# Supplementary material for: Solvent-Site Prediction for Fragment Docking and Its Implication on Fragment-Based Drug Discovery
Source: J Chem Inf Model. 2025 Nov 24;65(23):12959–77. doi: 10.1021/acs.jcim.5c02352 (PMC12690578; doi:10.1021/acs.jcim.5c02352)
Supplement: Supplementary file 3 [file ci5c02352_si_003.zip › Frag2Lead_dataset/2015-18/rec-frag.pdb]

ATOM      1  N   GLY A  -2       1.560  -4.793   8.741  1.00 51.73           N  
ANISOU    1  N   GLY A  -2     6809   7887   4961   -876    500    910       N  
ATOM      2  CA  GLY A  -2       0.904  -3.856   9.699  1.00 48.19           C  
ANISOU    2  CA  GLY A  -2     6397   7692   4222   -955    629    660       C  
ATOM      3  C   GLY A  -2      -0.133  -2.980   9.028  1.00 31.59           C  
ANISOU    3  C   GLY A  -2     4200   5499   2304   -933    806    331       C  
ATOM      4  O   GLY A  -2      -0.439  -3.146   7.847  1.00 31.95           O  
ANISOU    4  O   GLY A  -2     4148   5304   2688   -848    792    308       O  
ATOM      5  HA2 GLY A  -2       0.470  -4.364  10.402  1.00 57.83           H  
ATOM      6  HA3 GLY A  -2       1.576  -3.284  10.102  1.00 57.83           H  
ATOM      7  H1  GLY A  -2       1.433  -5.632   9.012  1.00 62.08           H  
ATOM      8  H2  GLY A  -2       1.205  -4.687   7.931  1.00 62.08           H  
ATOM      9  H3  GLY A  -2       2.432  -4.621   8.707  1.00 62.08           H  
ATOM     10  N   SER A  -1      -0.686  -2.049   9.797  1.00 31.61           N  
ANISOU   10  N   SER A  -1     4210   5642   2157   -977    951     71       N  
ATOM     11  CA  SER A  -1      -1.681  -1.115   9.285  1.00 33.49           C  
ANISOU   11  CA  SER A  -1     4323   5781   2623   -929   1141   -218       C  
ATOM     12  C   SER A  -1      -1.110  -0.308   8.138  1.00 32.81           C  
ANISOU   12  C   SER A  -1     4161   5509   2796   -796   1011   -353       C  
ATOM     13  O   SER A  -1       0.107  -0.250   7.953  1.00 34.03           O  
ANISOU   13  O   SER A  -1     4382   5638   2911   -763    797   -305       O  
ATOM     14  CB  SER A  -1      -2.154  -0.167  10.388  1.00 31.74           C  
ANISOU   14  CB  SER A  -1     4125   5664   2272   -977   1302   -475       C  
ATOM     15  OG  SER A  -1      -2.894  -0.861  11.383  1.00 42.82           O  
ANISOU   15  OG  SER A  -1     5580   7182   3508  -1063   1434   -355       O  
ATOM     16  H   SER A  -1      -0.499  -1.937  10.629  1.00 37.93           H  
ATOM     17  HA  SER A  -1      -2.449  -1.610   8.958  1.00 40.19           H  
ATOM     18  HB2 SER A  -1      -1.379   0.244  10.802  1.00 38.09           H  
ATOM     19  HB3 SER A  -1      -2.719   0.515   9.994  1.00 38.09           H  
ATOM     20  HG  SER A  -1      -3.145  -0.326  11.980  1.00 51.39           H  
ATOM     21  N   HIS A   0      -1.998   0.315   7.370  1.00 26.24           N  
ANISOU   21  N   HIS A   0     3170   4532   2268   -702   1128   -491       N  
ATOM     22  CA  HIS A   0      -1.590   1.073   6.193  1.00 23.06           C  
ANISOU   22  CA  HIS A   0     2681   3932   2150   -550   1007   -557       C  
ATOM     23  C   HIS A   0      -0.780   0.188   5.252  1.00 21.11           C  
ANISOU   23  C   HIS A   0     2475   3573   1973   -513    762   -341       C  
ATOM     24  O   HIS A   0       0.348   0.515   4.882  1.00 24.42           O  
ANISOU   24  O   HIS A   0     2950   3912   2416   -458    605   -350       O  
ATOM     25  CB  HIS A   0      -0.766   2.290   6.612  1.00 29.99           C  
ANISOU   25  CB  HIS A   0     3612   4807   2976   -535   1019   -792       C  
ATOM     26  CG  HIS A   0      -0.556   3.274   5.509  1.00 27.87           C  
ANISOU   26  CG  HIS A   0     3234   4313   3042   -373    984   -866       C  
ATOM     27  CD2 HIS A   0       0.567   3.853   5.022  1.00 25.30           C  
ANISOU   27  CD2 HIS A   0     2946   3866   2801   -309    850   -911       C  
ATOM     28  ND1 HIS A   0      -1.600   3.762   4.752  1.00 41.76           N  
ANISOU   28  ND1 HIS A   0     4802   5954   5110   -252   1101   -860       N  
ATOM     29  CE1 HIS A   0      -1.131   4.603   3.851  1.00 39.04           C  
ANISOU   29  CE1 HIS A   0     4395   5431   5008   -114   1040   -868       C  
ATOM     30  NE2 HIS A   0       0.178   4.679   3.992  1.00 31.99           N  
ANISOU   30  NE2 HIS A   0     3646   4517   3990   -151    905   -916       N  
ATOM     31  H   HIS A   0      -2.846   0.313   7.509  1.00 31.49           H  
ATOM     32  HA  HIS A   0      -2.377   1.383   5.720  1.00 27.68           H  
ATOM     33  HB2 HIS A   0      -1.225   2.747   7.334  1.00 35.99           H  
ATOM     34  HB3 HIS A   0       0.106   1.991   6.914  1.00 35.99           H  
ATOM     35  HD1 HIS A   0      -2.428   3.552   4.853  1.00 50.11           H  
ATOM     36  HD2 HIS A   0       1.435   3.721   5.328  1.00 30.36           H  
ATOM     37  HE1 HIS A   0      -1.638   5.066   3.224  1.00 46.85           H  
ATOM     38  HE2 HIS A   0       0.704   5.165   3.516  1.00 38.38           H  
ATOM     39  N   MET A   1      -1.368  -0.940   4.866  1.00 20.51           N  
ANISOU   39  N   MET A   1     2359   3476   1958   -560    765   -173       N  
ATOM     40  CA  MET A   1      -0.646  -1.943   4.098  1.00 19.79           C  
ANISOU   40  CA  MET A   1     2315   3262   1944   -565    604      2       C  
ATOM     41  C   MET A   1      -0.099  -1.386   2.799  1.00 16.95           C  
ANISOU   41  C   MET A   1     1907   2759   1773   -458    468    -55       C  
ATOM     42  O   MET A   1       0.983  -1.760   2.382  1.00 18.28           O  
ANISOU   42  O   MET A   1     2151   2823   1972   -442    338     20       O  
ATOM     43  CB  MET A   1      -1.526  -3.166   3.819  1.00 23.79           C  
ANISOU   43  CB  MET A   1     2758   3741   2541   -664    689    120       C  
ATOM     44  CG  MET A   1      -1.630  -4.104   5.009  1.00 27.50           C  
ANISOU   44  CG  MET A   1     3321   4292   2837   -774    798    290       C  
ATOM     45  SD  MET A   1      -2.620  -5.562   4.681  1.00 30.39           S  
ANISOU   45  SD  MET A   1     3604   4563   3381   -909    949    414       S  
ATOM     46  CE  MET A   1      -4.225  -4.856   4.945  1.00 54.85           C  
ANISOU   46  CE  MET A   1     6533   7815   6492   -939   1139    233       C  
ATOM     47  H   MET A   1      -2.185  -1.147   5.037  1.00 24.61           H  
ATOM     48  HA  MET A   1       0.104  -2.248   4.633  1.00 23.75           H  
ATOM     49  HB2 MET A   1      -2.421  -2.866   3.596  1.00 28.55           H  
ATOM     50  HB3 MET A   1      -1.149  -3.664   3.077  1.00 28.55           H  
ATOM     51  HG2 MET A   1      -0.739  -4.398   5.256  1.00 33.00           H  
ATOM     52  HG3 MET A   1      -2.037  -3.628   5.750  1.00 33.00           H  
ATOM     53  HE1 MET A   1      -4.898  -5.540   4.802  1.00 65.82           H  
ATOM     54  HE2 MET A   1      -4.278  -4.525   5.856  1.00 65.82           H  
ATOM     55  HE3 MET A   1      -4.356  -4.126   4.320  1.00 65.82           H  
ATOM     56  N   VAL A   2      -0.836  -0.482   2.164  1.00 16.78           N  
ANISOU   56  N   VAL A   2     1747   2735   1895   -380    511   -161       N  
ATOM     57  CA  VAL A   2      -0.379   0.047   0.887  1.00 15.29           C  
ANISOU   57  CA  VAL A   2     1511   2440   1858   -282    390   -165       C  
ATOM     58  C   VAL A   2       0.915   0.824   1.043  1.00 15.36           C  
ANISOU   58  C   VAL A   2     1624   2358   1853   -209    321   -225       C  
ATOM     59  O   VAL A   2       1.658   0.995   0.081  1.00 15.51           O  
ANISOU   59  O   VAL A   2     1658   2266   1967   -154    219   -197       O  
ATOM     60  CB  VAL A   2      -1.444   0.921   0.217  1.00 18.05           C  
ANISOU   60  CB  VAL A   2     1658   2826   2374   -191    442   -191       C  
ATOM     61  CG1 VAL A   2      -1.630   2.240   0.958  1.00 23.11           C  
ANISOU   61  CG1 VAL A   2     2253   3441   3087    -91    589   -318       C  
ATOM     62  CG2 VAL A   2      -1.102   1.137  -1.250  1.00 26.82           C  
ANISOU   62  CG2 VAL A   2     2719   3889   3582   -130    299   -117       C  
ATOM     63  H   VAL A   2      -1.585  -0.165   2.442  1.00 20.14           H  
ATOM     64  HA  VAL A   2      -0.201  -0.699   0.294  1.00 18.35           H  
ATOM     65  HB  VAL A   2      -2.291   0.450   0.250  1.00 21.66           H  
ATOM     66 HG11 VAL A   2      -2.309   2.763   0.505  1.00 27.73           H  
ATOM     67 HG12 VAL A   2      -1.907   2.054   1.869  1.00 27.73           H  
ATOM     68 HG13 VAL A   2      -0.787   2.721   0.960  1.00 27.73           H  
ATOM     69 HG21 VAL A   2      -1.787   1.692  -1.655  1.00 32.18           H  
ATOM     70 HG22 VAL A   2      -0.240   1.578  -1.311  1.00 32.18           H  
ATOM     71 HG23 VAL A   2      -1.066   0.277  -1.695  1.00 32.18           H  
ATOM     72  N   GLY A   3       1.192   1.281   2.260  1.00 15.64           N  
ANISOU   72  N   GLY A   3     1727   2459   1757   -233    388   -326       N  
ATOM     73  CA  GLY A   3       2.439   1.971   2.536  1.00 15.42           C  
ANISOU   73  CA  GLY A   3     1779   2377   1702   -207    317   -419       C  
ATOM     74  C   GLY A   3       3.645   1.049   2.466  1.00 15.24           C  
ANISOU   74  C   GLY A   3     1853   2321   1615   -246    146   -278       C  
ATOM     75  O   GLY A   3       4.788   1.512   2.436  1.00 18.55           O  
ANISOU   75  O   GLY A   3     2306   2678   2065   -220     55   -328       O  
ATOM     76  H   GLY A   3       0.672   1.203   2.941  1.00 18.77           H  
ATOM     77  HA2 GLY A   3       2.562   2.685   1.891  1.00 18.50           H  
ATOM     78  HA3 GLY A   3       2.402   2.361   3.423  1.00 18.50           H  
ATOM     79  N   GLN A   4       3.402  -0.256   2.417  1.00 17.00           N  
ANISOU   79  N   GLN A   4     2098   2558   1803   -308    124   -101       N  
ATOM     80  CA  GLN A   4       4.492  -1.217   2.324  1.00 17.40           C  
ANISOU   80  CA  GLN A   4     2208   2525   1878   -326      4     65       C  
ATOM     81  C   GLN A   4       5.028  -1.330   0.903  1.00 15.17           C  
ANISOU   81  C   GLN A   4     1905   2039   1818   -272    -42     66       C  
ATOM     82  O   GLN A   4       6.070  -1.946   0.688  1.00 17.34           O  
ANISOU   82  O   GLN A   4     2208   2193   2186   -268   -111    166       O  
ATOM     83  CB  GLN A   4       4.026  -2.604   2.774  1.00 24.64           C  
ANISOU   83  CB  GLN A   4     3146   3471   2746   -412     57    264       C  
ATOM     84  CG  GLN A   4       3.550  -2.666   4.214  1.00 35.62           C  
ANISOU   84  CG  GLN A   4     4575   5088   3870   -487    117    316       C  
ATOM     85  CD  GLN A   4       4.687  -2.557   5.210  1.00 58.00           C  
ANISOU   85  CD  GLN A   4     7466   8064   6508   -502    -23    406       C  
ATOM     86  NE2 GLN A   4       5.425  -3.648   5.387  1.00 65.66           N  
ANISOU   86  NE2 GLN A   4     8445   8980   7522   -502   -111    696       N  
ATOM     87  OE1 GLN A   4       4.899  -1.507   5.815  1.00 63.17           O  
ANISOU   87  OE1 GLN A   4     8135   8876   6990   -523    -46    217       O  
ATOM     88  H   GLN A   4       2.618  -0.609   2.436  1.00 20.40           H  
ATOM     89  HA  GLN A   4       5.218  -0.936   2.903  1.00 20.88           H  
ATOM     90  HB2 GLN A   4       3.290  -2.884   2.208  1.00 29.57           H  
ATOM     91  HB3 GLN A   4       4.765  -3.226   2.681  1.00 29.57           H  
ATOM     92  HG2 GLN A   4       2.937  -1.932   4.377  1.00 42.74           H  
ATOM     93  HG3 GLN A   4       3.101  -3.513   4.363  1.00 42.74           H  
ATOM     94 HE21 GLN A   4       5.245  -4.365   4.948  1.00 78.79           H  
ATOM     95 HE22 GLN A   4       6.082  -3.636   5.942  1.00 78.79           H  
ATOM     96  N   LEU A   5       4.306  -0.765  -0.064  1.00 12.19           N  
ANISOU   96  N   LEU A   5     1465   1639   1526   -236      7    -26       N  
ATOM     97  CA  LEU A   5       4.685  -0.880  -1.467  1.00 11.01           C  
ANISOU   97  CA  LEU A   5     1305   1360   1518   -219    -22    -27       C  
ATOM     98  C   LEU A   5       5.171   0.448  -2.035  1.00 12.65           C  
ANISOU   98  C   LEU A   5     1494   1509   1803   -110    -44   -106       C  
ATOM     99  O   LEU A   5       4.773   1.514  -1.577  1.00 13.85           O  
ANISOU   99  O   LEU A   5     1601   1710   1950    -45      0   -181       O  
ATOM    100  CB  LEU A   5       3.499  -1.372  -2.281  1.00 12.71           C  
ANISOU  100  CB  LEU A   5     1445   1646   1738   -290     27    -26       C  
ATOM    101  CG  LEU A   5       2.872  -2.695  -1.836  1.00 13.37           C  
ANISOU  101  CG  LEU A   5     1527   1753   1798   -419     97     31       C  
ATOM    102  CD1 LEU A   5       1.743  -3.083  -2.781  1.00 15.06           C  
ANISOU  102  CD1 LEU A   5     1635   2058   2028   -521    132    -21       C  
ATOM    103  CD2 LEU A   5       3.901  -3.816  -1.758  1.00 15.18           C  
ANISOU  103  CD2 LEU A   5     1839   1804   2125   -469    109    118       C  
ATOM    104  H   LEU A   5       3.589  -0.309   0.069  1.00 14.63           H  
ATOM    105  HA  LEU A   5       5.402  -1.527  -1.552  1.00 13.21           H  
ATOM    106  HB2 LEU A   5       2.804  -0.696  -2.244  1.00 15.25           H  
ATOM    107  HB3 LEU A   5       3.788  -1.485  -3.200  1.00 15.25           H  
ATOM    108  HG  LEU A   5       2.492  -2.579  -0.951  1.00 16.04           H  
ATOM    109 HD11 LEU A   5       1.358  -3.922  -2.484  1.00 18.07           H  
ATOM    110 HD12 LEU A   5       1.068  -2.386  -2.769  1.00 18.07           H  
ATOM    111 HD13 LEU A   5       2.102  -3.181  -3.677  1.00 18.07           H  
ATOM    112 HD21 LEU A   5       3.459  -4.630  -1.473  1.00 18.22           H  
ATOM    113 HD22 LEU A   5       4.296  -3.943  -2.635  1.00 18.22           H  
ATOM    114 HD23 LEU A   5       4.588  -3.570  -1.118  1.00 18.22           H  
ATOM    115  N   SER A   6       6.033   0.364  -3.039  1.00 11.48           N  
ANISOU  115  N   SER A   6     1376   1231   1756    -99    -73    -94       N  
ATOM    116  CA  SER A   6       6.600   1.551  -3.671  1.00 10.57           C  
ANISOU  116  CA  SER A   6     1248   1028   1738     -2    -69   -136       C  
ATOM    117  C   SER A   6       5.631   2.222  -4.637  1.00 14.40           C  
ANISOU  117  C   SER A   6     1652   1591   2230     49    -37    -92       C  
ATOM    118  O   SER A   6       5.803   2.156  -5.856  1.00 14.69           O  
ANISOU  118  O   SER A   6     1694   1619   2270     33    -46    -42       O  
ATOM    119  CB  SER A   6       7.868   1.167  -4.408  1.00 12.29           C  
ANISOU  119  CB  SER A   6     1524   1085   2060    -19    -83   -126       C  
ATOM    120  OG  SER A   6       8.895   0.868  -3.482  1.00 13.22           O  
ANISOU  120  OG  SER A   6     1664   1133   2225    -25   -135   -129       O  
ATOM    121  H   SER A   6       6.309  -0.377  -3.378  1.00 13.78           H  
ATOM    122  HA  SER A   6       6.834   2.194  -2.984  1.00 12.68           H  
ATOM    123  HB2 SER A   6       7.694   0.384  -4.954  1.00 14.75           H  
ATOM    124  HB3 SER A   6       8.148   1.909  -4.966  1.00 14.75           H  
ATOM    125  HG  SER A   6       9.598   0.656  -3.890  1.00 15.86           H  
ATOM    126  N   ARG A   7       4.626   2.889  -4.094  1.00 13.07           N  
ANISOU  126  N   ARG A   7     1392   1511   2062    107      7    -99       N  
ATOM    127  CA  ARG A   7       3.589   3.494  -4.914  1.00 13.26           C  
ANISOU  127  CA  ARG A   7     1282   1631   2125    176     22      4       C  
ATOM    128  C   ARG A   7       4.233   4.459  -5.883  1.00 16.03           C  
ANISOU  128  C   ARG A   7     1629   1871   2592    279     34     85       C  
ATOM    129  O   ARG A   7       5.014   5.320  -5.478  1.00 17.06           O  
ANISOU  129  O   ARG A   7     1792   1825   2866    356    104     16       O  
ATOM    130  CB  ARG A   7       2.585   4.233  -4.036  1.00 13.29           C  
ANISOU  130  CB  ARG A   7     1165   1675   2208    253    118    -27       C  
ATOM    131  CG  ARG A   7       1.670   3.328  -3.247  1.00 15.90           C  
ANISOU  131  CG  ARG A   7     1470   2151   2419    150    133    -67       C  
ATOM    132  CD  ARG A   7       0.768   4.112  -2.328  1.00 17.35           C  
ANISOU  132  CD  ARG A   7     1540   2354   2697    218    279   -133       C  
ATOM    133  NE  ARG A   7       1.522   4.606  -1.183  1.00 16.80           N  
ANISOU  133  NE  ARG A   7     1580   2190   2613    209    367   -309       N  
ATOM    134  CZ  ARG A   7       0.986   5.299  -0.188  1.00 21.07           C  
ANISOU  134  CZ  ARG A   7     2068   2730   3207    224    542   -452       C  
ATOM    135  NH1 ARG A   7      -0.295   5.592  -0.201  1.00 26.06           N1+
ANISOU  135  NH1 ARG A   7     2526   3410   3967    282    661   -415       N1+
ATOM    136  NH2 ARG A   7       1.739   5.708   0.818  1.00 25.67           N  
ANISOU  136  NH2 ARG A   7     2756   3278   3720    166    607   -650       N  
ATOM    137  H   ARG A   7       4.520   3.007  -3.249  1.00 15.68           H  
ATOM    138  HA  ARG A   7       3.123   2.808  -5.417  1.00 15.91           H  
ATOM    139  HB2 ARG A   7       3.071   4.785  -3.404  1.00 15.94           H  
ATOM    140  HB3 ARG A   7       2.030   4.793  -4.601  1.00 15.94           H  
ATOM    141  HG2 ARG A   7       1.113   2.823  -3.860  1.00 19.08           H  
ATOM    142  HG3 ARG A   7       2.205   2.726  -2.706  1.00 19.08           H  
ATOM    143  HD2 ARG A   7       0.400   4.872  -2.805  1.00 20.82           H  
ATOM    144  HD3 ARG A   7       0.057   3.538  -2.004  1.00 20.82           H  
ATOM    145  HE  ARG A   7       2.345   4.366  -1.109  1.00 20.16           H  
ATOM    146 HH11 ARG A   7      -0.790   5.329  -0.852  1.00 31.28           H  
ATOM    147 HH12 ARG A   7      -0.639   6.044   0.445  1.00 31.28           H  
ATOM    148 HH21 ARG A   7       2.578   5.521   0.830  1.00 30.81           H  
ATOM    149 HH22 ARG A   7       1.389   6.161   1.460  1.00 30.81           H  
ATOM    150  N   GLY A   8       3.921   4.287  -7.163  1.00 16.43           N  
ANISOU  150  N   GLY A   8     1637   2043   2564    256    -26    223       N  
ATOM    151  CA  GLY A   8       4.442   5.154  -8.200  1.00 15.71           C  
ANISOU  151  CA  GLY A   8     1541   1886   2541    345     -6    360       C  
ATOM    152  C   GLY A   8       5.601   4.530  -8.949  1.00 16.28           C  
ANISOU  152  C   GLY A   8     1765   1895   2528    237    -15    307       C  
ATOM    153  O   GLY A   8       6.023   5.060  -9.981  1.00 18.83           O  
ANISOU  153  O   GLY A   8     2103   2206   2847    270     10    429       O  
ATOM    154  H   GLY A   8       3.402   3.667  -7.455  1.00 19.72           H  
ATOM    155  HA2 GLY A   8       3.739   5.355  -8.836  1.00 18.85           H  
ATOM    156  HA3 GLY A   8       4.745   5.986  -7.803  1.00 18.85           H  
ATOM    157  N   ALA A   9       6.126   3.418  -8.447  1.00 14.14           N  
ANISOU  157  N   ALA A   9     1594   1569   2209    113    -26    147       N  
ATOM    158  CA  ALA A   9       7.274   2.788  -9.090  1.00 13.17           C  
ANISOU  158  CA  ALA A   9     1591   1335   2080     18     11     80       C  
ATOM    159  C   ALA A   9       6.941   2.242 -10.473  1.00 13.79           C  
ANISOU  159  C   ALA A   9     1684   1598   1959   -121      5    112       C  
ATOM    160  O   ALA A   9       7.787   2.271 -11.363  1.00 15.75           O  
ANISOU  160  O   ALA A   9     2011   1781   2192   -166     77    102       O  
ATOM    161  CB  ALA A   9       7.833   1.695  -8.217  1.00 14.10           C  
ANISOU  161  CB  ALA A   9     1770   1338   2250    -62     14    -46       C  
ATOM    162  H   ALA A   9       5.841   3.012  -7.744  1.00 16.97           H  
ATOM    163  HA  ALA A   9       7.968   3.456  -9.201  1.00 15.81           H  
ATOM    164  HB1 ALA A   9       8.593   1.292  -8.665  1.00 16.93           H  
ATOM    165  HB2 ALA A   9       8.112   2.079  -7.372  1.00 16.93           H  
ATOM    166  HB3 ALA A   9       7.145   1.028  -8.067  1.00 16.93           H  
ATOM    167  N   ILE A  10       5.728   1.733 -10.662  1.00 14.32           N  
ANISOU  167  N   ILE A  10     1667   1914   1860   -215    -68    129       N  
ATOM    168  CA  ILE A  10       5.377   1.195 -11.972  1.00 15.20           C  
ANISOU  168  CA  ILE A  10     1779   2267   1728   -399    -88    118       C  
ATOM    169  C   ILE A  10       5.402   2.314 -13.016  1.00 16.52           C  
ANISOU  169  C   ILE A  10     1911   2573   1794   -313   -118    336       C  
ATOM    170  O   ILE A  10       6.025   2.180 -14.082  1.00 16.38           O  
ANISOU  170  O   ILE A  10     1987   2607   1629   -426    -58    317       O  
ATOM    171  CB  ILE A  10       4.052   0.426 -11.941  1.00 17.15           C  
ANISOU  171  CB  ILE A  10     1910   2779   1828   -544   -172     72       C  
ATOM    172  CG1 ILE A  10       4.301  -0.958 -11.317  1.00 17.56           C  
ANISOU  172  CG1 ILE A  10     2041   2663   1967   -697    -75   -151       C  
ATOM    173  CG2 ILE A  10       3.465   0.261 -13.347  1.00 18.87           C  
ANISOU  173  CG2 ILE A  10     2067   3365   1737   -728   -248    101       C  
ATOM    174  CD1 ILE A  10       3.074  -1.676 -10.931  1.00 21.35           C  
ANISOU  174  CD1 ILE A  10     2406   3310   2397   -816   -116   -206       C  
ATOM    175  H   ILE A  10       5.107   1.686 -10.069  1.00 17.18           H  
ATOM    176  HA  ILE A  10       6.064   0.559 -12.226  1.00 18.24           H  
ATOM    177  HB  ILE A  10       3.418   0.911 -11.390  1.00 20.58           H  
ATOM    178 HG12 ILE A  10       4.775  -1.508 -11.960  1.00 21.07           H  
ATOM    179 HG13 ILE A  10       4.841  -0.847 -10.519  1.00 21.07           H  
ATOM    180 HG21 ILE A  10       2.631  -0.229 -13.284  1.00 22.64           H  
ATOM    181 HG22 ILE A  10       3.307   1.139 -13.727  1.00 22.64           H  
ATOM    182 HG23 ILE A  10       4.097  -0.228 -13.896  1.00 22.64           H  
ATOM    183 HD11 ILE A  10       3.319  -2.534 -10.549  1.00 25.62           H  
ATOM    184 HD12 ILE A  10       2.592  -1.147 -10.277  1.00 25.62           H  
ATOM    185 HD13 ILE A  10       2.526  -1.810 -11.720  1.00 25.62           H  
ATOM    186  N   ALA A  11       4.766   3.436 -12.702  1.00 17.93           N  
ANISOU  186  N   ALA A  11     1953   2787   2074   -110   -177    556       N  
ATOM    187  CA  ALA A  11       4.821   4.570 -13.614  1.00 17.73           C  
ANISOU  187  CA  ALA A  11     1877   2842   2020     11   -182    835       C  
ATOM    188  C   ALA A  11       6.264   5.032 -13.819  1.00 19.88           C  
ANISOU  188  C   ALA A  11     2303   2818   2432     63    -29    803       C  
ATOM    189  O   ALA A  11       6.644   5.412 -14.925  1.00 24.46           O  
ANISOU  189  O   ALA A  11     2926   3488   2878     38      9    955       O  
ATOM    190  CB  ALA A  11       3.966   5.713 -13.093  1.00 21.63           C  
ANISOU  190  CB  ALA A  11     2175   3319   2725    249   -210   1072       C  
ATOM    191  H   ALA A  11       4.307   3.566 -11.986  1.00 21.52           H  
ATOM    192  HA  ALA A  11       4.468   4.300 -14.476  1.00 21.28           H  
ATOM    193  HB1 ALA A  11       4.019   6.455 -13.716  1.00 25.96           H  
ATOM    194  HB2 ALA A  11       3.048   5.410 -13.015  1.00 25.96           H  
ATOM    195  HB3 ALA A  11       4.300   5.986 -12.224  1.00 25.96           H  
ATOM    196  N   ALA A  12       7.061   5.022 -12.757  1.00 19.02           N  
ANISOU  196  N   ALA A  12     2263   2383   2581    125     56    620       N  
ATOM    197  CA  ALA A  12       8.446   5.476 -12.844  1.00 19.95           C  
ANISOU  197  CA  ALA A  12     2486   2212   2882    170    195    570       C  
ATOM    198  C   ALA A  12       9.216   4.592 -13.805  1.00 22.14           C  
ANISOU  198  C   ALA A  12     2897   2525   2992    -21    266    456       C  
ATOM    199  O   ALA A  12       9.990   5.074 -14.631  1.00 26.34           O  
ANISOU  199  O   ALA A  12     3493   2986   3529    -20    382    532       O  
ATOM    200  CB  ALA A  12       9.102   5.457 -11.481  1.00 23.66           C  
ANISOU  200  CB  ALA A  12     2972   2409   3609    226    225    375       C  
ATOM    201  H   ALA A  12       6.826   4.757 -11.973  1.00 22.82           H  
ATOM    202  HA  ALA A  12       8.467   6.385 -13.180  1.00 23.94           H  
ATOM    203  HB1 ALA A  12      10.019   5.762 -11.567  1.00 28.39           H  
ATOM    204  HB2 ALA A  12       8.612   6.046 -10.886  1.00 28.39           H  
ATOM    205  HB3 ALA A  12       9.086   4.550 -11.136  1.00 28.39           H  
ATOM    206  N   ILE A  13       8.997   3.292 -13.696  1.00 19.48           N  
ANISOU  206  N   ILE A  13     2596   2274   2531   -195    234    265       N  
ATOM    207  CA  ILE A  13       9.666   2.338 -14.569  1.00 21.13           C  
ANISOU  207  CA  ILE A  13     2920   2486   2621   -404    354     96       C  
ATOM    208  C   ILE A  13       9.225   2.546 -16.009  1.00 18.35           C  
ANISOU  208  C   ILE A  13     2587   2469   1915   -530    352    215       C  
ATOM    209  O   ILE A  13      10.062   2.595 -16.919  1.00 25.01           O  
ANISOU  209  O   ILE A  13     3536   3280   2687   -618    504    187       O  
ATOM    210  CB  ILE A  13       9.378   0.890 -14.137  1.00 20.29           C  
ANISOU  210  CB  ILE A  13     2825   2378   2505   -571    357   -131       C  
ATOM    211  CG1 ILE A  13      10.061   0.591 -12.797  1.00 22.90           C  
ANISOU  211  CG1 ILE A  13     3148   2390   3162   -461    371   -204       C  
ATOM    212  CG2 ILE A  13       9.875  -0.108 -15.187  1.00 31.53           C  
ANISOU  212  CG2 ILE A  13     4352   3820   3808   -824    530   -341       C  
ATOM    213  CD1 ILE A  13       9.589  -0.694 -12.140  1.00 27.75           C  
ANISOU  213  CD1 ILE A  13     3744   2991   3809   -571    361   -328       C  
ATOM    214  H   ILE A  13       8.464   2.933 -13.124  1.00 23.37           H  
ATOM    215  HA  ILE A  13      10.624   2.482 -14.523  1.00 25.35           H  
ATOM    216  HB  ILE A  13       8.420   0.781 -14.031  1.00 24.34           H  
ATOM    217 HG12 ILE A  13      11.017   0.515 -12.944  1.00 27.48           H  
ATOM    218 HG13 ILE A  13       9.880   1.321 -12.185  1.00 27.48           H  
ATOM    219 HG21 ILE A  13       9.678  -1.008 -14.884  1.00 37.84           H  
ATOM    220 HG22 ILE A  13       9.421   0.066 -16.027  1.00 37.84           H  
ATOM    221 HG23 ILE A  13      10.832   0.003 -15.299  1.00 37.84           H  
ATOM    222 HD11 ILE A  13      10.064  -0.813 -11.302  1.00 33.30           H  
ATOM    223 HD12 ILE A  13       8.635  -0.632 -11.973  1.00 33.30           H  
ATOM    224 HD13 ILE A  13       9.773  -1.439 -12.734  1.00 33.30           H  
ATOM    225  N   MET A  14       7.923   2.674 -16.223  1.00 19.45           N  
ANISOU  225  N   MET A  14     2612   2956   1822   -548    180    360       N  
ATOM    226  CA  MET A  14       7.411   2.762 -17.590  1.00 23.19           C  
ANISOU  226  CA  MET A  14     3075   3849   1886   -705    126    492       C  
ATOM    227  C   MET A  14       7.573   4.135 -18.260  1.00 27.61           C  
ANISOU  227  C   MET A  14     3608   4476   2408   -532    126    871       C  
ATOM    228  O   MET A  14       7.686   4.204 -19.479  1.00 30.67           O  
ANISOU  228  O   MET A  14     4053   5142   2459   -676    154    972       O  
ATOM    229  CB  MET A  14       5.944   2.327 -17.622  1.00 25.00           C  
ANISOU  229  CB  MET A  14     3147   4472   1880   -811    -82    521       C  
ATOM    230  CG  MET A  14       5.730   0.877 -17.194  1.00 26.00           C  
ANISOU  230  CG  MET A  14     3304   4561   2013  -1038    -42    149       C  
ATOM    231  SD  MET A  14       6.389  -0.352 -18.346  1.00 32.86           S  
ANISOU  231  SD  MET A  14     4345   5521   2620  -1433    162   -224       S  
ATOM    232  CE  MET A  14       5.155  -0.297 -19.641  1.00 35.38           C  
ANISOU  232  CE  MET A  14     4502   6422   2518  -1613    -37   -107       C  
ATOM    233  H   MET A  14       7.321   2.713 -15.610  1.00 23.34           H  
ATOM    234  HA  MET A  14       7.902   2.119 -18.126  1.00 27.82           H  
ATOM    235  HB2 MET A  14       5.436   2.893 -17.020  1.00 30.00           H  
ATOM    236  HB3 MET A  14       5.608   2.423 -18.527  1.00 30.00           H  
ATOM    237  HG2 MET A  14       6.165   0.740 -16.338  1.00 31.20           H  
ATOM    238  HG3 MET A  14       4.778   0.717 -17.106  1.00 31.20           H  
ATOM    239  HE1 MET A  14       5.399  -0.927 -20.336  1.00 42.45           H  
ATOM    240  HE2 MET A  14       4.292  -0.535 -19.266  1.00 42.45           H  
ATOM    241  HE3 MET A  14       5.120   0.602 -20.006  1.00 42.45           H  
ATOM    242  N   GLN A  15       7.601   5.213 -17.477  1.00 23.02           N  
ANISOU  242  N   GLN A  15     2940   3636   2170   -242    122   1073       N  
ATOM    243  CA  GLN A  15       7.667   6.570 -18.029  1.00 23.63           C  
ANISOU  243  CA  GLN A  15     2960   3715   2304    -50    156   1470       C  
ATOM    244  C   GLN A  15       9.086   7.142 -18.020  1.00 29.12           C  
ANISOU  244  C   GLN A  15     3786   4005   3274     30    392   1430       C  
ATOM    245  O   GLN A  15       9.473   7.845 -18.952  1.00 33.08           O  
ANISOU  245  O   GLN A  15     4325   4553   3691     57    492   1686       O  
ATOM    246  CB  GLN A  15       6.734   7.509 -17.257  1.00 32.76           C  
ANISOU  246  CB  GLN A  15     3906   4812   3730    215     61   1722       C  
ATOM    247  CG  GLN A  15       5.260   7.150 -17.383  1.00 30.63           C  
ANISOU  247  CG  GLN A  15     3449   4959   3231    164   -171   1836       C  
ATOM    248  CD  GLN A  15       4.391   7.807 -16.322  1.00 43.59           C  
ANISOU  248  CD  GLN A  15     4893   6436   5235    384   -196   1884       C  
ATOM    249  NE2 GLN A  15       3.114   7.437 -16.297  1.00 41.90           N  
ANISOU  249  NE2 GLN A  15     4506   6513   4901    327   -355   1901       N  
ATOM    250  OE1 GLN A  15       4.861   8.626 -15.527  1.00 40.19           O  
ANISOU  250  OE1 GLN A  15     4469   5612   5188    561    -40   1839       O  
ATOM    251  H   GLN A  15       7.583   5.187 -16.618  1.00 27.62           H  
ATOM    252  HA  GLN A  15       7.365   6.545 -18.951  1.00 28.36           H  
ATOM    253  HB2 GLN A  15       6.968   7.478 -16.316  1.00 39.32           H  
ATOM    254  HB3 GLN A  15       6.850   8.411 -17.594  1.00 39.32           H  
ATOM    255  HG2 GLN A  15       4.939   7.439 -18.252  1.00 36.76           H  
ATOM    256  HG3 GLN A  15       5.162   6.189 -17.296  1.00 36.76           H  
ATOM    257 HE21 GLN A  15       2.823   6.857 -16.861  1.00 50.28           H  
ATOM    258 HE22 GLN A  15       2.579   7.778 -15.716  1.00 50.28           H  
ATOM    259  N   LYS A  16       9.848   6.854 -16.966  1.00 34.62           N  
ANISOU  259  N   LYS A  16     5705   3583   3864  -1017    187   1258       N  
ATOM    260  CA  LYS A  16      11.204   7.396 -16.820  1.00 36.51           C  
ANISOU  260  CA  LYS A  16     5853   3803   4218  -1201    329   1299       C  
ATOM    261  C   LYS A  16      12.262   6.379 -17.234  1.00 33.70           C  
ANISOU  261  C   LYS A  16     5332   3647   3825  -1272    528   1283       C  
ATOM    262  O   LYS A  16      13.330   6.749 -17.724  1.00 38.57           O  
ANISOU  262  O   LYS A  16     5896   4285   4473  -1405    685   1354       O  
ATOM    263  CB  LYS A  16      11.461   7.826 -15.374  1.00 50.25           C  
ANISOU  263  CB  LYS A  16     7488   5446   6158  -1251    243   1209       C  
ATOM    264  CG  LYS A  16      10.573   8.953 -14.891  1.00 53.05           C  
ANISOU  264  CG  LYS A  16     7994   5595   6570  -1180     56   1209       C  
ATOM    265  CD  LYS A  16      11.178  10.306 -15.220  1.00 65.03           C  
ANISOU  265  CD  LYS A  16     9603   6947   8159  -1313     92   1307       C  
ATOM    266  CE  LYS A  16      10.259  11.442 -14.802  1.00 63.79           C  
ANISOU  266  CE  LYS A  16     9610   6582   8047  -1221   -100   1298       C  
ATOM    267  NZ  LYS A  16       9.002  11.452 -15.599  1.00 70.99           N1+
ANISOU  267  NZ  LYS A  16    10688   7483   8803  -1051   -198   1344       N1+
ATOM    268  H   LYS A  16       9.604   6.344 -16.317  1.00 41.54           H  
ATOM    269  HA  LYS A  16      11.296   8.177 -17.388  1.00 43.82           H  
ATOM    270  HB2 LYS A  16      11.313   7.064 -14.793  1.00 60.30           H  
ATOM    271  HB3 LYS A  16      12.381   8.122 -15.297  1.00 60.30           H  
ATOM    272  HG2 LYS A  16       9.709   8.891 -15.328  1.00 63.67           H  
ATOM    273  HG3 LYS A  16      10.470   8.891 -13.929  1.00 63.67           H  
ATOM    274  HD2 LYS A  16      12.018  10.404 -14.746  1.00 78.04           H  
ATOM    275  HD3 LYS A  16      11.323  10.368 -16.177  1.00 78.04           H  
ATOM    276  HE2 LYS A  16      10.025  11.336 -13.867  1.00 76.55           H  
ATOM    277  HE3 LYS A  16      10.713  12.288 -14.941  1.00 76.55           H  
ATOM    278  HZ1 LYS A  16       8.481  12.124 -15.337  1.00 85.19           H  
ATOM    279  HZ2 LYS A  16       9.191  11.552 -16.463  1.00 85.19           H  
ATOM    280  HZ3 LYS A  16       8.564  10.685 -15.485  1.00 85.19           H  
ATOM    281  N   GLY A  17      11.960   5.104 -17.030  1.00 36.10           N  
ANISOU  281  N   GLY A  17     5550   4097   4072  -1176    523   1187       N  
ATOM    282  CA  GLY A  17      12.886   4.039 -17.361  1.00 38.12           C  
ANISOU  282  CA  GLY A  17     5643   4548   4292  -1206    695   1143       C  
ATOM    283  C   GLY A  17      14.106   4.048 -16.464  1.00 39.87           C  
ANISOU  283  C   GLY A  17     5637   4807   4705  -1330    775   1080       C  
ATOM    284  O   GLY A  17      15.146   3.504 -16.819  1.00 49.35           O  
ANISOU  284  O   GLY A  17     6685   6152   5915  -1379    937   1061       O  
ATOM    285  H   GLY A  17      11.215   4.830 -16.699  1.00 43.33           H  
ATOM    286  HA2 GLY A  17      12.442   3.182 -17.268  1.00 45.74           H  
ATOM    287  HA3 GLY A  17      13.179   4.137 -18.280  1.00 45.74           H  
ATOM    288  N   ASP A  18      13.978   4.671 -15.298  1.00 50.49           N  
ANISOU  288  N   ASP A  18     6953   6026   6205  -1366    647   1036       N  
ATOM    289  CA  ASP A  18      15.069   4.703 -14.332  1.00 55.99           C  
ANISOU  289  CA  ASP A  18     7428   6751   7095  -1473    676    953       C  
ATOM    290  C   ASP A  18      15.226   3.327 -13.701  1.00 42.84           C  
ANISOU  290  C   ASP A  18     5584   5259   5434  -1396    683    823       C  
ATOM    291  O   ASP A  18      14.237   2.707 -13.322  1.00 36.09           O  
ANISOU  291  O   ASP A  18     4791   4413   4508  -1279    581    783       O  
ATOM    292  CB  ASP A  18      14.810   5.765 -13.257  1.00 64.23           C  
ANISOU  292  CB  ASP A  18     8516   7601   8287  -1515    511    926       C  
ATOM    293  CG  ASP A  18      13.446   5.618 -12.597  1.00 63.56           C  
ANISOU  293  CG  ASP A  18     8558   7442   8151  -1369    324    885       C  
ATOM    294  OD1 ASP A  18      12.582   4.895 -13.143  1.00 57.17           O  
ANISOU  294  OD1 ASP A  18     7833   6700   7189  -1248    318    905       O  
ATOM    295  OD2 ASP A  18      13.238   6.245 -11.534  1.00 61.95           O1-
ANISOU  295  OD2 ASP A  18     8364   7109   8065  -1367    179    827       O1-
ATOM    296  H   ASP A  18      13.268   5.083 -15.041  1.00 60.59           H  
ATOM    297  HA  ASP A  18      15.896   4.926 -14.788  1.00 67.19           H  
ATOM    298  HB2 ASP A  18      15.487   5.687 -12.567  1.00 77.07           H  
ATOM    299  HB3 ASP A  18      14.852   6.644 -13.666  1.00 77.07           H  
ATOM    300  N   THR A  19      16.466   2.848 -13.610  1.00 32.35           N  
ANISOU  300  N   THR A  19     4027   4066   4197  -1453    802    761       N  
ATOM    301  CA  THR A  19      16.734   1.510 -13.088  1.00 32.16           C  
ANISOU  301  CA  THR A  19     3825   4214   4180  -1361    815    632       C  
ATOM    302  C   THR A  19      17.481   1.533 -11.757  1.00 30.99           C  
ANISOU  302  C   THR A  19     3463   4082   4230  -1401    731    512       C  
ATOM    303  O   THR A  19      17.781   0.480 -11.194  1.00 30.66           O  
ANISOU  303  O   THR A  19     3260   4177   4213  -1311    720    395       O  
ATOM    304  CB  THR A  19      17.558   0.674 -14.085  1.00 33.63           C  
ANISOU  304  CB  THR A  19     3906   4576   4297  -1328   1002    623       C  
ATOM    305  CG2 THR A  19      16.742   0.376 -15.345  1.00 35.38           C  
ANISOU  305  CG2 THR A  19     4339   4811   4294  -1250   1058    705       C  
ATOM    306  OG1 THR A  19      18.750   1.384 -14.437  1.00 37.61           O  
ANISOU  306  OG1 THR A  19     4293   5085   4913  -1462   1115    672       O  
ATOM    307  H   THR A  19      17.171   3.280 -13.846  1.00 38.81           H  
ATOM    308  HA  THR A  19      15.889   1.056 -12.946  1.00 38.59           H  
ATOM    309  HB  THR A  19      17.799  -0.170 -13.672  1.00 40.36           H  
ATOM    310  HG1 THR A  19      19.204   0.933 -14.981  1.00 45.13           H  
ATOM    311 HG21 THR A  19      17.270  -0.151 -15.965  1.00 42.46           H  
ATOM    312 HG22 THR A  19      15.942  -0.121 -15.111  1.00 42.46           H  
ATOM    313 HG23 THR A  19      16.483   1.205 -15.776  1.00 42.46           H  
ATOM    314  N   ASN A  20      17.779   2.726 -11.258  1.00 32.21           N  
ANISOU  314  N   ASN A  20     3622   4090   4525  -1521    655    531       N  
ATOM    315  CA  ASN A  20      18.507   2.854 -10.001  1.00 39.16           C  
ANISOU  315  CA  ASN A  20     4311   4973   5596  -1558    542    404       C  
ATOM    316  C   ASN A  20      17.611   2.552  -8.803  1.00 38.05           C  
ANISOU  316  C   ASN A  20     4235   4786   5438  -1399    342    312       C  
ATOM    317  O   ASN A  20      18.088   2.238  -7.710  1.00 39.35           O  
ANISOU  317  O   ASN A  20     4255   4994   5704  -1332    231    181       O  
ATOM    318  CB  ASN A  20      19.115   4.250  -9.889  1.00 41.35           C  
ANISOU  318  CB  ASN A  20     4587   5088   6037  -1718    514    441       C  
ATOM    319  CG  ASN A  20      20.213   4.483 -10.907  1.00 57.05           C  
ANISOU  319  CG  ASN A  20     6460   7136   8079  -1830    702    525       C  
ATOM    320  ND2 ASN A  20      20.090   5.559 -11.676  1.00 60.51           N  
ANISOU  320  ND2 ASN A  20     7055   7427   8508  -1937    768    661       N  
ATOM    321  OD1 ASN A  20      21.157   3.698 -11.009  1.00 62.54           O  
ANISOU  321  OD1 ASN A  20     6934   8013   8817  -1810    785    474       O  
ATOM    322  H   ASN A  20      17.573   3.475 -11.625  1.00 38.65           H  
ATOM    323  HA  ASN A  20      19.235   2.213  -9.995  1.00 46.99           H  
ATOM    324  HB2 ASN A  20      18.420   4.911 -10.038  1.00 49.62           H  
ATOM    325  HB3 ASN A  20      19.495   4.361  -9.004  1.00 49.62           H  
ATOM    326 HD21 ASN A  20      20.687   5.734 -12.269  1.00 72.61           H  
ATOM    327 HD22 ASN A  20      19.412   6.080 -11.582  1.00 72.61           H  
ATOM    328  N   ILE A  21      16.306   2.632  -9.015  1.00 21.56           N  
ANISOU  328  N   ILE A  21     2367   2607   3217  -1293    289    376       N  
ATOM    329  CA  ILE A  21      15.355   2.347  -7.951  1.00 19.65           C  
ANISOU  329  CA  ILE A  21     2195   2321   2949  -1103    125    297       C  
ATOM    330  C   ILE A  21      15.346   0.860  -7.602  1.00 22.12           C  
ANISOU  330  C   ILE A  21     2402   2795   3208   -936    141    212       C  
ATOM    331  O   ILE A  21      15.639   0.018  -8.453  1.00 19.76           O  
ANISOU  331  O   ILE A  21     2046   2618   2844   -930    272    233       O  
ATOM    332  CB  ILE A  21      13.930   2.791  -8.338  1.00 20.88           C  
ANISOU  332  CB  ILE A  21     2584   2354   2994  -1031     73    380       C  
ATOM    333  CG1 ILE A  21      13.507   2.182  -9.679  1.00 20.95           C  
ANISOU  333  CG1 ILE A  21     2667   2438   2854  -1015    199    474       C  
ATOM    334  CG2 ILE A  21      13.868   4.299  -8.428  1.00 25.18           C  
ANISOU  334  CG2 ILE A  21     3262   2701   3604  -1159     11    449       C  
ATOM    335  CD1 ILE A  21      12.035   2.365  -9.976  1.00 28.97           C  
ANISOU  335  CD1 ILE A  21     3876   3366   3767   -901    118    525       C  
ATOM    336  H   ILE A  21      15.945   2.848  -9.765  1.00 25.87           H  
ATOM    337  HA  ILE A  21      15.616   2.839  -7.156  1.00 23.58           H  
ATOM    338  HB  ILE A  21      13.313   2.494  -7.652  1.00 25.05           H  
ATOM    339 HG12 ILE A  21      14.010   2.607 -10.391  1.00 25.14           H  
ATOM    340 HG13 ILE A  21      13.693   1.230  -9.666  1.00 25.14           H  
ATOM    341 HG21 ILE A  21      12.967   4.564  -8.672  1.00 30.22           H  
ATOM    342 HG22 ILE A  21      14.102   4.677  -7.566  1.00 30.22           H  
ATOM    343 HG23 ILE A  21      14.496   4.601  -9.103  1.00 30.22           H  
ATOM    344 HD11 ILE A  21      11.833   1.959 -10.834  1.00 34.77           H  
ATOM    345 HD12 ILE A  21      11.517   1.936  -9.277  1.00 34.77           H  
ATOM    346 HD13 ILE A  21      11.834   3.313 -10.003  1.00 34.77           H  
ATOM    347  N   LYS A  22      15.013   0.549  -6.350  1.00 17.10           N  
ANISOU  347  N   LYS A  22     1758   2149   2590   -798      9    118       N  
ATOM    348  CA  LYS A  22      14.853  -0.835  -5.888  1.00 15.79           C  
ANISOU  348  CA  LYS A  22     1538   2095   2366   -631      5     54       C  
ATOM    349  C   LYS A  22      13.454  -0.984  -5.296  1.00 14.79           C  
ANISOU  349  C   LYS A  22     1560   1903   2157   -490    -73     60       C  
ATOM    350  O   LYS A  22      13.276  -1.140  -4.091  1.00 15.13           O  
ANISOU  350  O   LYS A  22     1609   1935   2204   -385   -170    -10       O  
ATOM    351  CB  LYS A  22      15.949  -1.213  -4.881  1.00 16.44           C  
ANISOU  351  CB  LYS A  22     1454   2252   2543   -593    -67    -62       C  
ATOM    352  CG  LYS A  22      17.370  -1.132  -5.477  1.00 19.26           C  
ANISOU  352  CG  LYS A  22     1611   2700   3009   -731     22    -83       C  
ATOM    353  CD  LYS A  22      18.399  -1.870  -4.638  1.00 33.53           C  
ANISOU  353  CD  LYS A  22     3229   4615   4896   -644    -50   -209       C  
ATOM    354  CE  LYS A  22      18.400  -1.407  -3.191  1.00 54.40           C  
ANISOU  354  CE  LYS A  22     5897   7186   7585   -580   -251   -297       C  
ATOM    355  NZ  LYS A  22      19.483  -2.063  -2.402  1.00 62.41           N1+
ANISOU  355  NZ  LYS A  22     6729   8305   8677   -491   -348   -423       N1+
ATOM    356  H   LYS A  22      14.871   1.133  -5.735  1.00 20.52           H  
ATOM    357  HA  LYS A  22      14.923  -1.434  -6.648  1.00 18.94           H  
ATOM    358  HB2 LYS A  22      15.906  -0.606  -4.126  1.00 19.73           H  
ATOM    359  HB3 LYS A  22      15.802  -2.124  -4.582  1.00 19.73           H  
ATOM    360  HG2 LYS A  22      17.364  -1.527  -6.363  1.00 23.12           H  
ATOM    361  HG3 LYS A  22      17.638  -0.201  -5.531  1.00 23.12           H  
ATOM    362  HD2 LYS A  22      18.198  -2.819  -4.651  1.00 40.23           H  
ATOM    363  HD3 LYS A  22      19.282  -1.711  -5.006  1.00 40.23           H  
ATOM    364  HE2 LYS A  22      18.542  -0.448  -3.162  1.00 65.27           H  
ATOM    365  HE3 LYS A  22      17.549  -1.632  -2.783  1.00 65.27           H  
ATOM    366  HZ1 LYS A  22      19.462  -1.775  -1.560  1.00 74.89           H  
ATOM    367  HZ2 LYS A  22      19.373  -2.946  -2.409  1.00 74.89           H  
ATOM    368  HZ3 LYS A  22      20.277  -1.867  -2.754  1.00 74.89           H  
ATOM    369  N   PRO A  23      12.446  -0.928  -6.159  1.00 13.69           N  
ANISOU  369  N   PRO A  23     1539   1726   1936   -485    -27    141       N  
ATOM    370  CA  PRO A  23      11.075  -0.814  -5.672  1.00 13.22           C  
ANISOU  370  CA  PRO A  23     1597   1597   1828   -375    -98    146       C  
ATOM    371  C   PRO A  23      10.558  -2.074  -5.018  1.00 12.93           C  
ANISOU  371  C   PRO A  23     1538   1632   1745   -235    -95    103       C  
ATOM    372  O   PRO A  23      10.972  -3.194  -5.337  1.00 14.37           O  
ANISOU  372  O   PRO A  23     1653   1901   1905   -213    -32     93       O  
ATOM    373  CB  PRO A  23      10.294  -0.507  -6.939  1.00 14.47           C  
ANISOU  373  CB  PRO A  23     1860   1714   1923   -412    -57    238       C  
ATOM    374  CG  PRO A  23      11.100  -1.164  -8.030  1.00 14.60           C  
ANISOU  374  CG  PRO A  23     1816   1828   1903   -486     62    269       C  
ATOM    375  CD  PRO A  23      12.517  -0.979  -7.631  1.00 16.52           C  
ANISOU  375  CD  PRO A  23     1926   2113   2238   -572     88    225       C  
ATOM    376  HA  PRO A  23      10.994  -0.070  -5.055  1.00 15.86           H  
ATOM    377  HB2 PRO A  23       9.407  -0.896  -6.882  1.00 17.36           H  
ATOM    378  HB3 PRO A  23      10.246   0.452  -7.073  1.00 17.36           H  
ATOM    379  HG2 PRO A  23      10.878  -2.107  -8.078  1.00 17.52           H  
ATOM    380  HG3 PRO A  23      10.922  -0.726  -8.877  1.00 17.52           H  
ATOM    381  HD2 PRO A  23      13.051  -1.736  -7.919  1.00 19.82           H  
ATOM    382  HD3 PRO A  23      12.861  -0.144  -7.983  1.00 19.82           H  
ATOM    383  N   ILE A  24       9.626  -1.877  -4.092  1.00 11.44           N  
ANISOU  383  N   ILE A  24     1413   1396   1539   -139   -158     80       N  
ATOM    384  CA  ILE A  24       8.980  -2.973  -3.388  1.00 11.54           C  
ANISOU  384  CA  ILE A  24     1424   1456   1504    -20   -141     59       C  
ATOM    385  C   ILE A  24       7.598  -3.137  -3.999  1.00  9.72           C  
ANISOU  385  C   ILE A  24     1245   1206   1243      7   -113    106       C  
ATOM    386  O   ILE A  24       6.798  -2.195  -4.031  1.00 12.12           O  
ANISOU  386  O   ILE A  24     1607   1443   1555     20   -156    117       O  
ATOM    387  CB  ILE A  24       8.929  -2.691  -1.894  1.00 12.24           C  
ANISOU  387  CB  ILE A  24     1541   1527   1582     70   -210     -2       C  
ATOM    388  CG1 ILE A  24      10.361  -2.628  -1.346  1.00 14.71           C  
ANISOU  388  CG1 ILE A  24     1787   1868   1934     47   -267    -63       C  
ATOM    389  CG2 ILE A  24       8.117  -3.773  -1.169  1.00 13.42           C  
ANISOU  389  CG2 ILE A  24     1715   1717   1668    181   -166      4       C  
ATOM    390  CD1 ILE A  24      10.468  -2.212   0.096  1.00 17.32           C  
ANISOU  390  CD1 ILE A  24     2164   2178   2240    135   -366   -139       C  
ATOM    391  H   ILE A  24       9.346  -1.100  -3.851  1.00 13.73           H  
ATOM    392  HA  ILE A  24       9.481  -3.792  -3.531  1.00 13.84           H  
ATOM    393  HB  ILE A  24       8.501  -1.832  -1.752  1.00 14.69           H  
ATOM    394 HG12 ILE A  24      10.763  -3.507  -1.428  1.00 17.65           H  
ATOM    395 HG13 ILE A  24      10.866  -1.989  -1.874  1.00 17.65           H  
ATOM    396 HG21 ILE A  24       8.099  -3.571  -0.220  1.00 16.11           H  
ATOM    397 HG22 ILE A  24       7.214  -3.781  -1.523  1.00 16.11           H  
ATOM    398 HG23 ILE A  24       8.538  -4.635  -1.317  1.00 16.11           H  
ATOM    399 HD11 ILE A  24      11.403  -2.200   0.352  1.00 20.79           H  
ATOM    400 HD12 ILE A  24      10.085  -1.326   0.198  1.00 20.79           H  
ATOM    401 HD13 ILE A  24       9.982  -2.848   0.644  1.00 20.79           H  
ATOM    402  N   LEU A  25       7.357  -4.324  -4.552  1.00 11.09           N  
ANISOU  402  N   LEU A  25     1392   1430   1391     18    -53    124       N  
ATOM    403  CA  LEU A  25       6.151  -4.597  -5.306  1.00 11.21           C  
ANISOU  403  CA  LEU A  25     1433   1433   1392     27    -42    156       C  
ATOM    404  C   LEU A  25       5.504  -5.852  -4.761  1.00 12.05           C  
ANISOU  404  C   LEU A  25     1514   1568   1497     87     -2    146       C  
ATOM    405  O   LEU A  25       6.173  -6.685  -4.156  1.00 14.91           O  
ANISOU  405  O   LEU A  25     1858   1957   1849    114     25    130       O  
ATOM    406  CB  LEU A  25       6.491  -4.815  -6.776  1.00 13.92           C  
ANISOU  406  CB  LEU A  25     1786   1797   1705    -43    -15    185       C  
ATOM    407  CG  LEU A  25       7.227  -3.667  -7.462  1.00 14.15           C  
ANISOU  407  CG  LEU A  25     1852   1798   1727   -130    -22    221       C  
ATOM    408  CD1 LEU A  25       7.635  -4.082  -8.867  1.00 19.59           C  
ANISOU  408  CD1 LEU A  25     2558   2532   2352   -188     37    251       C  
ATOM    409  CD2 LEU A  25       6.368  -2.429  -7.476  1.00 13.77           C  
ANISOU  409  CD2 LEU A  25     1882   1659   1690   -120    -98    251       C  
ATOM    410  H   LEU A  25       7.891  -4.996  -4.499  1.00 13.30           H  
ATOM    411  HA  LEU A  25       5.529  -3.856  -5.227  1.00 13.45           H  
ATOM    412  HB2 LEU A  25       7.053  -5.603  -6.847  1.00 16.70           H  
ATOM    413  HB3 LEU A  25       5.665  -4.962  -7.263  1.00 16.70           H  
ATOM    414  HG  LEU A  25       8.034  -3.466  -6.963  1.00 16.98           H  
ATOM    415 HD11 LEU A  25       8.101  -3.345  -9.291  1.00 23.50           H  
ATOM    416 HD12 LEU A  25       8.219  -4.855  -8.810  1.00 23.50           H  
ATOM    417 HD13 LEU A  25       6.838  -4.306  -9.373  1.00 23.50           H  
ATOM    418 HD21 LEU A  25       6.853  -1.713  -7.915  1.00 16.52           H  
ATOM    419 HD22 LEU A  25       5.549  -2.620  -7.959  1.00 16.52           H  
ATOM    420 HD23 LEU A  25       6.162  -2.178  -6.561  1.00 16.52           H  
ATOM    421  N   GLN A  26       4.210  -6.000  -5.023  1.00 11.61           N  
ANISOU  421  N   GLN A  26     1456   1499   1458    105     -3    157       N  
ATOM    422  CA  GLN A  26       3.516  -7.216  -4.649  1.00 11.65           C  
ANISOU  422  CA  GLN A  26     1430   1516   1481    128     46    157       C  
ATOM    423  C   GLN A  26       3.247  -8.030  -5.892  1.00 11.00           C  
ANISOU  423  C   GLN A  26     1339   1434   1407     82     40    156       C  
ATOM    424  O   GLN A  26       2.828  -7.493  -6.907  1.00 11.03           O  
ANISOU  424  O   GLN A  26     1355   1431   1405     60    -11    158       O  
ATOM    425  CB  GLN A  26       2.201  -6.901  -3.954  1.00 11.36           C  
ANISOU  425  CB  GLN A  26     1364   1474   1479    173     60    156       C  
ATOM    426  CG  GLN A  26       1.527  -8.163  -3.451  1.00 12.42           C  
ANISOU  426  CG  GLN A  26     1463   1616   1642    171    136    171       C  
ATOM    427  CD  GLN A  26       0.240  -7.899  -2.715  1.00 11.28           C  
ANISOU  427  CD  GLN A  26     1261   1488   1538    208    184    170       C  
ATOM    428  NE2 GLN A  26      -0.019  -8.716  -1.703  1.00 12.27           N  
ANISOU  428  NE2 GLN A  26     1387   1622   1653    217    284    200       N  
ATOM    429  OE1 GLN A  26      -0.517  -7.003  -3.051  1.00 13.02           O  
ANISOU  429  OE1 GLN A  26     1439   1714   1796    233    138    145       O  
ATOM    430  H   GLN A  26       3.718  -5.414  -5.414  1.00 13.93           H  
ATOM    431  HA  GLN A  26       4.069  -7.739  -4.048  1.00 13.98           H  
ATOM    432  HB2 GLN A  26       2.370  -6.322  -3.195  1.00 13.63           H  
ATOM    433  HB3 GLN A  26       1.603  -6.466  -4.582  1.00 13.63           H  
ATOM    434  HG2 GLN A  26       1.326  -8.735  -4.208  1.00 14.91           H  
ATOM    435  HG3 GLN A  26       2.130  -8.619  -2.843  1.00 14.91           H  
ATOM    436 HE21 GLN A  26       0.534  -9.345  -1.506  1.00 14.72           H  
ATOM    437 HE22 GLN A  26      -0.739  -8.616  -1.244  1.00 14.72           H  
ATOM    438  N   VAL A  27       3.504  -9.328  -5.808  1.00 11.09           N  
ANISOU  438  N   VAL A  27     1348   1443   1424     79     81    150       N  
ATOM    439  CA  VAL A  27       3.128 -10.251  -6.873  1.00 11.15           C  
ANISOU  439  CA  VAL A  27     1355   1435   1445     45     66    129       C  
ATOM    440  C   VAL A  27       1.641 -10.506  -6.775  1.00 11.33           C  
ANISOU  440  C   VAL A  27     1327   1435   1543     28     55    129       C  
ATOM    441  O   VAL A  27       1.137 -10.885  -5.726  1.00 14.18           O  
ANISOU  441  O   VAL A  27     1659   1782   1948     36    113    151       O  
ATOM    442  CB  VAL A  27       3.853 -11.586  -6.705  1.00 13.42           C  
ANISOU  442  CB  VAL A  27     1666   1703   1729     57    103    114       C  
ATOM    443  CG1 VAL A  27       3.399 -12.573  -7.774  1.00 12.35           C  
ANISOU  443  CG1 VAL A  27     1545   1535   1615     26     75     74       C  
ATOM    444  CG2 VAL A  27       5.356 -11.385  -6.782  1.00 13.28           C  
ANISOU  444  CG2 VAL A  27     1659   1727   1657     84    115     98       C  
ATOM    445  H   VAL A  27       3.898  -9.703  -5.142  1.00 13.31           H  
ATOM    446  HA  VAL A  27       3.337  -9.873  -7.741  1.00 13.38           H  
ATOM    447  HB  VAL A  27       3.640 -11.959  -5.836  1.00 16.10           H  
ATOM    448 HG11 VAL A  27       3.871 -13.412  -7.650  1.00 14.83           H  
ATOM    449 HG12 VAL A  27       2.444 -12.715  -7.687  1.00 14.83           H  
ATOM    450 HG13 VAL A  27       3.602 -12.206  -8.649  1.00 14.83           H  
ATOM    451 HG21 VAL A  27       5.794 -12.244  -6.673  1.00 15.93           H  
ATOM    452 HG22 VAL A  27       5.580 -11.006  -7.646  1.00 15.93           H  
ATOM    453 HG23 VAL A  27       5.630 -10.782  -6.074  1.00 15.93           H  
ATOM    454  N   ILE A  28       0.920 -10.272  -7.865  1.00 12.09           N  
ANISOU  454  N   ILE A  28     1410   1531   1654      6    -18    104       N  
ATOM    455  CA  ILE A  28      -0.508 -10.539  -7.894  1.00 12.11           C  
ANISOU  455  CA  ILE A  28     1329   1520   1753    -15    -47     85       C  
ATOM    456  C   ILE A  28      -0.724 -11.888  -8.546  1.00 14.88           C  
ANISOU  456  C   ILE A  28     1680   1829   2145    -68    -69     45       C  
ATOM    457  O   ILE A  28      -1.545 -12.698  -8.086  1.00 16.83           O  
ANISOU  457  O   ILE A  28     1858   2039   2497   -114    -38     42       O  
ATOM    458  CB  ILE A  28      -1.263  -9.458  -8.674  1.00 14.32           C  
ANISOU  458  CB  ILE A  28     1588   1818   2035     11   -152     68       C  
ATOM    459  CG1 ILE A  28      -1.027  -8.073  -8.062  1.00 15.51           C  
ANISOU  459  CG1 ILE A  28     1760   1981   2151     67   -145    100       C  
ATOM    460  CG2 ILE A  28      -2.750  -9.764  -8.703  1.00 14.64           C  
ANISOU  460  CG2 ILE A  28     1504   1859   2201     -4   -195     30       C  
ATOM    461  CD1 ILE A  28      -1.362  -7.972  -6.585  1.00 20.38           C  
ANISOU  461  CD1 ILE A  28     2315   2611   2816     99    -54    112       C  
ATOM    462  H   ILE A  28       1.236  -9.959  -8.601  1.00 14.51           H  
ATOM    463  HA  ILE A  28      -0.854 -10.570  -6.989  1.00 14.53           H  
ATOM    464  HB  ILE A  28      -0.933  -9.451  -9.586  1.00 17.18           H  
ATOM    465 HG12 ILE A  28      -0.091  -7.842  -8.167  1.00 18.61           H  
ATOM    466 HG13 ILE A  28      -1.577  -7.428  -8.533  1.00 18.61           H  
ATOM    467 HG21 ILE A  28      -3.205  -9.068  -9.202  1.00 17.57           H  
ATOM    468 HG22 ILE A  28      -2.887 -10.623  -9.134  1.00 17.57           H  
ATOM    469 HG23 ILE A  28      -3.084  -9.793  -7.793  1.00 17.57           H  
ATOM    470 HD11 ILE A  28      -1.184  -7.067  -6.282  1.00 24.45           H  
ATOM    471 HD12 ILE A  28      -2.300  -8.185  -6.459  1.00 24.45           H  
ATOM    472 HD13 ILE A  28      -0.811  -8.600  -6.093  1.00 24.45           H  
ATOM    473  N   ASN A  29       0.033 -12.143  -9.605  1.00 12.81           N  
ANISOU  473  N   ASN A  29     1501   1567   1801    -65   -114     12       N  
ATOM    474  CA  ASN A  29      -0.111 -13.427 -10.278  1.00 14.55           C  
ANISOU  474  CA  ASN A  29     1743   1735   2050   -100   -151    -47       C  
ATOM    475  C   ASN A  29       1.145 -13.769 -11.011  1.00 11.96           C  
ANISOU  475  C   ASN A  29     1517   1420   1608    -68   -141    -77       C  
ATOM    476  O   ASN A  29       1.902 -12.878 -11.392  1.00 13.56           O  
ANISOU  476  O   ASN A  29     1761   1685   1708    -38   -128    -56       O  
ATOM    477  CB  ASN A  29      -1.292 -13.402 -11.258  1.00 15.15           C  
ANISOU  477  CB  ASN A  29     1777   1805   2174   -127   -278   -107       C  
ATOM    478  CG  ASN A  29      -1.689 -14.780 -11.727  1.00 28.32           C  
ANISOU  478  CG  ASN A  29     3447   3396   3915   -181   -329   -181       C  
ATOM    479  ND2 ASN A  29      -2.079 -14.885 -12.991  1.00 40.98           N  
ANISOU  479  ND2 ASN A  29     5086   5001   5483   -178   -465   -264       N  
ATOM    480  OD1 ASN A  29      -1.640 -15.741 -10.965  1.00 28.94           O  
ANISOU  480  OD1 ASN A  29     3515   3406   4077   -223   -256   -165       O  
ATOM    481  H   ASN A  29       0.617 -11.612  -9.945  1.00 15.38           H  
ATOM    482  HA  ASN A  29      -0.277 -14.119  -9.618  1.00 17.46           H  
ATOM    483  HB2 ASN A  29      -2.059 -13.002 -10.819  1.00 18.18           H  
ATOM    484  HB3 ASN A  29      -1.045 -12.879 -12.037  1.00 18.18           H  
ATOM    485 HD21 ASN A  29      -2.316 -15.650 -13.306  1.00 49.18           H  
ATOM    486 HD22 ASN A  29      -2.096 -14.189 -13.496  1.00 49.18           H  
ATOM    487  N   ILE A  30       1.378 -15.066 -11.167  1.00 12.39           N  
ANISOU  487  N   ILE A  30     1609   1412   1688    -74   -138   -127       N  
ATOM    488  CA AILE A  30       2.513 -15.587 -11.922  0.68 14.01           C  
ANISOU  488  CA AILE A  30     1901   1630   1793    -25   -126   -183       C  
ATOM    489  CA BILE A  30       2.495 -15.543 -11.948  0.32 16.12           C  
ANISOU  489  CA BILE A  30     2168   1900   2058    -25   -128   -182       C  
ATOM    490  C   ILE A  30       2.012 -16.654 -12.858  1.00 16.21           C  
ANISOU  490  C   ILE A  30     2230   1840   2091    -40   -214   -282       C  
ATOM    491  O   ILE A  30       1.192 -17.482 -12.465  1.00 16.42           O  
ANISOU  491  O   ILE A  30     2225   1766   2246    -95   -246   -296       O  
ATOM    492  CB AILE A  30       3.573 -16.252 -11.020  0.68 14.47           C  
ANISOU  492  CB AILE A  30     1974   1662   1864     22    -42   -165       C  
ATOM    493  CB BILE A  30       3.639 -16.028 -11.038  0.32 18.15           C  
ANISOU  493  CB BILE A  30     2436   2146   2317     24    -37   -158       C  
ATOM    494  CG1AILE A  30       4.030 -15.284  -9.932  0.68 15.54           C  
ANISOU  494  CG1AILE A  30     2060   1853   1992     37     24    -80       C  
ATOM    495  CG1BILE A  30       4.816 -16.528 -11.874  0.32 17.89           C  
ANISOU  495  CG1BILE A  30     2463   2145   2189     91    -18   -232       C  
ATOM    496  CG2AILE A  30       4.778 -16.714 -11.855  0.68 18.76           C  
ANISOU  496  CG2AILE A  30     2578   2239   2309     93    -22   -239       C  
ATOM    497  CG2BILE A  30       3.149 -17.108 -10.081  0.32 23.51           C  
ANISOU  497  CG2BILE A  30     3112   2708   3111      0    -25   -137       C  
ATOM    498  CD1AILE A  30       5.057 -15.852  -8.973  0.68 19.78           C  
ANISOU  498  CD1AILE A  30     2611   2371   2535     99     78    -65       C  
ATOM    499  CD1BILE A  30       6.153 -16.211 -11.257  0.32 20.02           C  
ANISOU  499  CD1BILE A  30     2702   2481   2425    150     63   -205       C  
ATOM    500  H  AILE A  30       0.878 -15.682 -10.836  0.68 14.87           H  
ATOM    501  H  BILE A  30       0.896 -15.691 -10.826  0.32 14.87           H  
ATOM    502  HA AILE A  30       2.930 -14.878 -12.438  0.68 16.81           H  
ATOM    503  HA BILE A  30       2.832 -14.821 -12.501  0.32 19.35           H  
ATOM    504  HB AILE A  30       3.174 -17.028 -10.596  0.68 17.37           H  
ATOM    505  HB BILE A  30       3.944 -15.274 -10.510  0.32 21.78           H  
ATOM    506 HG12AILE A  30       4.423 -14.505 -10.356  0.68 18.65           H  
ATOM    507 HG12BILE A  30       4.750 -17.492 -11.967  0.32 21.47           H  
ATOM    508 HG13AILE A  30       3.258 -15.017  -9.410  0.68 18.65           H  
ATOM    509 HG13BILE A  30       4.783 -16.108 -12.748  0.32 21.47           H  
ATOM    510 HG21AILE A  30       5.428 -17.129 -11.267  0.68 22.51           H  
ATOM    511 HG21BILE A  30       3.889 -17.393  -9.522  0.32 28.21           H  
ATOM    512 HG22AILE A  30       4.475 -17.355 -12.517  0.68 22.51           H  
ATOM    513 HG22BILE A  30       2.440 -16.742  -9.529  0.32 28.21           H  
ATOM    514 HG23AILE A  30       5.171 -15.944 -12.295  0.68 22.51           H  
ATOM    515 HG23BILE A  30       2.815 -17.858 -10.596  0.32 28.21           H  
ATOM    516 HD11AILE A  30       5.289 -15.173  -8.321  0.68 23.74           H  
ATOM    517 HD11BILE A  30       6.855 -16.553 -11.833  0.32 24.03           H  
ATOM    518 HD12AILE A  30       4.678 -16.625  -8.527  0.68 23.74           H  
ATOM    519 HD12BILE A  30       6.237 -15.249 -11.166  0.32 24.03           H  
ATOM    520 HD13AILE A  30       5.846 -16.112  -9.474  0.68 23.74           H  
ATOM    521 HD13BILE A  30       6.205 -16.633 -10.385  0.32 24.03           H  
ATOM    522  N   ARG A  31       2.493 -16.656 -14.091  1.00 14.15           N  
ANISOU  522  N   ARG A  31     2051   1625   1701      4   -249   -353       N  
ATOM    523  CA  ARG A  31       2.165 -17.776 -14.959  1.00 15.40           C  
ANISOU  523  CA  ARG A  31     2280   1709   1863      8   -341   -472       C  
ATOM    524  C   ARG A  31       3.266 -18.044 -15.963  1.00 17.45           C  
ANISOU  524  C   ARG A  31     2646   2026   1957     97   -310   -552       C  
ATOM    525  O   ARG A  31       3.999 -17.130 -16.340  1.00 18.04           O  
ANISOU  525  O   ARG A  31     2737   2219   1898    129   -238   -511       O  
ATOM    526  CB  ARG A  31       0.820 -17.576 -15.645  1.00 23.02           C  
ANISOU  526  CB  ARG A  31     3225   2656   2863    -44   -488   -516       C  
ATOM    527  CG  ARG A  31       0.792 -16.569 -16.737  1.00 26.43           C  
ANISOU  527  CG  ARG A  31     3721   3191   3131     -5   -547   -521       C  
ATOM    528  CD  ARG A  31      -0.460 -16.805 -17.575  1.00 38.70           C  
ANISOU  528  CD  ARG A  31     5280   4706   4719    -30   -738   -614       C  
ATOM    529  NE  ARG A  31      -0.616 -15.809 -18.624  1.00 41.42           N  
ANISOU  529  NE  ARG A  31     5708   5137   4891     21   -823   -609       N  
ATOM    530  CZ  ARG A  31      -0.060 -15.888 -19.827  1.00 52.94           C  
ANISOU  530  CZ  ARG A  31     7329   6646   6139     89   -850   -672       C  
ATOM    531  NH1 ARG A  31       0.705 -16.927 -20.153  1.00 47.06           N1+
ANISOU  531  NH1 ARG A  31     6664   5879   5339    126   -799   -765       N1+
ATOM    532  NH2 ARG A  31      -0.273 -14.918 -20.707  1.00 49.54           N  
ANISOU  532  NH2 ARG A  31     6993   6285   5544    132   -926   -642       N  
ATOM    533  H   ARG A  31       2.992 -16.049 -14.440  1.00 16.99           H  
ATOM    534  HA  ARG A  31       2.086 -18.569 -14.407  1.00 18.48           H  
ATOM    535  HB2 ARG A  31       0.543 -18.424 -16.026  1.00 27.62           H  
ATOM    536  HB3 ARG A  31       0.175 -17.297 -14.976  1.00 27.62           H  
ATOM    537  HG2 ARG A  31       0.753 -15.675 -16.361  1.00 31.72           H  
ATOM    538  HG3 ARG A  31       1.573 -16.673 -17.302  1.00 31.72           H  
ATOM    539  HD2 ARG A  31      -0.402 -17.678 -17.994  1.00 46.44           H  
ATOM    540  HD3 ARG A  31      -1.240 -16.763 -17.000  1.00 46.44           H  
ATOM    541  HE  ARG A  31      -1.103 -15.121 -18.453  1.00 49.70           H  
ATOM    542 HH11 ARG A  31       0.842 -17.555 -19.582  1.00 56.47           H  
ATOM    543 HH12 ARG A  31       1.062 -16.970 -20.934  1.00 56.47           H  
ATOM    544 HH21 ARG A  31      -0.767 -14.247 -20.496  1.00 59.45           H  
ATOM    545 HH22 ARG A  31       0.084 -14.960 -21.488  1.00 59.45           H  
ATOM    546  N   PRO A  32       3.399 -19.303 -16.387  1.00 17.24           N  
ANISOU  546  N   PRO A  32     2695   1913   1943    134   -355   -668       N  
ATOM    547  CA  PRO A  32       4.384 -19.587 -17.425  1.00 18.23           C  
ANISOU  547  CA  PRO A  32     2922   2106   1898    236   -319   -766       C  
ATOM    548  C   PRO A  32       3.959 -19.011 -18.748  1.00 20.99           C  
ANISOU  548  C   PRO A  32     3357   2535   2082    244   -397   -813       C  
ATOM    549  O   PRO A  32       2.760 -18.891 -19.004  1.00 21.56           O  
ANISOU  549  O   PRO A  32     3425   2560   2206    184   -539   -827       O  
ATOM    550  CB  PRO A  32       4.362 -21.118 -17.532  1.00 19.60           C  
ANISOU  550  CB  PRO A  32     3169   2131   2146    276   -386   -895       C  
ATOM    551  CG  PRO A  32       3.584 -21.596 -16.345  1.00 19.03           C  
ANISOU  551  CG  PRO A  32     3026   1913   2291    181   -418   -826       C  
ATOM    552  CD  PRO A  32       2.647 -20.512 -16.006  1.00 18.04           C  
ANISOU  552  CD  PRO A  32     2799   1844   2211     83   -436   -721       C  
ATOM    553  HA  PRO A  32       5.268 -19.273 -17.179  1.00 21.87           H  
ATOM    554  HB2 PRO A  32       3.923 -21.381 -18.356  1.00 23.52           H  
ATOM    555  HB3 PRO A  32       5.269 -21.460 -17.504  1.00 23.52           H  
ATOM    556  HG2 PRO A  32       3.099 -22.403 -16.578  1.00 22.83           H  
ATOM    557  HG3 PRO A  32       4.190 -21.764 -15.606  1.00 22.83           H  
ATOM    558  HD2 PRO A  32       1.835 -20.587 -16.531  1.00 21.65           H  
ATOM    559  HD3 PRO A  32       2.459 -20.510 -15.054  1.00 21.65           H  
ATOM    560  N   ILE A  33       4.916 -18.664 -19.594  1.00 18.96           N  
ANISOU  560  N   ILE A  33     2545   2923   1737    -21   -482     41       N  
ATOM    561  CA  ILE A  33       4.568 -18.283 -20.946  1.00 21.77           C  
ANISOU  561  CA  ILE A  33     3241   3461   1571      2   -374     -2       C  
ATOM    562  C   ILE A  33       4.945 -19.443 -21.843  1.00 24.91           C  
ANISOU  562  C   ILE A  33     3710   3817   1937      2   -347   -398       C  
ATOM    563  O   ILE A  33       5.732 -20.296 -21.451  1.00 25.05           O  
ANISOU  563  O   ILE A  33     3521   3664   2333     11   -308   -630       O  
ATOM    564  CB  ILE A  33       5.274 -17.009 -21.401  1.00 24.27           C  
ANISOU  564  CB  ILE A  33     3746   3842   1631    -10     12    115       C  
ATOM    565  CG1 ILE A  33       6.789 -17.180 -21.395  1.00 28.38           C  
ANISOU  565  CG1 ILE A  33     4109   4266   2407    -60    376    -72       C  
ATOM    566  CG2 ILE A  33       4.885 -15.858 -20.503  1.00 26.20           C  
ANISOU  566  CG2 ILE A  33     4009   4067   1878     22    -63    488       C  
ATOM    567  CD1 ILE A  33       7.503 -16.155 -22.260  1.00 36.73           C  
ANISOU  567  CD1 ILE A  33     5379   5461   3117   -120    762      5       C  
ATOM    568  H   ILE A  33       5.757 -18.642 -19.414  1.00 22.75           H  
ATOM    569  HA  ILE A  33       3.610 -18.143 -21.007  1.00 26.13           H  
ATOM    570  HB  ILE A  33       4.990 -16.805 -22.306  1.00 29.12           H  
ATOM    571 HG12 ILE A  33       7.113 -17.083 -20.486  1.00 34.05           H  
ATOM    572 HG13 ILE A  33       7.008 -18.062 -21.733  1.00 34.05           H  
ATOM    573 HG21 ILE A  33       5.340 -15.056 -20.803  1.00 31.44           H  
ATOM    574 HG22 ILE A  33       3.924 -15.732 -20.550  1.00 31.44           H  
ATOM    575 HG23 ILE A  33       5.147 -16.067 -19.592  1.00 31.44           H  
ATOM    576 HD11 ILE A  33       8.458 -16.315 -22.214  1.00 44.08           H  
ATOM    577 HD12 ILE A  33       7.195 -16.245 -23.175  1.00 44.08           H  
ATOM    578 HD13 ILE A  33       7.299 -15.266 -21.928  1.00 44.08           H  
ATOM    579  N   THR A  34       4.371 -19.486 -23.034  1.00 27.68           N  
ANISOU  579  N   THR A  34     4382   4309   1828     11   -391   -477       N  
ATOM    580  CA  THR A  34       4.652 -20.577 -23.952  1.00 31.24           C  
ANISOU  580  CA  THR A  34     4999   4701   2169     44   -395   -868       C  
ATOM    581  C   THR A  34       6.074 -20.497 -24.498  1.00 33.73           C  
ANISOU  581  C   THR A  34     5326   5023   2466    126    118  -1121       C  
ATOM    582  O   THR A  34       6.458 -19.509 -25.121  1.00 42.16           O  
ANISOU  582  O   THR A  34     6539   6264   3215    114    462  -1017       O  
ATOM    583  CB  THR A  34       3.643 -20.581 -25.093  1.00 33.82           C  
ANISOU  583  CB  THR A  34     5708   5173   1969     16   -595   -861       C  
ATOM    584  CG2 THR A  34       3.899 -21.738 -26.048  1.00 37.95           C  
ANISOU  584  CG2 THR A  34     6491   5593   2334     67   -642  -1286       C  
ATOM    585  OG1 THR A  34       2.332 -20.707 -24.533  1.00 35.41           O  
ANISOU  585  OG1 THR A  34     5792   5416   2248    -66  -1064   -575       O  
ATOM    586  H   THR A  34       3.818 -18.900 -23.335  1.00 33.22           H  
ATOM    587  HA  THR A  34       4.564 -21.418 -23.476  1.00 37.49           H  
ATOM    588  HB  THR A  34       3.708 -19.749 -25.588  1.00 40.59           H  
ATOM    589  HG1 THR A  34       1.757 -20.711 -25.146  1.00 42.50           H  
ATOM    590 HG21 THR A  34       3.248 -21.724 -26.767  1.00 45.54           H  
ATOM    591 HG22 THR A  34       4.789 -21.664 -26.426  1.00 45.54           H  
ATOM    592 HG23 THR A  34       3.827 -22.581 -25.573  1.00 45.54           H  
ATOM    593  N   THR A  35       6.838 -21.559 -24.261  1.00 35.85           N  
ANISOU  593  N   THR A  35     5432   5118   3072    212    149  -1433       N  
ATOM    594  CA  THR A  35       8.240 -21.621 -24.657  1.00 41.90           C  
ANISOU  594  CA  THR A  35     6113   5922   3885    334    637  -1663       C  
ATOM    595  C   THR A  35       8.499 -22.805 -25.582  1.00 52.64           C  
ANISOU  595  C   THR A  35     7706   7219   5078    523    649  -2122       C  
ATOM    596  O   THR A  35       8.586 -22.643 -26.798  1.00 70.17           O  
ANISOU  596  O   THR A  35    10252   9611   6798    603    883  -2265       O  
ATOM    597  CB  THR A  35       9.152 -21.755 -23.426  1.00 47.09           C  
ANISOU  597  CB  THR A  35     6318   6426   5149    328    723  -1614       C  
ATOM    598  CG2 THR A  35       9.102 -20.493 -22.589  1.00 34.87           C  
ANISOU  598  CG2 THR A  35     4613   4925   3712    166    771  -1184       C  
ATOM    599  OG1 THR A  35       8.733 -22.874 -22.632  1.00 58.76           O  
ANISOU  599  OG1 THR A  35     7661   7644   7021    333    286  -1734       O  
ATOM    600  H   THR A  35       6.561 -22.271 -23.866  1.00 43.02           H  
ATOM    601  HA  THR A  35       8.478 -20.807 -25.128  1.00 50.28           H  
ATOM    602  HB  THR A  35      10.067 -21.892 -23.717  1.00 56.51           H  
ATOM    603  HG1 THR A  35       9.229 -22.950 -21.959  1.00 70.51           H  
ATOM    604 HG21 THR A  35       9.680 -20.586 -21.815  1.00 41.85           H  
ATOM    605 HG22 THR A  35       9.399 -19.735 -23.115  1.00 41.85           H  
ATOM    606 HG23 THR A  35       8.195 -20.332 -22.287  1.00 41.85           H  
ATOM    607  N   GLY A  36       8.624 -23.994 -24.997  1.00 66.49           N  
ANISOU  607  N   GLY A  36     9326   8707   7232    602    379  -2352       N  
ATOM    608  CA  GLY A  36       8.906 -25.198 -25.758  1.00 67.90           C  
ANISOU  608  CA  GLY A  36     9766   8750   7285    825    336  -2815       C  
ATOM    609  C   GLY A  36      10.352 -25.272 -26.219  1.00 79.25           C  
ANISOU  609  C   GLY A  36    11086  10306   8721   1090    914  -3071       C  
ATOM    610  O   GLY A  36      10.840 -24.372 -26.903  1.00 82.30           O  
ANISOU  610  O   GLY A  36    11501  10993   8774   1103   1382  -2964       O  
ATOM    611  H   GLY A  36       8.548 -24.126 -24.151  1.00 79.79           H  
ATOM    612  HA2 GLY A  36       8.719 -25.977 -25.211  1.00 81.48           H  
ATOM    613  HA3 GLY A  36       8.333 -25.228 -26.540  1.00 81.48           H  
ATOM    614  N   ASN A  37      11.035 -26.349 -25.837  1.00 77.02           N  
ANISOU  614  N   ASN A  37    10659   9777   8827   1265    862  -3281       N  
ATOM    615  CA  ASN A  37      12.425 -26.584 -26.231  1.00 79.00           C  
ANISOU  615  CA  ASN A  37    10775  10113   9129   1526   1359  -3378       C  
ATOM    616  C   ASN A  37      13.398 -25.567 -25.635  1.00 73.21           C  
ANISOU  616  C   ASN A  37     9542   9625   8650   1462   1780  -3094       C  
ATOM    617  O   ASN A  37      14.492 -25.358 -26.160  1.00 80.09           O  
ANISOU  617  O   ASN A  37    10301  10712   9417   1632   2240  -3040       O  
ATOM    618  CB  ASN A  37      12.557 -26.605 -27.758  1.00 78.87           C  
ANISOU  618  CB  ASN A  37    11202  10247   8517   1675   1674  -3523       C  
ATOM    619  H   ASN A  37      10.709 -26.970 -25.339  1.00 92.42           H  
ATOM    620  HA  ASN A  37      12.689 -27.460 -25.907  1.00 94.80           H  
ATOM    621  N   SER A  38      12.990 -24.941 -24.536  1.00 61.37           N  
ANISOU  621  N   SER A  38     7756   8081   7482   1199   1598  -2873       N  
ATOM    622  CA  SER A  38      13.828 -23.987 -23.817  1.00 68.23           C  
ANISOU  622  CA  SER A  38     8187   9091   8645   1050   1902  -2536       C  
ATOM    623  C   SER A  38      13.341 -23.967 -22.374  1.00 51.63           C  
ANISOU  623  C   SER A  38     5842   6720   7057    831   1492  -2331       C  
ATOM    624  O   SER A  38      12.228 -24.419 -22.104  1.00 57.76           O  
ANISOU  624  O   SER A  38     6811   7304   7832    755   1012  -2351       O  
ATOM    625  CB  SER A  38      13.701 -22.599 -24.445  1.00 72.52           C  
ANISOU  625  CB  SER A  38     8860   9964   8731    873   2217  -2260       C  
ATOM    626  OG  SER A  38      12.376 -22.117 -24.330  1.00 74.83           O  
ANISOU  626  OG  SER A  38     9431  10182   8817    673   1834  -2056       O  
ATOM    627  H   SER A  38      12.216 -25.055 -24.179  1.00 73.65           H  
ATOM    628  HA  SER A  38      14.756 -24.268 -23.840  1.00 81.87           H  
ATOM    629  HB2 SER A  38      14.300 -21.989 -23.987  1.00 87.03           H  
ATOM    630  HB3 SER A  38      13.937 -22.654 -25.384  1.00 87.03           H  
ATOM    631  HG  SER A  38      12.316 -21.354 -24.677  1.00 89.79           H  
ATOM    632  N   PRO A  39      14.163 -23.455 -21.438  1.00 44.34           N  
ANISOU  632  N   PRO A  39     4506   5787   6555    709   1641  -2076       N  
ATOM    633  CA  PRO A  39      13.677 -23.438 -20.054  1.00 37.82           C  
ANISOU  633  CA  PRO A  39     3501   4695   6172    507   1227  -1851       C  
ATOM    634  C   PRO A  39      12.387 -22.647 -19.939  1.00 30.67           C  
ANISOU  634  C   PRO A  39     2861   3821   4973    314    958  -1572       C  
ATOM    635  O   PRO A  39      12.157 -21.742 -20.741  1.00 35.05           O  
ANISOU  635  O   PRO A  39     3652   4607   5059    273   1169  -1441       O  
ATOM    636  CB  PRO A  39      14.808 -22.745 -19.284  1.00 53.39           C  
ANISOU  636  CB  PRO A  39     5179   6694   8412    344   1394  -1488       C  
ATOM    637  CG  PRO A  39      15.577 -21.997 -20.306  1.00 60.76           C  
ANISOU  637  CG  PRO A  39     6142   7967   8979    388   1871  -1411       C  
ATOM    638  CD  PRO A  39      15.482 -22.812 -21.561  1.00 59.61           C  
ANISOU  638  CD  PRO A  39     6213   7944   8491    682   2032  -1815       C  
ATOM    639  HA  PRO A  39      13.548 -24.339 -19.718  1.00 45.38           H  
ATOM    640  HB2 PRO A  39      14.431 -22.138 -18.627  1.00 64.07           H  
ATOM    641  HB3 PRO A  39      15.367 -23.411 -18.854  1.00 64.07           H  
ATOM    642  HG2 PRO A  39      15.179 -21.122 -20.437  1.00 72.92           H  
ATOM    643  HG3 PRO A  39      16.501 -21.914 -20.022  1.00 72.92           H  
ATOM    644  HD2 PRO A  39      15.508 -22.237 -22.342  1.00 71.53           H  
ATOM    645  HD3 PRO A  39      16.184 -23.480 -21.585  1.00 71.53           H  
ATOM    646  N   PRO A  40      11.543 -22.984 -18.957  1.00 29.11           N  
ANISOU  646  N   PRO A  40     2614   3413   5032    209    497  -1465       N  
ATOM    647  CA  PRO A  40      10.293 -22.234 -18.835  1.00 24.27           C  
ANISOU  647  CA  PRO A  40     2214   2880   4127     81    260  -1179       C  
ATOM    648  C   PRO A  40      10.560 -20.783 -18.499  1.00 22.50           C  
ANISOU  648  C   PRO A  40     1974   2762   3813    -42    486   -813       C  
ATOM    649  O   PRO A  40      11.607 -20.472 -17.932  1.00 22.20           O  
ANISOU  649  O   PRO A  40     1691   2661   4085   -105    688   -719       O  
ATOM    650  CB  PRO A  40       9.575 -22.930 -17.677  1.00 33.09           C  
ANISOU  650  CB  PRO A  40     3174   3784   5616      2   -228  -1108       C  
ATOM    651  CG  PRO A  40      10.658 -23.554 -16.881  1.00 33.77           C  
ANISOU  651  CG  PRO A  40     2924   3655   6253     13   -186  -1225       C  
ATOM    652  CD  PRO A  40      11.712 -23.961 -17.869  1.00 36.33           C  
ANISOU  652  CD  PRO A  40     3256   4041   6506    198    188  -1550       C  
ATOM    653  HA  PRO A  40       9.763 -22.300 -19.645  1.00 29.12           H  
ATOM    654  HB2 PRO A  40       9.093 -22.275 -17.149  1.00 39.71           H  
ATOM    655  HB3 PRO A  40       8.971 -23.605 -18.024  1.00 39.71           H  
ATOM    656  HG2 PRO A  40      11.013 -22.906 -16.252  1.00 40.53           H  
ATOM    657  HG3 PRO A  40      10.312 -24.330 -16.413  1.00 40.53           H  
ATOM    658  HD2 PRO A  40      12.595 -23.881 -17.475  1.00 43.59           H  
ATOM    659  HD3 PRO A  40      11.545 -24.861 -18.191  1.00 43.59           H  
ATOM    660  N   ARG A  41       9.637 -19.909 -18.876  1.00 21.74           N  
ANISOU  660  N   ARG A  41     2158   2813   3288    -78    427   -601       N  
ATOM    661  CA  ARG A  41       9.737 -18.491 -18.562  1.00 20.28           C  
ANISOU  661  CA  ARG A  41     2058   2682   2965   -180    563   -245       C  
ATOM    662  C   ARG A  41       8.475 -18.071 -17.838  1.00 17.89           C  
ANISOU  662  C   ARG A  41     1858   2352   2586   -178    207     13       C  
ATOM    663  O   ARG A  41       7.372 -18.476 -18.205  1.00 20.04           O  
ANISOU  663  O   ARG A  41     2255   2719   2641   -114    -38    -25       O  
ATOM    664  CB  ARG A  41       9.897 -17.648 -19.827  1.00 23.22           C  
ANISOU  664  CB  ARG A  41     2718   3288   2815   -187    877   -209       C  
ATOM    665  CG  ARG A  41      11.132 -17.961 -20.639  1.00 29.56           C  
ANISOU  665  CG  ARG A  41     3413   4210   3608   -161   1289   -426       C  
ATOM    666  CD  ARG A  41      12.385 -17.849 -19.803  1.00 31.43           C  
ANISOU  666  CD  ARG A  41     3291   4344   4309   -257   1459   -324       C  
ATOM    667  NE  ARG A  41      12.529 -16.522 -19.197  1.00 32.70           N  
ANISOU  667  NE  ARG A  41     3521   4455   4448   -450   1458     83       N  
ATOM    668  CZ  ARG A  41      13.257 -15.534 -19.710  1.00 34.77           C  
ANISOU  668  CZ  ARG A  41     3859   4869   4482   -596   1754    293       C  
ATOM    669  NH1 ARG A  41      13.923 -15.708 -20.844  1.00 39.58           N1+
ANISOU  669  NH1 ARG A  41     4441   5745   4855   -548   2080    149       N1+
ATOM    670  NH2 ARG A  41      13.323 -14.365 -19.083  1.00 32.06           N  
ANISOU  670  NH2 ARG A  41     3657   4431   4093   -738   1520    629       N  
ATOM    671  H   ARG A  41       8.931 -20.116 -19.322  1.00 26.09           H  
ATOM    672  HA  ARG A  41      10.499 -18.334 -17.982  1.00 24.33           H  
ATOM    673  HB2 ARG A  41       9.126 -17.795 -20.397  1.00 27.86           H  
ATOM    674  HB3 ARG A  41       9.942 -16.713 -19.573  1.00 27.86           H  
ATOM    675  HG2 ARG A  41      11.073 -18.868 -20.977  1.00 35.47           H  
ATOM    676  HG3 ARG A  41      11.200 -17.332 -21.375  1.00 35.47           H  
ATOM    677  HD2 ARG A  41      12.350 -18.505 -19.089  1.00 37.72           H  
ATOM    678  HD3 ARG A  41      13.159 -18.009 -20.365  1.00 37.72           H  
ATOM    679  HE  ARG A  41      12.114 -16.372 -18.458  1.00 39.24           H  
ATOM    680 HH11 ARG A  41      13.884 -16.463 -21.254  1.00 47.50           H  
ATOM    681 HH12 ARG A  41      14.393 -15.065 -21.170  1.00 47.50           H  
ATOM    682 HH21 ARG A  41      12.894 -14.247 -18.347  1.00 38.47           H  
ATOM    683 HH22 ARG A  41      13.794 -13.726 -19.413  1.00 38.47           H  
ATOM    684  N   TYR A  42       8.633 -17.262 -16.801  1.00 14.09           N  
ANISOU  684  N   TYR A  42     1908   1863   1582     21   -161   -167       N  
ATOM    685  CA  TYR A  42       7.489 -16.835 -16.015  1.00 13.39           C  
ANISOU  685  CA  TYR A  42     1786   1774   1527    -25   -217   -144       C  
ATOM    686  C   TYR A  42       7.191 -15.357 -16.162  1.00 15.11           C  
ANISOU  686  C   TYR A  42     2024   2017   1700    -24   -179    -98       C  
ATOM    687  O   TYR A  42       8.090 -14.524 -16.088  1.00 15.71           O  
ANISOU  687  O   TYR A  42     2095   2098   1778    -30    -90    -63       O  
ATOM    688  CB  TYR A  42       7.735 -17.159 -14.549  1.00 12.24           C  
ANISOU  688  CB  TYR A  42     1572   1613   1466    -77   -218   -116       C  
ATOM    689  CG  TYR A  42       7.862 -18.642 -14.288  1.00 13.53           C  
ANISOU  689  CG  TYR A  42     1725   1733   1682    -73   -252   -143       C  
ATOM    690  CD1 TYR A  42       6.739 -19.449 -14.225  1.00 16.22           C  
ANISOU  690  CD1 TYR A  42     2059   2027   2075    -91   -307   -166       C  
ATOM    691  CD2 TYR A  42       9.107 -19.230 -14.121  1.00 15.51           C  
ANISOU  691  CD2 TYR A  42     1964   1977   1953    -48   -224   -151       C  
ATOM    692  CE1 TYR A  42       6.849 -20.802 -13.992  1.00 17.16           C  
ANISOU  692  CE1 TYR A  42     2174   2083   2263    -90   -322   -186       C  
ATOM    693  CE2 TYR A  42       9.230 -20.584 -13.881  1.00 17.75           C  
ANISOU  693  CE2 TYR A  42     2248   2209   2287    -33   -251   -169       C  
ATOM    694  CZ  TYR A  42       8.099 -21.366 -13.819  1.00 18.22           C  
ANISOU  694  CZ  TYR A  42     2315   2211   2395    -57   -294   -182       C  
ATOM    695  OH  TYR A  42       8.208 -22.721 -13.571  1.00 19.53           O  
ANISOU  695  OH  TYR A  42     2486   2302   2631    -45   -305   -195       O  
ATOM    696  H   TYR A  42       9.387 -16.947 -16.533  1.00 16.91           H  
ATOM    697  HA  TYR A  42       6.706 -17.329 -16.304  1.00 16.07           H  
ATOM    698  HB2 TYR A  42       8.559 -16.733 -14.266  1.00 14.69           H  
ATOM    699  HB3 TYR A  42       6.991 -16.824 -14.023  1.00 14.69           H  
ATOM    700  HD1 TYR A  42       5.896 -19.071 -14.339  1.00 19.46           H  
ATOM    701  HD2 TYR A  42       9.871 -18.701 -14.160  1.00 18.61           H  
ATOM    702  HE1 TYR A  42       6.086 -21.331 -13.945  1.00 20.59           H  
ATOM    703  HE2 TYR A  42      10.071 -20.966 -13.764  1.00 21.30           H  
ATOM    704  HH  TYR A  42       9.016 -22.933 -13.487  1.00 23.43           H  
ATOM    705  N   ARG A  43       5.911 -15.062 -16.376  1.00 13.16           N  
ANISOU  705  N   ARG A  43     1792   1775   1433    -14   -247   -106       N  
ATOM    706  CA  ARG A  43       5.405 -13.706 -16.477  1.00 12.64           C  
ANISOU  706  CA  ARG A  43     1749   1724   1329     -2   -226    -63       C  
ATOM    707  C   ARG A  43       4.711 -13.372 -15.168  1.00 12.96           C  
ANISOU  707  C   ARG A  43     1713   1758   1452    -65   -245    -41       C  
ATOM    708  O   ARG A  43       4.033 -14.231 -14.582  1.00 13.61           O  
ANISOU  708  O   ARG A  43     1745   1825   1602    -96   -298    -65       O  
ATOM    709  CB  ARG A  43       4.406 -13.636 -17.630  1.00 14.02           C  
ANISOU  709  CB  ARG A  43     1992   1913   1423     77   -308    -99       C  
ATOM    710  CG  ARG A  43       3.782 -12.277 -17.879  1.00 15.65           C  
ANISOU  710  CG  ARG A  43     2238   2130   1578    117   -300    -52       C  
ATOM    711  CD  ARG A  43       2.791 -12.319 -19.036  1.00 20.39           C  
ANISOU  711  CD  ARG A  43     2910   2752   2087    223   -414   -102       C  
ATOM    712  NE  ARG A  43       2.172 -11.012 -19.241  1.00 20.14           N  
ANISOU  712  NE  ARG A  43     2922   2725   2005    277   -411    -50       N  
ATOM    713  CZ  ARG A  43       1.220 -10.770 -20.132  1.00 33.95           C  
ANISOU  713  CZ  ARG A  43     4733   4495   3670    389   -523    -85       C  
ATOM    714  NH1 ARG A  43       0.766 -11.751 -20.904  1.00 39.08           N1+
ANISOU  714  NH1 ARG A  43     5400   5166   4281    452   -658   -189       N1+
ATOM    715  NH2 ARG A  43       0.721  -9.549 -20.248  1.00 30.11           N  
ANISOU  715  NH2 ARG A  43     4290   4006   3143    445   -511    -26       N  
ATOM    716  H   ARG A  43       5.298 -15.658 -16.468  1.00 15.79           H  
ATOM    717  HA  ARG A  43       6.129 -13.080 -16.632  1.00 15.17           H  
ATOM    718  HB2 ARG A  43       4.861 -13.900 -18.445  1.00 16.83           H  
ATOM    719  HB3 ARG A  43       3.684 -14.258 -17.447  1.00 16.83           H  
ATOM    720  HG2 ARG A  43       3.307 -11.992 -17.083  1.00 18.78           H  
ATOM    721  HG3 ARG A  43       4.480 -11.640 -18.100  1.00 18.78           H  
ATOM    722  HD2 ARG A  43       3.256 -12.568 -19.849  1.00 24.47           H  
ATOM    723  HD3 ARG A  43       2.091 -12.961 -18.837  1.00 24.47           H  
ATOM    724  HE  ARG A  43       2.462 -10.351 -18.774  1.00 24.17           H  
ATOM    725 HH11 ARG A  43       1.091 -12.543 -20.828  1.00 46.89           H  
ATOM    726 HH12 ARG A  43       0.148 -11.593 -21.481  1.00 46.89           H  
ATOM    727 HH21 ARG A  43       1.016  -8.915 -19.746  1.00 36.13           H  
ATOM    728 HH22 ARG A  43       0.102  -9.389 -20.823  1.00 36.13           H  
ATOM    729  N   LEU A  44       4.888 -12.139 -14.701  1.00 11.90           N  
ANISOU  729  N   LEU A  44     1575   1626   1320    -81   -187      4       N  
ATOM    730  CA  LEU A  44       4.294 -11.710 -13.443  1.00 11.69           C  
ANISOU  730  CA  LEU A  44     1492   1597   1352   -126   -192     21       C  
ATOM    731  C   LEU A  44       3.412 -10.500 -13.617  1.00 14.21           C  
ANISOU  731  C   LEU A  44     1827   1916   1656   -104   -193     44       C  
ATOM    732  O   LEU A  44       3.758  -9.538 -14.317  1.00 14.73           O  
ANISOU  732  O   LEU A  44     1949   1974   1675    -70   -145     72       O  
ATOM    733  CB  LEU A  44       5.354 -11.354 -12.409  1.00 11.81           C  
ANISOU  733  CB  LEU A  44     1477   1609   1402   -163   -139     32       C  
ATOM    734  CG  LEU A  44       6.294 -12.478 -12.008  1.00 18.28           C  
ANISOU  734  CG  LEU A  44     2272   2429   2243   -172   -147     11       C  
ATOM    735  CD1 LEU A  44       7.431 -12.523 -12.988  1.00 22.49           C  
ANISOU  735  CD1 LEU A  44     2823   2959   2763   -152   -100     -2       C  
ATOM    736  CD2 LEU A  44       6.808 -12.299 -10.590  1.00 19.14           C  
ANISOU  736  CD2 LEU A  44     2346   2544   2383   -191   -147      8       C  
ATOM    737  H   LEU A  44       5.349 -11.531 -15.096  1.00 14.28           H  
ATOM    738  HA  LEU A  44       3.752 -12.431 -13.085  1.00 14.03           H  
ATOM    739  HB2 LEU A  44       5.898 -10.635 -12.765  1.00 14.17           H  
ATOM    740  HB3 LEU A  44       4.905 -11.051 -11.604  1.00 14.17           H  
ATOM    741  HG  LEU A  44       5.820 -13.323 -12.054  1.00 21.93           H  
ATOM    742 HD11 LEU A  44       8.035 -13.239 -12.737  1.00 26.99           H  
ATOM    743 HD12 LEU A  44       7.075 -12.685 -13.876  1.00 26.99           H  
ATOM    744 HD13 LEU A  44       7.898 -11.673 -12.968  1.00 26.99           H  
ATOM    745 HD21 LEU A  44       7.403 -13.035 -10.375  1.00 22.97           H  
ATOM    746 HD22 LEU A  44       7.289 -11.458 -10.533  1.00 22.97           H  
ATOM    747 HD23 LEU A  44       6.055 -12.292  -9.979  1.00 22.97           H  
ATOM    748  N   LEU A  45       2.268 -10.560 -12.946  1.00 12.02           N  
ANISOU  748  N   LEU A  45     1501   1638   1428   -120   -232     38       N  
ATOM    749  CA  LEU A  45       1.432  -9.395 -12.740  1.00 11.17           C  
ANISOU  749  CA  LEU A  45     1388   1527   1329   -103   -226     58       C  
ATOM    750  C   LEU A  45       1.820  -8.880 -11.371  1.00 11.25           C  
ANISOU  750  C   LEU A  45     1372   1531   1371   -147   -167     75       C  
ATOM    751  O   LEU A  45       1.630  -9.600 -10.375  1.00 13.21           O  
ANISOU  751  O   LEU A  45     1583   1781   1654   -176   -165     70       O  
ATOM    752  CB  LEU A  45      -0.040  -9.797 -12.769  1.00 13.54           C  
ANISOU  752  CB  LEU A  45     1630   1828   1687    -91   -296     29       C  
ATOM    753  CG  LEU A  45      -1.067  -8.696 -12.489  1.00 14.88           C  
ANISOU  753  CG  LEU A  45     1773   1994   1886    -65   -296     42       C  
ATOM    754  CD1 LEU A  45      -1.042  -7.621 -13.548  1.00 16.33           C  
ANISOU  754  CD1 LEU A  45     2034   2179   1991     11   -311     63       C  
ATOM    755  CD2 LEU A  45      -2.464  -9.307 -12.369  1.00 15.41           C  
ANISOU  755  CD2 LEU A  45     1744   2056   2058    -67   -355     -1       C  
ATOM    756  H   LEU A  45       1.953 -11.279 -12.595  1.00 14.42           H  
ATOM    757  HA  LEU A  45       1.607  -8.718 -13.412  1.00 13.40           H  
ATOM    758  HB2 LEU A  45      -0.238 -10.154 -13.649  1.00 16.25           H  
ATOM    759  HB3 LEU A  45      -0.177 -10.491 -12.105  1.00 16.25           H  
ATOM    760  HG  LEU A  45      -0.853  -8.279 -11.640  1.00 17.86           H  
ATOM    761 HD11 LEU A  45      -1.706  -6.948 -13.330  1.00 19.59           H  
ATOM    762 HD12 LEU A  45      -0.159  -7.221 -13.571  1.00 19.59           H  
ATOM    763 HD13 LEU A  45      -1.247  -8.022 -14.408  1.00 19.59           H  
ATOM    764 HD21 LEU A  45      -3.104  -8.600 -12.192  1.00 18.50           H  
ATOM    765 HD22 LEU A  45      -2.685  -9.753 -13.202  1.00 18.50           H  
ATOM    766 HD23 LEU A  45      -2.467  -9.947 -11.640  1.00 18.50           H  
ATOM    767  N   MET A  46       2.388  -7.668 -11.343  1.00 12.77           N  
ANISOU  767  N   MET A  46     1593   1707   1551   -144   -116     91       N  
ATOM    768  CA AMET A  46       2.833  -7.076 -10.092  0.53 11.96           C  
ANISOU  768  CA AMET A  46     1471   1597   1478   -175    -81     80       C  
ATOM    769  CA BMET A  46       2.908  -7.032 -10.131  0.47 10.88           C  
ANISOU  769  CA BMET A  46     1336   1459   1341   -175    -78     80       C  
ATOM    770  C   MET A  46       2.139  -5.761  -9.837  1.00 11.64           C  
ANISOU  770  C   MET A  46     1438   1533   1454   -158    -57     89       C  
ATOM    771  O   MET A  46       1.591  -5.156 -10.751  1.00 13.88           O  
ANISOU  771  O   MET A  46     1750   1798   1724   -119    -56    116       O  
ATOM    772  CB AMET A  46       4.343  -6.880 -10.117  0.53 16.66           C  
ANISOU  772  CB AMET A  46     2066   2176   2087   -199    -46     61       C  
ATOM    773  CB BMET A  46       4.376  -6.635 -10.316  0.47 17.81           C  
ANISOU  773  CB BMET A  46     2219   2314   2235   -196    -35     66       C  
ATOM    774  CG AMET A  46       5.071  -8.129 -10.549  0.53 17.16           C  
ANISOU  774  CG AMET A  46     2124   2259   2137   -202    -64     52       C  
ATOM    775  CG BMET A  46       5.263  -7.727 -10.865  0.47 24.52           C  
ANISOU  775  CG BMET A  46     3065   3178   3073   -201    -42     57       C  
ATOM    776  SD AMET A  46       6.829  -8.013 -10.243  0.53 15.82           S  
ANISOU  776  SD AMET A  46     1915   2075   2023   -229    -33     10       S  
ATOM    777  SD BMET A  46       5.564  -8.976  -9.622  0.47 14.35           S  
ANISOU  777  SD BMET A  46     1741   1923   1789   -214    -94     27       S  
ATOM    778  CE AMET A  46       6.860  -8.163  -8.457  0.53 20.09           C  
ANISOU  778  CE AMET A  46     2426   2642   2566   -230    -94    -34       C  
ATOM    779  CE BMET A  46       6.830  -8.190  -8.631  0.47 22.35           C  
ANISOU  779  CE BMET A  46     2714   2926   2851   -231    -89    -29       C  
ATOM    780  H  AMET A  46       2.523  -7.175 -12.035  0.53 15.32           H  
ATOM    781  H  BMET A  46       2.486  -7.178 -12.043  0.47 15.32           H  
ATOM    782  HA AMET A  46       2.625  -7.685  -9.367  0.53 14.36           H  
ATOM    783  HA BMET A  46       2.838  -7.642  -9.380  0.47 13.06           H  
ATOM    784  HB2AMET A  46       4.561  -6.171 -10.742  0.53 19.99           H  
ATOM    785  HB2BMET A  46       4.419  -5.886 -10.931  0.47 21.37           H  
ATOM    786  HB3AMET A  46       4.647  -6.645  -9.227  0.53 19.99           H  
ATOM    787  HB3BMET A  46       4.735  -6.370  -9.455  0.47 21.37           H  
ATOM    788  HG2AMET A  46       4.726  -8.887 -10.052  0.53 20.59           H  
ATOM    789  HG2BMET A  46       4.827  -8.148 -11.622  0.47 29.42           H  
ATOM    790  HG3AMET A  46       4.937  -8.263 -11.501  0.53 20.59           H  
ATOM    791  HG3BMET A  46       6.115  -7.348 -11.132  0.47 29.42           H  
ATOM    792  HE1AMET A  46       7.779  -8.115  -8.153  0.53 24.11           H  
ATOM    793  HE1BMET A  46       7.080  -8.787  -7.908  0.47 26.82           H  
ATOM    794  HE2AMET A  46       6.345  -7.438  -8.071  0.53 24.11           H  
ATOM    795  HE2BMET A  46       7.601  -8.008  -9.191  0.47 26.82           H  
ATOM    796  HE3AMET A  46       6.472  -9.016  -8.206  0.53 24.11           H  
ATOM    797  HE3BMET A  46       6.479  -7.361  -8.270  0.47 26.82           H  
ATOM    798  N   SER A  47       2.168  -5.345  -8.577  1.00 10.46           N  
ANISOU  798  N   SER A  47     1272   1381   1321   -172    -42     64       N  
ATOM    799  CA  SER A  47       1.457  -4.169  -8.110  1.00 11.43           C  
ANISOU  799  CA  SER A  47     1400   1480   1465   -153    -17     61       C  
ATOM    800  C   SER A  47       2.367  -3.304  -7.259  1.00 11.54           C  
ANISOU  800  C   SER A  47     1417   1464   1502   -172      5     10       C  
ATOM    801  O   SER A  47       3.143  -3.820  -6.461  1.00 13.05           O  
ANISOU  801  O   SER A  47     1599   1680   1681   -186    -20    -32       O  
ATOM    802  CB  SER A  47       0.282  -4.609  -7.259  1.00 12.59           C  
ANISOU  802  CB  SER A  47     1519   1652   1611   -136    -18     64       C  
ATOM    803  OG  SER A  47      -0.256  -3.507  -6.539  1.00 15.12           O  
ANISOU  803  OG  SER A  47     1847   1953   1947   -113     15     48       O  
ATOM    804  H   SER A  47       2.610  -5.744  -7.955  1.00 12.55           H  
ATOM    805  HA  SER A  47       1.132  -3.650  -8.862  1.00 13.72           H  
ATOM    806  HB2 SER A  47      -0.406  -4.976  -7.835  1.00 15.10           H  
ATOM    807  HB3 SER A  47       0.582  -5.282  -6.629  1.00 15.10           H  
ATOM    808  HG  SER A  47      -0.906  -3.760  -6.070  1.00 18.15           H  
ATOM    809  N   ASP A  48       2.272  -1.992  -7.428  1.00 12.23           N  
ANISOU  809  N   ASP A  48     1521   1495   1633   -164     41      5       N  
ATOM    810  CA  ASP A  48       2.963  -1.069  -6.544  1.00 13.24           C  
ANISOU  810  CA  ASP A  48     1642   1581   1809   -182     52    -67       C  
ATOM    811  C   ASP A  48       1.981  -0.393  -5.597  1.00 15.85           C  
ANISOU  811  C   ASP A  48     1987   1908   2126   -144     57    -93       C  
ATOM    812  O   ASP A  48       2.329   0.589  -4.942  1.00 18.69           O  
ANISOU  812  O   ASP A  48     2351   2221   2529   -145     64   -163       O  
ATOM    813  CB  ASP A  48       3.771  -0.034  -7.343  1.00 15.47           C  
ANISOU  813  CB  ASP A  48     1925   1771   2181   -211    111    -66       C  
ATOM    814  CG  ASP A  48       2.900   0.949  -8.101  1.00 15.61           C  
ANISOU  814  CG  ASP A  48     1989   1729   2212   -172    165     -2       C  
ATOM    815  OD1 ASP A  48       1.656   0.829  -8.059  1.00 16.94           O  
ANISOU  815  OD1 ASP A  48     2172   1936   2328   -123    139     30       O  
ATOM    816  OD2 ASP A  48       3.480   1.863  -8.736  1.00 16.46           O1-
ANISOU  816  OD2 ASP A  48     2116   1742   2395   -187    240     17       O1-
ATOM    817  H   ASP A  48       1.813  -1.612  -8.048  1.00 14.68           H  
ATOM    818  HA  ASP A  48       3.590  -1.573  -6.002  1.00 15.89           H  
ATOM    819  HB2 ASP A  48       4.329   0.471  -6.731  1.00 18.56           H  
ATOM    820  HB3 ASP A  48       4.327  -0.499  -7.988  1.00 18.56           H  
ATOM    821  N   GLY A  49       0.763  -0.928  -5.518  1.00 13.64           N  
ANISOU  821  N   GLY A  49     1707   1673   1803   -109     59    -47       N  
ATOM    822  CA  GLY A  49      -0.291  -0.342  -4.692  1.00 16.71           C  
ANISOU  822  CA  GLY A  49     2102   2059   2187    -64     87    -62       C  
ATOM    823  C   GLY A  49      -1.230   0.624  -5.416  1.00 19.89           C  
ANISOU  823  C   GLY A  49     2502   2413   2640    -29    114    -26       C  
ATOM    824  O   GLY A  49      -2.391   0.793  -5.019  1.00 24.64           O  
ANISOU  824  O   GLY A  49     3086   3025   3250     15    137    -19       O  
ATOM    825  H   GLY A  49       0.521  -1.638  -5.938  1.00 16.37           H  
ATOM    826  HA2 GLY A  49      -0.831  -1.057  -4.319  1.00 20.05           H  
ATOM    827  HA3 GLY A  49       0.119   0.137  -3.955  1.00 20.05           H  
ATOM    828  N   LEU A  50      -0.719   1.282  -6.451  1.00 17.49           N  
ANISOU  828  N   LEU A  50     2221   2050   2373    -38    121      0       N  
ATOM    829  CA ALEU A  50      -1.506   2.203  -7.264  0.06 18.93           C  
ANISOU  829  CA ALEU A  50     2425   2180   2589     17    140     47       C  
ATOM    830  CA BLEU A  50      -1.515   2.200  -7.272  0.94 17.87           C  
ANISOU  830  CA BLEU A  50     2290   2045   2454     17    140     48       C  
ATOM    831  C   LEU A  50      -1.883   1.535  -8.578  1.00 15.10           C  
ANISOU  831  C   LEU A  50     1945   1726   2067     47    101    115       C  
ATOM    832  O   LEU A  50      -3.030   1.591  -9.019  1.00 16.50           O  
ANISOU  832  O   LEU A  50     2105   1917   2247    112     67    140       O  
ATOM    833  CB ALEU A  50      -0.689   3.465  -7.550  0.06 21.61           C  
ANISOU  833  CB ALEU A  50     2810   2411   2991      4    196     41       C  
ATOM    834  CB BLEU A  50      -0.742   3.482  -7.585  0.94 22.18           C  
ANISOU  834  CB BLEU A  50     2883   2482   3062      7    196     44       C  
ATOM    835  CG ALEU A  50      -1.088   4.779  -6.870  0.06 23.42           C  
ANISOU  835  CG ALEU A  50     3055   2563   3283     33    234     -3       C  
ATOM    836  CG BLEU A  50      -0.432   4.428  -6.431  0.94 22.76           C  
ANISOU  836  CG BLEU A  50     2955   2498   3196    -10    222    -46       C  
ATOM    837  CD1ALEU A  50      -1.465   4.590  -5.406  0.06 22.80           C  
ANISOU  837  CD1ALEU A  50     2947   2536   3178     38    215    -87       C  
ATOM    838  CD1BLEU A  50       0.320   5.645  -6.960  0.94 25.43           C  
ANISOU  838  CD1BLEU A  50     3327   2700   3635    -31    290    -42       C  
ATOM    839  CD2ALEU A  50       0.058   5.775  -6.988  0.06 24.41           C  
ANISOU  839  CD2ALEU A  50     3204   2567   3503    -14    292    -33       C  
ATOM    840  CD2BLEU A  50      -1.706   4.840  -5.711  0.94 24.83           C  
ANISOU  840  CD2BLEU A  50     3212   2774   3449     55    225    -64       C  
ATOM    841  H  ALEU A  50       0.098   1.209  -6.709  0.06 20.99           H  
ATOM    842  H  BLEU A  50       0.099   1.214  -6.706  0.94 20.99           H  
ATOM    843  HA ALEU A  50      -2.317   2.452  -6.793  0.06 22.72           H  
ATOM    844  HA BLEU A  50      -2.331   2.435  -6.803  0.94 21.44           H  
ATOM    845  HB2ALEU A  50       0.229   3.286  -7.292  0.06 25.93           H  
ATOM    846  HB2BLEU A  50       0.108   3.229  -7.979  0.94 26.61           H  
ATOM    847  HB3ALEU A  50      -0.720   3.626  -8.506  0.06 25.93           H  
ATOM    848  HB3BLEU A  50      -1.253   3.988  -8.236  0.94 26.61           H  
ATOM    849  HG ALEU A  50      -1.856   5.151  -7.331  0.06 28.11           H  
ATOM    850  HG BLEU A  50       0.141   3.974  -5.793  0.94 27.32           H  
ATOM    851 HD11ALEU A  50      -1.707   5.450  -5.029  0.06 27.35           H  
ATOM    852 HD11BLEU A  50       0.514   6.242  -6.220  0.94 30.52           H  
ATOM    853 HD12ALEU A  50      -2.218   3.980  -5.351  0.06 27.35           H  
ATOM    854 HD12BLEU A  50       1.147   5.350  -7.372  0.94 30.52           H  
ATOM    855 HD13ALEU A  50      -0.705   4.222  -4.929  0.06 27.35           H  
ATOM    856 HD13BLEU A  50      -0.233   6.098  -7.615  0.94 30.52           H  
ATOM    857 HD21ALEU A  50      -0.200   6.605  -6.556  0.06 29.29           H  
ATOM    858 HD21BLEU A  50      -1.478   5.440  -4.984  0.94 29.80           H  
ATOM    859 HD22ALEU A  50       0.843   5.406  -6.554  0.06 29.29           H  
ATOM    860 HD22BLEU A  50      -2.292   5.290  -6.340  0.94 29.80           H  
ATOM    861 HD23ALEU A  50       0.243   5.934  -7.927  0.06 29.29           H  
ATOM    862 HD23BLEU A  50      -2.141   4.047  -5.362  0.94 29.80           H  
ATOM    863  N   ASN A  51      -0.889   0.906  -9.201  1.00 14.96           N  
ANISOU  863  N   ASN A  51     1946   1718   2020      8     97    131       N  
ATOM    864  CA  ASN A  51      -1.061   0.277 -10.487  1.00 13.67           C  
ANISOU  864  CA  ASN A  51     1809   1582   1803     47     57    182       C  
ATOM    865  C   ASN A  51      -0.683  -1.180 -10.439  1.00 14.11           C  
ANISOU  865  C   ASN A  51     1827   1707   1828      1     14    161       C  
ATOM    866  O   ASN A  51       0.151  -1.581  -9.616  1.00 13.71           O  
ANISOU  866  O   ASN A  51     1753   1668   1790    -61     32    125       O  
ATOM    867  CB  ASN A  51      -0.143   0.911 -11.534  1.00 14.65           C  
ANISOU  867  CB  ASN A  51     2018   1638   1912     61    122    236       C  
ATOM    868  CG  ASN A  51      -0.619   2.260 -12.006  1.00 18.42           C  
ANISOU  868  CG  ASN A  51     2561   2032   2404    135    167    287       C  
ATOM    869  ND2 ASN A  51      -1.811   2.303 -12.586  1.00 17.32           N  
ANISOU  869  ND2 ASN A  51     2441   1920   2220    234     97    314       N  
ATOM    870  OD1 ASN A  51       0.098   3.244 -11.893  1.00 19.83           O  
ANISOU  870  OD1 ASN A  51     2773   2115   2647    108    262    298       O  
ATOM    871  H   ASN A  51      -0.093   0.834  -8.884  1.00 17.95           H  
ATOM    872  HA  ASN A  51      -1.983   0.358 -10.780  1.00 16.40           H  
ATOM    873  HB2 ASN A  51       0.740   1.023 -11.151  1.00 17.58           H  
ATOM    874  HB3 ASN A  51      -0.096   0.325 -12.306  1.00 17.58           H  
ATOM    875 HD21 ASN A  51      -2.124   3.051 -12.871  1.00 20.78           H  
ATOM    876 HD22 ASN A  51      -2.271   1.582 -12.677  1.00 20.78           H  
ATOM    877  N   THR A  52      -1.267  -1.958 -11.340  1.00 14.04           N  
ANISOU  877  N   THR A  52     1817   1738   1780     42    -52    176       N  
ATOM    878  CA  THR A  52      -0.703  -3.254 -11.674  1.00 12.68           C  
ANISOU  878  CA  THR A  52     1634   1607   1575      9    -84    162       C  
ATOM    879  C   THR A  52      -0.089  -3.165 -13.060  1.00 15.25           C  
ANISOU  879  C   THR A  52     2048   1918   1829     56    -75    201       C  
ATOM    880  O   THR A  52      -0.430  -2.284 -13.851  1.00 16.56           O  
ANISOU  880  O   THR A  52     2284   2051   1957    134    -66    244       O  
ATOM    881  CB  THR A  52      -1.747  -4.377 -11.658  1.00 15.17           C  
ANISOU  881  CB  THR A  52     1880   1970   1915     16   -165    131       C  
ATOM    882  CG2 THR A  52      -2.395  -4.496 -10.299  1.00 18.26           C  
ANISOU  882  CG2 THR A  52     2196   2367   2375    -21   -137    110       C  
ATOM    883  OG1 THR A  52      -2.763  -4.105 -12.630  1.00 16.65           O  
ANISOU  883  OG1 THR A  52     2073   2162   2092    101   -240    130       O  
ATOM    884  H   THR A  52      -1.985  -1.760 -11.770  1.00 16.85           H  
ATOM    885  HA  THR A  52      -0.003  -3.476 -11.040  1.00 15.21           H  
ATOM    886  HB  THR A  52      -1.317  -5.221 -11.868  1.00 18.20           H  
ATOM    887  HG1 THR A  52      -2.422  -4.058 -13.396  1.00 19.98           H  
ATOM    888 HG21 THR A  52      -3.052  -5.209 -10.306  1.00 21.91           H  
ATOM    889 HG22 THR A  52      -1.723  -4.693  -9.628  1.00 21.91           H  
ATOM    890 HG23 THR A  52      -2.836  -3.663 -10.068  1.00 21.91           H  
ATOM    891  N   LEU A  53       0.816  -4.090 -13.343  1.00 13.57           N  
ANISOU  891  N   LEU A  53     1842   1726   1590     22    -69    190       N  
ATOM    892  CA  LEU A  53       1.475  -4.166 -14.641  1.00 13.42           C  
ANISOU  892  CA  LEU A  53     1913   1696   1491     73    -40    225       C  
ATOM    893  C   LEU A  53       1.822  -5.630 -14.881  1.00 13.05           C  
ANISOU  893  C   LEU A  53     1843   1697   1420     52    -92    184       C  
ATOM    894  O   LEU A  53       2.366  -6.287 -13.992  1.00 13.17           O  
ANISOU  894  O   LEU A  53     1791   1724   1491    -23    -84    153       O  
ATOM    895  CB  LEU A  53       2.744  -3.318 -14.620  1.00 17.99           C  
ANISOU  895  CB  LEU A  53     2523   2208   2103     36     94    262       C  
ATOM    896  CG  LEU A  53       3.492  -3.159 -15.949  1.00 19.29           C  
ANISOU  896  CG  LEU A  53     2796   2340   2195     95    182    321       C  
ATOM    897  CD1 LEU A  53       2.755  -2.219 -16.885  1.00 25.77           C  
ANISOU  897  CD1 LEU A  53     3735   3126   2931    211    197    392       C  
ATOM    898  CD2 LEU A  53       4.907  -2.655 -15.710  1.00 23.88           C  
ANISOU  898  CD2 LEU A  53     3353   2851   2871     22    326    333       C  
ATOM    899  H   LEU A  53       1.070  -4.698 -12.790  1.00 16.29           H  
ATOM    900  HA  LEU A  53       0.884  -3.852 -15.343  1.00 16.11           H  
ATOM    901  HB2 LEU A  53       2.507  -2.428 -14.316  1.00 21.59           H  
ATOM    902  HB3 LEU A  53       3.363  -3.717 -13.988  1.00 21.59           H  
ATOM    903  HG  LEU A  53       3.553  -4.025 -16.382  1.00 23.15           H  
ATOM    904 HD11 LEU A  53       3.255  -2.142 -17.713  1.00 30.93           H  
ATOM    905 HD12 LEU A  53       1.872  -2.580 -17.064  1.00 30.93           H  
ATOM    906 HD13 LEU A  53       2.678  -1.349 -16.463  1.00 30.93           H  
ATOM    907 HD21 LEU A  53       5.358  -2.563 -16.564  1.00 28.66           H  
ATOM    908 HD22 LEU A  53       4.864  -1.795 -15.264  1.00 28.66           H  
ATOM    909 HD23 LEU A  53       5.379  -3.294 -15.153  1.00 28.66           H  
ATOM    910  N   SER A  54       1.503  -6.147 -16.069  1.00 15.34           N  
ANISOU  910  N   SER A  54     2197   2011   1621    133   -152    178       N  
ATOM    911  CA  SER A  54       1.744  -7.562 -16.367  1.00 16.18           C  
ANISOU  911  CA  SER A  54     2284   2152   1710    121   -210    125       C  
ATOM    912  C   SER A  54       2.936  -7.764 -17.303  1.00 16.92           C  
ANISOU  912  C   SER A  54     2468   2238   1723    154   -131    149       C  
ATOM    913  O   SER A  54       3.146  -8.860 -17.815  1.00 19.85           O  
ANISOU  913  O   SER A  54     2852   2634   2057    172   -177    103       O  
ATOM    914  CB  SER A  54       0.502  -8.203 -16.987  1.00 22.95           C  
ANISOU  914  CB  SER A  54     3132   3042   2546    187   -356     64       C  
ATOM    915  OG  SER A  54       0.179  -7.574 -18.202  1.00 26.82           O  
ANISOU  915  OG  SER A  54     3738   3538   2916    315   -390     85       O  
ATOM    916  H   SER A  54       1.149  -5.705 -16.716  1.00 18.41           H  
ATOM    917  HA  SER A  54       1.936  -8.028 -15.538  1.00 19.41           H  
ATOM    918  HB2 SER A  54       0.679  -9.142 -17.154  1.00 27.54           H  
ATOM    919  HB3 SER A  54      -0.244  -8.109 -16.374  1.00 27.54           H  
ATOM    920  HG  SER A  54       0.025  -6.759 -18.071  1.00 32.19           H  
ATOM    921  N   SER A  55       3.723  -6.710 -17.482  1.00 15.45           N  
ANISOU  921  N   SER A  55     2336   2005   1528    158      1    216       N  
ATOM    922  CA  SER A  55       4.871  -6.699 -18.388  1.00 16.43           C  
ANISOU  922  CA  SER A  55     2546   2105   1594    193    123    255       C  
ATOM    923  C   SER A  55       6.152  -7.290 -17.793  1.00 13.85           C  
ANISOU  923  C   SER A  55     2131   1769   1363    100    193    227       C  
ATOM    924  O   SER A  55       7.205  -7.224 -18.416  1.00 17.44           O  
ANISOU  924  O   SER A  55     2626   2193   1809    114    320    257       O  
ATOM    925  CB  SER A  55       5.172  -5.248 -18.783  1.00 22.56           C  
ANISOU  925  CB  SER A  55     3404   2808   2361    229    266    348       C  
ATOM    926  OG  SER A  55       4.027  -4.588 -19.285  1.00 27.20           O  
ANISOU  926  OG  SER A  55     4077   3397   2860    331    201    381       O  
ATOM    927  H   SER A  55       3.609  -5.961 -17.075  1.00 18.54           H  
ATOM    928  HA  SER A  55       4.651  -7.195 -19.191  1.00 19.72           H  
ATOM    929  HB2 SER A  55       5.488  -4.770 -18.001  1.00 27.08           H  
ATOM    930  HB3 SER A  55       5.858  -5.247 -19.468  1.00 27.08           H  
ATOM    931  HG  SER A  55       3.741  -4.988 -19.967  1.00 32.64           H  
ATOM    932  N   PHE A  56       6.069  -7.877 -16.606  1.00 14.95           N  
ANISOU  932  N   PHE A  56     2155   1931   1593     18    117    173       N  
ATOM    933  CA  PHE A  56       7.253  -8.387 -15.931  1.00 14.67           C  
ANISOU  933  CA  PHE A  56     2035   1891   1648    -52    158    140       C  
ATOM    934  C   PHE A  56       7.529  -9.813 -16.325  1.00 14.43           C  
ANISOU  934  C   PHE A  56     2007   1895   1581    -32    110     99       C  
ATOM    935  O   PHE A  56       6.610 -10.624 -16.468  1.00 14.17           O  
ANISOU  935  O   PHE A  56     1989   1892   1503     -7      3     68       O  
ATOM    936  CB  PHE A  56       7.067  -8.360 -14.417  1.00 12.01           C  
ANISOU  936  CB  PHE A  56     1601   1564   1400   -123     97    105       C  
ATOM    937  CG  PHE A  56       6.969  -6.973 -13.842  1.00 14.54           C  
ANISOU  937  CG  PHE A  56     1904   1843   1777   -150    142    122       C  
ATOM    938  CD1 PHE A  56       8.107  -6.253 -13.534  1.00 13.90           C  
ANISOU  938  CD1 PHE A  56     1773   1712   1797   -196    229    108       C  
ATOM    939  CD2 PHE A  56       5.735  -6.396 -13.600  1.00 16.68           C  
ANISOU  939  CD2 PHE A  56     2197   2117   2022   -131     96    139       C  
ATOM    940  CE1 PHE A  56       8.017  -4.975 -12.994  1.00 15.47           C  
ANISOU  940  CE1 PHE A  56     1953   1858   2067   -224    266    107       C  
ATOM    941  CE2 PHE A  56       5.643  -5.130 -13.063  1.00 19.30           C  
ANISOU  941  CE2 PHE A  56     2518   2404   2410   -151    138    148       C  
ATOM    942  CZ  PHE A  56       6.779  -4.419 -12.756  1.00 15.62           C  
ANISOU  942  CZ  PHE A  56     2011   1882   2041   -198    221    130       C  
ATOM    943  H   PHE A  56       5.337  -7.993 -16.170  1.00 17.93           H  
ATOM    944  HA  PHE A  56       8.023  -7.844 -16.162  1.00 17.60           H  
ATOM    945  HB2 PHE A  56       6.249  -8.832 -14.194  1.00 14.42           H  
ATOM    946  HB3 PHE A  56       7.824  -8.800 -14.001  1.00 14.42           H  
ATOM    947  HD1 PHE A  56       8.943  -6.629 -13.689  1.00 16.68           H  
ATOM    948  HD2 PHE A  56       4.959  -6.868 -13.798  1.00 20.01           H  
ATOM    949  HE1 PHE A  56       8.789  -4.498 -12.790  1.00 18.56           H  
ATOM    950  HE2 PHE A  56       4.807  -4.755 -12.907  1.00 23.16           H  
ATOM    951  HZ  PHE A  56       6.712  -3.563 -12.400  1.00 18.74           H  
ATOM    952  N   MET A  57       8.813 -10.105 -16.490  1.00 13.34           N  
ANISOU  952  N   MET A  57     1842   1741   1485    -45    195     90       N  
ATOM    953  CA AMET A  57       9.291 -11.456 -16.752  0.37 14.34           C  
ANISOU  953  CA AMET A  57     1961   1890   1598    -28    164     45       C  
ATOM    954  CA BMET A  57       9.261 -11.467 -16.698  0.63 14.41           C  
ANISOU  954  CA BMET A  57     1966   1899   1610    -30    159     44       C  
ATOM    955  C   MET A  57      10.434 -11.758 -15.789  1.00 16.91           C  
ANISOU  955  C   MET A  57     2172   2206   2046    -85    182     12       C  
ATOM    956  O   MET A  57      11.307 -10.917 -15.582  1.00 17.43           O  
ANISOU  956  O   MET A  57     2182   2240   2200   -118    273     18       O  
ATOM    957  CB AMET A  57       9.805 -11.582 -18.190  0.37 17.44           C  
ANISOU  957  CB AMET A  57     2451   2273   1900     51    260     63       C  
ATOM    958  CB BMET A  57       9.683 -11.695 -18.140  0.63 16.81           C  
ANISOU  958  CB BMET A  57     2371   2199   1818     51    240     57       C  
ATOM    959  CG AMET A  57       8.737 -11.513 -19.274  0.37 15.21           C  
ANISOU  959  CG AMET A  57     2304   2011   1464    146    209     76       C  
ATOM    960  CG BMET A  57       8.527 -11.878 -19.097  0.63 29.65           C  
ANISOU  960  CG BMET A  57     4114   3850   3299    138    159     53       C  
ATOM    961  SD AMET A  57       7.583 -12.905 -19.291  0.37 16.71           S  
ANISOU  961  SD AMET A  57     2493   2241   1615    168      9    -12       S  
ATOM    962  SD BMET A  57       9.070 -12.302 -20.758  0.63 46.23           S  
ANISOU  962  SD BMET A  57     6363   5955   5247    264    243     53       S  
ATOM    963  CE AMET A  57       8.692 -14.307 -19.394  0.37 27.48           C  
ANISOU  963  CE AMET A  57     3827   3601   3015    165     33    -69       C  
ATOM    964  CE BMET A  57      10.360 -13.492 -20.405  0.63 17.43           C  
ANISOU  964  CE BMET A  57     2621   2301   1702    219    285     -1       C  
ATOM    965  H  AMET A  57       9.444  -9.521 -16.454  0.37 16.01           H  
ATOM    966  H  BMET A  57       9.448  -9.525 -16.485  0.63 16.01           H  
ATOM    967  HA AMET A  57       8.571 -12.092 -16.619  0.37 17.21           H  
ATOM    968  HA BMET A  57       8.536 -12.078 -16.492  0.63 17.29           H  
ATOM    969  HB2AMET A  57      10.435 -10.863 -18.356  0.37 20.92           H  
ATOM    970  HB2BMET A  57      10.196 -10.929 -18.439  0.63 20.17           H  
ATOM    971  HB3AMET A  57      10.257 -12.436 -18.281  0.37 20.92           H  
ATOM    972  HB3BMET A  57      10.231 -12.495 -18.181  0.63 20.17           H  
ATOM    973  HG2AMET A  57       8.218 -10.704 -19.146  0.37 18.25           H  
ATOM    974  HG2BMET A  57       7.958 -12.595 -18.774  0.63 35.57           H  
ATOM    975  HG3AMET A  57       9.175 -11.485 -20.139  0.37 18.25           H  
ATOM    976  HG3BMET A  57       8.022 -11.051 -19.147  0.63 35.57           H  
ATOM    977  HE1AMET A  57       8.168 -15.123 -19.410  0.37 32.98           H  
ATOM    978  HE1BMET A  57      10.741 -13.803 -21.242  0.63 20.92           H  
ATOM    979  HE2AMET A  57       9.217 -14.235 -20.207  0.37 32.98           H  
ATOM    980  HE2BMET A  57      11.046 -13.065 -19.868  0.63 20.92           H  
ATOM    981  HE3AMET A  57       9.277 -14.304 -18.621  0.37 32.98           H  
ATOM    982  HE3BMET A  57       9.976 -14.239 -19.919  0.63 20.92           H  
ATOM    983  N   LEU A  58      10.440 -12.955 -15.227  1.00 13.41           N  
ANISOU  983  N   LEU A  58     1692   1784   1618    -90     93    -29       N  
ATOM    984  CA ALEU A  58      11.543 -13.392 -14.394  0.08 14.88           C  
ANISOU  984  CA ALEU A  58     1784   1968   1901   -113     88    -66       C  
ATOM    985  CA BLEU A  58      11.557 -13.397 -14.404  0.92 13.26           C  
ANISOU  985  CA BLEU A  58     1579   1763   1695   -112     89    -66       C  
ATOM    986  C   LEU A  58      12.720 -13.796 -15.279  1.00 14.85           C  
ANISOU  986  C   LEU A  58     1769   1951   1924    -81    181    -84       C  
ATOM    987  O   LEU A  58      12.545 -14.525 -16.246  1.00 16.49           O  
ANISOU  987  O   LEU A  58     2050   2162   2053    -30    193    -87       O  
ATOM    988  CB ALEU A  58      11.092 -14.578 -13.542  0.08 17.73           C  
ANISOU  988  CB ALEU A  58     2137   2344   2256   -109    -24    -84       C  
ATOM    989  CB BLEU A  58      11.192 -14.619 -13.577  0.92 16.50           C  
ANISOU  989  CB BLEU A  58     1978   2187   2103   -107    -20    -87       C  
ATOM    990  CG ALEU A  58      11.414 -14.559 -12.048  0.08 21.81           C  
ANISOU  990  CG ALEU A  58     2589   2870   2828   -126    -84    -99       C  
ATOM    991  CG BLEU A  58      10.511 -14.529 -12.225  0.92 29.05           C  
ANISOU  991  CG BLEU A  58     3550   3787   3701   -132    -96    -76       C  
ATOM    992  CD1ALEU A  58      10.859 -13.323 -11.354  0.08 20.26           C  
ANISOU  992  CD1ALEU A  58     2385   2679   2633   -160    -89    -85       C  
ATOM    993  CD1BLEU A  58      10.507 -15.914 -11.591  0.92 23.20           C  
ANISOU  993  CD1BLEU A  58     2812   3039   2965   -108   -159    -82       C  
ATOM    994  CD2ALEU A  58      10.878 -15.825 -11.389  0.08 22.74           C  
ANISOU  994  CD2ALEU A  58     2735   2985   2922   -105   -159    -90       C  
ATOM    995  CD2BLEU A  58      11.191 -13.509 -11.326  0.92 21.43           C  
ANISOU  995  CD2BLEU A  58     2520   2828   2796   -154    -90    -96       C  
ATOM    996  H  ALEU A  58       9.812 -13.537 -15.314  0.08 16.09           H  
ATOM    997  H  BLEU A  58       9.808 -13.534 -15.305  0.92 16.09           H  
ATOM    998  HA ALEU A  58      11.822 -12.670 -13.808  0.08 17.86           H  
ATOM    999  HA BLEU A  58      11.837 -12.683 -13.809  0.92 15.91           H  
ATOM   1000  HB2ALEU A  58      10.128 -14.651 -13.620  0.08 21.28           H  
ATOM   1001  HB2BLEU A  58      10.610 -15.166 -14.129  0.92 19.80           H  
ATOM   1002  HB3ALEU A  58      11.500 -15.379 -13.907  0.08 21.28           H  
ATOM   1003  HB3BLEU A  58      12.014 -15.110 -13.426  0.92 19.80           H  
ATOM   1004  HG ALEU A  58      12.378 -14.552 -11.936  0.08 26.17           H  
ATOM   1005  HG BLEU A  58       9.590 -14.252 -12.352  0.92 34.86           H  
ATOM   1006 HD11ALEU A  58      11.089 -13.359 -10.413  0.08 24.31           H  
ATOM   1007 HD11BLEU A  58      10.072 -15.862 -10.725  0.92 27.84           H  
ATOM   1008 HD12ALEU A  58      11.247 -12.532 -11.760  0.08 24.31           H  
ATOM   1009 HD12BLEU A  58      10.022 -16.524 -12.168  0.92 27.84           H  
ATOM   1010 HD13ALEU A  58       9.894 -13.310 -11.459  0.08 24.31           H  
ATOM   1011 HD13BLEU A  58      11.423 -16.214 -11.484  0.92 27.84           H  
ATOM   1012 HD21ALEU A  58      11.088 -15.801 -10.442  0.08 27.29           H  
ATOM   1013 HD21BLEU A  58      10.728 -13.482 -10.474  0.92 25.72           H  
ATOM   1014 HD22ALEU A  58       9.917 -15.862 -11.514  0.08 27.29           H  
ATOM   1015 HD22BLEU A  58      12.115 -13.774 -11.192  0.92 25.72           H  
ATOM   1016 HD23ALEU A  58      11.296 -16.596 -11.801  0.08 27.29           H  
ATOM   1017 HD23BLEU A  58      11.154 -12.639 -11.751  0.92 25.72           H  
ATOM   1018  N   ALA A  59      13.914 -13.317 -14.949  1.00 15.03           N  
ANISOU 1018  N   ALA A  59     1690   1953   2068   -106    248   -109       N  
ATOM   1019  CA  ALA A  59      15.103 -13.862 -15.578  1.00 13.59           C  
ANISOU 1019  CA  ALA A  59     1463   1755   1944    -76    335   -137       C  
ATOM   1020  C   ALA A  59      15.111 -15.355 -15.250  1.00 16.83           C  
ANISOU 1020  C   ALA A  59     1875   2189   2329    -37    227   -174       C  
ATOM   1021  O   ALA A  59      14.670 -15.759 -14.181  1.00 16.84           O  
ANISOU 1021  O   ALA A  59     1862   2208   2329    -48    103   -183       O  
ATOM   1022  CB  ALA A  59      16.356 -13.190 -15.049  1.00 16.36           C  
ANISOU 1022  CB  ALA A  59     1663   2076   2477   -117    395   -181       C  
ATOM   1023  H   ALA A  59      14.059 -12.691 -14.377  1.00 18.03           H  
ATOM   1024  HA  ALA A  59      15.059 -13.746 -16.540  1.00 16.30           H  
ATOM   1025  HB1 ALA A  59      17.130 -13.575 -15.488  1.00 19.63           H  
ATOM   1026  HB2 ALA A  59      16.307 -12.239 -15.238  1.00 19.63           H  
ATOM   1027  HB3 ALA A  59      16.411 -13.335 -14.091  1.00 19.63           H  
ATOM   1028  N   THR A  60      15.609 -16.185 -16.160  1.00 17.09           N  
ANISOU 1028  N   THR A  60     1937   2215   2340     16    285   -190       N  
ATOM   1029  CA ATHR A  60      15.572 -17.631 -15.975  0.18 18.69           C  
ANISOU 1029  CA ATHR A  60     2155   2422   2523     58    193   -225       C  
ATOM   1030  CA BTHR A  60      15.560 -17.630 -15.958  0.82 15.75           C  
ANISOU 1030  CA BTHR A  60     1782   2050   2151     57    191   -224       C  
ATOM   1031  C   THR A  60      16.318 -18.063 -14.709  1.00 16.11           C  
ANISOU 1031  C   THR A  60     1716   2099   2306     57    108   -260       C  
ATOM   1032  O   THR A  60      15.946 -19.048 -14.063  1.00 19.55           O  
ANISOU 1032  O   THR A  60     2178   2531   2720     80      4   -262       O  
ATOM   1033  CB ATHR A  60      16.163 -18.360 -17.198  0.18 24.85           C  
ANISOU 1033  CB ATHR A  60     2980   3189   3273    125    284   -251       C  
ATOM   1034  CB BTHR A  60      16.090 -18.411 -17.191  0.82 22.12           C  
ANISOU 1034  CB BTHR A  60     2640   2844   2922    125    276   -251       C  
ATOM   1035  CG2ATHR A  60      15.776 -19.829 -17.181  0.18 26.98           C  
ANISOU 1035  CG2ATHR A  60     3300   3446   3504    167    183   -286       C  
ATOM   1036  CG2BTHR A  60      15.255 -18.094 -18.406  0.82 31.26           C  
ANISOU 1036  CG2BTHR A  60     3939   4006   3932    158    325   -225       C  
ATOM   1037  OG1ATHR A  60      15.675 -17.755 -18.403  0.18 24.57           O  
ANISOU 1037  OG1ATHR A  60     3059   3155   3121    150    377   -217       O  
ATOM   1038  OG1BTHR A  60      17.455 -18.063 -17.447  0.82 28.89           O  
ANISOU 1038  OG1BTHR A  60     3399   3687   3890    135    407   -269       O  
ATOM   1039  H  ATHR A  60      15.976 -15.934 -16.897  0.18 20.50           H  
ATOM   1040  H  BTHR A  60      15.978 -15.940 -16.898  0.82 20.50           H  
ATOM   1041  HA ATHR A  60      14.647 -17.909 -15.883  0.18 22.42           H  
ATOM   1042  HA BTHR A  60      14.633 -17.886 -15.834  0.82 18.90           H  
ATOM   1043  HB ATHR A  60      17.131 -18.297 -17.174  0.18 29.82           H  
ATOM   1044  HB BTHR A  60      16.029 -19.364 -17.019  0.82 26.55           H  
ATOM   1045  HG1ATHR A  60      15.900 -16.946 -18.429  0.18 29.49           H  
ATOM   1046  HG1BTHR A  60      17.518 -17.239 -17.600  0.82 34.67           H  
ATOM   1047 HG21ATHR A  60      16.152 -20.280 -17.954  0.18 32.37           H  
ATOM   1048 HG21BTHR A  60      15.588 -18.583 -19.175  0.82 37.51           H  
ATOM   1049 HG22ATHR A  60      16.112 -20.252 -16.375  0.18 32.37           H  
ATOM   1050 HG22BTHR A  60      14.331 -18.346 -18.248  0.82 37.51           H  
ATOM   1051 HG23ATHR A  60      14.810 -19.918 -17.204  0.18 32.37           H  
ATOM   1052 HG23BTHR A  60      15.294 -17.144 -18.596  0.82 37.51           H  
ATOM   1053  N   GLN A  61      17.364 -17.321 -14.351  1.00 17.14           N  
ANISOU 1053  N   GLN A  61     1724   2228   2562     38    153   -291       N  
ATOM   1054  CA  GLN A  61      18.151 -17.651 -13.166  1.00 18.30           C  
ANISOU 1054  CA  GLN A  61     1759   2384   2809     60     48   -345       C  
ATOM   1055  C   GLN A  61      17.315 -17.598 -11.884  1.00 18.56           C  
ANISOU 1055  C   GLN A  61     1834   2441   2778     52    -92   -324       C  
ATOM   1056  O   GLN A  61      17.687 -18.194 -10.865  1.00 24.49           O  
ANISOU 1056  O   GLN A  61     2554   3204   3548    105   -203   -351       O  
ATOM   1057  CB  GLN A  61      19.360 -16.713 -13.052  1.00 24.46           C  
ANISOU 1057  CB  GLN A  61     2377   3152   3763     33    111   -406       C  
ATOM   1058  CG  GLN A  61      18.991 -15.252 -12.802  1.00 30.80           C  
ANISOU 1058  CG  GLN A  61     3163   3946   4595    -43    142   -394       C  
ATOM   1059  CD  GLN A  61      20.170 -14.303 -12.949  1.00 39.95           C  
ANISOU 1059  CD  GLN A  61     4154   5061   5963    -85    246   -457       C  
ATOM   1060  NE2 GLN A  61      19.968 -13.049 -12.566  1.00 31.17           N  
ANISOU 1060  NE2 GLN A  61     3007   3924   4910   -151    258   -466       N  
ATOM   1061  OE1 GLN A  61      21.250 -14.692 -13.400  1.00 41.30           O  
ANISOU 1061  OE1 GLN A  61     4220   5212   6260    -61    323   -502       O  
ATOM   1062  H   GLN A  61      17.636 -16.624 -14.775  1.00 20.57           H  
ATOM   1063  HA  GLN A  61      18.488 -18.556 -13.260  1.00 21.96           H  
ATOM   1064  HB2 GLN A  61      19.915 -17.009 -12.313  1.00 29.35           H  
ATOM   1065  HB3 GLN A  61      19.865 -16.754 -13.879  1.00 29.35           H  
ATOM   1066  HG2 GLN A  61      18.311 -14.985 -13.441  1.00 36.97           H  
ATOM   1067  HG3 GLN A  61      18.648 -15.164 -11.899  1.00 36.97           H  
ATOM   1068 HE21 GLN A  61      19.201 -12.813 -12.254  1.00 37.40           H  
ATOM   1069 HE22 GLN A  61      20.602 -12.472 -12.628  1.00 37.40           H  
ATOM   1070  N   LEU A  62      16.194 -16.885 -11.935  1.00 16.31           N  
ANISOU 1070  N   LEU A  62     1625   2160   2411      2    -79   -274       N  
ATOM   1071  CA  LEU A  62      15.287 -16.794 -10.795  1.00 14.68           C  
ANISOU 1071  CA  LEU A  62     1468   1970   2138     -3   -178   -246       C  
ATOM   1072  C   LEU A  62      14.158 -17.822 -10.840  1.00 14.46           C  
ANISOU 1072  C   LEU A  62     1551   1929   2016     12   -208   -192       C  
ATOM   1073  O   LEU A  62      13.324 -17.865  -9.924  1.00 15.32           O  
ANISOU 1073  O   LEU A  62     1707   2041   2074     11   -261   -155       O  
ATOM   1074  CB  LEU A  62      14.681 -15.396 -10.717  1.00 17.77           C  
ANISOU 1074  CB  LEU A  62     1866   2367   2519    -63   -145   -230       C  
ATOM   1075  CG  LEU A  62      15.661 -14.245 -10.518  1.00 19.97           C  
ANISOU 1075  CG  LEU A  62     2028   2637   2922    -94   -115   -291       C  
ATOM   1076  CD1 LEU A  62      14.870 -12.949 -10.400  1.00 20.06           C  
ANISOU 1076  CD1 LEU A  62     2069   2639   2913   -148    -85   -267       C  
ATOM   1077  CD2 LEU A  62      16.548 -14.461  -9.306  1.00 26.52           C  
ANISOU 1077  CD2 LEU A  62     2768   3487   3819    -49   -236   -371       C  
ATOM   1078  H   LEU A  62      15.934 -16.441 -12.624  1.00 19.57           H  
ATOM   1079  HA  LEU A  62      15.793 -16.945  -9.981  1.00 17.61           H  
ATOM   1080  HB2 LEU A  62      14.202 -15.227 -11.543  1.00 21.33           H  
ATOM   1081  HB3 LEU A  62      14.058 -15.376  -9.974  1.00 21.33           H  
ATOM   1082  HG  LEU A  62      16.233 -14.178 -11.299  1.00 23.96           H  
ATOM   1083 HD11 LEU A  62      15.489 -12.213 -10.273  1.00 24.07           H  
ATOM   1084 HD12 LEU A  62      14.360 -12.816 -11.214  1.00 24.07           H  
ATOM   1085 HD13 LEU A  62      14.271 -13.013  -9.640  1.00 24.07           H  
ATOM   1086 HD21 LEU A  62      17.152 -13.708  -9.219  1.00 31.82           H  
ATOM   1087 HD22 LEU A  62      15.990 -14.531  -8.515  1.00 31.82           H  
ATOM   1088 HD23 LEU A  62      17.054 -15.280  -9.427  1.00 31.82           H  
ATOM   1089  N   ASN A  63      14.122 -18.679 -11.856  1.00 14.70           N  
ANISOU 1089  N   ASN A  63     1619   1935   2033     29   -170   -192       N  
ATOM   1090  CA  ASN A  63      13.060 -19.687 -11.911  1.00 14.70           C  
ANISOU 1090  CA  ASN A  63     1701   1901   1984     34   -203   -162       C  
ATOM   1091  C   ASN A  63      12.893 -20.528 -10.633  1.00 13.05           C  
ANISOU 1091  C   ASN A  63     1514   1669   1777     69   -270   -129       C  
ATOM   1092  O   ASN A  63      11.765 -20.844 -10.246  1.00 14.89           O  
ANISOU 1092  O   ASN A  63     1802   1872   1985     49   -279    -84       O  
ATOM   1093  CB  ASN A  63      13.289 -20.613 -13.095  1.00 14.78           C  
ANISOU 1093  CB  ASN A  63     1741   1881   1993     65   -171   -195       C  
ATOM   1094  CG  ASN A  63      12.873 -19.985 -14.401  1.00 17.37           C  
ANISOU 1094  CG  ASN A  63     2112   2224   2265     50   -112   -207       C  
ATOM   1095  ND2 ASN A  63      12.962 -20.753 -15.481  1.00 19.83           N  
ANISOU 1095  ND2 ASN A  63     2472   2515   2548     91    -92   -247       N  
ATOM   1096  OD1 ASN A  63      12.470 -18.823 -14.443  1.00 16.75           O  
ANISOU 1096  OD1 ASN A  63     2034   2171   2157     14    -87   -181       O  
ATOM   1097  H   ASN A  63      14.681 -18.702 -12.509  1.00 17.64           H  
ATOM   1098  HA  ASN A  63      12.218 -19.229 -12.063  1.00 17.64           H  
ATOM   1099  HB2 ASN A  63      14.233 -20.828 -13.151  1.00 17.74           H  
ATOM   1100  HB3 ASN A  63      12.769 -21.422 -12.970  1.00 17.74           H  
ATOM   1101 HD21 ASN A  63      12.736 -20.442 -16.250  1.00 23.80           H  
ATOM   1102 HD22 ASN A  63      13.245 -21.562 -15.411  1.00 23.80           H  
ATOM   1103  N   PRO A  64      14.003 -20.885  -9.974  1.00 15.25           N  
ANISOU 1103  N   PRO A  64     1751   1955   2090    132   -311   -151       N  
ATOM   1104  CA  PRO A  64      13.855 -21.695  -8.761  1.00 14.86           C  
ANISOU 1104  CA  PRO A  64     1753   1879   2014    193   -369   -105       C  
ATOM   1105  C   PRO A  64      12.974 -21.026  -7.698  1.00 14.46           C  
ANISOU 1105  C   PRO A  64     1748   1847   1898    177   -384    -54       C  
ATOM   1106  O   PRO A  64      12.374 -21.724  -6.878  1.00 16.99           O  
ANISOU 1106  O   PRO A  64     2148   2127   2180    214   -385     13       O  
ATOM   1107  CB  PRO A  64      15.296 -21.844  -8.275  1.00 17.96           C  
ANISOU 1107  CB  PRO A  64     2078   2299   2449    277   -432   -156       C  
ATOM   1108  CG  PRO A  64      16.115 -21.754  -9.522  1.00 19.01           C  
ANISOU 1108  CG  PRO A  64     2129   2436   2659    257   -375   -221       C  
ATOM   1109  CD  PRO A  64      15.420 -20.738 -10.366  1.00 14.15           C  
ANISOU 1109  CD  PRO A  64     1518   1837   2022    164   -300   -216       C  
ATOM   1110  HA  PRO A  64      13.495 -22.569  -8.978  1.00 17.84           H  
ATOM   1111  HB2 PRO A  64      15.515 -21.122  -7.666  1.00 21.56           H  
ATOM   1112  HB3 PRO A  64      15.412 -22.706  -7.847  1.00 21.56           H  
ATOM   1113  HG2 PRO A  64      17.014 -21.462  -9.304  1.00 22.82           H  
ATOM   1114  HG3 PRO A  64      16.132 -22.616  -9.966  1.00 22.82           H  
ATOM   1115  HD2 PRO A  64      15.739 -19.847 -10.155  1.00 16.98           H  
ATOM   1116  HD3 PRO A  64      15.534 -20.944 -11.307  1.00 16.98           H  
ATOM   1117  N   LEU A  65      12.878 -19.702  -7.709  1.00 15.47           N  
ANISOU 1117  N   LEU A  65     1835   2026   2018    128   -378    -80       N  
ATOM   1118  CA  LEU A  65      12.040 -19.023  -6.710  1.00 13.81           C  
ANISOU 1118  CA  LEU A  65     1671   1834   1744    120   -386    -41       C  
ATOM   1119  C   LEU A  65      10.577 -19.413  -6.873  1.00 14.10           C  
ANISOU 1119  C   LEU A  65     1770   1823   1764     73   -325     28       C  
ATOM   1120  O   LEU A  65       9.840 -19.544  -5.887  1.00 16.63           O  
ANISOU 1120  O   LEU A  65     2154   2127   2037     96   -309     88       O  
ATOM   1121  CB  LEU A  65      12.158 -17.514  -6.808  1.00 16.49           C  
ANISOU 1121  CB  LEU A  65     1951   2218   2096     70   -384    -89       C  
ATOM   1122  CG  LEU A  65      13.553 -16.952  -6.604  1.00 24.96           C  
ANISOU 1122  CG  LEU A  65     2929   3324   3230     98   -440   -177       C  
ATOM   1123  CD1 LEU A  65      13.487 -15.434  -6.632  1.00 25.71           C  
ANISOU 1123  CD1 LEU A  65     2973   3437   3357     38   -421   -218       C  
ATOM   1124  CD2 LEU A  65      14.180 -17.452  -5.315  1.00 29.75           C  
ANISOU 1124  CD2 LEU A  65     3557   3952   3796    207   -548   -198       C  
ATOM   1125  H   LEU A  65      13.274 -19.180  -8.266  1.00 18.57           H  
ATOM   1126  HA  LEU A  65      12.325 -19.291  -5.822  1.00 16.58           H  
ATOM   1127  HB2 LEU A  65      11.860 -17.240  -7.689  1.00 19.78           H  
ATOM   1128  HB3 LEU A  65      11.584 -17.118  -6.134  1.00 19.78           H  
ATOM   1129  HG  LEU A  65      14.117 -17.238  -7.340  1.00 29.95           H  
ATOM   1130 HD11 LEU A  65      14.379 -15.077  -6.502  1.00 30.85           H  
ATOM   1131 HD12 LEU A  65      13.138 -15.149  -7.491  1.00 30.85           H  
ATOM   1132 HD13 LEU A  65      12.902 -15.131  -5.920  1.00 30.85           H  
ATOM   1133 HD21 LEU A  65      15.066 -17.069  -5.226  1.00 35.70           H  
ATOM   1134 HD22 LEU A  65      13.624 -17.179  -4.568  1.00 35.70           H  
ATOM   1135 HD23 LEU A  65      14.239 -18.420  -5.348  1.00 35.70           H  
ATOM   1136  N   VAL A  66      10.147 -19.574  -8.115  1.00 15.62           N  
ANISOU 1136  N   VAL A  66     1944   1993   1999     16   -289     12       N  
ATOM   1137  CA  VAL A  66       8.773 -19.972  -8.407  1.00 14.50           C  
ANISOU 1137  CA  VAL A  66     1831   1801   1879    -30   -252     46       C  
ATOM   1138  C   VAL A  66       8.599 -21.460  -8.205  1.00 16.80           C  
ANISOU 1138  C   VAL A  66     2160   2008   2213     -4   -239     79       C  
ATOM   1139  O   VAL A  66       7.632 -21.920  -7.593  1.00 18.39           O  
ANISOU 1139  O   VAL A  66     2395   2151   2442    -17   -194    137       O  
ATOM   1140  CB  VAL A  66       8.399 -19.614  -9.856  1.00 18.91           C  
ANISOU 1140  CB  VAL A  66     2361   2366   2455    -78   -247     -2       C  
ATOM   1141  CG1 VAL A  66       6.981 -20.079 -10.194  1.00 24.06           C  
ANISOU 1141  CG1 VAL A  66     3019   2966   3156   -119   -240      3       C  
ATOM   1142  CG2 VAL A  66       8.543 -18.125 -10.056  1.00 24.84           C  
ANISOU 1142  CG2 VAL A  66     3088   3180   3171    -99   -238    -16       C  
ATOM   1143  H   VAL A  66      10.634 -19.459  -8.815  1.00 18.75           H  
ATOM   1144  HA  VAL A  66       8.168 -19.507  -7.809  1.00 17.41           H  
ATOM   1145  HB  VAL A  66       9.013 -20.059 -10.461  1.00 22.69           H  
ATOM   1146 HG11 VAL A  66       6.781 -19.836 -11.112  1.00 28.87           H  
ATOM   1147 HG12 VAL A  66       6.931 -21.041 -10.087  1.00 28.87           H  
ATOM   1148 HG13 VAL A  66       6.355 -19.645  -9.593  1.00 28.87           H  
ATOM   1149 HG21 VAL A  66       8.306 -17.906 -10.971  1.00 29.81           H  
ATOM   1150 HG22 VAL A  66       7.951 -17.666  -9.441  1.00 29.81           H  
ATOM   1151 HG23 VAL A  66       9.463 -17.872  -9.883  1.00 29.81           H  
ATOM   1152  N   GLU A  67       9.568 -22.218  -8.694  1.00 15.69           N  
ANISOU 1152  N   GLU A  67     2015   1852   2094     36   -262     44       N  
ATOM   1153  CA  GLU A  67       9.460 -23.653  -8.697  1.00 15.77           C  
ANISOU 1153  CA  GLU A  67     2062   1767   2163     60   -248     63       C  
ATOM   1154  C   GLU A  67       9.620 -24.301  -7.336  1.00 16.11           C  
ANISOU 1154  C   GLU A  67     2172   1767   2182    133   -232    148       C  
ATOM   1155  O   GLU A  67       9.080 -25.386  -7.123  1.00 21.07           O  
ANISOU 1155  O   GLU A  67     2846   2288   2872    137   -183    197       O  
ATOM   1156  CB  GLU A  67      10.452 -24.230  -9.707  1.00 19.68           C  
ANISOU 1156  CB  GLU A  67     2535   2259   2685     91   -273     -7       C  
ATOM   1157  CG  GLU A  67      10.047 -23.809 -11.116  1.00 24.69           C  
ANISOU 1157  CG  GLU A  67     3142   2915   3322     38   -272    -79       C  
ATOM   1158  CD  GLU A  67      11.117 -23.980 -12.178  1.00 39.90           C  
ANISOU 1158  CD  GLU A  67     5053   4865   5241     77   -273   -149       C  
ATOM   1159  OE1 GLU A  67      12.270 -24.336 -11.850  1.00 32.92           O  
ANISOU 1159  OE1 GLU A  67     4150   3986   4370    136   -276   -152       O  
ATOM   1160  OE2 GLU A  67      10.784 -23.737 -13.361  1.00 29.13           O1-
ANISOU 1160  OE2 GLU A  67     3699   3516   3854     59   -268   -204       O1-
ATOM   1161  H   GLU A  67      10.300 -21.918  -9.031  1.00 18.83           H  
ATOM   1162  HA  GLU A  67       8.572 -23.882  -9.012  1.00 18.92           H  
ATOM   1163  HB2 GLU A  67      11.341 -23.887  -9.524  1.00 23.62           H  
ATOM   1164  HB3 GLU A  67      10.442 -25.198  -9.658  1.00 23.62           H  
ATOM   1165  HG2 GLU A  67       9.281 -24.338 -11.386  1.00 29.62           H  
ATOM   1166  HG3 GLU A  67       9.802 -22.870 -11.097  1.00 29.62           H  
ATOM   1167  N  AGLU A  68      10.235 -23.601  -6.373  0.48 18.70           N  
ANISOU 1167  N  AGLU A  68     2515   2166   2422    194   -268    167       N  
ATOM   1168  N  BGLU A  68      10.432 -23.694  -6.463  0.52 14.75           N  
ANISOU 1168  N  BGLU A  68     2010   1667   1926    202   -277    158       N  
ATOM   1169  CA AGLU A  68      10.608 -24.240  -5.104  0.48 17.93           C  
ANISOU 1169  CA AGLU A  68     2507   2041   2265    306   -276    240       C  
ATOM   1170  CA BGLU A  68      10.906 -24.370  -5.257  0.52 27.59           C  
ANISOU 1170  CA BGLU A  68     3720   3266   3498    317   -292    225       C  
ATOM   1171  C  AGLU A  68      10.362 -23.513  -3.761  0.48 31.81           C  
ANISOU 1171  C  AGLU A  68     4332   3848   3906    364   -278    294       C  
ATOM   1172  C  BGLU A  68      10.615 -23.609  -3.972  0.52 26.94           C  
ANISOU 1172  C  BGLU A  68     3699   3233   3305    365   -294    276       C  
ATOM   1173  O  AGLU A  68      11.281 -23.468  -2.945  0.48 45.12           O  
ANISOU 1173  O  AGLU A  68     6056   5580   5509    479   -357    287       O  
ATOM   1174  O  BGLU A  68      10.425 -24.233  -2.925  0.52 23.12           O  
ANISOU 1174  O  BGLU A  68     3326   2701   2757    455   -260    368       O  
ATOM   1175  CB AGLU A  68      12.109 -24.603  -5.159  0.48 30.20           C  
ANISOU 1175  CB AGLU A  68     4034   3626   3815    400   -364    186       C  
ATOM   1176  CB BGLU A  68      12.420 -24.634  -5.361  0.52 15.14           C  
ANISOU 1176  CB BGLU A  68     2106   1727   1921    405   -381    163       C  
ATOM   1177  CG AGLU A  68      12.508 -25.495  -6.343  0.48 28.69           C  
ANISOU 1177  CG AGLU A  68     3800   3379   3723    379   -355    137       C  
ATOM   1178  CG BGLU A  68      13.071 -25.185  -4.100  0.52 38.14           C  
ANISOU 1178  CG BGLU A  68     5103   4633   4754    557   -436    215       C  
ATOM   1179  CD AGLU A  68      14.012 -25.523  -6.618  0.48 33.43           C  
ANISOU 1179  CD AGLU A  68     4329   4031   4343    451   -430     59       C  
ATOM   1180  CD BGLU A  68      14.547 -25.493  -4.286  0.52 34.74           C  
ANISOU 1180  CD BGLU A  68     4609   4236   4356    647   -535    138       C  
ATOM   1181  OE1AGLU A  68      14.403 -26.022  -7.699  0.48 22.81           O  
ANISOU 1181  OE1AGLU A  68     2940   2659   3070    432   -412      3       O  
ATOM   1182  OE1BGLU A  68      15.051 -25.372  -5.428  0.52 19.94           O  
ANISOU 1182  OE1BGLU A  68     2626   2377   2573    585   -532     54       O  
ATOM   1183  OE2AGLU A  68      14.803 -25.052  -5.768  0.48 21.58           O1-
ANISOU 1183  OE2AGLU A  68     2812   2595   2793    532   -509     42       O1-
ATOM   1184  OE2BGLU A  68      15.207 -25.856  -3.287  0.52 44.49           O1-
ANISOU 1184  OE2BGLU A  68     5902   5480   5521    793   -614    160       O1-
ATOM   1185  H  AGLU A  68      10.445 -22.769  -6.428  0.48 22.43           H  
ATOM   1186  H  BGLU A  68      10.721 -22.889  -6.549  0.52 17.70           H  
ATOM   1187  HA AGLU A  68      10.121 -25.077  -5.052  0.48 21.52           H  
ATOM   1188  HA BGLU A  68      10.463 -25.230  -5.192  0.52 33.11           H  
ATOM   1189  HB2AGLU A  68      12.624 -23.784  -5.222  0.48 36.24           H  
ATOM   1190  HB2BGLU A  68      12.572 -25.276  -6.073  0.52 18.17           H  
ATOM   1191  HB3AGLU A  68      12.343 -25.074  -4.344  0.48 36.24           H  
ATOM   1192  HB3BGLU A  68      12.864 -23.799  -5.578  0.52 18.17           H  
ATOM   1193  HG2AGLU A  68      12.223 -26.404  -6.158  0.48 34.43           H  
ATOM   1194  HG2BGLU A  68      12.989 -24.530  -3.390  0.52 45.76           H  
ATOM   1195  HG3AGLU A  68      12.066 -25.169  -7.142  0.48 34.43           H  
ATOM   1196  HG3BGLU A  68      12.623 -26.007  -3.847  0.52 45.76           H  
ATOM   1197  N  AGLU A  69       9.177 -22.967  -3.472  0.48 27.86           N  
ANISOU 1197  N  AGLU A  69     3851   3340   3394    303   -202    338       N  
ATOM   1198  N  BGLU A  69      10.579 -22.278  -4.047  0.52 21.24           N  
ANISOU 1198  N  BGLU A  69     2917   2598   2553    317   -325    219       N  
ATOM   1199  CA AGLU A  69       8.071 -22.757  -4.408  0.48 29.98           C  
ANISOU 1199  CA AGLU A  69     4052   3576   3762    174   -140    321       C  
ATOM   1200  CA BGLU A  69      10.519 -21.447  -2.843  0.52 15.66           C  
ANISOU 1200  CA BGLU A  69     2265   1951   1734    378   -353    234       C  
ATOM   1201  C  AGLU A  69       7.195 -21.633  -3.820  0.48 18.09           C  
ANISOU 1201  C  AGLU A  69     2551   2115   2205    145    -99    343       C  
ATOM   1202  C  BGLU A  69       9.327 -20.484  -2.797  0.52 23.29           C  
ANISOU 1202  C  BGLU A  69     3225   2932   2691    294   -283    251       C  
ATOM   1203  O  AGLU A  69       6.042 -21.817  -3.434  0.48 43.28           O  
ANISOU 1203  O  AGLU A  69     5767   5245   5431    115      3    410       O  
ATOM   1204  O  BGLU A  69       8.246 -20.798  -3.283  0.52 21.00           O  
ANISOU 1204  O  BGLU A  69     2927   2581   2470    215   -192    295       O  
ATOM   1205  CB AGLU A  69       7.320 -24.073  -4.657  0.48 39.15           C  
ANISOU 1205  CB AGLU A  69     5236   4603   5036    144    -54    375       C  
ATOM   1206  CB BGLU A  69      11.828 -20.680  -2.676  0.52 14.68           C  
ANISOU 1206  CB BGLU A  69     2073   1916   1589    430   -481    128       C  
ATOM   1207  CG AGLU A  69       5.850 -24.002  -5.053  0.48 37.95           C  
ANISOU 1207  CG AGLU A  69     5033   4392   4996     37     27    381       C  
ATOM   1208  CG BGLU A  69      13.046 -21.568  -2.634  0.52 28.20           C  
ANISOU 1208  CG BGLU A  69     3774   3621   3319    530   -562     99       C  
ATOM   1209  CD AGLU A  69       4.930 -24.513  -3.954  0.48 36.79           C  
ANISOU 1209  CD AGLU A  69     4956   4148   4876     54    167    500       C  
ATOM   1210  CD BGLU A  69      13.145 -22.441  -1.404  0.52 23.39           C  
ANISOU 1210  CD BGLU A  69     3307   2985   2596    687   -589    180       C  
ATOM   1211  OE1AGLU A  69       5.181 -25.621  -3.439  0.48 35.80           O  
ANISOU 1211  OE1AGLU A  69     4911   3924   4765    116    225    577       O  
ATOM   1212  OE1BGLU A  69      12.419 -22.182  -0.429  0.52 25.85           O  
ANISOU 1212  OE1BGLU A  69     3731   3300   2792    733   -552    247       O  
ATOM   1213  OE2AGLU A  69       3.953 -23.813  -3.611  0.48 45.96           O1-
ANISOU 1213  OE2AGLU A  69     6093   5321   6047     12    233    524       O1-
ATOM   1214  OE2BGLU A  69      13.958 -23.392  -1.425  0.52 18.71           O1-
ANISOU 1214  OE2BGLU A  69     2723   2363   2024    776   -639    180       O1-
ATOM   1215  H  AGLU A  69       8.981 -22.693  -2.681  0.48 33.43           H  
ATOM   1216  H  BGLU A  69      10.587 -21.832  -4.783  0.52 25.48           H  
ATOM   1217  HA AGLU A  69       8.427 -22.449  -5.256  0.48 35.97           H  
ATOM   1218  HA BGLU A  69      10.435 -22.036  -2.077  0.52 18.79           H  
ATOM   1219  HB2AGLU A  69       7.780 -24.547  -5.367  0.48 46.98           H  
ATOM   1220  HB2BGLU A  69      11.931 -20.070  -3.423  0.52 17.62           H  
ATOM   1221  HB3AGLU A  69       7.367 -24.600  -3.844  0.48 46.98           H  
ATOM   1222  HB3BGLU A  69      11.795 -20.181  -1.845  0.52 17.62           H  
ATOM   1223  HG2AGLU A  69       5.615 -23.079  -5.238  0.48 45.54           H  
ATOM   1224  HG2BGLU A  69      13.032 -22.151  -3.408  0.52 33.84           H  
ATOM   1225  HG3AGLU A  69       5.707 -24.547  -5.843  0.48 45.54           H  
ATOM   1226  HG3BGLU A  69      13.838 -21.009  -2.661  0.52 33.84           H  
ATOM   1227  N  AGLN A  70       7.823 -20.474  -3.686  0.48 35.58           N  
ANISOU 1227  N  AGLN A  70     4738   4429   4350    160   -174    281       N  
ATOM   1228  N  BGLN A  70       9.541 -19.312  -2.206  0.52 29.36           N  
ANISOU 1228  N  BGLN A  70     3988   3777   3390    316   -335    203       N  
ATOM   1229  CA AGLN A  70       7.154 -19.212  -3.420  0.48 39.68           C  
ANISOU 1229  CA AGLN A  70     5241   4999   4836    123   -156    269       C  
ATOM   1230  CA BGLN A  70       8.450 -18.448  -1.790  0.52 52.53           C  
ANISOU 1230  CA BGLN A  70     6947   6724   6289    278   -270    230       C  
ATOM   1231  C  AGLN A  70       8.327 -18.248  -3.347  0.48 43.71           C  
ANISOU 1231  C  AGLN A  70     5713   5595   5299    154   -260    182       C  
ATOM   1232  C  BGLN A  70       8.217 -17.313  -2.771  0.52 41.49           C  
ANISOU 1232  C  BGLN A  70     5443   5357   4966    167   -274    161       C  
ATOM   1233  O  AGLN A  70       9.176 -18.458  -2.481  0.48 43.96           O  
ANISOU 1233  O  AGLN A  70     5794   5652   5257    255   -324    173       O  
ATOM   1234  O  BGLN A  70       8.308 -16.149  -2.393  0.52 43.20           O  
ANISOU 1234  O  BGLN A  70     5644   5622   5146    168   -307    110       O  
ATOM   1235  CB AGLN A  70       6.401 -19.252  -2.090  0.48 47.14           C  
ANISOU 1235  CB AGLN A  70     6288   5924   5701    183    -75    356       C  
ATOM   1236  CB BGLN A  70       8.746 -17.865  -0.406  0.52 57.94           C  
ANISOU 1236  CB BGLN A  70     7719   7463   6830    394   -322    219       C  
ATOM   1237  H  AGLN A  70       8.677 -20.392  -3.749  0.48 42.69           H  
ATOM   1238  H  BGLN A  70      10.322 -18.994  -2.034  0.52 35.23           H  
ATOM   1239  HA AGLN A  70       6.557 -18.966  -4.145  0.48 47.62           H  
ATOM   1240  HA BGLN A  70       7.635 -18.970  -1.732  0.52 63.04           H  
ATOM   1241  N  ALEU A  71       8.470 -17.217  -4.191  0.48 31.97           N  
ANISOU 1241  N  ALEU A  71     4142   4145   3859     82   -281    113       N  
ATOM   1242  N  BLEU A  71       7.928 -17.648  -4.027  0.52 35.11           N  
ANISOU 1242  N  BLEU A  71     4572   4515   4255     83   -243    157       N  
ATOM   1243  CA ALEU A  71       7.507 -16.572  -5.112  0.48 26.78           C  
ANISOU 1243  CA ALEU A  71     3439   3480   3255     -9   -232    110       C  
ATOM   1244  CA BLEU A  71       7.490 -16.641  -4.990  0.52 27.34           C  
ANISOU 1244  CA BLEU A  71     3517   3549   3321     -3   -231    116       C  
ATOM   1245  C  ALEU A  71       6.154 -17.174  -5.523  0.48 24.15           C  
ANISOU 1245  C  ALEU A  71     3110   3089   2978    -58   -163    161       C  
ATOM   1246  C  BLEU A  71       6.172 -17.043  -5.639  0.52 25.06           C  
ANISOU 1246  C  BLEU A  71     3217   3209   3095    -64   -167    154       C  
ATOM   1247  O  ALEU A  71       6.074 -18.173  -6.244  0.48 25.38           O  
ANISOU 1247  O  ALEU A  71     3254   3197   3194    -77   -158    162       O  
ATOM   1248  O  BLEU A  71       6.135 -17.804  -6.606  0.52 19.92           O  
ANISOU 1248  O  BLEU A  71     2542   2523   2505    -92   -171    140       O  
ATOM   1249  CB ALEU A  71       8.267 -16.200  -6.395  0.48 29.54           C  
ANISOU 1249  CB ALEU A  71     3718   3846   3659    -51   -258     47       C  
ATOM   1250  CB BLEU A  71       8.557 -16.370  -6.046  0.52 18.27           C  
ANISOU 1250  CB BLEU A  71     2300   2422   2219    -26   -272     46       C  
ATOM   1251  CG ALEU A  71       8.196 -14.751  -6.887  0.48 32.31           C  
ANISOU 1251  CG ALEU A  71     4028   4225   4023    -97   -247     10       C  
ATOM   1252  CG BLEU A  71       8.334 -15.069  -6.822  0.52 27.17           C  
ANISOU 1252  CG BLEU A  71     3381   3570   3371    -86   -253     13       C  
ATOM   1253  CD1ALEU A  71       8.650 -13.763  -5.824  0.48 37.57           C  
ANISOU 1253  CD1ALEU A  71     4690   4923   4661    -70   -280    -26       C  
ATOM   1254  CD1BLEU A  71       8.524 -13.857  -5.927  0.52 34.56           C  
ANISOU 1254  CD1BLEU A  71     4311   4538   4281    -74   -274    -19       C  
ATOM   1255  CD2ALEU A  71       9.044 -14.592  -8.134  0.48 32.28           C  
ANISOU 1255  CD2ALEU A  71     3978   4222   4066   -119   -238    -30       C  
ATOM   1256  CD2BLEU A  71       9.254 -14.981  -8.022  0.52 21.71           C  
ANISOU 1256  CD2BLEU A  71     2641   2880   2728   -105   -249    -31       C  
ATOM   1257  H  ALEU A  71       9.230 -16.821  -4.252  0.48 38.36           H  
ATOM   1258  H  BLEU A  71       7.977 -18.446  -4.345  0.52 42.14           H  
ATOM   1259  HA ALEU A  71       7.278 -15.726  -4.695  0.48 32.13           H  
ATOM   1260  HA BLEU A  71       7.337 -15.810  -4.514  0.52 32.81           H  
ATOM   1261  HB2ALEU A  71       9.204 -16.404  -6.255  0.48 35.44           H  
ATOM   1262  HB2BLEU A  71       9.422 -16.312  -5.610  0.52 21.92           H  
ATOM   1263  HB3ALEU A  71       7.927 -16.757  -7.113  0.48 35.44           H  
ATOM   1264  HB3BLEU A  71       8.559 -17.101  -6.684  0.52 21.92           H  
ATOM   1265  HG ALEU A  71       7.278 -14.541  -7.120  0.48 38.77           H  
ATOM   1266  HG BLEU A  71       7.420 -15.054  -7.148  0.52 32.60           H  
ATOM   1267 HD11ALEU A  71       8.588 -12.864  -6.183  0.48 45.08           H  
ATOM   1268 HD11BLEU A  71       8.375 -13.053  -6.449  0.52 41.47           H  
ATOM   1269 HD12ALEU A  71       8.077 -13.851  -5.047  0.48 45.08           H  
ATOM   1270 HD12BLEU A  71       7.886 -13.900  -5.197  0.52 41.47           H  
ATOM   1271 HD13ALEU A  71       9.569 -13.960  -5.583  0.48 45.08           H  
ATOM   1272 HD13BLEU A  71       9.429 -13.862  -5.577  0.52 41.47           H  
ATOM   1273 HD21ALEU A  71       8.991 -13.671  -8.435  0.48 38.74           H  
ATOM   1274 HD21BLEU A  71       9.085 -14.147  -8.489  0.52 26.05           H  
ATOM   1275 HD22ALEU A  71       9.963 -14.818  -7.921  0.48 38.74           H  
ATOM   1276 HD22BLEU A  71      10.174 -15.009  -7.717  0.52 26.05           H  
ATOM   1277 HD23ALEU A  71       8.707 -15.185  -8.823  0.48 38.74           H  
ATOM   1278 HD23BLEU A  71       9.077 -15.731  -8.611  0.52 26.05           H  
ATOM   1279  N   SER A  72       5.089 -16.510  -5.085  1.00 22.28           N  
ANISOU 1279  N   SER A  72     2877   2853   2735    -78   -114    188       N  
ATOM   1280  CA  SER A  72       3.746 -16.806  -5.538  1.00 22.84           C  
ANISOU 1280  CA  SER A  72     2912   2873   2893   -133    -59    211       C  
ATOM   1281  C   SER A  72       2.850 -15.611  -5.252  1.00 18.86           C  
ANISOU 1281  C   SER A  72     2387   2396   2382   -149    -27    212       C  
ATOM   1282  O   SER A  72       3.280 -14.626  -4.632  1.00 16.14           O  
ANISOU 1282  O   SER A  72     2072   2102   1960   -118    -42    198       O  
ATOM   1283  CB  SER A  72       3.201 -18.047  -4.835  1.00 31.06           C  
ANISOU 1283  CB  SER A  72     3990   3833   3977   -118     22    284       C  
ATOM   1284  OG  SER A  72       3.227 -17.886  -3.433  1.00 31.29           O  
ANISOU 1284  OG  SER A  72     4105   3873   3913    -49     80    347       O  
ATOM   1285  H  ASER A  72       5.125 -15.869  -4.513  0.48 26.73           H  
ATOM   1286  H  BSER A  72       5.113 -15.958  -4.427  0.52 26.73           H  
ATOM   1287  HA  SER A  72       3.752 -16.968  -6.494  1.00 27.40           H  
ATOM   1288  HB2 SER A  72       2.285 -18.194  -5.119  1.00 37.27           H  
ATOM   1289  HB3 SER A  72       3.749 -18.811  -5.075  1.00 37.27           H  
ATOM   1290  HG  SER A  72       2.756 -17.227  -3.211  1.00 37.55           H  
ATOM   1291  N   SER A  73       1.603 -15.714  -5.698  1.00 20.68           N  
ANISOU 1291  N   SER A  73     2561   2588   2709   -195      9    216       N  
ATOM   1292  CA  SER A  73       0.635 -14.635  -5.555  1.00 17.17           C  
ANISOU 1292  CA  SER A  73     2082   2162   2282   -206     38    212       C  
ATOM   1293  C   SER A  73       0.543 -14.157  -4.122  1.00 14.43           C  
ANISOU 1293  C   SER A  73     1797   1829   1856   -158    112    258       C  
ATOM   1294  O   SER A  73       0.429 -14.967  -3.194  1.00 16.74           O  
ANISOU 1294  O   SER A  73     2144   2083   2132   -126    192    322       O  
ATOM   1295  CB  SER A  73      -0.744 -15.088  -6.043  1.00 20.67           C  
ANISOU 1295  CB  SER A  73     2436   2547   2871   -252     68    206       C  
ATOM   1296  OG  SER A  73      -0.675 -15.516  -7.391  1.00 38.69           O  
ANISOU 1296  OG  SER A  73     4673   4821   5206   -277    -23    144       O  
ATOM   1297  H   SER A  73       1.289 -16.410  -6.094  1.00 24.82           H  
ATOM   1298  HA  SER A  73       0.915 -13.885  -6.103  1.00 20.61           H  
ATOM   1299  HB2 SER A  73      -1.049 -15.825  -5.492  1.00 24.80           H  
ATOM   1300  HB3 SER A  73      -1.363 -14.344  -5.978  1.00 24.80           H  
ATOM   1301  HG  SER A  73      -0.140 -16.159  -7.461  1.00 46.42           H  
ATOM   1302  N   ASN A  74       0.609 -12.831  -3.984  1.00 13.41           N  
ANISOU 1302  N   ASN A  74     1672   1749   1673   -145     89    226       N  
ATOM   1303  CA  ASN A  74       0.474 -12.068  -2.733  1.00 13.88           C  
ANISOU 1303  CA  ASN A  74     1793   1832   1648    -90    141    239       C  
ATOM   1304  C   ASN A  74       1.794 -11.770  -2.054  1.00 12.95           C  
ANISOU 1304  C   ASN A  74     1752   1760   1409    -32     75    204       C  
ATOM   1305  O   ASN A  74       1.837 -10.937  -1.170  1.00 13.66           O  
ANISOU 1305  O   ASN A  74     1892   1878   1421     18     80    181       O  
ATOM   1306  CB  ASN A  74      -0.493 -12.682  -1.719  1.00 16.54           C  
ANISOU 1306  CB  ASN A  74     2163   2126   1994    -61    276    316       C  
ATOM   1307  CG  ASN A  74      -1.898 -12.749  -2.237  1.00 21.07           C  
ANISOU 1307  CG  ASN A  74     2632   2652   2722   -117    344    328       C  
ATOM   1308  ND2 ASN A  74      -2.603 -13.818  -1.888  1.00 24.40           N  
ANISOU 1308  ND2 ASN A  74     3037   3001   3233   -131    459    391       N  
ATOM   1309  OD1 ASN A  74      -2.347 -11.856  -2.956  1.00 24.34           O  
ANISOU 1309  OD1 ASN A  74     2974   3086   3188   -145    295    278       O  
ATOM   1310  H   ASN A  74       0.743 -12.311  -4.656  1.00 16.09           H  
ATOM   1311  HA  ASN A  74       0.097 -11.206  -2.971  1.00 16.65           H  
ATOM   1312  HB2 ASN A  74      -0.206 -13.586  -1.513  1.00 19.84           H  
ATOM   1313  HB3 ASN A  74      -0.495 -12.142  -0.914  1.00 19.84           H  
ATOM   1314 HD21 ASN A  74      -3.415 -13.905  -2.159  1.00 29.28           H  
ATOM   1315 HD22 ASN A  74      -2.248 -14.423  -1.391  1.00 29.28           H  
ATOM   1316  N   CYS A  75       2.875 -12.430  -2.453  1.00 12.71           N  
ANISOU 1316  N   CYS A  75     1723   1735   1371    -32      4    187       N  
ATOM   1317  CA ACYS A  75       4.113 -12.128  -1.764  0.61 15.71           C  
ANISOU 1317  CA ACYS A  75     2151   2158   1662     30    -75    134       C  
ATOM   1318  CA BCYS A  75       4.215 -12.165  -1.917  0.39 11.51           C  
ANISOU 1318  CA BCYS A  75     1609   1625   1139     23    -83    130       C  
ATOM   1319  C   CYS A  75       4.590 -10.718  -2.121  1.00 12.99           C  
ANISOU 1319  C   CYS A  75     1757   1838   1342      1   -133     48       C  
ATOM   1320  O   CYS A  75       4.223 -10.135  -3.144  1.00 13.17           O  
ANISOU 1320  O   CYS A  75     1717   1844   1441    -65   -118     41       O  
ATOM   1321  CB ACYS A  75       5.171 -13.183  -2.040  0.61 15.22           C  
ANISOU 1321  CB ACYS A  75     2089   2092   1600     48   -134    132       C  
ATOM   1322  CB BCYS A  75       5.266 -12.994  -2.658  0.39 14.85           C  
ANISOU 1322  CB BCYS A  75     2000   2044   1599      9   -147    112       C  
ATOM   1323  SG ACYS A  75       5.999 -12.970  -3.591  0.61 17.06           S  
ANISOU 1323  SG ACYS A  75     2222   2327   1934    -28   -192     71       S  
ATOM   1324  SG BCYS A  75       5.312 -14.747  -2.278  0.39 15.91           S  
ANISOU 1324  SG BCYS A  75     2196   2136   1712     58   -115    192       S  
ATOM   1325  H  ACYS A  75       2.917 -13.019  -3.078  0.61 15.25           H  
ATOM   1326  H  BCYS A  75       2.862 -13.053  -3.046  0.39 15.25           H  
ATOM   1327  HA ACYS A  75       3.940 -12.140  -0.810  0.61 18.86           H  
ATOM   1328  HA BCYS A  75       4.249 -12.375  -0.971  0.39 13.81           H  
ATOM   1329  HB2ACYS A  75       5.840 -13.146  -1.338  0.61 18.26           H  
ATOM   1330  HB2BCYS A  75       5.102 -12.910  -3.610  0.39 17.82           H  
ATOM   1331  HB3ACYS A  75       4.748 -14.056  -2.046  0.61 18.26           H  
ATOM   1332  HB3BCYS A  75       6.141 -12.631  -2.449  0.39 17.82           H  
ATOM   1333  HG ACYS A  75       5.191 -13.027  -4.476  0.61 20.47           H  
ATOM   1334  HG BCYS A  75       6.177 -15.265  -2.927  0.39 19.09           H  
ATOM   1335  N   VAL A  76       5.375 -10.158  -1.209  1.00 13.31           N  
ANISOU 1335  N   VAL A  76     1643   1653   1761   -235    145    370       N  
ATOM   1336  CA  VAL A  76       5.894  -8.815  -1.370  1.00 12.72           C  
ANISOU 1336  CA  VAL A  76     1559   1549   1726    -96    171    320       C  
ATOM   1337  C   VAL A  76       7.390  -8.937  -1.535  1.00 11.98           C  
ANISOU 1337  C   VAL A  76     1554   1333   1665    -89    128    236       C  
ATOM   1338  O   VAL A  76       8.067  -9.590  -0.720  1.00 14.09           O  
ANISOU 1338  O   VAL A  76     1887   1553   1915    -81    114    216       O  
ATOM   1339  CB  VAL A  76       5.520  -7.940  -0.176  1.00 14.40           C  
ANISOU 1339  CB  VAL A  76     1791   1790   1890     39    240    340       C  
ATOM   1340  CG1 VAL A  76       6.246  -6.589  -0.229  1.00 16.46           C  
ANISOU 1340  CG1 VAL A  76     2172   1941   2140    134    243    278       C  
ATOM   1341  CG2 VAL A  76       4.024  -7.719  -0.172  1.00 14.58           C  
ANISOU 1341  CG2 VAL A  76     1670   2019   1851    101    307    465       C  
ATOM   1342  H   VAL A  76       5.622 -10.543  -0.480  1.00 15.97           H  
ATOM   1343  HA  VAL A  76       5.525  -8.417  -2.173  1.00 15.27           H  
ATOM   1344  HB  VAL A  76       5.768  -8.390   0.646  1.00 17.28           H  
ATOM   1345 HG11 VAL A  76       5.985  -6.061   0.542  1.00 19.75           H  
ATOM   1346 HG12 VAL A  76       7.203  -6.745  -0.216  1.00 19.75           H  
ATOM   1347 HG13 VAL A  76       5.996  -6.129  -1.046  1.00 19.75           H  
ATOM   1348 HG21 VAL A  76       3.789  -7.163   0.587  1.00 17.50           H  
ATOM   1349 HG22 VAL A  76       3.768  -7.279  -0.997  1.00 17.50           H  
ATOM   1350 HG23 VAL A  76       3.579  -8.578  -0.103  1.00 17.50           H  
ATOM   1351  N  ACYS A  77       7.911  -8.315  -2.589  0.35 12.38           N  
ANISOU 1351  N  ACYS A  77     1587   1371   1746    -83    109    208       N  
ATOM   1352  N  BCYS A  77       7.890  -8.312  -2.605  0.65 12.09           N  
ANISOU 1352  N  BCYS A  77     1549   1335   1709    -84    109    209       N  
ATOM   1353  CA ACYS A  77       9.312  -8.477  -2.928  0.35 15.82           C  
ANISOU 1353  CA ACYS A  77     2044   1781   2186    -77     74    171       C  
ATOM   1354  CA BCYS A  77       9.280  -8.435  -3.023  0.65 13.31           C  
ANISOU 1354  CA BCYS A  77     1723   1464   1870    -79     74    171       C  
ATOM   1355  C  ACYS A  77       9.946  -7.173  -3.365  0.35 13.97           C  
ANISOU 1355  C  ACYS A  77     1796   1560   1951    -92     55    159       C  
ATOM   1356  C  BCYS A  77       9.920  -7.085  -3.213  0.65 16.16           C  
ANISOU 1356  C  BCYS A  77     2081   1833   2224    -91     56    159       C  
ATOM   1357  O  ACYS A  77       9.294  -6.300  -3.939  0.35 13.22           O  
ANISOU 1357  O  ACYS A  77     1710   1451   1862    -89     69    163       O  
ATOM   1358  O  BCYS A  77       9.252  -6.098  -3.497  0.65 14.88           O  
ANISOU 1358  O  BCYS A  77     1949   1648   2058    -80     73    163       O  
ATOM   1359  CB ACYS A  77       9.465  -9.517  -4.033  0.35 17.31           C  
ANISOU 1359  CB ACYS A  77     2260   1950   2366    -86     65    170       C  
ATOM   1360  CB BCYS A  77       9.384  -9.163  -4.361  0.65 14.17           C  
ANISOU 1360  CB BCYS A  77     1838   1564   1981    -95     64    169       C  
ATOM   1361  SG ACYS A  77       8.680  -9.048  -5.577  0.35 20.61           S  
ANISOU 1361  SG ACYS A  77     2635   2389   2808   -148     58    180       S  
ATOM   1362  SG BCYS A  77       8.584 -10.759  -4.439  0.65 19.40           S  
ANISOU 1362  SG BCYS A  77     2626   2158   2586   -163     56    189       S  
ATOM   1363  H  ACYS A  77       7.473  -7.798  -3.118  0.35 14.86           H  
ATOM   1364  H  BCYS A  77       7.427  -7.799  -3.115  0.65 14.51           H  
ATOM   1365  HA ACYS A  77       9.791  -8.796  -2.148  0.35 18.98           H  
ATOM   1366  HA BCYS A  77       9.782  -8.930  -2.356  0.65 15.97           H  
ATOM   1367  HB2ACYS A  77      10.409  -9.651  -4.209  0.35 20.77           H  
ATOM   1368  HB2BCYS A  77       8.984  -8.604  -5.045  0.65 17.00           H  
ATOM   1369  HB3ACYS A  77       9.064 -10.349  -3.738  0.35 20.77           H  
ATOM   1370  HB3BCYS A  77      10.323  -9.299  -4.563  0.65 17.00           H  
ATOM   1371  HG ACYS A  77       9.172  -8.026  -5.970  0.35 24.74           H  
ATOM   1372  HG BCYS A  77       8.739 -11.221  -5.536  0.65 23.28           H  
ATOM   1373  N   GLN A  78      11.234  -7.056  -3.078  1.00 13.11           N  
ANISOU 1373  N   GLN A  78     1672   1500   1808   -117     16    164       N  
ATOM   1374  CA  GLN A  78      12.005  -5.908  -3.474  1.00 11.98           C  
ANISOU 1374  CA  GLN A  78     1530   1395   1626   -211    -28    177       C  
ATOM   1375  C   GLN A  78      12.796  -6.294  -4.708  1.00 14.37           C  
ANISOU 1375  C   GLN A  78     1715   1811   1934   -200    -31    205       C  
ATOM   1376  O   GLN A  78      13.474  -7.315  -4.731  1.00 13.52           O  
ANISOU 1376  O   GLN A  78     1536   1797   1805   -108    -16    234       O  
ATOM   1377  CB  GLN A  78      12.942  -5.480  -2.357  1.00 13.52           C  
ANISOU 1377  CB  GLN A  78     1760   1642   1735   -309    -90    204       C  
ATOM   1378  CG  GLN A  78      13.792  -4.315  -2.751  1.00 14.35           C  
ANISOU 1378  CG  GLN A  78     1895   1803   1754   -494   -163    242       C  
ATOM   1379  CD  GLN A  78      14.306  -3.583  -1.561  1.00 15.55           C  
ANISOU 1379  CD  GLN A  78     2194   1936   1779   -664   -245    264       C  
ATOM   1380  NE2 GLN A  78      14.383  -2.265  -1.675  1.00 17.31           N  
ANISOU 1380  NE2 GLN A  78     2639   2048   1891   -843   -302    264       N  
ATOM   1381  OE1 GLN A  78      14.629  -4.191  -0.532  1.00 21.74           O  
ANISOU 1381  OE1 GLN A  78     2936   2786   2540   -646   -262    284       O  
ATOM   1382  H  AGLN A  78      11.687  -7.646  -2.645  0.35 15.73           H  
ATOM   1383  H  BGLN A  78      11.704  -7.700  -2.754  0.65 15.73           H  
ATOM   1384  HA  GLN A  78      11.415  -5.170  -3.693  1.00 14.37           H  
ATOM   1385  HB2 GLN A  78      12.417  -5.223  -1.583  1.00 16.22           H  
ATOM   1386  HB3 GLN A  78      13.528  -6.220  -2.133  1.00 16.22           H  
ATOM   1387  HG2 GLN A  78      14.551  -4.633  -3.264  1.00 17.22           H  
ATOM   1388  HG3 GLN A  78      13.263  -3.699  -3.282  1.00 17.22           H  
ATOM   1389 HE21 GLN A  78      14.143  -1.882  -2.406  1.00 20.77           H  
ATOM   1390 HE22 GLN A  78      14.674  -1.793  -1.017  1.00 20.77           H  
ATOM   1391  N   ILE A  79      12.685  -5.477  -5.745  1.00 12.01           N  
ANISOU 1391  N   ILE A  79     1422   1499   1641   -258    -38    203       N  
ATOM   1392  CA  ILE A  79      13.449  -5.684  -6.965  1.00 12.62           C  
ANISOU 1392  CA  ILE A  79     1392   1698   1705   -249    -33    237       C  
ATOM   1393  C   ILE A  79      14.802  -5.014  -6.831  1.00 13.89           C  
ANISOU 1393  C   ILE A  79     1457   2048   1772   -384    -92    319       C  
ATOM   1394  O   ILE A  79      14.888  -3.792  -6.763  1.00 17.28           O  
ANISOU 1394  O   ILE A  79     1977   2438   2150   -568   -151    329       O  
ATOM   1395  CB  ILE A  79      12.711  -5.107  -8.169  1.00 12.84           C  
ANISOU 1395  CB  ILE A  79     1464   1644   1769   -269    -20    211       C  
ATOM   1396  CG1 ILE A  79      11.262  -5.595  -8.187  1.00 16.09           C  
ANISOU 1396  CG1 ILE A  79     1935   1937   2240   -197     14    172       C  
ATOM   1397  CG2 ILE A  79      13.439  -5.474  -9.466  1.00 14.46           C  
ANISOU 1397  CG2 ILE A  79     1577   1968   1951   -234      0    243       C  
ATOM   1398  CD1 ILE A  79      11.095  -7.106  -8.090  1.00 21.46           C  
ANISOU 1398  CD1 ILE A  79     2623   2607   2923   -122     38    163       C  
ATOM   1399  H   ILE A  79      12.169  -4.789  -5.768  1.00 14.41           H  
ATOM   1400  HA  ILE A  79      13.585  -6.634  -7.109  1.00 15.14           H  
ATOM   1401  HB  ILE A  79      12.704  -4.141  -8.087  1.00 15.41           H  
ATOM   1402 HG12 ILE A  79      10.793  -5.200  -7.436  1.00 19.30           H  
ATOM   1403 HG13 ILE A  79      10.849  -5.308  -9.017  1.00 19.30           H  
ATOM   1404 HG21 ILE A  79      12.954  -5.099 -10.217  1.00 17.36           H  
ATOM   1405 HG22 ILE A  79      14.338  -5.110  -9.437  1.00 17.36           H  
ATOM   1406 HG23 ILE A  79      13.475  -6.440  -9.545  1.00 17.36           H  
ATOM   1407 HD11 ILE A  79      10.149  -7.321  -8.109  1.00 25.75           H  
ATOM   1408 HD12 ILE A  79      11.544  -7.522  -8.842  1.00 25.75           H  
ATOM   1409 HD13 ILE A  79      11.487  -7.414  -7.258  1.00 25.75           H  
ATOM   1410  N   HIS A  80      15.865  -5.813  -6.798  1.00 14.34           N  
ANISOU 1410  N   HIS A  80     1349   2329   1770   -297    -79    398       N  
ATOM   1411  CA  HIS A  80      17.216  -5.275  -6.643  1.00 16.03           C  
ANISOU 1411  CA  HIS A  80     1391   2838   1860   -448   -144    530       C  
ATOM   1412  C   HIS A  80      17.915  -4.986  -7.953  1.00 17.18           C  
ANISOU 1412  C   HIS A  80     1389   3188   1949   -476   -129    613       C  
ATOM   1413  O   HIS A  80      18.815  -4.166  -7.996  1.00 20.38           O  
ANISOU 1413  O   HIS A  80     1676   3826   2241   -711   -206    731       O  
ATOM   1414  CB  HIS A  80      18.071  -6.202  -5.786  1.00 17.11           C  
ANISOU 1414  CB  HIS A  80     1373   3203   1924   -313   -137    622       C  
ATOM   1415  CG  HIS A  80      17.670  -6.182  -4.353  1.00 17.15           C  
ANISOU 1415  CG  HIS A  80     1501   3071   1943   -378   -185    575       C  
ATOM   1416  CD2 HIS A  80      16.815  -6.964  -3.655  1.00 18.77           C  
ANISOU 1416  CD2 HIS A  80     1845   3062   2225   -226   -138    483       C  
ATOM   1417  ND1 HIS A  80      18.135  -5.234  -3.471  1.00 22.83           N  
ANISOU 1417  ND1 HIS A  80     2243   3863   2568   -658   -301    628       N  
ATOM   1418  CE1 HIS A  80      17.596  -5.442  -2.284  1.00 23.37           C  
ANISOU 1418  CE1 HIS A  80     2457   3762   2660   -635   -310    563       C  
ATOM   1419  NE2 HIS A  80      16.790  -6.486  -2.368  1.00 21.77           N  
ANISOU 1419  NE2 HIS A  80     2303   3400   2567   -373   -209    480       N  
ATOM   1420  H   HIS A  80      15.833  -6.669  -6.862  1.00 17.21           H  
ATOM   1421  HA  HIS A  80      17.149  -4.432  -6.168  1.00 19.23           H  
ATOM   1422  HB2 HIS A  80      17.978  -7.110  -6.112  1.00 20.53           H  
ATOM   1423  HB3 HIS A  80      18.998  -5.921  -5.843  1.00 20.53           H  
ATOM   1424  HD1 HIS A  80      18.692  -4.607  -3.661  1.00 27.40           H  
ATOM   1425  HD2 HIS A  80      16.338  -7.691  -3.984  1.00 22.52           H  
ATOM   1426  HE1 HIS A  80      17.759  -4.941  -1.518  1.00 28.04           H  
ATOM   1427  HE2 HIS A  80      16.329  -6.815  -1.720  1.00 26.12           H  
ATOM   1428  N   ARG A  81      17.501  -5.658  -9.017  1.00 16.21           N  
ANISOU 1428  N   ARG A  81     1292   2987   1880   -267    -37    563       N  
ATOM   1429  CA  ARG A  81      18.054  -5.401 -10.338  1.00 17.01           C  
ANISOU 1429  CA  ARG A  81     1280   3258   1924   -266     -5    631       C  
ATOM   1430  C   ARG A  81      17.043  -5.784 -11.389  1.00 15.71           C  
ANISOU 1430  C   ARG A  81     1282   2843   1846   -136     59    517       C  
ATOM   1431  O   ARG A  81      16.465  -6.872 -11.352  1.00 15.15           O  
ANISOU 1431  O   ARG A  81     1334   2615   1805     62    116    447       O  
ATOM   1432  CB  ARG A  81      19.334  -6.192 -10.563  1.00 18.99           C  
ANISOU 1432  CB  ARG A  81     1285   3893   2036    -55     63    788       C  
ATOM   1433  CG  ARG A  81      20.057  -5.817 -11.842  1.00 25.78           C  
ANISOU 1433  CG  ARG A  81     1981   5012   2801    -67    100    898       C  
ATOM   1434  CD  ARG A  81      21.443  -6.448 -11.917  1.00 35.27           C  
ANISOU 1434  CD  ARG A  81     2950   6640   3812    157    159   1086       C  
ATOM   1435  NE  ARG A  81      21.399  -7.891 -11.680  1.00 57.58           N  
ANISOU 1435  NE  ARG A  81     5849   9424   6605    586    284   1069       N  
ATOM   1436  CZ  ARG A  81      22.147  -8.795 -12.311  1.00 62.16           C  
ANISOU 1436  CZ  ARG A  81     6446  10155   7016    944    393   1158       C  
ATOM   1437  NH1 ARG A  81      23.019  -8.426 -13.243  1.00 69.93           N1+
ANISOU 1437  NH1 ARG A  81     7299  11406   7864    941    397   1288       N1+
ATOM   1438  NH2 ARG A  81      22.018 -10.082 -12.009  1.00 53.37           N  
ANISOU 1438  NH2 ARG A  81     5529   8904   5844   1310    492   1123       N  
ATOM   1439  H   ARG A  81      16.898  -6.272  -9.001  1.00 19.45           H  
ATOM   1440  HA  ARG A  81      18.254  -4.456 -10.429  1.00 20.41           H  
ATOM   1441  HB2 ARG A  81      19.937  -6.030  -9.821  1.00 22.78           H  
ATOM   1442  HB3 ARG A  81      19.115  -7.136 -10.610  1.00 22.78           H  
ATOM   1443  HG2 ARG A  81      19.542  -6.127 -12.603  1.00 30.93           H  
ATOM   1444  HG3 ARG A  81      20.161  -4.853 -11.879  1.00 30.93           H  
ATOM   1445  HD2 ARG A  81      21.815  -6.298 -12.800  1.00 42.33           H  
ATOM   1446  HD3 ARG A  81      22.012  -6.048 -11.241  1.00 42.33           H  
ATOM   1447  HE  ARG A  81      20.846  -8.179 -11.087  1.00 69.10           H  
ATOM   1448 HH11 ARG A  81      23.107  -7.594 -13.443  1.00 83.92           H  
ATOM   1449 HH12 ARG A  81      23.496  -9.018 -13.644  1.00 83.92           H  
ATOM   1450 HH21 ARG A  81      21.455 -10.328 -11.407  1.00 64.04           H  
ATOM   1451 HH22 ARG A  81      22.498 -10.669 -12.414  1.00 64.04           H  
ATOM   1452  N   PHE A  82      16.811  -4.870 -12.316  1.00 15.57           N  
ANISOU 1452  N   PHE A  82     1294   2780   1841   -282     35    506       N  
ATOM   1453  CA  PHE A  82      15.941  -5.152 -13.440  1.00 14.63           C  
ANISOU 1453  CA  PHE A  82     1303   2478   1777   -190     80    425       C  
ATOM   1454  C   PHE A  82      16.430  -4.411 -14.658  1.00 15.35           C  
ANISOU 1454  C   PHE A  82     1325   2695   1811   -281     82    484       C  
ATOM   1455  O   PHE A  82      17.203  -3.454 -14.561  1.00 17.06           O  
ANISOU 1455  O   PHE A  82     1436   3086   1959   -486     26    577       O  
ATOM   1456  CB  PHE A  82      14.491  -4.768 -13.141  1.00 15.53           C  
ANISOU 1456  CB  PHE A  82     1590   2310   2000   -263     41    320       C  
ATOM   1457  CG  PHE A  82      14.260  -3.289 -12.985  1.00 17.45           C  
ANISOU 1457  CG  PHE A  82     1899   2486   2246   -460    -24    325       C  
ATOM   1458  CD1 PHE A  82      14.495  -2.660 -11.774  1.00 21.10           C  
ANISOU 1458  CD1 PHE A  82     2409   2931   2675   -582    -79    340       C  
ATOM   1459  CD2 PHE A  82      13.797  -2.531 -14.047  1.00 16.47           C  
ANISOU 1459  CD2 PHE A  82     1848   2286   2125   -515    -32    315       C  
ATOM   1460  CE1 PHE A  82      14.277  -1.299 -11.634  1.00 20.68           C  
ANISOU 1460  CE1 PHE A  82     2535   2753   2571   -749   -136    340       C  
ATOM   1461  CE2 PHE A  82      13.572  -1.168 -13.906  1.00 21.15           C  
ANISOU 1461  CE2 PHE A  82     2588   2769   2679   -660    -85    322       C  
ATOM   1462  CZ  PHE A  82      13.812  -0.562 -12.703  1.00 22.89           C  
ANISOU 1462  CZ  PHE A  82     2915   2939   2845   -772   -134    332       C  
ATOM   1463  H   PHE A  82      17.146  -4.078 -12.317  1.00 18.68           H  
ATOM   1464  HA  PHE A  82      15.968  -6.102 -13.633  1.00 17.55           H  
ATOM   1465  HB2 PHE A  82      13.931  -5.078 -13.870  1.00 18.64           H  
ATOM   1466  HB3 PHE A  82      14.220  -5.198 -12.315  1.00 18.64           H  
ATOM   1467  HD1 PHE A  82      14.806  -3.154 -11.050  1.00 25.32           H  
ATOM   1468  HD2 PHE A  82      13.630  -2.941 -14.865  1.00 19.77           H  
ATOM   1469  HE1 PHE A  82      14.437  -0.884 -10.818  1.00 24.82           H  
ATOM   1470  HE2 PHE A  82      13.263  -0.669 -14.627  1.00 25.38           H  
ATOM   1471  HZ  PHE A  82      13.667   0.352 -12.607  1.00 27.47           H  
ATOM   1472  N   ILE A  83      15.981  -4.882 -15.810  1.00 15.09           N  
ANISOU 1472  N   ILE A  83     1376   2573   1783   -160    136    439       N  
ATOM   1473  CA  ILE A  83      16.209  -4.133 -17.038  1.00 16.30           C  
ANISOU 1473  CA  ILE A  83     1501   2796   1896   -252    137    478       C  
ATOM   1474  C   ILE A  83      14.918  -4.074 -17.819  1.00 16.18           C  
ANISOU 1474  C   ILE A  83     1667   2525   1955   -256    123    379       C  
ATOM   1475  O   ILE A  83      14.045  -4.929 -17.666  1.00 18.90           O  
ANISOU 1475  O   ILE A  83     2132   2707   2342   -162    131    305       O  
ATOM   1476  CB  ILE A  83      17.312  -4.745 -17.910  1.00 23.23           C  
ANISOU 1476  CB  ILE A  83     2247   3942   2637    -73    234    577       C  
ATOM   1477  CG1 ILE A  83      17.032  -6.219 -18.171  1.00 24.11           C  
ANISOU 1477  CG1 ILE A  83     2521   3932   2708    231    326    515       C  
ATOM   1478  CG2 ILE A  83      18.663  -4.577 -17.241  1.00 23.69           C  
ANISOU 1478  CG2 ILE A  83     2038   4376   2588   -105    235    737       C  
ATOM   1479  CD1 ILE A  83      17.900  -6.806 -19.269  1.00 30.61           C  
ANISOU 1479  CD1 ILE A  83     3319   4949   3361    481    449    596       C  
ATOM   1480  H   ILE A  83      15.549  -5.619 -15.910  1.00 18.10           H  
ATOM   1481  HA  ILE A  83      16.469  -3.226 -16.814  1.00 19.56           H  
ATOM   1482  HB  ILE A  83      17.328  -4.278 -18.760  1.00 27.87           H  
ATOM   1483 HG12 ILE A  83      17.199  -6.720 -17.358  1.00 28.93           H  
ATOM   1484 HG13 ILE A  83      16.104  -6.320 -18.438  1.00 28.93           H  
ATOM   1485 HG21 ILE A  83      19.346  -4.969 -17.807  1.00 28.43           H  
ATOM   1486 HG22 ILE A  83      18.838  -3.631 -17.118  1.00 28.43           H  
ATOM   1487 HG23 ILE A  83      18.647  -5.025 -16.381  1.00 28.43           H  
ATOM   1488 HD11 ILE A  83      17.672  -7.742 -19.384  1.00 36.73           H  
ATOM   1489 HD12 ILE A  83      17.737  -6.322 -20.093  1.00 36.73           H  
ATOM   1490 HD13 ILE A  83      18.832  -6.722 -19.014  1.00 36.73           H  
ATOM   1491  N   VAL A  84      14.792  -3.048 -18.643  1.00 15.62           N  
ANISOU 1491  N   VAL A  84     1616   2441   1877   -391     91    397       N  
ATOM   1492  CA  VAL A  84      13.648  -2.939 -19.523  1.00 15.94           C  
ANISOU 1492  CA  VAL A  84     1789   2305   1961   -386     75    336       C  
ATOM   1493  C   VAL A  84      14.117  -3.282 -20.922  1.00 14.93           C  
ANISOU 1493  C   VAL A  84     1659   2265   1749   -319    129    362       C  
ATOM   1494  O   VAL A  84      15.143  -2.791 -21.386  1.00 18.20           O  
ANISOU 1494  O   VAL A  84     1962   2868   2083   -367    154    445       O  
ATOM   1495  CB  VAL A  84      13.046  -1.522 -19.498  1.00 19.75           C  
ANISOU 1495  CB  VAL A  84     2352   2679   2472   -530     11    341       C  
ATOM   1496  CG1 VAL A  84      11.946  -1.373 -20.541  1.00 26.83           C  
ANISOU 1496  CG1 VAL A  84     3336   3470   3387   -500     -3    316       C  
ATOM   1497  CG2 VAL A  84      12.500  -1.205 -18.111  1.00 22.54           C  
ANISOU 1497  CG2 VAL A  84     2763   2926   2875   -542    -22    314       C  
ATOM   1498  H   VAL A  84      15.356  -2.402 -18.712  1.00 18.74           H  
ATOM   1499  HA  VAL A  84      12.966  -3.575 -19.256  1.00 19.12           H  
ATOM   1500  HB  VAL A  84      13.742  -0.878 -19.702  1.00 23.70           H  
ATOM   1501 HG11 VAL A  84      11.590  -0.472 -20.498  1.00 32.19           H  
ATOM   1502 HG12 VAL A  84      12.320  -1.540 -21.421  1.00 32.19           H  
ATOM   1503 HG13 VAL A  84      11.244  -2.015 -20.353  1.00 32.19           H  
ATOM   1504 HG21 VAL A  84      12.126  -0.310 -18.117  1.00 27.05           H  
ATOM   1505 HG22 VAL A  84      11.812  -1.850 -17.888  1.00 27.05           H  
ATOM   1506 HG23 VAL A  84      13.224  -1.257 -17.468  1.00 27.05           H  
ATOM   1507  N   ASN A  85      13.362  -4.145 -21.585  1.00 14.38           N  
ANISOU 1507  N   ASN A  85     1725   2071   1669   -230    142    303       N  
ATOM   1508  CA  ASN A  85      13.595  -4.444 -22.980  1.00 15.21           C  
ANISOU 1508  CA  ASN A  85     1904   2202   1674   -167    187    312       C  
ATOM   1509  C   ASN A  85      12.368  -4.055 -23.756  1.00 20.37           C  
ANISOU 1509  C   ASN A  85     2663   2714   2362   -278    114    278       C  
ATOM   1510  O   ASN A  85      11.275  -4.026 -23.222  1.00 22.02           O  
ANISOU 1510  O   ASN A  85     2897   2825   2646   -342     47    252       O  
ATOM   1511  CB  ASN A  85      13.882  -5.929 -23.159  1.00 16.44           C  
ANISOU 1511  CB  ASN A  85     2214   2319   1712     40    265    284       C  
ATOM   1512  CG  ASN A  85      15.338  -6.257 -22.986  1.00 34.95           C  
ANISOU 1512  CG  ASN A  85     4432   4900   3947    241    378    368       C  
ATOM   1513  ND2 ASN A  85      16.180  -5.544 -23.703  1.00 28.98           N  
ANISOU 1513  ND2 ASN A  85     3514   4368   3129    226    420    459       N  
ATOM   1514  OD1 ASN A  85      15.707  -7.138 -22.217  1.00 46.69           O  
ANISOU 1514  OD1 ASN A  85     5952   6400   5388    412    428    371       O  
ATOM   1515  H   ASN A  85      12.700  -4.574 -21.241  1.00 17.26           H  
ATOM   1516  HA  ASN A  85      14.352  -3.934 -23.307  1.00 18.25           H  
ATOM   1517  HB2 ASN A  85      13.380  -6.430 -22.497  1.00 19.72           H  
ATOM   1518  HB3 ASN A  85      13.617  -6.197 -24.052  1.00 19.72           H  
ATOM   1519 HD21 ASN A  85      17.025  -5.690 -23.643  1.00 34.78           H  
ATOM   1520 HD22 ASN A  85      15.885  -4.932 -24.230  1.00 34.78           H  
ATOM   1521  N   THR A  86      12.554  -3.737 -25.023  1.00 15.31           N  
ANISOU 1521  N   THR A  86     2060   2107   1651   -291    129    300       N  
ATOM   1522  CA  THR A  86      11.448  -3.290 -25.847  1.00 15.11           C  
ANISOU 1522  CA  THR A  86     2112   1989   1639   -392     54    292       C  
ATOM   1523  C   THR A  86      11.392  -4.205 -27.041  1.00 16.07           C  
ANISOU 1523  C   THR A  86     2414   2061   1629   -346     75    267       C  
ATOM   1524  O   THR A  86      12.405  -4.424 -27.706  1.00 17.69           O  
ANISOU 1524  O   THR A  86     2648   2346   1728   -235    167    285       O  
ATOM   1525  CB  THR A  86      11.654  -1.834 -26.266  1.00 15.84           C  
ANISOU 1525  CB  THR A  86     2137   2132   1751   -482     35    346       C  
ATOM   1526  CG2 THR A  86      10.475  -1.312 -27.058  1.00 17.93           C  
ANISOU 1526  CG2 THR A  86     2470   2324   2018   -538    -39    358       C  
ATOM   1527  OG1 THR A  86      11.835  -1.022 -25.092  1.00 16.52           O  
ANISOU 1527  OG1 THR A  86     2150   2220   1905   -533     16    366       O  
ATOM   1528  H   THR A  86      13.311  -3.772 -25.431  1.00 18.38           H  
ATOM   1529  HA  THR A  86      10.616  -3.363 -25.353  1.00 18.13           H  
ATOM   1530  HB  THR A  86      12.445  -1.771 -26.824  1.00 19.01           H  
ATOM   1531  HG1 THR A  86      11.949  -0.219 -25.312  1.00 19.82           H  
ATOM   1532 HG21 THR A  86      10.629  -0.389 -27.312  1.00 21.52           H  
ATOM   1533 HG22 THR A  86      10.353  -1.844 -27.860  1.00 21.52           H  
ATOM   1534 HG23 THR A  86       9.668  -1.361 -26.522  1.00 21.52           H  
ATOM   1535  N   LEU A  87      10.207  -4.747 -27.299  1.00 16.19           N  
ANISOU 1535  N   LEU A  87     2561   1969   1621   -439    -11    243       N  
ATOM   1536  CA  LEU A  87       9.969  -5.610 -28.443  1.00 17.44           C  
ANISOU 1536  CA  LEU A  87     2975   2036   1616   -462    -26    217       C  
ATOM   1537  C   LEU A  87       9.871  -4.780 -29.710  1.00 17.76           C  
ANISOU 1537  C   LEU A  87     3001   2125   1622   -517    -47    253       C  
ATOM   1538  O   LEU A  87       9.687  -3.567 -29.657  1.00 17.04           O  
ANISOU 1538  O   LEU A  87     2727   2113   1635   -561    -74    300       O  
ATOM   1539  CB  LEU A  87       8.658  -6.361 -28.250  1.00 19.91           C  
ANISOU 1539  CB  LEU A  87     3416   2260   1889   -643   -151    214       C  
ATOM   1540  CG  LEU A  87       8.552  -7.216 -26.985  1.00 23.66           C  
ANISOU 1540  CG  LEU A  87     3933   2672   2386   -635   -151    187       C  
ATOM   1541  CD1 LEU A  87       7.163  -7.829 -26.895  1.00 28.82           C  
ANISOU 1541  CD1 LEU A  87     4678   3300   2974   -894   -297    223       C  
ATOM   1542  CD2 LEU A  87       9.613  -8.290 -26.995  1.00 33.12           C  
ANISOU 1542  CD2 LEU A  87     5396   3747   3442   -441    -39    127       C  
ATOM   1543  H   LEU A  87       9.510  -4.624 -26.811  1.00 19.43           H  
ATOM   1544  HA  LEU A  87      10.692  -6.250 -28.536  1.00 20.93           H  
ATOM   1545  HB2 LEU A  87       7.937  -5.712 -28.221  1.00 23.89           H  
ATOM   1546  HB3 LEU A  87       8.530  -6.951 -29.009  1.00 23.89           H  
ATOM   1547  HG  LEU A  87       8.690  -6.657 -26.205  1.00 28.40           H  
ATOM   1548 HD11 LEU A  87       7.108  -8.368 -26.091  1.00 34.59           H  
ATOM   1549 HD12 LEU A  87       6.506  -7.117 -26.863  1.00 34.59           H  
ATOM   1550 HD13 LEU A  87       7.012  -8.384 -27.677  1.00 34.59           H  
ATOM   1551 HD21 LEU A  87       9.531  -8.822 -26.188  1.00 39.75           H  
ATOM   1552 HD22 LEU A  87       9.485  -8.851 -27.776  1.00 39.75           H  
ATOM   1553 HD23 LEU A  87      10.486  -7.870 -27.028  1.00 39.75           H  
ATOM   1554  N   LYS A  88       9.966  -5.446 -30.858  1.00 19.73           N  
ANISOU 1554  N   LYS A  88     3500   2300   1698   -508    -35    230       N  
ATOM   1555  CA  LYS A  88       9.860  -4.768 -32.137  1.00 19.57           C  
ANISOU 1555  CA  LYS A  88     3497   2317   1622   -564    -57    263       C  
ATOM   1556  C   LYS A  88       8.552  -3.991 -32.264  1.00 19.15           C  
ANISOU 1556  C   LYS A  88     3316   2311   1648   -747   -200    321       C  
ATOM   1557  O   LYS A  88       8.516  -2.941 -32.906  1.00 21.97           O  
ANISOU 1557  O   LYS A  88     3580   2735   2032   -758   -211    370       O  
ATOM   1558  CB  LYS A  88       9.970  -5.779 -33.286  1.00 22.14           C  
ANISOU 1558  CB  LYS A  88     4185   2516   1711   -541    -38    222       C  
ATOM   1559  CG  LYS A  88      11.343  -6.410 -33.414  1.00 34.13           C  
ANISOU 1559  CG  LYS A  88     5838   4035   3096   -257    144    198       C  
ATOM   1560  CD  LYS A  88      11.431  -7.372 -34.597  1.00 36.90           C  
ANISOU 1560  CD  LYS A  88     6636   4221   3163   -185    181    156       C  
ATOM   1561  CE  LYS A  88      10.599  -8.619 -34.381  1.00 48.22           C  
ANISOU 1561  CE  LYS A  88     8473   5398   4449   -319     78     93       C  
ATOM   1562  NZ  LYS A  88      10.977  -9.689 -35.347  1.00 59.73           N1+
ANISOU 1562  NZ  LYS A  88    10470   6638   5589   -171    153     41       N1+
ATOM   1563  H   LYS A  88      10.093  -6.294 -30.919  1.00 23.68           H  
ATOM   1564  HA  LYS A  88      10.592  -4.137 -32.222  1.00 23.49           H  
ATOM   1565  HB2 LYS A  88       9.329  -6.491 -33.139  1.00 26.57           H  
ATOM   1566  HB3 LYS A  88       9.773  -5.326 -34.121  1.00 26.57           H  
ATOM   1567  HG2 LYS A  88      12.003  -5.711 -33.545  1.00 40.96           H  
ATOM   1568  HG3 LYS A  88      11.541  -6.908 -32.606  1.00 40.96           H  
ATOM   1569  HD2 LYS A  88      11.105  -6.926 -35.394  1.00 44.28           H  
ATOM   1570  HD3 LYS A  88      12.354  -7.642 -34.719  1.00 44.28           H  
ATOM   1571  HE2 LYS A  88      10.747  -8.952 -33.482  1.00 57.86           H  
ATOM   1572  HE3 LYS A  88       9.661  -8.407 -34.511  1.00 57.86           H  
ATOM   1573  HZ1 LYS A  88      10.481 -10.414 -35.208  1.00 71.68           H  
ATOM   1574  HZ2 LYS A  88      10.848  -9.405 -36.181  1.00 71.68           H  
ATOM   1575  HZ3 LYS A  88      11.835  -9.901 -35.244  1.00 71.68           H  
ATOM   1576  N   ASP A  89       7.483  -4.506 -31.652  1.00 21.35           N  
ANISOU 1576  N   ASP A  89     3589   2581   1940   -876   -306    338       N  
ATOM   1577  CA  ASP A  89       6.173  -3.870 -31.760  1.00 26.45           C  
ANISOU 1577  CA  ASP A  89     4073   3356   2620  -1009   -434    437       C  
ATOM   1578  C   ASP A  89       5.979  -2.703 -30.789  1.00 25.43           C  
ANISOU 1578  C   ASP A  89     3677   3324   2659   -893   -406    489       C  
ATOM   1579  O   ASP A  89       4.952  -2.031 -30.827  1.00 22.46           O  
ANISOU 1579  O   ASP A  89     3157   3083   2295   -906   -478    594       O  
ATOM   1580  CB  ASP A  89       5.033  -4.899 -31.620  1.00 28.40           C  
ANISOU 1580  CB  ASP A  89     4399   3633   2758  -1240   -572    481       C  
ATOM   1581  CG  ASP A  89       5.015  -5.614 -30.265  1.00 34.04           C  
ANISOU 1581  CG  ASP A  89     5095   4308   3529  -1241   -555    451       C  
ATOM   1582  OD1 ASP A  89       5.473  -5.047 -29.254  1.00 27.81           O  
ANISOU 1582  OD1 ASP A  89     4126   3539   2900  -1067   -464    431       O  
ATOM   1583  OD2 ASP A  89       4.508  -6.758 -30.208  1.00 35.86           O1-
ANISOU 1583  OD2 ASP A  89     5526   4480   3620  -1447   -644    453       O1-
ATOM   1584  H   ASP A  89       7.492  -5.219 -31.172  1.00 25.62           H  
ATOM   1585  HA  ASP A  89       6.102  -3.499 -32.653  1.00 31.74           H  
ATOM   1586  HB2 ASP A  89       4.184  -4.442 -31.726  1.00 34.08           H  
ATOM   1587  HB3 ASP A  89       5.133  -5.573 -32.310  1.00 34.08           H  
ATOM   1588  N   GLY A  90       6.963  -2.470 -29.924  1.00 18.11           N  
ANISOU 1588  N   GLY A  90     2710   2340   1829   -767   -302    432       N  
ATOM   1589  CA  GLY A  90       6.951  -1.321 -29.037  1.00 17.48           C  
ANISOU 1589  CA  GLY A  90     2485   2291   1864   -670   -272    466       C  
ATOM   1590  C   GLY A  90       6.568  -1.611 -27.604  1.00 16.20           C  
ANISOU 1590  C   GLY A  90     2227   2144   1782   -636   -270    464       C  
ATOM   1591  O   GLY A  90       6.718  -0.753 -26.731  1.00 19.18           O  
ANISOU 1591  O   GLY A  90     2550   2506   2230   -543   -232    475       O  
ATOM   1592  H   GLY A  90       7.655  -2.971 -29.835  1.00 21.73           H  
ATOM   1593  HA2 GLY A  90       7.834  -0.920 -29.033  1.00 20.97           H  
ATOM   1594  HA3 GLY A  90       6.327  -0.664 -29.384  1.00 20.97           H  
ATOM   1595  N   ARG A  91       6.077  -2.816 -27.346  1.00 19.74           N  
ANISOU 1595  N   ARG A  91     2702   2606   2194   -729   -316    453       N  
ATOM   1596  CA  ARG A  91       5.720  -3.187 -25.990  1.00 17.29           C  
ANISOU 1596  CA  ARG A  91     2304   2319   1947   -713   -314    456       C  
ATOM   1597  C   ARG A  91       6.986  -3.399 -25.184  1.00 18.12           C  
ANISOU 1597  C   ARG A  91     2452   2318   2113   -623   -220    365       C  
ATOM   1598  O   ARG A  91       8.003  -3.881 -25.695  1.00 19.82           O  
ANISOU 1598  O   ARG A  91     2783   2471   2278   -597   -167    308       O  
ATOM   1599  CB  ARG A  91       4.872  -4.454 -25.980  1.00 22.35           C  
ANISOU 1599  CB  ARG A  91     2999   2999   2496   -896   -404    484       C  
ATOM   1600  CG  ARG A  91       3.436  -4.223 -26.422  1.00 30.64           C  
ANISOU 1600  CG  ARG A  91     3901   4268   3474  -1018   -518    633       C  
ATOM   1601  CD  ARG A  91       2.658  -5.521 -26.423  1.00 29.75           C  
ANISOU 1601  CD  ARG A  91     3866   4211   3225  -1300   -636    682       C  
ATOM   1602  NE  ARG A  91       3.277  -6.505 -27.302  1.00 33.14           N  
ANISOU 1602  NE  ARG A  91     4645   4424   3523  -1434   -661    582       N  
ATOM   1603  CZ  ARG A  91       2.937  -7.789 -27.349  1.00 44.18           C  
ANISOU 1603  CZ  ARG A  91     6293   5738   4754  -1692   -755    580       C  
ATOM   1604  NH1 ARG A  91       1.979  -8.257 -26.561  1.00 46.05           N1+
ANISOU 1604  NH1 ARG A  91     6415   6131   4950  -1895   -847    685       N1+
ATOM   1605  NH2 ARG A  91       3.562  -8.605 -28.185  1.00 39.14           N  
ANISOU 1605  NH2 ARG A  91     6057   4856   3958  -1747   -754    483       N  
ATOM   1606  H   ARG A  91       5.942  -3.430 -27.933  1.00 23.69           H  
ATOM   1607  HA  ARG A  91       5.209  -2.471 -25.581  1.00 20.75           H  
ATOM   1608  HB2 ARG A  91       5.269  -5.102 -26.583  1.00 26.83           H  
ATOM   1609  HB3 ARG A  91       4.852  -4.811 -25.078  1.00 26.83           H  
ATOM   1610  HG2 ARG A  91       3.005  -3.608 -25.808  1.00 36.77           H  
ATOM   1611  HG3 ARG A  91       3.430  -3.862 -27.322  1.00 36.77           H  
ATOM   1612  HD2 ARG A  91       2.638  -5.885 -25.524  1.00 35.70           H  
ATOM   1613  HD3 ARG A  91       1.756  -5.355 -26.739  1.00 35.70           H  
ATOM   1614  HE  ARG A  91       3.905  -6.237 -27.826  1.00 39.77           H  
ATOM   1615 HH11 ARG A  91       1.572  -7.729 -26.017  1.00 55.25           H  
ATOM   1616 HH12 ARG A  91       1.763  -9.089 -26.594  1.00 55.25           H  
ATOM   1617 HH21 ARG A  91       4.184  -8.303 -28.696  1.00 46.97           H  
ATOM   1618 HH22 ARG A  91       3.345  -9.437 -28.217  1.00 46.97           H  
ATOM   1619  N   ARG A  92       6.924  -3.021 -23.921  1.00 21.45           N  
ANISOU 1619  N   ARG A  92     2750   3582   1820   -432   -307    979       N  
ATOM   1620  CA  ARG A  92       8.067  -3.180 -23.059  1.00 19.72           C  
ANISOU 1620  CA  ARG A  92     2629   3125   1741   -449   -214    830       C  
ATOM   1621  C   ARG A  92       7.919  -4.416 -22.189  1.00 18.46           C  
ANISOU 1621  C   ARG A  92     2405   2949   1660   -486   -194    666       C  
ATOM   1622  O   ARG A  92       6.814  -4.797 -21.810  1.00 19.48           O  
ANISOU 1622  O   ARG A  92     2427   3188   1786   -458   -246    695       O  
ATOM   1623  CB  ARG A  92       8.331  -1.887 -22.278  1.00 29.20           C  
ANISOU 1623  CB  ARG A  92     3954   4096   3047   -297   -184    926       C  
ATOM   1624  CG  ARG A  92       9.373  -1.012 -23.029  1.00 30.91           C  
ANISOU 1624  CG  ARG A  92     4317   4227   3200   -397   -154    995       C  
ATOM   1625  CD  ARG A  92       9.144   0.494 -22.987  1.00 32.55           C  
ANISOU 1625  CD  ARG A  92     4713   4250   3405   -269   -161   1185       C  
ATOM   1626  NE  ARG A  92      10.174   1.221 -23.745  1.00 26.79           N  
ANISOU 1626  NE  ARG A  92     4134   3452   2594   -440   -136   1257       N  
ATOM   1627  CZ  ARG A  92      10.384   2.531 -23.658  1.00 31.55           C  
ANISOU 1627  CZ  ARG A  92     4992   3809   3188   -419   -122   1396       C  
ATOM   1628  NH1 ARG A  92       9.643   3.273 -22.847  1.00 41.70           N1+
ANISOU 1628  NH1 ARG A  92     6432   4870   4544   -185   -116   1462       N1+
ATOM   1629  NH2 ARG A  92      11.339   3.105 -24.379  1.00 30.72           N  
ANISOU 1629  NH2 ARG A  92     5001   3676   2996   -628    -98   1458       N  
ATOM   1630  H   ARG A  92       6.235  -2.672 -23.544  1.00 25.75           H  
ATOM   1631  HA  ARG A  92       8.844  -3.328 -23.622  1.00 23.67           H  
ATOM   1632  HB2 ARG A  92       7.506  -1.383 -22.196  1.00 35.04           H  
ATOM   1633  HB3 ARG A  92       8.685  -2.104 -21.401  1.00 35.04           H  
ATOM   1634  HG2 ARG A  92      10.247  -1.181 -22.644  1.00 37.09           H  
ATOM   1635  HG3 ARG A  92       9.376  -1.276 -23.963  1.00 37.09           H  
ATOM   1636  HD2 ARG A  92       8.280   0.697 -23.378  1.00 39.06           H  
ATOM   1637  HD3 ARG A  92       9.175   0.796 -22.066  1.00 39.06           H  
ATOM   1638  HE  ARG A  92      10.673   0.769 -24.280  1.00 32.15           H  
ATOM   1639 HH11 ARG A  92       9.023   2.908 -22.376  1.00 50.04           H  
ATOM   1640 HH12 ARG A  92       9.782   4.120 -22.793  1.00 50.04           H  
ATOM   1641 HH21 ARG A  92      11.824   2.630 -24.907  1.00 36.87           H  
ATOM   1642 HH22 ARG A  92      11.472   3.953 -24.319  1.00 36.87           H  
ATOM   1643  N  AVAL A  93       9.039  -5.075 -21.942  0.31 17.45           N  
ANISOU 1643  N  AVAL A  93     2336   2715   1581   -554   -117    512       N  
ATOM   1644  N  BVAL A  93       9.060  -5.045 -21.910  0.69 17.43           N  
ANISOU 1644  N  BVAL A  93     2333   2706   1582   -550   -116    514       N  
ATOM   1645  CA AVAL A  93       9.095  -6.166 -20.996  0.31 16.44           C  
ANISOU 1645  CA AVAL A  93     2197   2510   1540   -556    -83    378       C  
ATOM   1646  CA BVAL A  93       9.168  -6.216 -21.044  0.69 16.45           C  
ANISOU 1646  CA BVAL A  93     2202   2510   1537   -563    -78    369       C  
ATOM   1647  C  AVAL A  93      10.076  -5.725 -19.927  0.31 15.33           C  
ANISOU 1647  C  AVAL A  93     2087   2207   1531   -472    -25    356       C  
ATOM   1648  C  BVAL A  93      10.155  -5.882 -19.932  0.69 16.39           C  
ANISOU 1648  C  BVAL A  93     2222   2341   1664   -479    -18    338       C  
ATOM   1649  O  AVAL A  93      11.110  -5.127 -20.222  0.31 15.50           O  
ANISOU 1649  O  AVAL A  93     2145   2206   1538   -498     14    372       O  
ATOM   1650  O  BVAL A  93      11.305  -5.546 -20.208  0.69 18.10           O  
ANISOU 1650  O  BVAL A  93     2467   2543   1868   -507     33    327       O  
ATOM   1651  CB AVAL A  93       9.538  -7.486 -21.666  0.31 24.15           C  
ANISOU 1651  CB AVAL A  93     3237   3511   2426   -676    -34    223       C  
ATOM   1652  CB BVAL A  93       9.726  -7.436 -21.812  0.69 16.99           C  
ANISOU 1652  CB BVAL A  93     2339   2607   1509   -679    -23    219       C  
ATOM   1653  CG1AVAL A  93       8.696  -7.763 -22.900  0.31 31.16           C  
ANISOU 1653  CG1AVAL A  93     4126   4584   3131   -825   -100    239       C  
ATOM   1654  CG1BVAL A  93       9.741  -8.673 -20.905  0.69 19.79           C  
ANISOU 1654  CG1BVAL A  93     2741   2839   1938   -671     18     95       C  
ATOM   1655  CG2AVAL A  93      10.988  -7.439 -22.058  0.31 16.96           C  
ANISOU 1655  CG2AVAL A  93     2374   2571   1500   -656     65    165       C  
ATOM   1656  CG2BVAL A  93       8.929  -7.684 -23.091  0.69 28.91           C  
ANISOU 1656  CG2BVAL A  93     3853   4300   2831   -825    -87    235       C  
ATOM   1657  H  AVAL A  93       9.793  -4.902 -22.318  0.31 20.95           H  
ATOM   1658  H  BVAL A  93       9.819  -4.797 -22.228  0.69 20.91           H  
ATOM   1659  HA AVAL A  93       8.224  -6.297 -20.590  0.31 19.73           H  
ATOM   1660  HA BVAL A  93       8.306  -6.439 -20.659  0.69 19.74           H  
ATOM   1661  HB AVAL A  93       9.414  -8.218 -21.042  0.31 28.97           H  
ATOM   1662  HB BVAL A  93      10.642  -7.248 -22.068  0.69 20.39           H  
ATOM   1663 HG11AVAL A  93       8.991  -8.594 -23.303  0.31 37.39           H  
ATOM   1664 HG11BVAL A  93      10.094  -9.426 -21.405  0.69 23.74           H  
ATOM   1665 HG12AVAL A  93       7.765  -7.834 -22.637  0.31 37.39           H  
ATOM   1666 HG12BVAL A  93      10.304  -8.493 -20.136  0.69 23.74           H  
ATOM   1667 HG13AVAL A  93       8.807  -7.032 -23.528  0.31 37.39           H  
ATOM   1668 HG13BVAL A  93       8.835  -8.863 -20.616  0.69 23.74           H  
ATOM   1669 HG21AVAL A  93      11.229  -8.282 -22.473  0.31 20.35           H  
ATOM   1670 HG21BVAL A  93       9.301  -8.453 -23.551  0.69 34.69           H  
ATOM   1671 HG22AVAL A  93      11.122  -6.711 -22.684  0.31 20.35           H  
ATOM   1672 HG22BVAL A  93       8.003  -7.853 -22.858  0.69 34.69           H  
ATOM   1673 HG23AVAL A  93      11.525  -7.297 -21.263  0.31 20.35           H  
ATOM   1674 HG23BVAL A  93       8.989  -6.898 -23.658  0.69 34.69           H  
ATOM   1675  N   VAL A  94       9.722  -5.975 -18.678  1.00 14.51           N  
ANISOU 1675  N   VAL A  94     1959   2024   1531   -400    -26    332       N  
ATOM   1676  CA  VAL A  94      10.590  -5.646 -17.558  1.00 13.71           C  
ANISOU 1676  CA  VAL A  94     1883   1801   1526   -348     14    306       C  
ATOM   1677  C   VAL A  94      11.142  -6.957 -17.041  1.00 13.21           C  
ANISOU 1677  C   VAL A  94     1802   1718   1500   -349     60    198       C  
ATOM   1678  O   VAL A  94      10.407  -7.780 -16.493  1.00 16.93           O  
ANISOU 1678  O   VAL A  94     2264   2168   1998   -340     48    169       O  
ATOM   1679  CB  VAL A  94       9.827  -4.893 -16.464  1.00 14.76           C  
ANISOU 1679  CB  VAL A  94     2028   1859   1722   -240    -10    363       C  
ATOM   1680  CG1 VAL A  94      10.752  -4.558 -15.305  1.00 17.58           C  
ANISOU 1680  CG1 VAL A  94     2433   2106   2141   -237     21    321       C  
ATOM   1681  CG2 VAL A  94       9.209  -3.623 -17.043  1.00 16.95           C  
ANISOU 1681  CG2 VAL A  94     2363   2125   1950   -171    -38    490       C  
ATOM   1682  H  AVAL A  94       8.977  -6.338 -18.449  0.31 17.41           H  
ATOM   1683  H  BVAL A  94       8.931  -6.225 -18.452  0.69 17.41           H  
ATOM   1684  HA  VAL A  94      11.326  -5.094 -17.863  1.00 16.46           H  
ATOM   1685  HB  VAL A  94       9.111  -5.454 -16.129  1.00 17.71           H  
ATOM   1686 HG11 VAL A  94      10.248  -4.083 -14.626  1.00 21.10           H  
ATOM   1687 HG12 VAL A  94      11.108  -5.382 -14.937  1.00 21.10           H  
ATOM   1688 HG13 VAL A  94      11.477  -4.001 -15.630  1.00 21.10           H  
ATOM   1689 HG21 VAL A  94       8.730  -3.157 -16.340  1.00 20.33           H  
ATOM   1690 HG22 VAL A  94       9.916  -3.059 -17.393  1.00 20.33           H  
ATOM   1691 HG23 VAL A  94       8.597  -3.867 -17.755  1.00 20.33           H  
ATOM   1692  N  AILE A  95      12.440  -7.163 -17.231  0.29 14.74           N  
ANISOU 1692  N  AILE A  95     1988   1932   1680   -354    120    158       N  
ATOM   1693  N  BILE A  95      12.446  -7.158 -17.233  0.71 13.40           N  
ANISOU 1693  N  BILE A  95     1818   1762   1510   -355    120    158       N  
ATOM   1694  CA AILE A  95      13.061  -8.401 -16.787  0.29 14.21           C  
ANISOU 1694  CA AILE A  95     1919   1843   1638   -286    182     81       C  
ATOM   1695  CA BILE A  95      13.090  -8.398 -16.810  0.71 14.31           C  
ANISOU 1695  CA BILE A  95     1932   1858   1649   -287    183     81       C  
ATOM   1696  C  AILE A  95      13.623  -8.204 -15.396  0.29 15.15           C  
ANISOU 1696  C  AILE A  95     1981   1940   1836   -229    177    109       C  
ATOM   1697  C  BILE A  95      13.653  -8.241 -15.405  0.71 12.95           C  
ANISOU 1697  C  BILE A  95     1701   1663   1556   -227    180    107       C  
ATOM   1698  O  AILE A  95      14.449  -7.301 -15.166  0.29 13.64           O  
ANISOU 1698  O  AILE A  95     1735   1814   1633   -273    170    153       O  
ATOM   1699  O  BILE A  95      14.518  -7.405 -15.168  0.71 13.83           O  
ANISOU 1699  O  BILE A  95     1754   1843   1657   -265    176    149       O  
ATOM   1700  CB AILE A  95      14.163  -8.864 -17.739  0.29 17.03           C  
ANISOU 1700  CB AILE A  95     2270   2289   1913   -259    271     36       C  
ATOM   1701  CB BILE A  95      14.232  -8.803 -17.758  0.71 17.39           C  
ANISOU 1701  CB BILE A  95     2309   2343   1956   -261    272     39       C  
ATOM   1702  CG1AILE A  95      13.579  -9.104 -19.129  0.29 18.68           C  
ANISOU 1702  CG1AILE A  95     2563   2528   2008   -340    275     -9       C  
ATOM   1703  CG1BILE A  95      13.773  -8.763 -19.225  0.71 19.45           C  
ANISOU 1703  CG1BILE A  95     2633   2657   2098   -351    273     14       C  
ATOM   1704  CG2AILE A  95      14.803 -10.151 -17.233  0.29 20.76           C  
ANISOU 1704  CG2AILE A  95     2767   2714   2406   -109    355    -24       C  
ATOM   1705  CG2BILE A  95      14.752 -10.189 -17.386  0.71 20.15           C  
ANISOU 1705  CG2BILE A  95     2702   2636   2318   -116    358    -32       C  
ATOM   1706  CD1AILE A  95      14.546  -8.823 -20.209  0.29 16.42           C  
ANISOU 1706  CD1AILE A  95     2244   2385   1611   -353    345    -10       C  
ATOM   1707  CD1BILE A  95      12.722  -9.791 -19.581  0.71 24.96           C  
ANISOU 1707  CD1BILE A  95     3455   3278   2752   -398    258    -66       C  
ATOM   1708  H  AILE A  95      12.977  -6.608 -17.610  0.29 17.69           H  
ATOM   1709  H  BILE A  95      12.977  -6.593 -17.605  0.71 16.08           H  
ATOM   1710  HA AILE A  95      12.386  -9.097 -16.745  0.29 17.06           H  
ATOM   1711  HA BILE A  95      12.434  -9.113 -16.798  0.71 17.18           H  
ATOM   1712  HB AILE A  95      14.842  -8.173 -17.796  0.29 20.44           H  
ATOM   1713  HB BILE A  95      14.956  -8.168 -17.649  0.71 20.87           H  
ATOM   1714 HG12AILE A  95      13.309 -10.033 -19.203  0.29 22.42           H  
ATOM   1715 HG12BILE A  95      13.402  -7.886 -19.410  0.71 23.33           H  
ATOM   1716 HG13AILE A  95      12.812  -8.524 -19.255  0.29 22.42           H  
ATOM   1717 HG13BILE A  95      14.543  -8.920 -19.795  0.71 23.33           H  
ATOM   1718 HG21AILE A  95      15.498 -10.423 -17.854  0.29 24.91           H  
ATOM   1719 HG21BILE A  95      15.470 -10.429 -17.992  0.71 24.18           H  
ATOM   1720 HG22AILE A  95      15.187  -9.989 -16.357  0.29 24.91           H  
ATOM   1721 HG22BILE A  95      15.081 -10.168 -16.474  0.71 24.18           H  
ATOM   1722 HG23AILE A  95      14.123 -10.840 -17.175  0.29 24.91           H  
ATOM   1723 HG23BILE A  95      14.026 -10.828 -17.463  0.71 24.18           H  
ATOM   1724 HD11AILE A  95      14.122  -8.992 -21.065  0.29 19.71           H  
ATOM   1725 HD11BILE A  95      12.493  -9.696 -20.518  0.71 29.95           H  
ATOM   1726 HD12AILE A  95      14.820  -7.894 -20.153  0.29 19.71           H  
ATOM   1727 HD12BILE A  95      13.080 -10.677 -19.416  0.71 29.95           H  
ATOM   1728 HD13AILE A  95      15.317  -9.402 -20.101  0.29 19.71           H  
ATOM   1729 HD13BILE A  95      11.937  -9.642 -19.031  0.71 29.95           H  
ATOM   1730  N   LEU A  96      13.141  -9.048 -14.479  1.00 12.94           N  
ANISOU 1730  N   LEU A  96     1726   1581   1611   -171    174     89       N  
ATOM   1731  CA  LEU A  96      13.581  -9.028 -13.093  1.00 16.12           C  
ANISOU 1731  CA  LEU A  96     2078   1981   2065   -117    164    119       C  
ATOM   1732  C   LEU A  96      14.777  -9.944 -12.956  1.00 14.15           C  
ANISOU 1732  C   LEU A  96     1783   1788   1805      0    230    118       C  
ATOM   1733  O   LEU A  96      14.685 -11.149 -13.209  1.00 16.98           O  
ANISOU 1733  O   LEU A  96     2233   2058   2160     91    287     80       O  
ATOM   1734  CB  LEU A  96      12.451  -9.486 -12.174  1.00 13.30           C  
ANISOU 1734  CB  LEU A  96     1761   1540   1751   -109    135    124       C  
ATOM   1735  CG  LEU A  96      11.150  -8.705 -12.315  1.00 14.59           C  
ANISOU 1735  CG  LEU A  96     1930   1705   1909   -162     88    147       C  
ATOM   1736  CD1 LEU A  96      10.116  -9.327 -11.397  1.00 16.67           C  
ANISOU 1736  CD1 LEU A  96     2188   1954   2190   -161     76    166       C  
ATOM   1737  CD2 LEU A  96      11.354  -7.227 -12.010  1.00 15.18           C  
ANISOU 1737  CD2 LEU A  96     2007   1782   1979   -160     67    177       C  
ATOM   1738  H  ALEU A  96      12.549  -9.650 -14.645  0.29 15.53           H  
ATOM   1739  H  BLEU A  96      12.525  -9.627 -14.636  0.71 15.53           H  
ATOM   1740  HA  LEU A  96      13.843  -8.128 -12.843  1.00 19.34           H  
ATOM   1741  HB2 LEU A  96      12.256 -10.417 -12.366  1.00 15.96           H  
ATOM   1742  HB3 LEU A  96      12.746  -9.399 -11.255  1.00 15.96           H  
ATOM   1743  HG  LEU A  96      10.829  -8.784 -13.227  1.00 17.51           H  
ATOM   1744 HD11 LEU A  96       9.284  -8.835 -11.481  1.00 20.00           H  
ATOM   1745 HD12 LEU A  96       9.981 -10.252 -11.654  1.00 20.00           H  
ATOM   1746 HD13 LEU A  96      10.438  -9.280 -10.483  1.00 20.00           H  
ATOM   1747 HD21 LEU A  96      10.507  -6.764 -12.110  1.00 18.22           H  
ATOM   1748 HD22 LEU A  96      11.677  -7.134 -11.100  1.00 18.22           H  
ATOM   1749 HD23 LEU A  96      12.005  -6.864 -12.631  1.00 18.22           H  
ATOM   1750  N   MET A  97      15.911  -9.358 -12.566  1.00 13.73           N  
ANISOU 1750  N   MET A  97     1600   1889   1726     -3    226    168       N  
ATOM   1751  CA AMET A  97      17.196 -10.051 -12.535  0.51 14.99           C  
ANISOU 1751  CA AMET A  97     1644   2205   1848    141    293    207       C  
ATOM   1752  CA BMET A  97      17.170 -10.088 -12.540  0.49 15.61           C  
ANISOU 1752  CA BMET A  97     1727   2277   1927    145    295    205       C  
ATOM   1753  C   MET A  97      17.556 -10.494 -11.125  1.00 18.06           C  
ANISOU 1753  C   MET A  97     1963   2641   2257    234    267    275       C  
ATOM   1754  O   MET A  97      18.088 -11.587 -10.913  1.00 18.91           O  
ANISOU 1754  O   MET A  97     2055   2769   2362    448    332    315       O  
ATOM   1755  CB AMET A  97      18.293  -9.120 -13.054  0.51 19.01           C  
ANISOU 1755  CB AMET A  97     1991   2957   2273     38    297    254       C  
ATOM   1756  CB BMET A  97      18.263  -9.241 -13.184  0.49 17.89           C  
ANISOU 1756  CB BMET A  97     1860   2805   2132     56    308    247       C  
ATOM   1757  CG AMET A  97      18.107  -8.678 -14.488  0.51 20.68           C  
ANISOU 1757  CG AMET A  97     2259   3163   2438    -51    329    214       C  
ATOM   1758  CG BMET A  97      17.884  -8.781 -14.579  0.49 19.14           C  
ANISOU 1758  CG BMET A  97     2097   2923   2251    -42    331    199       C  
ATOM   1759  SD AMET A  97      18.113 -10.061 -15.640  0.51 26.67           S  
ANISOU 1759  SD AMET A  97     3108   3868   3156    156    461    132       S  
ATOM   1760  SD BMET A  97      19.133  -7.762 -15.367  0.49 24.50           S  
ANISOU 1760  SD BMET A  97     2607   3894   2809   -197    352    271       S  
ATOM   1761  CE AMET A  97      19.757 -10.731 -15.391  0.51 43.10           C  
ANISOU 1761  CE AMET A  97     4974   6232   5171    399    572    208       C  
ATOM   1762  CE BMET A  97      20.523  -8.888 -15.458  0.49 32.74           C  
ANISOU 1762  CE BMET A  97     3435   5225   3781     61    480    313       C  
ATOM   1763  H  AMET A  97      15.960  -8.539 -12.309  0.51 16.47           H  
ATOM   1764  H  BMET A  97      15.974  -8.539 -12.313  0.49 16.47           H  
ATOM   1765  HA AMET A  97      17.155 -10.827 -13.115  0.51 17.99           H  
ATOM   1766  HA BMET A  97      17.070 -10.891 -13.074  0.49 18.73           H  
ATOM   1767  HB2AMET A  97      18.313  -8.324 -12.500  0.51 22.81           H  
ATOM   1768  HB2BMET A  97      18.418  -8.454 -12.639  0.49 21.47           H  
ATOM   1769  HB3AMET A  97      19.145  -9.581 -12.996  0.51 22.81           H  
ATOM   1770  HB3BMET A  97      19.075  -9.767 -13.250  0.49 21.47           H  
ATOM   1771  HG2AMET A  97      17.256  -8.221 -14.571  0.51 24.82           H  
ATOM   1772  HG2BMET A  97      17.742  -9.561 -15.138  0.49 22.96           H  
ATOM   1773  HG3AMET A  97      18.831  -8.080 -14.731  0.51 24.82           H  
ATOM   1774  HG3BMET A  97      17.067  -8.261 -14.526  0.49 22.96           H  
ATOM   1775  HE1AMET A  97      19.876 -11.498 -15.973  0.51 51.72           H  
ATOM   1776  HE1BMET A  97      21.271  -8.434 -15.876  0.49 39.29           H  
ATOM   1777  HE2AMET A  97      20.412 -10.048 -15.604  0.51 51.72           H  
ATOM   1778  HE2BMET A  97      20.763  -9.166 -14.560  0.49 39.29           H  
ATOM   1779  HE3AMET A  97      19.851 -11.001 -14.464  0.51 51.72           H  
ATOM   1780  HE3BMET A  97      20.268  -9.661 -15.986  0.49 39.29           H  
ATOM   1781  N   GLU A  98      17.281  -9.621 -10.167  1.00 15.14           N  
ANISOU 1781  N   GLU A  98     1575   2285   1892     89    179    294       N  
ATOM   1782  CA  GLU A  98      17.518  -9.925  -8.764  1.00 14.98           C  
ANISOU 1782  CA  GLU A  98     1497   2331   1865    136    138    358       C  
ATOM   1783  C   GLU A  98      16.315  -9.457  -7.991  1.00 13.76           C  
ANISOU 1783  C   GLU A  98     1469   2016   1743     34     85    314       C  
ATOM   1784  O   GLU A  98      15.870  -8.318  -8.166  1.00 14.41           O  
ANISOU 1784  O   GLU A  98     1614   2048   1814   -110     53    266       O  
ATOM   1785  CB  GLU A  98      18.761  -9.209  -8.224  1.00 16.26           C  
ANISOU 1785  CB  GLU A  98     1462   2789   1927     31     86    433       C  
ATOM   1786  CG  GLU A  98      20.069  -9.686  -8.820  1.00 22.93           C  
ANISOU 1786  CG  GLU A  98     2098   3906   2709    164    146    516       C  
ATOM   1787  CD  GLU A  98      21.263  -9.013  -8.187  1.00 44.30           C  
ANISOU 1787  CD  GLU A  98     4560   6987   5286     10     75    618       C  
ATOM   1788  OE1 GLU A  98      21.075  -7.955  -7.547  1.00 37.25           O  
ANISOU 1788  OE1 GLU A  98     3726   6084   4343   -269    -20    585       O  
ATOM   1789  OE2 GLU A  98      22.383  -9.544  -8.324  1.00 52.84           O1-
ANISOU 1789  OE2 GLU A  98     5396   8385   6294    168    118    734       O1-
ATOM   1790  H   GLU A  98      16.952  -8.839 -10.304  1.00 18.17           H  
ATOM   1791  HA  GLU A  98      17.623 -10.881  -8.641  1.00 17.98           H  
ATOM   1792  HB2 GLU A  98      18.679  -8.261  -8.413  1.00 19.51           H  
ATOM   1793  HB3 GLU A  98      18.806  -9.347  -7.265  1.00 19.51           H  
ATOM   1794  HG2 GLU A  98      20.152 -10.642  -8.680  1.00 27.51           H  
ATOM   1795  HG3 GLU A  98      20.078  -9.485  -9.769  1.00 27.51           H  
ATOM   1796  N   LEU A  99      15.773 -10.336  -7.158  1.00 14.86           N  
ANISOU 1796  N   LEU A  99     1661   2073   1913    127     89    343       N  
ATOM   1797  CA  LEU A  99      14.690  -9.922  -6.285  1.00 20.01           C  
ANISOU 1797  CA  LEU A  99     2392   2642   2570     48     54    317       C  
ATOM   1798  C   LEU A  99      14.738 -10.664  -4.970  1.00 17.78           C  
ANISOU 1798  C   LEU A  99     2093   2402   2262    114     39    394       C  
ATOM   1799  O   LEU A  99      15.248 -11.784  -4.865  1.00 18.93           O  
ANISOU 1799  O   LEU A  99     2224   2552   2417    255     67    473       O  
ATOM   1800  CB  LEU A  99      13.328 -10.068  -6.961  1.00 31.94           C  
ANISOU 1800  CB  LEU A  99     4007   3995   4133     30     79    267       C  
ATOM   1801  CG  LEU A  99      12.686 -11.438  -7.132  1.00 25.40           C  
ANISOU 1801  CG  LEU A  99     3260   3050   3338     78    115    285       C  
ATOM   1802  CD1 LEU A  99      12.029 -11.955  -5.838  1.00 26.65           C  
ANISOU 1802  CD1 LEU A  99     3443   3197   3484     71    105    344       C  
ATOM   1803  CD2 LEU A  99      11.645 -11.397  -8.249  1.00 27.54           C  
ANISOU 1803  CD2 LEU A  99     3590   3252   3622     -4    122    232       C  
ATOM   1804  H   LEU A  99      16.008 -11.159  -7.081  1.00 17.83           H  
ATOM   1805  HA  LEU A  99      14.808  -8.980  -6.085  1.00 24.02           H  
ATOM   1806  HB2 LEU A  99      12.697  -9.533  -6.456  1.00 38.33           H  
ATOM   1807  HB3 LEU A  99      13.407  -9.692  -7.852  1.00 38.33           H  
ATOM   1808  HG  LEU A  99      13.372 -12.074  -7.390  1.00 30.48           H  
ATOM   1809 HD11 LEU A  99      11.639 -12.827  -6.009  1.00 31.98           H  
ATOM   1810 HD12 LEU A  99      12.706 -12.025  -5.147  1.00 31.98           H  
ATOM   1811 HD13 LEU A  99      11.338 -11.332  -5.564  1.00 31.98           H  
ATOM   1812 HD21 LEU A  99      11.248 -12.277  -8.342  1.00 33.05           H  
ATOM   1813 HD22 LEU A  99      10.962 -10.748  -8.020  1.00 33.05           H  
ATOM   1814 HD23 LEU A  99      12.081 -11.141  -9.077  1.00 33.05           H  
ATOM   1815  N   GLU A 100      14.197 -10.004  -3.963  1.00 14.64           N  
ANISOU 1815  N   GLU A 100     1721   2027   1816     29      6    374       N  
ATOM   1816  CA  GLU A 100      14.204 -10.514  -2.618  1.00 14.38           C  
ANISOU 1816  CA  GLU A 100     1671   2068   1725     56    -16    448       C  
ATOM   1817  C   GLU A 100      12.779 -10.587  -2.163  1.00 14.14           C  
ANISOU 1817  C   GLU A 100     1727   1941   1702     32     13    424       C  
ATOM   1818  O   GLU A 100      12.038  -9.623  -2.301  1.00 16.44           O  
ANISOU 1818  O   GLU A 100     2063   2201   1984    -20     27    342       O  
ATOM   1819  CB  GLU A 100      14.963  -9.556  -1.721  1.00 17.13           C  
ANISOU 1819  CB  GLU A 100     1963   2596   1950    -59    -80    439       C  
ATOM   1820  CG  GLU A 100      14.867  -9.877  -0.253  1.00 21.49           C  
ANISOU 1820  CG  GLU A 100     2507   3254   2403    -62   -110    503       C  
ATOM   1821  CD  GLU A 100      15.544  -8.832   0.602  1.00 32.78           C  
ANISOU 1821  CD  GLU A 100     3920   4862   3671   -235   -180    462       C  
ATOM   1822  OE1 GLU A 100      15.536  -8.986   1.844  1.00 32.80           O  
ANISOU 1822  OE1 GLU A 100     3917   4989   3554   -265   -213    506       O  
ATOM   1823  OE2 GLU A 100      16.087  -7.854   0.032  1.00 25.47           O1-
ANISOU 1823  OE2 GLU A 100     3006   3954   2717   -371   -204    388       O1-
ATOM   1824  H   GLU A 100      13.811  -9.239  -4.041  1.00 17.57           H  
ATOM   1825  HA  GLU A 100      14.609 -11.395  -2.582  1.00 17.26           H  
ATOM   1826  HB2 GLU A 100      15.901  -9.576  -1.967  1.00 20.55           H  
ATOM   1827  HB3 GLU A 100      14.610  -8.662  -1.851  1.00 20.55           H  
ATOM   1828  HG2 GLU A 100      13.933  -9.917   0.003  1.00 25.79           H  
ATOM   1829  HG3 GLU A 100      15.297 -10.730  -0.085  1.00 25.79           H  
ATOM   1830  N   VAL A 101      12.388 -11.726  -1.616  1.00 14.11           N  
ANISOU 1830  N   VAL A 101     1752   1905   1704     78     30    514       N  
ATOM   1831  CA  VAL A 101      11.069 -11.842  -1.017  1.00 14.41           C  
ANISOU 1831  CA  VAL A 101     1829   1930   1715     24     58    521       C  
ATOM   1832  C   VAL A 101      11.138 -11.270   0.392  1.00 14.77           C  
ANISOU 1832  C   VAL A 101     1851   2124   1639     -1     40    528       C  
ATOM   1833  O   VAL A 101      11.857 -11.790   1.246  1.00 18.56           O  
ANISOU 1833  O   VAL A 101     2307   2691   2055     22      5    622       O  
ATOM   1834  CB  VAL A 101      10.599 -13.292  -0.997  1.00 17.50           C  
ANISOU 1834  CB  VAL A 101     2296   2216   2136     21     84    622       C  
ATOM   1835  CG1 VAL A 101       9.221 -13.396  -0.350  1.00 21.07           C  
ANISOU 1835  CG1 VAL A 101     2745   2729   2534    -82    112    652       C  
ATOM   1836  CG2 VAL A 101      10.562 -13.837  -2.427  1.00 19.10           C  
ANISOU 1836  CG2 VAL A 101     2575   2256   2425     20    106    583       C  
ATOM   1837  H   VAL A 101      12.862 -12.442  -1.579  1.00 16.93           H  
ATOM   1838  HA  VAL A 101      10.433 -11.320  -1.530  1.00 17.29           H  
ATOM   1839  HB  VAL A 101      11.222 -13.827  -0.481  1.00 21.00           H  
ATOM   1840 HG11 VAL A 101       8.943 -14.326  -0.349  1.00 25.29           H  
ATOM   1841 HG12 VAL A 101       9.275 -13.065   0.560  1.00 25.29           H  
ATOM   1842 HG13 VAL A 101       8.592 -12.863  -0.860  1.00 25.29           H  
ATOM   1843 HG21 VAL A 101      10.262 -14.759  -2.405  1.00 22.91           H  
ATOM   1844 HG22 VAL A 101       9.948 -13.302  -2.953  1.00 22.91           H  
ATOM   1845 HG23 VAL A 101      11.454 -13.787  -2.806  1.00 22.91           H  
ATOM   1846  N   LEU A 102      10.426 -10.170   0.614  1.00 14.62           N  
ANISOU 1846  N   LEU A 102     1854   2136   1567    -29     69    430       N  
ATOM   1847  CA  LEU A 102      10.383  -9.519   1.923  1.00 15.59           C  
ANISOU 1847  CA  LEU A 102     2006   2377   1540    -56     74    397       C  
ATOM   1848  C   LEU A 102       9.309 -10.124   2.802  1.00 16.31           C  
ANISOU 1848  C   LEU A 102     2077   2554   1567    -48    129    469       C  
ATOM   1849  O   LEU A 102       9.483 -10.233   4.023  1.00 17.39           O  
ANISOU 1849  O   LEU A 102     2220   2817   1570    -76    121    508       O  
ATOM   1850  CB  LEU A 102      10.097  -8.028   1.775  1.00 15.72           C  
ANISOU 1850  CB  LEU A 102     2122   2343   1507    -53    111    249       C  
ATOM   1851  CG  LEU A 102      11.122  -7.224   0.993  1.00 16.28           C  
ANISOU 1851  CG  LEU A 102     2244   2335   1605   -120     60    179       C  
ATOM   1852  CD1 LEU A 102      10.682  -5.781   0.919  1.00 18.79           C  
ANISOU 1852  CD1 LEU A 102     2741   2536   1861   -108    112     46       C  
ATOM   1853  CD2 LEU A 102      12.504  -7.333   1.618  1.00 20.94           C  
ANISOU 1853  CD2 LEU A 102     2790   3062   2103   -239    -29    213       C  
ATOM   1854  H   LEU A 102       9.953  -9.774   0.014  1.00 17.55           H  
ATOM   1855  HA  LEU A 102      11.239  -9.626   2.366  1.00 18.70           H  
ATOM   1856  HB2 LEU A 102       9.244  -7.925   1.324  1.00 18.86           H  
ATOM   1857  HB3 LEU A 102      10.040  -7.639   2.662  1.00 18.86           H  
ATOM   1858  HG  LEU A 102      11.173  -7.570   0.088  1.00 19.53           H  
ATOM   1859 HD11 LEU A 102      11.342  -5.276   0.419  1.00 22.54           H  
ATOM   1860 HD12 LEU A 102       9.822  -5.736   0.473  1.00 22.54           H  
ATOM   1861 HD13 LEU A 102      10.608  -5.428   1.820  1.00 22.54           H  
ATOM   1862 HD21 LEU A 102      13.129  -6.808   1.093  1.00 25.12           H  
ATOM   1863 HD22 LEU A 102      12.467  -6.993   2.526  1.00 25.12           H  
ATOM   1864 HD23 LEU A 102      12.776  -8.264   1.623  1.00 25.12           H  
ATOM   1865  N   LYS A 103       8.181 -10.463   2.189  1.00 16.03           N  
ANISOU 1865  N   LYS A 103     2002   2490   1597    -36    181    493       N  
ATOM   1866  CA  LYS A 103       7.102 -11.121   2.925  1.00 17.05           C  
ANISOU 1866  CA  LYS A 103     2079   2746   1654    -75    234    588       C  
ATOM   1867  C   LYS A 103       6.492 -12.219   2.076  1.00 16.98           C  
ANISOU 1867  C   LYS A 103     2042   2671   1737   -165    229    680       C  
ATOM   1868  O   LYS A 103       6.118 -11.977   0.934  1.00 16.58           O  
ANISOU 1868  O   LYS A 103     1965   2570   1766   -165    230    631       O  
ATOM   1869  CB  LYS A 103       6.016 -10.115   3.304  1.00 20.05           C  
ANISOU 1869  CB  LYS A 103     2416   3268   1935      8    328    517       C  
ATOM   1870  CG  LYS A 103       6.467  -9.043   4.276  1.00 29.57           C  
ANISOU 1870  CG  LYS A 103     3726   4509   3001     73    355    402       C  
ATOM   1871  CD  LYS A 103       5.297  -8.173   4.748  1.00 32.41           C  
ANISOU 1871  CD  LYS A 103     4077   4999   3238    217    488    339       C  
ATOM   1872  CE  LYS A 103       4.440  -8.883   5.783  1.00 46.98           C  
ANISOU 1872  CE  LYS A 103     5806   7091   4951    184    556    451       C  
ATOM   1873  NZ  LYS A 103       5.172  -9.092   7.067  1.00 55.34           N1+
ANISOU 1873  NZ  LYS A 103     6952   8210   5865    100    527    456       N1+
ATOM   1874  H   LYS A 103       8.014 -10.325   1.356  1.00 19.23           H  
ATOM   1875  HA  LYS A 103       7.455 -11.516   3.737  1.00 20.46           H  
ATOM   1876  HB2 LYS A 103       5.709  -9.671   2.498  1.00 24.06           H  
ATOM   1877  HB3 LYS A 103       5.279 -10.593   3.714  1.00 24.06           H  
ATOM   1878  HG2 LYS A 103       6.864  -9.465   5.054  1.00 35.49           H  
ATOM   1879  HG3 LYS A 103       7.115  -8.468   3.840  1.00 35.49           H  
ATOM   1880  HD2 LYS A 103       5.646  -7.361   5.150  1.00 38.89           H  
ATOM   1881  HD3 LYS A 103       4.736  -7.954   3.988  1.00 38.89           H  
ATOM   1882  HE2 LYS A 103       3.653  -8.346   5.967  1.00 56.37           H  
ATOM   1883  HE3 LYS A 103       4.179  -9.751   5.438  1.00 56.37           H  
ATOM   1884  HZ1 LYS A 103       4.647  -9.508   7.652  1.00 66.41           H  
ATOM   1885  HZ2 LYS A 103       5.898  -9.587   6.925  1.00 66.41           H  
ATOM   1886  HZ3 LYS A 103       5.419  -8.307   7.407  1.00 66.41           H  
ATOM   1887  N   SER A 104       6.398 -13.420   2.640  1.00 17.24           N  
ANISOU 1887  N   SER A 104     1810   2660   2082    172    -42    505       N  
ATOM   1888  CA  SER A 104       5.817 -14.556   1.930  1.00 17.18           C  
ANISOU 1888  CA  SER A 104     1967   2416   2142    333     72    458       C  
ATOM   1889  C   SER A 104       4.348 -14.331   1.654  1.00 15.76           C  
ANISOU 1889  C   SER A 104     1926   2056   2007    181     67    288       C  
ATOM   1890  O   SER A 104       3.693 -13.545   2.325  1.00 15.71           O  
ANISOU 1890  O   SER A 104     1891   2109   1967     37     42    243       O  
ATOM   1891  CB  SER A 104       5.941 -15.825   2.761  1.00 18.70           C  
ANISOU 1891  CB  SER A 104     2228   2549   2330    455     94    607       C  
ATOM   1892  OG  SER A 104       5.038 -15.774   3.857  1.00 26.01           O  
ANISOU 1892  OG  SER A 104     3193   3464   3224    290     50    598       O  
ATOM   1893  H   SER A 104       6.665 -13.604   3.437  1.00 20.69           H  
ATOM   1894  HA  SER A 104       6.278 -14.688   1.086  1.00 20.61           H  
ATOM   1895  HB2 SER A 104       5.727 -16.591   2.207  1.00 22.44           H  
ATOM   1896  HB3 SER A 104       6.847 -15.898   3.098  1.00 22.44           H  
ATOM   1897  HG  SER A 104       5.212 -15.111   4.342  1.00 31.21           H  
ATOM   1898  N   ALA A 105       3.829 -15.057   0.670  1.00 17.41           N  
ANISOU 1898  N   ALA A 105     2308   2037   2269    233     85    224       N  
ATOM   1899  CA  ALA A 105       2.432 -14.943   0.289  1.00 15.88           C  
ANISOU 1899  CA  ALA A 105     2191   1702   2143     54     31    142       C  
ATOM   1900  C   ALA A 105       1.535 -15.196   1.497  1.00 16.77           C  
ANISOU 1900  C   ALA A 105     2244   1836   2293    -70     27    260       C  
ATOM   1901  O   ALA A 105       0.525 -14.520   1.698  1.00 18.50           O  
ANISOU 1901  O   ALA A 105     2366   2122   2543   -187     42    273       O  
ATOM   1902  CB  ALA A 105       2.123 -15.941  -0.808  1.00 18.75           C  
ANISOU 1902  CB  ALA A 105     2828   1776   2519     83    -32     89       C  
ATOM   1903  H   ALA A 105       4.272 -15.628   0.204  1.00 20.89           H  
ATOM   1904  HA  ALA A 105       2.257 -14.050  -0.046  1.00 19.06           H  
ATOM   1905  HB1 ALA A 105       1.188 -15.858  -1.055  1.00 22.50           H  
ATOM   1906  HB2 ALA A 105       2.687 -15.752  -1.574  1.00 22.50           H  
ATOM   1907  HB3 ALA A 105       2.300 -16.836  -0.479  1.00 22.50           H  
ATOM   1908  N   GLU A 106       1.924 -16.170   2.303  1.00 18.79           N  
ANISOU 1908  N   GLU A 106     2548   2057   2536      1     38    389       N  
ATOM   1909  CA  GLU A 106       1.090 -16.599   3.414  1.00 19.44           C  
ANISOU 1909  CA  GLU A 106     2583   2158   2644    -95     54    556       C  
ATOM   1910  C   GLU A 106       1.065 -15.543   4.506  1.00 20.24           C  
ANISOU 1910  C   GLU A 106     2555   2521   2613    -81    135    568       C  
ATOM   1911  O   GLU A 106       0.110 -15.459   5.283  1.00 23.21           O  
ANISOU 1911  O   GLU A 106     2876   2972   2973   -121    213    694       O  
ATOM   1912  CB  GLU A 106       1.601 -17.928   3.978  1.00 20.71           C  
ANISOU 1912  CB  GLU A 106     2860   2196   2812     -3     45    709       C  
ATOM   1913  CG  GLU A 106       1.525 -19.105   2.997  1.00 27.32           C  
ANISOU 1913  CG  GLU A 106     3980   2665   3736      3    -43    693       C  
ATOM   1914  CD  GLU A 106       2.580 -19.061   1.890  1.00 40.00           C  
ANISOU 1914  CD  GLU A 106     5734   4199   5266    234    -11    533       C  
ATOM   1915  OE1 GLU A 106       3.643 -18.437   2.089  1.00 28.36           O  
ANISOU 1915  OE1 GLU A 106     4080   2982   3714    405     78    536       O  
ATOM   1916  OE2 GLU A 106       2.343 -19.659   0.816  1.00 48.03           O1-
ANISOU 1916  OE2 GLU A 106     7063   4904   6283    240    -86    434       O1-
ATOM   1917  H   GLU A 106       2.666 -16.599   2.230  1.00 22.55           H  
ATOM   1918  HA  GLU A 106       0.182 -16.732   3.099  1.00 23.32           H  
ATOM   1919  HB2 GLU A 106       2.529 -17.819   4.236  1.00 24.85           H  
ATOM   1920  HB3 GLU A 106       1.070 -18.159   4.756  1.00 24.85           H  
ATOM   1921  HG2 GLU A 106       1.647 -19.931   3.491  1.00 32.79           H  
ATOM   1922  HG3 GLU A 106       0.652 -19.102   2.574  1.00 32.79           H  
ATOM   1923  N   ALA A 107       2.116 -14.733   4.564  1.00 16.78           N  
ANISOU 1923  N   ALA A 107     2099   2217   2061    -20    111    463       N  
ATOM   1924  CA  ALA A 107       2.219 -13.696   5.579  1.00 17.56           C  
ANISOU 1924  CA  ALA A 107     2211   2488   1972    -32    121    433       C  
ATOM   1925  C   ALA A 107       1.494 -12.422   5.177  1.00 23.39           C  
ANISOU 1925  C   ALA A 107     2979   3219   2688    -71    171    293       C  
ATOM   1926  O   ALA A 107       1.253 -11.560   6.010  1.00 25.50           O  
ANISOU 1926  O   ALA A 107     3367   3550   2770    -40    217    254       O  
ATOM   1927  CB  ALA A 107       3.675 -13.397   5.864  1.00 21.67           C  
ANISOU 1927  CB  ALA A 107     2708   3141   2387    -31     -8    438       C  
ATOM   1928  H   ALA A 107       2.785 -14.766   4.024  1.00 20.14           H  
ATOM   1929  HA  ALA A 107       1.816 -14.021   6.399  1.00 21.07           H  
ATOM   1930  HB1 ALA A 107       3.727 -12.705   6.541  1.00 26.01           H  
ATOM   1931  HB2 ALA A 107       4.106 -14.206   6.182  1.00 26.01           H  
ATOM   1932  HB3 ALA A 107       4.100 -13.094   5.047  1.00 26.01           H  
ATOM   1933  N   VAL A 108       1.146 -12.303   3.900  1.00 15.03           N  
ANISOU 1933  N   VAL A 108     1863   2062   1786   -108    165    223       N  
ATOM   1934  CA  VAL A 108       0.429 -11.136   3.401  1.00 15.78           C  
ANISOU 1934  CA  VAL A 108     1963   2147   1885   -120    219    129       C  
ATOM   1935  C   VAL A 108      -1.040 -11.489   3.166  1.00 18.27           C  
ANISOU 1935  C   VAL A 108     2171   2441   2329   -131    305    266       C  
ATOM   1936  O   VAL A 108      -1.938 -10.903   3.776  1.00 19.20           O  
ANISOU 1936  O   VAL A 108     2268   2641   2385    -41    453    354       O  
ATOM   1937  CB  VAL A 108       1.059 -10.616   2.103  1.00 16.09           C  
ANISOU 1937  CB  VAL A 108     1980   2140   1995   -163    137      7       C  
ATOM   1938  CG1 VAL A 108       0.351  -9.339   1.652  1.00 15.15           C  
ANISOU 1938  CG1 VAL A 108     1883   1998   1874   -162    191    -67       C  
ATOM   1939  CG2 VAL A 108       2.542 -10.348   2.317  1.00 17.30           C  
ANISOU 1939  CG2 VAL A 108     2137   2372   2064   -185     37    -12       C  
ATOM   1940  H   VAL A 108       1.316 -12.892   3.296  1.00 18.03           H  
ATOM   1941  HA  VAL A 108       0.469 -10.428   4.064  1.00 18.93           H  
ATOM   1942  HB  VAL A 108       0.964 -11.284   1.406  1.00 19.31           H  
ATOM   1943 HG11 VAL A 108       0.761  -9.024   0.831  1.00 18.18           H  
ATOM   1944 HG12 VAL A 108      -0.586  -9.535   1.500  1.00 18.18           H  
ATOM   1945 HG13 VAL A 108       0.441  -8.667   2.346  1.00 18.18           H  
ATOM   1946 HG21 VAL A 108       2.926 -10.020   1.488  1.00 20.76           H  
ATOM   1947 HG22 VAL A 108       2.645  -9.682   3.015  1.00 20.76           H  
ATOM   1948 HG23 VAL A 108       2.978 -11.174   2.579  1.00 20.76           H  
ATOM   1949  N   GLY A 109      -1.279 -12.427   2.258  1.00 17.34           N  
ANISOU 1949  N   GLY A 109     2003   2212   2373   -234    205    314       N  
ATOM   1950  CA  GLY A 109      -2.563 -13.106   2.176  1.00 19.67           C  
ANISOU 1950  CA  GLY A 109     2175   2485   2813   -345    191    532       C  
ATOM   1951  C   GLY A 109      -3.638 -12.462   1.328  1.00 17.20           C  
ANISOU 1951  C   GLY A 109     1716   2213   2606   -411    178    602       C  
ATOM   1952  O   GLY A 109      -4.655 -13.096   1.053  1.00 18.32           O  
ANISOU 1952  O   GLY A 109     1716   2345   2899   -580     84    833       O  
ATOM   1953  H   GLY A 109      -0.707 -12.691   1.672  1.00 20.80           H  
ATOM   1954  HA2 GLY A 109      -2.414 -13.999   1.827  1.00 23.60           H  
ATOM   1955  HA3 GLY A 109      -2.917 -13.199   3.074  1.00 23.60           H  
ATOM   1956  N   VAL A 110      -3.423 -11.217   0.918  1.00 16.63           N  
ANISOU 1956  N   VAL A 110     1669   2187   2464   -305    242    448       N  
ATOM   1957  CA AVAL A 110      -4.411 -10.458   0.159  0.58 15.92           C  
ANISOU 1957  CA AVAL A 110     1429   2160   2460   -312    257    540       C  
ATOM   1958  CA BVAL A 110      -4.408 -10.509   0.110  0.42 18.09           C  
ANISOU 1958  CA BVAL A 110     1704   2429   2741   -323    245    539       C  
ATOM   1959  C   VAL A 110      -3.711  -9.510  -0.797  1.00 14.47           C  
ANISOU 1959  C   VAL A 110     1363   1913   2221   -274    216    306       C  
ATOM   1960  O   VAL A 110      -2.573  -9.116  -0.551  1.00 16.43           O  
ANISOU 1960  O   VAL A 110     1766   2122   2354   -213    235    119       O  
ATOM   1961  CB AVAL A 110      -5.306  -9.607   1.091  0.58 17.52           C  
ANISOU 1961  CB AVAL A 110     1509   2537   2611    -97    518    726       C  
ATOM   1962  CB BVAL A 110      -5.455  -9.749   0.974  0.42 28.09           C  
ANISOU 1962  CB BVAL A 110     2807   3880   3984   -131    494    766       C  
ATOM   1963  CG1AVAL A 110      -6.173 -10.494   1.964  0.58 30.66           C  
ANISOU 1963  CG1AVAL A 110     2971   4331   4347   -119    598   1064       C  
ATOM   1964  CG1BVAL A 110      -6.721  -9.483   0.166  0.42 28.99           C  
ANISOU 1964  CG1BVAL A 110     2639   4108   4266   -182    467   1029       C  
ATOM   1965  CG2AVAL A 110      -4.458  -8.674   1.944  0.58 16.95           C  
ANISOU 1965  CG2AVAL A 110     1705   2430   2304    107    660    504       C  
ATOM   1966  CG2BVAL A 110      -5.814 -10.531   2.224  0.42 36.43           C  
ANISOU 1966  CG2BVAL A 110     3787   5036   5020    -93    611    990       C  
ATOM   1967  H  AVAL A 110      -2.697 -10.782   1.069  0.58 19.96           H  
ATOM   1968  H  BVAL A 110      -2.715 -10.761   1.093  0.42 19.96           H  
ATOM   1969  HA AVAL A 110      -4.973 -11.063  -0.351  0.58 19.11           H  
ATOM   1970  HA BVAL A 110      -4.881 -11.146  -0.448  0.42 21.71           H  
ATOM   1971  HB AVAL A 110      -5.893  -9.059   0.547  0.58 21.02           H  
ATOM   1972  HB BVAL A 110      -5.084  -8.895   1.246  0.42 33.71           H  
ATOM   1973 HG11AVAL A 110      -6.722  -9.934   2.536  0.58 36.79           H  
ATOM   1974 HG11BVAL A 110      -7.358  -9.010   0.724  0.42 34.78           H  
ATOM   1975 HG12AVAL A 110      -6.738 -11.040   1.396  0.58 36.79           H  
ATOM   1976 HG12BVAL A 110      -6.494  -8.944  -0.608  0.42 34.78           H  
ATOM   1977 HG13AVAL A 110      -5.601 -11.060   2.506  0.58 36.79           H  
ATOM   1978 HG13BVAL A 110      -7.097 -10.331  -0.119  0.42 34.78           H  
ATOM   1979 HG21AVAL A 110      -5.041  -8.153   2.518  0.58 20.34           H  
ATOM   1980 HG21BVAL A 110      -6.466 -10.026   2.735  0.42 43.72           H  
ATOM   1981 HG22AVAL A 110      -3.851  -9.205   2.484  0.58 20.34           H  
ATOM   1982 HG22BVAL A 110      -6.188 -11.387   1.964  0.42 43.72           H  
ATOM   1983 HG23AVAL A 110      -3.953  -8.085   1.362  0.58 20.34           H  
ATOM   1984 HG23BVAL A 110      -5.012 -10.666   2.753  0.42 43.72           H  
ATOM   1985  N   LYS A 111      -4.401  -9.134  -1.871  1.00 16.12           N  
ANISOU 1985  N   LYS A 111     1470   2137   2517   -333    142    368       N  
ATOM   1986  CA  LYS A 111      -3.927  -8.073  -2.737  1.00 14.97           C  
ANISOU 1986  CA  LYS A 111     1405   1960   2324   -274    142    213       C  
ATOM   1987  C   LYS A 111      -4.050  -6.768  -1.975  1.00 13.87           C  
ANISOU 1987  C   LYS A 111     1308   1856   2106    -69    351    205       C  
ATOM   1988  O   LYS A 111      -5.138  -6.380  -1.567  1.00 18.15           O  
ANISOU 1988  O   LYS A 111     1720   2495   2680     67    500    404       O  
ATOM   1989  CB  LYS A 111      -4.779  -8.016  -4.004  1.00 18.58           C  
ANISOU 1989  CB  LYS A 111     1744   2443   2873   -379      1    327       C  
ATOM   1990  CG  LYS A 111      -4.450  -6.836  -4.908  1.00 17.50           C  
ANISOU 1990  CG  LYS A 111     1664   2295   2691   -298     24    226       C  
ATOM   1991  CD  LYS A 111      -5.103  -6.959  -6.292  1.00 26.40           C  
ANISOU 1991  CD  LYS A 111     2725   3446   3858   -427   -172    319       C  
ATOM   1992  CE  LYS A 111      -6.609  -7.072  -6.204  1.00 36.93           C  
ANISOU 1992  CE  LYS A 111     3768   4929   5334   -496   -225    650       C  
ATOM   1993  NZ  LYS A 111      -7.219  -5.919  -5.487  1.00 57.86           N1+
ANISOU 1993  NZ  LYS A 111     6250   7705   8030   -232     53    816       N1+
ATOM   1994  H   LYS A 111      -5.148  -9.482  -2.116  1.00 19.34           H  
ATOM   1995  HA  LYS A 111      -2.999  -8.221  -2.978  1.00 17.97           H  
ATOM   1996  HB2 LYS A 111      -4.638  -8.829  -4.513  1.00 22.30           H  
ATOM   1997  HB3 LYS A 111      -5.713  -7.945  -3.750  1.00 22.30           H  
ATOM   1998  HG2 LYS A 111      -4.772  -6.020  -4.495  1.00 21.00           H  
ATOM   1999  HG3 LYS A 111      -3.489  -6.790  -5.032  1.00 21.00           H  
ATOM   2000  HD2 LYS A 111      -4.890  -6.171  -6.815  1.00 31.68           H  
ATOM   2001  HD3 LYS A 111      -4.766  -7.754  -6.734  1.00 31.68           H  
ATOM   2002  HE2 LYS A 111      -6.979  -7.100  -7.100  1.00 44.31           H  
ATOM   2003  HE3 LYS A 111      -6.839  -7.883  -5.723  1.00 44.31           H  
ATOM   2004  HZ1 LYS A 111      -8.103  -6.016  -5.452  1.00 69.44           H  
ATOM   2005  HZ2 LYS A 111      -6.901  -5.874  -4.657  1.00 69.44           H  
ATOM   2006  HZ3 LYS A 111      -7.028  -5.161  -5.912  1.00 69.44           H  
ATOM   2007  N   ILE A 112      -2.924  -6.090  -1.805  1.00 12.94           N  
ANISOU 2007  N   ILE A 112     1391   1650   1874    -43    355      6       N  
ATOM   2008  CA  ILE A 112      -2.866  -4.859  -1.041  1.00 14.24           C  
ANISOU 2008  CA  ILE A 112     1754   1747   1910    111    489    -55       C  
ATOM   2009  C   ILE A 112      -3.452  -3.706  -1.840  1.00 14.57           C  
ANISOU 2009  C   ILE A 112     1799   1742   1995    215    553    -12       C  
ATOM   2010  O   ILE A 112      -3.107  -3.515  -3.013  1.00 16.24           O  
ANISOU 2010  O   ILE A 112     1954   1937   2280    105    436    -43       O  
ATOM   2011  CB  ILE A 112      -1.405  -4.544  -0.706  1.00 14.65           C  
ANISOU 2011  CB  ILE A 112     2012   1707   1849     -4    370   -234       C  
ATOM   2012  CG1 ILE A 112      -0.860  -5.547   0.311  1.00 14.31           C  
ANISOU 2012  CG1 ILE A 112     1981   1724   1731    -51    329   -239       C  
ATOM   2013  CG2 ILE A 112      -1.232  -3.124  -0.173  1.00 18.33           C  
ANISOU 2013  CG2 ILE A 112     2799   2004   2163     68    407   -331       C  
ATOM   2014  CD1 ILE A 112       0.659  -5.578   0.341  1.00 16.88           C  
ANISOU 2014  CD1 ILE A 112     2352   2048   2012   -211    156   -312       C  
ATOM   2015  H   ILE A 112      -2.165  -6.329  -2.131  1.00 15.52           H  
ATOM   2016  HA  ILE A 112      -3.366  -4.957  -0.215  1.00 17.09           H  
ATOM   2017  HB  ILE A 112      -0.884  -4.627  -1.520  1.00 17.58           H  
ATOM   2018 HG12 ILE A 112      -1.174  -5.302   1.196  1.00 17.17           H  
ATOM   2019 HG13 ILE A 112      -1.175  -6.435   0.080  1.00 17.17           H  
ATOM   2020 HG21 ILE A 112      -0.295  -2.973   0.024  1.00 22.00           H  
ATOM   2021 HG22 ILE A 112      -1.535  -2.495  -0.847  1.00 22.00           H  
ATOM   2022 HG23 ILE A 112      -1.761  -3.024   0.634  1.00 22.00           H  
ATOM   2023 HD11 ILE A 112       0.948  -6.228   1.001  1.00 20.25           H  
ATOM   2024 HD12 ILE A 112       0.987  -5.829  -0.537  1.00 20.25           H  
ATOM   2025 HD13 ILE A 112       0.988  -4.697   0.578  1.00 20.25           H  
ATOM   2026  N   GLY A 113      -4.316  -2.925  -1.203  1.00 18.65           N  
ANISOU 2026  N   GLY A 113     2407   2238   2440    473    767     80       N  
ATOM   2027  CA  GLY A 113      -4.868  -1.753  -1.847  1.00 20.27           C  
ANISOU 2027  CA  GLY A 113     2657   2372   2671    639    862    146       C  
ATOM   2028  C   GLY A 113      -5.827  -2.125  -2.953  1.00 22.19           C  
ANISOU 2028  C   GLY A 113     2513   2805   3113    606    819    388       C  
ATOM   2029  O   GLY A 113      -6.365  -3.228  -2.973  1.00 20.21           O  
ANISOU 2029  O   GLY A 113     1986   2729   2964    492    753    549       O  
ATOM   2030  H   GLY A 113      -4.596  -3.055  -0.401  1.00 22.38           H  
ATOM   2031  HA2 GLY A 113      -5.342  -1.215  -1.194  1.00 24.32           H  
ATOM   2032  HA3 GLY A 113      -4.150  -1.221  -2.225  1.00 24.32           H  
ATOM   2033  N   ASN A 114      -6.042  -1.187  -3.867  1.00 19.29           N  
ANISOU 2033  N   ASN A 114     2152   2386   2791    675    823    435       N  
ATOM   2034  CA  ASN A 114      -6.938  -1.384  -4.997  1.00 19.67           C  
ANISOU 2034  CA  ASN A 114     1859   2619   2996    628    734    684       C  
ATOM   2035  C   ASN A 114      -6.235  -0.884  -6.239  1.00 18.60           C  
ANISOU 2035  C   ASN A 114     1816   2389   2863    486    571    560       C  
ATOM   2036  O   ASN A 114      -6.653   0.109  -6.840  1.00 21.03           O  
ANISOU 2036  O   ASN A 114     2121   2671   3199    635    636    680       O  
ATOM   2037  CB  ASN A 114      -8.258  -0.639  -4.790  1.00 29.01           C  
ANISOU 2037  CB  ASN A 114     2876   3919   4228    980    984   1016       C  
ATOM   2038  CG  ASN A 114      -9.317  -1.020  -5.820  1.00 44.27           C  
ANISOU 2038  CG  ASN A 114     4374   6115   6332    869    829   1365       C  
ATOM   2039  ND2 ASN A 114     -10.451  -0.324  -5.788  1.00 59.84           N  
ANISOU 2039  ND2 ASN A 114     6270   8177   8288   1091    971   1659       N  
ATOM   2040  OD1 ASN A 114      -9.123  -1.935  -6.623  1.00 45.41           O  
ANISOU 2040  OD1 ASN A 114     4387   6328   6539    524    525   1336       O  
ATOM   2041  H   ASN A 114      -5.671  -0.410  -3.853  1.00 23.15           H  
ATOM   2042  HA  ASN A 114      -7.127  -2.330  -5.105  1.00 23.61           H  
ATOM   2043  HB2 ASN A 114      -8.606  -0.851  -3.910  1.00 34.82           H  
ATOM   2044  HB3 ASN A 114      -8.098   0.315  -4.863  1.00 34.82           H  
ATOM   2045 HD21 ASN A 114     -11.079  -0.500  -6.348  1.00 71.81           H  
ATOM   2046 HD22 ASN A 114     -10.555   0.302  -5.207  1.00 71.81           H  
ATOM   2047  N   PRO A 115      -5.137  -1.553  -6.616  1.00 17.21           N  
ANISOU 2047  N   PRO A 115     1724   2171   2646    241    391    354       N  
ATOM   2048  CA  PRO A 115      -4.374  -1.090  -7.777  1.00 16.14           C  
ANISOU 2048  CA  PRO A 115     1665   1983   2484    144    283    278       C  
ATOM   2049  C   PRO A 115      -5.138  -1.298  -9.081  1.00 18.43           C  
ANISOU 2049  C   PRO A 115     1771   2418   2814     93    147    447       C  
ATOM   2050  O   PRO A 115      -5.916  -2.252  -9.201  1.00 19.87           O  
ANISOU 2050  O   PRO A 115     1782   2729   3038     -5     22    564       O  
ATOM   2051  CB  PRO A 115      -3.121  -1.969  -7.732  1.00 17.11           C  
ANISOU 2051  CB  PRO A 115     1870   2090   2538    -27    181     94       C  
ATOM   2052  CG  PRO A 115      -3.581  -3.236  -7.064  1.00 15.43           C  
ANISOU 2052  CG  PRO A 115     1568   1949   2346    -75    145    106       C  
ATOM   2053  CD  PRO A 115      -4.513  -2.743  -5.998  1.00 16.42           C  
ANISOU 2053  CD  PRO A 115     1649   2082   2509     93    314    223       C  
ATOM   2054  HA  PRO A 115      -4.128  -0.157  -7.682  1.00 19.37           H  
ATOM   2055  HB2 PRO A 115      -2.810  -2.146  -8.634  1.00 20.53           H  
ATOM   2056  HB3 PRO A 115      -2.432  -1.532  -7.207  1.00 20.53           H  
ATOM   2057  HG2 PRO A 115      -4.049  -3.797  -7.703  1.00 18.52           H  
ATOM   2058  HG3 PRO A 115      -2.824  -3.702  -6.677  1.00 18.52           H  
ATOM   2059  HD2 PRO A 115      -5.185  -3.413  -5.799  1.00 19.71           H  
ATOM   2060  HD3 PRO A 115      -4.015  -2.491  -5.204  1.00 19.71           H  
ATOM   2061  N   VAL A 116      -4.921  -0.405 -10.039  1.00 18.63           N  
ANISOU 2061  N   VAL A 116     1847   2414   2819    127    138    485       N  
ATOM   2062  CA  VAL A 116      -5.590  -0.478 -11.332  1.00 18.66           C  
ANISOU 2062  CA  VAL A 116     1717   2559   2814     81    -16    652       C  
ATOM   2063  C   VAL A 116      -4.555  -0.670 -12.422  1.00 16.44           C  
ANISOU 2063  C   VAL A 116     1587   2270   2389    -22   -118    527       C  
ATOM   2064  O   VAL A 116      -3.412  -0.267 -12.270  1.00 17.17           O  
ANISOU 2064  O   VAL A 116     1808   2267   2448    -14    -20    412       O  
ATOM   2065  CB  VAL A 116      -6.425   0.787 -11.623  1.00 21.44           C  
ANISOU 2065  CB  VAL A 116     1974   2928   3245    284     93    893       C  
ATOM   2066  CG1 VAL A 116      -7.541   0.920 -10.610  1.00 26.61           C  
ANISOU 2066  CG1 VAL A 116     2454   3644   4012    482    253   1091       C  
ATOM   2067  CG2 VAL A 116      -5.546   2.031 -11.621  1.00 26.36           C  
ANISOU 2067  CG2 VAL A 116     2835   3334   3845    380    234    803       C  
ATOM   2068  H   VAL A 116      -4.383   0.262  -9.964  1.00 22.36           H  
ATOM   2069  HA  VAL A 116      -6.186  -1.244 -11.340  1.00 22.40           H  
ATOM   2070  HB  VAL A 116      -6.826   0.705 -12.502  1.00 25.73           H  
ATOM   2071 HG11 VAL A 116      -8.054   1.720 -10.809  1.00 31.93           H  
ATOM   2072 HG12 VAL A 116      -8.112   0.138 -10.666  1.00 31.93           H  
ATOM   2073 HG13 VAL A 116      -7.156   0.987  -9.723  1.00 31.93           H  
ATOM   2074 HG21 VAL A 116      -6.098   2.807 -11.806  1.00 31.63           H  
ATOM   2075 HG22 VAL A 116      -5.130   2.121 -10.749  1.00 31.63           H  
ATOM   2076 HG23 VAL A 116      -4.865   1.938 -12.305  1.00 31.63           H  
ATOM   2077  N   PRO A 117      -4.950  -1.285 -13.537  1.00 19.22           N  
ANISOU 2077  N   PRO A 117     1936   2734   2634   -118   -323    585       N  
ATOM   2078  CA  PRO A 117      -3.944  -1.526 -14.575  1.00 17.45           C  
ANISOU 2078  CA  PRO A 117     1914   2510   2204   -132   -362    473       C  
ATOM   2079  C   PRO A 117      -3.295  -0.260 -15.096  1.00 21.44           C  
ANISOU 2079  C   PRO A 117     2433   3007   2706    -27   -215    555       C  
ATOM   2080  O   PRO A 117      -3.964   0.749 -15.330  1.00 20.32           O  
ANISOU 2080  O   PRO A 117     2194   2873   2653     40   -191    734       O  
ATOM   2081  CB  PRO A 117      -4.746  -2.202 -15.688  1.00 20.81           C  
ANISOU 2081  CB  PRO A 117     2406   3028   2472   -242   -642    544       C  
ATOM   2082  CG  PRO A 117      -5.919  -2.791 -15.005  1.00 24.72           C  
ANISOU 2082  CG  PRO A 117     2717   3556   3119   -382   -796    655       C  
ATOM   2083  CD  PRO A 117      -6.255  -1.864 -13.889  1.00 24.08           C  
ANISOU 2083  CD  PRO A 117     2394   3479   3276   -234   -551    772       C  
ATOM   2084  HA  PRO A 117      -3.260  -2.134 -14.252  1.00 20.93           H  
ATOM   2085  HB2 PRO A 117      -5.025  -1.540 -16.340  1.00 24.97           H  
ATOM   2086  HB3 PRO A 117      -4.209  -2.893 -16.106  1.00 24.97           H  
ATOM   2087  HG2 PRO A 117      -6.659  -2.855 -15.629  1.00 29.66           H  
ATOM   2088  HG3 PRO A 117      -5.687  -3.668 -14.661  1.00 29.66           H  
ATOM   2089  HD2 PRO A 117      -6.862  -1.171 -14.194  1.00 28.89           H  
ATOM   2090  HD3 PRO A 117      -6.622  -2.356 -13.138  1.00 28.89           H  
ATOM   2091  N   TYR A 118      -1.976  -0.322 -15.252  1.00 17.41           N  
ANISOU 2091  N   TYR A 118     2024   2486   2106     -6   -110    474       N  
ATOM   2092  CA  TYR A 118      -1.236   0.743 -15.884  1.00 19.19           C  
ANISOU 2092  CA  TYR A 118     2245   2728   2319     41      1    611       C  
ATOM   2093  C   TYR A 118      -1.491   0.628 -17.367  1.00 22.76           C  
ANISOU 2093  C   TYR A 118     2780   3319   2547    106    -78    707       C  
ATOM   2094  O   TYR A 118      -1.419  -0.457 -17.927  1.00 23.68           O  
ANISOU 2094  O   TYR A 118     3063   3500   2436    133   -163    600       O  
ATOM   2095  CB  TYR A 118       0.259   0.606 -15.585  1.00 17.53           C  
ANISOU 2095  CB  TYR A 118     2032   2537   2093     27    127    590       C  
ATOM   2096  CG  TYR A 118       1.056   1.729 -16.172  1.00 18.82           C  
ANISOU 2096  CG  TYR A 118     2135   2731   2284     15    222    812       C  
ATOM   2097  CD1 TYR A 118       1.127   2.955 -15.528  1.00 19.13           C  
ANISOU 2097  CD1 TYR A 118     2156   2585   2526   -104    225    900       C  
ATOM   2098  CD2 TYR A 118       1.721   1.575 -17.375  1.00 22.47           C  
ANISOU 2098  CD2 TYR A 118     2605   3385   2547    130    309    956       C  
ATOM   2099  CE1 TYR A 118       1.841   3.991 -16.061  1.00 23.51           C  
ANISOU 2099  CE1 TYR A 118     2672   3130   3131   -176    269   1142       C  
ATOM   2100  CE2 TYR A 118       2.439   2.609 -17.917  1.00 28.46           C  
ANISOU 2100  CE2 TYR A 118     3263   4199   3350     99    402   1230       C  
ATOM   2101  CZ  TYR A 118       2.494   3.815 -17.254  1.00 30.12           C  
ANISOU 2101  CZ  TYR A 118     3425   4208   3810    -88    360   1332       C  
ATOM   2102  OH  TYR A 118       3.211   4.854 -17.789  1.00 36.11           O  
ANISOU 2102  OH  TYR A 118     4098   4984   4637   -179    411   1643       O  
ATOM   2103  H   TYR A 118      -1.488  -0.982 -14.995  1.00 20.89           H  
ATOM   2104  HA  TYR A 118      -1.550   1.605 -15.569  1.00 23.03           H  
ATOM   2105  HB2 TYR A 118       0.393   0.611 -14.625  1.00 21.04           H  
ATOM   2106  HB3 TYR A 118       0.584  -0.225 -15.964  1.00 21.04           H  
ATOM   2107  HD1 TYR A 118       0.682   3.074 -14.720  1.00 22.96           H  
ATOM   2108  HD2 TYR A 118       1.679   0.761 -17.821  1.00 26.96           H  
ATOM   2109  HE1 TYR A 118       1.884   4.808 -15.619  1.00 28.21           H  
ATOM   2110  HE2 TYR A 118       2.885   2.497 -18.725  1.00 34.15           H  
ATOM   2111  HH  TYR A 118       3.560   4.618 -18.516  1.00 43.33           H  
ATOM   2112  N   ASN A 119      -1.799   1.754 -17.999  1.00 27.94           N  
ANISOU 2112  N   ASN A 119     3381   3995   3241    145    -58    909       N  
ATOM   2113  CA  ASN A 119      -2.144   1.772 -19.408  1.00 33.97           C  
ANISOU 2113  CA  ASN A 119     4229   4906   3772    207   -153   1033       C  
ATOM   2114  C   ASN A 119      -0.936   2.114 -20.272  1.00 35.23           C  
ANISOU 2114  C   ASN A 119     4454   5168   3763    308     16   1152       C  
ATOM   2115  O   ASN A 119      -0.619   3.286 -20.484  1.00 43.48           O  
ANISOU 2115  O   ASN A 119     5401   6195   4924    313    123   1369       O  
ATOM   2116  CB  ASN A 119      -3.275   2.775 -19.641  1.00 33.86           C  
ANISOU 2116  CB  ASN A 119     4083   4891   3892    227   -226   1251       C  
ATOM   2117  CG  ASN A 119      -4.505   2.460 -18.808  1.00 46.87           C  
ANISOU 2117  CG  ASN A 119     5586   6511   5711    179   -345   1240       C  
ATOM   2118  ND2 ASN A 119      -4.974   1.220 -18.893  1.00 43.65           N  
ANISOU 2118  ND2 ASN A 119     5225   6179   5181     60   -560   1132       N  
ATOM   2119  OD1 ASN A 119      -5.013   3.313 -18.080  1.00 58.11           O  
ANISOU 2119  OD1 ASN A 119     6883   7832   7362    262   -236   1351       O  
ATOM   2120  H   ASN A 119      -1.814   2.529 -17.626  1.00 33.53           H  
ATOM   2121  HA  ASN A 119      -2.462   0.894 -19.668  1.00 40.77           H  
ATOM   2122  HB2 ASN A 119      -2.966   3.662 -19.400  1.00 40.64           H  
ATOM   2123  HB3 ASN A 119      -3.530   2.753 -20.576  1.00 40.64           H  
ATOM   2124 HD21 ASN A 119      -5.669   0.991 -18.441  1.00 52.38           H  
ATOM   2125 HD22 ASN A 119      -4.584   0.646 -19.401  1.00 52.38           H  
ATOM   2126  N   GLU A 120      -0.263   1.075 -20.755  1.00 33.05           N  
ANISOU 2126  N   GLU A 120     4360   4991   3206    409     57   1041       N  
ATOM   2127  CA  GLU A 120       0.870   1.228 -21.660  1.00 44.69           C  
ANISOU 2127  CA  GLU A 120     5886   6634   4460    588    271   1208       C  
ATOM   2128  C   GLU A 120       1.432  -0.141 -22.034  1.00 58.67           C  
ANISOU 2128  C   GLU A 120     7944   8468   5881    789    336   1037       C  
ATOM   2129  O   GLU A 120       2.648  -0.328 -22.108  1.00 71.05           O  
ANISOU 2129  O   GLU A 120     9466  10163   7368    973    600   1148       O  
ATOM   2130  CB  GLU A 120       1.965   2.079 -21.020  1.00 55.35           C  
ANISOU 2130  CB  GLU A 120     6960   7985   6084    518    470   1406       C  
ATOM   2131  H   GLU A 120      -0.448   0.256 -20.570  1.00 39.66           H  
ATOM   2132  HA  GLU A 120       0.576   1.669 -22.473  1.00 53.63           H  
TER   
HETATM 2133  C01 1DZ A 201       5.095 -12.867 -24.059  0.89 41.99           C  
HETATM 2134  N02 1DZ A 201       4.527 -12.265 -23.013  0.73 40.00           N  
HETATM 2135  N03 1DZ A 201       3.552 -13.009 -22.529  1.00 34.76           N  
HETATM 2136  C04 1DZ A 201       3.442 -14.128 -23.236  0.89 36.75           C  
HETATM 2137  C05 1DZ A 201       4.426 -14.101 -24.256  0.96 38.47           C  
HETATM 2138  C06 1DZ A 201       6.226 -12.352 -24.885  0.95 44.89           C  
HETATM 2139  C07 1DZ A 201       4.893 -10.993 -22.478  0.98 34.30           C  
HETATM 2140  C08 1DZ A 201       6.153 -12.440 -26.266  1.00 47.99           C  
HETATM 2141  C09 1DZ A 201       7.196 -11.966 -27.047  0.89 45.04           C  
HETATM 2142  C10 1DZ A 201       8.313 -11.406 -26.447  0.75 50.90           C  
HETATM 2143  C11 1DZ A 201       8.385 -11.314 -25.066  0.90 50.04           C  
HETATM 2144  C12 1DZ A 201       7.346 -11.794 -24.285  0.84 45.53           C  
HETATM 2145  C13 1DZ A 201       5.328 -10.889 -21.169  1.00 29.15           C  
HETATM 2146  C14 1DZ A 201       5.679  -9.651 -20.661  0.80 21.64           C  
HETATM 2147  C15 1DZ A 201       5.586  -8.525 -21.463  0.66 18.78           C  
HETATM 2148  C16 1DZ A 201       5.149  -8.637 -22.771  0.76 18.21           C  
HETATM 2149  C17 1DZ A 201       4.802  -9.875 -23.283  0.88 27.05           C  
HETATM 2150  C18 1DZ A 201       5.052  -7.433 -23.647  0.74 23.65           C  
HETATM 2151  C19 1DZ A 201       2.462 -15.214 -22.979  0.99 42.76           C  
HETATM 2152  O20 1DZ A 201       2.470 -16.260 -23.681  0.88 46.34           O1-
HETATM 2153  O21 1DZ A 201       1.643 -15.065 -22.041  0.79 41.80           O  
HETATM 2154 H051 1DZ A 201       4.602 -14.774 -24.933  0.96 46.16           H  
HETATM 2155 H081 1DZ A 201       5.372 -12.833 -26.686  1.00 57.59           H  
HETATM 2156 H091 1DZ A 201       7.144 -12.027 -28.012  0.89 54.05           H  
HETATM 2157 H101 1DZ A 201       9.042 -11.073 -26.994  0.75 61.09           H  
HETATM 2158 H111 1DZ A 201       9.168 -10.924 -24.646  0.90 60.05           H  
HETATM 2159 H121 1DZ A 201       7.396 -11.729 -23.317  0.84 54.64           H  
HETATM 2160 H131 1DZ A 201       5.388 -11.680 -20.611  1.00 34.98           H  
HETATM 2161 H141 1DZ A 201       5.984  -9.570 -19.744  0.80 25.96           H  
HETATM 2162 H151 1DZ A 201       5.833  -7.656 -21.109  0.66 22.54           H  
HETATM 2163 H171 1DZ A 201       4.494  -9.957 -24.198  0.88 32.46           H  
HETATM 2164 H181 1DZ A 201       5.822  -7.401 -24.242  0.74 28.38           H  
HETATM 2165 H182 1DZ A 201       5.034  -6.631 -23.096  0.74 28.38           H  
HETATM 2166 H183 1DZ A 201       4.235  -7.482 -24.176  0.74 28.38           H  
HETATM 2167  O   HOH A 301      11.954 -21.504   1.523  1.00 11.56           O  
HETATM 2168  O   HOH A 302      11.471 -17.004 -16.209  1.00 15.31           O  
HETATM 2169  O   HOH A 303      -1.376  -4.723  -4.494  1.00 15.47           O  
HETATM 2170  O   HOH A 304       4.048   3.736  -0.131  1.00 16.85           O  
HETATM 2171  O   HOH A 305       2.575   3.543 -10.637  1.00 17.54           O  
HETATM 2172  O   HOH A 306      -1.417 -13.909   6.779  1.00 21.31           O  
HETATM 2173  O   HOH A 307      13.470  -5.975 -29.747  1.00 21.63           O  
HETATM 2174  O   HOH A 308      -2.132  -4.760 -15.190  1.00 22.51           O  
HETATM 2175  O   HOH A 309       7.201  -7.533 -31.395  1.00 26.37           O  
HETATM 2176  O   HOH A 310      13.861 -24.755 -10.337  1.00 32.46           O  
HETATM 2177  O   HOH A 311      18.008  -2.270 -11.455  1.00 26.66           O  
HETATM 2178  O   HOH A 312      16.386  -2.421  -8.942  1.00 26.89           O  
HETATM 2179  O   HOH A 313       4.236  -4.457 -21.844  1.00 25.44           O  
HETATM 2180  O   HOH A 314       7.193 -13.630   5.460  1.00 25.74           O  
HETATM 2181  O   HOH A 315       0.107   5.783 -13.012  1.00 27.45           O  
HETATM 2182  O   HOH A 316      -1.176 -18.798 -12.897  1.00 27.74           O  
HETATM 2183  O   HOH A 317      -1.643  -3.135 -17.341  1.00 25.33           O  
HETATM 2184  O   HOH A 318       4.582  -1.348 -22.993  1.00 26.46           O  
HETATM 2185  O   HOH A 319      -0.061 -17.199  -9.270  1.00 33.00           O  
HETATM 2186  O   HOH A 320       3.286   0.642 -26.472  1.00 29.95           O  
HETATM 2187  O   HOH A 321      10.566  -8.290 -30.672  1.00 28.84           O  
HETATM 2188  O   HOH A 322       7.613 -26.831  -8.762  1.00 30.49           O  
HETATM 2189  O   HOH A 323      -0.030 -17.698  -3.066  1.00 28.32           O  
HETATM 2190  O   HOH A 324       5.368 -20.562  -6.654  1.00 26.17           O  
HETATM 2191  O   HOH A 325       2.627   0.830   8.544  1.00 33.36           O  
HETATM 2192  O   HOH A 326       2.840   0.188   5.873  1.00 32.98           O  
HETATM 2193  O   HOH A 327      10.651   2.104 -19.665  1.00 33.75           O  
HETATM 2194  O   HOH A 328       1.585 -18.187  -7.567  1.00 35.93           O  
HETATM 2195  O   HOH A 329      18.819 -15.510 -16.199  1.00 31.77           O  
HETATM 2196  O   HOH A 330      14.160 -10.982   3.052  1.00 35.40           O  
HETATM 2197  O   HOH A 331       5.551   0.667 -24.835  1.00 28.68           O  
HETATM 2198  O   HOH A 332      -3.910  -6.488 -16.105  1.00 49.80           O  
HETATM 2199  O   HOH A 333      13.616 -23.466 -14.900  1.00 33.30           O  
HETATM 2200  O   HOH A 334       4.083   4.346 -20.241  1.00 43.09           O  
HETATM 2201  O   HOH A 335      19.759 -19.773 -10.835  1.00 33.23           O  
HETATM 2202  O   HOH A 336      -6.837   0.479 -16.166  1.00 51.50           O  
HETATM 2203  O   HOH A 337      -4.463   1.228  -3.544  1.00 35.48           O  
HETATM 2204  O   HOH A 338      16.441 -14.037  -5.932  1.00 34.48           O  
HETATM 2205  O   HOH A 339      13.947  -3.505   2.200  1.00 34.06           O  
HETATM 2206  O   HOH A 340       8.419  -9.406 -31.046  1.00 51.16           O  
HETATM 2207  O   HOH A 341       5.876   7.712 -10.593  1.00 31.80           O  
HETATM 2208  O   HOH A 342      11.094 -20.608   3.231  1.00 35.49           O  
HETATM 2209  O   HOH A 343      15.343 -23.520 -12.759  1.00 38.72           O  
HETATM 2210  O   HOH A 344       1.566   6.285 -10.475  1.00 40.45           O  
HETATM 2211  O   HOH A 345      -3.023 -17.233 -14.053  1.00 42.52           O  
HETATM 2212  O   HOH A 346      -0.508 -19.022  -5.840  1.00 36.67           O  
HETATM 2213  O   HOH A 347      12.206   5.444 -23.552  1.00 37.36           O  
HETATM 2214  O   HOH A 348      -5.480  -6.926 -14.329  1.00 45.87           O  
HETATM 2215  O   HOH A 349      -3.386 -18.130 -16.292  1.00 43.86           O  
HETATM 2216  O   HOH A 350       6.906 -16.244   6.288  1.00 44.55           O  
HETATM 2217  O   HOH A 351      20.925   0.663 -12.902  1.00 50.70           O  
HETATM 2218  O   HOH A 352       2.983  -1.202 -28.557  1.00 37.11           O  
HETATM 2219  O   HOH A 353       6.997   8.915 -13.243  1.00 42.08           O  
HETATM 2220  O   HOH A 354      -7.208   4.819  -7.236  1.00 25.44           O  
HETATM 2221  O   HOH A 355      -5.334  -7.231 -10.010  1.00 36.14           O  
HETATM 2222  O   HOH A 356      -7.287  -3.857  -7.612  1.00 33.22           O  
HETATM 2223  O   HOH A 357      -5.459   2.450  -7.700  1.00 25.71           O  
HETATM 2224  O   HOH A 358       7.044   2.524 -21.499  1.00 41.15           O  
HETATM 2225  O   HOH A 359      16.512  -5.281   1.090  1.00 38.40           O  
HETATM 2226  O   HOH A 360      -5.792   3.151  -4.557  1.00 45.60           O  
HETATM 2227  O   HOH A 361       3.511 -21.435  -4.676  1.00 41.26           O  
HETATM 2228  O   HOH A 362       6.630  -8.031 -34.150  1.00 40.75           O  
HETATM 2229  O   HOH A 363       0.487   7.650   2.743  1.00 38.09           O  
HETATM 2230  O   HOH A 364      -1.595   7.197   1.878  1.00 44.86           O  
HETATM 2231  O   HOH A 365       7.592  -7.163 -36.178  1.00 47.64           O  
HETATM 2232  O   HOH A 366      -1.366 -15.776  -0.029  1.00 32.93           O  
HETATM 2233  O   HOH A 367      -4.980  -5.738 -12.250  1.00 39.17           O  
HETATM 2234  O   HOH A 368      -6.153  -9.683 -13.186  1.00 47.84           O  
HETATM 2235  O   HOH A 369      15.932 -14.459   5.789  1.00 32.42           O  
HETATM 2236  O   HOH A 370       3.872  -7.782 -34.511  1.00 46.32           O  
HETATM 2237  O   HOH A 371      10.203   5.870 -21.834  1.00 39.80           O  
HETATM 2238  O   HOH A 372      13.526 -15.674   6.201  1.00 38.07           O  
HETATM 2239  O   HOH A 373      12.480 -15.673   3.268  1.00 40.57           O  
HETATM 2240  O   HOH A 374      13.350 -13.739   2.338  1.00 43.89           O  
HETATM 2241  O   HOH A 375       6.394 -29.434  -8.055  1.00 46.86           O  
HETATM 2242  O   HOH A 376      19.920  -2.823 -14.404  1.00 36.57           O  
HETATM 2243  O   HOH A 377      13.922 -26.178 -15.802  1.00 46.67           O  
HETATM 2244  O   HOH A 378      17.878  -2.875   0.731  1.00 43.36           O  
HETATM 2245  O   HOH A 379      20.705  -3.860  -4.513  1.00 47.99           O  
HETATM 2246  O   HOH A 380      -2.159 -11.751 -22.377  1.00 45.70           O  
HETATM 2247  O   HOH A 381       6.442 -24.164 -11.870  1.00 45.47           O  
HETATM 2248  O   HOH A 382      -2.969   4.601 -14.500  1.00 30.06           O  
HETATM 2249  O   HOH A 383      17.608  -7.260   1.777  1.00 21.25           O  
HETATM 2250  O   HOH A 384       1.074  -4.982 -19.481  1.00 30.70           O  
HETATM 2251  O   HOH A 385      16.142  -4.038   3.824  1.00 50.38           O  
HETATM 2252  O   HOH A 386      20.014 -21.259 -12.876  1.00 50.45           O  
HETATM 2253  O   HOH A 387      -4.823 -13.763  -9.466  1.00 51.70           O  
HETATM 2254  O   HOH A 388      -4.970 -12.010 -11.342  1.00 53.73           O  
HETATM 2255  O   HOH A 389      16.152  -7.048   3.467  1.00 51.22           O  
HETATM 2256  O   HOH A 390      16.764 -14.925 -18.643  1.00 30.32           O  
HETATM 2257  O   HOH A 391       0.208  -4.498 -17.781  1.00 33.78           O  
HETATM 2258  O   HOH A 392      18.796 -12.600 -18.194  1.00 49.85           O  
HETATM 2259  O   HOH A 393       1.863 -18.181 -23.212  1.00 42.02           O  
CONECT 2133 2134 2137 2138
CONECT 2134 2133 2135 2139
CONECT 2135 2134 2136
CONECT 2136 2135 2137 2151
CONECT 2137 2133 2136 2154
CONECT 2138 2133 2140 2144
CONECT 2139 2134 2145 2149
CONECT 2140 2138 2141 2155
CONECT 2141 2140 2142 2156
CONECT 2142 2141 2143 2157
CONECT 2143 2142 2144 2158
CONECT 2144 2138 2143 2159
CONECT 2145 2139 2146 2160
CONECT 2146 2145 2147 2161
CONECT 2147 2146 2148 2162
CONECT 2148 2147 2149 2150
CONECT 2149 2139 2148 2163
CONECT 2150 2148 2164 2165 2166
CONECT 2151 2136 2152 2153
CONECT 2152 2151
CONECT 2153 2151
CONECT 2154 2137
CONECT 2155 2140
CONECT 2156 2141
CONECT 2157 2142
CONECT 2158 2143
CONECT 2159 2144
CONECT 2160 2145
CONECT 2161 2146
CONECT 2162 2147
CONECT 2163 2149
CONECT 2164 2150
CONECT 2165 2150
CONECT 2166 2150
END
