# Supplementary material for: Solvent-Site Prediction for Fragment Docking and Its Implication on Fragment-Based Drug Discovery
Source: J Chem Inf Model. 2025 Nov 24;65(23):12959–77. doi: 10.1021/acs.jcim.5c02352 (PMC12690578; doi:10.1021/acs.jcim.5c02352)
Supplement: Supplementary file 3 [file ci5c02352_si_003.zip › Frag2Lead_dataset/2015-18/rec-lead.pdb]

ATOM      1  N   GLY A  -2       1.741  -4.477   8.711  0.49 35.17           N  
ANISOU    1  N   GLY A  -2     4456   5831   3077   -164    292    935       N  
ATOM      2  CA  GLY A  -2       0.852  -3.892   9.698  1.00 35.43           C  
ANISOU    2  CA  GLY A  -2     4610   5963   2890   -281    445    750       C  
ATOM      3  C   GLY A  -2      -0.217  -3.023   9.073  0.61 31.35           C  
ANISOU    3  C   GLY A  -2     4135   5202   2574   -372    618    423       C  
ATOM      4  O   GLY A  -2      -0.532  -3.176   7.895  0.75 27.55           O  
ANISOU    4  O   GLY A  -2     3593   4386   2488   -301    605    388       O  
ATOM      5  N   SER A  -1      -0.786  -2.128   9.876  0.88 30.80           N  
ANISOU    5  N   SER A  -1     4154   5207   2339   -507    766    162       N  
ATOM      6  CA  SER A  -1      -1.780  -1.164   9.412  1.00 28.07           C  
ANISOU    6  CA  SER A  -1     3812   4585   2269   -587    966   -147       C  
ATOM      7  C   SER A  -1      -1.232  -0.372   8.238  1.00 23.45           C  
ANISOU    7  C   SER A  -1     3135   3839   1934   -585    810   -319       C  
ATOM      8  O   SER A  -1      -0.011  -0.284   8.058  0.67 21.18           O  
ANISOU    8  O   SER A  -1     2818   3730   1501   -593    586   -309       O  
ATOM      9  CB  SER A  -1      -2.176  -0.207  10.541  1.00 30.08           C  
ANISOU    9  CB  SER A  -1     4145   4902   2382   -707   1107   -402       C  
ATOM     10  OG  SER A  -1      -2.868  -0.876  11.579  0.59 32.96           O  
ANISOU   10  OG  SER A  -1     4591   5348   2585   -669   1269   -240       O  
ATOM     11  N   HIS A   0      -2.138   0.194   7.439  1.00 19.05           N  
ANISOU   11  N   HIS A   0     2510   2955   1771   -562    930   -433       N  
ATOM     12  CA  HIS A   0      -1.755   0.968   6.262  1.00 16.56           C  
ANISOU   12  CA  HIS A   0     2096   2479   1716   -535    815   -532       C  
ATOM     13  C   HIS A   0      -0.949   0.083   5.313  1.00 14.75           C  
ANISOU   13  C   HIS A   0     1829   2260   1517   -423    554   -329       C  
ATOM     14  O   HIS A   0       0.196   0.383   4.977  1.00 14.93           O  
ANISOU   14  O   HIS A   0     1834   2374   1464   -429    393   -365       O  
ATOM     15  CB  HIS A   0      -0.963   2.216   6.693  1.00 18.88           C  
ANISOU   15  CB  HIS A   0     2407   2891   1875   -677    852   -822       C  
ATOM     16  CG  HIS A   0      -0.610   3.138   5.574  1.00 19.68           C  
ANISOU   16  CG  HIS A   0     2398   2794   2286   -643    809   -904       C  
ATOM     17  CD2 HIS A   0       0.564   3.727   5.241  1.00 17.59           C  
ANISOU   17  CD2 HIS A   0     2098   2593   1993   -681    687  -1015       C  
ATOM     18  ND1 HIS A   0      -1.531   3.568   4.638  1.00 22.06           N  
ANISOU   18  ND1 HIS A   0     2585   2806   2993   -552    910   -835       N  
ATOM     19  CE1 HIS A   0      -0.933   4.372   3.775  0.71 17.72           C  
ANISOU   19  CE1 HIS A   0     1949   2156   2629   -523    860   -868       C  
ATOM     20  NE2 HIS A   0       0.335   4.485   4.117  0.85 16.05           N  
ANISOU   20  NE2 HIS A   0     1790   2127   2180   -602    744   -998       N  
ATOM     21  N   MET A   1      -1.553  -1.019   4.880  1.00 13.92           N  
ANISOU   21  N   MET A   1     1700   2034   1556   -341    551   -141       N  
ATOM     22  CA  MET A   1      -0.822  -2.008   4.095  1.00 12.39           C  
ANISOU   22  CA  MET A   1     1482   1820   1407   -261    391     19       C  
ATOM     23  C   MET A   1      -0.203  -1.455   2.824  1.00 11.18           C  
ANISOU   23  C   MET A   1     1272   1596   1379   -248    244    -60       C  
ATOM     24  O   MET A   1       0.878  -1.884   2.422  1.00 12.94           O  
ANISOU   24  O   MET A   1     1498   1859   1561   -209    125     10       O  
ATOM     25  CB  MET A   1      -1.699  -3.221   3.775  1.00 13.24           C  
ANISOU   25  CB  MET A   1     1555   1760   1715   -222    480    150       C  
ATOM     26  CG  MET A   1      -2.012  -4.042   4.997  1.00 16.32           C  
ANISOU   26  CG  MET A   1     1999   2214   1987   -198    639    321       C  
ATOM     27  SD  MET A   1      -2.783  -5.615   4.602  1.00 20.82           S  
ANISOU   27  SD  MET A   1     2506   2534   2871   -154    793    477       S  
ATOM     28  CE  MET A   1      -4.364  -5.042   3.985  1.00 28.31           C  
ANISOU   28  CE  MET A   1     3356   3311   4089   -241    857    278       C  
ATOM     29  N   VAL A   2      -0.874  -0.503   2.184  1.00 11.02           N  
ANISOU   29  N   VAL A   2     1186   1467   1535   -269    275   -168       N  
ATOM     30  CA  VAL A   2      -0.366   0.024   0.919  1.00 10.90           C  
ANISOU   30  CA  VAL A   2     1114   1405   1625   -243    158   -186       C  
ATOM     31  C   VAL A   2       0.937   0.805   1.132  1.00 10.75           C  
ANISOU   31  C   VAL A   2     1119   1466   1499   -255    106   -275       C  
ATOM     32  O   VAL A   2       1.706   1.019   0.190  1.00 10.40           O  
ANISOU   32  O   VAL A   2     1050   1395   1505   -221     14   -262       O  
ATOM     33  CB  VAL A   2      -1.431   0.878   0.188  1.00 13.87           C  
ANISOU   33  CB  VAL A   2     1364   1675   2231   -237    207   -184       C  
ATOM     34  CG1 VAL A   2      -1.568   2.247   0.847  1.00 14.40           C  
ANISOU   34  CG1 VAL A   2     1397   1681   2394   -257    378   -295       C  
ATOM     35  CG2 VAL A   2      -1.090   1.001  -1.296  1.00 18.33           C  
ANISOU   35  CG2 VAL A   2     1868   2248   2847   -206     65   -116       C  
ATOM     36  N   GLY A   3       1.194   1.209   2.376  1.00 10.75           N  
ANISOU   36  N   GLY A   3     1163   1587   1335   -323    174   -382       N  
ATOM     37  CA  GLY A   3       2.442   1.865   2.725  1.00 11.54           C  
ANISOU   37  CA  GLY A   3     1257   1815   1311   -383    110   -505       C  
ATOM     38  C   GLY A   3       3.646   0.943   2.630  1.00 12.01           C  
ANISOU   38  C   GLY A   3     1314   2006   1243   -333    -73   -352       C  
ATOM     39  O   GLY A   3       4.788   1.400   2.684  1.00 13.19           O  
ANISOU   39  O   GLY A   3     1415   2254   1342   -370   -164   -420       O  
ATOM     40  N   GLN A   4       3.397  -0.357   2.475  1.00 12.32           N  
ANISOU   40  N   GLN A   4     1378   2015   1289   -251    -96   -143       N  
ATOM     41  CA  GLN A   4       4.479  -1.318   2.334  0.00 13.70           C  
ANISOU   41  CA  GLN A   4     1518   2241   1445   -179   -200     49       C  
ATOM     42  C   GLN A   4       5.007  -1.360   0.907  1.00 11.48           C  
ANISOU   42  C   GLN A   4     1214   1775   1373   -129   -228     39       C  
ATOM     43  O   GLN A   4       6.076  -1.922   0.667  1.00 12.16           O  
ANISOU   43  O   GLN A   4     1253   1859   1509    -75   -276    160       O  
ATOM     44  CB  GLN A   4       4.016  -2.712   2.763  1.00 16.48           C  
ANISOU   44  CB  GLN A   4     1888   2574   1799   -112   -127    280       C  
ATOM     45  CG  GLN A   4       3.695  -2.824   4.241  1.00 19.46           C  
ANISOU   45  CG  GLN A   4     2292   3190   1912   -146    -94    367       C  
ATOM     46  CD  GLN A   4       4.933  -2.774   5.105  0.00 23.07           C  
ANISOU   46  CD  GLN A   4     2677   3978   2112   -160   -249    493       C  
ATOM     47  NE2 GLN A   4       5.082  -1.700   5.867  1.00 26.31           N  
ANISOU   47  NE2 GLN A   4     3102   4639   2256   -308   -303    271       N  
ATOM     48  OE1 GLN A   4       5.752  -3.691   5.082  0.60 23.56           O  
ANISOU   48  OE1 GLN A   4     2646   4071   2233    -53   -307    785       O  
ATOM     49  N   LEU A   5       4.266  -0.757  -0.026  1.00  7.73           N  
ANISOU   49  N   LEU A   5      754   1165   1017   -146   -183    -76       N  
ATOM     50  CA  LEU A   5       4.589  -0.868  -1.457  1.00  7.55           C  
ANISOU   50  CA  LEU A   5      730   1017   1121   -119   -193    -76       C  
ATOM     51  C   LEU A   5       5.091   0.454  -2.033  1.00  8.95           C  
ANISOU   51  C   LEU A   5      869   1175   1357   -119   -205   -164       C  
ATOM     52  O   LEU A   5       4.709   1.547  -1.573  1.00 10.76           O  
ANISOU   52  O   LEU A   5     1064   1417   1610   -151   -162   -255       O  
ATOM     53  CB  LEU A   5       3.369  -1.338  -2.246  1.00  8.91           C  
ANISOU   53  CB  LEU A   5      918   1116   1352   -148   -151    -84       C  
ATOM     54  CG  LEU A   5       2.781  -2.687  -1.845  1.00  8.23           C  
ANISOU   54  CG  LEU A   5      852    982   1292   -162    -80    -26       C  
ATOM     55  CD1 LEU A   5       1.662  -3.086  -2.815  1.00 10.63           C  
ANISOU   55  CD1 LEU A   5     1136   1240   1664   -243    -60    -98       C  
ATOM     56  CD2 LEU A   5       3.864  -3.775  -1.785  1.00  9.10           C  
ANISOU   56  CD2 LEU A   5      972   1025   1462   -115    -27     78       C  
ATOM     57  N   SER A   6       5.948   0.355  -3.045  1.00  7.82           N  
ANISOU   57  N   SER A   6      728    967   1277    -88   -212   -138       N  
ATOM     58  CA  SER A   6       6.536   1.549  -3.654  1.00  9.76           C  
ANISOU   58  CA  SER A   6      929   1165   1614    -71   -186   -182       C  
ATOM     59  C   SER A   6       5.574   2.220  -4.618  1.00 11.54           C  
ANISOU   59  C   SER A   6     1140   1361   1884    -58   -144   -141       C  
ATOM     60  O   SER A   6       5.759   2.133  -5.836  1.00 10.33           O  
ANISOU   60  O   SER A   6     1009   1201   1717    -38   -136    -77       O  
ATOM     61  CB  SER A   6       7.812   1.175  -4.399  1.00  9.51           C  
ANISOU   61  CB  SER A   6      901   1070   1643    -36   -174   -143       C  
ATOM     62  OG  SER A   6       8.848   0.896  -3.493  1.00  9.81           O  
ANISOU   62  OG  SER A   6      874   1157   1697    -33   -228   -131       O  
ATOM     63  N   ARG A   7       4.560   2.894  -4.074  1.00 10.72           N  
ANISOU   63  N   ARG A   7      983   1258   1834    -68   -103   -154       N  
ATOM     64  CA  ARG A   7       3.549   3.549  -4.894  1.00  9.73           C  
ANISOU   64  CA  ARG A   7      778   1123   1798    -33    -68    -32       C  
ATOM     65  C   ARG A   7       4.186   4.507  -5.882  0.86 10.14           C  
ANISOU   65  C   ARG A   7      774   1119   1960     34     -4     67       C  
ATOM     66  O   ARG A   7       4.984   5.377  -5.502  1.00 12.96           O  
ANISOU   66  O   ARG A   7     1133   1361   2432     40    100    -11       O  
ATOM     67  CB  ARG A   7       2.549   4.294  -4.009  1.00  9.35           C  
ANISOU   67  CB  ARG A   7      651   1013   1889    -39     41    -58       C  
ATOM     68  CG  ARG A   7       1.613   3.367  -3.264  1.00 11.93           C  
ANISOU   68  CG  ARG A   7     1010   1396   2126    -91      4    -93       C  
ATOM     69  CD  ARG A   7       0.697   4.160  -2.356  1.00 12.73           C  
ANISOU   69  CD  ARG A   7     1049   1409   2380   -102    168   -138       C  
ATOM     70  NE  ARG A   7       1.401   4.595  -1.150  1.00 12.06           N  
ANISOU   70  NE  ARG A   7     1011   1307   2265   -177    276   -355       N  
ATOM     71  CZ  ARG A   7       0.855   5.334  -0.189  1.00 15.96           C  
ANISOU   71  CZ  ARG A   7     1497   1719   2847   -227    471   -489       C  
ATOM     72  NH1 ARG A   7      -0.405   5.729  -0.283  1.00 16.78           N1+
ANISOU   72  NH1 ARG A   7     1565   1695   3113   -171    568   -382       N1+
ATOM     73  NH2 ARG A   7       1.567   5.660   0.879  1.00 16.88           N  
ANISOU   73  NH2 ARG A   7     1656   1900   2858   -357    555   -740       N  
ATOM     74  N   GLY A   8       3.849   4.330  -7.155  1.00 11.96           N  
ANISOU   74  N   GLY A   8      995   1456   2095     58    -61    231       N  
ATOM     75  CA  GLY A   8       4.392   5.173  -8.199  1.00 13.05           C  
ANISOU   75  CA  GLY A   8     1086   1576   2297    134     15    392       C  
ATOM     76  C   GLY A   8       5.570   4.574  -8.945  1.00 11.96           C  
ANISOU   76  C   GLY A   8     1071   1457   2015    114     10    339       C  
ATOM     77  O   GLY A   8       6.009   5.125  -9.961  1.00 14.50           O  
ANISOU   77  O   GLY A   8     1379   1796   2334    170     84    489       O  
ATOM     78  N   ALA A   9       6.098   3.453  -8.456  1.00  8.97           N  
ANISOU   78  N   ALA A   9      801   1061   1548     44    -40    159       N  
ATOM     79  CA  ALA A   9       7.250   2.834  -9.100  1.00  8.90           C  
ANISOU   79  CA  ALA A   9      889   1012   1481     29     13    106       C  
ATOM     80  C   ALA A   9       6.961   2.332 -10.513  1.00  9.42           C  
ANISOU   80  C   ALA A   9     1035   1235   1308    -35     16    153       C  
ATOM     81  O   ALA A   9       7.828   2.406 -11.389  1.00 11.76           O  
ANISOU   81  O   ALA A   9     1392   1508   1568    -25    128    174       O  
ATOM     82  CB  ALA A   9       7.806   1.703  -8.244  1.00 10.04           C  
ANISOU   82  CB  ALA A   9     1082   1084   1649    -11     -7    -29       C  
ATOM     83  N   ILE A  10       5.761   1.810 -10.744  1.00  9.56           N  
ANISOU   83  N   ILE A  10     1047   1435   1148   -123    -95    149       N  
ATOM     84  CA  ILE A  10       5.445   1.306 -12.073  1.00 11.36           C  
ANISOU   84  CA  ILE A  10     1341   1895   1081   -246   -114    139       C  
ATOM     85  C   ILE A  10       5.476   2.439 -13.100  1.00 13.07           C  
ANISOU   85  C   ILE A  10     1499   2274   1195   -169   -103    402       C  
ATOM     86  O   ILE A  10       6.077   2.298 -14.162  1.00 14.82           O  
ANISOU   86  O   ILE A  10     1820   2596   1214   -221    -14    399       O  
ATOM     87  CB  ILE A  10       4.127   0.525 -12.086  1.00 12.22           C  
ANISOU   87  CB  ILE A  10     1414   2196   1035   -393   -253     55       C  
ATOM     88  CG1 ILE A  10       4.359  -0.836 -11.414  1.00 12.87           C  
ANISOU   88  CG1 ILE A  10     1588   2091   1210   -485   -170   -204       C  
ATOM     89  CG2 ILE A  10       3.602   0.346 -13.510  1.00 15.59           C  
ANISOU   89  CG2 ILE A  10     1846   2987   1090   -551   -331     73       C  
ATOM     90  CD1 ILE A  10       3.098  -1.563 -11.064  1.00 13.89           C  
ANISOU   90  CD1 ILE A  10     1656   2307   1316   -605   -262   -298       C  
ATOM     91  N   ALA A  11       4.868   3.574 -12.765  1.00 14.44           N  
ANISOU   91  N   ALA A  11     1504   2446   1538    -38   -142    646       N  
ATOM     92  CA  ALA A  11       4.911   4.729 -13.667  1.00 16.12           C  
ANISOU   92  CA  ALA A  11     1615   2768   1740     79    -82    983       C  
ATOM     93  C   ALA A  11       6.351   5.204 -13.885  1.00 17.53           C  
ANISOU   93  C   ALA A  11     1873   2717   2069    167    134    974       C  
ATOM     94  O   ALA A  11       6.732   5.558 -15.000  1.00 23.17           O  
ANISOU   94  O   ALA A  11     2617   3565   2622    196    221   1162       O  
ATOM     95  CB  ALA A  11       4.053   5.853 -13.128  1.00 18.57           C  
ANISOU   95  CB  ALA A  11     1699   3011   2347    221    -79   1246       C  
ATOM     96  N   ALA A  12       7.149   5.198 -12.820  1.00 17.11           N  
ANISOU   96  N   ALA A  12     1840   2351   2308    196    219    767       N  
ATOM     97  CA  ALA A  12       8.549   5.616 -12.916  1.00 20.21           C  
ANISOU   97  CA  ALA A  12     2263   2514   2901    262    413    731       C  
ATOM     98  C   ALA A  12       9.340   4.734 -13.881  1.00 22.20           C  
ANISOU   98  C   ALA A  12     2688   2829   2919    180    490    637       C  
ATOM     99  O   ALA A  12      10.145   5.229 -14.667  1.00 25.20           O  
ANISOU   99  O   ALA A  12     3091   3153   3331    240    670    752       O  
ATOM    100  CB  ALA A  12       9.207   5.615 -11.543  1.00 20.28           C  
ANISOU  100  CB  ALA A  12     2231   2272   3204    260    425    505       C  
ATOM    101  N   ILE A  13       9.117   3.426 -13.806  1.00 16.42           N  
ANISOU  101  N   ILE A  13     2069   2177   1992     40    407    418       N  
ATOM    102  CA  ILE A  13       9.823   2.472 -14.659  1.00 19.39           C  
ANISOU  102  CA  ILE A  13     2612   2563   2194    -71    549    263       C  
ATOM    103  C   ILE A  13       9.420   2.631 -16.123  1.00 23.11           C  
ANISOU  103  C   ILE A  13     3161   3363   2258   -150    577    387       C  
ATOM    104  O   ILE A  13      10.274   2.685 -17.015  1.00 25.52           O  
ANISOU  104  O   ILE A  13     3570   3651   2477   -158    787    399       O  
ATOM    105  CB  ILE A  13       9.549   1.019 -14.212  1.00 16.92           C  
ANISOU  105  CB  ILE A  13     2374   2220   1834   -215    511     -5       C  
ATOM    106  CG1 ILE A  13      10.119   0.773 -12.812  1.00 18.02           C  
ANISOU  106  CG1 ILE A  13     2430   2085   2330   -130    495    -64       C  
ATOM    107  CG2 ILE A  13      10.139   0.019 -15.210  1.00 21.18           C  
ANISOU  107  CG2 ILE A  13     3081   2749   2216   -367    733   -206       C  
ATOM    108  CD1 ILE A  13       9.652  -0.522 -12.177  1.00 19.60           C  
ANISOU  108  CD1 ILE A  13     2657   2248   2542   -224    457   -225       C  
ATOM    109  N   MET A  14       8.117   2.721 -16.361  1.00 22.96           N  
ANISOU  109  N   MET A  14     3076   3672   1975   -211    367    498       N  
ATOM    110  CA  MET A  14       7.590   2.728 -17.723  1.00 26.28           C  
ANISOU  110  CA  MET A  14     3542   4535   1908   -334    321    619       C  
ATOM    111  C   MET A  14       7.818   4.047 -18.459  1.00 29.58           C  
ANISOU  111  C   MET A  14     3880   5016   2344   -155    389   1012       C  
ATOM    112  O   MET A  14       8.008   4.051 -19.682  1.00 32.72           O  
ANISOU  112  O   MET A  14     4381   5595   2457   -218    444   1037       O  
ATOM    113  CB  MET A  14       6.101   2.369 -17.721  1.00 25.85           C  
ANISOU  113  CB  MET A  14     3379   4771   1672   -450     35    598       C  
ATOM    114  CG  MET A  14       5.810   0.921 -17.320  1.00 25.08           C  
ANISOU  114  CG  MET A  14     3371   4620   1537   -668     12    180       C  
ATOM    115  SD  MET A  14       6.560  -0.319 -18.411  1.00 32.15           S  
ANISOU  115  SD  MET A  14     4485   5486   2245   -889    237   -203       S  
ATOM    116  CE  MET A  14       5.161  -0.793 -19.418  1.00 36.54           C  
ANISOU  116  CE  MET A  14     4942   6455   2489  -1103     20   -267       C  
ATOM    117  N   GLN A  15       7.801   5.157 -17.722  1.00 33.42           N  
ANISOU  117  N   GLN A  15     4825   4902   2973  -1908   -975   1780       N  
ATOM    118  CA  GLN A  15       7.957   6.482 -18.331  1.00 38.25           C  
ANISOU  118  CA  GLN A  15     5502   5446   3584  -2003  -1065   1960       C  
ATOM    119  C   GLN A  15       9.384   7.016 -18.252  1.00 39.61           C  
ANISOU  119  C   GLN A  15     5672   5592   3784  -2120   -987   2011       C  
ATOM    120  O   GLN A  15      10.059   7.166 -19.277  0.91 39.07           O  
ANISOU  120  O   GLN A  15     5650   5622   3575  -2287   -891   2071       O  
ATOM    121  CB  GLN A  15       7.004   7.489 -17.678  1.00 39.03           C  
ANISOU  121  CB  GLN A  15     5605   5354   3868  -1835  -1239   2030       C  
ATOM    122  CG  GLN A  15       5.535   7.170 -17.870  1.00 41.71           C  
ANISOU  122  CG  GLN A  15     5940   5712   4197  -1716  -1304   2006       C  
ATOM    123  CD  GLN A  15       4.649   7.837 -16.831  0.43 44.40           C  
ANISOU  123  CD  GLN A  15     6253   5863   4753  -1480  -1399   1993       C  
ATOM    124  NE2 GLN A  15       5.161   8.886 -16.203  1.00 46.88           N  
ANISOU  124  NE2 GLN A  15     6587   6019   5206  -1438  -1442   2041       N  
ATOM    125  OE1 GLN A  15       3.519   7.409 -16.595  1.00 45.77           O  
ANISOU  125  OE1 GLN A  15     6392   6034   4964  -1331  -1413   1928       O  
ATOM    126  N   LYS A  16       9.825   7.331 -17.037  1.00 37.15           N  
ANISOU  126  N   LYS A  16     5306   5138   3672  -2023  -1022   1986       N  
ATOM    127  CA  LYS A  16      11.146   7.916 -16.822  1.00 40.00           C  
ANISOU  127  CA  LYS A  16     5647   5447   4106  -2121   -960   2036       C  
ATOM    128  C   LYS A  16      12.235   6.940 -17.245  1.00 40.76           C  
ANISOU  128  C   LYS A  16     5684   5715   4086  -2235   -721   1942       C  
ATOM    129  O   LYS A  16      13.332   7.347 -17.623  0.57 42.11           O  
ANISOU  129  O   LYS A  16     5839   5904   4258  -2363   -616   1994       O  
ATOM    130  CB  LYS A  16      11.341   8.289 -15.346  1.00 39.54           C  
ANISOU  130  CB  LYS A  16     5536   5192   4294  -1976  -1049   1995       C  
ATOM    131  CG  LYS A  16      11.416   9.793 -15.064  0.52 43.55           C  
ANISOU  131  CG  LYS A  16     6100   5504   4941  -1964  -1191   2112       C  
ATOM    132  CD  LYS A  16      10.035  10.419 -14.902  0.67 45.21           C  
ANISOU  132  CD  LYS A  16     6370   5598   5208  -1801  -1343   2135       C  
ATOM    133  CE  LYS A  16      10.131  11.887 -14.483  1.00 47.70           C  
ANISOU  133  CE  LYS A  16     6747   5715   5661  -1763  -1448   2215       C  
ATOM    134  NZ  LYS A  16      10.584  12.785 -15.586  0.90 51.10           N1+
ANISOU  134  NZ  LYS A  16     7258   6178   5982  -1953  -1444   2383       N1+
ATOM    135  N   GLY A  17      11.924   5.650 -17.184  1.00 39.72           N  
ANISOU  135  N   GLY A  17     5515   5705   3870  -2175   -619   1789       N  
ATOM    136  CA  GLY A  17      12.919   4.633 -17.455  1.00 41.63           C  
ANISOU  136  CA  GLY A  17     5692   6095   4031  -2227   -364   1653       C  
ATOM    137  C   GLY A  17      13.899   4.612 -16.304  1.00 41.76           C  
ANISOU  137  C   GLY A  17     5587   6031   4248  -2173   -295   1592       C  
ATOM    138  O   GLY A  17      15.083   4.330 -16.482  1.00 43.49           O  
ANISOU  138  O   GLY A  17     5725   6315   4483  -2231    -97   1538       O  
ATOM    139  N   ASP A  18      13.388   4.934 -15.120  1.00 40.73           N  
ANISOU  139  N   ASP A  18     5440   5742   4292  -2045   -464   1599       N  
ATOM    140  CA  ASP A  18      14.171   4.955 -13.893  0.77 38.81           C  
ANISOU  140  CA  ASP A  18     5088   5385   4275  -1975   -443   1535       C  
ATOM    141  C   ASP A  18      14.623   3.530 -13.584  1.00 38.28           C  
ANISOU  141  C   ASP A  18     4906   5456   4184  -1909   -214   1322       C  
ATOM    142  O   ASP A  18      13.793   2.633 -13.468  1.00 36.28           O  
ANISOU  142  O   ASP A  18     4674   5270   3841  -1816   -198   1218       O  
ATOM    143  CB  ASP A  18      13.293   5.498 -12.759  1.00 37.46           C  
ANISOU  143  CB  ASP A  18     4958   4992   4284  -1809   -686   1566       C  
ATOM    144  CG  ASP A  18      14.097   6.088 -11.610  0.08 37.14           C  
ANISOU  144  CG  ASP A  18     4849   4760   4502  -1753   -744   1547       C  
ATOM    145  OD1 ASP A  18      15.254   5.665 -11.402  0.61 37.88           O  
ANISOU  145  OD1 ASP A  18     4815   4919   4660  -1805   -574   1456       O  
ATOM    146  OD2 ASP A  18      13.561   6.974 -10.907  0.50 36.49           O1-
ANISOU  146  OD2 ASP A  18     4835   4466   4563  -1631   -953   1594       O1-
ATOM    147  N   THR A  19      15.932   3.311 -13.469  1.00 38.91           N  
ANISOU  147  N   THR A  19     4859   5577   4347  -1943    -30   1249       N  
ATOM    148  CA  THR A  19      16.450   1.958 -13.249  1.00 39.17           C  
ANISOU  148  CA  THR A  19     4779   5738   4368  -1845    207   1031       C  
ATOM    149  C   THR A  19      17.263   1.812 -11.962  1.00 35.91           C  
ANISOU  149  C   THR A  19     4201   5233   4211  -1740    241    920       C  
ATOM    150  O   THR A  19      17.604   0.695 -11.559  1.00 35.10           O  
ANISOU  150  O   THR A  19     4000   5203   4132  -1606    410    725       O  
ATOM    151  CB  THR A  19      17.328   1.505 -14.417  0.46 43.77           C  
ANISOU  151  CB  THR A  19     5349   6464   4815  -1920    438   1006       C  
ATOM    152  CG2 THR A  19      18.612   2.308 -14.433  1.00 44.57           C  
ANISOU  152  CG2 THR A  19     5356   6516   5061  -2021    486   1105       C  
ATOM    153  OG1 THR A  19      17.643   0.115 -14.268  1.00 45.63           O  
ANISOU  153  OG1 THR A  19     5518   6788   5032  -1771    641    795       O  
ATOM    154  N   ASN A  20      17.590   2.932 -11.328  1.00 34.64           N  
ANISOU  154  N   ASN A  20     4020   4898   4244  -1778     72   1031       N  
ATOM    155  CA  ASN A  20      18.400   2.884 -10.116  1.00 34.88           C  
ANISOU  155  CA  ASN A  20     3901   4825   4527  -1683     73    921       C  
ATOM    156  C   ASN A  20      17.555   2.624  -8.873  1.00 30.98           C  
ANISOU  156  C   ASN A  20     3412   4186   4173  -1498    -84    813       C  
ATOM    157  O   ASN A  20      18.083   2.362  -7.789  0.52 29.73           O  
ANISOU  157  O   ASN A  20     3137   3948   4211  -1372    -83    673       O  
ATOM    158  CB  ASN A  20      19.220   4.165  -9.960  0.00 38.80           C  
ANISOU  158  CB  ASN A  20     4387   5188   5169  -1792    -40   1058       C  
ATOM    159  CG  ASN A  20      20.404   4.215 -10.909  0.91 43.52           C  
ANISOU  159  CG  ASN A  20     4908   5921   5707  -1939    162   1111       C  
ATOM    160  ND2 ASN A  20      20.607   5.363 -11.541  0.62 46.12           N  
ANISOU  160  ND2 ASN A  20     5316   6200   6008  -2099     75   1295       N  
ATOM    161  OD1 ASN A  20      21.125   3.230 -11.076  0.44 44.16           O  
ANISOU  161  OD1 ASN A  20     4866   6134   5778  -1892    392    989       O  
ATOM    162  N   ILE A  21      16.239   2.690  -9.036  1.00 22.34           N  
ANISOU  162  N   ILE A  21     2458   3048   2984  -1467   -224    877       N  
ATOM    163  CA  ILE A  21      15.330   2.420  -7.927  1.00 19.71           C  
ANISOU  163  CA  ILE A  21     2153   2550   2786  -1234   -376    761       C  
ATOM    164  C   ILE A  21      15.335   0.935  -7.562  1.00 18.53           C  
ANISOU  164  C   ILE A  21     1899   2545   2597  -1054   -172    487       C  
ATOM    165  O   ILE A  21      15.631   0.079  -8.400  1.00 18.24           O  
ANISOU  165  O   ILE A  21     1815   2750   2365  -1150     67    433       O  
ATOM    166  CB  ILE A  21      13.883   2.867  -8.245  1.00 19.47           C  
ANISOU  166  CB  ILE A  21     2309   2431   2656  -1174   -568    884       C  
ATOM    167  CG1 ILE A  21      13.403   2.267  -9.566  1.00 20.36           C  
ANISOU  167  CG1 ILE A  21     2476   2794   2465  -1305   -437    929       C  
ATOM    168  CG2 ILE A  21      13.796   4.385  -8.334  1.00 21.63           C  
ANISOU  168  CG2 ILE A  21     2706   2510   3001  -1268   -788   1124       C  
ATOM    169  CD1 ILE A  21      11.939   2.529  -9.841  1.00 20.53           C  
ANISOU  169  CD1 ILE A  21     2651   2761   2388  -1229   -623   1033       C  
ATOM    170  N   LYS A  22      15.011   0.632  -6.310  1.00 15.36           N  
ANISOU  170  N   LYS A  22     1476   1984   2375   -792   -257    315       N  
ATOM    171  CA  LYS A  22      14.864  -0.753  -5.867  1.00 13.23           C  
ANISOU  171  CA  LYS A  22     1133   1818   2076   -591    -83     52       C  
ATOM    172  C   LYS A  22      13.478  -0.925  -5.270  1.00 11.14           C  
ANISOU  172  C   LYS A  22      985   1411   1835   -351   -236    -21       C  
ATOM    173  O   LYS A  22      13.315  -1.060  -4.052  1.00 11.04           O  
ANISOU  173  O   LYS A  22      960   1223   2012   -115   -314   -162       O  
ATOM    174  CB  LYS A  22      15.951  -1.106  -4.850  1.00 15.10           C  
ANISOU  174  CB  LYS A  22     1205   2016   2514   -488     -3   -107       C  
ATOM    175  CG  LYS A  22      17.362  -1.093  -5.437  1.00 19.28           C  
ANISOU  175  CG  LYS A  22     1585   2717   3024   -707    181    -38       C  
ATOM    176  CD  LYS A  22      18.404  -1.457  -4.394  1.00 24.48           C  
ANISOU  176  CD  LYS A  22     2191   3338   3774   -529    200   -131       C  
ATOM    177  CE  LYS A  22      19.795  -1.033  -4.834  1.00 30.18           C  
ANISOU  177  CE  LYS A  22     2791   4164   4512   -723    261     25       C  
ATOM    178  NZ  LYS A  22      20.791  -1.162  -3.732  0.31 29.97           N1+
ANISOU  178  NZ  LYS A  22     2720   4097   4570   -600    232    -57       N1+
ATOM    179  N   PRO A  23      12.463  -0.908  -6.131  1.00 11.60           N  
ANISOU  179  N   PRO A  23     1159   1546   1702   -412   -281     83       N  
ATOM    180  CA  PRO A  23      11.082  -0.791  -5.661  1.00 10.46           C  
ANISOU  180  CA  PRO A  23     1124   1251   1596   -214   -465     87       C  
ATOM    181  C   PRO A  23      10.553  -2.045  -4.989  1.00  9.34           C  
ANISOU  181  C   PRO A  23      947   1140   1463     29   -362   -172       C  
ATOM    182  O   PRO A  23      10.934  -3.177  -5.319  1.00  9.64           O  
ANISOU  182  O   PRO A  23      915   1379   1368      6   -126   -335       O  
ATOM    183  CB  PRO A  23      10.306  -0.502  -6.948  1.00 11.79           C  
ANISOU  183  CB  PRO A  23     1399   1550   1532   -395   -518    286       C  
ATOM    184  CG  PRO A  23      11.121  -1.180  -8.027  1.00 13.18           C  
ANISOU  184  CG  PRO A  23     1521   2001   1485   -620   -269    257       C  
ATOM    185  CD  PRO A  23      12.545  -0.963  -7.606  1.00 13.69           C  
ANISOU  185  CD  PRO A  23     1462   2038   1702   -676   -168    219       C  
ATOM    186  N   ILE A  24       9.662  -1.823  -4.029  1.00  8.16           N  
ANISOU  186  N   ILE A  24      747   1323   1029   -346    106     80       N  
ATOM    187  CA  ILE A  24       8.996  -2.921  -3.354  1.00  7.27           C  
ANISOU  187  CA  ILE A  24      648   1256    860   -296     56     95       C  
ATOM    188  C   ILE A  24       7.614  -3.115  -3.969  1.00  8.35           C  
ANISOU  188  C   ILE A  24      832   1296   1045   -279     41    126       C  
ATOM    189  O   ILE A  24       6.782  -2.193  -3.978  1.00  9.36           O  
ANISOU  189  O   ILE A  24      953   1339   1263   -301     49     95       O  
ATOM    190  CB  ILE A  24       8.923  -2.680  -1.831  1.00  7.68           C  
ANISOU  190  CB  ILE A  24      670   1363    885   -318     51     34       C  
ATOM    191  CG1 ILE A  24      10.338  -2.596  -1.259  1.00  9.74           C  
ANISOU  191  CG1 ILE A  24      850   1774   1076   -337     41    -21       C  
ATOM    192  CG2 ILE A  24       8.145  -3.797  -1.154  1.00 10.29           C  
ANISOU  192  CG2 ILE A  24     1027   1734   1147   -302     40     63       C  
ATOM    193  CD1 ILE A  24      10.399  -2.208   0.224  1.00 10.26           C  
ANISOU  193  CD1 ILE A  24      873   1944   1082   -373     31   -107       C  
ATOM    194  N   LEU A  25       7.390  -4.312  -4.516  1.00  8.52           N  
ANISOU  194  N   LEU A  25      876   1341   1018   -246     10    184       N  
ATOM    195  CA  LEU A  25       6.175  -4.608  -5.280  1.00  7.64           C  
ANISOU  195  CA  LEU A  25      780   1162    963   -248    -27    211       C  
ATOM    196  C   LEU A  25       5.496  -5.854  -4.750  1.00  7.99           C  
ANISOU  196  C   LEU A  25      827   1200   1007   -245    -16    196       C  
ATOM    197  O   LEU A  25       6.129  -6.689  -4.103  1.00 10.97           O  
ANISOU  197  O   LEU A  25     1232   1633   1303   -229     12    225       O  
ATOM    198  CB  LEU A  25       6.520  -4.831  -6.764  1.00  8.63           C  
ANISOU  198  CB  LEU A  25      965   1277   1038   -226    -62    303       C  
ATOM    199  CG  LEU A  25       7.274  -3.709  -7.461  1.00  8.64           C  
ANISOU  199  CG  LEU A  25     1023   1248   1010   -248    -20    333       C  
ATOM    200  CD1 LEU A  25       7.705  -4.155  -8.860  1.00 10.71           C  
ANISOU  200  CD1 LEU A  25     1406   1480   1181   -173    -16    367       C  
ATOM    201  CD2 LEU A  25       6.396  -2.473  -7.537  1.00  9.42           C  
ANISOU  201  CD2 LEU A  25     1165   1221   1194   -259    -62    318       C  
ATOM    202  N   GLN A  26       4.202  -5.988  -5.029  1.00  6.19           N  
ANISOU  202  N   GLN A  26      567    900    885   -265    -40    139       N  
ATOM    203  CA  GLN A  26       3.501  -7.219  -4.697  1.00  6.67           C  
ANISOU  203  CA  GLN A  26      636    926    975   -305      7    105       C  
ATOM    204  C   GLN A  26       3.249  -8.051  -5.954  1.00  7.58           C  
ANISOU  204  C   GLN A  26      787    994   1101   -274    -76    110       C  
ATOM    205  O   GLN A  26       2.834  -7.529  -6.989  1.00  7.87           O  
ANISOU  205  O   GLN A  26      804   1003   1181   -216   -194     72       O  
ATOM    206  CB  GLN A  26       2.169  -6.938  -3.990  1.00  6.57           C  
ANISOU  206  CB  GLN A  26      551    866   1080   -336     30     22       C  
ATOM    207  CG  GLN A  26       1.501  -8.210  -3.481  1.00  8.23           C  
ANISOU  207  CG  GLN A  26      798   1038   1293   -399    124    -17       C  
ATOM    208  CD  GLN A  26       0.190  -7.950  -2.771  1.00  8.94           C  
ANISOU  208  CD  GLN A  26      826   1115   1455   -432    185   -131       C  
ATOM    209  NE2 GLN A  26      -0.131  -8.807  -1.801  1.00 10.87           N  
ANISOU  209  NE2 GLN A  26     1132   1326   1671   -503    325   -153       N  
ATOM    210  OE1 GLN A  26      -0.533  -6.994  -3.084  1.00  9.29           O  
ANISOU  210  OE1 GLN A  26      781   1171   1578   -396    128   -212       O  
ATOM    211  N   VAL A  27       3.503  -9.349  -5.851  1.00  7.21           N  
ANISOU  211  N   VAL A  27      832    916    992   -278    -20    144       N  
ATOM    212  CA  VAL A  27       3.136 -10.281  -6.913  1.00  6.88           C  
ANISOU  212  CA  VAL A  27      841    803    970   -249    -79    100       C  
ATOM    213  C   VAL A  27       1.635 -10.546  -6.820  1.00  8.59           C  
ANISOU  213  C   VAL A  27      950    949   1365   -355    -67    -66       C  
ATOM    214  O   VAL A  27       1.127 -10.959  -5.772  1.00 10.70           O  
ANISOU  214  O   VAL A  27     1207   1174   1685   -472     80   -102       O  
ATOM    215  CB  VAL A  27       3.883 -11.593  -6.755  1.00  8.45           C  
ANISOU  215  CB  VAL A  27     1191    958   1060   -216     -9    174       C  
ATOM    216  CG1 VAL A  27       3.399 -12.597  -7.799  1.00 11.67           C  
ANISOU  216  CG1 VAL A  27     1657   1271   1506   -208    -55     95       C  
ATOM    217  CG2 VAL A  27       5.384 -11.358  -6.880  1.00 10.27           C  
ANISOU  217  CG2 VAL A  27     1466   1291   1146    -95    -29    288       C  
ATOM    218  N   ILE A  28       0.913 -10.251  -7.901  1.00  7.85           N  
ANISOU  218  N   ILE A  28      777    851   1354   -306   -222   -180       N  
ATOM    219  CA  ILE A  28      -0.516 -10.555  -7.963  1.00 10.22           C  
ANISOU  219  CA  ILE A  28      966   1136   1783   -356   -217   -346       C  
ATOM    220  C   ILE A  28      -0.781 -11.930  -8.596  1.00 13.93           C  
ANISOU  220  C   ILE A  28     1484   1530   2280   -405   -219   -430       C  
ATOM    221  O   ILE A  28      -1.623 -12.699  -8.122  1.00 14.74           O  
ANISOU  221  O   ILE A  28     1553   1590   2456   -505   -101   -505       O  
ATOM    222  CB  ILE A  28      -1.317  -9.466  -8.707  1.00 11.54           C  
ANISOU  222  CB  ILE A  28     1037   1350   1999   -227   -369   -426       C  
ATOM    223  CG1 ILE A  28      -1.071  -8.089  -8.087  1.00 12.98           C  
ANISOU  223  CG1 ILE A  28     1203   1565   2165   -184   -352   -357       C  
ATOM    224  CG2 ILE A  28      -2.803  -9.812  -8.700  1.00 12.82           C  
ANISOU  224  CG2 ILE A  28     1059   1509   2301   -252   -350   -601       C  
ATOM    225  CD1 ILE A  28      -1.376  -8.025  -6.582  1.00 13.71           C  
ANISOU  225  CD1 ILE A  28     1256   1672   2281   -286   -169   -354       C  
ATOM    226  N   ASN A  29      -0.064 -12.238  -9.671  1.00 10.18           N  
ANISOU  226  N   ASN A  29     1112   1027   1729   -321   -358   -417       N  
ATOM    227  CA  ASN A  29      -0.221 -13.512 -10.359  1.00 12.48           C  
ANISOU  227  CA  ASN A  29     1482   1233   2025   -351   -370   -510       C  
ATOM    228  C   ASN A  29       1.084 -13.888 -11.038  1.00 10.51           C  
ANISOU  228  C   ASN A  29     1446    988   1560   -214   -389   -353       C  
ATOM    229  O   ASN A  29       1.866 -13.012 -11.419  1.00 11.89           O  
ANISOU  229  O   ASN A  29     1666   1253   1598    -90   -452   -227       O  
ATOM    230  CB  ASN A  29      -1.348 -13.438 -11.402  1.00 13.86           C  
ANISOU  230  CB  ASN A  29     1544   1474   2248   -290   -511   -661       C  
ATOM    231  CG  ASN A  29      -1.733 -14.801 -11.938  1.00 20.99           C  
ANISOU  231  CG  ASN A  29     2493   2299   3183   -364   -490   -783       C  
ATOM    232  ND2 ASN A  29      -2.003 -14.878 -13.236  0.64 24.05           N  
ANISOU  232  ND2 ASN A  29     2883   2730   3524   -253   -669   -877       N  
ATOM    233  OD1 ASN A  29      -1.776 -15.776 -11.191  0.67 21.20           O  
ANISOU  233  OD1 ASN A  29     2580   2214   3259   -510   -310   -778       O  
ATOM    234  N   ILE A  30       1.322 -15.190 -11.170  1.00 11.70           N  
ANISOU  234  N   ILE A  30     1729   1028   1689   -246   -310   -372       N  
ATOM    235  CA  ILE A  30       2.470 -15.699 -11.910  1.00 13.06           C  
ANISOU  235  CA  ILE A  30     2082   1200   1680   -104   -325   -275       C  
ATOM    236  C   ILE A  30       1.977 -16.791 -12.830  0.91 14.22           C  
ANISOU  236  C   ILE A  30     2299   1244   1861   -125   -381   -449       C  
ATOM    237  O   ILE A  30       1.184 -17.654 -12.431  1.00 17.51           O  
ANISOU  237  O   ILE A  30     2699   1522   2430   -281   -297   -579       O  
ATOM    238  CB  ILE A  30       3.542 -16.327 -10.991  1.00 18.07           C  
ANISOU  238  CB  ILE A  30     2854   1781   2232    -69   -160   -110       C  
ATOM    239  CG1 ILE A  30       3.986 -15.349  -9.909  0.88 16.42           C  
ANISOU  239  CG1 ILE A  30     2569   1674   1996    -68   -105     25       C  
ATOM    240  CG2 ILE A  30       4.749 -16.795 -11.814  1.00 20.68           C  
ANISOU  240  CG2 ILE A  30     3322   2137   2400    103   -179    -50       C  
ATOM    241  CD1 ILE A  30       4.969 -15.949  -8.902  0.70 18.44           C  
ANISOU  241  CD1 ILE A  30     2954   1897   2157     -3     10    163       C  
ATOM    242  N   ARG A  31       2.430 -16.770 -14.070  1.00 13.80           N  
ANISOU  242  N   ARG A  31     2335   1247   1662     14   -505   -468       N  
ATOM    243  CA  ARG A  31       2.102 -17.898 -14.920  1.00 19.72           C  
ANISOU  243  CA  ARG A  31     3178   1895   2419      2   -553   -644       C  
ATOM    244  C   ARG A  31       3.230 -18.211 -15.879  1.00 18.31           C  
ANISOU  244  C   ARG A  31     3187   1747   2024    174   -561   -580       C  
ATOM    245  O   ARG A  31       4.000 -17.324 -16.256  1.00 16.42           O  
ANISOU  245  O   ARG A  31     2974   1641   1625    293   -580   -451       O  
ATOM    246  CB  ARG A  31       0.794 -17.651 -15.664  1.00 26.15           C  
ANISOU  246  CB  ARG A  31     3822   2780   3334    -45   -716   -842       C  
ATOM    247  CG  ARG A  31       0.872 -16.546 -16.669  1.00 29.78           C  
ANISOU  247  CG  ARG A  31     4281   3394   3640    124   -891   -789       C  
ATOM    248  CD  ARG A  31      -0.446 -16.414 -17.399  0.09 34.63           C  
ANISOU  248  CD  ARG A  31     4737   4071   4348    125  -1036   -952       C  
ATOM    249  NE  ARG A  31      -0.350 -15.452 -18.488  0.83 37.88           N  
ANISOU  249  NE  ARG A  31     5226   4568   4596    317  -1185   -886       N  
ATOM    250  CZ  ARG A  31       0.056 -15.764 -19.713  0.23 41.65           C  
ANISOU  250  CZ  ARG A  31     5872   5056   4895    426  -1247   -892       C  
ATOM    251  NH1 ARG A  31       0.403 -17.013 -19.997  1.00 43.97           N1+
ANISOU  251  NH1 ARG A  31     6252   5295   5158    377  -1191   -974       N1+
ATOM    252  NH2 ARG A  31       0.119 -14.827 -20.647  1.00 43.76           N  
ANISOU  252  NH2 ARG A  31     6246   5366   5016    581  -1338   -818       N  
ATOM    253  N   PRO A  32       3.338 -19.486 -16.267  1.00 17.06           N  
ANISOU  253  N   PRO A  32     3164   1451   1865    175   -517   -686       N  
ATOM    254  CA  PRO A  32       4.358 -19.857 -17.245  1.00 17.59           C  
ANISOU  254  CA  PRO A  32     3388   1558   1737    340   -506   -659       C  
ATOM    255  C   PRO A  32       3.970 -19.435 -18.644  1.00 23.23           C  
ANISOU  255  C   PRO A  32     4078   2403   2347    394   -661   -739       C  
ATOM    256  O   PRO A  32       2.786 -19.405 -18.995  1.00 26.39           O  
ANISOU  256  O   PRO A  32     4357   2818   2851    310   -786   -882       O  
ATOM    257  CB  PRO A  32       4.386 -21.392 -17.178  1.00 21.39           C  
ANISOU  257  CB  PRO A  32     3966   1856   2305    300   -397   -738       C  
ATOM    258  CG  PRO A  32       3.354 -21.800 -16.160  1.00 22.33           C  
ANISOU  258  CG  PRO A  32     3998   1831   2654     92   -326   -797       C  
ATOM    259  CD  PRO A  32       2.477 -20.628 -15.906  1.00 19.58           C  
ANISOU  259  CD  PRO A  32     3455   1604   2382      2   -432   -827       C  
ATOM    260  N   ILE A  33       4.983 -19.107 -19.430  1.00 20.32           N  
ANISOU  260  N   ILE A  33     3813   2129   1780    533   -625   -642       N  
ATOM    261  CA  ILE A  33       4.794 -18.732 -20.820  1.00 24.60           C  
ANISOU  261  CA  ILE A  33     4395   2759   2194    601   -726   -676       C  
ATOM    262  C   ILE A  33       4.929 -19.969 -21.686  1.00 26.89           C  
ANISOU  262  C   ILE A  33     4793   2991   2433    631   -715   -815       C  
ATOM    263  O   ILE A  33       5.685 -20.876 -21.347  1.00 30.05           O  
ANISOU  263  O   ILE A  33     5263   3309   2847    655   -580   -814       O  
ATOM    264  CB  ILE A  33       5.845 -17.664 -21.212  1.00 27.86           C  
ANISOU  264  CB  ILE A  33     4856   3277   2455    684   -624   -494       C  
ATOM    265  CG1 ILE A  33       5.326 -16.282 -20.850  1.00 30.18           C  
ANISOU  265  CG1 ILE A  33     5049   3619   2801    646   -684   -401       C  
ATOM    266  CG2 ILE A  33       6.207 -17.719 -22.695  1.00 33.72           C  
ANISOU  266  CG2 ILE A  33     5732   4059   3021    763   -620   -520       C  
ATOM    267  CD1 ILE A  33       6.241 -15.196 -21.270  1.00 31.38           C  
ANISOU  267  CD1 ILE A  33     5236   3836   2850    667   -556   -253       C  
ATOM    268  N   THR A  34       4.166 -20.031 -22.777  1.00 39.65           N  
ANISOU  268  N   THR A  34     4153   7411   3502  -1034  -1520   1158       N  
ATOM    269  CA  THR A  34       4.387 -21.048 -23.803  1.00 46.04           C  
ANISOU  269  CA  THR A  34     5293   8443   3759  -1224  -1709    577       C  
ATOM    270  C   THR A  34       5.779 -20.840 -24.399  1.00 48.08           C  
ANISOU  270  C   THR A  34     5700   8880   3689  -1006  -1184    226       C  
ATOM    271  O   THR A  34       6.010 -19.850 -25.098  1.00 48.62           O  
ANISOU  271  O   THR A  34     5755   9418   3302  -1019  -1004    500       O  
ATOM    272  CB  THR A  34       3.341 -20.947 -24.929  1.00 48.61           C  
ANISOU  272  CB  THR A  34     5790   9010   3669  -1487  -1980    682       C  
ATOM    273  CG2 THR A  34       3.606 -21.993 -26.006  1.00 60.97           C  
ANISOU  273  CG2 THR A  34     7792  10763   4610  -1705  -2131     25       C  
ATOM    274  OG1 THR A  34       2.029 -21.143 -24.385  1.00 47.53           O  
ANISOU  274  OG1 THR A  34     5522   8503   4036  -1542  -2219    941       O  
ATOM    275  N   THR A  35       6.702 -21.763 -24.130  1.00 45.62           N  
ANISOU  275  N   THR A  35     5508   8198   3628   -814   -946   -354       N  
ATOM    276  CA  THR A  35       8.098 -21.571 -24.528  1.00 52.56           C  
ANISOU  276  CA  THR A  35     6442   9202   4329   -557   -392   -657       C  
ATOM    277  C   THR A  35       8.578 -22.476 -25.668  0.59 59.85           C  
ANISOU  277  C   THR A  35     7749  10254   4736   -600   -254  -1400       C  
ATOM    278  O   THR A  35       9.283 -22.020 -26.566  1.00 64.03           O  
ANISOU  278  O   THR A  35     8383  11213   4733   -556    115  -1523       O  
ATOM    279  CB  THR A  35       9.068 -21.684 -23.313  0.57 59.15           C  
ANISOU  279  CB  THR A  35     7042   9539   5893   -231    -92   -674       C  
ATOM    280  CG2 THR A  35       8.890 -23.010 -22.584  1.00 58.51           C  
ANISOU  280  CG2 THR A  35     7023   8848   6361   -226   -344  -1072       C  
ATOM    281  OG1 THR A  35      10.423 -21.563 -23.759  1.00 61.79           O  
ANISOU  281  OG1 THR A  35     7396  10007   6074     12    438   -968       O  
ATOM    282  N   GLY A  36       8.193 -23.749 -25.635  1.00 62.47           N  
ANISOU  282  N   GLY A  36     8307  10215   5211   -699   -545  -1897       N  
ATOM    283  CA  GLY A  36       8.690 -24.717 -26.598  0.85 70.65           C  
ANISOU  283  CA  GLY A  36     9744  11261   5838   -703   -390  -2680       C  
ATOM    284  C   GLY A  36       9.562 -25.762 -25.925  0.72 72.03           C  
ANISOU  284  C   GLY A  36     9905  10813   6647   -393   -184  -3220       C  
ATOM    285  O   GLY A  36       9.101 -26.483 -25.039  0.85 70.60           O  
ANISOU  285  O   GLY A  36     9666  10110   7047   -423   -542  -3233       O  
ATOM    286  N   ASN A  37      10.821 -25.852 -26.347  1.00 75.30           N  
ANISOU  286  N   ASN A  37    10356  11284   6970   -104    384  -3648       N  
ATOM    287  CA  ASN A  37      11.792 -26.722 -25.682  1.00 75.52           C  
ANISOU  287  CA  ASN A  37    10289  10723   7682    244    630  -4093       C  
ATOM    288  C   ASN A  37      12.935 -25.926 -25.063  0.17 71.64           C  
ANISOU  288  C   ASN A  37     9388  10243   7590    577   1115  -3763       C  
ATOM    289  O   ASN A  37      14.109 -26.213 -25.295  0.85 74.91           O  
ANISOU  289  O   ASN A  37     9758  10589   8117    880   1608  -4171       O  
ATOM    290  CB  ASN A  37      12.339 -27.780 -26.643  1.00 83.99           C  
ANISOU  290  CB  ASN A  37    11752  11715   8446    339    880  -4986       C  
ATOM    291  CG  ASN A  37      11.376 -28.934 -26.850  0.00 87.56           C  
ANISOU  291  CG  ASN A  37    12601  11812   8855     71    332  -5304       C  
ATOM    292  ND2 ASN A  37      11.330 -29.449 -28.072  0.00 95.22           N  
ANISOU  292  ND2 ASN A  37    14044  12919   9215    -46    393  -5659       N  
ATOM    293  OD1 ASN A  37      10.684 -29.359 -25.925  0.79 83.84           O  
ANISOU  293  OD1 ASN A  37    12029  10922   8905    -42   -153  -5159       O  
ATOM    294  N   SER A  38      12.568 -24.917 -24.281  1.00 65.14           N  
ANISOU  294  N   SER A  38     8266   9502   6981    510    970  -3015       N  
ATOM    295  CA  SER A  38      13.513 -24.078 -23.562  1.00 59.15           C  
ANISOU  295  CA  SER A  38     7138   8723   6616    757   1330  -2596       C  
ATOM    296  C   SER A  38      13.095 -24.165 -22.104  0.74 50.00           C  
ANISOU  296  C   SER A  38     5758   7029   6209    733    982  -2200       C  
ATOM    297  O   SER A  38      12.003 -24.657 -21.815  0.91 47.75           O  
ANISOU  297  O   SER A  38     5586   6546   6012    505    500  -2175       O  
ATOM    298  CB  SER A  38      13.397 -22.637 -24.058  1.00 58.28           C  
ANISOU  298  CB  SER A  38     6937   9255   5950    648   1476  -2032       C  
ATOM    299  OG  SER A  38      13.309 -22.594 -25.471  0.40 64.95           O  
ANISOU  299  OG  SER A  38     8068  10645   5963    509   1610  -2335       O  
ATOM    300  N   PRO A  39      13.954 -23.710 -21.175  1.00 45.09           N  
ANISOU  300  N   PRO A  39     4832   6176   6122    936   1212  -1880       N  
ATOM    301  CA  PRO A  39      13.452 -23.667 -19.797  1.00 38.87           C  
ANISOU  301  CA  PRO A  39     3881   4941   5946    844    872  -1448       C  
ATOM    302  C   PRO A  39      12.227 -22.767 -19.727  1.00 35.16           C  
ANISOU  302  C   PRO A  39     3409   4786   5166    587    587   -894       C  
ATOM    303  O   PRO A  39      12.094 -21.858 -20.555  1.00 32.25           O  
ANISOU  303  O   PRO A  39     3068   4969   4215    538    731   -682       O  
ATOM    304  CB  PRO A  39      14.621 -23.059 -19.006  1.00 37.52           C  
ANISOU  304  CB  PRO A  39     3519   4631   6105   1003   1122  -1037       C  
ATOM    305  CG  PRO A  39      15.523 -22.436 -20.034  0.58 39.90           C  
ANISOU  305  CG  PRO A  39     3836   5430   5896   1160   1536  -1060       C  
ATOM    306  CD  PRO A  39      15.355 -23.267 -21.269  0.65 46.04           C  
ANISOU  306  CD  PRO A  39     4771   6398   6326   1207   1728  -1848       C  
ATOM    307  N   PRO A  40      11.325 -23.028 -18.770  1.00 30.64           N  
ANISOU  307  N   PRO A  40     2790   3868   4982    417    185   -657       N  
ATOM    308  CA  PRO A  40      10.120 -22.203 -18.689  1.00 28.63           C  
ANISOU  308  CA  PRO A  40     2490   3895   4494    202    -64   -133       C  
ATOM    309  C   PRO A  40      10.477 -20.747 -18.449  1.00 24.02           C  
ANISOU  309  C   PRO A  40     1723   3575   3828    294    219    442       C  
ATOM    310  O   PRO A  40      11.553 -20.458 -17.917  1.00 19.33           O  
ANISOU  310  O   PRO A  40     1121   2781   3443    439    476    477       O  
ATOM    311  CB  PRO A  40       9.381 -22.771 -17.471  1.00 27.83           C  
ANISOU  311  CB  PRO A  40     2315   3299   4959     55   -436     15       C  
ATOM    312  CG  PRO A  40      10.425 -23.484 -16.672  1.00 29.39           C  
ANISOU  312  CG  PRO A  40     2464   2962   5742    214   -318   -232       C  
ATOM    313  CD  PRO A  40      11.394 -24.027 -17.688  1.00 31.98           C  
ANISOU  313  CD  PRO A  40     2920   3388   5845    413    -42   -809       C  
ATOM    314  N   ARG A  41       9.608 -19.851 -18.898  1.00 19.44           N  
ANISOU  314  N   ARG A  41     3036   2604   1747    934   -342   -677       N  
ATOM    315  CA  ARG A  41       9.682 -18.445 -18.539  1.00 19.53           C  
ANISOU  315  CA  ARG A  41     3025   2683   1713    867   -171   -541       C  
ATOM    316  C   ARG A  41       8.452 -18.130 -17.718  0.91 17.91           C  
ANISOU  316  C   ARG A  41     2752   2414   1639    681   -316   -576       C  
ATOM    317  O   ARG A  41       7.359 -18.640 -18.001  1.00 22.55           O  
ANISOU  317  O   ARG A  41     3330   2930   2308    676   -502   -659       O  
ATOM    318  CB  ARG A  41       9.660 -17.568 -19.784  1.00 26.01           C  
ANISOU  318  CB  ARG A  41     3947   3588   2347   1046    -62   -434       C  
ATOM    319  CG  ARG A  41      11.004 -17.337 -20.425  1.00 33.61           C  
ANISOU  319  CG  ARG A  41     4934   4615   3221   1196    194   -285       C  
ATOM    320  CD  ARG A  41      11.679 -16.074 -19.893  1.00 34.43           C  
ANISOU  320  CD  ARG A  41     4920   4733   3427   1096    457    -80       C  
ATOM    321  NE  ARG A  41      12.955 -15.855 -20.570  1.00 35.46           N  
ANISOU  321  NE  ARG A  41     5024   4882   3566   1221    705     99       N  
ATOM    322  CZ  ARG A  41      14.001 -15.237 -20.033  1.00 35.20           C  
ANISOU  322  CZ  ARG A  41     4810   4809   3757   1120    922    263       C  
ATOM    323  NH1 ARG A  41      13.937 -14.758 -18.801  1.00 31.48           N1+
ANISOU  323  NH1 ARG A  41     4175   4291   3496    910    916    262       N1+
ATOM    324  NH2 ARG A  41      15.115 -15.099 -20.739  1.00 38.44           N  
ANISOU  324  NH2 ARG A  41     5189   5206   4211   1238   1128    429       N  
ATOM    325  N   TYR A  42       8.614 -17.293 -16.701  1.00 13.36           N  
ANISOU  325  N   TYR A  42     2070   1840   1166    505   -208   -452       N  
ATOM    326  CA  TYR A  42       7.468 -16.877 -15.921  1.00 11.97           C  
ANISOU  326  CA  TYR A  42     1829   1613   1105    346   -302   -446       C  
ATOM    327  C   TYR A  42       7.157 -15.416 -16.149  1.00 12.03           C  
ANISOU  327  C   TYR A  42     1854   1682   1036    344   -202   -343       C  
ATOM    328  O   TYR A  42       8.055 -14.564 -16.128  1.00 14.03           O  
ANISOU  328  O   TYR A  42     2077   1973   1280    342    -22   -216       O  
ATOM    329  CB  TYR A  42       7.696 -17.152 -14.434  1.00 10.78           C  
ANISOU  329  CB  TYR A  42     1556   1403   1136    163   -287   -388       C  
ATOM    330  CG  TYR A  42       7.857 -18.626 -14.173  1.00 11.13           C  
ANISOU  330  CG  TYR A  42     1580   1365   1284    166   -384   -466       C  
ATOM    331  CD1 TYR A  42       6.757 -19.468 -14.159  1.00 15.80           C  
ANISOU  331  CD1 TYR A  42     2148   1845   2009    145   -544   -553       C  
ATOM    332  CD2 TYR A  42       9.115 -19.183 -13.980  1.00 14.41           C  
ANISOU  332  CD2 TYR A  42     1977   1788   1711    194   -319   -448       C  
ATOM    333  CE1 TYR A  42       6.899 -20.831 -13.954  1.00 15.60           C  
ANISOU  333  CE1 TYR A  42     2084   1712   2130    148   -619   -600       C  
ATOM    334  CE2 TYR A  42       9.270 -20.547 -13.769  1.00 15.69           C  
ANISOU  334  CE2 TYR A  42     2123   1861   1977    207   -408   -515       C  
ATOM    335  CZ  TYR A  42       8.160 -21.359 -13.744  1.00 15.06           C  
ANISOU  335  CZ  TYR A  42     2027   1660   2034    182   -559   -593       C  
ATOM    336  OH  TYR A  42       8.319 -22.710 -13.530  1.00 16.39           O  
ANISOU  336  OH  TYR A  42     2165   1705   2359    193   -641   -647       O  
ATOM    337  N   ARG A  43       5.879 -15.151 -16.393  1.00 11.12           N  
ANISOU  337  N   ARG A  43     1766   1549    909    351   -329   -398       N  
ATOM    338  CA  ARG A  43       5.379 -13.790 -16.533  1.00 10.85           C  
ANISOU  338  CA  ARG A  43     1745   1553    826    345   -259   -306       C  
ATOM    339  C   ARG A  43       4.651 -13.415 -15.252  1.00 12.27           C  
ANISOU  339  C   ARG A  43     1808   1675   1181    153   -281   -271       C  
ATOM    340  O   ARG A  43       3.934 -14.236 -14.672  1.00 13.35           O  
ANISOU  340  O   ARG A  43     1881   1739   1453     80   -395   -335       O  
ATOM    341  CB  ARG A  43       4.440 -13.707 -17.734  1.00 12.83           C  
ANISOU  341  CB  ARG A  43     2095   1822    960    510   -381   -377       C  
ATOM    342  CG  ARG A  43       3.914 -12.310 -18.024  1.00 15.35           C  
ANISOU  342  CG  ARG A  43     2450   2182   1199    545   -317   -280       C  
ATOM    343  CD  ARG A  43       3.079 -12.303 -19.294  1.00 16.97           C  
ANISOU  343  CD  ARG A  43     2733   2385   1330    722   -431   -340       C  
ATOM    344  NE  ARG A  43       2.458 -10.998 -19.510  1.00 18.49           N  
ANISOU  344  NE  ARG A  43     2952   2603   1468    753   -387   -253       N  
ATOM    345  CZ  ARG A  43       1.699 -10.692 -20.554  1.00 21.28           C  
ANISOU  345  CZ  ARG A  43     3384   2961   1741    922   -473   -290       C  
ATOM    346  NH1 ARG A  43       1.453 -11.600 -21.488  1.00 26.55           N1+
ANISOU  346  NH1 ARG A  43     4116   3605   2368   1089   -619   -425       N1+
ATOM    347  NH2 ARG A  43       1.181  -9.476 -20.658  1.00 20.80           N  
ANISOU  347  NH2 ARG A  43     3342   2920   1642    941   -421   -197       N  
ATOM    348  N   LEU A  44       4.858 -12.187 -14.784  1.00  9.43           N  
ANISOU  348  N   LEU A  44     1415   1330    838     87   -157   -164       N  
ATOM    349  CA  LEU A  44       4.265 -11.759 -13.520  1.00  9.60           C  
ANISOU  349  CA  LEU A  44     1358   1309    982    -47   -162   -138       C  
ATOM    350  C   LEU A  44       3.387 -10.533 -13.678  1.00 11.54           C  
ANISOU  350  C   LEU A  44     1611   1557   1217    -43   -146    -96       C  
ATOM    351  O   LEU A  44       3.743  -9.585 -14.392  1.00 12.89           O  
ANISOU  351  O   LEU A  44     1824   1754   1320     22    -62    -29       O  
ATOM    352  CB  LEU A  44       5.338 -11.475 -12.466  1.00 10.26           C  
ANISOU  352  CB  LEU A  44     1389   1381   1130   -126    -82    -94       C  
ATOM    353  CG  LEU A  44       6.184 -12.648 -11.975  1.00 13.91           C  
ANISOU  353  CG  LEU A  44     1829   1832   1626   -141   -106   -125       C  
ATOM    354  CD1 LEU A  44       7.320 -12.973 -12.935  0.64 13.67           C  
ANISOU  354  CD1 LEU A  44     1812   1828   1554    -61    -47   -121       C  
ATOM    355  CD2 LEU A  44       6.733 -12.372 -10.586  1.00 12.71           C  
ANISOU  355  CD2 LEU A  44     1634   1660   1534   -202   -102   -113       C  
ATOM    356  N   LEU A  45       2.231 -10.577 -13.018  1.00  8.43           N  
ANISOU  356  N   LEU A  45     1166   1126    911    -98   -205   -113       N  
ATOM    357  CA  LEU A  45       1.390  -9.400 -12.831  1.00  6.87           C  
ANISOU  357  CA  LEU A  45      955    920    736   -107   -178    -71       C  
ATOM    358  C   LEU A  45       1.782  -8.838 -11.477  1.00  7.56           C  
ANISOU  358  C   LEU A  45     1015    991    866   -180    -96    -37       C  
ATOM    359  O   LEU A  45       1.628  -9.509 -10.459  1.00  9.48           O  
ANISOU  359  O   LEU A  45     1230   1218   1152   -212    -93    -40       O  
ATOM    360  CB  LEU A  45      -0.090  -9.807 -12.833  1.00  9.78           C  
ANISOU  360  CB  LEU A  45     1259   1245   1212   -106   -280   -107       C  
ATOM    361  CG  LEU A  45      -1.099  -8.685 -12.556  1.00 11.82           C  
ANISOU  361  CG  LEU A  45     1483   1489   1518   -107   -249    -63       C  
ATOM    362  CD1 LEU A  45      -1.057  -7.616 -13.652  1.00 13.29           C  
ANISOU  362  CD1 LEU A  45     1750   1711   1589    -18   -258    -43       C  
ATOM    363  CD2 LEU A  45      -2.512  -9.256 -12.401  1.00 13.71           C  
ANISOU  363  CD2 LEU A  45     1601   1658   1947   -117   -332    -82       C  
ATOM    364  N   MET A  46       2.336  -7.630 -11.473  1.00  8.19           N  
ANISOU  364  N   MET A  46     1110   1062    942   -181    -36     -5       N  
ATOM    365  CA AMET A  46       2.873  -6.994 -10.265  0.61  8.30           C  
ANISOU  365  CA AMET A  46     1109   1040   1004   -219    -15    -22       C  
ATOM    366  CA BMET A  46       2.824  -7.035 -10.240  0.39  7.92           C  
ANISOU  366  CA BMET A  46     1062    994    955   -219    -17    -23       C  
ATOM    367  C   MET A  46       2.098  -5.737  -9.926  1.00  9.09           C  
ANISOU  367  C   MET A  46     1213   1105   1137   -206      1    -17       C  
ATOM    368  O   MET A  46       1.518  -5.103 -10.802  1.00 10.35           O  
ANISOU  368  O   MET A  46     1376   1257   1299   -180     21     29       O  
ATOM    369  CB AMET A  46       4.329  -6.573 -10.480  0.61 11.16           C  
ANISOU  369  CB AMET A  46     1441   1366   1436   -236     11    -14       C  
ATOM    370  CB BMET A  46       4.329  -6.797 -10.332  0.39 11.25           C  
ANISOU  370  CB BMET A  46     1454   1384   1437   -239      1    -25       C  
ATOM    371  CG AMET A  46       5.241  -7.680 -10.949  0.61 13.49           C  
ANISOU  371  CG AMET A  46     1725   1692   1709   -231     19    -11       C  
ATOM    372  CG BMET A  46       5.080  -8.000 -10.874  0.39 13.57           C  
ANISOU  372  CG BMET A  46     1744   1716   1697   -229      4    -21       C  
ATOM    373  SD AMET A  46       5.514  -8.941  -9.706  0.61 10.72           S  
ANISOU  373  SD AMET A  46     1379   1362   1332   -248    -58    -80       S  
ATOM    374  SD BMET A  46       6.765  -8.055 -10.259  0.39 11.70           S  
ANISOU  374  SD BMET A  46     1434   1431   1581   -260     -9    -51       S  
ATOM    375  CE AMET A  46       6.457  -8.041  -8.476  0.61 16.07           C  
ANISOU  375  CE AMET A  46     2025   1977   2106   -258   -124   -148       C  
ATOM    376  CE BMET A  46       6.455  -8.130  -8.496  0.39 15.82           C  
ANISOU  376  CE BMET A  46     1994   1949   2068   -257   -123   -146       C  
ATOM    377  N   SER A  47       2.123  -5.366  -8.656  1.00  6.69           N  
ANISOU  377  N   SER A  47      926    779    838   -194    -16    -69       N  
ATOM    378  CA  SER A  47       1.436  -4.180  -8.177  1.00  7.64           C  
ANISOU  378  CA  SER A  47     1064    858    982   -158     -6    -89       C  
ATOM    379  C   SER A  47       2.366  -3.314  -7.352  1.00  9.46           C  
ANISOU  379  C   SER A  47     1308   1010   1277   -142    -76   -187       C  
ATOM    380  O   SER A  47       3.168  -3.828  -6.564  1.00  9.91           O  
ANISOU  380  O   SER A  47     1385   1076   1303   -124   -146   -260       O  
ATOM    381  CB  SER A  47       0.256  -4.595  -7.293  1.00  7.35           C  
ANISOU  381  CB  SER A  47     1054    865    874    -95     37    -76       C  
ATOM    382  OG  SER A  47      -0.244  -3.475  -6.566  1.00  9.69           O  
ANISOU  382  OG  SER A  47     1391   1126   1164    -21     48   -118       O  
ATOM    383  N   ASP A  48       2.255  -2.000  -7.517  1.00  8.65           N  
ANISOU  383  N   ASP A  48     1185    816   1286   -140    -84   -203       N  
ATOM    384  CA  ASP A  48       2.956  -1.076  -6.620  1.00 10.03           C  
ANISOU  384  CA  ASP A  48     1363    877   1572   -108   -200   -342       C  
ATOM    385  C   ASP A  48       1.999  -0.393  -5.648  1.00 12.49           C  
ANISOU  385  C   ASP A  48     1768   1186   1795      8   -225   -429       C  
ATOM    386  O   ASP A  48       2.364   0.587  -4.991  1.00 14.04           O  
ANISOU  386  O   ASP A  48     1981   1266   2090     64   -346   -573       O  
ATOM    387  CB  ASP A  48       3.791  -0.037  -7.394  1.00 12.74           C  
ANISOU  387  CB  ASP A  48     1589   1058   2193   -184   -202   -310       C  
ATOM    388  CG  ASP A  48       2.939   0.952  -8.174  1.00 13.55           C  
ANISOU  388  CG  ASP A  48     1682   1109   2358   -180   -107   -207       C  
ATOM    389  OD1 ASP A  48       1.690   0.901  -8.098  1.00 14.03           O  
ANISOU  389  OD1 ASP A  48     1814   1256   2262   -124    -66   -188       O  
ATOM    390  OD2 ASP A  48       3.530   1.804  -8.867  1.00 14.17           O1-
ANISOU  390  OD2 ASP A  48     1664   1045   2674   -225    -63   -130       O1-
ATOM    391  N   GLY A  49       0.775  -0.910  -5.547  1.00 10.85           N  
ANISOU  391  N   GLY A  49     1607   1086   1430     61   -115   -350       N  
ATOM    392  CA  GLY A  49      -0.216  -0.288  -4.684  1.00 13.84           C  
ANISOU  392  CA  GLY A  49     2067   1471   1723    197    -85   -398       C  
ATOM    393  C   GLY A  49      -1.139   0.654  -5.435  1.00 17.90           C  
ANISOU  393  C   GLY A  49     2527   1930   2341    176    -22   -332       C  
ATOM    394  O   GLY A  49      -2.314   0.802  -5.081  1.00 23.37           O  
ANISOU  394  O   GLY A  49     3245   2664   2972    268     68   -296       O  
ATOM    395  N   LEU A  50      -0.614   1.305  -6.468  1.00 12.46           N  
ANISOU  395  N   LEU A  50     1762   1146   1826     75    -50   -294       N  
ATOM    396  CA  LEU A  50      -1.412   2.263  -7.235  1.00 14.28           C  
ANISOU  396  CA  LEU A  50     1956   1316   2153     77      3   -217       C  
ATOM    397  C   LEU A  50      -1.799   1.637  -8.565  1.00 12.04           C  
ANISOU  397  C   LEU A  50     1622   1107   1846     20     69    -62       C  
ATOM    398  O   LEU A  50      -2.948   1.747  -9.027  1.00 13.06           O  
ANISOU  398  O   LEU A  50     1734   1269   1957     59    107      6       O  
ATOM    399  CB  LEU A  50      -0.627   3.548  -7.501  1.00 18.49           C  
ANISOU  399  CB  LEU A  50     2446   1663   2916     44    -54   -252       C  
ATOM    400  CG  LEU A  50      -0.457   4.528  -6.343  1.00 20.35           C  
ANISOU  400  CG  LEU A  50     2727   1770   3235    129   -176   -446       C  
ATOM    401  CD1 LEU A  50       0.173   5.810  -6.842  1.00 21.81           C  
ANISOU  401  CD1 LEU A  50     2817   1723   3746     74   -221   -444       C  
ATOM    402  CD2 LEU A  50      -1.794   4.807  -5.684  1.00 20.30           C  
ANISOU  402  CD2 LEU A  50     2807   1827   3080    269   -128   -484       C  
ATOM    403  N   ASN A  51      -0.817   1.000  -9.190  1.00 10.19           N  
ANISOU  403  N   ASN A  51     1366    892   1615    -50     65    -20       N  
ATOM    404  CA  ASN A  51      -1.010   0.369 -10.485  1.00  9.22           C  
ANISOU  404  CA  ASN A  51     1231    841   1430    -58    100     95       C  
ATOM    405  C   ASN A  51      -0.642  -1.098 -10.482  1.00 11.34           C  
ANISOU  405  C   ASN A  51     1502   1207   1599    -91     80     77       C  
ATOM    406  O   ASN A  51       0.182  -1.535  -9.684  1.00 11.51           O  
ANISOU  406  O   ASN A  51     1526   1228   1620   -125     56     10       O  
ATOM    407  CB  ASN A  51      -0.124   1.026 -11.552  1.00  9.94           C  
ANISOU  407  CB  ASN A  51     1306    856   1613    -65    160    205       C  
ATOM    408  CG  ASN A  51      -0.629   2.381 -11.994  1.00 15.46           C  
ANISOU  408  CG  ASN A  51     2002   1456   2416    -13    202    283       C  
ATOM    409  ND2 ASN A  51      -1.871   2.433 -12.476  1.00 16.57           N  
ANISOU  409  ND2 ASN A  51     2175   1658   2463     61    186    320       N  
ATOM    410  OD1 ASN A  51       0.099   3.369 -11.927  1.00 15.73           O  
ANISOU  410  OD1 ASN A  51     1989   1338   2649    -39    240    314       O  
ATOM    411  N   THR A  52      -1.245  -1.849 -11.398  1.00 11.07           N  
ANISOU  411  N   THR A  52     1469   1245   1493    -65     61    122       N  
ATOM    412  CA  THR A  52      -0.736  -3.172 -11.746  1.00  9.90           C  
ANISOU  412  CA  THR A  52     1325   1160   1275    -85     31    108       C  
ATOM    413  C   THR A  52      -0.133  -3.089 -13.140  1.00 12.24           C  
ANISOU  413  C   THR A  52     1667   1475   1508    -26     55    181       C  
ATOM    414  O   THR A  52      -0.489  -2.211 -13.934  1.00 13.99           O  
ANISOU  414  O   THR A  52     1921   1678   1715     50     83    257       O  
ATOM    415  CB  THR A  52      -1.822  -4.266 -11.742  1.00 13.48           C  
ANISOU  415  CB  THR A  52     1740   1656   1727    -75    -37     77       C  
ATOM    416  CG2 THR A  52      -2.368  -4.495 -10.341  1.00 14.36           C  
ANISOU  416  CG2 THR A  52     1807   1755   1894    -98      7     59       C  
ATOM    417  OG1 THR A  52      -2.888  -3.892 -12.629  1.00 13.97           O  
ANISOU  417  OG1 THR A  52     1790   1716   1801     -4   -100     95       O  
ATOM    418  N   LEU A  53       0.788  -4.000 -13.434  1.00  9.78           N  
ANISOU  418  N   LEU A  53     1370   1200   1144    -31     63    173       N  
ATOM    419  CA  LEU A  53       1.421  -4.074 -14.749  1.00 11.71           C  
ANISOU  419  CA  LEU A  53     1679   1481   1288     72    120    253       C  
ATOM    420  C   LEU A  53       1.711  -5.540 -15.010  1.00 11.16           C  
ANISOU  420  C   LEU A  53     1636   1478   1127     94     51    177       C  
ATOM    421  O   LEU A  53       2.238  -6.234 -14.135  1.00  9.44           O  
ANISOU  421  O   LEU A  53     1365   1248    973     -3     38    121       O  
ATOM    422  CB  LEU A  53       2.728  -3.273 -14.756  1.00 13.39           C  
ANISOU  422  CB  LEU A  53     1850   1619   1617     46    274    360       C  
ATOM    423  CG  LEU A  53       3.489  -3.147 -16.076  1.00 18.98           C  
ANISOU  423  CG  LEU A  53     2616   2350   2248    185    425    515       C  
ATOM    424  CD1 LEU A  53       2.729  -2.273 -17.044  1.00 21.19           C  
ANISOU  424  CD1 LEU A  53     2986   2639   2428    333    471    631       C  
ATOM    425  CD2 LEU A  53       4.882  -2.589 -15.831  1.00 21.16           C  
ANISOU  425  CD2 LEU A  53     2772   2512   2754    118    582    619       C  
ATOM    426  N   SER A  54       1.369  -6.018 -16.201  1.00 12.65           N  
ANISOU  426  N   SER A  54     1918   1728   1160    242    -14    163       N  
ATOM    427  CA  SER A  54       1.495  -7.446 -16.496  1.00 12.57           C  
ANISOU  427  CA  SER A  54     1936   1756   1082    282   -124     52       C  
ATOM    428  C   SER A  54       2.730  -7.781 -17.329  1.00 14.18           C  
ANISOU  428  C   SER A  54     2225   2012   1152    402    -13    107       C  
ATOM    429  O   SER A  54       2.939  -8.934 -17.690  1.00 15.41           O  
ANISOU  429  O   SER A  54     2426   2198   1231    468   -100      8       O  
ATOM    430  CB  SER A  54       0.251  -7.931 -17.248  1.00 17.38           C  
ANISOU  430  CB  SER A  54     2592   2382   1631    399   -337    -62       C  
ATOM    431  OG  SER A  54       0.200  -7.366 -18.544  0.75 20.69           O  
ANISOU  431  OG  SER A  54     3158   2862   1839    621   -335    -13       O  
ATOM    432  N   SER A  55       3.560  -6.787 -17.621  1.00 12.92           N  
ANISOU  432  N   SER A  55     2071   1842    996    440    195    272       N  
ATOM    433  CA ASER A  55       4.667  -7.000 -18.553  0.47 13.60           C  
ANISOU  433  CA ASER A  55     2231   1974    960    599    360    375       C  
ATOM    434  CA BSER A  55       4.671  -6.959 -18.547  0.53 14.08           C  
ANISOU  434  CA BSER A  55     2290   2033   1025    598    364    380       C  
ATOM    435  C   SER A  55       5.994  -7.336 -17.876  1.00 12.82           C  
ANISOU  435  C   SER A  55     2007   1830   1035    475    476    407       C  
ATOM    436  O   SER A  55       7.060  -7.006 -18.380  1.00 18.32           O  
ANISOU  436  O   SER A  55     2673   2505   1783    546    678    551       O  
ATOM    437  CB ASER A  55       4.847  -5.787 -19.460  0.47 17.84           C  
ANISOU  437  CB ASER A  55     2788   2484   1505    722    526    544       C  
ATOM    438  CB BSER A  55       4.875  -5.678 -19.364  0.53 18.37           C  
ANISOU  438  CB BSER A  55     2843   2543   1596    704    538    556       C  
ATOM    439  OG ASER A  55       5.120  -4.637 -18.695  0.47 19.53           O  
ANISOU  439  OG ASER A  55     2876   2595   1950    572    646    663       O  
ATOM    440  OG BSER A  55       3.639  -5.100 -19.750  0.53 19.41           O  
ANISOU  440  OG BSER A  55     3046   2690   1639    777    430    533       O  
ATOM    441  N   PHE A  56       5.940  -8.019 -16.744  1.00 11.87           N  
ANISOU  441  N   PHE A  56     1796   1677   1037    300    340    272       N  
ATOM    442  CA  PHE A  56       7.170  -8.439 -16.083  1.00 11.76           C  
ANISOU  442  CA  PHE A  56     1673   1623   1173    206    401    276       C  
ATOM    443  C   PHE A  56       7.502  -9.870 -16.438  1.00 13.05           C  
ANISOU  443  C   PHE A  56     1895   1844   1220    285    343    184       C  
ATOM    444  O   PHE A  56       6.610 -10.717 -16.518  1.00 12.49           O  
ANISOU  444  O   PHE A  56     1894   1802   1050    310    170     52       O  
ATOM    445  CB  PHE A  56       6.998  -8.381 -14.568  1.00 10.80           C  
ANISOU  445  CB  PHE A  56     1449   1438   1215     18    283    185       C  
ATOM    446  CG  PHE A  56       6.913  -6.989 -14.019  1.00 11.44           C  
ANISOU  446  CG  PHE A  56     1459   1434   1452    -60    319    237       C  
ATOM    447  CD1 PHE A  56       5.686  -6.346 -13.904  1.00 14.71           C  
ANISOU  447  CD1 PHE A  56     1919   1849   1820    -66    261    222       C  
ATOM    448  CD2 PHE A  56       8.065  -6.319 -13.612  1.00 11.51           C  
ANISOU  448  CD2 PHE A  56     1336   1342   1697   -122    392    290       C  
ATOM    449  CE1 PHE A  56       5.602  -5.053 -13.380  1.00 17.16           C  
ANISOU  449  CE1 PHE A  56     2171   2067   2282   -124    283    252       C  
ATOM    450  CE2 PHE A  56       7.989  -5.025 -13.096  1.00 10.04           C  
ANISOU  450  CE2 PHE A  56     1074   1041   1699   -188    387    306       C  
ATOM    451  CZ  PHE A  56       6.758  -4.397 -12.978  1.00 15.32           C  
ANISOU  451  CZ  PHE A  56     1817   1721   2285   -184    337    285       C  
ATOM    452  N   MET A  57       8.789 -10.141 -16.634  1.00 12.37           N  
ANISOU  452  N   MET A  57     1755   1753   1192    324    482    252       N  
ATOM    453  CA AMET A  57       9.248 -11.514 -16.816  0.72 15.21           C  
ANISOU  453  CA AMET A  57     2152   2151   1476    390    429    158       C  
ATOM    454  CA BMET A  57       9.286 -11.493 -16.872  0.28 14.87           C  
ANISOU  454  CA BMET A  57     2112   2110   1429    399    440    165       C  
ATOM    455  C   MET A  57      10.439 -11.796 -15.923  1.00 13.60           C  
ANISOU  455  C   MET A  57     1793   1888   1488    272    467    171       C  
ATOM    456  O   MET A  57      11.300 -10.941 -15.717  1.00 14.65           O  
ANISOU  456  O   MET A  57     1791   1957   1819    222    603    288       O  
ATOM    457  CB AMET A  57       9.610 -11.791 -18.271  0.72 17.40           C  
ANISOU  457  CB AMET A  57     2571   2508   1531    657    561    215       C  
ATOM    458  CB BMET A  57       9.792 -11.599 -18.304  0.28 17.27           C  
ANISOU  458  CB BMET A  57     2537   2488   1537    660    611    254       C  
ATOM    459  CG AMET A  57       8.397 -12.032 -19.150  0.72 20.16           C  
ANISOU  459  CG AMET A  57     3092   2907   1660    802    388    106       C  
ATOM    460  CG BMET A  57       8.777 -11.149 -19.314  0.28 18.70           C  
ANISOU  460  CG BMET A  57     2868   2708   1529    808    545    252       C  
ATOM    461  SD AMET A  57       8.804 -12.420 -20.860  0.72 23.67           S  
ANISOU  461  SD AMET A  57     3676   3390   1926   1103    431    138       S  
ATOM    462  SD BMET A  57       7.817 -12.522 -19.935  0.28 24.86           S  
ANISOU  462  SD BMET A  57     3787   3518   2141    929    249     11       S  
ATOM    463  CE AMET A  57       9.231 -10.794 -21.482  0.72 29.04           C  
ANISOU  463  CE AMET A  57     4336   4052   2648   1183    697    406       C  
ATOM    464  CE BMET A  57       8.815 -12.876 -21.379  0.28 25.83           C  
ANISOU  464  CE BMET A  57     4013   3679   2124   1209    385     95       C  
ATOM    465  N   LEU A  58      10.476 -13.007 -15.376  1.00 10.74           N  
ANISOU  465  N   LEU A  58     1432   1525   1124    231    328     47       N  
ATOM    466  CA  LEU A  58      11.588 -13.411 -14.519  1.00 13.35           C  
ANISOU  466  CA  LEU A  58     1631   1807   1635    149    326     42       C  
ATOM    467  C   LEU A  58      12.782 -13.847 -15.353  1.00 14.57           C  
ANISOU  467  C   LEU A  58     1756   1978   1800    285    490    108       C  
ATOM    468  O   LEU A  58      12.622 -14.589 -16.328  1.00 16.80           O  
ANISOU  468  O   LEU A  58     2172   2324   1887    453    515     72       O  
ATOM    469  CB  LEU A  58      11.192 -14.605 -13.654  1.00 16.55           C  
ANISOU  469  CB  LEU A  58     2061   2200   2028     87    145    -83       C  
ATOM    470  CG  LEU A  58      10.630 -14.466 -12.252  1.00 22.93           C  
ANISOU  470  CG  LEU A  58     2839   2971   2902    -44     18   -119       C  
ATOM    471  CD1 LEU A  58      10.714 -15.825 -11.586  1.00 21.01           C  
ANISOU  471  CD1 LEU A  58     2605   2705   2671    -50    -80   -176       C  
ATOM    472  CD2 LEU A  58      11.392 -13.434 -11.447  1.00 23.54           C  
ANISOU  472  CD2 LEU A  58     2806   3004   3134   -115     30    -86       C  
ATOM    473  N   ALA A  59      13.984 -13.414 -14.973  1.00 14.15           N  
ANISOU  473  N   ALA A  59     1523   1859   1994    234    591    193       N  
ATOM    474  CA  ALA A  59      15.197 -14.007 -15.531  1.00 16.42           C  
ANISOU  474  CA  ALA A  59     1740   2148   2351    352    745    257       C  
ATOM    475  C   ALA A  59      15.175 -15.490 -15.178  1.00 13.58           C  
ANISOU  475  C   ALA A  59     1450   1815   1894    368    581    106       C  
ATOM    476  O   ALA A  59      14.743 -15.866 -14.092  1.00 15.06           O  
ANISOU  476  O   ALA A  59     1635   1974   2112    240    377      2       O  
ATOM    477  CB  ALA A  59      16.435 -13.345 -14.962  1.00 17.95           C  
ANISOU  477  CB  ALA A  59     1673   2227   2922    260    822    348       C  
ATOM    478  N   THR A  60      15.634 -16.334 -16.096  1.00 17.12           N  
ANISOU  478  N   THR A  60     1970   2311   2223    550    685    105       N  
ATOM    479  CA  THR A  60      15.567 -17.772 -15.868  1.00 15.66           C  
ANISOU  479  CA  THR A  60     1857   2126   1968    581    525    -45       C  
ATOM    480  C   THR A  60      16.339 -18.210 -14.629  1.00 16.00           C  
ANISOU  480  C   THR A  60     1740   2097   2240    448    420    -70       C  
ATOM    481  O   THR A  60      16.000 -19.219 -14.013  1.00 15.75           O  
ANISOU  481  O   THR A  60     1758   2040   2185    409    246   -175       O  
ATOM    482  CB  THR A  60      16.023 -18.568 -17.097  1.00 21.62           C  
ANISOU  482  CB  THR A  60     2726   2937   2554    837    650    -63       C  
ATOM    483  CG2 THR A  60      14.991 -18.453 -18.205  1.00 26.35           C  
ANISOU  483  CG2 THR A  60     3550   3610   2850   1009    633   -118       C  
ATOM    484  OG1 THR A  60      17.274 -18.056 -17.563  0.62 22.85           O  
ANISOU  484  OG1 THR A  60     2750   3097   2837    935    933    115       O  
ATOM    485  N   GLN A  61      17.364 -17.447 -14.256  1.00 18.36           N  
ANISOU  485  N   GLN A  61     1840   2347   2789    391    512     31       N  
ATOM    486  CA  GLN A  61      18.126 -17.756 -13.049  1.00 20.05           C  
ANISOU  486  CA  GLN A  61     1904   2492   3223    293    364    -15       C  
ATOM    487  C   GLN A  61      17.271 -17.674 -11.785  1.00 19.92           C  
ANISOU  487  C   GLN A  61     1951   2462   3157    162    127   -104       C  
ATOM    488  O   GLN A  61      17.622 -18.255 -10.761  1.00 21.51           O  
ANISOU  488  O   GLN A  61     2119   2632   3421    137    -31   -163       O  
ATOM    489  CB  GLN A  61      19.348 -16.838 -12.915  1.00 23.45           C  
ANISOU  489  CB  GLN A  61     2074   2838   4000    259    465     85       C  
ATOM    490  CG  GLN A  61      19.010 -15.396 -12.554  1.00 24.87           C  
ANISOU  490  CG  GLN A  61     2178   2959   4313    140    443    122       C  
ATOM    491  CD  GLN A  61      20.167 -14.457 -12.808  0.52 26.29           C  
ANISOU  491  CD  GLN A  61     2164   3015   4812    118    566    243       C  
ATOM    492  NE2 GLN A  61      19.983 -13.187 -12.473  1.00 27.67           N  
ANISOU  492  NE2 GLN A  61     2306   3095   5112     23    510    257       N  
ATOM    493  OE1 GLN A  61      21.215 -14.865 -13.309  0.60 27.01           O  
ANISOU  493  OE1 GLN A  61     2182   3075   5005    190    688    318       O  
ATOM    494  N   LEU A  62      16.152 -16.957 -11.860  1.00 15.12           N  
ANISOU  494  N   LEU A  62     1441   1881   2422    110    120   -100       N  
ATOM    495  CA  LEU A  62      15.259 -16.830 -10.709  1.00 12.65           C  
ANISOU  495  CA  LEU A  62     1199   1564   2045     21    -53   -160       C  
ATOM    496  C   LEU A  62      14.157 -17.881 -10.704  0.74 10.24           C  
ANISOU  496  C   LEU A  62     1046   1281   1565     37   -115   -202       C  
ATOM    497  O   LEU A  62      13.350 -17.908  -9.781  1.00 11.37           O  
ANISOU  497  O   LEU A  62     1244   1416   1658    -13   -208   -213       O  
ATOM    498  CB  LEU A  62      14.633 -15.435 -10.644  1.00 14.00           C  
ANISOU  498  CB  LEU A  62     1366   1729   2223    -48    -34   -133       C  
ATOM    499  CG  LEU A  62      15.615 -14.276 -10.487  1.00 18.75           C  
ANISOU  499  CG  LEU A  62     1784   2253   3086    -88     -5    -97       C  
ATOM    500  CD1 LEU A  62      14.884 -12.947 -10.379  1.00 18.63           C  
ANISOU  500  CD1 LEU A  62     1783   2212   3085   -152     -4    -83       C  
ATOM    501  CD2 LEU A  62      16.506 -14.509  -9.284  1.00 22.18           C  
ANISOU  501  CD2 LEU A  62     2117   2629   3681   -102   -194   -182       C  
ATOM    502  N   ASN A  63      14.118 -18.745 -11.718  1.00 11.51           N  
ANISOU  502  N   ASN A  63     1265   1453   1656    125    -64   -227       N  
ATOM    503  CA  ASN A  63      13.091 -19.789 -11.768  1.00 11.82           C  
ANISOU  503  CA  ASN A  63     1408   1462   1622    136   -156   -289       C  
ATOM    504  C   ASN A  63      12.930 -20.623 -10.486  1.00 11.65           C  
ANISOU  504  C   ASN A  63     1379   1380   1666     89   -261   -278       C  
ATOM    505  O   ASN A  63      11.801 -20.957 -10.115  1.00 11.73           O  
ANISOU  505  O   ASN A  63     1434   1347   1675     49   -310   -268       O  
ATOM    506  CB  ASN A  63      13.306 -20.716 -12.964  1.00 11.92           C  
ANISOU  506  CB  ASN A  63     1481   1469   1577    272   -137   -362       C  
ATOM    507  CG  ASN A  63      12.838 -20.105 -14.268  1.00 11.24           C  
ANISOU  507  CG  ASN A  63     1485   1445   1339    373    -68   -382       C  
ATOM    508  ND2 ASN A  63      12.856 -20.909 -15.327  1.00 13.00           N  
ANISOU  508  ND2 ASN A  63     1809   1671   1459    541    -88   -481       N  
ATOM    509  OD1 ASN A  63      12.460 -18.924 -14.328  1.00 13.28           O  
ANISOU  509  OD1 ASN A  63     1740   1746   1560    327     -8   -317       O  
ATOM    510  N   PRO A  64      14.046 -20.968  -9.809  1.00 10.98           N  
ANISOU  510  N   PRO A  64     1232   1285   1656    111   -285   -262       N  
ATOM    511  CA  PRO A  64      13.860 -21.769  -8.594  1.00 13.30           C  
ANISOU  511  CA  PRO A  64     1552   1529   1970    113   -370   -224       C  
ATOM    512  C   PRO A  64      12.999 -21.087  -7.538  1.00 12.45           C  
ANISOU  512  C   PRO A  64     1495   1442   1794     71   -391   -166       C  
ATOM    513  O   PRO A  64      12.393 -21.802  -6.745  1.00 13.80           O  
ANISOU  513  O   PRO A  64     1718   1567   1957     94   -400    -94       O  
ATOM    514  CB  PRO A  64      15.288 -21.952  -8.075  1.00 14.12           C  
ANISOU  514  CB  PRO A  64     1578   1637   2149    167   -418   -229       C  
ATOM    515  CG  PRO A  64      16.111 -21.954  -9.321  1.00 16.16           C  
ANISOU  515  CG  PRO A  64     1763   1907   2469    207   -328   -268       C  
ATOM    516  CD  PRO A  64      15.470 -20.905 -10.196  1.00 12.67           C  
ANISOU  516  CD  PRO A  64     1345   1513   1958    169   -232   -266       C  
ATOM    517  N   LEU A  65      12.941 -19.753  -7.513  1.00 12.06           N  
ANISOU  517  N   LEU A  65     1429   1447   1707     30   -381   -182       N  
ATOM    518  CA  LEU A  65      12.094 -19.076  -6.531  1.00 12.45           C  
ANISOU  518  CA  LEU A  65     1544   1518   1669     21   -398   -143       C  
ATOM    519  C   LEU A  65      10.626 -19.431  -6.747  1.00 12.79           C  
ANISOU  519  C   LEU A  65     1633   1529   1697    -13   -329    -86       C  
ATOM    520  O   LEU A  65       9.870 -19.574  -5.790  1.00 12.98           O  
ANISOU  520  O   LEU A  65     1712   1541   1678     19   -300      1       O  
ATOM    521  CB  LEU A  65      12.260 -17.557  -6.605  1.00 13.51           C  
ANISOU  521  CB  LEU A  65     1641   1688   1806    -18   -409   -191       C  
ATOM    522  CG  LEU A  65      13.691 -17.057  -6.444  1.00 16.87           C  
ANISOU  522  CG  LEU A  65     1959   2098   2352     -2   -492   -254       C  
ATOM    523  CD1 LEU A  65      13.743 -15.535  -6.401  1.00 20.08           C  
ANISOU  523  CD1 LEU A  65     2310   2491   2829    -46   -518   -298       C  
ATOM    524  CD2 LEU A  65      14.330 -17.649  -5.207  1.00 20.69           C  
ANISOU  524  CD2 LEU A  65     2475   2578   2810     97   -636   -279       C  
ATOM    525  N   VAL A  66      10.222 -19.550  -8.007  1.00 11.04           N  
ANISOU  525  N   VAL A  66     1387   1287   1520    -53   -303   -130       N  
ATOM    526  CA  VAL A  66       8.848 -19.921  -8.330  1.00 10.69           C  
ANISOU  526  CA  VAL A  66     1348   1182   1533    -86   -290   -109       C  
ATOM    527  C   VAL A  66       8.635 -21.408  -8.112  1.00 13.20           C  
ANISOU  527  C   VAL A  66     1647   1383   1987    -66   -310    -72       C  
ATOM    528  O   VAL A  66       7.639 -21.825  -7.523  1.00 15.56           O  
ANISOU  528  O   VAL A  66     1923   1598   2392    -82   -269     27       O  
ATOM    529  CB  VAL A  66       8.507 -19.570  -9.788  1.00 12.04           C  
ANISOU  529  CB  VAL A  66     1519   1365   1689    -91   -310   -203       C  
ATOM    530  CG1 VAL A  66       7.116 -20.055 -10.140  1.00 14.60           C  
ANISOU  530  CG1 VAL A  66     1822   1597   2129   -114   -361   -221       C  
ATOM    531  CG2 VAL A  66       8.599 -18.083  -9.980  1.00 13.69           C  
ANISOU  531  CG2 VAL A  66     1739   1663   1801   -109   -261   -198       C  
ATOM    532  N   GLU A  67       9.587 -22.210  -8.578  1.00 13.18           N  
ANISOU  532  N   GLU A  67     1637   1356   2014    -22   -354   -136       N  
ATOM    533  CA  GLU A  67       9.421 -23.653  -8.597  1.00 13.48           C  
ANISOU  533  CA  GLU A  67     1648   1253   2221     -1   -393   -129       C  
ATOM    534  C   GLU A  67       9.503 -24.283  -7.217  0.84 12.82           C  
ANISOU  534  C   GLU A  67     1569   1117   2184     31   -338     34       C  
ATOM    535  O   GLU A  67       8.908 -25.331  -6.984  1.00 17.38           O  
ANISOU  535  O   GLU A  67     2104   1541   2959     29   -322    113       O  
ATOM    536  CB  GLU A  67      10.384 -24.285  -9.603  1.00 15.61           C  
ANISOU  536  CB  GLU A  67     1925   1515   2492     65   -452   -260       C  
ATOM    537  CG  GLU A  67      10.037 -23.852 -11.031  0.86 16.64           C  
ANISOU  537  CG  GLU A  67     2087   1680   2553     97   -498   -403       C  
ATOM    538  CD  GLU A  67      11.092 -24.195 -12.055  0.43 19.38           C  
ANISOU  538  CD  GLU A  67     2475   2068   2819    218   -502   -515       C  
ATOM    539  OE1 GLU A  67      12.130 -24.782 -11.686  0.62 22.47           O  
ANISOU  539  OE1 GLU A  67     2842   2451   3245    256   -477   -490       O  
ATOM    540  OE2 GLU A  67      10.872 -23.869 -13.244  0.63 18.93           O1-
ANISOU  540  OE2 GLU A  67     2484   2058   2652    302   -524   -621       O1-
ATOM    541  N   GLU A  68      10.190 -23.619  -6.287  1.00 14.16           N  
ANISOU  541  N   GLU A  68     1860   1758   1762    375     21   -119       N  
ATOM    542  CA  GLU A  68      10.204 -24.083  -4.899  1.00 14.53           C  
ANISOU  542  CA  GLU A  68     1865   1759   1897    345   -261    -94       C  
ATOM    543  C   GLU A  68       9.250 -23.271  -4.017  1.00 17.66           C  
ANISOU  543  C   GLU A  68     2364   2242   2104    240   -411    -62       C  
ATOM    544  O   GLU A  68       9.300 -23.359  -2.781  1.00 18.28           O  
ANISOU  544  O   GLU A  68     2489   2257   2201    171   -618    -37       O  
ATOM    545  CB  GLU A  68      11.629 -24.080  -4.342  1.00 15.46           C  
ANISOU  545  CB  GLU A  68     1739   1722   2413    387   -357    -63       C  
ATOM    546  CG  GLU A  68      12.598 -24.842  -5.234  1.00 17.34           C  
ANISOU  546  CG  GLU A  68     1820   1817   2950    486   -132   -122       C  
ATOM    547  CD  GLU A  68      13.956 -25.066  -4.607  0.75 23.63           C  
ANISOU  547  CD  GLU A  68     2306   2407   4266    545   -292   -110       C  
ATOM    548  OE1 GLU A  68      14.915 -25.314  -5.369  1.00 21.94           O  
ANISOU  548  OE1 GLU A  68     1871   2033   4433    613    -28   -180       O  
ATOM    549  OE2 GLU A  68      14.067 -25.013  -3.361  0.77 24.11           O1-
ANISOU  549  OE2 GLU A  68     2357   2430   4372    515   -684    -39       O1-
ATOM    550  N   GLU A  69       8.393 -22.487  -4.674  0.75 18.66           N  
ANISOU  550  N   GLU A  69     2556   2475   2057    221   -301    -67       N  
ATOM    551  CA  GLU A  69       7.223 -21.844  -4.060  1.00 20.87           C  
ANISOU  551  CA  GLU A  69     2916   2806   2206    128   -373    -73       C  
ATOM    552  C   GLU A  69       7.519 -20.746  -3.035  0.96 21.29           C  
ANISOU  552  C   GLU A  69     2920   2827   2343     37   -430    -27       C  
ATOM    553  O   GLU A  69       6.684 -20.458  -2.171  0.71 23.27           O  
ANISOU  553  O   GLU A  69     3265   3054   2523    -76   -467    -56       O  
ATOM    554  CB  GLU A  69       6.271 -22.906  -3.485  1.00 25.15           C  
ANISOU  554  CB  GLU A  69     3593   3319   2643     70   -451   -152       C  
ATOM    555  CG  GLU A  69       5.791 -23.908  -4.537  1.00 30.41           C  
ANISOU  555  CG  GLU A  69     4298   4021   3237    128   -383   -217       C  
ATOM    556  CD  GLU A  69       5.120 -25.132  -3.945  0.00 37.08           C  
ANISOU  556  CD  GLU A  69     5178   4802   4109     58   -369   -271       C  
ATOM    557  OE1 GLU A  69       4.737 -25.105  -2.758  1.00 38.52           O  
ANISOU  557  OE1 GLU A  69     5380   4922   4333    -29   -371   -265       O  
ATOM    558  OE2 GLU A  69       4.977 -26.131  -4.678  1.00 42.76           O1-
ANISOU  558  OE2 GLU A  69     5932   5525   4791     94   -329   -328       O1-
ATOM    559  N   GLN A  70       8.696 -20.130  -3.129  1.00 21.27           N  
ANISOU  559  N   GLN A  70     2773   2795   2515     67   -401     23       N  
ATOM    560  CA  GLN A  70       9.009 -18.979  -2.282  1.00 20.75           C  
ANISOU  560  CA  GLN A  70     2655   2698   2531    -31   -447     51       C  
ATOM    561  C   GLN A  70       8.416 -17.707  -2.877  0.83 20.75           C  
ANISOU  561  C   GLN A  70     2638   2758   2489    -35   -269     79       C  
ATOM    562  O   GLN A  70       8.039 -16.776  -2.159  0.83 22.59           O  
ANISOU  562  O   GLN A  70     2889   2970   2724   -140   -262     78       O  
ATOM    563  CB  GLN A  70      10.520 -18.800  -2.116  0.93 23.59           C  
ANISOU  563  CB  GLN A  70     2820   2973   3170     -6   -507     70       C  
ATOM    564  CG  GLN A  70      11.175 -19.763  -1.148  0.65 26.06           C  
ANISOU  564  CG  GLN A  70     3142   3174   3585    -23   -804     69       C  
ATOM    565  CD  GLN A  70      11.921 -20.859  -1.864  0.58 27.16           C  
ANISOU  565  CD  GLN A  70     3138   3248   3934    119   -775     57       C  
ATOM    566  NE2 GLN A  70      12.612 -21.703  -1.107  0.73 29.17           N  
ANISOU  566  NE2 GLN A  70     3358   3364   4360    138  -1066     75       N  
ATOM    567  OE1 GLN A  70      11.876 -20.946  -3.091  0.75 27.02           O  
ANISOU  567  OE1 GLN A  70     3070   3274   3922    204   -497     32       O  
ATOM    568  N   LEU A  71       8.348 -17.679  -4.201  1.00 17.93           N  
ANISOU  568  N   LEU A  71     2283   2445   2086     74   -123    103       N  
ATOM    569  CA  LEU A  71       7.790 -16.556  -4.938  1.00 16.61           C  
ANISOU  569  CA  LEU A  71     2150   2302   1860     99     -0    160       C  
ATOM    570  C   LEU A  71       6.438 -16.997  -5.490  1.00 18.59           C  
ANISOU  570  C   LEU A  71     2521   2601   1942    137    -83    142       C  
ATOM    571  O   LEU A  71       6.377 -17.818  -6.405  1.00 18.64           O  
ANISOU  571  O   LEU A  71     2629   2633   1822    206    -88    126       O  
ATOM    572  CB  LEU A  71       8.735 -16.184  -6.083  1.00 19.15           C  
ANISOU  572  CB  LEU A  71     2475   2586   2216    174    213    206       C  
ATOM    573  CG  LEU A  71       8.539 -14.870  -6.844  1.00 24.66           C  
ANISOU  573  CG  LEU A  71     3255   3256   2860    197    369    295       C  
ATOM    574  CD1 LEU A  71       8.871 -13.748  -5.921  1.00 28.24           C  
ANISOU  574  CD1 LEU A  71     3554   3670   3504    114    407    306       C  
ATOM    575  CD2 LEU A  71       9.420 -14.806  -8.089  1.00 24.39           C  
ANISOU  575  CD2 LEU A  71     3339   3141   2788    250    640    319       C  
ATOM    576  N   SER A  72       5.354 -16.470  -4.922  1.00 17.93           N  
ANISOU  576  N   SER A  72     2415   2501   1896     78   -142    124       N  
ATOM    577  CA  SER A  72       3.997 -16.839  -5.339  1.00 15.71           C  
ANISOU  577  CA  SER A  72     2167   2227   1574    105   -254     80       C  
ATOM    578  C   SER A  72       3.032 -15.670  -5.165  1.00 13.72           C  
ANISOU  578  C   SER A  72     1828   1905   1480     85   -253    100       C  
ATOM    579  O   SER A  72       3.376 -14.661  -4.544  1.00 13.28           O  
ANISOU  579  O   SER A  72     1713   1800   1533     24   -134    134       O  
ATOM    580  CB  SER A  72       3.491 -18.046  -4.547  1.00 19.73           C  
ANISOU  580  CB  SER A  72     2693   2721   2083     28   -313    -46       C  
ATOM    581  OG  SER A  72       3.356 -17.739  -3.175  0.59 21.09           O  
ANISOU  581  OG  SER A  72     2851   2810   2350   -114   -249    -98       O  
ATOM    582  N   SER A  73       1.820 -15.817  -5.697  1.00 14.46           N  
ANISOU  582  N   SER A  73     1892   1970   1634    134   -397     67       N  
ATOM    583  CA ASER A  73       0.821 -14.758  -5.636  0.60 14.11           C  
ANISOU  583  CA ASER A  73     1709   1812   1840    142   -427     84       C  
ATOM    584  CA BSER A  73       0.807 -14.766  -5.629  0.40 14.29           C  
ANISOU  584  CA BSER A  73     1731   1834   1865    141   -428     82       C  
ATOM    585  C   SER A  73       0.595 -14.280  -4.201  1.00 12.85           C  
ANISOU  585  C   SER A  73     1437   1547   1900    -16   -221    -11       C  
ATOM    586  O   SER A  73       0.412 -15.098  -3.292  1.00 13.72           O  
ANISOU  586  O   SER A  73     1574   1628   2011   -140   -145   -146       O  
ATOM    587  CB ASER A  73      -0.492 -15.237  -6.261  0.60 16.64           C  
ANISOU  587  CB ASER A  73     1953   2084   2286    203   -670     15       C  
ATOM    588  CB BSER A  73      -0.523 -15.270  -6.199  0.40 16.51           C  
ANISOU  588  CB BSER A  73     1928   2064   2279    196   -664      7       C  
ATOM    589  OG ASER A  73      -0.283 -15.633  -7.603  0.60 18.40           O  
ANISOU  589  OG ASER A  73     2368   2385   2239    319   -878    102       O  
ATOM    590  OG BSER A  73      -1.547 -14.312  -6.003  0.40 18.60           O  
ANISOU  590  OG BSER A  73     1984   2169   2914    203   -695     -4       O  
ATOM    591  N   ASN A  74       0.629 -12.953  -4.033  1.00 11.93           N  
ANISOU  591  N   ASN A  74     1248   1347   1939    -24   -108     60       N  
ATOM    592  CA  ASN A  74       0.477 -12.198  -2.777  1.00 11.84           C  
ANISOU  592  CA  ASN A  74     1174   1202   2124   -192    136    -21       C  
ATOM    593  C   ASN A  74       1.781 -11.846  -2.081  1.00 10.87           C  
ANISOU  593  C   ASN A  74     1168   1129   1832   -296    268     10       C  
ATOM    594  O   ASN A  74       1.794 -10.998  -1.197  1.00 11.56           O  
ANISOU  594  O   ASN A  74     1250   1105   2039   -438    460    -35       O  
ATOM    595  CB  ASN A  74      -0.488 -12.841  -1.768  1.00 13.41           C  
ANISOU  595  CB  ASN A  74     1339   1267   2488   -351    256   -222       C  
ATOM    596  CG  ASN A  74      -1.906 -12.891  -2.270  1.00 18.87           C  
ANISOU  596  CG  ASN A  74     1808   1833   3531   -277    167   -297       C  
ATOM    597  ND2 ASN A  74      -2.635 -13.933  -1.878  1.00 21.33           N  
ANISOU  597  ND2 ASN A  74     2101   2078   3927   -361    198   -470       N  
ATOM    598  OD1 ASN A  74      -2.345 -12.010  -3.006  1.00 20.83           O  
ANISOU  598  OD1 ASN A  74     1898   2016   3999   -145     53   -201       O  
ATOM    599  N   CYS A  75       2.879 -12.491  -2.455  1.00 10.11           N  
ANISOU  599  N   CYS A  75     1167   1172   1500   -240    170     69       N  
ATOM    600  CA ACYS A  75       4.118 -12.153  -1.777  0.81  9.77           C  
ANISOU  600  CA ACYS A  75     1174   1145   1393   -337    240     81       C  
ATOM    601  CA BCYS A  75       4.201 -12.183  -1.903  0.19 11.35           C  
ANISOU  601  CA BCYS A  75     1372   1357   1582   -319    230     93       C  
ATOM    602  C   CYS A  75       4.560 -10.720  -2.121  1.00 11.98           C  
ANISOU  602  C   CYS A  75     1380   1386   1786   -311    378    173       C  
ATOM    603  O   CYS A  75       4.177 -10.138  -3.148  1.00 11.05           O  
ANISOU  603  O   CYS A  75     1224   1254   1721   -174    388    275       O  
ATOM    604  CB ACYS A  75       5.216 -13.184  -2.048  0.81 10.80           C  
ANISOU  604  CB ACYS A  75     1355   1381   1367   -280    113    103       C  
ATOM    605  CB BCYS A  75       5.280 -13.028  -2.587  0.19 11.26           C  
ANISOU  605  CB BCYS A  75     1391   1460   1426   -214    123    145       C  
ATOM    606  SG ACYS A  75       6.073 -12.974  -3.601  0.81 12.86           S  
ANISOU  606  SG ACYS A  75     1583   1713   1590    -95    149    227       S  
ATOM    607  SG BCYS A  75       5.315 -14.783  -2.165  0.19  9.11           S  
ANISOU  607  SG BCYS A  75     1217   1229   1015   -235    -38     61       S  
ATOM    608  N   VAL A  76       5.324 -10.136  -1.205  1.00  8.72           N  
ANISOU  608  N   VAL A  76      939    907   1467   -172    214    109       N  
ATOM    609  CA  VAL A  76       5.860  -8.789  -1.377  1.00  7.59           C  
ANISOU  609  CA  VAL A  76      803    765   1316   -170    238    111       C  
ATOM    610  C   VAL A  76       7.367  -8.913  -1.576  1.00  9.76           C  
ANISOU  610  C   VAL A  76     1088   1096   1526   -187    207     69       C  
ATOM    611  O   VAL A  76       8.050  -9.582  -0.784  1.00 10.25           O  
ANISOU  611  O   VAL A  76     1159   1182   1550   -177    206     52       O  
ATOM    612  CB  VAL A  76       5.540  -7.904  -0.157  1.00 10.89           C  
ANISOU  612  CB  VAL A  76     1287   1112   1740   -152    316    125       C  
ATOM    613  CG1 VAL A  76       6.328  -6.611  -0.216  1.00 12.19           C  
ANISOU  613  CG1 VAL A  76     1532   1253   1848   -196    344    111       C  
ATOM    614  CG2 VAL A  76       4.046  -7.610  -0.095  1.00 12.91           C  
ANISOU  614  CG2 VAL A  76     1508   1341   2058    -91    378    215       C  
ATOM    615  N   CYS A  77       7.882  -8.318  -2.650  1.00  8.85           N  
ANISOU  615  N   CYS A  77      952   1020   1391   -205    186     74       N  
ATOM    616  CA ACYS A  77       9.290  -8.453  -3.044  0.54 10.06           C  
ANISOU  616  CA ACYS A  77     1080   1263   1480   -210    162     72       C  
ATOM    617  CA BCYS A  77       9.304  -8.441  -2.921  0.46 10.07           C  
ANISOU  617  CA BCYS A  77     1082   1264   1479   -212    163     71       C  
ATOM    618  C   CYS A  77       9.963  -7.117  -3.254  1.00 11.00           C  
ANISOU  618  C   CYS A  77     1203   1418   1559   -283    157     83       C  
ATOM    619  O   CYS A  77       9.316  -6.158  -3.679  1.00 12.07           O  
ANISOU  619  O   CYS A  77     1375   1489   1721   -302    179     84       O  
ATOM    620  CB ACYS A  77       9.413  -9.180  -4.381  0.54 10.77           C  
ANISOU  620  CB ACYS A  77     1163   1370   1557   -167    144     75       C  
ATOM    621  CB BCYS A  77       9.563  -9.467  -4.026  0.46 10.60           C  
ANISOU  621  CB BCYS A  77     1145   1356   1527   -154    151     75       C  
ATOM    622  SG ACYS A  77       8.625 -10.760  -4.480  0.54 13.17           S  
ANISOU  622  SG ACYS A  77     1541   1605   1857   -133    150     61       S  
ATOM    623  SG BCYS A  77       8.691  -9.110  -5.537  0.46 12.69           S  
ANISOU  623  SG BCYS A  77     1417   1581   1824   -182    124     78       S  
ATOM    624  N   GLN A  78      11.264  -7.063  -3.015  1.00  7.52           N  
ANISOU  624  N   GLN A  78      721   1094   1041   -327    134    111       N  
ATOM    625  CA  GLN A  78      12.022  -5.893  -3.406  1.00  8.25           C  
ANISOU  625  CA  GLN A  78      818   1245   1070   -434    115    132       C  
ATOM    626  C   GLN A  78      12.823  -6.238  -4.657  1.00 10.40           C  
ANISOU  626  C   GLN A  78      997   1628   1326   -380     95    171       C  
ATOM    627  O   GLN A  78      13.531  -7.248  -4.699  1.00  9.66           O  
ANISOU  627  O   GLN A  78      828   1638   1205   -294    100    221       O  
ATOM    628  CB  GLN A  78      12.949  -5.432  -2.279  1.00  9.48           C  
ANISOU  628  CB  GLN A  78      995   1486   1120   -561     87    162       C  
ATOM    629  CG  GLN A  78      13.773  -4.211  -2.654  1.00 10.54           C  
ANISOU  629  CG  GLN A  78     1178   1667   1158   -665     47    174       C  
ATOM    630  CD  GLN A  78      14.297  -3.486  -1.437  1.00 16.02           C  
ANISOU  630  CD  GLN A  78     1982   2381   1723   -810     13    176       C  
ATOM    631  NE2 GLN A  78      14.409  -2.167  -1.535  1.00 16.64           N  
ANISOU  631  NE2 GLN A  78     2208   2401   1713   -917     12    146       N  
ATOM    632  OE1 GLN A  78      14.582  -4.103  -0.406  1.00 20.43           O  
ANISOU  632  OE1 GLN A  78     2508   3009   2244   -831    -11    204       O  
ATOM    633  N   ILE A  79      12.704  -5.408  -5.688  1.00  9.70           N  
ANISOU  633  N   ILE A  79      928   1508   1247   -409     92    159       N  
ATOM    634  CA  ILE A  79      13.448  -5.631  -6.917  1.00  8.48           C  
ANISOU  634  CA  ILE A  79      704   1447   1072   -359     82    197       C  
ATOM    635  C   ILE A  79      14.814  -4.957  -6.806  1.00 12.32           C  
ANISOU  635  C   ILE A  79     1148   2075   1459   -438     46    255       C  
ATOM    636  O   ILE A  79      14.896  -3.738  -6.622  1.00 15.63           O  
ANISOU  636  O   ILE A  79     1649   2455   1832   -553     24    231       O  
ATOM    637  CB  ILE A  79      12.674  -5.072  -8.128  1.00  9.35           C  
ANISOU  637  CB  ILE A  79      862   1458   1234   -347     85    159       C  
ATOM    638  CG1 ILE A  79      11.227  -5.584  -8.120  1.00 10.69           C  
ANISOU  638  CG1 ILE A  79     1078   1502   1480   -291     96    121       C  
ATOM    639  CG2 ILE A  79      13.393  -5.418  -9.432  1.00 13.06           C  
ANISOU  639  CG2 ILE A  79     1285   2001   1676   -287     84    191       C  
ATOM    640  CD1 ILE A  79      11.079  -7.102  -8.091  0.75 10.74           C  
ANISOU  640  CD1 ILE A  79     1090   1500   1488   -210    100    117       C  
ATOM    641  N   HIS A  80      15.891  -5.738  -6.907  1.00  9.45           N  
ANISOU  641  N   HIS A  80      683   1867   1041   -359     43    344       N  
ATOM    642  CA  HIS A  80      17.240  -5.195  -6.755  1.00 10.41           C  
ANISOU  642  CA  HIS A  80      752   2151   1050   -426    -13    430       C  
ATOM    643  C   HIS A  80      17.952  -4.925  -8.069  0.82 13.11           C  
ANISOU  643  C   HIS A  80     1046   2569   1367   -388    -12    481       C  
ATOM    644  O   HIS A  80      18.850  -4.085  -8.130  1.00 17.02           O  
ANISOU  644  O   HIS A  80     1523   3175   1769   -492    -69    535       O  
ATOM    645  CB  HIS A  80      18.088  -6.123  -5.894  1.00 11.33           C  
ANISOU  645  CB  HIS A  80      774   2428   1105   -359    -21    541       C  
ATOM    646  CG  HIS A  80      17.721  -6.080  -4.449  1.00 14.67           C  
ANISOU  646  CG  HIS A  80     1241   2822   1511   -452    -48    510       C  
ATOM    647  CD2 HIS A  80      16.836  -6.804  -3.728  1.00 17.13           C  
ANISOU  647  CD2 HIS A  80     1584   3032   1892   -401     -6    456       C  
ATOM    648  ND1 HIS A  80      18.294  -5.185  -3.570  1.00 19.10           N  
ANISOU  648  ND1 HIS A  80     1837   3467   1955   -634   -125    537       N  
ATOM    649  CE1 HIS A  80      17.777  -5.365  -2.370  1.00 19.23           C  
ANISOU  649  CE1 HIS A  80     1910   3424   1975   -685   -126    497       C  
ATOM    650  NE2 HIS A  80      16.893  -6.338  -2.436  1.00 17.65           N  
ANISOU  650  NE2 HIS A  80     1697   3113   1894   -539    -54    449       N  
ATOM    651  N   ARG A  81      17.564  -5.652  -9.112  1.00 10.28           N  
ANISOU  651  N   ARG A  81      677   2157   1072   -248     54    471       N  
ATOM    652  CA  ARG A  81      18.111  -5.397 -10.438  1.00 12.89           C  
ANISOU  652  CA  ARG A  81      980   2532   1384   -204     68    510       C  
ATOM    653  C   ARG A  81      17.079  -5.747 -11.486  0.85 11.48           C  
ANISOU  653  C   ARG A  81      860   2221   1280   -137    130    441       C  
ATOM    654  O   ARG A  81      16.466  -6.810 -11.426  1.00 11.19           O  
ANISOU  654  O   ARG A  81      882   2099   1270    -29    183    416       O  
ATOM    655  CB  ARG A  81      19.383  -6.208 -10.678  1.00 16.90           C  
ANISOU  655  CB  ARG A  81     1393   3205   1821    -55     98    660       C  
ATOM    656  CG  ARG A  81      20.290  -5.595 -11.730  0.57 24.64           C  
ANISOU  656  CG  ARG A  81     2324   4287   2752    -59     81    731       C  
ATOM    657  CD  ARG A  81      21.661  -5.302 -11.146  1.00 34.27           C  
ANISOU  657  CD  ARG A  81     3430   5734   3854   -109      9    884       C  
ATOM    658  NE  ARG A  81      22.440  -6.521 -10.965  0.34 38.37           N  
ANISOU  658  NE  ARG A  81     3870   6375   4333    100     64   1043       N  
ATOM    659  CZ  ARG A  81      23.544  -6.804 -11.646  0.00 43.91           C  
ANISOU  659  CZ  ARG A  81     4489   7210   4986    230     98   1195       C  
ATOM    660  NH1 ARG A  81      24.010  -5.948 -12.546  1.00 46.32           N1+
ANISOU  660  NH1 ARG A  81     4761   7571   5267    160     66   1211       N1+
ATOM    661  NH2 ARG A  81      24.188  -7.941 -11.420  1.00 47.40           N  
ANISOU  661  NH2 ARG A  81     4895   7698   5415    428    184   1308       N  
ATOM    662  N   PHE A  82      16.877  -4.844 -12.440  1.00 11.94           N  
ANISOU  662  N   PHE A  82      947   2236   1354   -208    110    403       N  
ATOM    663  CA  PHE A  82      15.972  -5.113 -13.554  1.00 11.13           C  
ANISOU  663  CA  PHE A  82      941   1988   1299   -150    133    336       C  
ATOM    664  C   PHE A  82      16.406  -4.344 -14.786  1.00 12.92           C  
ANISOU  664  C   PHE A  82     1156   2248   1504   -174    130    355       C  
ATOM    665  O   PHE A  82      17.182  -3.386 -14.708  1.00 13.21           O  
ANISOU  665  O   PHE A  82     1129   2389   1503   -269     99    395       O  
ATOM    666  CB  PHE A  82      14.519  -4.758 -13.207  1.00  8.97           C  
ANISOU  666  CB  PHE A  82      752   1554   1102   -220     94    240       C  
ATOM    667  CG  PHE A  82      14.291  -3.291 -12.962  0.89 11.87           C  
ANISOU  667  CG  PHE A  82     1126   1902   1481   -350     67    218       C  
ATOM    668  CD1 PHE A  82      14.568  -2.726 -11.720  1.00 14.43           C  
ANISOU  668  CD1 PHE A  82     1458   2249   1773   -441     55    220       C  
ATOM    669  CD2 PHE A  82      13.790  -2.478 -13.971  1.00 14.77           C  
ANISOU  669  CD2 PHE A  82     1537   2204   1870   -372     61    196       C  
ATOM    670  CE1 PHE A  82      14.358  -1.367 -11.496  1.00 14.96           C  
ANISOU  670  CE1 PHE A  82     1623   2242   1818   -537     56    191       C  
ATOM    671  CE2 PHE A  82      13.570  -1.126 -13.746  1.00 15.90           C  
ANISOU  671  CE2 PHE A  82     1737   2299   2004   -467     70    185       C  
ATOM    672  CZ  PHE A  82      13.860  -0.577 -12.507  1.00 16.23           C  
ANISOU  672  CZ  PHE A  82     1832   2334   2001   -545     75    178       C  
ATOM    673  N   ILE A  83      15.916  -4.786 -15.936  1.00 13.41           N  
ANISOU  673  N   ILE A  83     1316   2204   1577   -103    152    319       N  
ATOM    674  CA  ILE A  83      16.110  -4.018 -17.155  1.00 16.65           C  
ANISOU  674  CA  ILE A  83     1735   2616   1975   -132    143    320       C  
ATOM    675  C   ILE A  83      14.790  -3.909 -17.892  1.00 15.35           C  
ANISOU  675  C   ILE A  83     1679   2298   1856   -167    107    243       C  
ATOM    676  O   ILE A  83      13.916  -4.775 -17.767  1.00 15.62           O  
ANISOU  676  O   ILE A  83     1793   2240   1901   -151     99    208       O  
ATOM    677  CB  ILE A  83      17.183  -4.625 -18.081  1.00 23.97           C  
ANISOU  677  CB  ILE A  83     2658   3620   2828      1    221    404       C  
ATOM    678  CG1 ILE A  83      16.760  -6.005 -18.567  1.00 25.24           C  
ANISOU  678  CG1 ILE A  83     2993   3646   2953    129    289    382       C  
ATOM    679  CG2 ILE A  83      18.550  -4.679 -17.392  1.00 26.80           C  
ANISOU  679  CG2 ILE A  83     2851   4201   3130     43    259    540       C  
ATOM    680  CD1 ILE A  83      16.923  -6.165 -20.063  1.00 28.45           C  
ANISOU  680  CD1 ILE A  83     3523   3985   3301    186    339    387       C  
ATOM    681  N   VAL A  84      14.650  -2.834 -18.655  1.00 13.44           N  
ANISOU  681  N   VAL A  84     1433   2048   1627   -228     81    233       N  
ATOM    682  CA  VAL A  84      13.468  -2.645 -19.480  1.00 11.92           C  
ANISOU  682  CA  VAL A  84     1307   1759   1465   -259     43    201       C  
ATOM    683  C   VAL A  84      13.879  -2.872 -20.924  1.00 10.29           C  
ANISOU  683  C   VAL A  84     1164   1543   1201   -225     59    212       C  
ATOM    684  O   VAL A  84      14.901  -2.352 -21.376  1.00 14.22           O  
ANISOU  684  O   VAL A  84     1621   2112   1670   -206     88    243       O  
ATOM    685  CB  VAL A  84      12.899  -1.227 -19.323  1.00 17.43           C  
ANISOU  685  CB  VAL A  84     1977   2439   2207   -325     28    200       C  
ATOM    686  CG1 VAL A  84      11.726  -1.011 -20.262  1.00 19.76           C  
ANISOU  686  CG1 VAL A  84     2299   2685   2523   -335     -5    215       C  
ATOM    687  CG2 VAL A  84      12.474  -0.996 -17.884  1.00 18.85           C  
ANISOU  687  CG2 VAL A  84     2140   2598   2423   -349     37    193       C  
ATOM    688  N   ASN A  85      13.100  -3.679 -21.636  1.00 10.69           N  
ANISOU  688  N   ASN A  85     1328   1512   1220   -238     38    195       N  
ATOM    689  CA  ASN A  85      13.330  -3.869 -23.060  1.00 11.65           C  
ANISOU  689  CA  ASN A  85     1559   1598   1269   -229     51    200       C  
ATOM    690  C   ASN A  85      12.095  -3.446 -23.832  0.77 11.16           C  
ANISOU  690  C   ASN A  85     1517   1507   1216   -339    -33    202       C  
ATOM    691  O   ASN A  85      10.986  -3.501 -23.316  1.00 16.30           O  
ANISOU  691  O   ASN A  85     2128   2162   1903   -407    -91    215       O  
ATOM    692  CB  ASN A  85      13.661  -5.336 -23.361  1.00 14.54           C  
ANISOU  692  CB  ASN A  85     2113   1883   1530   -164    121    196       C  
ATOM    693  CG  ASN A  85      15.150  -5.596 -23.416  1.00 19.95           C  
ANISOU  693  CG  ASN A  85     2790   2623   2168     -3    240    250       C  
ATOM    694  ND2 ASN A  85      15.545  -6.842 -23.186  1.00 23.51           N  
ANISOU  694  ND2 ASN A  85     3380   3014   2537    112    343    273       N  
ATOM    695  OD1 ASN A  85      15.938  -4.687 -23.666  1.00 18.36           O  
ANISOU  695  OD1 ASN A  85     2459   2526   1992     20    250    289       O  
ATOM    696  N   THR A  86      12.286  -3.027 -25.073  1.00  9.66           N  
ANISOU  696  N   THR A  86     1373   1311    985   -354    -38    211       N  
ATOM    697  CA  THR A  86      11.163  -2.593 -25.893  1.00 11.67           C  
ANISOU  697  CA  THR A  86     1628   1574   1233   -457   -122    243       C  
ATOM    698  C   THR A  86      11.076  -3.498 -27.108  1.00 12.86           C  
ANISOU  698  C   THR A  86     1982   1653   1251   -529   -138    236       C  
ATOM    699  O   THR A  86      12.080  -3.717 -27.801  1.00 14.51           O  
ANISOU  699  O   THR A  86     2304   1811   1396   -457    -63    214       O  
ATOM    700  CB  THR A  86      11.339  -1.132 -26.324  1.00 11.53           C  
ANISOU  700  CB  THR A  86     1507   1605   1270   -432   -117    269       C  
ATOM    701  CG2 THR A  86      10.138  -0.639 -27.122  1.00 12.76           C  
ANISOU  701  CG2 THR A  86     1630   1799   1420   -510   -192    338       C  
ATOM    702  OG1 THR A  86      11.497  -0.319 -25.155  1.00 11.74           O  
ANISOU  702  OG1 THR A  86     1420   1660   1380   -388    -82    269       O  
ATOM    703  N   LEU A  87       9.885  -4.037 -27.353  1.00 12.05           N  
ANISOU  703  N   LEU A  87     1938   1552   1089   -683   -230    267       N  
ATOM    704  CA  LEU A  87       9.654  -4.918 -28.494  1.00 14.30           C  
ANISOU  704  CA  LEU A  87     2470   1757   1206   -818   -260    262       C  
ATOM    705  C   LEU A  87       9.457  -4.123 -29.784  1.00 13.34           C  
ANISOU  705  C   LEU A  87     2334   1681   1053   -881   -315    306       C  
ATOM    706  O   LEU A  87       9.271  -2.902 -29.751  1.00 13.31           O  
ANISOU  706  O   LEU A  87     2116   1780   1162   -825   -337    353       O  
ATOM    707  CB  LEU A  87       8.432  -5.795 -28.235  1.00 16.60           C  
ANISOU  707  CB  LEU A  87     2831   2062   1415  -1021   -360    299       C  
ATOM    708  CG  LEU A  87       8.476  -6.536 -26.900  1.00 17.66           C  
ANISOU  708  CG  LEU A  87     2966   2157   1587   -967   -315    262       C  
ATOM    709  CD1 LEU A  87       7.289  -7.470 -26.781  1.00 19.36           C  
ANISOU  709  CD1 LEU A  87     3284   2382   1690  -1203   -415    303       C  
ATOM    710  CD2 LEU A  87       9.784  -7.294 -26.730  1.00 20.62           C  
ANISOU  710  CD2 LEU A  87     3537   2387   1911   -800   -161    184       C  
ATOM    711  N   LYS A  88       9.503  -4.816 -30.920  1.00 15.87           N  
ANISOU  711  N   LYS A  88     2917   1909   1205   -994   -323    291       N  
ATOM    712  CA  LYS A  88       9.312  -4.177 -32.216  1.00 16.62           C  
ANISOU  712  CA  LYS A  88     3026   2041   1246  -1074   -381    332       C  
ATOM    713  C   LYS A  88       8.015  -3.390 -32.307  1.00 18.13           C  
ANISOU  713  C   LYS A  88     2980   2420   1487  -1200   -523    455       C  
ATOM    714  O   LYS A  88       7.959  -2.360 -32.987  1.00 19.60           O  
ANISOU  714  O   LYS A  88     3047   2684   1715  -1165   -544    507       O  
ATOM    715  CB  LYS A  88       9.327  -5.217 -33.340  1.00 22.80           C  
ANISOU  715  CB  LYS A  88     4123   2671   1870  -1203   -372    276       C  
ATOM    716  CG  LYS A  88      10.705  -5.595 -33.828  1.00 29.22           C  
ANISOU  716  CG  LYS A  88     5155   3318   2628  -1023   -205    198       C  
ATOM    717  CD  LYS A  88      10.637  -6.596 -34.977  0.86 33.75           C  
ANISOU  717  CD  LYS A  88     6051   3707   3067  -1141   -183    140       C  
ATOM    718  CE  LYS A  88      10.171  -7.956 -34.506  0.92 37.08           C  
ANISOU  718  CE  LYS A  88     6683   3993   3415  -1260   -176     97       C  
ATOM    719  NZ  LYS A  88      10.761  -9.061 -35.312  0.00 39.06           N1+
ANISOU  719  NZ  LYS A  88     7322   3978   3542  -1239    -48     23       N1+
ATOM    720  N   ASP A  89       6.970  -3.878 -31.638  1.00 17.87           N  
ANISOU  720  N   ASP A  89     2864   2463   1465  -1323   -598    512       N  
ATOM    721  CA  ASP A  89       5.657  -3.246 -31.754  1.00 21.94           C  
ANISOU  721  CA  ASP A  89     3128   3166   2043  -1405   -679    673       C  
ATOM    722  C   ASP A  89       5.497  -2.061 -30.811  1.00 20.04           C  
ANISOU  722  C   ASP A  89     2608   3053   1953  -1217   -659    746       C  
ATOM    723  O   ASP A  89       4.469  -1.385 -30.844  1.00 21.46           O  
ANISOU  723  O   ASP A  89     2580   3385   2189  -1207   -673    900       O  
ATOM    724  CB  ASP A  89       4.503  -4.256 -31.583  1.00 24.90           C  
ANISOU  724  CB  ASP A  89     3530   3585   2346  -1560   -722    743       C  
ATOM    725  CG  ASP A  89       4.484  -4.932 -30.211  1.00 28.11           C  
ANISOU  725  CG  ASP A  89     3947   3962   2770  -1508   -694    705       C  
ATOM    726  OD1 ASP A  89       5.219  -4.515 -29.298  1.00 24.70           O  
ANISOU  726  OD1 ASP A  89     3452   3501   2432  -1358   -647    648       O  
ATOM    727  OD2 ASP A  89       3.695  -5.889 -30.040  1.00 33.00           O1-
ANISOU  727  OD2 ASP A  89     4633   4595   3309  -1626   -724    733       O1-
ATOM    728  N   GLY A  90       6.520  -1.813 -29.989  1.00 15.29           N  
ANISOU  728  N   GLY A  90     2016   2346   1449  -1030   -551    630       N  
ATOM    729  CA  GLY A  90       6.511  -0.695 -29.057  1.00 15.85           C  
ANISOU  729  CA  GLY A  90     1887   2460   1676   -844   -474    662       C  
ATOM    730  C   GLY A  90       6.201  -1.033 -27.611  1.00 16.03           C  
ANISOU  730  C   GLY A  90     1834   2486   1771   -799   -446    659       C  
ATOM    731  O   GLY A  90       6.351  -0.181 -26.724  1.00 18.37           O  
ANISOU  731  O   GLY A  90     2031   2773   2176   -649   -360    660       O  
ATOM    732  N   ARG A  91       5.767  -2.266 -27.358  1.00 16.31           N  
ANISOU  732  N   ARG A  91     1947   2520   1732   -941   -513    652       N  
ATOM    733  CA  ARG A  91       5.487  -2.677 -25.987  1.00 15.41           C  
ANISOU  733  CA  ARG A  91     1769   2402   1682   -903   -487    643       C  
ATOM    734  C   ARG A  91       6.762  -2.772 -25.175  1.00 14.78           C  
ANISOU  734  C   ARG A  91     1769   2184   1662   -759   -377    496       C  
ATOM    735  O   ARG A  91       7.818  -3.175 -25.679  1.00 15.30           O  
ANISOU  735  O   ARG A  91     1989   2151   1672   -739   -336    400       O  
ATOM    736  CB  ARG A  91       4.764  -4.021 -25.956  1.00 20.17           C  
ANISOU  736  CB  ARG A  91     2490   3014   2162  -1060   -558    657       C  
ATOM    737  CG  ARG A  91       3.279  -3.932 -26.255  1.00 29.70           C  
ANISOU  737  CG  ARG A  91     3586   4388   3312  -1137   -623    839       C  
ATOM    738  CD  ARG A  91       2.667  -5.321 -26.240  1.00 35.77           C  
ANISOU  738  CD  ARG A  91     4508   5151   3933  -1318   -679    851       C  
ATOM    739  NE  ARG A  91       3.331  -6.187 -27.209  0.76 37.96           N  
ANISOU  739  NE  ARG A  91     5064   5290   4071  -1453   -689    746       N  
ATOM    740  CZ  ARG A  91       3.050  -7.472 -27.385  0.00 40.85           C  
ANISOU  740  CZ  ARG A  91     5633   5580   4305  -1599   -704    702       C  
ATOM    741  NH1 ARG A  91       3.714  -8.175 -28.291  1.00 41.78           N1+
ANISOU  741  NH1 ARG A  91     6026   5536   4313  -1674   -673    600       N1+
ATOM    742  NH2 ARG A  91       2.107  -8.055 -26.656  1.00 43.07           N  
ANISOU  742  NH2 ARG A  91     5861   5941   4563  -1659   -736    766       N  
ATOM    743  N   ARG A  92       6.672  -2.404 -23.905  1.00 17.49           N  
ANISOU  743  N   ARG A  92     1877   3040   1729   -695   -404   1106       N  
ATOM    744  CA  ARG A  92       7.821  -2.543 -23.032  1.00 18.89           C  
ANISOU  744  CA  ARG A  92     2165   3080   1932   -553   -289    967       C  
ATOM    745  C   ARG A  92       7.649  -3.669 -22.043  1.00 19.18           C  
ANISOU  745  C   ARG A  92     2298   3049   1942   -579   -308    869       C  
ATOM    746  O   ARG A  92       6.552  -3.911 -21.534  1.00 20.70           O  
ANISOU  746  O   ARG A  92     2385   3281   2200   -633   -379    938       O  
ATOM    747  CB  ARG A  92       8.143  -1.228 -22.336  1.00 20.81           C  
ANISOU  747  CB  ARG A  92     2265   3263   2380   -376   -189   1028       C  
ATOM    748  CG  ARG A  92       8.753  -0.251 -23.315  1.00 23.67           C  
ANISOU  748  CG  ARG A  92     2601   3652   2743   -350   -149   1084       C  
ATOM    749  CD  ARG A  92       9.312   0.964 -22.655  1.00 25.28           C  
ANISOU  749  CD  ARG A  92     2743   3743   3118   -213    -45   1105       C  
ATOM    750  NE  ARG A  92      10.065   1.768 -23.613  1.00 22.21           N  
ANISOU  750  NE  ARG A  92     2350   3376   2714   -213    -13   1149       N  
ATOM    751  CZ  ARG A  92      10.186   3.086 -23.529  0.94 21.17           C  
ANISOU  751  CZ  ARG A  92     2159   3168   2716   -140     46   1225       C  
ATOM    752  NH1 ARG A  92       9.586   3.733 -22.538  1.00 24.28           N1+
ANISOU  752  NH1 ARG A  92     2526   3446   3255    -47    103   1255       N1+
ATOM    753  NH2 ARG A  92      10.891   3.751 -24.424  1.00 18.17           N  
ANISOU  753  NH2 ARG A  92     1776   2814   2316   -159     64   1270       N  
ATOM    754  N   VAL A  93       8.747  -4.379 -21.812  1.00 14.52           N  
ANISOU  754  N   VAL A  93     1896   2368   1253   -537   -230    724       N  
ATOM    755  CA AVAL A  93       8.735  -5.484 -20.871  0.66 13.35           C  
ANISOU  755  CA AVAL A  93     1863   2137   1071   -546   -233    623       C  
ATOM    756  CA BVAL A  93       8.782  -5.529 -20.922  0.34 13.69           C  
ANISOU  756  CA BVAL A  93     1921   2179   1103   -549   -232    616       C  
ATOM    757  C   VAL A  93       9.842  -5.287 -19.851  1.00 12.70           C  
ANISOU  757  C   VAL A  93     1742   1958   1127   -357   -104    521       C  
ATOM    758  O   VAL A  93      10.895  -4.718 -20.142  1.00 15.32           O  
ANISOU  758  O   VAL A  93     2049   2288   1486   -264    -10    502       O  
ATOM    759  CB AVAL A  93       8.918  -6.830 -21.571  0.66 15.45           C  
ANISOU  759  CB AVAL A  93     2423   2331   1115   -660   -241    483       C  
ATOM    760  CB BVAL A  93       9.134  -6.804 -21.708  0.34 15.41           C  
ANISOU  760  CB BVAL A  93     2441   2322   1091   -644   -219    471       C  
ATOM    761  CG1AVAL A  93       7.832  -7.041 -22.613  0.66 19.53           C  
ANISOU  761  CG1AVAL A  93     2958   2918   1544   -880   -379    545       C  
ATOM    762  CG1BVAL A  93       9.270  -7.987 -20.782  0.34 15.23           C  
ANISOU  762  CG1BVAL A  93     2581   2168   1037   -627   -191    351       C  
ATOM    763  CG2AVAL A  93      10.262  -6.880 -22.222  0.66 15.15           C  
ANISOU  763  CG2AVAL A  93     2542   2250    964   -549    -87    394       C  
ATOM    764  CG2BVAL A  93       8.079  -7.076 -22.772  0.34 18.84           C  
ANISOU  764  CG2BVAL A  93     2915   2817   1427   -864   -355    520       C  
ATOM    765  N   VAL A  94       9.580  -5.718 -18.623  1.00 10.53           N  
ANISOU  765  N   VAL A  94     1436   1619    943   -315   -110    473       N  
ATOM    766  CA  VAL A  94      10.539  -5.530 -17.549  1.00 10.69           C  
ANISOU  766  CA  VAL A  94     1405   1569   1087   -174    -19    393       C  
ATOM    767  C   VAL A  94      11.084  -6.893 -17.154  1.00 12.81           C  
ANISOU  767  C   VAL A  94     1821   1761   1286   -135     22    275       C  
ATOM    768  O   VAL A  94      10.324  -7.777 -16.745  1.00 14.62           O  
ANISOU  768  O   VAL A  94     2128   1948   1477   -202    -37    253       O  
ATOM    769  CB  VAL A  94       9.888  -4.858 -16.323  1.00 11.85           C  
ANISOU  769  CB  VAL A  94     1420   1696   1385   -135    -30    440       C  
ATOM    770  CG1 VAL A  94      10.921  -4.619 -15.234  1.00 14.63           C  
ANISOU  770  CG1 VAL A  94     1753   1989   1816    -52     35    358       C  
ATOM    771  CG2 VAL A  94       9.209  -3.555 -16.727  1.00 14.33           C  
ANISOU  771  CG2 VAL A  94     1620   2052   1773   -133    -29    588       C  
ATOM    772  N   ILE A  95      12.399  -7.069 -17.279  1.00 10.76           N  
ANISOU  772  N   ILE A  95     1588   1486   1013    -20    133    233       N  
ATOM    773  CA  ILE A  95      13.016  -8.344 -16.933  1.00 11.35           C  
ANISOU  773  CA  ILE A  95     1797   1478   1036     74    219    163       C  
ATOM    774  C   ILE A  95      13.582  -8.218 -15.525  1.00  9.75           C  
ANISOU  774  C   ILE A  95     1437   1294    974    157    226    181       C  
ATOM    775  O   ILE A  95      14.465  -7.389 -15.265  1.00 11.32           O  
ANISOU  775  O   ILE A  95     1478   1573   1250    197    251    240       O  
ATOM    776  CB  ILE A  95      14.136  -8.753 -17.911  1.00 15.23           C  
ANISOU  776  CB  ILE A  95     2407   1959   1419    195    380    159       C  
ATOM    777  CG1 ILE A  95      13.635  -8.707 -19.356  1.00 21.43           C  
ANISOU  777  CG1 ILE A  95     3371   2744   2028     83    367    140       C  
ATOM    778  CG2 ILE A  95      14.652 -10.149 -17.557  1.00 19.18           C  
ANISOU  778  CG2 ILE A  95     3083   2336   1868    333    509    112       C  
ATOM    779  CD1 ILE A  95      12.431  -9.580 -19.604  1.00 24.87           C  
ANISOU  779  CD1 ILE A  95     4042   3087   2318   -101    261     74       C  
ATOM    780  N   LEU A  96      13.048  -9.019 -14.611  1.00 10.72           N  
ANISOU  780  N   LEU A  96     1608   1352   1113    146    188    144       N  
ATOM    781  CA  LEU A  96      13.510  -9.006 -13.223  1.00 11.79           C  
ANISOU  781  CA  LEU A  96     1618   1515   1348    200    182    166       C  
ATOM    782  C   LEU A  96      14.736  -9.915 -13.077  1.00 13.29           C  
ANISOU  782  C   LEU A  96     1822   1702   1526    358    300    207       C  
ATOM    783  O   LEU A  96      14.662 -11.129 -13.326  1.00 15.12           O  
ANISOU  783  O   LEU A  96     2239   1817   1687    427    377    174       O  
ATOM    784  CB  LEU A  96      12.382  -9.452 -12.292  1.00 10.19           C  
ANISOU  784  CB  LEU A  96     1443   1264   1166    130    101    139       C  
ATOM    785  CG  LEU A  96      11.074  -8.663 -12.371  1.00 11.39           C  
ANISOU  785  CG  LEU A  96     1547   1438   1341     20     19    162       C  
ATOM    786  CD1 LEU A  96      10.028  -9.302 -11.473  1.00 16.44           C  
ANISOU  786  CD1 LEU A  96     2197   2055   1993    -28    -35    176       C  
ATOM    787  CD2 LEU A  96      11.277  -7.192 -12.017  1.00 11.00           C  
ANISOU  787  CD2 LEU A  96     1373   1435   1373     28     28    191       C  
ATOM    788  N   MET A  97      15.872  -9.333 -12.688  1.00 12.78           N  
ANISOU  788  N   MET A  97     1569   1763   1523    409    324    306       N  
ATOM    789  CA AMET A  97      17.140 -10.065 -12.631  0.70 12.44           C  
ANISOU  789  CA AMET A  97     1463   1777   1486    589    455    429       C  
ATOM    790  CA BMET A  97      17.126 -10.085 -12.632  0.30 12.81           C  
ANISOU  790  CA BMET A  97     1514   1821   1532    590    456    427       C  
ATOM    791  C   MET A  97      17.523 -10.509 -11.222  1.00 13.62           C  
ANISOU  791  C   MET A  97     1489   1989   1695    615    413    515       C  
ATOM    792  O   MET A  97      18.078 -11.601 -11.022  1.00 15.08           O  
ANISOU  792  O   MET A  97     1693   2152   1884    792    531    606       O  
ATOM    793  CB AMET A  97      18.264  -9.208 -13.216  0.70 16.15           C  
ANISOU  793  CB AMET A  97     1753   2407   1975    616    503    562       C  
ATOM    794  CB BMET A  97      18.251  -9.277 -13.275  0.30 15.51           C  
ANISOU  794  CB BMET A  97     1686   2318   1890    627    513    558       C  
ATOM    795  CG AMET A  97      18.020  -8.758 -14.644  0.70 16.32           C  
ANISOU  795  CG AMET A  97     1883   2393   1927    602    556    505       C  
ATOM    796  CG BMET A  97      17.939  -8.844 -14.690  0.30 16.18           C  
ANISOU  796  CG BMET A  97     1890   2359   1902    606    561    492       C  
ATOM    797  SD AMET A  97      17.956 -10.125 -15.826  0.70 21.07           S  
ANISOU  797  SD AMET A  97     2796   2826   2381    787    768    439       S  
ATOM    798  SD BMET A  97      19.327  -8.020 -15.492  0.30 25.93           S  
ANISOU  798  SD BMET A  97     2929   3773   3153    657    636    672       S  
ATOM    799  CE AMET A  97      19.436 -11.040 -15.398  0.70 32.33           C  
ANISOU  799  CE AMET A  97     4134   4284   3868    994    880    628       C  
ATOM    800  CE BMET A  97      19.426  -8.947 -17.021  0.30 21.08           C  
ANISOU  800  CE BMET A  97     2579   3023   2406    825    822    618       C  
ATOM    801  N   GLU A  98      17.241  -9.652 -10.247  1.00 11.78           N  
ANISOU  801  N   GLU A  98     1152   1827   1497    444    263    499       N  
ATOM    802  CA  GLU A  98      17.507  -9.972  -8.848  1.00 12.62           C  
ANISOU  802  CA  GLU A  98     1163   2010   1625    418    195    573       C  
ATOM    803  C   GLU A  98      16.364  -9.436  -8.037  1.00 10.84           C  
ANISOU  803  C   GLU A  98     1017   1714   1385    257     80    440       C  
ATOM    804  O   GLU A  98      15.955  -8.286  -8.216  1.00 10.63           O  
ANISOU  804  O   GLU A  98     1013   1669   1355    136     31    369       O  
ATOM    805  CB  GLU A  98      18.791  -9.305  -8.346  1.00 16.06           C  
ANISOU  805  CB  GLU A  98     1361   2668   2074    345    136    760       C  
ATOM    806  CG  GLU A  98      20.093  -9.885  -8.872  1.00 22.97           C  
ANISOU  806  CG  GLU A  98     2162   3622   2944    482    259    939       C  
ATOM    807  CD  GLU A  98      21.296  -9.265  -8.188  1.00 30.84           C  
ANISOU  807  CD  GLU A  98     2979   4823   3916    333    164   1132       C  
ATOM    808  OE1 GLU A  98      21.203  -8.081  -7.790  1.00 32.40           O  
ANISOU  808  OE1 GLU A  98     3148   5073   4088    104     16   1093       O  
ATOM    809  OE2 GLU A  98      22.320  -9.961  -8.028  0.83 34.11           O1-
ANISOU  809  OE2 GLU A  98     3303   5334   4323    432    243   1335       O1-
ATOM    810  N   LEU A  99      15.844 -10.259  -7.143  1.00 12.05           N  
ANISOU  810  N   LEU A  99     1221   1824   1534    277     62    423       N  
ATOM    811  CA  LEU A  99      14.860  -9.770  -6.202  1.00 13.52           C  
ANISOU  811  CA  LEU A  99     1463   1975   1699    153    -16    335       C  
ATOM    812  C   LEU A  99      14.956 -10.503  -4.890  0.84 12.50           C  
ANISOU  812  C   LEU A  99     1304   1898   1548    152    -54    395       C  
ATOM    813  O   LEU A  99      15.552 -11.583  -4.785  1.00 14.99           O  
ANISOU  813  O   LEU A  99     1573   2239   1883    271    -11    504       O  
ATOM    814  CB  LEU A  99      13.445  -9.880  -6.771  1.00 17.06           C  
ANISOU  814  CB  LEU A  99     2037   2290   2154    151      2    232       C  
ATOM    815  CG  LEU A  99      12.854 -11.256  -7.069  1.00 16.45           C  
ANISOU  815  CG  LEU A  99     2064   2115   2072    215     33    226       C  
ATOM    816  CD1 LEU A  99      12.251 -11.936  -5.827  1.00 16.63           C  
ANISOU  816  CD1 LEU A  99     2099   2129   2091    196     -1    245       C  
ATOM    817  CD2 LEU A  99      11.804 -11.144  -8.172  1.00 19.63           C  
ANISOU  817  CD2 LEU A  99     2560   2441   2456    159     25    171       C  
ATOM    818  N   GLU A 100      14.345  -9.904  -3.885  1.00 11.67           N  
ANISOU  818  N   GLU A 100     1245   1795   1395     35   -109    337       N  
ATOM    819  CA AGLU A 100      14.279 -10.548  -2.588  0.35 13.07           C  
ANISOU  819  CA AGLU A 100     1414   2026   1527     15   -147    387       C  
ATOM    820  CA BGLU A 100      14.299 -10.459  -2.545  0.65 13.38           C  
ANISOU  820  CA BGLU A 100     1454   2070   1562      4   -152    385       C  
ATOM    821  C   GLU A 100      12.841 -10.558  -2.112  1.00 12.63           C  
ANISOU  821  C   GLU A 100     1470   1872   1456      3   -123    296       C  
ATOM    822  O   GLU A 100      12.097  -9.597  -2.273  1.00 14.25           O  
ANISOU  822  O   GLU A 100     1748   2015   1652    -36    -91    212       O  
ATOM    823  CB AGLU A 100      15.202  -9.876  -1.568  0.35 17.32           C  
ANISOU  823  CB AGLU A 100     1893   2719   1969   -143   -243    456       C  
ATOM    824  CB BGLU A 100      15.032  -9.500  -1.621  0.65 17.71           C  
ANISOU  824  CB BGLU A 100     1980   2741   2007   -175   -241    413       C  
ATOM    825  CG AGLU A 100      14.811  -8.463  -1.192  0.35 20.29           C  
ANISOU  825  CG AGLU A 100     2415   3040   2255   -311   -263    330       C  
ATOM    826  CG BGLU A 100      15.309  -9.996  -0.234  0.65 20.85           C  
ANISOU  826  CG BGLU A 100     2348   3257   2315   -247   -313    502       C  
ATOM    827  CD AGLU A 100      15.773  -7.839  -0.202  0.35 25.03           C  
ANISOU  827  CD AGLU A 100     3018   3781   2711   -541   -385    394       C  
ATOM    828  CD BGLU A 100      16.346  -9.127   0.451  0.65 27.87           C  
ANISOU  828  CD BGLU A 100     3207   4308   3076   -480   -439    575       C  
ATOM    829  OE1AGLU A 100      15.721  -6.601  -0.029  0.35 24.30           O  
ANISOU  829  OE1AGLU A 100     3093   3617   2523   -711   -398    294       O  
ATOM    830  OE1BGLU A 100      16.304  -7.889   0.253  0.65 27.24           O  
ANISOU  830  OE1BGLU A 100     3253   4161   2936   -626   -452    466       O  
ATOM    831  OE2AGLU A 100      16.589  -8.580   0.388  0.35 28.78           O1-
ANISOU  831  OE2AGLU A 100     3342   4437   3158   -567   -467    562       O1-
ATOM    832  OE2BGLU A 100      17.210  -9.681   1.162  0.65 29.02           O1-
ANISOU  832  OE2BGLU A 100     3225   4590   3210   -517   -480    725       O1-
ATOM    833  N   VAL A 101      12.432 -11.694  -1.567  1.00 10.86           N  
ANISOU  833  N   VAL A 101     1251   1637   1240     56   -119    346       N  
ATOM    834  CA  VAL A 101      11.090 -11.803  -1.024  1.00 10.09           C  
ANISOU  834  CA  VAL A 101     1218   1488   1127     41    -95    312       C  
ATOM    835  C   VAL A 101      11.129 -11.269   0.400  1.00 13.54           C  
ANISOU  835  C   VAL A 101     1687   2003   1452    -38   -109    308       C  
ATOM    836  O   VAL A 101      11.824 -11.824   1.258  1.00 17.52           O  
ANISOU  836  O   VAL A 101     2149   2604   1904    -68   -165    388       O  
ATOM    837  CB  VAL A 101      10.582 -13.255  -1.058  1.00 11.47           C  
ANISOU  837  CB  VAL A 101     1407   1606   1347     94    -92    376       C  
ATOM    838  CG1 VAL A 101       9.201 -13.338  -0.411  1.00 15.47           C  
ANISOU  838  CG1 VAL A 101     1933   2108   1836     58    -75    392       C  
ATOM    839  CG2 VAL A 101      10.529 -13.762  -2.500  1.00 14.55           C  
ANISOU  839  CG2 VAL A 101     1851   1884   1792    133    -71    355       C  
ATOM    840  N   LEU A 102      10.425 -10.166   0.641  1.00 11.72           N  
ANISOU  840  N   LEU A 102     1554   1728   1172    -71    -45    227       N  
ATOM    841  CA  LEU A 102      10.393  -9.567   1.971  1.00  9.85           C  
ANISOU  841  CA  LEU A 102     1437   1522    782   -154    -24    192       C  
ATOM    842  C   LEU A 102       9.341 -10.214   2.862  1.00 11.05           C  
ANISOU  842  C   LEU A 102     1603   1690    904    -97     39    241       C  
ATOM    843  O   LEU A 102       9.550 -10.393   4.067  1.00 14.78           O  
ANISOU  843  O   LEU A 102     2135   2236   1245   -164     19    260       O  
ATOM    844  CB  LEU A 102      10.101  -8.073   1.868  1.00 10.40           C  
ANISOU  844  CB  LEU A 102     1672   1485    793   -184     71     84       C  
ATOM    845  CG  LEU A 102      11.098  -7.242   1.065  1.00 14.48           C  
ANISOU  845  CG  LEU A 102     2198   1979   1323   -275     11     42       C  
ATOM    846  CD1 LEU A 102      10.648  -5.798   1.042  1.00 14.77           C  
ANISOU  846  CD1 LEU A 102     2450   1860   1303   -290    136    -59       C  
ATOM    847  CD2 LEU A 102      12.494  -7.369   1.664  1.00 15.56           C  
ANISOU  847  CD2 LEU A 102     2303   2256   1353   -455   -140     90       C  
ATOM    848  N   LYS A 103       8.202 -10.545   2.264  1.00 11.13           N  
ANISOU  848  N   LYS A 103     1551   1653   1024      3    104    285       N  
ATOM    849  CA  LYS A 103       7.124 -11.209   2.987  1.00 10.95           C  
ANISOU  849  CA  LYS A 103     1498   1670    994     50    162    377       C  
ATOM    850  C   LYS A 103       6.528 -12.294   2.112  1.00 10.69           C  
ANISOU  850  C   LYS A 103     1341   1625   1093     63    105    474       C  
ATOM    851  O   LYS A 103       6.163 -12.040   0.964  1.00 12.20           O  
ANISOU  851  O   LYS A 103     1492   1774   1368     74    102    476       O  
ATOM    852  CB  LYS A 103       6.032 -10.210   3.373  1.00 19.02           C  
ANISOU  852  CB  LYS A 103     2595   2660   1970    135    342    379       C  
ATOM    853  CG  LYS A 103       6.433  -9.186   4.425  1.00 23.83           C  
ANISOU  853  CG  LYS A 103     3431   3230   2392    104    437    268       C  
ATOM    854  CD  LYS A 103       5.203  -8.517   5.040  0.82 28.68           C  
ANISOU  854  CD  LYS A 103     4147   3804   2947    249    681    309       C  
ATOM    855  CE  LYS A 103       5.557  -7.756   6.311  1.00 34.11           C  
ANISOU  855  CE  LYS A 103     5127   4429   3403    190    773    183       C  
ATOM    856  NZ  LYS A 103       4.358  -7.532   7.160  0.00 35.97           N1+
ANISOU  856  NZ  LYS A 103     5388   4645   3635    335    953    240       N1+
ATOM    857  N   SER A 104       6.444 -13.506   2.647  1.00 12.88           N  
ANISOU  857  N   SER A 104     1397   1656   1841    247   -104    723       N  
ATOM    858  CA  SER A 104       5.883 -14.620   1.895  1.00 12.64           C  
ANISOU  858  CA  SER A 104     1504   1428   1872    308    -23    697       C  
ATOM    859  C   SER A 104       4.399 -14.402   1.644  1.00 12.33           C  
ANISOU  859  C   SER A 104     1547   1329   1806    156      8    580       C  
ATOM    860  O   SER A 104       3.753 -13.613   2.333  1.00 13.47           O  
ANISOU  860  O   SER A 104     1659   1576   1883     40    -12    553       O  
ATOM    861  CB  SER A 104       6.049 -15.912   2.668  1.00 15.31           C  
ANISOU  861  CB  SER A 104     1934   1661   2223    381    -37    845       C  
ATOM    862  OG  SER A 104       5.200 -15.904   3.802  1.00 23.02           O  
ANISOU  862  OG  SER A 104     2963   2675   3109    239    -70    892       O  
ATOM    863  N   ALA A 105       3.863 -15.109   0.653  1.00 13.14           N  
ANISOU  863  N   ALA A 105     1760   1273   1961    165     55    508       N  
ATOM    864  CA  ALA A 105       2.450 -14.999   0.311  1.00 11.75           C  
ANISOU  864  CA  ALA A 105     1629   1059   1776     14     61    415       C  
ATOM    865  C   ALA A 105       1.580 -15.313   1.522  1.00 12.62           C  
ANISOU  865  C   ALA A 105     1755   1183   1856   -112     57    499       C  
ATOM    866  O   ALA A 105       0.578 -14.635   1.760  1.00 13.62           O  
ANISOU  866  O   ALA A 105     1817   1406   1951   -225     68    460       O  
ATOM    867  CB  ALA A 105       2.117 -15.930  -0.844  1.00 13.18           C  
ANISOU  867  CB  ALA A 105     1953   1053   2002     22     78    334       C  
ATOM    868  N   GLU A 106       1.974 -16.326   2.289  1.00 14.06           N  
ANISOU  868  N   GLU A 106     2017   1277   2047    -75     53    633       N  
ATOM    869  CA  GLU A 106       1.202 -16.758   3.446  1.00 15.67           C  
ANISOU  869  CA  GLU A 106     2255   1493   2208   -194     66    748       C  
ATOM    870  C   GLU A 106       1.191 -15.696   4.559  1.00 15.08           C  
ANISOU  870  C   GLU A 106     2079   1649   2003   -222     61    773       C  
ATOM    871  O   GLU A 106       0.277 -15.665   5.388  1.00 19.14           O  
ANISOU  871  O   GLU A 106     2591   2234   2447   -333    108    824       O  
ATOM    872  CB  GLU A 106       1.735 -18.100   3.975  1.00 19.07           C  
ANISOU  872  CB  GLU A 106     2817   1766   2661   -125     59    890       C  
ATOM    873  CG  GLU A 106       1.672 -19.251   2.961  0.70 21.06           C  
ANISOU  873  CG  GLU A 106     3232   1754   3014   -100     68    826       C  
ATOM    874  CD  GLU A 106       2.726 -19.170   1.858  0.37 22.77           C  
ANISOU  874  CD  GLU A 106     3449   1914   3287     89     66    740       C  
ATOM    875  OE1 GLU A 106       3.730 -18.446   2.022  1.00 23.02           O  
ANISOU  875  OE1 GLU A 106     3348   2104   3293    222     60    774       O  
ATOM    876  OE2 GLU A 106       2.547 -19.839   0.818  0.33 25.11           O1-
ANISOU  876  OE2 GLU A 106     3863   2031   3646     96     71    629       O1-
ATOM    877  N   ALA A 107       2.210 -14.839   4.579  1.00 12.47           N  
ANISOU  877  N   ALA A 107     1673   1433   1632   -131     11    738       N  
ATOM    878  CA  ALA A 107       2.322 -13.780   5.584  1.00 16.47           C  
ANISOU  878  CA  ALA A 107     2125   2130   2002   -167    -14    725       C  
ATOM    879  C   ALA A 107       1.592 -12.493   5.196  1.00 17.81           C  
ANISOU  879  C   ALA A 107     2237   2371   2160   -223     26    565       C  
ATOM    880  O   ALA A 107       1.370 -11.620   6.036  1.00 22.05           O  
ANISOU  880  O   ALA A 107     2773   3027   2578   -261     35    523       O  
ATOM    881  CB  ALA A 107       3.782 -13.486   5.874  1.00 20.66           C  
ANISOU  881  CB  ALA A 107     2598   2748   2502    -79   -116    775       C  
ATOM    882  N   VAL A 108       1.229 -12.370   3.924  1.00 11.61           N  
ANISOU  882  N   VAL A 108     1422   1505   1485   -217     50    476       N  
ATOM    883  CA  VAL A 108       0.526 -11.185   3.438  1.00 11.21           C  
ANISOU  883  CA  VAL A 108     1312   1505   1442   -242     83    355       C  
ATOM    884  C   VAL A 108      -0.937 -11.546   3.217  1.00 13.97           C  
ANISOU  884  C   VAL A 108     1641   1839   1828   -317    146    350       C  
ATOM    885  O   VAL A 108      -1.831 -10.973   3.836  1.00 18.16           O  
ANISOU  885  O   VAL A 108     2129   2462   2308   -348    212    334       O  
ATOM    886  CB  VAL A 108       1.143 -10.671   2.122  1.00 11.49           C  
ANISOU  886  CB  VAL A 108     1311   1499   1556   -183     54    286       C  
ATOM    887  CG1 VAL A 108       0.455  -9.386   1.683  1.00 10.54           C  
ANISOU  887  CG1 VAL A 108     1143   1418   1443   -194     80    191       C  
ATOM    888  CG2 VAL A 108       2.640 -10.425   2.309  1.00 14.56           C  
ANISOU  888  CG2 VAL A 108     1672   1925   1935   -126     -6    324       C  
ATOM    889  N   GLY A 109      -1.180 -12.488   2.313  1.00 12.52           N  
ANISOU  889  N   GLY A 109     1486   1540   1731   -346    126    359       N  
ATOM    890  CA  GLY A 109      -2.466 -13.164   2.256  1.00 15.69           C  
ANISOU  890  CA  GLY A 109     1865   1918   2177   -468    154    392       C  
ATOM    891  C   GLY A 109      -3.563 -12.535   1.425  1.00 13.14           C  
ANISOU  891  C   GLY A 109     1431   1660   1904   -511    153    322       C  
ATOM    892  O   GLY A 109      -4.586 -13.178   1.177  1.00 13.76           O  
ANISOU  892  O   GLY A 109     1480   1720   2029   -607    146    330       O  
ATOM    893  N   VAL A 110      -3.368 -11.288   1.005  1.00 12.84           N  
ANISOU  893  N   VAL A 110     1338   1690   1849   -418    151    243       N  
ATOM    894  CA  VAL A 110      -4.372 -10.587   0.213  1.00 13.04           C  
ANISOU  894  CA  VAL A 110     1250   1786   1919   -422    142    202       C  
ATOM    895  C   VAL A 110      -3.677  -9.653  -0.760  1.00 12.53           C  
ANISOU  895  C   VAL A 110     1207   1702   1851   -319    100    132       C  
ATOM    896  O   VAL A 110      -2.529  -9.265  -0.532  1.00 12.22           O  
ANISOU  896  O   VAL A 110     1232   1632   1780   -252    105    116       O  
ATOM    897  CB  VAL A 110      -5.291  -9.718   1.108  1.00 14.87           C  
ANISOU  897  CB  VAL A 110     1383   2141   2127   -380    238    208       C  
ATOM    898  CG1 VAL A 110      -6.097 -10.564   2.079  1.00 19.54           C  
ANISOU  898  CG1 VAL A 110     1957   2763   2705   -458    302    275       C  
ATOM    899  CG2 VAL A 110      -4.470  -8.684   1.854  1.00 16.69           C  
ANISOU  899  CG2 VAL A 110     1665   2393   2283   -285    288    170       C  
ATOM    900  N   LYS A 111      -4.375  -9.301  -1.841  1.00 12.21           N  
ANISOU  900  N   LYS A 111     1101   1695   1843   -318     51    110       N  
ATOM    901  CA  LYS A 111      -3.951  -8.202  -2.701  1.00 11.69           C  
ANISOU  901  CA  LYS A 111     1040   1633   1768   -217     31     78       C  
ATOM    902  C   LYS A 111      -4.098  -6.896  -1.922  1.00 12.26           C  
ANISOU  902  C   LYS A 111     1065   1744   1847   -132    106     77       C  
ATOM    903  O   LYS A 111      -5.173  -6.568  -1.422  1.00 16.89           O  
ANISOU  903  O   LYS A 111     1551   2407   2459   -114    156     96       O  
ATOM    904  CB  LYS A 111      -4.803  -8.143  -3.978  1.00 13.99           C  
ANISOU  904  CB  LYS A 111     1272   1975   2069   -234    -54     81       C  
ATOM    905  CG  LYS A 111      -4.541  -6.882  -4.814  1.00 17.49           C  
ANISOU  905  CG  LYS A 111     1713   2433   2500   -120    -64     88       C  
ATOM    906  CD  LYS A 111      -5.248  -6.908  -6.168  1.00 20.83           C  
ANISOU  906  CD  LYS A 111     2101   2923   2891   -133   -175    106       C  
ATOM    907  CE  LYS A 111      -6.735  -6.662  -6.030  1.00 25.25           C  
ANISOU  907  CE  LYS A 111     2474   3607   3514   -146   -211    163       C  
ATOM    908  NZ  LYS A 111      -7.387  -6.478  -7.361  0.56 26.33           N1+
ANISOU  908  NZ  LYS A 111     2568   3831   3604   -143   -345    197       N1+
ATOM    909  N   ILE A 112      -3.006  -6.158  -1.834  1.00  9.27           N  
ANISOU  909  N   ILE A 112      764   1307   1451    -80    116     51       N  
ATOM    910  CA  ILE A 112      -2.960  -4.916  -1.074  1.00  9.69           C  
ANISOU  910  CA  ILE A 112      836   1345   1502    -18    175     19       C  
ATOM    911  C   ILE A 112      -3.544  -3.760  -1.878  1.00 12.28           C  
ANISOU  911  C   ILE A 112     1128   1654   1883     76    179     30       C  
ATOM    912  O   ILE A 112      -3.217  -3.570  -3.059  1.00 12.20           O  
ANISOU  912  O   ILE A 112     1127   1621   1888     89    123     65       O  
ATOM    913  CB  ILE A 112      -1.516  -4.602  -0.695  1.00  7.97           C  
ANISOU  913  CB  ILE A 112      710   1065   1254    -44    153     -4       C  
ATOM    914  CG1 ILE A 112      -0.986  -5.640   0.302  1.00 10.20           C  
ANISOU  914  CG1 ILE A 112     1020   1379   1476   -107    145      9       C  
ATOM    915  CG2 ILE A 112      -1.387  -3.208  -0.111  1.00 11.77           C  
ANISOU  915  CG2 ILE A 112     1254   1484   1733    -10    185    -61       C  
ATOM    916  CD1 ILE A 112       0.528  -5.652   0.399  1.00 13.60           C  
ANISOU  916  CD1 ILE A 112     1485   1789   1895   -135     88     27       C  
ATOM    917  N   GLY A 113      -4.411  -2.983  -1.239  1.00 14.57           N  
ANISOU  917  N   GLY A 113     1387   1957   2193    161    255     11       N  
ATOM    918  CA  GLY A 113      -5.001  -1.817  -1.876  1.00 14.82           C  
ANISOU  918  CA  GLY A 113     1390   1950   2291    290    270     39       C  
ATOM    919  C   GLY A 113      -5.927  -2.170  -3.023  1.00 15.48           C  
ANISOU  919  C   GLY A 113     1332   2138   2413    313    200    129       C  
ATOM    920  O   GLY A 113      -6.419  -3.299  -3.121  1.00 16.54           O  
ANISOU  920  O   GLY A 113     1395   2373   2518    212    151    139       O  
ATOM    921  N   ASN A 114      -6.161  -1.192  -3.892  1.00 16.35           N  
ANISOU  921  N   ASN A 114     1449   2207   2556    414    169    181       N  
ATOM    922  CA  ASN A 114      -6.993  -1.372  -5.072  1.00 15.85           C  
ANISOU  922  CA  ASN A 114     1296   2245   2481    421     65    258       C  
ATOM    923  C   ASN A 114      -6.284  -0.797  -6.291  0.82 14.51           C  
ANISOU  923  C   ASN A 114     1202   2013   2296    456      2    330       C  
ATOM    924  O   ASN A 114      -6.731   0.202  -6.859  1.00 17.60           O  
ANISOU  924  O   ASN A 114     1602   2374   2711    564    -12    399       O  
ATOM    925  CB  ASN A 114      -8.334  -0.670  -4.871  1.00 21.32           C  
ANISOU  925  CB  ASN A 114     1893   2986   3220    538     96    286       C  
ATOM    926  CG  ASN A 114      -9.372  -1.068  -5.910  0.74 24.79           C  
ANISOU  926  CG  ASN A 114     2201   3565   3656    517    -23    363       C  
ATOM    927  ND2 ASN A 114     -10.412  -0.254  -6.047  0.46 27.86           N  
ANISOU  927  ND2 ASN A 114     2499   3990   4098    646    -15    422       N  
ATOM    928  OD1 ASN A 114      -9.245  -2.098  -6.573  0.67 26.86           O  
ANISOU  928  OD1 ASN A 114     2445   3896   3864    386   -126    365       O  
ATOM    929  N   PRO A 115      -5.164  -1.422  -6.691  1.00 12.80           N  
ANISOU  929  N   PRO A 115     1067   1775   2023    358    -27    312       N  
ATOM    930  CA  PRO A 115      -4.406  -0.921  -7.842  1.00 11.66           C  
ANISOU  930  CA  PRO A 115     1015   1587   1828    374    -60    384       C  
ATOM    931  C   PRO A 115      -5.178  -1.069  -9.159  1.00 14.76           C  
ANISOU  931  C   PRO A 115     1351   2110   2150    407   -177    475       C  
ATOM    932  O   PRO A 115      -5.950  -2.022  -9.323  1.00 19.25           O  
ANISOU  932  O   PRO A 115     1830   2806   2680    344   -261    447       O  
ATOM    933  CB  PRO A 115      -3.157  -1.804  -7.849  1.00 10.70           C  
ANISOU  933  CB  PRO A 115      976   1450   1638    258    -43    320       C  
ATOM    934  CG  PRO A 115      -3.589  -3.096  -7.172  1.00 11.42           C  
ANISOU  934  CG  PRO A 115     1017   1605   1718    178    -62    235       C  
ATOM    935  CD  PRO A 115      -4.564  -2.646  -6.115  1.00 12.60           C  
ANISOU  935  CD  PRO A 115     1073   1761   1953    227    -18    226       C  
ATOM    936  N   VAL A 116      -4.976  -0.132 -10.079  1.00 13.84           N  
ANISOU  936  N   VAL A 116     1291   1960   2006    489   -192    594       N  
ATOM    937  CA  VAL A 116      -5.610  -0.198 -11.396  1.00 16.12           C  
ANISOU  937  CA  VAL A 116     1566   2378   2181    507   -311    674       C  
ATOM    938  C   VAL A 116      -4.566  -0.455 -12.479  1.00 13.77           C  
ANISOU  938  C   VAL A 116     1397   2110   1723    470   -321    721       C  
ATOM    939  O   VAL A 116      -3.406  -0.073 -12.332  1.00 12.97           O  
ANISOU  939  O   VAL A 116     1390   1896   1641    451   -209    727       O  
ATOM    940  CB  VAL A 116      -6.403   1.088 -11.721  0.78 21.05           C  
ANISOU  940  CB  VAL A 116     2175   2958   2863    630   -318    770       C  
ATOM    941  CG1 VAL A 116      -7.561   1.257 -10.757  1.00 23.57           C  
ANISOU  941  CG1 VAL A 116     2365   3287   3304    687   -294    719       C  
ATOM    942  CG2 VAL A 116      -5.493   2.296 -11.670  1.00 21.17           C  
ANISOU  942  CG2 VAL A 116     2322   2787   2936    679   -217    833       C  
ATOM    943  N   PRO A 117      -4.971  -1.118 -13.574  1.00 17.14           N  
ANISOU  943  N   PRO A 117     1842   2693   1978    438   -447    731       N  
ATOM    944  CA  PRO A 117      -3.989  -1.413 -14.624  1.00 15.92           C  
ANISOU  944  CA  PRO A 117     1846   2571   1630    410   -418    739       C  
ATOM    945  C   PRO A 117      -3.315  -0.169 -15.180  1.00 17.35           C  
ANISOU  945  C   PRO A 117     2103   2680   1810    482   -326    896       C  
ATOM    946  O   PRO A 117      -3.993   0.816 -15.495  1.00 18.19           O  
ANISOU  946  O   PRO A 117     2185   2753   1973    546   -367    989       O  
ATOM    947  CB  PRO A 117      -4.842  -2.056 -15.721  1.00 19.68           C  
ANISOU  947  CB  PRO A 117     2344   3218   1916    374   -593    723       C  
ATOM    948  CG  PRO A 117      -5.960  -2.693 -14.979  1.00 20.58           C  
ANISOU  948  CG  PRO A 117     2308   3369   2144    304   -696    633       C  
ATOM    949  CD  PRO A 117      -6.271  -1.758 -13.842  1.00 22.00           C  
ANISOU  949  CD  PRO A 117     2358   3437   2563    387   -599    683       C  
ATOM    950  N   TYR A 118      -1.990  -0.219 -15.301  1.00 15.08           N  
ANISOU  950  N   TYR A 118     1903   2351   1474    455   -193    913       N  
ATOM    951  CA  TYR A 118      -1.250   0.853 -15.950  1.00 19.79           C  
ANISOU  951  CA  TYR A 118     2568   2882   2069    468    -97   1044       C  
ATOM    952  C   TYR A 118      -1.573   0.837 -17.437  1.00 26.14           C  
ANISOU  952  C   TYR A 118     3459   3818   2655    493   -166   1105       C  
ATOM    953  O   TYR A 118      -1.604  -0.225 -18.060  1.00 29.83           O  
ANISOU  953  O   TYR A 118     3993   4420   2922    473   -211   1016       O  
ATOM    954  CB  TYR A 118       0.256   0.668 -15.735  1.00 17.66           C  
ANISOU  954  CB  TYR A 118     2322   2574   1811    408     66   1040       C  
ATOM    955  CG  TYR A 118       1.069   1.841 -16.226  1.00 18.98           C  
ANISOU  955  CG  TYR A 118     2521   2664   2026    380    161   1175       C  
ATOM    956  CD1 TYR A 118       1.101   3.029 -15.506  1.00 19.11           C  
ANISOU  956  CD1 TYR A 118     2519   2497   2246    351    173   1228       C  
ATOM    957  CD2 TYR A 118       1.801   1.767 -17.404  1.00 23.58           C  
ANISOU  957  CD2 TYR A 118     3168   3351   2443    376    238   1238       C  
ATOM    958  CE1 TYR A 118       1.833   4.110 -15.945  1.00 23.71           C  
ANISOU  958  CE1 TYR A 118     3144   2994   2870    300    242   1351       C  
ATOM    959  CE2 TYR A 118       2.543   2.852 -17.849  1.00 26.25           C  
ANISOU  959  CE2 TYR A 118     3522   3623   2828    332    321   1378       C  
ATOM    960  CZ  TYR A 118       2.554   4.014 -17.115  1.00 27.77           C  
ANISOU  960  CZ  TYR A 118     3694   3627   3230    285    314   1437       C  
ATOM    961  OH  TYR A 118       3.285   5.090 -17.555  1.00 34.02           O  
ANISOU  961  OH  TYR A 118     4521   4339   4066    220    382   1576       O  
ATOM    962  N   ASN A 119      -1.833   2.011 -18.001  1.00 30.53           N  
ANISOU  962  N   ASN A 119     4038   4323   3238    536   -181   1249       N  
ATOM    963  CA  ASN A 119      -2.105   2.113 -19.425  0.61 39.00           C  
ANISOU  963  CA  ASN A 119     5205   5516   4098    561   -250   1333       C  
ATOM    964  C   ASN A 119      -0.856   2.585 -20.163  1.00 43.22           C  
ANISOU  964  C   ASN A 119     5834   6038   4550    532    -97   1437       C  
ATOM    965  O   ASN A 119      -0.422   3.727 -19.985  1.00 45.10           O  
ANISOU  965  O   ASN A 119     6068   6139   4931    527    -20   1559       O  
ATOM    966  CB  ASN A 119      -3.296   3.043 -19.682  1.00 43.43           C  
ANISOU  966  CB  ASN A 119     5727   6052   4723    642   -381   1444       C  
ATOM    967  CG  ASN A 119      -4.603   2.491 -19.118  0.42 45.05           C  
ANISOU  967  CG  ASN A 119     5803   6317   4995    665   -534   1347       C  
ATOM    968  ND2 ASN A 119      -5.396   3.362 -18.502  1.00 45.62           N  
ANISOU  968  ND2 ASN A 119     5778   6294   5264    749   -556   1399       N  
ATOM    969  OD1 ASN A 119      -4.893   1.298 -19.234  1.00 46.63           O  
ANISOU  969  OD1 ASN A 119     5995   6646   5075    602   -622   1220       O  
ATOM    970  N   GLU A 120      -0.292   1.686 -20.973  1.00 46.24           N  
ANISOU  970  N   GLU A 120     6305   6559   4705    509    -49   1375       N  
ATOM    971  CA  GLU A 120       0.973   1.884 -21.698  0.87 48.96           C  
ANISOU  971  CA  GLU A 120     6714   6936   4954    485    126   1450       C  
ATOM    972  C   GLU A 120       2.195   1.812 -20.791  0.00 49.30           C  
ANISOU  972  C   GLU A 120     6663   6897   5171    437    296   1414       C  
ATOM    973  O   GLU A 120       3.030   0.917 -20.925  1.00 51.32           O  
ANISOU  973  O   GLU A 120     6927   7232   5341    437    408   1323       O  
ATOM    974  CB  GLU A 120       0.996   3.188 -22.502  1.00 51.04           C  
ANISOU  974  CB  GLU A 120     7028   7162   5202    496    135   1664       C  
ATOM    975  CG  GLU A 120       0.200   3.152 -23.781  1.00 52.95           C  
ANISOU  975  CG  GLU A 120     7391   7539   5189    538      6   1724       C  
ATOM    976  CD  GLU A 120       0.727   4.140 -24.799  0.00 56.10           C  
ANISOU  976  CD  GLU A 120     7876   7943   5494    537     87   1935       C  
ATOM    977  OE1 GLU A 120       0.569   5.361 -24.588  1.00 57.52           O  
ANISOU  977  OE1 GLU A 120     8033   7979   5842    550     78   2092       O  
ATOM    978  OE2 GLU A 120       1.319   3.692 -25.805  1.00 57.58           O1-
ANISOU  978  OE2 GLU A 120     8168   8273   5436    525    172   1940       O1-
TER   
HETATM  979 CL1  1XU A 201       5.862  -9.716 -20.415  0.48 15.88          CL  
HETATM  980 CL2  1XU A 201       4.215  -7.738 -22.190  0.47 22.61          CL  
HETATM  981 CL3  1XU A 201      12.321 -12.356 -22.076  0.54 24.33          CL  
HETATM  982  C01 1XU A 201       4.830 -15.237 -24.764  0.50 25.19           C  
HETATM  983  C02 1XU A 201       6.119 -15.021 -25.142  0.62 24.15           C  
HETATM  984  C03 1XU A 201       6.359 -13.663 -24.777  0.79 25.14           C  
HETATM  985  N04 1XU A 201       5.266 -13.203 -24.263  0.65 25.74           N  
HETATM  986  N05 1XU A 201       4.371 -14.115 -24.245  0.73 25.83           N  
HETATM  987  C06 1XU A 201       5.025 -11.873 -23.756  0.72 26.46           C  
HETATM  988  C07 1XU A 201       7.661 -12.917 -25.016  0.74 24.58           C  
HETATM  989  C08 1XU A 201       4.279 -10.945 -24.537  0.63 28.04           C  
HETATM  990  C09 1XU A 201       4.028  -9.690 -24.075  0.79 28.90           C  
HETATM  991  C10 1XU A 201       4.513  -9.309 -22.809  1.00 28.98           C  
HETATM  992  C11 1XU A 201       5.264 -10.245 -22.016  0.79 27.45           C  
HETATM  993  C12 1XU A 201       5.513 -11.484 -22.465  1.00 26.20           C  
HETATM  994  C15 1XU A 201       8.876 -13.475 -24.670  0.67 24.23           C  
HETATM  995  C16 1XU A 201      10.055 -12.779 -24.913  0.48 23.69           C  
HETATM  996  C17 1XU A 201      10.002 -11.515 -25.512  0.81 24.04           C  
HETATM  997  C18 1XU A 201       8.770 -10.947 -25.875  0.37 24.79           C  
HETATM  998  C19 1XU A 201       7.613 -11.638 -25.635  0.79 25.24           C  
HETATM  999  C20 1XU A 201      11.332 -10.701 -25.811  0.53 24.71           C  
HETATM 1000  N21 1XU A 201      12.439 -11.297 -25.095  0.72 24.55           N  
HETATM 1001  C22 1XU A 201      13.024 -10.285 -24.230  1.00 24.05           C  
HETATM 1002  C23 1XU A 201      14.113 -10.684 -23.261  0.68 22.73           C  
HETATM 1003  C24 1XU A 201      15.416 -10.080 -23.388  0.62 23.11           C  
HETATM 1004  C25 1XU A 201      16.403 -10.429 -22.513  0.58 22.63           C  
HETATM 1005  C26 1XU A 201      16.100 -11.366 -21.515  0.84 22.58           C  
HETATM 1006  C27 1XU A 201      14.789 -11.975 -21.396  0.65 21.37           C  
HETATM 1007  C28 1XU A 201      13.818 -11.640 -22.245  0.63 21.57           C  
HETATM 1008  S29 1XU A 201      12.340  -8.786 -24.007  0.62 17.99           S  
HETATM 1009  C30 1XU A 201      17.113 -11.846 -20.487  0.45 24.96           C  
HETATM 1010  C31 1XU A 201      18.291 -11.253 -20.011  0.66 26.11           C  
HETATM 1011  C32 1XU A 201      18.811 -12.200 -19.029  0.80 26.70           C  
HETATM 1012  C33 1XU A 201      17.866 -13.262 -19.022  0.67 27.53           C  
HETATM 1013  O34 1XU A 201      16.915 -13.013 -19.868  0.76 26.05           O  
HETATM 1014  C35 1XU A 201      17.864 -14.515 -18.224  0.88 28.36           C  
HETATM 1015  O36 1XU A 201      18.738 -14.728 -17.383  0.32 29.35           O1-
HETATM 1016  O37 1XU A 201      16.930 -15.351 -18.454  1.00 30.41           O  
HETATM 1017  O   HOH A 301      -1.447  -4.781  -4.579  1.00 11.77           O  
HETATM 1018  O   HOH A 302       3.943   3.635  -0.009  1.00 11.43           O  
HETATM 1019  O   HOH A 303      11.436 -17.072 -16.065  1.00 13.36           O  
HETATM 1020  O   HOH A 304       2.660   3.585 -10.656  1.00 13.85           O  
HETATM 1021  O   HOH A 305      -1.193 -14.067   6.859  1.00 16.28           O  
HETATM 1022  O   HOH A 306      15.705 -27.090  -2.636  1.00 21.58           O  
HETATM 1023  O   HOH A 307       2.862   0.299   5.973  1.00 20.34           O  
HETATM 1024  O   HOH A 308      -2.410  -4.637 -15.229  1.00 24.49           O  
HETATM 1025  O   HOH A 309       7.387 -13.942   5.380  1.00 21.82           O  
HETATM 1026  O   HOH A 310       4.240  -0.965 -22.919  1.00 25.71           O  
HETATM 1027  O   HOH A 311      19.003 -16.076 -15.949  1.00 35.36           O  
HETATM 1028  O   HOH A 312       5.858   5.943  -2.800  1.00 20.12           O  
HETATM 1029  O   HOH A 313      17.053  -1.101 -18.432  1.00 27.54           O  
HETATM 1030  O   HOH A 314       0.204   6.159 -12.575  1.00 30.36           O  
HETATM 1031  O   HOH A 315      18.232  -2.188 -11.738  1.00 25.48           O  
HETATM 1032  O   HOH A 316       1.680 -18.187  -7.465  1.00 27.03           O  
HETATM 1033  O   HOH A 317      13.499 -23.711 -14.716  1.00 27.71           O  
HETATM 1034  O   HOH A 318      -3.227   4.810 -14.500  1.00 35.17           O  
HETATM 1035  O   HOH A 319      -7.531  -3.683  -7.647  1.00 23.83           O  
HETATM 1036  O   HOH A 320      14.305 -26.119  -7.797  1.00 24.80           O  
HETATM 1037  O   HOH A 321      -0.021 -17.735  -3.059  1.00 21.25           O  
HETATM 1038  O   HOH A 322      12.888  -7.199 -37.658  1.00 27.10           O  
HETATM 1039  O   HOH A 323       6.919  -7.312 -31.299  1.00 31.70           O  
HETATM 1040  O   HOH A 324      -4.495   1.161  -3.756  1.00 27.07           O  
HETATM 1041  O   HOH A 325       9.668   6.478 -22.009  1.00 27.79           O  
HETATM 1042  O   HOH A 326      10.347  -7.615 -30.620  1.00 34.76           O  
HETATM 1043  O   HOH A 327      11.793   6.284 -23.863  1.00 26.40           O  
HETATM 1044  O   HOH A 328      13.892 -24.741 -10.211  1.00 28.66           O  
HETATM 1045  O   HOH A 329       6.884 -22.146 -19.513  1.00 30.99           O  
HETATM 1046  O   HOH A 330       5.343 -20.240  -6.763  1.00 26.08           O  
HETATM 1047  O   HOH A 331       2.446 -14.248 -22.190  1.00 31.61           O  
HETATM 1048  O   HOH A 332      -1.647  -2.953 -17.445  1.00 29.88           O  
HETATM 1049  O   HOH A 333      13.735 -23.864  -1.290  1.00 27.92           O  
HETATM 1050  O   HOH A 334      -0.176 -17.367  -9.397  1.00 38.51           O  
HETATM 1051  O   HOH A 335       3.064   1.151 -26.361  1.00 35.57           O  
HETATM 1052  O   HOH A 336       0.603  -4.297 -18.663  1.00 39.03           O  
HETATM 1053  O   HOH A 337      -3.406 -11.971  -5.696  1.00 31.29           O  
HETATM 1054  O   HOH A 338      -5.631   2.736  -7.613  1.00 35.75           O  
HETATM 1055  O   HOH A 339      10.842   2.468 -19.747  1.00 33.32           O  
HETATM 1056  O   HOH A 340      -7.049 -10.725  -2.290  1.00 36.57           O  
HETATM 1057  O   HOH A 341      20.577  -4.104  -4.456  1.00 42.74           O  
HETATM 1058  O   HOH A 342       8.720 -17.030   0.595  1.00 35.02           O  
HETATM 1059  O   HOH A 343      15.928  -7.648   3.372  1.00 56.77           O  
HETATM 1060  O   HOH A 344       5.072   1.122 -24.787  1.00 37.17           O  
HETATM 1061  O   HOH A 345       5.356 -23.883 -21.436  1.00 37.91           O  
HETATM 1062  O   HOH A 346      11.135   7.830  -9.255  1.00 59.86           O  
HETATM 1063  O   HOH A 347      -4.799 -16.056  -2.970  1.00 40.23           O  
HETATM 1064  O   HOH A 348       8.299  -9.695 -31.610  1.00 62.67           O  
HETATM 1065  O   HOH A 349      22.520 -12.543  -9.373  1.00 34.37           O  
HETATM 1066  O   HOH A 350      -2.615 -12.790   5.859  1.00 37.95           O  
HETATM 1067  O   HOH A 351      -3.560  -3.189  12.781  1.00 34.53           O  
HETATM 1068  O   HOH A 352      13.851 -27.443  -0.205  1.00 33.13           O  
HETATM 1069  O   HOH A 353       4.603 -19.073  -0.986  1.00 49.83           O  
HETATM 1070  O   HOH A 354      -3.629   6.914 -14.907  1.00 34.80           O  
HETATM 1071  O   HOH A 355       0.859   8.207 -14.080  1.00 42.92           O  
HETATM 1072  O   HOH A 356       1.614   6.396 -10.597  1.00 37.07           O  
HETATM 1073  O   HOH A 357      13.755  -3.434   2.251  1.00 44.31           O  
HETATM 1074  O   HOH A 358      -6.510   1.235 -15.996  1.00 33.78           O  
HETATM 1075  O   HOH A 359      17.996  -1.375  -9.312  1.00 36.31           O  
HETATM 1076  O   HOH A 360       3.259 -20.078  -8.274  1.00 44.08           O  
HETATM 1077  O   HOH A 361      -5.644 -10.507  -6.037  1.00 43.57           O  
HETATM 1078  O   HOH A 362      13.952 -14.591 -25.173  1.00 49.12           O  
HETATM 1079  O   HOH A 363      13.498 -13.375   2.285  1.00 36.47           O  
HETATM 1080  O   HOH A 364      12.761 -17.499 -22.961  1.00 48.15           O  
HETATM 1081  O   HOH A 365      20.837 -16.239  -9.189  1.00 66.86           O  
HETATM 1082  O   HOH A 366       9.564 -28.024 -11.247  1.00 55.40           O  
HETATM 1083  O   HOH A 367      12.491 -28.472  -3.919  1.00 53.04           O  
HETATM 1084  O   HOH A 368      18.717  -1.544 -16.444  1.00 45.38           O  
HETATM 1085  O   HOH A 369      -3.983  -7.073 -16.516  1.00 59.81           O  
HETATM 1086  O   HOH A 370       7.458 -26.960  -8.707  1.00 38.27           O  
HETATM 1087  O   HOH A 371      11.456 -16.331 -24.419  1.00 45.06           O  
HETATM 1088  O   HOH A 372       3.929 -27.795  -6.002  1.00 60.67           O  
HETATM 1089  O   HOH A 373      15.871 -12.950 -26.298  1.00 55.07           O  
HETATM 1090  O   HOH A 374      -4.539  -1.529 -18.883  1.00 59.77           O  
HETATM 1091  O   HOH A 375       1.467   8.237  -2.836  1.00 48.41           O  
HETATM 1092  O   HOH A 376      -5.602  -4.030 -11.477  1.00 37.29           O  
HETATM 1093  O   HOH A 377       0.155 -19.580  -0.924  1.00 43.08           O  
HETATM 1094  O   HOH A 378      17.658   5.499 -13.018  1.00 46.42           O  
HETATM 1095  O   HOH A 379       3.094   7.965  -1.261  1.00 55.13           O  
HETATM 1096  O   HOH A 380       5.607  -7.755 -33.528  1.00 46.83           O  
HETATM 1097  O   HOH A 381      13.948 -10.136 -35.433  1.00 58.37           O  
HETATM 1098  O   HOH A 382       0.731 -13.355 -14.884  1.00 28.27           O  
HETATM 1099  O   HOH A 383      -7.193  -4.998  -1.414  1.00 24.68           O  
HETATM 1100  O   HOH A 384      -9.320  -1.766 -10.586  1.00 61.12           O  
HETATM 1101  O   HOH A 385      -6.552  -3.180 -19.129  1.00 50.51           O  
HETATM 1102  O   HOH A 386       3.810  -3.923 -22.010  1.00 30.77           O  
HETATM 1103  O   HOH A 387      -1.056  -9.436 -23.821  1.00 35.77           O  
HETATM 1104  O   HOH A 388      -0.277  -7.247   7.342  1.00 44.53           O  
HETATM 1105  O   HOH A 389       0.319  -6.440  11.308  1.00 45.68           O  
HETATM 1106  O   HOH A 390       1.241 -17.232 -23.748  1.00 38.05           O  
HETATM 1107  O   HOH A 391       7.785 -20.333 -20.823  1.00 32.67           O  
HETATM 1108  O   HOH A 392      -2.211   7.277   1.901  1.00 22.97           O  
HETATM 1109  O   HOH A 393      -0.693   8.069   2.938  1.00 16.63           O  
CONECT  979  992
CONECT  980  991
CONECT  981 1007
CONECT  982  983  986
CONECT  983  982  984
CONECT  984  983  985  988
CONECT  985  984  986  987
CONECT  986  982  985
CONECT  987  985  989  993
CONECT  988  984  994  998
CONECT  989  987  990
CONECT  990  989  991
CONECT  991  990  980  992
CONECT  992  991  979  993
CONECT  993  987  992
CONECT  994  988  995
CONECT  995  994  996
CONECT  996  995  997  999
CONECT  997  996  998
CONECT  998  988  997
CONECT  999  996 1000
CONECT 1000  999 1001
CONECT 1001 1000 1002 1008
CONECT 1002 1001 1003 1007
CONECT 1003 1002 1004
CONECT 1004 1003 1005
CONECT 1005 1004 1006 1009
CONECT 1006 1005 1007
CONECT 1007 1002 1006  981
CONECT 1008 1001
CONECT 1009 1005 1010 1013
CONECT 1010 1009 1011
CONECT 1011 1010 1012
CONECT 1012 1011 1013 1014
CONECT 1013 1009 1012
CONECT 1014 1012 1015 1016
CONECT 1015 1014
CONECT 1016 1014
END
