# Supplementary material for: Solvent-Site Prediction for Fragment Docking and Its Implication on Fragment-Based Drug Discovery
Source: J Chem Inf Model. 2025 Nov 24;65(23):12959–77. doi: 10.1021/acs.jcim.5c02352 (PMC12690578; doi:10.1021/acs.jcim.5c02352)
Supplement: Supplementary file 3 [file ci5c02352_si_003.zip › Frag2Lead_dataset/2015-19/frag.sdf]

frag.A
 OpenBabel08112212373D

 37 38  0  0  0  0  0  0  0  0999 V2000
  -14.1800  -19.0190   -4.4140 O   0  0  0  0  0  0  0  0  0  0  0  0
  -15.2870  -18.9790   -4.9410 C   0  0  0  0  0  0  0  0  0  0  0  0
  -16.5630  -18.9590   -4.1090 C   0  0  0  0  0  0  0  0  0  0  0  0
  -16.4290  -19.2820   -2.6800 N   0  3  0  0  0  3  0  0  0  0  0  0
  -15.7510  -18.2300   -1.9110 C   0  0  0  0  0  0  0  0  0  0  0  0
  -15.8000  -18.5420   -0.4250 C   0  0  0  0  0  0  0  0  0  0  0  0
  -15.1990  -19.8780   -0.1610 N   0  3  0  0  0  0  0  0  0  0  0  0
  -15.8740  -20.9430   -0.9480 C   0  0  0  0  0  0  0  0  0  0  0  0
  -15.8370  -20.6040   -2.4250 C   0  0  0  0  0  0  0  0  0  0  0  0
  -15.4220  -18.9470   -6.2870 N   0  0  0  0  0  0  0  0  0  0  0  0
  -14.1920  -19.0080   -7.0830 C   0  0  0  0  0  0  0  0  0  0  0  0
  -14.4660  -19.5760   -8.4670 C   0  0  0  0  0  0  0  0  0  0  0  0
  -15.5780  -18.8090   -9.1660 C   0  0  0  0  0  0  0  0  0  0  0  0
  -16.8210  -18.7640   -8.3020 C   0  0  0  0  0  0  0  0  0  0  0  0
  -16.5020  -18.1900   -6.9320 C   0  0  0  0  0  0  0  0  0  0  0  0
  -17.1950  -19.5930   -4.5070 H   0  0  0  0  0  0  0  0  0  0  0  0
  -16.9620  -18.0660   -4.1840 H   0  0  0  0  0  0  0  0  0  0  0  0
  -16.1870  -17.3700   -2.0790 H   0  0  0  0  0  0  0  0  0  0  0  0
  -14.8230  -18.1620   -2.1990 H   0  0  0  0  0  0  0  0  0  0  0  0
  -16.7270  -18.5360   -0.1170 H   0  0  0  0  0  0  0  0  0  0  0  0
  -15.3060  -17.8590    0.0720 H   0  0  0  0  0  0  0  0  0  0  0  0
  -15.2660  -20.0690    0.7260 H   0  0  0  0  0  0  0  0  0  0  0  0
  -14.3190  -19.8580   -0.3840 H   0  0  0  0  0  0  0  0  0  0  0  0
  -16.8010  -21.0270   -0.6520 H   0  0  0  0  0  0  0  0  0  0  0  0
  -15.4230  -21.7960   -0.7940 H   0  0  0  0  0  0  0  0  0  0  0  0
  -16.3300  -21.2780   -2.9220 H   0  0  0  0  0  0  0  0  0  0  0  0
  -14.9160  -20.6130   -2.7350 H   0  0  0  0  0  0  0  0  0  0  0  0
  -13.5360  -19.5720   -6.6250 H   0  0  0  0  0  0  0  0  0  0  0  0
  -13.8160  -18.1100   -7.1670 H   0  0  0  0  0  0  0  0  0  0  0  0
  -14.7210  -20.5080   -8.3870 H   0  0  0  0  0  0  0  0  0  0  0  0
  -13.6510  -19.5300   -9.0040 H   0  0  0  0  0  0  0  0  0  0  0  0
  -15.7880  -19.2440  -10.0170 H   0  0  0  0  0  0  0  0  0  0  0  0
  -15.2790  -17.8980   -9.3550 H   0  0  0  0  0  0  0  0  0  0  0  0
  -17.1820  -19.6680   -8.2020 H   0  0  0  0  0  0  0  0  0  0  0  0
  -17.5010  -18.2120   -8.7380 H   0  0  0  0  0  0  0  0  0  0  0  0
  -17.2980  -18.2210   -6.3740 H   0  0  0  0  0  0  0  0  0  0  0  0
  -16.2300  -17.2540   -7.0240 H   0  0  0  0  0  0  0  0  0  0  0  0
  1  2  2  0  0  0  0
  2  3  1  0  0  0  0
  2 10  1  0  0  0  0
  3  4  1  0  0  0  0
  3 16  1  0  0  0  0
  3 17  1  0  0  0  0
  4  5  1  0  0  0  0
  4  9  1  0  0  0  0
  5  6  1  0  0  0  0
  5 18  1  0  0  0  0
  5 19  1  0  0  0  0
  6  7  1  0  0  0  0
  6 20  1  0  0  0  0
  6 21  1  0  0  0  0
  7  8  1  0  0  0  0
  7 22  1  0  0  0  0
  7 23  1  0  0  0  0
  8  9  1  0  0  0  0
  8 24  1  0  0  0  0
  8 25  1  0  0  0  0
  9 26  1  0  0  0  0
  9 27  1  0  0  0  0
 10 11  1  0  0  0  0
 10 15  1  0  0  0  0
 11 12  1  0  0  0  0
 11 28  1  0  0  0  0
 11 29  1  0  0  0  0
 12 13  1  0  0  0  0
 12 30  1  0  0  0  0
 12 31  1  0  0  0  0
 13 14  1  0  0  0  0
 13 32  1  0  0  0  0
 13 33  1  0  0  0  0
 14 15  1  0  0  0  0
 14 34  1  0  0  0  0
 14 35  1  0  0  0  0
 15 36  1  0  0  0  0
 15 37  1  0  0  0  0
M  CHG  2   4   1   7   1
M  END
$$$$
