# Supplementary material for: Solvent-Site Prediction for Fragment Docking and Its Implication on Fragment-Based Drug Discovery
Source: J Chem Inf Model. 2025 Nov 24;65(23):12959–77. doi: 10.1021/acs.jcim.5c02352 (PMC12690578; doi:10.1021/acs.jcim.5c02352)
Supplement: Supplementary file 3 [file ci5c02352_si_003.zip › Frag2Lead_dataset/2015-19/lead.sdf]

lead.A
 OpenBabel08112212373D

 53 55  0  0  1  0  0  0  0  0999 V2000
  -10.7740  -20.7360   -8.5220 Cl  0  0  0  0  0  0  0  0  0  0  0  0
  -14.0740  -15.8420   -4.4240 C   0  0  0  0  0  0  0  0  0  0  0  0
  -15.4650  -16.1970   -4.3970 O   0  0  0  0  0  0  0  0  0  0  0  0
  -15.9780  -16.4210   -3.0740 C   0  0  0  0  0  0  0  0  0  0  0  0
  -15.5640  -17.8090   -2.5590 C   0  0  1  0  0  0  0  0  0  0  0  0
  -15.6420  -17.8600   -1.0360 C   0  0  0  0  0  0  0  0  0  0  0  0
  -15.2060  -19.1890   -0.5270 N   0  3  0  0  0  0  0  0  0  0  0  0
  -16.0410  -20.3170   -1.0600 C   0  0  2  0  0  0  0  0  0  0  0  0
  -15.5270  -21.6360   -0.5060 C   0  0  0  0  0  0  0  0  0  0  0  0
  -16.0010  -20.2730   -2.5850 C   0  0  0  0  0  0  0  0  0  0  0  0
  -16.3440  -18.9450   -3.1090 N   0  3  2  0  0  3  0  0  0  0  0  0
  -16.5430  -18.9700   -4.5670 C   0  0  0  0  0  0  0  0  0  0  0  0
  -15.2780  -19.1440   -5.3900 C   0  0  0  0  0  0  0  0  0  0  0  0
  -14.2090  -19.3890   -4.8470 O   0  0  0  0  0  0  0  0  0  0  0  0
  -15.3860  -19.0160   -6.7570 N   0  0  0  0  0  0  0  0  0  0  0  0
  -16.6860  -18.8210   -7.4530 C   0  0  0  0  0  0  0  0  0  0  0  0
  -16.3170  -18.6740   -8.9430 C   0  0  0  0  0  0  0  0  0  0  0  0
  -17.2630  -19.4780   -9.8290 C   0  0  0  0  0  0  0  0  0  0  0  0
  -16.3560  -17.2140   -9.3740 C   0  0  0  0  0  0  0  0  0  0  0  0
  -14.8960  -19.2040   -8.9800 C   0  0  0  0  0  0  0  0  0  0  0  0
  -14.0850  -19.5080  -10.0590 C   0  0  0  0  0  0  0  0  0  0  0  0
  -12.8440  -19.9700   -9.9040 N   0  0  0  0  0  0  0  0  0  0  0  0
  -12.4000  -20.1320   -8.6680 C   0  0  0  0  0  0  0  0  0  0  0  0
  -13.1170  -19.8620   -7.5250 C   0  0  0  0  0  0  0  0  0  0  0  0
  -14.3990  -19.3840   -7.7000 C   0  0  0  0  0  0  0  0  0  0  0  0
  -13.8450  -15.4960   -5.3100 H   0  0  0  0  0  0  0  0  0  0  0  0
  -13.5330  -16.6310   -4.2340 H   0  0  0  0  0  0  0  0  0  0  0  0
  -13.8980  -15.1570   -3.7520 H   0  0  0  0  0  0  0  0  0  0  0  0
  -16.9570  -16.3540   -3.0870 H   0  0  0  0  0  0  0  0  0  0  0  0
  -15.6350  -15.7290   -2.4670 H   0  0  0  0  0  0  0  0  0  0  0  0
  -14.6250  -17.9460   -2.8030 H   0  0  0  0  0  0  0  0  0  0  0  0
  -16.5630  -17.6970   -0.7470 H   0  0  0  0  0  0  0  0  0  0  0  0
  -15.0670  -17.1710   -0.6530 H   0  0  0  0  0  0  0  0  0  0  0  0
  -15.2400  -19.1880    0.3720 H   0  0  0  0  0  0  0  0  0  0  0  0
  -14.3260  -19.3240   -0.7760 H   0  0  0  0  0  0  0  0  0  0  0  0
  -16.9630  -20.1720   -0.7530 H   0  0  0  0  0  0  0  0  0  0  0  0
  -14.5590  -21.5860   -0.3890 H   0  0  0  0  0  0  0  0  0  0  0  0
  -15.7430  -22.3570   -1.1300 H   0  0  0  0  0  0  0  0  0  0  0  0
  -15.9510  -21.8130    0.3550 H   0  0  0  0  0  0  0  0  0  0  0  0
  -16.6320  -20.9310   -2.9400 H   0  0  0  0  0  0  0  0  0  0  0  0
  -15.1090  -20.5190   -2.8870 H   0  0  0  0  0  0  0  0  0  0  0  0
  -16.9770  -18.1360   -4.8360 H   0  0  0  0  0  0  0  0  0  0  0  0
  -17.1540  -19.7030   -4.7830 H   0  0  0  0  0  0  0  0  0  0  0  0
  -17.1380  -18.0160   -7.1240 H   0  0  0  0  0  0  0  0  0  0  0  0
  -17.2720  -19.5930   -7.3120 H   0  0  0  0  0  0  0  0  0  0  0  0
  -18.1590  -19.0920   -9.7870 H   0  0  0  0  0  0  0  0  0  0  0  0
  -17.2940  -20.4050   -9.5200 H   0  0  0  0  0  0  0  0  0  0  0  0
  -16.9440  -19.4560  -10.7520 H   0  0  0  0  0  0  0  0  0  0  0  0
  -17.2780  -16.8930   -9.3590 H   0  0  0  0  0  0  0  0  0  0  0  0
  -15.9980  -17.1310  -10.2800 H   0  0  0  0  0  0  0  0  0  0  0  0
  -15.8150  -16.6780   -8.7610 H   0  0  0  0  0  0  0  0  0  0  0  0
  -14.4140  -19.3890  -10.9340 H   0  0  0  0  0  0  0  0  0  0  0  0
  -12.7490  -19.9960   -6.6710 H   0  0  0  0  0  0  0  0  0  0  0  0
  1 23  1  0  0  0  0
  2  3  1  0  0  0  0
  2 26  1  0  0  0  0
  2 27  1  0  0  0  0
  2 28  1  0  0  0  0
  3  4  1  0  0  0  0
  4  5  1  0  0  0  0
  4 29  1  0  0  0  0
  4 30  1  0  0  0  0
  5  6  1  0  0  0  0
  5 11  1  0  0  0  0
  5 31  1  6  0  0  0
  6  7  1  0  0  0  0
  6 32  1  0  0  0  0
  6 33  1  0  0  0  0
  7  8  1  0  0  0  0
  7 34  1  0  0  0  0
  7 35  1  0  0  0  0
  8  9  1  0  0  0  0
  8 10  1  0  0  0  0
  8 36  1  1  0  0  0
  9 37  1  0  0  0  0
  9 38  1  0  0  0  0
  9 39  1  0  0  0  0
 10 11  1  0  0  0  0
 10 40  1  0  0  0  0
 10 41  1  0  0  0  0
 11 12  1  6  0  0  0
 12 13  1  0  0  0  0
 12 42  1  0  0  0  0
 12 43  1  0  0  0  0
 13 14  2  0  0  0  0
 13 15  1  0  0  0  0
 15 16  1  0  0  0  0
 15 25  1  0  0  0  0
 16 17  1  0  0  0  0
 16 44  1  0  0  0  0
 16 45  1  0  0  0  0
 17 18  1  0  0  0  0
 17 19  1  0  0  0  0
 17 20  1  0  0  0  0
 18 46  1  0  0  0  0
 18 47  1  0  0  0  0
 18 48  1  0  0  0  0
 19 49  1  0  0  0  0
 19 50  1  0  0  0  0
 19 51  1  0  0  0  0
 20 21  2  0  0  0  0
 20 25  1  0  0  0  0
 21 22  1  0  0  0  0
 21 52  1  0  0  0  0
 22 23  2  0  0  0  0
 23 24  1  0  0  0  0
 24 25  2  0  0  0  0
 24 53  1  0  0  0  0
M  CHG  2   7   1  11   1
M  END
$$$$
