# Supplementary material for: Solvent-Site Prediction for Fragment Docking and Its Implication on Fragment-Based Drug Discovery
Source: J Chem Inf Model. 2025 Nov 24;65(23):12959–77. doi: 10.1021/acs.jcim.5c02352 (PMC12690578; doi:10.1021/acs.jcim.5c02352)
Supplement: Supplementary file 3 [file ci5c02352_si_003.zip › Frag2Lead_dataset/2015-19/rec-frag.pdb]

ATOM      1  N   ASN A 249     -13.163 -21.223 -18.258  1.00 70.77           N  
ANISOU    1  N   ASN A 249     7043  10941   8905     32    209   1415       N  
ATOM      2  CA  ASN A 249     -13.594 -22.508 -18.844  1.00 70.21           C  
ANISOU    2  CA  ASN A 249     7059  11099   8518    139    188   1235       C  
ATOM      3  C   ASN A 249     -14.925 -22.945 -18.244  1.00 67.99           C  
ANISOU    3  C   ASN A 249     6954  10639   8239     83    166   1012       C  
ATOM      4  O   ASN A 249     -15.070 -22.982 -17.023  1.00 66.08           O  
ANISOU    4  O   ASN A 249     6866  10113   8128    -11    146    855       O  
ATOM      5  CB  ASN A 249     -12.516 -23.630 -18.674  1.00 76.71           C  
ANISOU    5  CB  ASN A 249     7974  12012   9160    206    154   1068       C  
ATOM      6  CG  ASN A 249     -12.546 -24.773 -19.703  1.00107.43           C  
ANISOU    6  CG  ASN A 249    11867  16220  12732    359    145    952       C  
ATOM      7  ND2 ASN A 249     -11.685 -25.776 -19.489  1.00 99.54           N  
ANISOU    7  ND2 ASN A 249    10961  15253  11607    430    123    790       N  
ATOM      8  OD1 ASN A 249     -13.302 -24.768 -20.703  1.00 94.83           O  
ANISOU    8  OD1 ASN A 249    10179  14852  11000    422    156   1001       O  
ATOM      9  N   PHE A 250     -15.898 -23.262 -19.108  1.00 61.54           N  
ANISOU    9  N   PHE A 250     6097  10019   7267    141    167   1009       N  
ATOM     10  CA  PHE A 250     -17.270 -23.562 -18.719  1.00 58.89           C  
ANISOU   10  CA  PHE A 250     5876   9560   6939     86    150    858       C  
ATOM     11  C   PHE A 250     -17.334 -24.790 -17.797  1.00 57.14           C  
ANISOU   11  C   PHE A 250     5888   9172   6650     48     95    546       C  
ATOM     12  O   PHE A 250     -16.409 -25.615 -17.838  1.00 54.49           O  
ANISOU   12  O   PHE A 250     5609   8902   6193    103     69    438       O  
ATOM     13  CB  PHE A 250     -18.132 -23.750 -19.972  1.00 62.43           C  
ANISOU   13  CB  PHE A 250     6203  10322   7196    159    147    922       C  
ATOM     14  CG  PHE A 250     -17.807 -24.997 -20.768  1.00 65.70           C  
ANISOU   14  CG  PHE A 250     6644  11010   7309    256     98    742       C  
ATOM     15  CD1 PHE A 250     -18.541 -26.169 -20.590  1.00 68.21           C  
ANISOU   15  CD1 PHE A 250     7121  11284   7511    231     34    453       C  
ATOM     16  CD2 PHE A 250     -16.762 -25.003 -21.687  1.00 68.26           C  
ANISOU   16  CD2 PHE A 250     6827  11630   7478    376    116    858       C  
ATOM     17  CE1 PHE A 250     -18.237 -27.318 -21.317  1.00 69.27           C  
ANISOU   17  CE1 PHE A 250     7286  11633   7401    323    -15    250       C  
ATOM     18  CE2 PHE A 250     -16.463 -26.152 -22.410  1.00 71.58           C  
ANISOU   18  CE2 PHE A 250     7276  12301   7619    486     76    655       C  
ATOM     19  CZ  PHE A 250     -17.201 -27.299 -22.219  1.00 69.43           C  
ANISOU   19  CZ  PHE A 250     7176  11948   7256    458      8    337       C  
ATOM     20  N   PRO A 251     -18.389 -24.943 -16.954  1.00 51.84           N  
ANISOU   20  N   PRO A 251     5341   8294   6062    -37     84    420       N  
ATOM     21  CA  PRO A 251     -18.441 -26.140 -16.084  1.00 49.81           C  
ANISOU   21  CA  PRO A 251     5282   7891   5752    -72     36    169       C  
ATOM     22  C   PRO A 251     -18.922 -27.367 -16.855  1.00 53.59           C  
ANISOU   22  C   PRO A 251     5800   8529   6033    -26    -16     13       C  
ATOM     23  O   PRO A 251     -19.761 -27.232 -17.753  1.00 56.02           O  
ANISOU   23  O   PRO A 251     6010   9016   6259    -10    -21     62       O  
ATOM     24  CB  PRO A 251     -19.442 -25.741 -15.014  1.00 50.38           C  
ANISOU   24  CB  PRO A 251     5428   7736   5978   -169     53    136       C  
ATOM     25  CG  PRO A 251     -20.385 -24.789 -15.744  1.00 55.97           C  
ANISOU   25  CG  PRO A 251     5988   8537   6740   -162     93    311       C  
ATOM     26  CD  PRO A 251     -19.564 -24.058 -16.745  1.00 52.28           C  
ANISOU   26  CD  PRO A 251     5348   8249   6266    -91    122    519       C  
ATOM     27  N   ASN A 252     -18.408 -28.551 -16.514  1.00 47.47           N  
ANISOU   27  N   ASN A 252     5157   7689   5191     -4    -57   -174       N  
ATOM     28  CA  ASN A 252     -18.876 -29.790 -17.114  1.00 47.74           C  
ANISOU   28  CA  ASN A 252     5250   7803   5086     26   -115   -369       C  
ATOM     29  C   ASN A 252     -20.224 -30.311 -16.499  1.00 54.35           C  
ANISOU   29  C   ASN A 252     6183   8471   5996    -89   -152   -477       C  
ATOM     30  O   ASN A 252     -20.279 -30.642 -15.307  1.00 54.19           O  
ANISOU   30  O   ASN A 252     6281   8217   6092   -154   -152   -523       O  
ATOM     31  CB  ASN A 252     -17.767 -30.839 -17.066  1.00 44.55           C  
ANISOU   31  CB  ASN A 252     4934   7378   4615    112   -137   -513       C  
ATOM     32  CG  ASN A 252     -18.219 -32.240 -17.385  1.00 59.15           C  
ANISOU   32  CG  ASN A 252     6883   9198   6394    127   -203   -760       C  
ATOM     33  ND2 ASN A 252     -17.593 -33.219 -16.752  1.00 50.87           N  
ANISOU   33  ND2 ASN A 252     5961   7971   5396    155   -218   -882       N  
ATOM     34  OD1 ASN A 252     -19.146 -32.463 -18.169  1.00 52.45           O  
ANISOU   34  OD1 ASN A 252     5992   8475   5462    108   -245   -842       O  
ATOM     35  N   SER A 253     -21.297 -30.392 -17.329  1.00 52.40           N  
ANISOU   35  N   SER A 253     5864   8377   5669   -111   -186   -502       N  
ATOM     36  CA  SER A 253     -22.580 -30.973 -16.909  1.00 52.25           C  
ANISOU   36  CA  SER A 253     5907   8237   5708   -222   -231   -597       C  
ATOM     37  C   SER A 253     -22.915 -32.349 -17.531  1.00 58.11           C  
ANISOU   37  C   SER A 253     6703   9018   6358   -230   -325   -839       C  
ATOM     38  O   SER A 253     -24.027 -32.830 -17.332  1.00 58.85           O  
ANISOU   38  O   SER A 253     6820   9037   6503   -336   -374   -905       O  
ATOM     39  CB  SER A 253     -23.726 -29.998 -17.148  1.00 55.41           C  
ANISOU   39  CB  SER A 253     6181   8739   6133   -271   -204   -436       C  
ATOM     40  OG  SER A 253     -23.365 -28.698 -16.720  1.00 70.73           O  
ANISOU   40  OG  SER A 253     8062  10631   8181   -249   -119   -233       O  
ATOM     41  N   THR A 254     -21.980 -32.983 -18.278  1.00 55.09           N  
ANISOU   41  N   THR A 254     6333   8748   5850   -119   -350   -978       N  
ATOM     42  CA  THR A 254     -22.133 -34.362 -18.788  1.00 54.98           C  
ANISOU   42  CA  THR A 254     6392   8716   5782   -113   -440  -1260       C  
ATOM     43  C   THR A 254     -22.003 -35.343 -17.628  1.00 55.73           C  
ANISOU   43  C   THR A 254     6656   8452   6067   -173   -456  -1353       C  
ATOM     44  O   THR A 254     -21.615 -34.937 -16.546  1.00 53.28           O  
ANISOU   44  O   THR A 254     6394   7979   5871   -191   -396  -1205       O  
ATOM     45  CB  THR A 254     -21.062 -34.695 -19.827  1.00 56.99           C  
ANISOU   45  CB  THR A 254     6610   9192   5851     54   -444  -1382       C  
ATOM     46  CG2 THR A 254     -20.833 -33.583 -20.798  1.00 53.92           C  
ANISOU   46  CG2 THR A 254     6034   9171   5282    142   -397  -1201       C  
ATOM     47  OG1 THR A 254     -19.852 -35.049 -19.149  1.00 55.65           O  
ANISOU   47  OG1 THR A 254     6542   8843   5759    133   -401  -1387       O  
ATOM     48  N   ASN A 255     -22.308 -36.631 -17.848  1.00 54.04           N  
ANISOU   48  N   ASN A 255     6522   8117   5894   -202   -539  -1596       N  
ATOM     49  CA  ASN A 255     -22.277 -37.605 -16.759  1.00 53.06           C  
ANISOU   49  CA  ASN A 255     6537   7642   5982   -264   -554  -1644       C  
ATOM     50  C   ASN A 255     -20.897 -38.212 -16.634  1.00 58.84           C  
ANISOU   50  C   ASN A 255     7351   8280   6726   -118   -525  -1719       C  
ATOM     51  O   ASN A 255     -20.672 -39.096 -15.808  1.00 61.62           O  
ANISOU   51  O   ASN A 255     7808   8352   7252   -134   -531  -1747       O  
ATOM     52  CB  ASN A 255     -23.398 -38.622 -16.899  1.00 51.30           C  
ANISOU   52  CB  ASN A 255     6345   7279   5869   -396   -656  -1820       C  
ATOM     53  CG  ASN A 255     -24.793 -38.070 -16.607  1.00 70.70           C  
ANISOU   53  CG  ASN A 255     8724   9772   8366   -559   -671  -1681       C  
ATOM     54  ND2 ASN A 255     -25.528 -37.726 -17.643  1.00 52.27           N  
ANISOU   54  ND2 ASN A 255     6275   7697   5888   -588   -722  -1739       N  
ATOM     55  OD1 ASN A 255     -25.248 -37.983 -15.458  1.00 73.65           O  
ANISOU   55  OD1 ASN A 255     9127   9966   8890   -652   -637  -1520       O  
ATOM     56  N   LEU A 256     -19.966 -37.706 -17.441  1.00 54.23           N  
ANISOU   56  N   LEU A 256     6699   7947   5959     31   -487  -1717       N  
ATOM     57  CA  LEU A 256     -18.595 -38.171 -17.519  1.00 54.94           C  
ANISOU   57  CA  LEU A 256     6833   8024   6018    198   -452  -1776       C  
ATOM     58  C   LEU A 256     -17.669 -37.143 -16.895  1.00 59.82           C  
ANISOU   58  C   LEU A 256     7406   8705   6618    243   -363  -1517       C  
ATOM     59  O   LEU A 256     -17.742 -35.956 -17.244  1.00 59.02           O  
ANISOU   59  O   LEU A 256     7188   8820   6417    233   -328  -1357       O  
ATOM     60  CB  LEU A 256     -18.189 -38.387 -18.982  1.00 56.73           C  
ANISOU   60  CB  LEU A 256     6990   8540   6025    349   -474  -1972       C  
ATOM     61  CG  LEU A 256     -18.872 -39.478 -19.748  1.00 63.41           C  
ANISOU   61  CG  LEU A 256     7877   9353   6862    334   -573  -2300       C  
ATOM     62  CD1 LEU A 256     -18.958 -39.101 -21.169  1.00 65.12           C  
ANISOU   62  CD1 LEU A 256     7960   9985   6798    422   -596  -2408       C  
ATOM     63  CD2 LEU A 256     -18.111 -40.801 -19.621  1.00 69.05           C  
ANISOU   63  CD2 LEU A 256     8718   9823   7695    449   -586  -2526       C  
ATOM     64  N   PRO A 257     -16.789 -37.587 -15.963  1.00 56.36           N  
ANISOU   64  N   PRO A 257     7047   8077   6290    289   -330  -1467       N  
ATOM     65  CA  PRO A 257     -15.890 -36.648 -15.287  1.00 53.57           C  
ANISOU   65  CA  PRO A 257     6646   7780   5928    310   -262  -1240       C  
ATOM     66  C   PRO A 257     -14.794 -36.085 -16.154  1.00 58.15           C  
ANISOU   66  C   PRO A 257     7116   8634   6343    456   -221  -1185       C  
ATOM     67  O   PRO A 257     -14.236 -36.765 -17.015  1.00 58.68           O  
ANISOU   67  O   PRO A 257     7177   8812   6307    605   -226  -1333       O  
ATOM     68  CB  PRO A 257     -15.288 -37.484 -14.165  1.00 54.95           C  
ANISOU   68  CB  PRO A 257     6922   7713   6244    329   -252  -1222       C  
ATOM     69  CG  PRO A 257     -15.352 -38.833 -14.624  1.00 61.78           C  
ANISOU   69  CG  PRO A 257     7866   8447   7161    401   -293  -1439       C  
ATOM     70  CD  PRO A 257     -16.583 -38.958 -15.462  1.00 58.74           C  
ANISOU   70  CD  PRO A 257     7471   8103   6744    318   -356  -1599       C  
ATOM     71  N   ARG A 258     -14.487 -34.820 -15.881  1.00 53.78           N  
ANISOU   71  N   ARG A 258     6469   8186   5780    414   -178   -968       N  
ATOM     72  CA  ARG A 258     -13.475 -34.038 -16.557  1.00 53.18           C  
ANISOU   72  CA  ARG A 258     6255   8367   5584    517   -133   -834       C  
ATOM     73  C   ARG A 258     -12.065 -34.472 -16.144  1.00 57.18           C  
ANISOU   73  C   ARG A 258     6774   8858   6093    631   -105   -801       C  
ATOM     74  O   ARG A 258     -11.145 -34.374 -16.937  1.00 58.39           O  
ANISOU   74  O   ARG A 258     6827   9241   6118    772    -74   -762       O  
ATOM     75  CB  ARG A 258     -13.724 -32.549 -16.257  1.00 52.91           C  
ANISOU   75  CB  ARG A 258     6120   8373   5610    403   -105   -610       C  
ATOM     76  CG  ARG A 258     -12.953 -31.640 -17.186  1.00 64.52           C  
ANISOU   76  CG  ARG A 258     7410  10127   6977    487    -64   -439       C  
ATOM     77  CD  ARG A 258     -13.469 -30.246 -17.190  1.00 62.38           C  
ANISOU   77  CD  ARG A 258     7028   9885   6788    382    -41   -239       C  
ATOM     78  NE  ARG A 258     -14.392 -30.046 -18.299  1.00 57.04           N  
ANISOU   78  NE  ARG A 258     6264   9403   6005    401    -46   -237       N  
ATOM     79  CZ  ARG A 258     -15.040 -28.910 -18.508  1.00 74.79           C  
ANISOU   79  CZ  ARG A 258     8400  11697   8320    331    -23    -57       C  
ATOM     80  NH1 ARG A 258     -14.865 -27.878 -17.690  1.00 61.53           N1+
ANISOU   80  NH1 ARG A 258     6695   9852   6832    237      7    103       N1+
ATOM     81  NH2 ARG A 258     -15.875 -28.797 -19.532  1.00 65.52           N  
ANISOU   81  NH2 ARG A 258     7131  10736   7028    358    -30    -43       N  
ATOM     82  N   ASN A 259     -11.879 -34.939 -14.923  1.00 52.61           N  
ANISOU   82  N   ASN A 259     6298   8045   5646    581   -111   -794       N  
ATOM     83  CA  ASN A 259     -10.561 -35.392 -14.519  1.00 52.49           C  
ANISOU   83  CA  ASN A 259     6281   8033   5630    695    -85   -745       C  
ATOM     84  C   ASN A 259     -10.687 -36.812 -13.960  1.00 56.46           C  
ANISOU   84  C   ASN A 259     6926   8293   6234    736   -105   -887       C  
ATOM     85  O   ASN A 259     -10.703 -36.988 -12.747  1.00 56.44           O  
ANISOU   85  O   ASN A 259     6981   8116   6348    658   -110   -809       O  
ATOM     86  CB  ASN A 259      -9.933 -34.402 -13.515  1.00 50.71           C  
ANISOU   86  CB  ASN A 259     5993   7809   5465    602    -70   -537       C  
ATOM     87  CG  ASN A 259      -8.494 -34.707 -13.109  1.00 76.79           C  
ANISOU   87  CG  ASN A 259     9254  11172   8751    709    -47   -447       C  
ATOM     88  ND2 ASN A 259      -7.908 -33.859 -12.278  1.00 71.92           N  
ANISOU   88  ND2 ASN A 259     8569  10580   8178    618    -49   -288       N  
ATOM     89  OD1 ASN A 259      -7.865 -35.661 -13.565  1.00 70.07           O  
ANISOU   89  OD1 ASN A 259     8419  10358   7847    878    -29   -522       O  
ATOM     90  N   PRO A 260     -10.793 -37.839 -14.812  1.00 55.24           N  
ANISOU   90  N   PRO A 260     6821   8122   6046    859   -118  -1093       N  
ATOM     91  CA  PRO A 260     -10.909 -39.217 -14.292  1.00 57.17           C  
ANISOU   91  CA  PRO A 260     7195   8085   6442    897   -136  -1218       C  
ATOM     92  C   PRO A 260      -9.755 -39.756 -13.414  1.00 65.12           C  
ANISOU   92  C   PRO A 260     8214   9004   7525    999    -98  -1099       C  
ATOM     93  O   PRO A 260      -9.966 -40.778 -12.757  1.00 66.81           O  
ANISOU   93  O   PRO A 260     8523   8956   7906   1000   -110  -1135       O  
ATOM     94  CB  PRO A 260     -11.084 -40.071 -15.561  1.00 60.29           C  
ANISOU   94  CB  PRO A 260     7619   8516   6772   1030   -158  -1495       C  
ATOM     95  CG  PRO A 260     -10.579 -39.242 -16.662  1.00 64.26           C  
ANISOU   95  CG  PRO A 260     7987   9384   7044   1127   -128  -1471       C  
ATOM     96  CD  PRO A 260     -10.847 -37.821 -16.291  1.00 58.36           C  
ANISOU   96  CD  PRO A 260     7150   8755   6269    971   -119  -1233       C  
ATOM     97  N   SER A 261      -8.558 -39.107 -13.382  1.00 61.57           N  
ANISOU   97  N   SER A 261     7655   8769   6970   1081    -54   -937       N  
ATOM     98  CA  SER A 261      -7.462 -39.505 -12.474  1.00 60.99           C  
ANISOU   98  CA  SER A 261     7566   8654   6953   1162    -23   -789       C  
ATOM     99  C   SER A 261      -7.749 -39.193 -10.999  1.00 66.97           C  
ANISOU   99  C   SER A 261     8344   9290   7811    992    -43   -623       C  
ATOM    100  O   SER A 261      -7.137 -39.788 -10.097  1.00 69.02           O  
ANISOU  100  O   SER A 261     8610   9470   8144   1043    -29   -512       O  
ATOM    101  CB  SER A 261      -6.129 -38.918 -12.918  1.00 63.50           C  
ANISOU  101  CB  SER A 261     7741   9260   7126   1289     20   -664       C  
ATOM    102  OG  SER A 261      -6.075 -37.506 -12.858  1.00 75.21           O  
ANISOU  102  OG  SER A 261     9115  10925   8537   1153     12   -512       O  
ATOM    103  N   MET A 262      -8.689 -38.262 -10.760  1.00 61.10           N  
ANISOU  103  N   MET A 262     7599   8553   7062    804    -71   -603       N  
ATOM    104  CA  MET A 262      -9.135 -37.887  -9.428  1.00 58.95           C  
ANISOU  104  CA  MET A 262     7344   8197   6857    645    -89   -487       C  
ATOM    105  C   MET A 262     -10.499 -38.497  -9.099  1.00 64.72           C  
ANISOU  105  C   MET A 262     8180   8704   7706    545   -115   -568       C  
ATOM    106  O   MET A 262     -11.186 -38.009  -8.209  1.00 63.98           O  
ANISOU  106  O   MET A 262     8092   8577   7640    402   -126   -498       O  
ATOM    107  CB  MET A 262      -9.153 -36.348  -9.289  1.00 59.22           C  
ANISOU  107  CB  MET A 262     7289   8391   6820    516    -96   -403       C  
ATOM    108  CG  MET A 262      -7.785 -35.707  -9.392  1.00 61.88           C  
ANISOU  108  CG  MET A 262     7502   8933   7077    577    -81   -283       C  
ATOM    109  SD  MET A 262      -6.603 -36.259  -8.143  1.00 65.64           S  
ANISOU  109  SD  MET A 262     7944   9434   7562    632    -79   -138       S  
ATOM    110  CE  MET A 262      -5.062 -35.426  -8.786  1.00 64.06           C  
ANISOU  110  CE  MET A 262     7567   9515   7258    709    -66    -14       C  
ATOM    111  N   ALA A 263     -10.898 -39.562  -9.798  1.00 63.73           N  
ANISOU  111  N   ALA A 263     8129   8430   7656    619   -126   -722       N  
ATOM    112  CA  ALA A 263     -12.230 -40.130  -9.576  1.00 63.69           C  
ANISOU  112  CA  ALA A 263     8205   8213   7782    503   -160   -794       C  
ATOM    113  C   ALA A 263     -12.319 -40.907  -8.291  1.00 69.15           C  
ANISOU  113  C   ALA A 263     8930   8722   8622    472   -155   -655       C  
ATOM    114  O   ALA A 263     -13.393 -40.981  -7.703  1.00 68.87           O  
ANISOU  114  O   ALA A 263     8921   8577   8670    335   -174   -618       O  
ATOM    115  CB  ALA A 263     -12.658 -40.986 -10.751  1.00 65.47           C  
ANISOU  115  CB  ALA A 263     8488   8335   8053    570   -190  -1027       C  
ATOM    116  N   ASP A 264     -11.201 -41.484  -7.848  1.00 68.31           N  
ANISOU  116  N   ASP A 264     8806   8604   8544    604   -125   -554       N  
ATOM    117  CA  ASP A 264     -11.158 -42.220  -6.578  1.00 69.98           C  
ANISOU  117  CA  ASP A 264     9020   8683   8886    594   -112   -368       C  
ATOM    118  C   ASP A 264     -10.833 -41.304  -5.405  1.00 69.81           C  
ANISOU  118  C   ASP A 264     8918   8867   8739    516   -101   -175       C  
ATOM    119  O   ASP A 264      -9.898 -40.498  -5.492  1.00 67.67           O  
ANISOU  119  O   ASP A 264     8578   8810   8323    555    -92   -146       O  
ATOM    120  CB  ASP A 264     -10.168 -43.402  -6.646  1.00 74.84           C  
ANISOU  120  CB  ASP A 264     9645   9172   9619    789    -82   -336       C  
ATOM    121  CG  ASP A 264     -10.658 -44.532  -7.525  1.00 90.88           C  
ANISOU  121  CG  ASP A 264    11768  10924  11838    852   -100   -541       C  
ATOM    122  OD1 ASP A 264     -11.816 -44.981  -7.325  1.00 93.56           O  
ANISOU  122  OD1 ASP A 264    12158  11056  12334    722   -136   -569       O  
ATOM    123  OD2 ASP A 264      -9.880 -44.979  -8.409  1.00 95.86           O1-
ANISOU  123  OD2 ASP A 264    12413  11548  12462   1032    -81   -681       O1-
ATOM    124  N   TYR A 265     -11.606 -41.434  -4.309  1.00 64.65           N  
ANISOU  124  N   TYR A 265     8261   8162   8142    404   -105    -47       N  
ATOM    125  CA  TYR A 265     -11.395 -40.676  -3.079  1.00 62.98           C  
ANISOU  125  CA  TYR A 265     7971   8156   7803    334    -98    111       C  
ATOM    126  C   TYR A 265      -9.913 -40.672  -2.653  1.00 70.49           C  
ANISOU  126  C   TYR A 265     8841   9275   8666    449    -84    236       C  
ATOM    127  O   TYR A 265      -9.370 -39.604  -2.375  1.00 69.56           O  
ANISOU  127  O   TYR A 265     8655   9382   8393    405    -97    242       O  
ATOM    128  CB  TYR A 265     -12.326 -41.175  -1.966  1.00 63.14           C  
ANISOU  128  CB  TYR A 265     7984   8105   7902    248    -93    260       C  
ATOM    129  CG  TYR A 265     -12.024 -40.609  -0.595  1.00 63.80           C  
ANISOU  129  CG  TYR A 265     7974   8433   7834    208    -84    424       C  
ATOM    130  CD1 TYR A 265     -12.669 -39.468  -0.133  1.00 64.64           C  
ANISOU  130  CD1 TYR A 265     8058   8696   7807     84    -92    367       C  
ATOM    131  CD2 TYR A 265     -11.104 -41.228   0.252  1.00 65.58           C  
ANISOU  131  CD2 TYR A 265     8124   8747   8047    303    -68    630       C  
ATOM    132  CE1 TYR A 265     -12.404 -38.953   1.140  1.00 67.35           C  
ANISOU  132  CE1 TYR A 265     8312   9284   7993     53    -91    474       C  
ATOM    133  CE2 TYR A 265     -10.821 -40.715   1.517  1.00 66.49           C  
ANISOU  133  CE2 TYR A 265     8137   9137   7990    266    -70    765       C  
ATOM    134  CZ  TYR A 265     -11.474 -39.578   1.960  1.00 72.50           C  
ANISOU  134  CZ  TYR A 265     8884  10057   8606    139    -84    668       C  
ATOM    135  OH  TYR A 265     -11.198 -39.078   3.213  1.00 71.84           O  
ANISOU  135  OH  TYR A 265     8698  10263   8335    109    -92    759       O  
ATOM    136  N   GLU A 266      -9.263 -41.855  -2.615  1.00 70.35           N  
ANISOU  136  N   GLU A 266     8822   9142   8766    595    -60    336       N  
ATOM    137  CA  GLU A 266      -7.864 -41.983  -2.218  1.00 71.50           C  
ANISOU  137  CA  GLU A 266     8876   9451   8840    723    -42    483       C  
ATOM    138  C   GLU A 266      -6.908 -41.147  -3.086  1.00 74.40           C  
ANISOU  138  C   GLU A 266     9202   9996   9071    775    -47    378       C  
ATOM    139  O   GLU A 266      -5.952 -40.588  -2.549  1.00 76.31           O  
ANISOU  139  O   GLU A 266     9337  10474   9183    782    -56    489       O  
ATOM    140  CB  GLU A 266      -7.436 -43.458  -2.143  1.00 75.62           C  
ANISOU  140  CB  GLU A 266     9406   9774   9553    891     -5    608       C  
ATOM    141  CG  GLU A 266      -7.771 -44.126  -0.809  1.00 97.07           C  
ANISOU  141  CG  GLU A 266    12070  12460  12352    863      8    868       C  
ATOM    142  CD  GLU A 266      -7.042 -43.621   0.435  1.00134.25           C  
ANISOU  142  CD  GLU A 266    16638  17504  16867    849      4   1088       C  
ATOM    143  OE1 GLU A 266      -5.802 -43.438   0.370  1.00138.54           O  
ANISOU  143  OE1 GLU A 266    17103  18227  17310    954      8   1140       O  
ATOM    144  OE2 GLU A 266      -7.708 -43.433   1.483  1.00123.56           O1-
ANISOU  144  OE2 GLU A 266    15239  16254  15453    738     -5   1209       O1-
ATOM    145  N   ALA A 267      -7.161 -41.056  -4.404  1.00 67.60           N  
ANISOU  145  N   ALA A 267     8406   9046   8233    808    -46    179       N  
ATOM    146  CA  ALA A 267      -6.379 -40.224  -5.313  1.00 66.31           C  
ANISOU  146  CA  ALA A 267     8186   9068   7941    852    -45    104       C  
ATOM    147  C   ALA A 267      -6.442 -38.749  -4.904  1.00 69.12           C  
ANISOU  147  C   ALA A 267     8473   9622   8168    684    -79    123       C  
ATOM    148  O   ALA A 267      -5.409 -38.074  -4.842  1.00 70.16           O  
ANISOU  148  O   ALA A 267     8497   9960   8201    696    -87    196       O  
ATOM    149  CB  ALA A 267      -6.881 -40.394  -6.741  1.00 66.88           C  
ANISOU  149  CB  ALA A 267     8332   9038   8042    903    -39   -109       C  
ATOM    150  N   ARG A 268      -7.661 -38.262  -4.623  1.00 63.07           N  
ANISOU  150  N   ARG A 268     7762   8782   7420    528    -99     54       N  
ATOM    151  CA  ARG A 268      -7.939 -36.882  -4.225  1.00 60.60           C  
ANISOU  151  CA  ARG A 268     7402   8598   7025    369   -127     35       C  
ATOM    152  C   ARG A 268      -7.293 -36.536  -2.901  1.00 64.99           C  
ANISOU  152  C   ARG A 268     7872   9321   7501    319   -150    159       C  
ATOM    153  O   ARG A 268      -6.698 -35.471  -2.793  1.00 64.31           O  
ANISOU  153  O   ARG A 268     7702   9392   7342    251   -178    154       O  
ATOM    154  CB  ARG A 268      -9.454 -36.572  -4.198  1.00 55.26           C  
ANISOU  154  CB  ARG A 268     6803   7798   6396    242   -132    -62       C  
ATOM    155  CG  ARG A 268     -10.114 -36.753  -5.545  1.00 52.87           C  
ANISOU  155  CG  ARG A 268     6562   7381   6145    270   -124   -196       C  
ATOM    156  CD  ARG A 268     -11.463 -36.090  -5.682  1.00 55.66           C  
ANISOU  156  CD  ARG A 268     6951   7678   6520    139   -132   -277       C  
ATOM    157  NE  ARG A 268     -12.529 -36.612  -4.818  1.00 56.69           N  
ANISOU  157  NE  ARG A 268     7134   7691   6714     64   -133   -251       N  
ATOM    158  CZ  ARG A 268     -13.203 -37.735  -5.028  1.00 62.03           C  
ANISOU  158  CZ  ARG A 268     7877   8193   7499     83   -136   -274       C  
ATOM    159  NH1 ARG A 268     -12.913 -38.506  -6.062  1.00 51.57           N1+
ANISOU  159  NH1 ARG A 268     6590   6779   6225    185   -141   -363       N1+
ATOM    160  NH2 ARG A 268     -14.165 -38.103  -4.195  1.00 48.50           N  
ANISOU  160  NH2 ARG A 268     6184   6396   5847      2   -134   -212       N  
ATOM    161  N   ILE A 269      -7.390 -37.432  -1.903  1.00 62.83           N  
ANISOU  161  N   ILE A 269     7604   9024   7244    350   -141    276       N  
ATOM    162  CA  ILE A 269      -6.914 -37.161  -0.549  1.00 62.46           C  
ANISOU  162  CA  ILE A 269     7463   9181   7087    302   -167    394       C  
ATOM    163  C   ILE A 269      -5.391 -36.937  -0.530  1.00 65.90           C  
ANISOU  163  C   ILE A 269     7778   9821   7440    367   -187    482       C  
ATOM    164  O   ILE A 269      -4.920 -36.133   0.266  1.00 67.45           O  
ANISOU  164  O   ILE A 269     7879  10227   7522    276   -234    496       O  
ATOM    165  CB  ILE A 269      -7.420 -38.224   0.450  1.00 66.25           C  
ANISOU  165  CB  ILE A 269     7954   9615   7603    332   -145    544       C  
ATOM    166  CG1 ILE A 269      -7.574 -37.648   1.839  1.00 66.10           C  
ANISOU  166  CG1 ILE A 269     7856   9824   7435    232   -173    597       C  
ATOM    167  CG2 ILE A 269      -6.604 -39.505   0.457  1.00 70.33           C  
ANISOU  167  CG2 ILE A 269     8441  10083   8198    504   -115    719       C  
ATOM    168  CD1 ILE A 269      -8.860 -37.091   2.086  1.00 69.60           C  
ANISOU  168  CD1 ILE A 269     8356  10217   7872    112   -170    485       C  
ATOM    169  N   PHE A 270      -4.644 -37.615  -1.416  1.00 60.84           N  
ANISOU  169  N   PHE A 270     7134   9128   6855    522   -156    523       N  
ATOM    170  CA  PHE A 270      -3.208 -37.441  -1.575  1.00 61.88           C  
ANISOU  170  CA  PHE A 270     7139   9456   6916    602   -166    619       C  
ATOM    171  C   PHE A 270      -2.784 -36.063  -2.067  1.00 62.73           C  
ANISOU  171  C   PHE A 270     7173   9696   6965    492   -206    538       C  
ATOM    172  O   PHE A 270      -1.630 -35.718  -1.886  1.00 63.97           O  
ANISOU  172  O   PHE A 270     7195  10058   7053    502   -234    636       O  
ATOM    173  CB  PHE A 270      -2.611 -38.534  -2.486  1.00 66.39           C  
ANISOU  173  CB  PHE A 270     7729   9930   7566    822   -107    665       C  
ATOM    174  CG  PHE A 270      -2.493 -39.938  -1.912  1.00 72.08           C  
ANISOU  174  CG  PHE A 270     8465  10548   8374    967    -68    815       C  
ATOM    175  CD1 PHE A 270      -2.610 -40.167  -0.541  1.00 77.26           C  
ANISOU  175  CD1 PHE A 270     9069  11292   8994    913    -86    974       C  
ATOM    176  CD2 PHE A 270      -2.253 -41.030  -2.742  1.00 77.38           C  
ANISOU  176  CD2 PHE A 270     9190  11042   9169   1168     -9    802       C  
ATOM    177  CE1 PHE A 270      -2.497 -41.459  -0.014  1.00 80.38           C  
ANISOU  177  CE1 PHE A 270     9456  11590   9494   1051    -43   1161       C  
ATOM    178  CE2 PHE A 270      -2.133 -42.323  -2.212  1.00 82.48           C  
ANISOU  178  CE2 PHE A 270     9843  11551   9945   1307     31    955       C  
ATOM    179  CZ  PHE A 270      -2.254 -42.527  -0.852  1.00 81.22           C  
ANISOU  179  CZ  PHE A 270     9621  11472   9766   1245     16   1156       C  
ATOM    180  N   THR A 271      -3.676 -35.274  -2.678  1.00 57.14           N  
ANISOU  180  N   THR A 271     6533   8878   6299    386   -210    385       N  
ATOM    181  CA  THR A 271      -3.295 -33.990  -3.292  1.00 56.07           C  
ANISOU  181  CA  THR A 271     6317   8830   6157    293   -238    339       C  
ATOM    182  C   THR A 271      -3.051 -32.886  -2.274  1.00 59.82           C  
ANISOU  182  C   THR A 271     6704   9437   6588    117   -308    322       C  
ATOM    183  O   THR A 271      -2.340 -31.928  -2.572  1.00 61.69           O  
ANISOU  183  O   THR A 271     6830   9773   6836     43   -345    335       O  
ATOM    184  CB  THR A 271      -4.299 -33.536  -4.378  1.00 58.50           C  
ANISOU  184  CB  THR A 271     6707   8984   6536    260   -211    212       C  
ATOM    185  CG2 THR A 271      -4.337 -34.468  -5.545  1.00 50.68           C  
ANISOU  185  CG2 THR A 271     5773   7919   5564    431   -157    195       C  
ATOM    186  OG1 THR A 271      -5.608 -33.392  -3.818  1.00 55.82           O  
ANISOU  186  OG1 THR A 271     6470   8509   6230    154   -216    111       O  
ATOM    187  N   PHE A 272      -3.628 -33.014  -1.086  1.00 55.58           N  
ANISOU  187  N   PHE A 272     6205   8909   6003     49   -329    290       N  
ATOM    188  CA  PHE A 272      -3.647 -31.966  -0.075  1.00 56.05           C  
ANISOU  188  CA  PHE A 272     6204   9082   6010   -118   -397    204       C  
ATOM    189  C   PHE A 272      -2.267 -31.879   0.640  1.00 65.43           C  
ANISOU  189  C   PHE A 272     7231  10535   7095   -132   -461    309       C  
ATOM    190  O   PHE A 272      -1.608 -30.813   0.634  1.00 67.94           O  
ANISOU  190  O   PHE A 272     7440  10944   7430   -253   -526    262       O  
ATOM    191  CB  PHE A 272      -4.824 -32.203   0.893  1.00 57.35           C  
ANISOU  191  CB  PHE A 272     6458   9203   6130   -160   -385    132       C  
ATOM    192  CG  PHE A 272      -6.205 -32.152   0.268  1.00 57.41           C  
ANISOU  192  CG  PHE A 272     6599   8977   6237   -173   -334     30       C  
ATOM    193  CD1 PHE A 272      -6.739 -33.261  -0.379  1.00 59.93           C  
ANISOU  193  CD1 PHE A 272     7012   9141   6618    -58   -276     88       C  
ATOM    194  CD2 PHE A 272      -6.978 -30.995   0.336  1.00 57.75           C  
ANISOU  194  CD2 PHE A 272     6666   8953   6324   -299   -346   -130       C  
ATOM    195  CE1 PHE A 272      -8.013 -33.204  -0.958  1.00 58.80           C  
ANISOU  195  CE1 PHE A 272     6974   8810   6558    -84   -241     -6       C  
ATOM    196  CE2 PHE A 272      -8.249 -30.944  -0.239  1.00 58.34           C  
ANISOU  196  CE2 PHE A 272     6845   8839   6483   -305   -298   -201       C  
ATOM    197  CZ  PHE A 272      -8.754 -32.046  -0.881  1.00 56.21           C  
ANISOU  197  CZ  PHE A 272     6656   8448   6253   -205   -250   -135       C  
ATOM    198  N   GLY A 273      -1.847 -33.009   1.210  1.00 61.35           N  
ANISOU  198  N   GLY A 273     6687  10130   6493     -9   -444    464       N  
ATOM    199  CA  GLY A 273      -0.641 -33.109   2.018  1.00 62.21           C  
ANISOU  199  CA  GLY A 273     6634  10524   6479     -4   -501    593       C  
ATOM    200  C   GLY A 273      -0.956 -32.619   3.409  1.00 64.37           C  
ANISOU  200  C   GLY A 273     6866  10972   6620   -137   -569    502       C  
ATOM    201  O   GLY A 273      -2.081 -32.825   3.869  1.00 64.85           O  
ANISOU  201  O   GLY A 273     7030  10944   6665   -147   -537    433       O  
ATOM    202  N   THR A 274       0.006 -31.972   4.098  1.00 59.51           N  
ANISOU  202  N   THR A 274     6090  10624   5897   -239   -664    494       N  
ATOM    203  CA  THR A 274      -0.352 -31.239   5.311  1.00 60.23           C  
ANISOU  203  CA  THR A 274     6144  10881   5859   -388   -741    321       C  
ATOM    204  C   THR A 274      -1.267 -30.069   4.923  1.00 63.41           C  
ANISOU  204  C   THR A 274     6651  11049   6393   -528   -748     56       C  
ATOM    205  O   THR A 274      -0.892 -29.201   4.123  1.00 62.01           O  
ANISOU  205  O   THR A 274     6446  10753   6362   -613   -777    -11       O  
ATOM    206  CB  THR A 274       0.865 -30.888   6.139  1.00 71.90           C  
ANISOU  206  CB  THR A 274     7421  12712   7186   -467   -853    354       C  
ATOM    207  CG2 THR A 274       0.506 -30.101   7.371  1.00 70.78           C  
ANISOU  207  CG2 THR A 274     7237  12763   6893   -618   -941    126       C  
ATOM    208  OG1 THR A 274       1.491 -32.107   6.537  1.00 74.32           O  
ANISOU  208  OG1 THR A 274     7642  13223   7374   -305   -823    633       O  
ATOM    209  N   TRP A 275      -2.480 -30.077   5.480  1.00 59.93           N  
ANISOU  209  N   TRP A 275     6316  10546   5909   -539   -714    -64       N  
ATOM    210  CA  TRP A 275      -3.521 -29.134   5.093  1.00 59.11           C  
ANISOU  210  CA  TRP A 275     6322  10198   5938   -630   -694   -287       C  
ATOM    211  C   TRP A 275      -3.780 -28.232   6.276  1.00 62.74           C  
ANISOU  211  C   TRP A 275     6738  10818   6282   -758   -767   -527       C  
ATOM    212  O   TRP A 275      -4.296 -28.706   7.284  1.00 64.02           O  
ANISOU  212  O   TRP A 275     6903  11159   6262   -715   -753   -529       O  
ATOM    213  CB  TRP A 275      -4.770 -29.923   4.688  1.00 57.05           C  
ANISOU  213  CB  TRP A 275     6214   9733   5730   -523   -587   -229       C  
ATOM    214  CG  TRP A 275      -5.913 -29.142   4.109  1.00 56.63           C  
ANISOU  214  CG  TRP A 275     6273   9421   5822   -582   -547   -402       C  
ATOM    215  CD1 TRP A 275      -7.127 -28.905   4.694  1.00 59.17           C  
ANISOU  215  CD1 TRP A 275     6667   9707   6108   -605   -515   -533       C  
ATOM    216  CD2 TRP A 275      -5.960 -28.522   2.822  1.00 55.10           C  
ANISOU  216  CD2 TRP A 275     6114   8995   5827   -609   -528   -431       C  
ATOM    217  CE2 TRP A 275      -7.238 -27.930   2.689  1.00 58.11           C  
ANISOU  217  CE2 TRP A 275     6590   9196   6293   -649   -486   -576       C  
ATOM    218  CE3 TRP A 275      -5.045 -28.405   1.762  1.00 55.90           C  
ANISOU  218  CE3 TRP A 275     6157   9050   6032   -593   -537   -327       C  
ATOM    219  NE1 TRP A 275      -7.927 -28.182   3.848  1.00 56.95           N  
ANISOU  219  NE1 TRP A 275     6467   9170   6001   -644   -477   -643       N  
ATOM    220  CZ2 TRP A 275      -7.630 -27.244   1.528  1.00 56.49           C  
ANISOU  220  CZ2 TRP A 275     6421   8764   6279   -674   -454   -608       C  
ATOM    221  CZ3 TRP A 275      -5.433 -27.720   0.615  1.00 56.32           C  
ANISOU  221  CZ3 TRP A 275     6243   8894   6261   -619   -505   -358       C  
ATOM    222  CH2 TRP A 275      -6.709 -27.146   0.507  1.00 56.12           C  
ANISOU  222  CH2 TRP A 275     6310   8690   6323   -661   -466   -492       C  
ATOM    223  N   ILE A 276      -3.404 -26.940   6.161  1.00 56.91           N  
ANISOU  223  N   ILE A 276     5947  10022   5654   -912   -845   -728       N  
ATOM    224  CA  ILE A 276      -3.488 -25.985   7.268  1.00 57.52           C  
ANISOU  224  CA  ILE A 276     5970  10246   5638  -1043   -933  -1012       C  
ATOM    225  C   ILE A 276      -4.798 -25.207   7.248  1.00 62.65           C  
ANISOU  225  C   ILE A 276     6744  10663   6398  -1076   -883  -1250       C  
ATOM    226  O   ILE A 276      -5.091 -24.477   8.185  1.00 63.77           O  
ANISOU  226  O   ILE A 276     6865  10908   6456  -1153   -935  -1519       O  
ATOM    227  CB  ILE A 276      -2.260 -25.040   7.328  1.00 61.08           C  
ANISOU  227  CB  ILE A 276     6271  10777   6159  -1207  -1066  -1116       C  
ATOM    228  CG1 ILE A 276      -2.268 -24.051   6.146  1.00 60.88           C  
ANISOU  228  CG1 ILE A 276     6272  10397   6463  -1297  -1059  -1166       C  
ATOM    229  CG2 ILE A 276      -0.969 -25.837   7.402  1.00 60.63           C  
ANISOU  229  CG2 ILE A 276     6072  10991   5973  -1161  -1111   -861       C  
ATOM    230  CD1 ILE A 276      -1.430 -22.803   6.283  1.00 61.40           C  
ANISOU  230  CD1 ILE A 276     6207  10445   6676  -1500  -1190  -1344       C  
ATOM    231  N   TYR A 277      -5.584 -25.372   6.187  1.00 59.52           N  
ANISOU  231  N   TYR A 277     6467   9971   6177  -1009   -783  -1159       N  
ATOM    232  CA  TYR A 277      -6.723 -24.510   5.881  1.00 59.10           C  
ANISOU  232  CA  TYR A 277     6512   9654   6289  -1042   -733  -1345       C  
ATOM    233  C   TYR A 277      -7.971 -24.889   6.693  1.00 68.37           C  
ANISOU  233  C   TYR A 277     7766  10908   7303   -964   -665  -1422       C  
ATOM    234  O   TYR A 277      -7.964 -25.898   7.410  1.00 68.65           O  
ANISOU  234  O   TYR A 277     7780  11190   7113   -883   -651  -1293       O  
ATOM    235  CB  TYR A 277      -6.944 -24.443   4.362  1.00 56.65           C  
ANISOU  235  CB  TYR A 277     6260   9043   6222  -1012   -667  -1200       C  
ATOM    236  CG  TYR A 277      -5.708 -23.860   3.721  1.00 57.34           C  
ANISOU  236  CG  TYR A 277     6235   9094   6458  -1102   -738  -1140       C  
ATOM    237  CD1 TYR A 277      -4.862 -24.647   2.951  1.00 58.07           C  
ANISOU  237  CD1 TYR A 277     6280   9247   6537  -1031   -727   -885       C  
ATOM    238  CD2 TYR A 277      -5.336 -22.542   3.955  1.00 59.37           C  
ANISOU  238  CD2 TYR A 277     6417   9272   6870  -1259   -820  -1342       C  
ATOM    239  CE1 TYR A 277      -3.699 -24.123   2.392  1.00 58.50           C  
ANISOU  239  CE1 TYR A 277     6206   9309   6713  -1108   -789   -803       C  
ATOM    240  CE2 TYR A 277      -4.177 -22.007   3.399  1.00 60.95           C  
ANISOU  240  CE2 TYR A 277     6488   9447   7223  -1359   -892  -1258       C  
ATOM    241  CZ  TYR A 277      -3.361 -22.798   2.613  1.00 65.60           C  
ANISOU  241  CZ  TYR A 277     7021  10127   7778  -1281   -873   -974       C  
ATOM    242  OH  TYR A 277      -2.213 -22.255   2.070  1.00 66.54           O  
ANISOU  242  OH  TYR A 277     6990  10251   8041  -1376   -939   -868       O  
ATOM    243  N   SER A 278      -9.025 -24.062   6.590  1.00 68.83           N  
ANISOU  243  N   SER A 278     7899  10767   7486   -983   -618  -1609       N  
ATOM    244  CA  SER A 278     -10.126 -24.041   7.559  1.00 71.53           C  
ANISOU  244  CA  SER A 278     8282  11224   7672   -933   -570  -1758       C  
ATOM    245  C   SER A 278     -11.134 -25.163   7.357  1.00 74.20           C  
ANISOU  245  C   SER A 278     8697  11554   7942   -809   -463  -1539       C  
ATOM    246  O   SER A 278     -11.823 -25.553   8.301  1.00 76.36           O  
ANISOU  246  O   SER A 278     8966  12030   8017   -748   -426  -1557       O  
ATOM    247  CB  SER A 278     -10.810 -22.671   7.587  1.00 78.87           C  
ANISOU  247  CB  SER A 278     9246  11948   8773   -990   -560  -2057       C  
ATOM    248  OG  SER A 278     -10.905 -22.087   6.296  1.00 93.13           O  
ANISOU  248  OG  SER A 278    11090  13404  10891  -1024   -531  -1998       O  
ATOM    249  N   VAL A 279     -11.220 -25.683   6.148  1.00 67.20           N  
ANISOU  249  N   VAL A 279     7867  10452   7214   -773   -418  -1335       N  
ATOM    250  CA  VAL A 279     -12.162 -26.747   5.848  1.00 65.16           C  
ANISOU  250  CA  VAL A 279     7679  10146   6933   -677   -331  -1143       C  
ATOM    251  C   VAL A 279     -11.421 -28.077   5.801  1.00 68.98           C  
ANISOU  251  C   VAL A 279     8136  10745   7329   -614   -343   -889       C  
ATOM    252  O   VAL A 279     -10.388 -28.204   5.134  1.00 68.51           O  
ANISOU  252  O   VAL A 279     8048  10642   7341   -622   -382   -806       O  
ATOM    253  CB  VAL A 279     -13.009 -26.436   4.599  1.00 67.02           C  
ANISOU  253  CB  VAL A 279     7996  10076   7392   -671   -269  -1124       C  
ATOM    254  CG1 VAL A 279     -13.806 -27.647   4.170  1.00 66.13           C  
ANISOU  254  CG1 VAL A 279     7944   9910   7272   -593   -203   -923       C  
ATOM    255  CG2 VAL A 279     -13.951 -25.271   4.871  1.00 67.29           C  
ANISOU  255  CG2 VAL A 279     8050  10020   7497   -700   -236  -1345       C  
ATOM    256  N   ASN A 280     -11.957 -29.051   6.536  1.00 65.46           N  
ANISOU  256  N   ASN A 280     7685  10450   6737   -544   -302   -755       N  
ATOM    257  CA  ASN A 280     -11.451 -30.408   6.693  1.00 65.98           C  
ANISOU  257  CA  ASN A 280     7718  10620   6732   -466   -297   -493       C  
ATOM    258  C   ASN A 280     -11.271 -31.028   5.307  1.00 68.96           C  
ANISOU  258  C   ASN A 280     8167  10729   7306   -426   -274   -364       C  
ATOM    259  O   ASN A 280     -12.184 -30.968   4.473  1.00 68.06           O  
ANISOU  259  O   ASN A 280     8139  10390   7331   -429   -228   -391       O  
ATOM    260  CB  ASN A 280     -12.443 -31.192   7.590  1.00 71.45           C  
ANISOU  260  CB  ASN A 280     8397  11451   7299   -408   -238   -366       C  
ATOM    261  CG  ASN A 280     -12.196 -32.665   7.760  1.00101.70           C  
ANISOU  261  CG  ASN A 280    12195  15332  11114   -322   -215    -60       C  
ATOM    262  ND2 ASN A 280     -11.721 -33.065   8.928  1.00 92.66           N  
ANISOU  262  ND2 ASN A 280    10932  14512   9762   -285   -234     60       N  
ATOM    263  OD1 ASN A 280     -12.538 -33.467   6.896  1.00104.91           O  
ANISOU  263  OD1 ASN A 280    12675  15492  11694   -285   -177     71       O  
ATOM    264  N   LYS A 281     -10.086 -31.600   5.052  1.00 64.34           N  
ANISOU  264  N   LYS A 281     7535  10192   6719   -382   -308   -232       N  
ATOM    265  CA  LYS A 281      -9.742 -32.131   3.735  1.00 61.31           C  
ANISOU  265  CA  LYS A 281     7205   9595   6495   -326   -289   -142       C  
ATOM    266  C   LYS A 281     -10.475 -33.421   3.377  1.00 66.32           C  
ANISOU  266  C   LYS A 281     7913  10075   7211   -242   -230      9       C  
ATOM    267  O   LYS A 281     -10.746 -33.644   2.198  1.00 65.57           O  
ANISOU  267  O   LYS A 281     7892   9765   7257   -217   -207     -7       O  
ATOM    268  CB  LYS A 281      -8.232 -32.304   3.590  1.00 62.29           C  
ANISOU  268  CB  LYS A 281     7243   9835   6589   -290   -336    -53       C  
ATOM    269  CG  LYS A 281      -7.641 -33.441   4.389  1.00 61.80           C  
ANISOU  269  CG  LYS A 281     7111   9950   6419   -197   -335    158       C  
ATOM    270  CD  LYS A 281      -6.211 -33.576   4.009  1.00 69.42           C  
ANISOU  270  CD  LYS A 281     7994  11000   7383   -148   -371    249       C  
ATOM    271  CE  LYS A 281      -5.547 -34.777   4.589  1.00 62.29           C  
ANISOU  271  CE  LYS A 281     7017  10238   6412    -26   -358    492       C  
ATOM    272  NZ  LYS A 281      -4.079 -34.608   4.524  1.00 73.51           N1+
ANISOU  272  NZ  LYS A 281     8314  11839   7778     -2   -409    562       N1+
ATOM    273  N   GLU A 282     -10.789 -34.277   4.376  1.00 64.48           N  
ANISOU  273  N   GLU A 282     7646   9957   6896   -201   -209    159       N  
ATOM    274  CA  GLU A 282     -11.530 -35.512   4.110  1.00 64.22           C  
ANISOU  274  CA  GLU A 282     7670   9747   6983   -141   -159    313       C  
ATOM    275  C   GLU A 282     -12.924 -35.149   3.623  1.00 66.98           C  
ANISOU  275  C   GLU A 282     8103   9926   7420   -205   -127    198       C  
ATOM    276  O   GLU A 282     -13.452 -35.786   2.702  1.00 67.36           O  
ANISOU  276  O   GLU A 282     8227   9741   7626   -187   -108    216       O  
ATOM    277  CB  GLU A 282     -11.564 -36.481   5.306  1.00 67.24           C  
ANISOU  277  CB  GLU A 282     7971  10294   7283    -87   -138    548       C  
ATOM    278  CG  GLU A 282     -10.793 -36.058   6.551  1.00 81.53           C  
ANISOU  278  CG  GLU A 282     9650  12469   8859    -90   -175    582       C  
ATOM    279  CD  GLU A 282      -9.304 -36.338   6.601  1.00111.55           C  
ANISOU  279  CD  GLU A 282    13369  16402  12613    -24   -214    686       C  
ATOM    280  OE1 GLU A 282      -8.867 -37.388   6.073  1.00109.76           O  
ANISOU  280  OE1 GLU A 282    13158  16021  12524     77   -189    855       O  
ATOM    281  OE2 GLU A 282      -8.587 -35.553   7.263  1.00108.69           O1-
ANISOU  281  OE2 GLU A 282    12913  16314  12070    -69   -271    603       O1-
ATOM    282  N   GLN A 283     -13.506 -34.103   4.227  1.00 61.34           N  
ANISOU  282  N   GLN A 283     7369   9334   6604   -277   -126     63       N  
ATOM    283  CA  GLN A 283     -14.795 -33.562   3.815  1.00 59.37           C  
ANISOU  283  CA  GLN A 283     7178   8954   6425   -332    -93    -49       C  
ATOM    284  C   GLN A 283     -14.742 -33.007   2.424  1.00 62.22           C  
ANISOU  284  C   GLN A 283     7603   9115   6922   -353   -103   -172       C  
ATOM    285  O   GLN A 283     -15.713 -33.168   1.680  1.00 63.41           O  
ANISOU  285  O   GLN A 283     7810   9103   7181   -368    -77   -184       O  
ATOM    286  CB  GLN A 283     -15.235 -32.465   4.768  1.00 61.26           C  
ANISOU  286  CB  GLN A 283     7373   9377   6526   -379    -86   -191       C  
ATOM    287  CG  GLN A 283     -16.449 -32.864   5.576  1.00 86.19           C  
ANISOU  287  CG  GLN A 283    10506  12623   9619   -371    -32   -102       C  
ATOM    288  CD  GLN A 283     -16.797 -31.797   6.564  1.00 97.61           C  
ANISOU  288  CD  GLN A 283    11902  14284  10901   -390    -20   -268       C  
ATOM    289  NE2 GLN A 283     -17.637 -30.853   6.134  1.00 73.35           N  
ANISOU  289  NE2 GLN A 283     8873  11093   7904   -422      9   -436       N  
ATOM    290  OE1 GLN A 283     -16.297 -31.802   7.699  1.00 96.55           O  
ANISOU  290  OE1 GLN A 283    11682  14432  10571   -367    -38   -254       O  
ATOM    291  N   LEU A 284     -13.610 -32.339   2.065  1.00 55.78           N  
ANISOU  291  N   LEU A 284     6760   8336   6098   -357   -143   -246       N  
ATOM    292  CA  LEU A 284     -13.426 -31.730   0.752  1.00 52.24           C  
ANISOU  292  CA  LEU A 284     6340   7744   5764   -370   -150   -327       C  
ATOM    293  C   LEU A 284     -13.324 -32.835  -0.306  1.00 56.31           C  
ANISOU  293  C   LEU A 284     6905   8123   6367   -296   -140   -239       C  
ATOM    294  O   LEU A 284     -13.916 -32.717  -1.379  1.00 55.36           O  
ANISOU  294  O   LEU A 284     6827   7873   6334   -300   -127   -288       O  
ATOM    295  CB  LEU A 284     -12.203 -30.782   0.730  1.00 51.05           C  
ANISOU  295  CB  LEU A 284     6120   7684   5592   -401   -196   -392       C  
ATOM    296  CG  LEU A 284     -12.395 -29.350   1.286  1.00 52.63           C  
ANISOU  296  CG  LEU A 284     6284   7926   5787   -493   -213   -558       C  
ATOM    297  CD1 LEU A 284     -11.090 -28.727   1.646  1.00 52.58           C  
ANISOU  297  CD1 LEU A 284     6190   8044   5744   -538   -277   -600       C  
ATOM    298  CD2 LEU A 284     -13.054 -28.440   0.311  1.00 49.89           C  
ANISOU  298  CD2 LEU A 284     5961   7407   5587   -528   -186   -633       C  
ATOM    299  N   ALA A 285     -12.586 -33.915   0.013  1.00 53.33           N  
ANISOU  299  N   ALA A 285     6515   7783   5966   -220   -148   -114       N  
ATOM    300  CA  ALA A 285     -12.423 -35.052  -0.883  1.00 52.45           C  
ANISOU  300  CA  ALA A 285     6452   7526   5950   -132   -139    -57       C  
ATOM    301  C   ALA A 285     -13.713 -35.795  -1.090  1.00 56.04           C  
ANISOU  301  C   ALA A 285     6974   7816   6502   -151   -117    -49       C  
ATOM    302  O   ALA A 285     -13.956 -36.202  -2.218  1.00 55.88           O  
ANISOU  302  O   ALA A 285     7006   7653   6572   -122   -119   -110       O  
ATOM    303  CB  ALA A 285     -11.329 -35.986  -0.394  1.00 53.99           C  
ANISOU  303  CB  ALA A 285     6606   7788   6120    -34   -144     86       C  
ATOM    304  N   ARG A 286     -14.542 -35.980  -0.028  1.00 53.45           N  
ANISOU  304  N   ARG A 286     6632   7527   6150   -201   -100     25       N  
ATOM    305  CA  ARG A 286     -15.854 -36.669  -0.120  1.00 53.37           C  
ANISOU  305  CA  ARG A 286     6662   7371   6246   -241    -83     62       C  
ATOM    306  C   ARG A 286     -16.799 -35.920  -1.047  1.00 55.81           C  
ANISOU  306  C   ARG A 286     7007   7606   6592   -306    -82    -81       C  
ATOM    307  O   ARG A 286     -17.513 -36.553  -1.802  1.00 58.17           O  
ANISOU  307  O   ARG A 286     7348   7751   7003   -321    -91   -102       O  
ATOM    308  CB  ARG A 286     -16.498 -36.895   1.253  1.00 55.39           C  
ANISOU  308  CB  ARG A 286     6863   7740   6443   -275    -57    202       C  
ATOM    309  CG  ARG A 286     -15.929 -38.081   2.018  1.00 66.61           C  
ANISOU  309  CG  ARG A 286     8240   9179   7889   -207    -51    414       C  
ATOM    310  CD  ARG A 286     -16.638 -38.276   3.349  1.00 78.32           C  
ANISOU  310  CD  ARG A 286     9642  10821   9295   -237    -19    584       C  
ATOM    311  NE  ARG A 286     -15.888 -37.703   4.473  1.00 90.90           N  
ANISOU  311  NE  ARG A 286    11147  12720  10671   -209    -20    618       N  
ATOM    312  CZ  ARG A 286     -16.319 -36.704   5.243  1.00103.55           C  
ANISOU  312  CZ  ARG A 286    12703  14544  12097   -253     -7    530       C  
ATOM    313  NH1 ARG A 286     -17.507 -36.149   5.024  1.00 93.15           N1+
ANISOU  313  NH1 ARG A 286    11417  13172  10804   -314     18    428       N1+
ATOM    314  NH2 ARG A 286     -15.564 -36.251   6.237  1.00 83.45           N  
ANISOU  314  NH2 ARG A 286    10072  12287   9348   -229    -22    532       N  
ATOM    315  N   ALA A 287     -16.780 -34.582  -1.009  1.00 49.78           N  
ANISOU  315  N   ALA A 287     6217   6948   5749   -343    -76   -178       N  
ATOM    316  CA  ALA A 287     -17.519 -33.702  -1.918  1.00 47.69           C  
ANISOU  316  CA  ALA A 287     5963   6634   5523   -387    -69   -287       C  
ATOM    317  C   ALA A 287     -16.924 -33.629  -3.316  1.00 51.75           C  
ANISOU  317  C   ALA A 287     6492   7094   6077   -344    -90   -349       C  
ATOM    318  O   ALA A 287     -17.422 -32.879  -4.151  1.00 50.90           O  
ANISOU  318  O   ALA A 287     6373   6974   5993   -369    -84   -411       O  
ATOM    319  CB  ALA A 287     -17.637 -32.309  -1.324  1.00 47.83           C  
ANISOU  319  CB  ALA A 287     5938   6757   5478   -429    -49   -358       C  
ATOM    320  N   GLY A 288     -15.871 -34.402  -3.564  1.00 49.13           N  
ANISOU  320  N   GLY A 288     6171   6751   5745   -267   -109   -319       N  
ATOM    321  CA  GLY A 288     -15.310 -34.594  -4.897  1.00 48.19           C  
ANISOU  321  CA  GLY A 288     6061   6604   5644   -197   -124   -375       C  
ATOM    322  C   GLY A 288     -14.161 -33.681  -5.251  1.00 51.05           C  
ANISOU  322  C   GLY A 288     6361   7087   5949   -164   -125   -376       C  
ATOM    323  O   GLY A 288     -13.736 -33.665  -6.405  1.00 52.29           O  
ANISOU  323  O   GLY A 288     6500   7269   6099   -101   -128   -407       O  
ATOM    324  N   PHE A 289     -13.656 -32.921  -4.271  1.00 45.20           N  
ANISOU  324  N   PHE A 289     5572   6438   5164   -207   -127   -345       N  
ATOM    325  CA  PHE A 289     -12.579 -31.958  -4.446  1.00 44.86           C  
ANISOU  325  CA  PHE A 289     5451   6499   5095   -209   -140   -337       C  
ATOM    326  C   PHE A 289     -11.160 -32.535  -4.216  1.00 50.80           C  
ANISOU  326  C   PHE A 289     6163   7343   5795   -129   -158   -261       C  
ATOM    327  O   PHE A 289     -10.918 -33.333  -3.298  1.00 49.22           O  
ANISOU  327  O   PHE A 289     5977   7164   5560   -101   -163   -203       O  
ATOM    328  CB  PHE A 289     -12.820 -30.746  -3.530  1.00 46.56           C  
ANISOU  328  CB  PHE A 289     5628   6752   5311   -313   -145   -382       C  
ATOM    329  CG  PHE A 289     -14.094 -29.986  -3.819  1.00 47.70           C  
ANISOU  329  CG  PHE A 289     5789   6814   5521   -372   -117   -443       C  
ATOM    330  CD1 PHE A 289     -14.225 -29.225  -4.981  1.00 50.22           C  
ANISOU  330  CD1 PHE A 289     6068   7103   5911   -374   -105   -441       C  
ATOM    331  CD2 PHE A 289     -15.157 -30.022  -2.932  1.00 48.96           C  
ANISOU  331  CD2 PHE A 289     5985   6951   5666   -414    -96   -478       C  
ATOM    332  CE1 PHE A 289     -15.394 -28.520  -5.242  1.00 49.62           C  
ANISOU  332  CE1 PHE A 289     5991   6960   5902   -416    -74   -471       C  
ATOM    333  CE2 PHE A 289     -16.326 -29.310  -3.194  1.00 50.86           C  
ANISOU  333  CE2 PHE A 289     6229   7127   5969   -454    -64   -523       C  
ATOM    334  CZ  PHE A 289     -16.435 -28.571  -4.349  1.00 48.52           C  
ANISOU  334  CZ  PHE A 289     5895   6786   5754   -454    -53   -518       C  
ATOM    335  N   TYR A 290     -10.221 -32.123  -5.072  1.00 48.89           N  
ANISOU  335  N   TYR A 290     5853   7175   5547    -84   -163   -236       N  
ATOM    336  CA  TYR A 290      -8.800 -32.411  -4.892  1.00 48.80           C  
ANISOU  336  CA  TYR A 290     5772   7286   5484    -14   -178   -150       C  
ATOM    337  C   TYR A 290      -8.125 -31.044  -4.866  1.00 52.25           C  
ANISOU  337  C   TYR A 290     6097   7821   5934   -103   -205   -133       C  
ATOM    338  O   TYR A 290      -8.726 -30.051  -5.304  1.00 51.07           O  
ANISOU  338  O   TYR A 290     5933   7617   5854   -180   -199   -178       O  
ATOM    339  CB  TYR A 290      -8.272 -33.352  -6.009  1.00 51.12           C  
ANISOU  339  CB  TYR A 290     6073   7584   5766    143   -153   -126       C  
ATOM    340  CG  TYR A 290      -8.362 -32.768  -7.410  1.00 54.66           C  
ANISOU  340  CG  TYR A 290     6481   8070   6218    169   -136   -153       C  
ATOM    341  CD1 TYR A 290      -7.270 -32.116  -7.991  1.00 55.56           C  
ANISOU  341  CD1 TYR A 290     6468   8340   6302    202   -135    -65       C  
ATOM    342  CD2 TYR A 290      -9.540 -32.858  -8.153  1.00 56.50           C  
ANISOU  342  CD2 TYR A 290     6778   8213   6476    157   -123   -243       C  
ATOM    343  CE1 TYR A 290      -7.355 -31.555  -9.266  1.00 54.39           C  
ANISOU  343  CE1 TYR A 290     6255   8265   6146    232   -113    -50       C  
ATOM    344  CE2 TYR A 290      -9.630 -32.309  -9.437  1.00 57.85           C  
ANISOU  344  CE2 TYR A 290     6888   8468   6625    188   -107   -245       C  
ATOM    345  CZ  TYR A 290      -8.537 -31.654  -9.983  1.00 62.58           C  
ANISOU  345  CZ  TYR A 290     7357   9231   7190    230    -99   -140       C  
ATOM    346  OH  TYR A 290      -8.637 -31.104 -11.228  1.00 64.58           O  
ANISOU  346  OH  TYR A 290     7525   9600   7412    267    -77   -103       O  
ATOM    347  N   ALA A 291      -6.898 -30.986  -4.353  1.00 50.56           N  
ANISOU  347  N   ALA A 291     5793   7744   5674    -96   -237    -58       N  
ATOM    348  CA  ALA A 291      -6.187 -29.739  -4.086  1.00 50.96           C  
ANISOU  348  CA  ALA A 291     5726   7879   5757   -210   -282    -48       C  
ATOM    349  C   ALA A 291      -5.286 -29.383  -5.250  1.00 59.11           C  
ANISOU  349  C   ALA A 291     6647   8991   6821   -160   -273     58       C  
ATOM    350  O   ALA A 291      -4.703 -30.286  -5.867  1.00 60.96           O  
ANISOU  350  O   ALA A 291     6871   9300   6992    -12   -244    136       O  
ATOM    351  CB  ALA A 291      -5.360 -29.887  -2.834  1.00 52.08           C  
ANISOU  351  CB  ALA A 291     5810   8162   5816   -244   -334    -22       C  
ATOM    352  N   LEU A 292      -5.161 -28.069  -5.555  1.00 55.72           N  
ANISOU  352  N   LEU A 292     6124   8548   6500   -274   -294     70       N  
ATOM    353  CA  LEU A 292      -4.306 -27.609  -6.663  1.00 56.21           C  
ANISOU  353  CA  LEU A 292     6045   8710   6602   -238   -283    216       C  
ATOM    354  C   LEU A 292      -2.866 -27.187  -6.236  1.00 61.55           C  
ANISOU  354  C   LEU A 292     6560   9540   7287   -297   -341    322       C  
ATOM    355  O   LEU A 292      -2.009 -27.005  -7.101  1.00 62.47           O  
ANISOU  355  O   LEU A 292     6540   9783   7413   -245   -327    480       O  
ATOM    356  CB  LEU A 292      -4.986 -26.503  -7.487  1.00 55.49           C  
ANISOU  356  CB  LEU A 292     5913   8519   6652   -308   -260    234       C  
ATOM    357  CG  LEU A 292      -6.320 -26.862  -8.156  1.00 58.00           C  
ANISOU  357  CG  LEU A 292     6348   8738   6952   -243   -204    167       C  
ATOM    358  CD1 LEU A 292      -6.961 -25.636  -8.714  1.00 57.40           C  
ANISOU  358  CD1 LEU A 292     6210   8569   7030   -327   -188    205       C  
ATOM    359  CD2 LEU A 292      -6.149 -27.904  -9.258  1.00 58.77           C  
ANISOU  359  CD2 LEU A 292     6455   8955   6920    -63   -158    217       C  
ATOM    360  N   GLY A 293      -2.626 -27.050  -4.935  1.00 57.39           N  
ANISOU  360  N   GLY A 293     6035   9030   6741   -401   -407    241       N  
ATOM    361  CA  GLY A 293      -1.338 -26.642  -4.406  1.00 58.66           C  
ANISOU  361  CA  GLY A 293     6037   9348   6903   -483   -480    317       C  
ATOM    362  C   GLY A 293      -1.196 -25.141  -4.295  1.00 66.90           C  
ANISOU  362  C   GLY A 293     6973  10310   8136   -683   -543    281       C  
ATOM    363  O   GLY A 293      -0.116 -24.630  -3.974  1.00 69.83           O  
ANISOU  363  O   GLY A 293     7187  10796   8549   -785   -618    345       O  
ATOM    364  N   GLU A 294      -2.295 -24.429  -4.548  1.00 63.55           N  
ANISOU  364  N   GLU A 294     6624   9676   7846   -744   -516    181       N  
ATOM    365  CA  GLU A 294      -2.351 -22.976  -4.676  1.00 64.76           C  
ANISOU  365  CA  GLU A 294     6685   9679   8242   -912   -553    160       C  
ATOM    366  C   GLU A 294      -3.245 -22.482  -3.520  1.00 68.57           C  
ANISOU  366  C   GLU A 294     7279  10009   8766  -1022   -588   -106       C  
ATOM    367  O   GLU A 294      -4.447 -22.243  -3.712  1.00 68.54           O  
ANISOU  367  O   GLU A 294     7382   9833   8827  -1004   -532   -191       O  
ATOM    368  CB  GLU A 294      -2.949 -22.598  -6.068  1.00 65.64           C  
ANISOU  368  CB  GLU A 294     6777   9689   8474   -849   -470    296       C  
ATOM    369  CG  GLU A 294      -2.124 -23.005  -7.295  1.00 77.84           C  
ANISOU  369  CG  GLU A 294     8195  11423   9957   -723   -425    552       C  
ATOM    370  CD  GLU A 294      -2.843 -23.201  -8.628  1.00 98.51           C  
ANISOU  370  CD  GLU A 294    10832  14045  12552   -587   -331    658       C  
ATOM    371  OE1 GLU A 294      -3.967 -22.668  -8.793  1.00 94.06           O  
ANISOU  371  OE1 GLU A 294    10337  13305  12097   -624   -301    590       O  
ATOM    372  OE2 GLU A 294      -2.281 -23.897  -9.510  1.00 81.92           O1-
ANISOU  372  OE2 GLU A 294     8670  12144  10312   -433   -286    803       O1-
ATOM    373  N   GLY A 295      -2.659 -22.349  -2.332  1.00 63.76           N  
ANISOU  373  N   GLY A 295     6633   9494   8099  -1125   -680   -235       N  
ATOM    374  CA  GLY A 295      -3.427 -22.025  -1.135  1.00 63.91           C  
ANISOU  374  CA  GLY A 295     6749   9442   8092  -1201   -713   -505       C  
ATOM    375  C   GLY A 295      -4.527 -23.031  -0.858  1.00 67.44           C  
ANISOU  375  C   GLY A 295     7368   9900   8356  -1065   -637   -559       C  
ATOM    376  O   GLY A 295      -4.278 -24.242  -0.892  1.00 67.65           O  
ANISOU  376  O   GLY A 295     7426  10079   8199   -939   -609   -441       O  
ATOM    377  N   ASP A 296      -5.755 -22.561  -0.595  1.00 62.76           N  
ANISOU  377  N   ASP A 296     6878   9139   7830  -1083   -599   -724       N  
ATOM    378  CA  ASP A 296      -6.832 -23.525  -0.359  1.00 60.72           C  
ANISOU  378  CA  ASP A 296     6763   8896   7412   -964   -527   -747       C  
ATOM    379  C   ASP A 296      -7.713 -23.705  -1.576  1.00 63.30           C  
ANISOU  379  C   ASP A 296     7155   9073   7824   -876   -436   -638       C  
ATOM    380  O   ASP A 296      -8.886 -24.000  -1.424  1.00 62.33           O  
ANISOU  380  O   ASP A 296     7138   8883   7662   -828   -381   -702       O  
ATOM    381  CB  ASP A 296      -7.650 -23.196   0.911  1.00 63.47           C  
ANISOU  381  CB  ASP A 296     7177   9246   7693  -1010   -539   -987       C  
ATOM    382  CG  ASP A 296      -8.463 -21.904   0.924  1.00 71.35           C  
ANISOU  382  CG  ASP A 296     8192  10020   8897  -1086   -524  -1166       C  
ATOM    383  OD1 ASP A 296      -8.568 -21.249  -0.142  1.00 68.23           O  
ANISOU  383  OD1 ASP A 296     7765   9436   8724  -1103   -493  -1074       O  
ATOM    384  OD2 ASP A 296      -9.025 -21.568   1.998  1.00 82.75           O1-
ANISOU  384  OD2 ASP A 296     9675  11490  10276  -1114   -535  -1390       O1-
ATOM    385  N   LYS A 297      -7.154 -23.526  -2.787  1.00 61.07           N  
ANISOU  385  N   LYS A 297     6791   8768   7645   -854   -421   -465       N  
ATOM    386  CA  LYS A 297      -7.882 -23.768  -4.025  1.00 59.43           C  
ANISOU  386  CA  LYS A 297     6621   8483   7477   -760   -343   -352       C  
ATOM    387  C   LYS A 297      -8.051 -25.268  -4.217  1.00 63.52           C  
ANISOU  387  C   LYS A 297     7229   9104   7802   -621   -307   -297       C  
ATOM    388  O   LYS A 297      -7.065 -26.017  -4.290  1.00 63.75           O  
ANISOU  388  O   LYS A 297     7219   9275   7729   -556   -325   -205       O  
ATOM    389  CB  LYS A 297      -7.219 -23.102  -5.263  1.00 61.79           C  
ANISOU  389  CB  LYS A 297     6780   8776   7921   -766   -334   -167       C  
ATOM    390  CG  LYS A 297      -8.226 -22.905  -6.424  1.00 79.98           C  
ANISOU  390  CG  LYS A 297     9100  10991  10298   -702   -258    -84       C  
ATOM    391  CD  LYS A 297      -7.663 -22.245  -7.708  1.00 91.10           C  
ANISOU  391  CD  LYS A 297    10346  12435  11832   -692   -237    139       C  
ATOM    392  CE  LYS A 297      -8.728 -21.532  -8.542  1.00 97.81           C  
ANISOU  392  CE  LYS A 297    11175  13167  12822   -680   -176    209       C  
ATOM    393  NZ  LYS A 297      -9.608 -22.451  -9.320  1.00100.86           N1+
ANISOU  393  NZ  LYS A 297    11642  13638  13042   -549   -120    225       N1+
ATOM    394  N   VAL A 298      -9.323 -25.693  -4.282  1.00 59.01           N  
ANISOU  394  N   VAL A 298     6772   8447   7202   -576   -257   -355       N  
ATOM    395  CA  VAL A 298      -9.752 -27.034  -4.702  1.00 56.70           C  
ANISOU  395  CA  VAL A 298     6568   8184   6792   -457   -220   -314       C  
ATOM    396  C   VAL A 298     -10.448 -26.979  -6.084  1.00 56.74           C  
ANISOU  396  C   VAL A 298     6575   8135   6848   -402   -172   -258       C  
ATOM    397  O   VAL A 298     -10.949 -25.924  -6.474  1.00 54.70           O  
ANISOU  397  O   VAL A 298     6272   7799   6713   -457   -155   -252       O  
ATOM    398  CB  VAL A 298     -10.600 -27.785  -3.621  1.00 59.04           C  
ANISOU  398  CB  VAL A 298     6972   8461   6999   -453   -213   -401       C  
ATOM    399  CG1 VAL A 298      -9.747 -28.179  -2.419  1.00 59.07           C  
ANISOU  399  CG1 VAL A 298     6952   8595   6896   -465   -258   -405       C  
ATOM    400  CG2 VAL A 298     -11.820 -26.984  -3.187  1.00 58.27           C  
ANISOU  400  CG2 VAL A 298     6912   8258   6970   -525   -190   -511       C  
ATOM    401  N   LYS A 299     -10.465 -28.119  -6.809  1.00 52.35           N  
ANISOU  401  N   LYS A 299     6063   7627   6201   -288   -153   -222       N  
ATOM    402  CA  LYS A 299     -11.189 -28.315  -8.072  1.00 50.84           C  
ANISOU  402  CA  LYS A 299     5880   7431   6006   -226   -119   -203       C  
ATOM    403  C   LYS A 299     -11.966 -29.625  -7.963  1.00 54.55           C  
ANISOU  403  C   LYS A 299     6473   7846   6407   -172   -113   -282       C  
ATOM    404  O   LYS A 299     -11.409 -30.589  -7.438  1.00 56.41           O  
ANISOU  404  O   LYS A 299     6753   8092   6588   -121   -127   -288       O  
ATOM    405  CB  LYS A 299     -10.164 -28.414  -9.214  1.00 54.75           C  
ANISOU  405  CB  LYS A 299     6276   8073   6453   -128   -111    -97       C  
ATOM    406  CG  LYS A 299     -10.658 -27.997 -10.580  1.00 61.42           C  
ANISOU  406  CG  LYS A 299     7052   8984   7301    -87    -79    -36       C  
ATOM    407  CD  LYS A 299      -9.529 -27.784 -11.572  1.00 66.96           C  
ANISOU  407  CD  LYS A 299     7611   9875   7956     -2    -66    105       C  
ATOM    408  CE  LYS A 299      -9.832 -26.606 -12.477  1.00 80.13           C  
ANISOU  408  CE  LYS A 299     9142  11599   9705    -32    -39    247       C  
ATOM    409  NZ  LYS A 299      -9.733 -25.288 -11.750  1.00 91.26           N1+
ANISOU  409  NZ  LYS A 299    10488  12870  11317   -179    -51    310       N1+
ATOM    410  N   CYS A 300     -13.233 -29.673  -8.431  1.00 49.58           N  
ANISOU  410  N   CYS A 300     5886   7155   5798   -189    -96   -327       N  
ATOM    411  CA  CYS A 300     -14.023 -30.906  -8.528  1.00 49.30           C  
ANISOU  411  CA  CYS A 300     5948   7056   5728   -155   -102   -398       C  
ATOM    412  C   CYS A 300     -13.550 -31.741  -9.680  1.00 54.48           C  
ANISOU  412  C   CYS A 300     6600   7783   6317    -38   -107   -421       C  
ATOM    413  O   CYS A 300     -13.487 -31.256 -10.813  1.00 55.69           O  
ANISOU  413  O   CYS A 300     6676   8050   6434      2    -97   -395       O  
ATOM    414  CB  CYS A 300     -15.515 -30.608  -8.658  1.00 49.75           C  
ANISOU  414  CB  CYS A 300     6026   7048   5828   -222    -90   -433       C  
ATOM    415  SG  CYS A 300     -16.557 -32.078  -8.941  1.00 53.99           S  
ANISOU  415  SG  CYS A 300     6657   7502   6355   -211   -112   -518       S  
ATOM    416  N   PHE A 301     -13.227 -33.009  -9.407  1.00 50.44           N  
ANISOU  416  N   PHE A 301     6163   7213   5790     29   -120   -468       N  
ATOM    417  CA  PHE A 301     -12.820 -33.976 -10.427  1.00 50.00           C  
ANISOU  417  CA  PHE A 301     6122   7194   5681    159   -125   -539       C  
ATOM    418  C   PHE A 301     -13.838 -34.136 -11.540  1.00 55.10           C  
ANISOU  418  C   PHE A 301     6776   7859   6300    159   -138   -643       C  
ATOM    419  O   PHE A 301     -13.437 -34.411 -12.670  1.00 58.82           O  
ANISOU  419  O   PHE A 301     7209   8457   6683    269   -138   -702       O  
ATOM    420  CB  PHE A 301     -12.522 -35.345  -9.790  1.00 51.86           C  
ANISOU  420  CB  PHE A 301     6446   7295   5963    220   -134   -575       C  
ATOM    421  CG  PHE A 301     -13.697 -36.286  -9.679  1.00 53.52           C  
ANISOU  421  CG  PHE A 301     6751   7324   6260    171   -158   -668       C  
ATOM    422  CD1 PHE A 301     -13.952 -37.232 -10.673  1.00 57.18           C  
ANISOU  422  CD1 PHE A 301     7259   7733   6734    246   -180   -818       C  
ATOM    423  CD2 PHE A 301     -14.560 -36.222  -8.590  1.00 53.92           C  
ANISOU  423  CD2 PHE A 301     6835   7270   6382     50   -162   -613       C  
ATOM    424  CE1 PHE A 301     -15.046 -38.100 -10.572  1.00 58.11           C  
ANISOU  424  CE1 PHE A 301     7452   7664   6963    176   -215   -907       C  
ATOM    425  CE2 PHE A 301     -15.656 -37.090  -8.492  1.00 56.60           C  
ANISOU  425  CE2 PHE A 301     7239   7447   6819     -8   -186   -668       C  
ATOM    426  CZ  PHE A 301     -15.889 -38.023  -9.483  1.00 55.98           C  
ANISOU  426  CZ  PHE A 301     7203   7287   6780     45   -217   -812       C  
ATOM    427  N   HIS A 302     -15.142 -33.994 -11.245  1.00 48.77           N  
ANISOU  427  N   HIS A 302     6009   6964   5557     44   -151   -668       N  
ATOM    428  CA  HIS A 302     -16.179 -34.297 -12.241  1.00 48.02           C  
ANISOU  428  CA  HIS A 302     5916   6894   5436     31   -178   -774       C  
ATOM    429  C   HIS A 302     -16.533 -33.075 -13.056  1.00 51.69           C  
ANISOU  429  C   HIS A 302     6267   7534   5840     12   -160   -700       C  
ATOM    430  O   HIS A 302     -16.357 -33.124 -14.261  1.00 53.65           O  
ANISOU  430  O   HIS A 302     6451   7953   5980     95   -167   -742       O  
ATOM    431  CB  HIS A 302     -17.399 -34.952 -11.613  1.00 48.05           C  
ANISOU  431  CB  HIS A 302     5998   6720   5539    -75   -207   -824       C  
ATOM    432  CG  HIS A 302     -18.364 -35.506 -12.601  1.00 52.40           C  
ANISOU  432  CG  HIS A 302     6552   7285   6072    -95   -255   -959       C  
ATOM    433  CD2 HIS A 302     -19.362 -34.892 -13.270  1.00 54.53           C  
ANISOU  433  CD2 HIS A 302     6753   7669   6297   -155   -267   -958       C  
ATOM    434  ND1 HIS A 302     -18.347 -36.836 -12.957  1.00 55.78           N  
ANISOU  434  ND1 HIS A 302     7051   7603   6539    -54   -302  -1120       N  
ATOM    435  CE1 HIS A 302     -19.327 -36.990 -13.834  1.00 55.78           C  
ANISOU  435  CE1 HIS A 302     7025   7662   6506   -103   -351  -1235       C  
ATOM    436  NE2 HIS A 302     -19.969 -35.847 -14.051  1.00 55.24           N  
ANISOU  436  NE2 HIS A 302     6867   7746   6376   -163   -331  -1129       N  
ATOM    437  N   CYS A 303     -17.004 -31.986 -12.426  1.00 47.05           N  
ANISOU  437  N   CYS A 303     5641   6915   5320    -82   -133   -589       N  
ATOM    438  CA  CYS A 303     -17.376 -30.776 -13.150  1.00 47.28           C  
ANISOU  438  CA  CYS A 303     5550   7077   5337    -96   -106   -485       C  
ATOM    439  C   CYS A 303     -16.206 -29.875 -13.479  1.00 52.20           C  
ANISOU  439  C   CYS A 303     6067   7819   5948    -41    -75   -355       C  
ATOM    440  O   CYS A 303     -16.365 -28.999 -14.329  1.00 54.74           O  
ANISOU  440  O   CYS A 303     6264   8278   6256    -26    -52   -241       O  
ATOM    441  CB  CYS A 303     -18.492 -30.000 -12.451  1.00 46.63           C  
ANISOU  441  CB  CYS A 303     5465   6895   5357   -203    -85   -431       C  
ATOM    442  SG  CYS A 303     -18.072 -29.358 -10.805  1.00 49.02           S  
ANISOU  442  SG  CYS A 303     5812   7042   5771   -269    -56   -394       S  
ATOM    443  N   GLY A 304     -15.060 -30.080 -12.837  1.00 46.79           N  
ANISOU  443  N   GLY A 304     5410   7094   5274    -14    -74   -346       N  
ATOM    444  CA  GLY A 304     -13.926 -29.176 -12.965  1.00 46.92           C  
ANISOU  444  CA  GLY A 304     5314   7203   5310      9    -52   -207       C  
ATOM    445  C   GLY A 304     -14.100 -27.890 -12.173  1.00 53.39           C  
ANISOU  445  C   GLY A 304     6092   7912   6281   -104    -35   -121       C  
ATOM    446  O   GLY A 304     -13.211 -27.041 -12.173  1.00 54.31           O  
ANISOU  446  O   GLY A 304     6108   8066   6461   -117    -26     -6       O  
ATOM    447  N   GLY A 305     -15.225 -27.739 -11.489  1.00 50.34           N  
ANISOU  447  N   GLY A 305     5775   7389   5963   -184    -32   -182       N  
ATOM    448  CA  GLY A 305     -15.506 -26.563 -10.680  1.00 50.67           C  
ANISOU  448  CA  GLY A 305     5791   7310   6151   -276    -12   -149       C  
ATOM    449  C   GLY A 305     -14.446 -26.231  -9.641  1.00 55.35           C  
ANISOU  449  C   GLY A 305     6388   7847   6795   -321    -31   -165       C  
ATOM    450  O   GLY A 305     -14.115 -27.065  -8.798  1.00 54.43           O  
ANISOU  450  O   GLY A 305     6358   7714   6609   -319    -56   -247       O  
ATOM    451  N   GLY A 306     -13.916 -25.010  -9.711  1.00 52.10           N  
ANISOU  451  N   GLY A 306     5868   7412   6516   -366    -23    -76       N  
ATOM    452  CA  GLY A 306     -12.915 -24.507  -8.777  1.00 51.91           C  
ANISOU  452  CA  GLY A 306     5821   7341   6561   -433    -55   -101       C  
ATOM    453  C   GLY A 306     -13.482 -23.607  -7.699  1.00 56.52           C  
ANISOU  453  C   GLY A 306     6433   7763   7278   -528    -53   -208       C  
ATOM    454  O   GLY A 306     -14.311 -22.748  -7.982  1.00 57.76           O  
ANISOU  454  O   GLY A 306     6554   7822   7570   -548    -14   -181       O  
ATOM    455  N   LEU A 307     -13.032 -23.797  -6.459  1.00 50.54           N  
ANISOU  455  N   LEU A 307     5730   6996   6477   -576    -92   -331       N  
ATOM    456  CA  LEU A 307     -13.418 -22.994  -5.317  1.00 50.40           C  
ANISOU  456  CA  LEU A 307     5736   6866   6548   -656    -98   -479       C  
ATOM    457  C   LEU A 307     -12.169 -22.610  -4.495  1.00 55.37           C  
ANISOU  457  C   LEU A 307     6315   7526   7197   -733   -165   -544       C  
ATOM    458  O   LEU A 307     -11.291 -23.437  -4.266  1.00 53.59           O  
ANISOU  458  O   LEU A 307     6092   7439   6831   -710   -204   -515       O  
ATOM    459  CB  LEU A 307     -14.359 -23.842  -4.444  1.00 49.43           C  
ANISOU  459  CB  LEU A 307     5732   6768   6281   -628    -81   -590       C  
ATOM    460  CG  LEU A 307     -15.866 -23.678  -4.493  1.00 50.09           C  
ANISOU  460  CG  LEU A 307     5859   6774   6399   -608    -22   -619       C  
ATOM    461  CD1 LEU A 307     -16.320 -22.816  -5.579  1.00 47.98           C  
ANISOU  461  CD1 LEU A 307     5517   6421   6292   -599     18   -518       C  
ATOM    462  CD2 LEU A 307     -16.528 -24.997  -4.492  1.00 51.94           C  
ANISOU  462  CD2 LEU A 307     6173   7080   6482   -558    -11   -598       C  
ATOM    463  N   THR A 308     -12.108 -21.356  -4.048  1.00 55.30           N  
ANISOU  463  N   THR A 308     6254   7385   7373   -824   -182   -637       N  
ATOM    464  CA  THR A 308     -10.982 -20.813  -3.273  1.00 56.41           C  
ANISOU  464  CA  THR A 308     6329   7541   7564   -926   -261   -729       C  
ATOM    465  C   THR A 308     -11.432 -19.919  -2.109  1.00 63.59           C  
ANISOU  465  C   THR A 308     7266   8334   8562  -1002   -280   -982       C  
ATOM    466  O   THR A 308     -12.588 -19.539  -2.047  1.00 64.68           O  
ANISOU  466  O   THR A 308     7457   8351   8768   -969   -218  -1056       O  
ATOM    467  CB  THR A 308     -10.091 -20.018  -4.198  1.00 61.02           C  
ANISOU  467  CB  THR A 308     6768   8066   8351   -980   -282   -563       C  
ATOM    468  CG2 THR A 308     -10.697 -18.655  -4.557  1.00 55.79           C  
ANISOU  468  CG2 THR A 308     6048   7157   7993  -1032   -247   -563       C  
ATOM    469  OG1 THR A 308      -8.834 -19.840  -3.545  1.00 71.44           O  
ANISOU  469  OG1 THR A 308     8014   9462   9668  -1076   -373   -615       O  
ATOM    470  N   ASP A 309     -10.511 -19.568  -1.200  1.00 63.60           N  
ANISOU  470  N   ASP A 309     7221   8388   8557  -1100   -367  -1126       N  
ATOM    471  CA  ASP A 309     -10.734 -18.667  -0.051  1.00 65.40           C  
ANISOU  471  CA  ASP A 309     7459   8531   8859  -1180   -405  -1418       C  
ATOM    472  C   ASP A 309     -11.870 -19.151   0.820  1.00 67.34           C  
ANISOU  472  C   ASP A 309     7819   8858   8909  -1097   -353  -1572       C  
ATOM    473  O   ASP A 309     -12.866 -18.454   1.018  1.00 66.85           O  
ANISOU  473  O   ASP A 309     7794   8644   8962  -1075   -298  -1708       O  
ATOM    474  CB  ASP A 309     -10.903 -17.185  -0.459  1.00 69.52           C  
ANISOU  474  CB  ASP A 309     7913   8749   9751  -1257   -398  -1471       C  
ATOM    475  CG  ASP A 309      -9.817 -16.640  -1.367  1.00 92.57           C  
ANISOU  475  CG  ASP A 309    10690  11585  12897  -1346   -444  -1270       C  
ATOM    476  OD1 ASP A 309     -10.162 -15.894  -2.321  1.00 96.55           O  
ANISOU  476  OD1 ASP A 309    11134  11880  13671  -1342   -389  -1117       O  
ATOM    477  OD2 ASP A 309      -8.610 -16.951  -1.121  1.00100.86           O1-
ANISOU  477  OD2 ASP A 309    11670  12797  13855  -1417   -532  -1242       O1-
ATOM    478  N   TRP A 310     -11.705 -20.373   1.328  1.00 63.89           N  
ANISOU  478  N   TRP A 310     7424   8669   8183  -1042   -364  -1524       N  
ATOM    479  CA  TRP A 310     -12.643 -21.062   2.206  1.00 63.83           C  
ANISOU  479  CA  TRP A 310     7499   8801   7952   -962   -318  -1607       C  
ATOM    480  C   TRP A 310     -12.662 -20.447   3.604  1.00 69.61           C  
ANISOU  480  C   TRP A 310     8219   9629   8600  -1007   -362  -1906       C  
ATOM    481  O   TRP A 310     -11.606 -20.105   4.144  1.00 72.69           O  
ANISOU  481  O   TRP A 310     8539  10110   8970  -1099   -459  -2020       O  
ATOM    482  CB  TRP A 310     -12.258 -22.543   2.298  1.00 61.46           C  
ANISOU  482  CB  TRP A 310     7219   8722   7412   -899   -326  -1428       C  
ATOM    483  CG  TRP A 310     -12.501 -23.312   1.040  1.00 60.73           C  
ANISOU  483  CG  TRP A 310     7160   8555   7360   -828   -273  -1190       C  
ATOM    484  CD1 TRP A 310     -11.654 -23.438  -0.022  1.00 63.03           C  
ANISOU  484  CD1 TRP A 310     7402   8812   7734   -830   -292  -1028       C  
ATOM    485  CD2 TRP A 310     -13.662 -24.094   0.724  1.00 59.10           C  
ANISOU  485  CD2 TRP A 310     7031   8326   7098   -744   -198  -1102       C  
ATOM    486  CE2 TRP A 310     -13.447 -24.664  -0.547  1.00 61.44           C  
ANISOU  486  CE2 TRP A 310     7330   8569   7446   -702   -183   -918       C  
ATOM    487  CE3 TRP A 310     -14.856 -24.383   1.403  1.00 60.16           C  
ANISOU  487  CE3 TRP A 310     7221   8498   7139   -702   -144  -1158       C  
ATOM    488  NE1 TRP A 310     -12.214 -24.242  -0.980  1.00 60.93           N  
ANISOU  488  NE1 TRP A 310     7187   8510   7454   -744   -235   -874       N  
ATOM    489  CZ2 TRP A 310     -14.385 -25.487  -1.163  1.00 59.26           C  
ANISOU  489  CZ2 TRP A 310     7116   8257   7143   -634   -130   -819       C  
ATOM    490  CZ3 TRP A 310     -15.784 -25.202   0.793  1.00 60.17           C  
ANISOU  490  CZ3 TRP A 310     7275   8458   7129   -642    -88  -1025       C  
ATOM    491  CH2 TRP A 310     -15.543 -25.747  -0.473  1.00 59.87           C  
ANISOU  491  CH2 TRP A 310     7244   8350   7154   -616    -88   -871       C  
ATOM    492  N   LYS A 311     -13.872 -20.312   4.178  1.00 64.78           N  
ANISOU  492  N   LYS A 311     7665   9020   7928   -939   -291  -2037       N  
ATOM    493  CA  LYS A 311     -14.157 -19.847   5.549  1.00 65.07           C  
ANISOU  493  CA  LYS A 311     7698   9199   7827   -937   -308  -2338       C  
ATOM    494  C   LYS A 311     -14.393 -21.074   6.439  1.00 67.79           C  
ANISOU  494  C   LYS A 311     8053   9884   7820   -859   -292  -2260       C  
ATOM    495  O   LYS A 311     -14.756 -22.125   5.915  1.00 63.53           O  
ANISOU  495  O   LYS A 311     7549   9369   7220   -796   -240  -1998       O  
ATOM    496  CB  LYS A 311     -15.383 -18.912   5.568  1.00 67.32           C  
ANISOU  496  CB  LYS A 311     8022   9284   8272   -883   -222  -2508       C  
ATOM    497  CG  LYS A 311     -15.083 -17.473   5.123  1.00 82.10           C  
ANISOU  497  CG  LYS A 311     9860  10832  10503   -967   -250  -2667       C  
ATOM    498  CD  LYS A 311     -15.241 -17.239   3.601  1.00 92.25           C  
ANISOU  498  CD  LYS A 311    11136  11837  12077   -969   -200  -2398       C  
ATOM    499  CE  LYS A 311     -14.516 -16.003   3.084  1.00107.38           C  
ANISOU  499  CE  LYS A 311    12979  13466  14355  -1082   -254  -2455       C  
ATOM    500  NZ  LYS A 311     -13.022 -16.126   3.124  1.00113.09           N1+
ANISOU  500  NZ  LYS A 311    13627  14283  15059  -1210   -378  -2425       N1+
ATOM    501  N   PRO A 312     -14.189 -21.007   7.777  1.00 68.73           N  
ANISOU  501  N   PRO A 312     8130  10280   7705   -860   -338  -2470       N  
ATOM    502  CA  PRO A 312     -14.350 -22.232   8.583  1.00 68.93           C  
ANISOU  502  CA  PRO A 312     8137  10651   7402   -781   -319  -2324       C  
ATOM    503  C   PRO A 312     -15.794 -22.722   8.609  1.00 74.33           C  
ANISOU  503  C   PRO A 312     8873  11342   8027   -668   -197  -2217       C  
ATOM    504  O   PRO A 312     -16.019 -23.939   8.610  1.00 75.04           O  
ANISOU  504  O   PRO A 312     8964  11562   7986   -613   -162  -1951       O  
ATOM    505  CB  PRO A 312     -13.810 -21.835   9.963  1.00 72.82           C  
ANISOU  505  CB  PRO A 312     8549  11458   7661   -810   -399  -2598       C  
ATOM    506  CG  PRO A 312     -13.931 -20.367  10.012  1.00 78.34           C  
ANISOU  506  CG  PRO A 312     9259  11944   8563   -870   -423  -2954       C  
ATOM    507  CD  PRO A 312     -13.805 -19.850   8.619  1.00 72.57           C  
ANISOU  507  CD  PRO A 312     8571  10794   8209   -931   -411  -2845       C  
ATOM    508  N   SER A 313     -16.759 -21.769   8.608  1.00 70.55           N  
ANISOU  508  N   SER A 313     8427  10708   7671   -635   -132  -2414       N  
ATOM    509  CA  SER A 313     -18.197 -22.031   8.559  1.00 70.65           C  
ANISOU  509  CA  SER A 313     8473  10708   7663   -532    -13  -2326       C  
ATOM    510  C   SER A 313     -18.684 -22.788   7.285  1.00 74.17           C  
ANISOU  510  C   SER A 313     8969  10951   8262   -523     37  -2005       C  
ATOM    511  O   SER A 313     -19.742 -23.425   7.347  1.00 75.91           O  
ANISOU  511  O   SER A 313     9197  11239   8407   -453    116  -1859       O  
ATOM    512  CB  SER A 313     -18.983 -20.734   8.725  1.00 75.02           C  
ANISOU  512  CB  SER A 313     9041  11108   8355   -493     42  -2611       C  
ATOM    513  OG  SER A 313     -19.116 -20.027   7.500  1.00 82.21           O  
ANISOU  513  OG  SER A 313     9990  11637   9609   -529     62  -2573       O  
ATOM    514  N   GLU A 314     -17.938 -22.729   6.155  1.00 67.06           N  
ANISOU  514  N   GLU A 314     8088   9829   7563   -592    -10  -1900       N  
ATOM    515  CA  GLU A 314     -18.452 -23.222   4.871  1.00 64.56           C  
ANISOU  515  CA  GLU A 314     7812   9320   7397   -579     35  -1664       C  
ATOM    516  C   GLU A 314     -18.370 -24.740   4.728  1.00 70.49           C  
ANISOU  516  C   GLU A 314     8576  10190   8016   -557     30  -1407       C  
ATOM    517  O   GLU A 314     -17.381 -25.344   5.168  1.00 71.71           O  
ANISOU  517  O   GLU A 314     8705  10496   8045   -574    -31  -1358       O  
ATOM    518  CB  GLU A 314     -17.792 -22.514   3.691  1.00 64.82           C  
ANISOU  518  CB  GLU A 314     7843   9102   7684   -641      0  -1647       C  
ATOM    519  CG  GLU A 314     -18.159 -21.042   3.598  1.00 72.31           C  
ANISOU  519  CG  GLU A 314     8778   9848   8849   -652     27  -1842       C  
ATOM    520  CD  GLU A 314     -17.320 -20.188   2.667  1.00 82.21           C  
ANISOU  520  CD  GLU A 314     9995  10876  10366   -729    -18  -1828       C  
ATOM    521  OE1 GLU A 314     -16.154 -20.553   2.398  1.00 78.10           O  
ANISOU  521  OE1 GLU A 314     9447  10406   9822   -788    -93  -1743       O  
ATOM    522  OE2 GLU A 314     -17.815 -19.124   2.238  1.00 77.96           O1-
ANISOU  522  OE2 GLU A 314     9441  10114  10067   -724     25  -1889       O1-
ATOM    523  N   ASP A 315     -19.426 -25.353   4.122  1.00 66.50           N  
ANISOU  523  N   ASP A 315     8100   9611   7556   -521     92  -1244       N  
ATOM    524  CA  ASP A 315     -19.495 -26.792   3.822  1.00 65.66           C  
ANISOU  524  CA  ASP A 315     8012   9542   7394   -508     88  -1010       C  
ATOM    525  C   ASP A 315     -19.172 -27.066   2.346  1.00 65.74           C  
ANISOU  525  C   ASP A 315     8057   9354   7567   -530     65   -902       C  
ATOM    526  O   ASP A 315     -19.783 -26.445   1.460  1.00 64.68           O  
ANISOU  526  O   ASP A 315     7931   9069   7575   -534     95   -917       O  
ATOM    527  CB  ASP A 315     -20.866 -27.421   4.218  1.00 68.77           C  
ANISOU  527  CB  ASP A 315     8396  10012   7721   -468    158   -900       C  
ATOM    528  CG  ASP A 315     -21.068 -28.894   3.826  1.00 90.47           C  
ANISOU  528  CG  ASP A 315    11160  12737  10478   -472    151   -662       C  
ATOM    529  OD1 ASP A 315     -22.150 -29.226   3.302  1.00 93.70           O  
ANISOU  529  OD1 ASP A 315    11575  13061  10965   -477    188   -571       O  
ATOM    530  OD2 ASP A 315     -20.136 -29.712   4.039  1.00100.14           O1-
ANISOU  530  OD2 ASP A 315    12382  14020  11646   -470    105   -570       O1-
ATOM    531  N   PRO A 316     -18.196 -27.986   2.090  1.00 59.21           N  
ANISOU  531  N   PRO A 316     7239   8551   6708   -529     15   -791       N  
ATOM    532  CA  PRO A 316     -17.907 -28.416   0.700  1.00 56.06           C  
ANISOU  532  CA  PRO A 316     6869   8005   6426   -526     -3   -697       C  
ATOM    533  C   PRO A 316     -19.100 -28.772  -0.175  1.00 57.90           C  
ANISOU  533  C   PRO A 316     7131   8126   6742   -520     34   -629       C  
ATOM    534  O   PRO A 316     -19.135 -28.312  -1.310  1.00 58.60           O  
ANISOU  534  O   PRO A 316     7217   8113   6935   -524     34   -632       O  
ATOM    535  CB  PRO A 316     -16.988 -29.623   0.877  1.00 57.74           C  
ANISOU  535  CB  PRO A 316     7088   8287   6564   -496    -41   -581       C  
ATOM    536  CG  PRO A 316     -16.344 -29.436   2.199  1.00 63.99           C  
ANISOU  536  CG  PRO A 316     7831   9267   7215   -500    -64   -626       C  
ATOM    537  CD  PRO A 316     -17.289 -28.643   3.063  1.00 60.47           C  
ANISOU  537  CD  PRO A 316     7368   8894   6714   -516    -25   -747       C  
ATOM    538  N   TRP A 317     -20.070 -29.570   0.310  1.00 52.88           N  
ANISOU  538  N   TRP A 317     6504   7527   6062   -515     63   -551       N  
ATOM    539  CA  TRP A 317     -21.192 -29.980  -0.553  1.00 50.93           C  
ANISOU  539  CA  TRP A 317     6270   7182   5899   -529     82   -486       C  
ATOM    540  C   TRP A 317     -22.089 -28.803  -0.858  1.00 54.68           C  
ANISOU  540  C   TRP A 317     6715   7624   6436   -534    128   -553       C  
ATOM    541  O   TRP A 317     -22.544 -28.675  -2.000  1.00 55.06           O  
ANISOU  541  O   TRP A 317     6757   7591   6572   -543    128   -527       O  
ATOM    542  CB  TRP A 317     -22.027 -31.106   0.040  1.00 49.56           C  
ANISOU  542  CB  TRP A 317     6092   7043   5695   -540     96   -364       C  
ATOM    543  CG  TRP A 317     -21.520 -32.513  -0.144  1.00 51.00           C  
ANISOU  543  CG  TRP A 317     6306   7167   5905   -536     53   -258       C  
ATOM    544  CD1 TRP A 317     -21.236 -33.403   0.845  1.00 54.65           C  
ANISOU  544  CD1 TRP A 317     6750   7700   6314   -520     52   -140       C  
ATOM    545  CD2 TRP A 317     -21.298 -33.216  -1.386  1.00 50.43           C  
ANISOU  545  CD2 TRP A 317     6277   6952   5932   -537     10   -257       C  
ATOM    546  CE2 TRP A 317     -20.886 -34.529  -1.056  1.00 54.19           C  
ANISOU  546  CE2 TRP A 317     6772   7380   6438   -520    -14   -154       C  
ATOM    547  CE3 TRP A 317     -21.384 -32.858  -2.741  1.00 50.73           C  
ANISOU  547  CE3 TRP A 317     6329   6916   6030   -540     -9   -334       C  
ATOM    548  NE1 TRP A 317     -20.848 -34.611   0.306  1.00 54.02           N  
ANISOU  548  NE1 TRP A 317     6706   7491   6328   -511     15    -61       N  
ATOM    549  CZ2 TRP A 317     -20.567 -35.478  -2.020  1.00 53.06           C  
ANISOU  549  CZ2 TRP A 317     6675   7091   6395   -503    -56   -164       C  
ATOM    550  CZ3 TRP A 317     -21.064 -33.802  -3.698  1.00 52.05           C  
ANISOU  550  CZ3 TRP A 317     6535   6986   6255   -523    -54   -345       C  
ATOM    551  CH2 TRP A 317     -20.659 -35.093  -3.335  1.00 53.25           C  
ANISOU  551  CH2 TRP A 317     6719   7065   6448   -503    -78   -279       C  
ATOM    552  N   GLU A 318     -22.341 -27.938   0.154  1.00 49.46           N  
ANISOU  552  N   GLU A 318     6027   7039   5727   -520    170   -644       N  
ATOM    553  CA  GLU A 318     -23.117 -26.700  -0.014  1.00 47.76           C  
ANISOU  553  CA  GLU A 318     5779   6772   5595   -503    226   -724       C  
ATOM    554  C   GLU A 318     -22.492 -25.738  -1.022  1.00 50.14           C  
ANISOU  554  C   GLU A 318     6069   6944   6038   -511    209   -767       C  
ATOM    555  O   GLU A 318     -23.198 -25.216  -1.884  1.00 49.87           O  
ANISOU  555  O   GLU A 318     6003   6832   6113   -500    242   -722       O  
ATOM    556  CB  GLU A 318     -23.297 -25.995   1.322  1.00 49.63           C  
ANISOU  556  CB  GLU A 318     5994   7115   5748   -470    267   -858       C  
ATOM    557  CG  GLU A 318     -24.142 -26.770   2.297  1.00 54.49           C  
ANISOU  557  CG  GLU A 318     6586   7897   6221   -447    306   -782       C  
ATOM    558  CD  GLU A 318     -24.717 -25.940   3.424  1.00 81.55           C  
ANISOU  558  CD  GLU A 318     9972  11453   9560   -386    373   -921       C  
ATOM    559  OE1 GLU A 318     -24.630 -24.686   3.357  1.00 60.28           O  
ANISOU  559  OE1 GLU A 318     7277   8667   6959   -362    394  -1096       O  
ATOM    560  OE2 GLU A 318     -25.309 -26.552   4.346  1.00 79.52           O1-
ANISOU  560  OE2 GLU A 318     9674  11387   9153   -356    409   -846       O1-
ATOM    561  N   GLN A 319     -21.169 -25.505  -0.904  1.00 47.03           N  
ANISOU  561  N   GLN A 319     5682   6545   5642   -529    159   -827       N  
ATOM    562  CA  GLN A 319     -20.379 -24.659  -1.805  1.00 46.53           C  
ANISOU  562  CA  GLN A 319     5587   6376   5716   -546    136   -832       C  
ATOM    563  C   GLN A 319     -20.351 -25.194  -3.230  1.00 52.57           C  
ANISOU  563  C   GLN A 319     6343   7114   6518   -537    120   -691       C  
ATOM    564  O   GLN A 319     -20.501 -24.422  -4.180  1.00 54.76           O  
ANISOU  564  O   GLN A 319     6566   7321   6919   -530    140   -639       O  
ATOM    565  CB  GLN A 319     -18.955 -24.451  -1.260  1.00 47.52           C  
ANISOU  565  CB  GLN A 319     5705   6538   5813   -578     77   -910       C  
ATOM    566  CG  GLN A 319     -18.860 -23.457  -0.095  1.00 54.96           C  
ANISOU  566  CG  GLN A 319     6631   7487   6765   -598     80  -1103       C  
ATOM    567  CD  GLN A 319     -19.707 -22.212  -0.260  1.00 60.56           C  
ANISOU  567  CD  GLN A 319     7313   8048   7649   -583    141  -1182       C  
ATOM    568  NE2 GLN A 319     -20.736 -22.113   0.541  1.00 49.72           N  
ANISOU  568  NE2 GLN A 319     5954   6726   6211   -538    198  -1268       N  
ATOM    569  OE1 GLN A 319     -19.469 -21.348  -1.112  1.00 52.50           O  
ANISOU  569  OE1 GLN A 319     6246   6874   6828   -601    144  -1145       O  
ATOM    570  N   HIS A 320     -20.156 -26.517  -3.369  1.00 47.53           N  
ANISOU  570  N   HIS A 320     5748   6537   5774   -529     86   -630       N  
ATOM    571  CA  HIS A 320     -20.238 -27.257  -4.614  1.00 46.58           C  
ANISOU  571  CA  HIS A 320     5630   6414   5654   -512     65   -544       C  
ATOM    572  C   HIS A 320     -21.584 -26.972  -5.278  1.00 52.44           C  
ANISOU  572  C   HIS A 320     6338   7135   6451   -514    102   -500       C  
ATOM    573  O   HIS A 320     -21.624 -26.621  -6.459  1.00 54.44           O  
ANISOU  573  O   HIS A 320     6539   7394   6752   -497    102   -442       O  
ATOM    574  CB  HIS A 320     -20.127 -28.764  -4.303  1.00 47.42           C  
ANISOU  574  CB  HIS A 320     5799   6549   5669   -506     32   -519       C  
ATOM    575  CG  HIS A 320     -19.602 -29.607  -5.420  1.00 50.61           C  
ANISOU  575  CG  HIS A 320     6218   6950   6062   -472     -8   -489       C  
ATOM    576  CD2 HIS A 320     -19.561 -29.366  -6.753  1.00 52.65           C  
ANISOU  576  CD2 HIS A 320     6437   7226   6342   -447    -15   -471       C  
ATOM    577  ND1 HIS A 320     -19.043 -30.850  -5.174  1.00 52.40           N  
ANISOU  577  ND1 HIS A 320     6496   7169   6245   -447    -40   -477       N  
ATOM    578  CE1 HIS A 320     -18.681 -31.325  -6.355  1.00 52.36           C  
ANISOU  578  CE1 HIS A 320     6493   7162   6239   -403    -66   -485       C  
ATOM    579  NE2 HIS A 320     -18.966 -30.472  -7.337  1.00 52.72           N  
ANISOU  579  NE2 HIS A 320     6481   7246   6304   -402    -54   -482       N  
ATOM    580  N   ALA A 321     -22.693 -27.126  -4.521  1.00 47.89           N  
ANISOU  580  N   ALA A 321     5773   6568   5855   -527    137   -508       N  
ATOM    581  CA  ALA A 321     -24.035 -26.915  -5.059  1.00 45.67           C  
ANISOU  581  CA  ALA A 321     5444   6290   5618   -529    172   -451       C  
ATOM    582  C   ALA A 321     -24.326 -25.470  -5.369  1.00 49.64           C  
ANISOU  582  C   ALA A 321     5876   6748   6237   -500    227   -442       C  
ATOM    583  O   ALA A 321     -25.042 -25.216  -6.325  1.00 50.71           O  
ANISOU  583  O   ALA A 321     5947   6902   6419   -489    242   -356       O  
ATOM    584  CB  ALA A 321     -25.080 -27.484  -4.146  1.00 45.70           C  
ANISOU  584  CB  ALA A 321     5458   6334   5572   -548    198   -436       C  
ATOM    585  N   LYS A 322     -23.781 -24.520  -4.595  1.00 46.53           N  
ANISOU  585  N   LYS A 322     5484   6295   5901   -488    253   -530       N  
ATOM    586  CA  LYS A 322     -24.027 -23.083  -4.826  1.00 46.81           C  
ANISOU  586  CA  LYS A 322     5450   6233   6102   -457    308   -530       C  
ATOM    587  C   LYS A 322     -23.456 -22.670  -6.193  1.00 51.76           C  
ANISOU  587  C   LYS A 322     6007   6837   6823   -454    289   -409       C  
ATOM    588  O   LYS A 322     -24.190 -22.125  -7.026  1.00 51.52           O  
ANISOU  588  O   LYS A 322     5893   6802   6881   -422    329   -292       O  
ATOM    589  CB  LYS A 322     -23.419 -22.252  -3.683  1.00 48.97           C  
ANISOU  589  CB  LYS A 322     5746   6433   6428   -459    320   -694       C  
ATOM    590  CG  LYS A 322     -23.493 -20.754  -3.908  1.00 62.64           C  
ANISOU  590  CG  LYS A 322     7409   8005   8387   -434    369   -713       C  
ATOM    591  CD  LYS A 322     -22.947 -19.997  -2.713  1.00 68.84           C  
ANISOU  591  CD  LYS A 322     8221   8712   9223   -446    367   -930       C  
ATOM    592  CE  LYS A 322     -23.954 -19.064  -2.123  1.00 68.04           C  
ANISOU  592  CE  LYS A 322     8099   8523   9230   -378    452  -1037       C  
ATOM    593  NZ  LYS A 322     -23.435 -18.469  -0.879  1.00 78.17           N1+
ANISOU  593  NZ  LYS A 322     9415   9767  10519   -388    439  -1300       N1+
ATOM    594  N   TRP A 323     -22.140 -22.976  -6.417  1.00 47.77           N  
ANISOU  594  N   TRP A 323     5520   6349   6281   -477    230   -416       N  
ATOM    595  CA  TRP A 323     -21.341 -22.493  -7.534  1.00 47.61           C  
ANISOU  595  CA  TRP A 323     5418   6331   6341   -469    215   -299       C  
ATOM    596  C   TRP A 323     -21.384 -23.413  -8.756  1.00 50.96           C  
ANISOU  596  C   TRP A 323     5820   6902   6640   -442    183   -197       C  
ATOM    597  O   TRP A 323     -21.285 -22.930  -9.883  1.00 49.76           O  
ANISOU  597  O   TRP A 323     5563   6807   6537   -412    195    -58       O  
ATOM    598  CB  TRP A 323     -19.905 -22.231  -7.050  1.00 47.05           C  
ANISOU  598  CB  TRP A 323     5357   6219   6301   -504    173   -362       C  
ATOM    599  CG  TRP A 323     -19.884 -21.140  -6.022  1.00 49.19           C  
ANISOU  599  CG  TRP A 323     5627   6344   6720   -535    196   -486       C  
ATOM    600  CD1 TRP A 323     -19.827 -21.290  -4.668  1.00 52.51           C  
ANISOU  600  CD1 TRP A 323     6123   6761   7067   -558    183   -668       C  
ATOM    601  CD2 TRP A 323     -20.013 -19.732  -6.265  1.00 49.96           C  
ANISOU  601  CD2 TRP A 323     5636   6279   7068   -536    238   -448       C  
ATOM    602  CE2 TRP A 323     -19.990 -19.084  -5.008  1.00 54.17           C  
ANISOU  602  CE2 TRP A 323     6210   6695   7677   -564    243   -656       C  
ATOM    603  CE3 TRP A 323     -20.131 -18.950  -7.428  1.00 51.81           C  
ANISOU  603  CE3 TRP A 323     5748   6461   7477   -512    274   -250       C  
ATOM    604  NE1 TRP A 323     -19.871 -20.056  -4.051  1.00 53.13           N  
ANISOU  604  NE1 TRP A 323     6174   6692   7321   -575    208   -787       N  
ATOM    605  CZ2 TRP A 323     -20.074 -17.695  -4.878  1.00 54.30           C  
ANISOU  605  CZ2 TRP A 323     6164   6500   7968   -571    279   -701       C  
ATOM    606  CZ3 TRP A 323     -20.202 -17.569  -7.293  1.00 54.37           C  
ANISOU  606  CZ3 TRP A 323     5999   6574   8086   -520    315   -247       C  
ATOM    607  CH2 TRP A 323     -20.181 -16.960  -6.029  1.00 55.50           C  
ANISOU  607  CH2 TRP A 323     6200   6559   8329   -551    316   -486       C  
ATOM    608  N   TYR A 324     -21.547 -24.742  -8.538  1.00 47.41           N  
ANISOU  608  N   TYR A 324     5459   6519   6036   -451    143   -266       N  
ATOM    609  CA  TYR A 324     -21.564 -25.707  -9.614  1.00 46.67           C  
ANISOU  609  CA  TYR A 324     5359   6547   5827   -427    103   -230       C  
ATOM    610  C   TYR A 324     -22.830 -26.551  -9.591  1.00 51.47           C  
ANISOU  610  C   TYR A 324     6002   7181   6373   -452     92   -260       C  
ATOM    611  O   TYR A 324     -22.743 -27.781  -9.509  1.00 51.97           O  
ANISOU  611  O   TYR A 324     6139   7255   6352   -466     44   -328       O  
ATOM    612  CB  TYR A 324     -20.260 -26.513  -9.598  1.00 47.89           C  
ANISOU  612  CB  TYR A 324     5567   6733   5896   -408     54   -280       C  
ATOM    613  CG  TYR A 324     -19.094 -25.559  -9.705  1.00 48.69           C  
ANISOU  613  CG  TYR A 324     5599   6827   6074   -397     63   -219       C  
ATOM    614  CD1 TYR A 324     -18.338 -25.227  -8.588  1.00 50.67           C  
ANISOU  614  CD1 TYR A 324     5886   6995   6371   -434     56   -283       C  
ATOM    615  CD2 TYR A 324     -18.807 -24.913 -10.906  1.00 49.14           C  
ANISOU  615  CD2 TYR A 324     5534   6974   6163   -358     77    -83       C  
ATOM    616  CE1 TYR A 324     -17.298 -24.302  -8.673  1.00 54.44           C  
ANISOU  616  CE1 TYR A 324     6284   7453   6948   -448     53   -228       C  
ATOM    617  CE2 TYR A 324     -17.777 -23.990 -11.003  1.00 50.40           C  
ANISOU  617  CE2 TYR A 324     5607   7116   6427   -363     85      6       C  
ATOM    618  CZ  TYR A 324     -17.020 -23.687  -9.884  1.00 60.36           C  
ANISOU  618  CZ  TYR A 324     6911   8265   7758   -416     69    -74       C  
ATOM    619  OH  TYR A 324     -15.997 -22.780  -9.991  1.00 60.96           O  
ANISOU  619  OH  TYR A 324     6889   8314   7959   -442     65     12       O  
ATOM    620  N   PRO A 325     -24.034 -25.898  -9.708  1.00 46.38           N  
ANISOU  620  N   PRO A 325     5290   6542   5790   -457    137   -194       N  
ATOM    621  CA  PRO A 325     -25.291 -26.638  -9.597  1.00 45.24           C  
ANISOU  621  CA  PRO A 325     5158   6431   5600   -496    125   -205       C  
ATOM    622  C   PRO A 325     -25.548 -27.627 -10.728  1.00 52.59           C  
ANISOU  622  C   PRO A 325     6071   7478   6432   -510     56   -215       C  
ATOM    623  O   PRO A 325     -26.456 -28.461 -10.580  1.00 54.18           O  
ANISOU  623  O   PRO A 325     6292   7686   6608   -567     25   -244       O  
ATOM    624  CB  PRO A 325     -26.332 -25.513  -9.631  1.00 46.84           C  
ANISOU  624  CB  PRO A 325     5263   6636   5898   -475    197   -108       C  
ATOM    625  CG  PRO A 325     -25.725 -24.477 -10.464  1.00 51.30           C  
ANISOU  625  CG  PRO A 325     5737   7217   6538   -424    221    -11       C  
ATOM    626  CD  PRO A 325     -24.317 -24.469  -9.968  1.00 47.19           C  
ANISOU  626  CD  PRO A 325     5288   6615   6027   -426    201    -90       C  
ATOM    627  N   GLY A 326     -24.785 -27.518 -11.837  1.00 48.81           N  
ANISOU  627  N   GLY A 326     5542   7103   5900   -461     32   -192       N  
ATOM    628  CA  GLY A 326     -24.906 -28.398 -12.997  1.00 49.03           C  
ANISOU  628  CA  GLY A 326     5545   7276   5808   -455    -36   -242       C  
ATOM    629  C   GLY A 326     -24.199 -29.745 -12.887  1.00 54.53           C  
ANISOU  629  C   GLY A 326     6357   7918   6444   -459   -101   -395       C  
ATOM    630  O   GLY A 326     -24.283 -30.567 -13.797  1.00 56.31           O  
ANISOU  630  O   GLY A 326     6576   8240   6579   -451   -164   -486       O  
ATOM    631  N   CYS A 327     -23.511 -29.989 -11.777  1.00 51.24           N  
ANISOU  631  N   CYS A 327     6039   7351   6078   -464    -86   -429       N  
ATOM    632  CA  CYS A 327     -22.588 -31.098 -11.606  1.00 50.92           C  
ANISOU  632  CA  CYS A 327     6095   7246   6006   -438   -128   -533       C  
ATOM    633  C   CYS A 327     -23.271 -32.409 -11.405  1.00 53.85           C  
ANISOU  633  C   CYS A 327     6535   7525   6400   -499   -184   -624       C  
ATOM    634  O   CYS A 327     -24.076 -32.564 -10.492  1.00 54.76           O  
ANISOU  634  O   CYS A 327     6672   7550   6584   -572   -172   -585       O  
ATOM    635  CB  CYS A 327     -21.601 -30.805 -10.487  1.00 51.09           C  
ANISOU  635  CB  CYS A 327     6168   7175   6068   -421    -93   -506       C  
ATOM    636  SG  CYS A 327     -20.490 -32.177 -10.130  1.00 55.97           S  
ANISOU  636  SG  CYS A 327     6889   7712   6664   -375   -133   -590       S  
ATOM    637  N   LYS A 328     -22.946 -33.367 -12.250  1.00 50.88           N  
ANISOU  637  N   LYS A 328     6186   7170   5976   -465   -244   -747       N  
ATOM    638  CA  LYS A 328     -23.606 -34.664 -12.221  1.00 50.85           C  
ANISOU  638  CA  LYS A 328     6239   7048   6033   -533   -311   -854       C  
ATOM    639  C   LYS A 328     -23.139 -35.548 -11.078  1.00 54.08           C  
ANISOU  639  C   LYS A 328     6748   7252   6548   -542   -307   -847       C  
ATOM    640  O   LYS A 328     -23.950 -36.350 -10.610  1.00 54.84           O  
ANISOU  640  O   LYS A 328     6869   7218   6749   -633   -340   -848       O  
ATOM    641  CB  LYS A 328     -23.521 -35.356 -13.562  1.00 52.71           C  
ANISOU  641  CB  LYS A 328     6463   7374   6191   -494   -382  -1027       C  
ATOM    642  CG  LYS A 328     -24.334 -34.630 -14.616  1.00 52.35           C  
ANISOU  642  CG  LYS A 328     6293   7561   6037   -512   -398  -1009       C  
ATOM    643  CD  LYS A 328     -25.807 -34.433 -14.279  1.00 57.34           C  
ANISOU  643  CD  LYS A 328     6871   8180   6735   -641   -409   -930       C  
ATOM    644  CE  LYS A 328     -26.559 -33.766 -15.420  1.00 78.84           C  
ANISOU  644  CE  LYS A 328     9451  11166   9339   -644   -428   -899       C  
ATOM    645  NZ  LYS A 328     -26.530 -32.270 -15.301  1.00 88.90           N1+
ANISOU  645  NZ  LYS A 328    10634  12546  10598   -592   -333   -688       N1+
ATOM    646  N   TYR A 329     -21.855 -35.402 -10.613  1.00 49.36           N  
ANISOU  646  N   TYR A 329     6188   6639   5928   -453   -269   -815       N  
ATOM    647  CA  TYR A 329     -21.364 -36.016  -9.351  1.00 48.22           C  
ANISOU  647  CA  TYR A 329     6109   6349   5864   -452   -251   -750       C  
ATOM    648  C   TYR A 329     -22.217 -35.567  -8.133  1.00 50.76           C  
ANISOU  648  C   TYR A 329     6409   6652   6226   -541   -211   -621       C  
ATOM    649  O   TYR A 329     -22.808 -36.408  -7.476  1.00 51.64           O  
ANISOU  649  O   TYR A 329     6541   6650   6430   -603   -226   -574       O  
ATOM    650  CB  TYR A 329     -19.848 -35.812  -9.132  1.00 47.13           C  
ANISOU  650  CB  TYR A 329     5986   6251   5671   -343   -221   -727       C  
ATOM    651  CG  TYR A 329     -19.305 -36.510  -7.903  1.00 47.73           C  
ANISOU  651  CG  TYR A 329     6109   6216   5810   -330   -207   -647       C  
ATOM    652  CD1 TYR A 329     -19.140 -37.893  -7.875  1.00 50.37           C  
ANISOU  652  CD1 TYR A 329     6501   6388   6249   -301   -238   -681       C  
ATOM    653  CD2 TYR A 329     -18.943 -35.787  -6.770  1.00 47.79           C  
ANISOU  653  CD2 TYR A 329     6092   6288   5778   -341   -165   -537       C  
ATOM    654  CE1 TYR A 329     -18.642 -38.541  -6.739  1.00 50.56           C  
ANISOU  654  CE1 TYR A 329     6546   6326   6339   -278   -220   -561       C  
ATOM    655  CE2 TYR A 329     -18.448 -36.423  -5.630  1.00 48.88           C  
ANISOU  655  CE2 TYR A 329     6250   6378   5944   -323   -154   -442       C  
ATOM    656  CZ  TYR A 329     -18.302 -37.800  -5.616  1.00 60.34           C  
ANISOU  656  CZ  TYR A 329     7747   7679   7501   -289   -178   -431       C  
ATOM    657  OH  TYR A 329     -17.817 -38.414  -4.475  1.00 69.04           O  
ANISOU  657  OH  TYR A 329     8845   8751   8636   -262   -160   -293       O  
ATOM    658  N   LEU A 330     -22.288 -34.260  -7.862  1.00 45.07           N  
ANISOU  658  N   LEU A 330     5636   6042   5446   -540   -160   -563       N  
ATOM    659  CA  LEU A 330     -23.203 -33.618  -6.912  1.00 43.89           C  
ANISOU  659  CA  LEU A 330     5451   5915   5310   -601   -114   -477       C  
ATOM    660  C   LEU A 330     -24.633 -34.180  -7.027  1.00 52.44           C  
ANISOU  660  C   LEU A 330     6507   6963   6455   -691   -138   -452       C  
ATOM    661  O   LEU A 330     -25.220 -34.534  -6.008  1.00 52.71           O  
ANISOU  661  O   LEU A 330     6535   6964   6528   -739   -118   -365       O  
ATOM    662  CB  LEU A 330     -23.203 -32.087  -7.190  1.00 42.35           C  
ANISOU  662  CB  LEU A 330     5193   5821   5077   -576    -67   -466       C  
ATOM    663  CG  LEU A 330     -24.201 -31.180  -6.459  1.00 44.99           C  
ANISOU  663  CG  LEU A 330     5479   6187   5428   -610     -8   -411       C  
ATOM    664  CD1 LEU A 330     -23.911 -31.113  -4.970  1.00 44.45           C  
ANISOU  664  CD1 LEU A 330     5436   6116   5337   -605     27   -391       C  
ATOM    665  CD2 LEU A 330     -24.147 -29.838  -7.035  1.00 45.66           C  
ANISOU  665  CD2 LEU A 330     5500   6323   5525   -576     28   -404       C  
ATOM    666  N   LEU A 331     -25.192 -34.270  -8.256  1.00 52.26           N  
ANISOU  666  N   LEU A 331     6451   6976   6430   -716   -183   -518       N  
ATOM    667  CA  LEU A 331     -26.555 -34.740  -8.420  1.00 53.69           C  
ANISOU  667  CA  LEU A 331     6586   7144   6669   -817   -218   -496       C  
ATOM    668  C   LEU A 331     -26.667 -36.200  -8.071  1.00 60.74           C  
ANISOU  668  C   LEU A 331     7529   7872   7677   -880   -274   -508       C  
ATOM    669  O   LEU A 331     -27.714 -36.614  -7.590  1.00 63.85           O  
ANISOU  669  O   LEU A 331     7881   8228   8151   -976   -283   -422       O  
ATOM    670  CB  LEU A 331     -27.089 -34.468  -9.823  1.00 54.76           C  
ANISOU  670  CB  LEU A 331     6655   7396   6755   -831   -263   -567       C  
ATOM    671  CG  LEU A 331     -28.503 -35.029 -10.128  1.00 61.35           C  
ANISOU  671  CG  LEU A 331     7425   8239   7646   -953   -321   -560       C  
ATOM    672  CD1 LEU A 331     -29.570 -34.245  -9.406  1.00 62.95           C  
ANISOU  672  CD1 LEU A 331     7545   8513   7860   -991   -254   -402       C  
ATOM    673  CD2 LEU A 331     -28.789 -35.070 -11.606  1.00 60.92           C  
ANISOU  673  CD2 LEU A 331     7312   8317   7518   -963   -394   -675       C  
ATOM    674  N   GLU A 332     -25.606 -36.979  -8.291  1.00 57.13           N  
ANISOU  674  N   GLU A 332     7149   7311   7247   -821   -307   -596       N  
ATOM    675  CA  GLU A 332     -25.628 -38.416  -8.014  1.00 59.10           C  
ANISOU  675  CA  GLU A 332     7447   7356   7652   -868   -359   -607       C  
ATOM    676  C   GLU A 332     -25.558 -38.706  -6.515  1.00 63.75           C  
ANISOU  676  C   GLU A 332     8037   7881   8305   -878   -306   -417       C  
ATOM    677  O   GLU A 332     -26.283 -39.575  -6.031  1.00 66.89           O  
ANISOU  677  O   GLU A 332     8411   8156   8848   -970   -330   -323       O  
ATOM    678  CB  GLU A 332     -24.486 -39.120  -8.781  1.00 61.46           C  
ANISOU  678  CB  GLU A 332     7822   7568   7962   -772   -400   -770       C  
ATOM    679  CG  GLU A 332     -24.458 -40.647  -8.766  1.00 74.74           C  
ANISOU  679  CG  GLU A 332     9559   8995   9845   -803   -462   -830       C  
ATOM    680  CD  GLU A 332     -23.088 -41.187  -9.159  1.00114.96           C  
ANISOU  680  CD  GLU A 332    14728  14013  14939   -657   -464   -948       C  
ATOM    681  OE1 GLU A 332     -22.443 -41.835  -8.302  1.00113.07           O  
ANISOU  681  OE1 GLU A 332    14525  13630  14807   -609   -435   -839       O  
ATOM    682  OE2 GLU A 332     -22.625 -40.898 -10.290  1.00118.79           O1-
ANISOU  682  OE2 GLU A 332    15221  14616  15299   -577   -484  -1124       O1-
ATOM    683  N   GLN A 333     -24.690 -37.987  -5.792  1.00 57.24           N  
ANISOU  683  N   GLN A 333     7223   7154   7371   -790   -239   -355       N  
ATOM    684  CA  GLN A 333     -24.357 -38.241  -4.395  1.00 56.45           C  
ANISOU  684  CA  GLN A 333     7116   7052   7280   -770   -191   -191       C  
ATOM    685  C   GLN A 333     -25.344 -37.594  -3.453  1.00 61.36           C  
ANISOU  685  C   GLN A 333     7661   7805   7848   -823   -135    -60       C  
ATOM    686  O   GLN A 333     -25.520 -38.088  -2.340  1.00 62.41           O  
ANISOU  686  O   GLN A 333     7758   7946   8009   -838   -106    105       O  
ATOM    687  CB  GLN A 333     -22.946 -37.726  -4.052  1.00 56.21           C  
ANISOU  687  CB  GLN A 333     7117   7104   7136   -656   -157   -207       C  
ATOM    688  CG  GLN A 333     -21.796 -38.292  -4.877  1.00 54.32           C  
ANISOU  688  CG  GLN A 333     6940   6776   6923   -570   -194   -317       C  
ATOM    689  CD  GLN A 333     -21.696 -39.787  -4.846  1.00 70.53           C  
ANISOU  689  CD  GLN A 333     9030   8617   9151   -568   -231   -288       C  
ATOM    690  NE2 GLN A 333     -21.634 -40.375  -6.033  1.00 71.70           N  
ANISOU  690  NE2 GLN A 333     9224   8647   9372   -552   -287   -458       N  
ATOM    691  OE1 GLN A 333     -21.694 -40.426  -3.781  1.00 60.42           O  
ANISOU  691  OE1 GLN A 333     7729   7280   7948   -577   -210   -114       O  
ATOM    692  N   LYS A 334     -25.988 -36.497  -3.877  1.00 58.10           N  
ANISOU  692  N   LYS A 334     7210   7509   7356   -837   -113   -116       N  
ATOM    693  CA  LYS A 334     -26.850 -35.708  -2.976  1.00 57.64           C  
ANISOU  693  CA  LYS A 334     7078   7594   7229   -852    -43    -18       C  
ATOM    694  C   LYS A 334     -28.359 -35.695  -3.355  1.00 62.27           C  
ANISOU  694  C   LYS A 334     7586   8202   7871   -943    -50     32       C  
ATOM    695  O   LYS A 334     -29.201 -35.534  -2.468  1.00 61.69           O  
ANISOU  695  O   LYS A 334     7438   8225   7776   -964      4    162       O  
ATOM    696  CB  LYS A 334     -26.309 -34.275  -2.813  1.00 56.63           C  
ANISOU  696  CB  LYS A 334     6953   7590   6974   -771     13    -99       C  
ATOM    697  CG  LYS A 334     -24.891 -34.189  -2.223  1.00 58.19           C  
ANISOU  697  CG  LYS A 334     7198   7808   7103   -698     19   -128       C  
ATOM    698  CD  LYS A 334     -24.725 -34.860  -0.840  1.00 59.30           C  
ANISOU  698  CD  LYS A 334     7317   8006   7208   -688     43      7       C  
ATOM    699  CE  LYS A 334     -25.246 -34.058   0.320  1.00 59.07           C  
ANISOU  699  CE  LYS A 334     7224   8160   7060   -668    114     44       C  
ATOM    700  NZ  LYS A 334     -25.245 -34.874   1.558  1.00 70.52           N1+
ANISOU  700  NZ  LYS A 334     8625   9705   8464   -661    134    215       N1+
ATOM    701  N   GLY A 335     -28.671 -35.863  -4.640  1.00 60.47           N  
ANISOU  701  N   GLY A 335     7362   7919   7695   -989   -115    -67       N  
ATOM    702  CA  GLY A 335     -30.033 -35.812  -5.151  1.00 62.32           C  
ANISOU  702  CA  GLY A 335     7508   8200   7970  -1079   -137    -31       C  
ATOM    703  C   GLY A 335     -30.524 -34.396  -5.358  1.00 71.38           C  
ANISOU  703  C   GLY A 335     8593   9507   9020  -1027    -71    -32       C  
ATOM    704  O   GLY A 335     -30.064 -33.467  -4.674  1.00 71.38           O  
ANISOU  704  O   GLY A 335     8606   9573   8943   -937      8    -29       O  
ATOM    705  N   GLN A 336     -31.476 -34.216  -6.313  1.00 70.73           N  
ANISOU  705  N   GLN A 336     8433   9489   8952  -1084   -107    -39       N  
ATOM    706  CA  GLN A 336     -31.958 -32.885  -6.728  1.00 69.74           C  
ANISOU  706  CA  GLN A 336     8233   9504   8761  -1025    -47    -21       C  
ATOM    707  C   GLN A 336     -32.682 -32.158  -5.552  1.00 75.47           C  
ANISOU  707  C   GLN A 336     8894  10316   9466   -983     62    102       C  
ATOM    708  O   GLN A 336     -32.612 -30.924  -5.481  1.00 75.96           O  
ANISOU  708  O   GLN A 336     8935  10437   9489   -886    141     90       O  
ATOM    709  CB  GLN A 336     -32.790 -32.952  -8.038  1.00 70.27           C  
ANISOU  709  CB  GLN A 336     8211   9656   8833  -1091   -117    -37       C  
ATOM    710  CG  GLN A 336     -33.236 -31.602  -8.629  1.00 68.23           C  
ANISOU  710  CG  GLN A 336     7856   9548   8520  -1017    -56     14       C  
ATOM    711  CD  GLN A 336     -32.164 -30.712  -9.262  1.00 95.76           C  
ANISOU  711  CD  GLN A 336    11379  13048  11958   -907    -31    -53       C  
ATOM    712  NE2 GLN A 336     -32.111 -29.435  -8.843  1.00 79.79           N  
ANISOU  712  NE2 GLN A 336     9327  11043   9947   -811     73      8       N  
ATOM    713  OE1 GLN A 336     -31.466 -31.101 -10.217  1.00 95.59           O  
ANISOU  713  OE1 GLN A 336    11390  13034  11896   -906   -102   -152       O  
ATOM    714  N   GLU A 337     -33.338 -32.900  -4.631  1.00 71.55           N  
ANISOU  714  N   GLU A 337     8358   9826   9002  -1045     72    220       N  
ATOM    715  CA  GLU A 337     -34.008 -32.226  -3.526  1.00 72.53           C  
ANISOU  715  CA  GLU A 337     8410  10075   9074   -983    182    326       C  
ATOM    716  C   GLU A 337     -33.028 -31.402  -2.670  1.00 76.19           C  
ANISOU  716  C   GLU A 337     8947  10550   9452   -857    259    240       C  
ATOM    717  O   GLU A 337     -33.212 -30.179  -2.543  1.00 76.04           O  
ANISOU  717  O   GLU A 337     8899  10594   9399   -762    339    199       O  
ATOM    718  CB  GLU A 337     -34.870 -33.164  -2.687  1.00 76.02           C  
ANISOU  718  CB  GLU A 337     8771  10561   9552  -1065    185    502       C  
ATOM    719  CG  GLU A 337     -34.276 -34.530  -2.375  1.00 97.68           C  
ANISOU  719  CG  GLU A 337    11573  13167  12373  -1147    112    538       C  
ATOM    720  CD  GLU A 337     -35.288 -35.541  -1.854  1.00134.37           C  
ANISOU  720  CD  GLU A 337    16107  17830  17117  -1265     94    749       C  
ATOM    721  OE1 GLU A 337     -36.352 -35.118  -1.339  1.00126.33           O  
ANISOU  721  OE1 GLU A 337    14961  16983  16055  -1254    166    891       O  
ATOM    722  OE2 GLU A 337     -35.025 -36.760  -1.977  1.00134.84           O1-
ANISOU  722  OE2 GLU A 337    16197  17722  17315  -1366      8    782       O1-
ATOM    723  N   TYR A 338     -31.979 -32.068  -2.107  1.00 69.55           N  
ANISOU  723  N   TYR A 338     8193   9641   8591   -858    229    208       N  
ATOM    724  CA  TYR A 338     -30.876 -31.423  -1.402  1.00 65.51           C  
ANISOU  724  CA  TYR A 338     7751   9144   7996   -763    271    105       C  
ATOM    725  C   TYR A 338     -30.444 -30.169  -2.127  1.00 67.22           C  
ANISOU  725  C   TYR A 338     7991   9328   8221   -698    290    -26       C  
ATOM    726  O   TYR A 338     -30.397 -29.108  -1.509  1.00 67.63           O  
ANISOU  726  O   TYR A 338     8031   9433   8233   -615    364    -91       O  
ATOM    727  CB  TYR A 338     -29.692 -32.380  -1.208  1.00 64.29           C  
ANISOU  727  CB  TYR A 338     7682   8903   7843   -782    209     90       C  
ATOM    728  CG  TYR A 338     -28.467 -31.708  -0.634  1.00 64.09           C  
ANISOU  728  CG  TYR A 338     7715   8906   7730   -699    232    -22       C  
ATOM    729  CD1 TYR A 338     -28.330 -31.518   0.738  1.00 67.03           C  
ANISOU  729  CD1 TYR A 338     8062   9420   7986   -647    287     -2       C  
ATOM    730  CD2 TYR A 338     -27.444 -31.254  -1.459  1.00 63.59           C  
ANISOU  730  CD2 TYR A 338     7716   8756   7689   -675    194   -146       C  
ATOM    731  CE1 TYR A 338     -27.204 -30.895   1.275  1.00 65.87           C  
ANISOU  731  CE1 TYR A 338     7958   9316   7754   -587    293   -126       C  
ATOM    732  CE2 TYR A 338     -26.317 -30.626  -0.933  1.00 64.16           C  
ANISOU  732  CE2 TYR A 338     7826   8855   7697   -619    205   -243       C  
ATOM    733  CZ  TYR A 338     -26.203 -30.448   0.436  1.00 70.97           C  
ANISOU  733  CZ  TYR A 338     8667   9848   8450   -582    248   -245       C  
ATOM    734  OH  TYR A 338     -25.101 -29.830   0.969  1.00 74.92           O  
ANISOU  734  OH  TYR A 338     9193  10391   8882   -541    244   -360       O  
ATOM    735  N   ILE A 339     -30.142 -30.276  -3.433  1.00 63.30           N  
ANISOU  735  N   ILE A 339     7518   8750   7783   -730    224    -66       N  
ATOM    736  CA  ILE A 339     -29.686 -29.131  -4.260  1.00 61.42           C  
ANISOU  736  CA  ILE A 339     7278   8488   7571   -672    240   -142       C  
ATOM    737  C   ILE A 339     -30.701 -27.973  -4.216  1.00 64.14           C  
ANISOU  737  C   ILE A 339     7531   8892   7948   -617    326   -101       C  
ATOM    738  O   ILE A 339     -30.320 -26.807  -4.104  1.00 62.00           O  
ANISOU  738  O   ILE A 339     7258   8587   7712   -541    381   -163       O  
ATOM    739  CB  ILE A 339     -29.321 -29.569  -5.697  1.00 62.88           C  
ANISOU  739  CB  ILE A 339     7474   8637   7781   -708    157   -162       C  
ATOM    740  CG1 ILE A 339     -28.396 -30.804  -5.637  1.00 62.70           C  
ANISOU  740  CG1 ILE A 339     7541   8540   7742   -743     83   -210       C  
ATOM    741  CG2 ILE A 339     -28.687 -28.388  -6.488  1.00 62.52           C  
ANISOU  741  CG2 ILE A 339     7408   8588   7759   -641    179   -196       C  
ATOM    742  CD1 ILE A 339     -28.298 -31.619  -6.868  1.00 72.78           C  
ANISOU  742  CD1 ILE A 339     8829   9791   9033   -786     -4   -253       C  
ATOM    743  N   ASN A 340     -31.990 -28.313  -4.276  1.00 62.34           N  
ANISOU  743  N   ASN A 340     7218   8742   7726   -655    338      9       N  
ATOM    744  CA  ASN A 340     -33.032 -27.307  -4.231  1.00 63.20           C  
ANISOU  744  CA  ASN A 340     7225   8921   7867   -589    426     70       C  
ATOM    745  C   ASN A 340     -33.122 -26.652  -2.879  1.00 66.74           C  
ANISOU  745  C   ASN A 340     7677   9403   8278   -498    526     19       C  
ATOM    746  O   ASN A 340     -33.214 -25.424  -2.842  1.00 68.58           O  
ANISOU  746  O   ASN A 340     7882   9607   8569   -400    603    -31       O  
ATOM    747  CB  ASN A 340     -34.347 -27.863  -4.711  1.00 69.52           C  
ANISOU  747  CB  ASN A 340     7916   9821   8677   -659    405    211       C  
ATOM    748  CG  ASN A 340     -34.336 -28.120  -6.207  1.00 92.41           C  
ANISOU  748  CG  ASN A 340    10786  12725  11601   -721    315    225       C  
ATOM    749  ND2 ASN A 340     -34.826 -29.297  -6.583  1.00 84.67           N  
ANISOU  749  ND2 ASN A 340     9782  11774  10615   -843    224    263       N  
ATOM    750  OD1 ASN A 340     -33.844 -27.304  -7.027  1.00 76.43           O  
ANISOU  750  OD1 ASN A 340     8754  10683   9603   -663    322    198       O  
ATOM    751  N   ASN A 341     -33.077 -27.445  -1.775  1.00 60.61           N  
ANISOU  751  N   ASN A 341     6926   8693   7411   -521    526     31       N  
ATOM    752  CA  ASN A 341     -32.877 -26.933  -0.417  1.00 59.37           C  
ANISOU  752  CA  ASN A 341     6782   8609   7167   -430    605    -56       C  
ATOM    753  C   ASN A 341     -31.727 -25.925  -0.413  1.00 58.82           C  
ANISOU  753  C   ASN A 341     6790   8428   7131   -370    609   -244       C  
ATOM    754  O   ASN A 341     -31.972 -24.758  -0.114  1.00 56.96           O  
ANISOU  754  O   ASN A 341     6527   8179   6937   -273    689   -337       O  
ATOM    755  CB  ASN A 341     -32.642 -28.084   0.602  1.00 64.09           C  
ANISOU  755  CB  ASN A 341     7396   9305   7651   -475    580      7       C  
ATOM    756  CG  ASN A 341     -32.100 -27.662   1.971  1.00 93.64           C  
ANISOU  756  CG  ASN A 341    11158  13163  11258   -386    636   -108       C  
ATOM    757  ND2 ASN A 341     -33.002 -27.374   2.905  1.00 86.93           N  
ANISOU  757  ND2 ASN A 341    10220  12497  10312   -306    730    -74       N  
ATOM    758  OD1 ASN A 341     -30.876 -27.619   2.218  1.00 85.23           O  
ANISOU  758  OD1 ASN A 341    10175  12052  10156   -385    592   -229       O  
ATOM    759  N   ILE A 342     -30.484 -26.356  -0.761  1.00 54.81           N  
ANISOU  759  N   ILE A 342     6369   7831   6626   -426    524   -297       N  
ATOM    760  CA  ILE A 342     -29.316 -25.466  -0.753  1.00 55.49           C  
ANISOU  760  CA  ILE A 342     6512   7818   6754   -392    515   -455       C  
ATOM    761  C   ILE A 342     -29.607 -24.180  -1.558  1.00 64.79           C  
ANISOU  761  C   ILE A 342     7644   8885   8088   -339    562   -475       C  
ATOM    762  O   ILE A 342     -29.254 -23.089  -1.122  1.00 66.72           O  
ANISOU  762  O   ILE A 342     7894   9058   8399   -278    605   -612       O  
ATOM    763  CB  ILE A 342     -27.999 -26.206  -1.177  1.00 57.64           C  
ANISOU  763  CB  ILE A 342     6861   8030   7009   -457    417   -467       C  
ATOM    764  CG1 ILE A 342     -27.601 -27.239  -0.133  1.00 58.38           C  
ANISOU  764  CG1 ILE A 342     6988   8225   6969   -479    390   -451       C  
ATOM    765  CG2 ILE A 342     -26.785 -25.264  -1.425  1.00 58.79           C  
ANISOU  765  CG2 ILE A 342     7040   8071   7227   -440    397   -591       C  
ATOM    766  CD1 ILE A 342     -27.486 -26.690   1.287  1.00 62.32           C  
ANISOU  766  CD1 ILE A 342     7476   8847   7356   -418    443   -563       C  
ATOM    767  N   HIS A 343     -30.266 -24.287  -2.707  1.00 63.47           N  
ANISOU  767  N   HIS A 343     7419   8707   7990   -361    552   -338       N  
ATOM    768  CA  HIS A 343     -30.333 -23.091  -3.518  1.00 64.37           C  
ANISOU  768  CA  HIS A 343     7477   8721   8260   -307    592   -320       C  
ATOM    769  C   HIS A 343     -31.363 -22.104  -3.000  1.00 61.77           C  
ANISOU  769  C   HIS A 343     7076   8391   8003   -204    705   -330       C  
ATOM    770  O   HIS A 343     -31.065 -20.909  -2.902  1.00 61.00           O  
ANISOU  770  O   HIS A 343     6969   8159   8049   -134    757   -419       O  
ATOM    771  CB  HIS A 343     -30.466 -23.405  -4.998  1.00 66.70           C  
ANISOU  771  CB  HIS A 343     7719   9035   8589   -352    539   -175       C  
ATOM    772  CG  HIS A 343     -29.135 -23.197  -5.656  1.00 71.19           C  
ANISOU  772  CG  HIS A 343     8327   9520   9202   -371    483   -209       C  
ATOM    773  CD2 HIS A 343     -28.212 -24.108  -6.066  1.00 73.06           C  
ANISOU  773  CD2 HIS A 343     8625   9778   9357   -432    395   -227       C  
ATOM    774  ND1 HIS A 343     -28.638 -21.905  -5.894  1.00 73.75           N  
ANISOU  774  ND1 HIS A 343     8614   9720   9688   -319    524   -220       N  
ATOM    775  CE1 HIS A 343     -27.449 -22.075  -6.461  1.00 73.11           C  
ANISOU  775  CE1 HIS A 343     8561   9615   9603   -356    459   -224       C  
ATOM    776  NE2 HIS A 343     -27.142 -23.375  -6.588  1.00 72.95           N  
ANISOU  776  NE2 HIS A 343     8602   9687   9429   -414    383   -236       N  
ATOM    777  N   LEU A 344     -32.551 -22.598  -2.638  1.00 52.88           N  
ANISOU  777  N   LEU A 344     5892   7405   6795   -192    745   -242       N  
ATOM    778  CA  LEU A 344     -33.525 -21.814  -1.890  1.00 50.31           C  
ANISOU  778  CA  LEU A 344     5500   7120   6495    -73    863   -268       C  
ATOM    779  C   LEU A 344     -32.910 -21.150  -0.640  1.00 57.34           C  
ANISOU  779  C   LEU A 344     6457   7967   7363      2    909   -506       C  
ATOM    780  O   LEU A 344     -33.258 -20.021  -0.314  1.00 58.33           O  
ANISOU  780  O   LEU A 344     6549   8016   7598    120   1001   -605       O  
ATOM    781  CB  LEU A 344     -34.714 -22.684  -1.527  1.00 48.44           C  
ANISOU  781  CB  LEU A 344     5191   7081   6134    -91    885   -129       C  
ATOM    782  CG  LEU A 344     -35.605 -23.127  -2.667  1.00 50.19           C  
ANISOU  782  CG  LEU A 344     5313   7367   6390   -152    852     84       C  
ATOM    783  CD1 LEU A 344     -36.693 -23.960  -2.160  1.00 50.66           C  
ANISOU  783  CD1 LEU A 344     5294   7608   6346   -185    868    213       C  
ATOM    784  CD2 LEU A 344     -36.255 -21.973  -3.343  1.00 51.04           C  
ANISOU  784  CD2 LEU A 344     5317   7431   6644    -50    931    161       C  
ATOM    785  N   THR A 345     -31.985 -21.831   0.042  1.00 55.47           N  
ANISOU  785  N   THR A 345     6307   7779   6990    -62    842   -608       N  
ATOM    786  CA  THR A 345     -31.398 -21.305   1.267  1.00 57.28           C  
ANISOU  786  CA  THR A 345     6585   8024   7154     -3    868   -844       C  
ATOM    787  C   THR A 345     -30.533 -20.118   0.937  1.00 68.89           C  
ANISOU  787  C   THR A 345     8089   9265   8821     13    858  -1003       C  
ATOM    788  O   THR A 345     -30.675 -19.076   1.559  1.00 69.61           O  
ANISOU  788  O   THR A 345     8171   9288   8990    111    928  -1190       O  
ATOM    789  CB  THR A 345     -30.657 -22.404   1.983  1.00 50.62           C  
ANISOU  789  CB  THR A 345     5799   7322   6112    -78    793   -860       C  
ATOM    790  CG2 THR A 345     -30.060 -21.944   3.242  1.00 46.60           C  
ANISOU  790  CG2 THR A 345     5321   6892   5494    -24    808  -1097       C  
ATOM    791  OG1 THR A 345     -31.593 -23.436   2.262  1.00 51.44           O  
ANISOU  791  OG1 THR A 345     5847   7612   6086    -92    812   -678       O  
ATOM    792  N   HIS A 346     -29.643 -20.277  -0.059  1.00 70.73           N  
ANISOU  792  N   HIS A 346     8352   9377   9145    -79    774   -927       N  
ATOM    793  CA  HIS A 346     -28.676 -19.264  -0.457  1.00 73.23           C  
ANISOU  793  CA  HIS A 346     8684   9478   9662    -92    749  -1028       C  
ATOM    794  C   HIS A 346     -29.346 -18.062  -1.095  1.00 74.46           C  
ANISOU  794  C   HIS A 346     8761   9460  10071     -7    833   -975       C  
ATOM    795  O   HIS A 346     -28.958 -16.931  -0.815  1.00 75.11           O  
ANISOU  795  O   HIS A 346     8843   9353  10343     33    861  -1135       O  
ATOM    796  CB  HIS A 346     -27.582 -19.886  -1.320  1.00 75.05           C  
ANISOU  796  CB  HIS A 346     8947   9684   9885   -201    644   -927       C  
ATOM    797  CG  HIS A 346     -26.716 -20.817  -0.523  1.00 80.42           C  
ANISOU  797  CG  HIS A 346     9702  10490  10364   -263    570  -1015       C  
ATOM    798  CD2 HIS A 346     -26.427 -22.121  -0.730  1.00 82.31           C  
ANISOU  798  CD2 HIS A 346     9975  10846  10453   -325    505   -902       C  
ATOM    799  ND1 HIS A 346     -26.043 -20.384   0.643  1.00 84.61           N  
ANISOU  799  ND1 HIS A 346    10268  11036  10843   -256    558  -1246       N  
ATOM    800  CE1 HIS A 346     -25.390 -21.444   1.100  1.00 83.73           C  
ANISOU  800  CE1 HIS A 346    10200  11075  10539   -310    491  -1231       C  
ATOM    801  NE2 HIS A 346     -25.589 -22.514   0.314  1.00 82.95           N  
ANISOU  801  NE2 HIS A 346    10106  11020  10392   -349    461  -1025       N  
ATOM    802  N   SER A 347     -30.364 -18.310  -1.924  1.00 68.35           N  
ANISOU  802  N   SER A 347     7910   8748   9312     19    872   -748       N  
ATOM    803  CA  SER A 347     -31.215 -17.279  -2.479  1.00 68.59           C  
ANISOU  803  CA  SER A 347     7840   8664   9558    121    967   -648       C  
ATOM    804  C   SER A 347     -32.044 -16.546  -1.428  1.00 76.27           C  
ANISOU  804  C   SER A 347     8794   9618  10567    260   1082   -808       C  
ATOM    805  O   SER A 347     -32.303 -15.364  -1.616  1.00 79.57           O  
ANISOU  805  O   SER A 347     9157   9839  11237    358   1160   -828       O  
ATOM    806  CB  SER A 347     -32.082 -17.859  -3.578  1.00 70.09           C  
ANISOU  806  CB  SER A 347     7938   8988   9705    104    964   -367       C  
ATOM    807  OG  SER A 347     -31.245 -18.340  -4.620  1.00 76.34           O  
ANISOU  807  OG  SER A 347     8739   9784  10483      2    866   -254       O  
ATOM    808  N   LEU A 348     -32.452 -17.218  -0.328  1.00 72.51           N  
ANISOU  808  N   LEU A 348     8353   9347   9851    281   1099   -915       N  
ATOM    809  CA  LEU A 348     -33.189 -16.588   0.785  1.00 74.22           C  
ANISOU  809  CA  LEU A 348     8549   9605  10047    432   1211  -1098       C  
ATOM    810  C   LEU A 348     -32.255 -15.854   1.739  1.00 82.66           C  
ANISOU  810  C   LEU A 348     9698  10551  11158    453   1198  -1444       C  
ATOM    811  O   LEU A 348     -32.673 -14.889   2.376  1.00 83.90           O  
ANISOU  811  O   LEU A 348     9837  10624  11418    592   1291  -1645       O  
ATOM    812  CB  LEU A 348     -33.991 -17.641   1.574  1.00 73.34           C  
ANISOU  812  CB  LEU A 348     8414   9812   9640    447   1235  -1039       C  
ATOM    813  CG  LEU A 348     -35.368 -17.317   2.183  1.00 77.99           C  
ANISOU  813  CG  LEU A 348     8907  10546  10179    613   1375  -1025       C  
ATOM    814  CD1 LEU A 348     -35.375 -17.546   3.642  1.00 78.12           C  
ANISOU  814  CD1 LEU A 348     8947  10781   9954    680   1409  -1232       C  
ATOM    815  CD2 LEU A 348     -35.835 -15.930   1.903  1.00 82.61           C  
ANISOU  815  CD2 LEU A 348     9438  10913  11038    765   1483  -1088       C  
ATOM    816  N   GLU A 349     -31.000 -16.312   1.854  1.00 82.30           N  
ANISOU  816  N   GLU A 349     9734  10503  11033    320   1079  -1527       N  
ATOM    817  CA  GLU A 349     -29.983 -15.637   2.663  1.00 85.42           C  
ANISOU  817  CA  GLU A 349    10193  10789  11474    307   1038  -1853       C  
ATOM    818  C   GLU A 349     -29.695 -14.259   2.044  1.00 96.62           C  
ANISOU  818  C   GLU A 349    11587  11842  13283    332   1062  -1917       C  
ATOM    819  O   GLU A 349     -29.651 -13.251   2.766  1.00 99.01           O  
ANISOU  819  O   GLU A 349    11900  11997  13721    412   1105  -2211       O  
ATOM    820  CB  GLU A 349     -28.702 -16.474   2.735  1.00 84.81           C  
ANISOU  820  CB  GLU A 349    10183  10798  11243    153    903  -1860       C  
ATOM    821  CG  GLU A 349     -28.762 -17.611   3.734  1.00 94.72           C  
ANISOU  821  CG  GLU A 349    11462  12385  12142    143    880  -1880       C  
ATOM    822  CD  GLU A 349     -27.496 -18.435   3.861  1.00117.54           C  
ANISOU  822  CD  GLU A 349    14407  15363  14890     12    755  -1874       C  
ATOM    823  OE1 GLU A 349     -27.221 -18.926   4.980  1.00118.29           O  
ANISOU  823  OE1 GLU A 349    14516  15695  14735     17    732  -1995       O  
ATOM    824  OE2 GLU A 349     -26.768 -18.579   2.850  1.00110.54           O1-
ANISOU  824  OE2 GLU A 349    13537  14331  14133    -85    685  -1739       O1-
ATOM    825  N   GLU A 350     -29.517 -14.236   0.699  1.00 94.83           N  
ANISOU  825  N   GLU A 350    11316  11477  13239    266   1035  -1637       N  
ATOM    826  CA  GLU A 350     -29.276 -13.066  -0.140  1.00 97.86           C  
ANISOU  826  CA  GLU A 350    11641  11532  14009    279   1059  -1572       C  
ATOM    827  C   GLU A 350     -30.383 -12.015   0.009  1.00110.24           C  
ANISOU  827  C   GLU A 350    13142  12943  15801    456   1200  -1616       C  
ATOM    828  O   GLU A 350     -30.089 -10.824   0.123  1.00112.89           O  
ANISOU  828  O   GLU A 350    13465  12969  16459    498   1230  -1776       O  
ATOM    829  CB  GLU A 350     -29.216 -13.519  -1.597  1.00 97.37           C  
ANISOU  829  CB  GLU A 350    11514  11495  13987    209   1023  -1199       C  
ATOM    830  CG  GLU A 350     -28.115 -12.876  -2.423  1.00110.38           C  
ANISOU  830  CG  GLU A 350    13126  12910  15903    121    963  -1114       C  
ATOM    831  CD  GLU A 350     -28.212 -13.133  -3.918  1.00129.59           C  
ANISOU  831  CD  GLU A 350    15460  15396  18382     94    954   -736       C  
ATOM    832  OE1 GLU A 350     -29.235 -13.703  -4.368  1.00115.73           O  
ANISOU  832  OE1 GLU A 350    13658  13829  16485    147    995   -551       O  
ATOM    833  OE2 GLU A 350     -27.274 -12.730  -4.645  1.00122.98           O1-
ANISOU  833  OE2 GLU A 350    14576  14427  17724     22    904   -623       O1-
ATOM    834  N   CYS A 351     -31.649 -12.461   0.008  1.00109.57           N  
ANISOU  834  N   CYS A 351    13006  13062  15563    560   1287  -1469       N  
ATOM    835  CA  CYS A 351     -32.815 -11.587   0.063  1.00112.75           C  
ANISOU  835  CA  CYS A 351    13325  13363  16152    749   1434  -1454       C  
ATOM    836  C   CYS A 351     -33.079 -11.039   1.464  1.00119.71           C  
ANISOU  836  C   CYS A 351    14255  14236  16993    883   1506  -1844       C  
ATOM    837  O   CYS A 351     -33.580  -9.925   1.575  1.00122.12           O  
ANISOU  837  O   CYS A 351    14514  14310  17576   1037   1614  -1947       O  
ATOM    838  CB  CYS A 351     -34.043 -12.291  -0.509  1.00112.46           C  
ANISOU  838  CB  CYS A 351    13193  13577  15959    799   1491  -1131       C  
ATOM    839  SG  CYS A 351     -34.789 -11.474  -1.950  1.00117.88           S  
ANISOU  839  SG  CYS A 351    13714  14093  16982    886   1575   -757       S  
ATOM    840  N   LEU A 352     -32.751 -11.797   2.529  1.00117.01           N  
ANISOU  840  N   LEU A 352    13993  14154  16311    839   1452  -2060       N  
ATOM    841  CA  LEU A 352     -32.920 -11.332   3.919  1.00120.54           C  
ANISOU  841  CA  LEU A 352    14478  14664  16657    968   1510  -2459       C  
ATOM    842  C   LEU A 352     -31.964 -10.154   4.302  1.00129.51           C  
ANISOU  842  C   LEU A 352    15671  15456  18081    954   1471  -2834       C  
ATOM    843  O   LEU A 352     -31.914  -9.750   5.473  1.00131.11           O  
ANISOU  843  O   LEU A 352    15913  15711  18191   1042   1492  -3232       O  
ATOM    844  CB  LEU A 352     -32.798 -12.506   4.926  1.00119.49           C  
ANISOU  844  CB  LEU A 352    14389  14950  16062    923   1459  -2541       C  
ATOM    845  CG  LEU A 352     -34.034 -13.388   5.172  1.00122.90           C  
ANISOU  845  CG  LEU A 352    14747  15739  16210   1011   1543  -2321       C  
ATOM    846  CD1 LEU A 352     -33.619 -14.768   5.600  1.00120.53           C  
ANISOU  846  CD1 LEU A 352    14479  15767  15550    880   1448  -2227       C  
ATOM    847  CD2 LEU A 352     -34.931 -12.816   6.261  1.00127.25           C  
ANISOU  847  CD2 LEU A 352    15253  16429  16667   1238   1683  -2565       C  
ATOM    848  N   VAL A 353     -31.216  -9.614   3.303  1.00127.85           N  
ANISOU  848  N   VAL A 353    15450  14909  18218    841   1409  -2703       N  
ATOM    849  CA  VAL A 353     -30.299  -8.468   3.430  1.00130.68           C  
ANISOU  849  CA  VAL A 353    15836  14879  18937    794   1362  -2981       C  
ATOM    850  C   VAL A 353     -30.434  -7.479   2.216  1.00137.80           C  
ANISOU  850  C   VAL A 353    16646  15368  20343    818   1417  -2720       C  
ATOM    851  O   VAL A 353     -30.735  -6.297   2.450  1.00140.71           O  
ANISOU  851  O   VAL A 353    16990  15409  21064    944   1500  -2917       O  
ATOM    852  CB  VAL A 353     -28.820  -8.870   3.727  1.00132.75           C  
ANISOU  852  CB  VAL A 353    16173  15187  19079    580   1189  -3135       C  
ATOM    853  CG1 VAL A 353     -28.624  -9.215   5.202  1.00133.49           C  
ANISOU  853  CG1 VAL A 353    16337  15568  18816    603   1152  -3538       C  
ATOM    854  CG2 VAL A 353     -28.338 -10.008   2.831  1.00128.50           C  
ANISOU  854  CG2 VAL A 353    15629  14838  18357    425   1100  -2752       C  
ATOM    855  N   ARG A 354     -30.220  -7.958   0.941  1.00132.75           N  
ANISOU  855  N   ARG A 354    15947  14753  19739    710   1374  -2282       N  
ATOM    856  CA  ARG A 354     -30.387  -7.163  -0.303  1.00137.46           C  
ANISOU  856  CA  ARG A 354    16423  15050  20755    737   1428  -1947       C  
ATOM    857  C   ARG A 354     -31.883  -7.023  -0.692  1.00152.75           C  
ANISOU  857  C   ARG A 354    18259  17056  22724    937   1584  -1707       C  
ATOM    858  O   ARG A 354     -32.535  -6.071  -0.197  1.00159.62           O  
ANISOU  858  O   ARG A 354    19105  17710  23834   1115   1702  -1889       O  
ATOM    859  CB  ARG A 354     -29.532  -7.716  -1.489  1.00134.61           C  
ANISOU  859  CB  ARG A 354    16019  14748  20379    557   1320  -1591       C  
ATOM    860  CG  ARG A 354     -29.283  -6.702  -2.642  1.00141.56           C  
ANISOU  860  CG  ARG A 354    16765  15284  21737    552   1349  -1294       C  
ATOM    861  CD  ARG A 354     -29.274  -7.309  -4.058  1.00139.41           C  
ANISOU  861  CD  ARG A 354    16385  15208  21376    493   1324   -806       C  
ATOM    862  NE  ARG A 354     -27.924  -7.449  -4.634  1.00135.05           N  
ANISOU  862  NE  ARG A 354    15821  14620  20872    313   1202   -700       N  
ATOM    863  CZ  ARG A 354     -27.659  -7.676  -5.924  1.00131.09           C  
ANISOU  863  CZ  ARG A 354    15202  14222  20384    263   1178   -296       C  
ATOM    864  NH1 ARG A 354     -28.650  -7.786  -6.805  1.00113.03           N1+
ANISOU  864  NH1 ARG A 354    12797  12085  18065    368   1258     40       N1+
ATOM    865  NH2 ARG A 354     -26.401  -7.790  -6.341  1.00 97.13           N  
ANISOU  865  NH2 ARG A 354    10886   9905  16114    113   1073   -224       N  
ATOM    866  OXT ARG A 354     -32.397  -7.860  -1.476  1.00163.95           O1-
ANISOU  866  OXT ARG A 354    19617  18746  23930    917   1585  -1352       O1-
TER   
HETATM  867 ZN    ZN A 401     -18.545 -31.102  -9.362  1.00 57.39          ZN2+
HETATM  868  O1  4XE A 402     -14.180 -19.019  -4.414  1.00 97.38           O  
HETATM  869  C2  4XE A 402     -15.287 -18.979  -4.941  1.00 99.47           C  
HETATM  870  C3  4XE A 402     -16.563 -18.959  -4.109  1.00 98.98           C  
HETATM  871  N4  4XE A 402     -16.429 -19.282  -2.680  1.00 98.11           N  
HETATM  872  C5  4XE A 402     -15.751 -18.230  -1.911  1.00 98.24           C  
HETATM  873  C6  4XE A 402     -15.800 -18.542  -0.425  1.00 97.48           C  
HETATM  874  N7  4XE A 402     -15.199 -19.878  -0.161  1.00 96.02           N1+
HETATM  875  C8  4XE A 402     -15.874 -20.943  -0.948  1.00 93.56           C  
HETATM  876  C9  4XE A 402     -15.837 -20.604  -2.425  1.00 95.36           C  
HETATM  877  N10 4XE A 402     -15.422 -18.947  -6.287  1.00102.36           N  
HETATM  878  C11 4XE A 402     -14.192 -19.008  -7.083  1.00101.83           C  
HETATM  879  C12 4XE A 402     -14.466 -19.576  -8.467  1.00101.78           C  
HETATM  880  C13 4XE A 402     -15.578 -18.809  -9.166  1.00102.09           C  
HETATM  881  C14 4XE A 402     -16.821 -18.764  -8.302  1.00101.36           C  
HETATM  882  C15 4XE A 402     -16.502 -18.190  -6.932  1.00102.38           C  
HETATM  883  H16 4XE A 402     -17.195 -19.593  -4.507  1.00 98.95           H  
HETATM  884  H17 4XE A 402     -16.962 -18.066  -4.184  1.00 99.16           H  
HETATM  885  H18 4XE A 402     -16.187 -17.370  -2.079  1.00 98.16           H  
HETATM  886  H19 4XE A 402     -14.823 -18.162  -2.199  1.00 98.08           H  
HETATM  887  H20 4XE A 402     -16.727 -18.536  -0.117  1.00 97.22           H  
HETATM  888  H21 4XE A 402     -15.306 -17.859   0.072  1.00 97.68           H  
HETATM  889  H22 4XE A 402     -15.266 -20.069   0.726  1.00 96.38           H  
HETATM  890  H23 4XE A 402     -14.319 -19.858  -0.384  1.00 96.19           H  
HETATM  891  H24 4XE A 402     -16.801 -21.027  -0.652  1.00 93.38           H  
HETATM  892  H25 4XE A 402     -15.423 -21.796  -0.794  1.00 93.19           H  
HETATM  893  H26 4XE A 402     -16.330 -21.278  -2.922  1.00 95.36           H  
HETATM  894  H27 4XE A 402     -14.916 -20.613  -2.735  1.00 95.36           H  
HETATM  895  H28 4XE A 402     -13.536 -19.572  -6.625  1.00101.39           H  
HETATM  896  H29 4XE A 402     -13.816 -18.110  -7.167  1.00102.05           H  
HETATM  897  H30 4XE A 402     -14.721 -20.508  -8.387  1.00101.79           H  
HETATM  898  H31 4XE A 402     -13.651 -19.530  -9.004  1.00101.89           H  
HETATM  899  H32 4XE A 402     -15.788 -19.244 -10.017  1.00102.44           H  
HETATM  900  H33 4XE A 402     -15.279 -17.898  -9.355  1.00102.18           H  
HETATM  901  H34 4XE A 402     -17.182 -19.668  -8.202  1.00101.19           H  
HETATM  902  H35 4XE A 402     -17.501 -18.212  -8.738  1.00101.07           H  
HETATM  903  H36 4XE A 402     -17.298 -18.221  -6.374  1.00102.30           H  
HETATM  904  H37 4XE A 402     -16.230 -17.254  -7.024  1.00102.48           H  
HETATM  905  O   HOH A 501      -3.819 -31.441  -8.030  1.00 56.04           O  
HETATM  906  O   HOH A 502     -15.996 -41.474  -8.086  1.00 55.79           O  
HETATM  907  O   HOH A 503     -36.733 -29.932  -4.812  1.00 63.05           O  
HETATM  908  O   HOH A 504     -11.004 -31.342 -12.490  1.00 56.02           O  
HETATM  909  O   HOH A 505     -21.205 -33.088 -14.607  1.00 47.84           O  
HETATM  910  O   HOH A 506     -25.064 -29.720   3.674  1.00 62.59           O  
HETATM  911  O   HOH A 507      -3.656 -36.302 -13.040  1.00 77.84           O  
HETATM  912  O   HOH A 508     -14.559 -25.929   9.755  1.00 76.19           O  
HETATM  913  O   HOH A 509       0.330 -34.559   6.259  1.00 65.18           O  
HETATM  914  O   HOH A 510     -29.486 -26.561   4.321  1.00 65.44           O  
HETATM  915  O   HOH A 511     -23.825 -38.999  -0.393  1.00 77.06           O  
HETATM  916  O   HOH A 512      -1.834 -26.652   3.708  1.00 59.62           O  
HETATM  917  O   HOH A 513     -28.716 -36.116   0.180  1.00 62.30           O  
HETATM  918  O   HOH A 514     -21.597 -23.393 -12.584  1.00 54.13           O  
HETATM  919  O   HOH A 515     -14.220 -22.588 -22.147  1.00 77.11           O  
HETATM  920  O   HOH A 516     -34.521  -9.609   6.448  1.00 77.55           O  
HETATM  921  O   HOH A 517     -22.682 -15.967  -1.884  1.00 67.19           O  
HETATM  922  O   HOH A 518     -20.103 -18.660  -0.632  1.00 54.96           O  
HETATM  923  O   HOH A 519     -21.384 -23.162   3.061  1.00 51.18           O  
HETATM  924  O   HOH A 520     -19.627 -35.674   3.232  1.00 63.84           O  
HETATM  925  O   HOH A 521      -6.258 -30.170 -12.469  1.00 68.69           O  
HETATM  926  O   HOH A 522      -5.806 -22.525 -10.976  1.00 72.79           O  
HETATM  927  O   HOH A 523     -26.997 -16.592   6.670  1.00 73.43           O  
HETATM  928  O   HOH A 524     -20.079 -20.375 -10.538  1.00 57.87           O  
HETATM  929  O   HOH A 525     -18.347 -32.978   2.880  1.00 56.46           O  
HETATM  930  O   HOH A 526     -26.684 -31.422 -11.107  1.00 57.99           O  
HETATM  931  O   HOH A 527     -27.763 -29.684 -15.884  1.00 67.79           O  
HETATM  932  O   HOH A 528      -8.200 -20.814   6.681  1.00 66.01           O  
HETATM  933  O   HOH A 529     -14.106 -43.155  -4.333  1.00 51.82           O  
HETATM  934  O   HOH A 530      -4.903 -34.144 -11.942  1.00 51.49           O  
HETATM  935  O   HOH A 531     -18.094 -39.588 -11.681  1.00 55.09           O  
HETATM  936  O   HOH A 532     -13.464 -37.313   8.202  1.00 75.49           O  
HETATM  937  O   HOH A 533     -22.340 -26.020 -13.007  1.00 47.69           O  
HETATM  938  O   HOH A 534     -27.256 -33.808   3.674  1.00 79.09           O  
HETATM  939  O   HOH A 535     -32.186 -36.939  -7.650  1.00 53.59           O  
HETATM  940  O   HOH A 536     -16.793 -18.437   8.835  1.00 65.84           O  
HETATM  941  O   HOH A 537     -10.577 -44.617  -3.226  1.00 58.18           O  
HETATM  942  O   HOH A 538     -15.513 -40.755  -5.154  1.00 73.76           O  
HETATM  943  O   HOH A 539     -24.154 -37.015 -20.365  1.00 47.35           O  
HETATM  944  O   HOH A 540      -7.247 -37.288 -16.185  1.00 58.61           O  
HETATM  945  O   HOH A 541     -22.596 -39.594 -13.170  1.00 57.19           O  
HETATM  946  O   HOH A 542     -12.875 -16.122  -4.154  1.00 66.36           O  
HETATM  947  O   HOH A 543      -5.692 -19.299  -3.591  1.00 81.85           O  
HETATM  948  O   HOH A 544      -7.821 -31.248   7.274  1.00 65.99           O  
HETATM  949  O   HOH A 545      -6.078 -14.960  -0.767  1.00 78.19           O  
HETATM  950  O   HOH A 546     -28.593 -36.639 -17.064  1.00 58.72           O  
HETATM  951  O   HOH A 547      -3.420 -32.634   7.353  1.00 49.28           O  
HETATM  952  O   HOH A 548     -12.066 -27.797 -15.901  1.00 55.13           O  
HETATM  953  O   HOH A 549     -13.844 -19.636 -15.324  1.00 71.89           O  
HETATM  954  O   HOH A 550     -24.908 -41.432  -2.030  1.00 70.55           O  
HETATM  955  O   HOH A 551      -8.459 -40.677   4.572  1.00 58.14           O  
HETATM  956  O   HOH A 552     -28.577 -29.490   4.049  1.00 77.12           O  
HETATM  957  O   HOH A 553     -26.078 -14.728   0.120  1.00 68.17           O  
HETATM  958  O   HOH A 554     -32.611 -15.315  -5.858  1.00 66.41           O  
HETATM  959  O   HOH A 555     -21.949 -44.311  -5.812  1.00 81.16           O  
HETATM  960  O   HOH A 556     -17.786 -22.589  11.920  1.00 73.83           O  
HETATM  961  O   HOH A 557     -14.281 -17.823 -17.325  1.00 75.31           O  
HETATM  962  O   HOH A 558     -28.808 -39.624  -3.114  1.00 81.63           O  
HETATM  963  O   HOH A 559     -16.206 -40.135  -1.503  1.00 68.28           O  
HETATM  964  O   HOH A 560     -26.418 -26.799   7.987  1.00 70.30           O  
HETATM  965  O   HOH A 561      -3.339 -21.055 -12.225  1.00 75.52           O  
HETATM  966  O   HOH A 562     -21.810 -20.703   4.398  1.00 79.05           O  
HETATM  967  O   HOH A 563      -6.039 -27.008 -12.736  1.00 77.83           O  
HETATM  968  O   HOH A 564     -19.096 -22.080 -13.921  1.00 62.94           O  
HETATM  969  O   HOH A 565      -3.273 -29.865 -10.191  1.00 63.90           O  
HETATM  970  O   HOH A 566     -10.635 -30.336 -15.131  1.00 50.83           O  
HETATM  971  O   HOH A 567     -13.979 -27.900  11.535  1.00 94.11           O  
CONECT  868  869
CONECT  869  868  870  877
CONECT  870  869  871  883  884
CONECT  871  870  872  876
CONECT  872  871  873  885  886
CONECT  873  872  874  887  888
CONECT  874  873  889  890  875
CONECT  875  874  876  891  892
CONECT  876  871  875  893  894
CONECT  877  869  878  882
CONECT  878  877  879  895  896
CONECT  879  878  880  897  898
CONECT  880  879  881  899  900
CONECT  881  880  882  901  902
CONECT  882  881  877  903  904
CONECT  883  870
CONECT  884  870
CONECT  885  872
CONECT  886  872
CONECT  887  873
CONECT  888  873
CONECT  889  874
CONECT  890  874
CONECT  891  875
CONECT  892  875
CONECT  893  876
CONECT  894  876
CONECT  895  878
CONECT  896  878
CONECT  897  879
CONECT  898  879
CONECT  899  880
CONECT  900  880
CONECT  901  881
CONECT  902  881
CONECT  903  882
CONECT  904  882
END
