# Supplementary material for: Solvent-Site Prediction for Fragment Docking and Its Implication on Fragment-Based Drug Discovery
Source: J Chem Inf Model. 2025 Nov 24;65(23):12959–77. doi: 10.1021/acs.jcim.5c02352 (PMC12690578; doi:10.1021/acs.jcim.5c02352)
Supplement: Supplementary file 3 [file ci5c02352_si_003.zip › Frag2Lead_dataset/2015-19/rec-lead.pdb]

ATOM      1  N   MET A 248     -13.782 -18.508 -17.601  1.00 75.29           N  
ANISOU    1  N   MET A 248     9452  10100   9054   -572    537   2045       N  
ATOM      2  CA  MET A 248     -12.915 -19.232 -16.624  1.00 70.79           C  
ANISOU    2  CA  MET A 248     8780   9564   8553   -664    573   1760       C  
ATOM      3  C   MET A 248     -13.015 -20.753 -16.825  1.00 65.78           C  
ANISOU    3  C   MET A 248     8090   9258   7645   -490    582   1488       C  
ATOM      4  O   MET A 248     -12.830 -21.537 -15.876  1.00 77.74           O  
ANISOU    4  O   MET A 248     9573  10737   9228   -484    546   1202       O  
ATOM      5  CB  MET A 248     -13.267 -18.802 -15.184  1.00 72.38           C  
ANISOU    5  CB  MET A 248     9062   9364   9075   -725    464   1538       C  
ATOM      6  CG  MET A 248     -14.358 -19.602 -14.468  1.00 69.60           C  
ANISOU    6  CG  MET A 248     8783   8971   8692   -549    372   1216       C  
ATOM      7  SD  MET A 248     -15.792 -18.702 -13.841  1.00 79.62           S  
ANISOU    7  SD  MET A 248    10198   9859  10195   -448    255   1150       S  
ATOM      8  CE  MET A 248     -15.092 -17.112 -13.341  1.00 70.94           C  
ANISOU    8  CE  MET A 248     9144   8361   9449   -660    234   1290       C  
ATOM      9  N   ASN A 249     -13.305 -21.150 -18.067  1.00 54.73           N  
ANISOU    9  N   ASN A 249     6685   8171   5940   -343    613   1583       N  
ATOM     10  CA  ASN A 249     -13.726 -22.524 -18.441  1.00 55.48           C  
ANISOU   10  CA  ASN A 249     6763   8525   5792   -140    566   1302       C  
ATOM     11  C   ASN A 249     -15.139 -22.878 -18.013  1.00 44.69           C  
ANISOU   11  C   ASN A 249     5499   6971   4510    -14    401   1102       C  
ATOM     12  O   ASN A 249     -15.508 -22.750 -16.836  1.00 38.99           O  
ANISOU   12  O   ASN A 249     4818   5954   4042    -69    345    974       O  
ATOM     13  CB  ASN A 249     -12.742 -23.638 -18.032  1.00 58.76           C  
ANISOU   13  CB  ASN A 249     7049   9101   6176   -138    626   1052       C  
ATOM     14  CG  ASN A 249     -11.960 -24.187 -19.216  1.00 74.40           C  
ANISOU   14  CG  ASN A 249     8910  11527   7831    -44    753   1079       C  
ATOM     15  ND2 ASN A 249     -12.677 -24.615 -20.267  1.00 78.92           N  
ANISOU   15  ND2 ASN A 249     9537  12335   8114    146    703   1032       N  
ATOM     16  OD1 ASN A 249     -10.728 -24.226 -19.190  1.00 79.94           O  
ANISOU   16  OD1 ASN A 249     9457  12387   8531   -129    891   1125       O  
ATOM     17  N   PHE A 250     -15.928 -23.325 -18.983  1.00 39.74           N  
ANISOU   17  N   PHE A 250     4899   6547   3653    158    322   1071       N  
ATOM     18  CA  PHE A 250     -17.306 -23.681 -18.702  1.00 37.01           C  
ANISOU   18  CA  PHE A 250     4607   6058   3397    271    160    897       C  
ATOM     19  C   PHE A 250     -17.349 -24.907 -17.783  1.00 30.80           C  
ANISOU   19  C   PHE A 250     3775   5200   2728    275    120    561       C  
ATOM     20  O   PHE A 250     -16.454 -25.748 -17.844  1.00 29.60           O  
ANISOU   20  O   PHE A 250     3558   5205   2484    277    176    428       O  
ATOM     21  CB  PHE A 250     -18.141 -23.814 -19.987  1.00 38.31           C  
ANISOU   21  CB  PHE A 250     4794   6464   3298    444     48    946       C  
ATOM     22  CG  PHE A 250     -17.852 -25.046 -20.793  1.00 41.37           C  
ANISOU   22  CG  PHE A 250     5127   7197   3395    566     26    717       C  
ATOM     23  CD1 PHE A 250     -18.644 -26.199 -20.645  1.00 39.94           C  
ANISOU   23  CD1 PHE A 250     4922   6994   3259    662   -132    381       C  
ATOM     24  CD2 PHE A 250     -16.788 -25.069 -21.708  1.00 41.93           C  
ANISOU   24  CD2 PHE A 250     5157   7617   3157    586    163    823       C  
ATOM     25  CE1 PHE A 250     -18.379 -27.344 -21.392  1.00 40.72           C  
ANISOU   25  CE1 PHE A 250     4980   7366   3126    787   -181    118       C  
ATOM     26  CE2 PHE A 250     -16.524 -26.208 -22.451  1.00 43.12           C  
ANISOU   26  CE2 PHE A 250     5258   8095   3031    735    142    552       C  
ATOM     27  CZ  PHE A 250     -17.317 -27.344 -22.294  1.00 42.87           C  
ANISOU   27  CZ  PHE A 250     5226   7991   3071    842    -46    182       C  
ATOM     28  N   PRO A 251     -18.389 -25.006 -16.930  1.00 27.70           N  
ANISOU   28  N   PRO A 251     3406   4575   2544    283     30    443       N  
ATOM     29  CA  PRO A 251     -18.465 -26.157 -16.017  1.00 26.33           C  
ANISOU   29  CA  PRO A 251     3191   4324   2490    267     -2    191       C  
ATOM     30  C   PRO A 251     -18.917 -27.426 -16.783  1.00 26.60           C  
ANISOU   30  C   PRO A 251     3179   4524   2404    390   -120    -13       C  
ATOM     31  O   PRO A 251     -19.800 -27.337 -17.656  1.00 28.41           O  
ANISOU   31  O   PRO A 251     3411   4851   2533    492   -228     -5       O  
ATOM     32  CB  PRO A 251     -19.514 -25.714 -14.997  1.00 22.96           C  
ANISOU   32  CB  PRO A 251     2785   3650   2288    240    -33    178       C  
ATOM     33  CG  PRO A 251     -20.421 -24.794 -15.780  1.00 25.84           C  
ANISOU   33  CG  PRO A 251     3177   4011   2630    330    -96    330       C  
ATOM     34  CD  PRO A 251     -19.540 -24.085 -16.764  1.00 26.95           C  
ANISOU   34  CD  PRO A 251     3357   4290   2593    319    -38    550       C  
ATOM     35  N   ASN A 252     -18.333 -28.586 -16.476  1.00 25.63           N  
ANISOU   35  N   ASN A 252     3013   4419   2307    391   -127   -204       N  
ATOM     36  CA  ASN A 252     -18.775 -29.836 -17.141  1.00 24.78           C  
ANISOU   36  CA  ASN A 252     2867   4401   2148    506   -270   -446       C  
ATOM     37  C   ASN A 252     -20.122 -30.296 -16.571  1.00 24.37           C  
ANISOU   37  C   ASN A 252     2787   4150   2322    478   -401   -532       C  
ATOM     38  O   ASN A 252     -20.267 -30.549 -15.359  1.00 23.52           O  
ANISOU   38  O   ASN A 252     2665   3839   2431    378   -368   -524       O  
ATOM     39  CB  ASN A 252     -17.706 -30.943 -17.066  1.00 22.19           C  
ANISOU   39  CB  ASN A 252     2497   4119   1815    542   -254   -631       C  
ATOM     40  CG  ASN A 252     -18.247 -32.335 -17.410  1.00 22.05           C  
ANISOU   40  CG  ASN A 252     2448   4059   1871    637   -435   -920       C  
ATOM     41  ND2 ASN A 252     -17.877 -33.311 -16.591  1.00 22.04           N  
ANISOU   41  ND2 ASN A 252     2421   3870   2084    605   -466  -1032       N  
ATOM     42  OD1 ASN A 252     -18.976 -32.534 -18.382  1.00 22.71           O  
ANISOU   42  OD1 ASN A 252     2530   4262   1837    734   -567  -1042       O  
ATOM     43  N   SER A 253     -21.097 -30.401 -17.453  1.00 25.95           N  
ANISOU   43  N   SER A 253     2963   4441   2456    566   -547   -601       N  
ATOM     44  CA  SER A 253     -22.430 -30.877 -17.060  1.00 27.13           C  
ANISOU   44  CA  SER A 253     3036   4437   2836    534   -682   -686       C  
ATOM     45  C   SER A 253     -22.805 -32.253 -17.594  1.00 25.93           C  
ANISOU   45  C   SER A 253     2822   4285   2746    578   -880   -964       C  
ATOM     46  O   SER A 253     -23.972 -32.628 -17.494  1.00 26.11           O  
ANISOU   46  O   SER A 253     2751   4211   2959    542  -1020  -1030       O  
ATOM     47  CB  SER A 253     -23.482 -29.908 -17.518  1.00 26.61           C  
ANISOU   47  CB  SER A 253     2948   4427   2737    589   -743   -558       C  
ATOM     48  OG  SER A 253     -23.676 -28.911 -16.576  1.00 35.96           O  
ANISOU   48  OG  SER A 253     4146   5464   4053    523   -610   -369       O  
ATOM     49  N   THR A 254     -21.838 -32.991 -18.152  1.00 24.66           N  
ANISOU   49  N   THR A 254     2695   4225   2449    657   -898  -1140       N  
ATOM     50  CA  THR A 254     -22.104 -34.363 -18.629  1.00 26.66           C  
ANISOU   50  CA  THR A 254     2902   4425   2802    712  -1109  -1462       C  
ATOM     51  C   THR A 254     -21.943 -35.336 -17.471  1.00 26.71           C  
ANISOU   51  C   THR A 254     2878   4116   3154    593  -1107  -1496       C  
ATOM     52  O   THR A 254     -21.477 -34.958 -16.387  1.00 24.91           O  
ANISOU   52  O   THR A 254     2673   3784   3008    494   -936  -1288       O  
ATOM     53  CB  THR A 254     -21.150 -34.807 -19.772  1.00 27.57           C  
ANISOU   53  CB  THR A 254     3061   4795   2619    894  -1138  -1693       C  
ATOM     54  CG2 THR A 254     -21.156 -33.796 -20.902  1.00 28.22           C  
ANISOU   54  CG2 THR A 254     3186   5240   2297   1009  -1104  -1586       C  
ATOM     55  OG1 THR A 254     -19.815 -34.939 -19.255  1.00 25.59           O  
ANISOU   55  OG1 THR A 254     2835   4524   2364    895   -959  -1651       O  
ATOM     56  N   ASN A 255     -22.327 -36.587 -17.712  1.00 31.82           N  
ANISOU   56  N   ASN A 255     3475   4609   4006    603  -1317  -1756       N  
ATOM     57  CA  ASN A 255     -22.133 -37.677 -16.750  1.00 32.83           C  
ANISOU   57  CA  ASN A 255     3579   4411   4483    502  -1352  -1779       C  
ATOM     58  C   ASN A 255     -20.718 -38.210 -16.703  1.00 31.97           C  
ANISOU   58  C   ASN A 255     3530   4293   4324    612  -1293  -1878       C  
ATOM     59  O   ASN A 255     -20.423 -39.130 -15.947  1.00 35.56           O  
ANISOU   59  O   ASN A 255     3977   4473   5061    559  -1338  -1882       O  
ATOM     60  CB  ASN A 255     -23.154 -38.789 -16.995  1.00 36.13           C  
ANISOU   60  CB  ASN A 255     3905   4604   5218    442  -1621  -1994       C  
ATOM     61  CG  ASN A 255     -24.545 -38.388 -16.537  1.00 39.19           C  
ANISOU   61  CG  ASN A 255     4174   4933   5783    275  -1639  -1813       C  
ATOM     62  ND2 ASN A 255     -25.429 -38.159 -17.486  1.00 41.16           N  
ANISOU   62  ND2 ASN A 255     4356   5330   5952    326  -1807  -1955       N  
ATOM     63  OD1 ASN A 255     -24.818 -38.285 -15.337  1.00 42.74           O  
ANISOU   63  OD1 ASN A 255     4581   5234   6424    116  -1503  -1551       O  
ATOM     64  N   LEU A 256     -19.850 -37.623 -17.518  1.00 32.21           N  
ANISOU   64  N   LEU A 256     3605   4633   4000    765  -1190  -1935       N  
ATOM     65  CA  LEU A 256     -18.469 -38.043 -17.649  1.00 33.29           C  
ANISOU   65  CA  LEU A 256     3756   4840   4052    904  -1118  -2053       C  
ATOM     66  C   LEU A 256     -17.552 -37.034 -16.940  1.00 33.46           C  
ANISOU   66  C   LEU A 256     3791   4978   3944    839   -866  -1749       C  
ATOM     67  O   LEU A 256     -17.594 -35.840 -17.247  1.00 33.31           O  
ANISOU   67  O   LEU A 256     3792   5180   3684    811   -736  -1570       O  
ATOM     68  CB  LEU A 256     -18.109 -38.213 -19.129  1.00 37.56           C  
ANISOU   68  CB  LEU A 256     4301   5694   4276   1131  -1175  -2363       C  
ATOM     69  CG  LEU A 256     -18.866 -39.310 -19.907  1.00 42.56           C  
ANISOU   69  CG  LEU A 256     4923   6220   5028   1226  -1467  -2761       C  
ATOM     70  CD1 LEU A 256     -18.361 -39.405 -21.330  1.00 46.28           C  
ANISOU   70  CD1 LEU A 256     5408   7076   5100   1484  -1493  -3085       C  
ATOM     71  CD2 LEU A 256     -18.714 -40.679 -19.254  1.00 47.51           C  
ANISOU   71  CD2 LEU A 256     5531   6421   6100   1213  -1623  -2936       C  
ATOM     72  N   PRO A 257     -16.724 -37.514 -15.987  1.00 32.77           N  
ANISOU   72  N   PRO A 257     3690   4722   4040    812   -823  -1687       N  
ATOM     73  CA  PRO A 257     -15.836 -36.618 -15.241  1.00 32.39           C  
ANISOU   73  CA  PRO A 257     3638   4769   3900    736   -627  -1431       C  
ATOM     74  C   PRO A 257     -14.788 -35.970 -16.131  1.00 33.28           C  
ANISOU   74  C   PRO A 257     3710   5230   3705    850   -480  -1455       C  
ATOM     75  O   PRO A 257     -14.277 -36.601 -17.045  1.00 36.08           O  
ANISOU   75  O   PRO A 257     4021   5735   3953   1037   -513  -1705       O  
ATOM     76  CB  PRO A 257     -15.167 -37.543 -14.215  1.00 31.55           C  
ANISOU   76  CB  PRO A 257     3509   4428   4051    730   -678  -1419       C  
ATOM     77  CG  PRO A 257     -15.260 -38.906 -14.823  1.00 34.68           C  
ANISOU   77  CG  PRO A 257     3887   4673   4616    882   -869  -1726       C  
ATOM     78  CD  PRO A 257     -16.571 -38.920 -15.558  1.00 33.25           C  
ANISOU   78  CD  PRO A 257     3732   4479   4422    852   -984  -1845       C  
ATOM     79  N   ARG A 258     -14.484 -34.709 -15.848  1.00 33.21           N  
ANISOU   79  N   ARG A 258     3707   5345   3566    736   -315  -1198       N  
ATOM     80  CA  ARG A 258     -13.467 -33.980 -16.577  1.00 33.05           C  
ANISOU   80  CA  ARG A 258     3625   5644   3288    789   -149  -1135       C  
ATOM     81  C   ARG A 258     -12.051 -34.465 -16.225  1.00 33.89           C  
ANISOU   81  C   ARG A 258     3614   5807   3454    853    -86  -1192       C  
ATOM     82  O   ARG A 258     -11.176 -34.513 -17.078  1.00 34.63           O  
ANISOU   82  O   ARG A 258     3606   6191   3361    987     14  -1282       O  
ATOM     83  CB  ARG A 258     -13.618 -32.481 -16.305  1.00 35.55           C  
ANISOU   83  CB  ARG A 258     3981   5995   3530    619    -23   -829       C  
ATOM     84  CG  ARG A 258     -12.840 -31.661 -17.314  1.00 40.21           C  
ANISOU   84  CG  ARG A 258     4511   6922   3845    649    140   -713       C  
ATOM     85  CD  ARG A 258     -13.208 -30.211 -17.262  1.00 41.87           C  
ANISOU   85  CD  ARG A 258     4782   7111   4015    496    220   -415       C  
ATOM     86  NE  ARG A 258     -14.269 -29.916 -18.216  1.00 41.04           N  
ANISOU   86  NE  ARG A 258     4756   7098   3740    568    157   -393       N  
ATOM     87  CZ  ARG A 258     -14.947 -28.772 -18.221  1.00 39.44           C  
ANISOU   87  CZ  ARG A 258     4627   6816   3543    479    166   -157       C  
ATOM     88  NH1 ARG A 258     -14.657 -27.829 -17.315  1.00 36.78           N1+
ANISOU   88  NH1 ARG A 258     4306   6289   3380    312    242     39       N1+
ATOM     89  NH2 ARG A 258     -15.902 -28.576 -19.124  1.00 37.10           N  
ANISOU   89  NH2 ARG A 258     4387   6624   3087    571     80   -136       N  
ATOM     90  N   ASN A 259     -11.845 -34.819 -14.964  1.00 30.09           N  
ANISOU   90  N   ASN A 259     3134   5079   3220    770   -144  -1127       N  
ATOM     91  CA  ASN A 259     -10.591 -35.368 -14.539  1.00 30.68           C  
ANISOU   91  CA  ASN A 259     3089   5176   3392    847   -133  -1178       C  
ATOM     92  C   ASN A 259     -10.735 -36.797 -13.981  1.00 31.41           C  
ANISOU   92  C   ASN A 259     3199   4980   3755    946   -324  -1335       C  
ATOM     93  O   ASN A 259     -10.827 -36.963 -12.760  1.00 32.36           O  
ANISOU   93  O   ASN A 259     3359   4876   4061    835   -394  -1184       O  
ATOM     94  CB  ASN A 259      -9.942 -34.420 -13.513  1.00 30.11           C  
ANISOU   94  CB  ASN A 259     2980   5106   3356    662    -48   -927       C  
ATOM     95  CG  ASN A 259      -8.499 -34.793 -13.205  1.00 30.62           C  
ANISOU   95  CG  ASN A 259     2870   5275   3489    741    -28   -959       C  
ATOM     96  ND2 ASN A 259      -7.837 -33.962 -12.418  1.00 29.65           N  
ANISOU   96  ND2 ASN A 259     2687   5187   3392    581     24   -776       N  
ATOM     97  OD1 ASN A 259      -7.990 -35.815 -13.668  1.00 32.20           O  
ANISOU   97  OD1 ASN A 259     2979   5520   3736    953    -75  -1169       O  
ATOM     98  N   PRO A 260     -10.755 -37.827 -14.866  1.00 33.69           N  
ANISOU   98  N   PRO A 260     3464   5269   4069   1161   -418  -1635       N  
ATOM     99  CA  PRO A 260     -10.869 -39.216 -14.400  1.00 35.81           C  
ANISOU   99  CA  PRO A 260     3750   5201   4655   1258   -623  -1783       C  
ATOM    100  C   PRO A 260      -9.775 -39.694 -13.437  1.00 39.28           C  
ANISOU  100  C   PRO A 260     4101   5535   5289   1307   -660  -1699       C  
ATOM    101  O   PRO A 260     -10.081 -40.520 -12.577  1.00 42.15           O  
ANISOU  101  O   PRO A 260     4521   5560   5934   1278   -823  -1632       O  
ATOM    102  CB  PRO A 260     -10.820 -40.054 -15.691  1.00 38.72           C  
ANISOU  102  CB  PRO A 260     4086   5652   4974   1516   -699  -2181       C  
ATOM    103  CG  PRO A 260     -11.115 -39.109 -16.794  1.00 38.50           C  
ANISOU  103  CG  PRO A 260     4068   5992   4568   1513   -557  -2204       C  
ATOM    104  CD  PRO A 260     -10.671 -37.754 -16.340  1.00 36.51           C  
ANISOU  104  CD  PRO A 260     3781   5937   4154   1328   -351  -1856       C  
ATOM    105  N   SER A 261      -8.535 -39.199 -13.567  1.00 38.14           N  
ANISOU  105  N   SER A 261     3805   5679   5009   1376   -520  -1676       N  
ATOM    106  CA  SER A 261      -7.442 -39.585 -12.653  1.00 39.69           C  
ANISOU  106  CA  SER A 261     3884   5813   5383   1431   -574  -1592       C  
ATOM    107  C   SER A 261      -7.731 -39.258 -11.180  1.00 39.68           C  
ANISOU  107  C   SER A 261     3975   5618   5484   1202   -639  -1273       C  
ATOM    108  O   SER A 261      -7.138 -39.853 -10.273  1.00 38.95           O  
ANISOU  108  O   SER A 261     3838   5383   5578   1251   -763  -1185       O  
ATOM    109  CB  SER A 261      -6.122 -38.938 -13.070  1.00 42.14           C  
ANISOU  109  CB  SER A 261     3975   6512   5525   1499   -395  -1600       C  
ATOM    110  OG  SER A 261      -6.143 -37.540 -12.840  1.00 41.56           O  
ANISOU  110  OG  SER A 261     3909   6618   5265   1249   -243  -1351       O  
ATOM    111  N   MET A 262      -8.646 -38.308 -10.970  1.00 36.22           N  
ANISOU  111  N   MET A 262     3660   5194   4908    979   -559  -1111       N  
ATOM    112  CA  MET A 262      -9.092 -37.882  -9.641  1.00 33.16           C  
ANISOU  112  CA  MET A 262     3374   4674   4552    769   -591   -847       C  
ATOM    113  C   MET A 262     -10.479 -38.421  -9.223  1.00 32.81           C  
ANISOU  113  C   MET A 262     3484   4348   4635    680   -685   -780       C  
ATOM    114  O   MET A 262     -11.093 -37.899  -8.287  1.00 31.21           O  
ANISOU  114  O   MET A 262     3368   4101   4388    503   -657   -577       O  
ATOM    115  CB  MET A 262      -9.052 -36.343  -9.557  1.00 30.49           C  
ANISOU  115  CB  MET A 262     3040   4548   3997    587   -428   -718       C  
ATOM    116  CG  MET A 262      -7.642 -35.782  -9.569  1.00 33.85           C  
ANISOU  116  CG  MET A 262     3291   5210   4360    598   -358   -701       C  
ATOM    117  SD  MET A 262      -6.765 -36.231  -8.057  1.00 34.16           S  
ANISOU  117  SD  MET A 262     3271   5169   4539    589   -519   -574       S  
ATOM    118  CE  MET A 262      -5.299 -37.027  -8.717  1.00 34.67           C  
ANISOU  118  CE  MET A 262     3075   5388   4712    847   -545   -742       C  
ATOM    119  N   ALA A 263     -10.957 -39.459  -9.916  1.00 33.07           N  
ANISOU  119  N   ALA A 263     3532   4204   4829    802   -793   -963       N  
ATOM    120  CA  ALA A 263     -12.251 -40.092  -9.618  1.00 33.43           C  
ANISOU  120  CA  ALA A 263     3679   3964   5058    704   -898   -905       C  
ATOM    121  C   ALA A 263     -12.289 -40.867  -8.301  1.00 34.58           C  
ANISOU  121  C   ALA A 263     3865   3852   5421    636  -1017   -663       C  
ATOM    122  O   ALA A 263     -13.366 -41.013  -7.719  1.00 34.01           O  
ANISOU  122  O   ALA A 263     3862   3625   5435    475  -1033   -491       O  
ATOM    123  CB  ALA A 263     -12.714 -40.989 -10.776  1.00 32.97           C  
ANISOU  123  CB  ALA A 263     3616   3770   5141    844  -1017  -1206       C  
ATOM    124  N   ASP A 264     -11.136 -41.361  -7.833  1.00 35.36           N  
ANISOU  124  N   ASP A 264     3904   3926   5605    762  -1098   -625       N  
ATOM    125  CA  ASP A 264     -11.094 -42.111  -6.576  1.00 39.08           C  
ANISOU  125  CA  ASP A 264     4417   4172   6258    715  -1230   -350       C  
ATOM    126  C   ASP A 264     -10.867 -41.188  -5.403  1.00 37.53           C  
ANISOU  126  C   ASP A 264     4251   4189   5820    566  -1141    -86       C  
ATOM    127  O   ASP A 264      -9.994 -40.309  -5.445  1.00 37.72           O  
ANISOU  127  O   ASP A 264     4205   4482   5644    589  -1059   -143       O  
ATOM    128  CB  ASP A 264     -10.023 -43.217  -6.565  1.00 42.72           C  
ANISOU  128  CB  ASP A 264     4802   4460   6970    949  -1413   -418       C  
ATOM    129  CG  ASP A 264     -10.304 -44.334  -7.554  1.00 49.04           C  
ANISOU  129  CG  ASP A 264     5594   4966   8072   1111  -1552   -698       C  
ATOM    130  OD1 ASP A 264     -11.489 -44.616  -7.870  1.00 50.96           O  
ANISOU  130  OD1 ASP A 264     5912   5019   8431    993  -1581   -732       O  
ATOM    131  OD2 ASP A 264      -9.317 -44.944  -8.024  1.00 57.65           O1-
ANISOU  131  OD2 ASP A 264     6586   6019   9298   1371  -1645   -913       O1-
ATOM    132  N   TYR A 265     -11.661 -41.400  -4.360  1.00 37.10           N  
ANISOU  132  N   TYR A 265     4289   4020   5787    410  -1158    195       N  
ATOM    133  CA  TYR A 265     -11.480 -40.712  -3.094  1.00 37.52           C  
ANISOU  133  CA  TYR A 265     4386   4270   5600    293  -1106    437       C  
ATOM    134  C   TYR A 265      -9.992 -40.685  -2.660  1.00 38.86           C  
ANISOU  134  C   TYR A 265     4477   4574   5714    421  -1208    450       C  
ATOM    135  O   TYR A 265      -9.449 -39.623  -2.326  1.00 35.63           O  
ANISOU  135  O   TYR A 265     4041   4435   5062    367  -1138    424       O  
ATOM    136  CB  TYR A 265     -12.381 -41.315  -2.000  1.00 37.55           C  
ANISOU  136  CB  TYR A 265     4480   4130   5658    157  -1135    772       C  
ATOM    137  CG  TYR A 265     -12.052 -40.758  -0.643  1.00 40.44           C  
ANISOU  137  CG  TYR A 265     4897   4734   5734     83  -1110   1006       C  
ATOM    138  CD1 TYR A 265     -12.626 -39.557  -0.212  1.00 35.84           C  
ANISOU  138  CD1 TYR A 265     4362   4405   4849    -51   -931    996       C  
ATOM    139  CD2 TYR A 265     -11.160 -41.426   0.221  1.00 40.40           C  
ANISOU  139  CD2 TYR A 265     4890   4707   5753    167  -1287   1220       C  
ATOM    140  CE1 TYR A 265     -12.333 -39.035   1.028  1.00 36.10           C  
ANISOU  140  CE1 TYR A 265     4450   4676   4590   -103   -923   1151       C  
ATOM    141  CE2 TYR A 265     -10.863 -40.902   1.472  1.00 43.18           C  
ANISOU  141  CE2 TYR A 265     5293   5322   5791    107  -1289   1413       C  
ATOM    142  CZ  TYR A 265     -11.455 -39.703   1.866  1.00 40.92           C  
ANISOU  142  CZ  TYR A 265     5063   5299   5185    -30  -1104   1357       C  
ATOM    143  OH  TYR A 265     -11.179 -39.158   3.101  1.00 41.55           O  
ANISOU  143  OH  TYR A 265     5203   5659   4925    -75  -1115   1489       O  
ATOM    144  N   GLU A 266      -9.348 -41.848  -2.668  1.00 43.83           N  
ANISOU  144  N   GLU A 266     5055   4998   6601    590  -1395    479       N  
ATOM    145  CA  GLU A 266      -7.952 -41.954  -2.262  1.00 49.44           C  
ANISOU  145  CA  GLU A 266     5655   5824   7307    738  -1522    499       C  
ATOM    146  C   GLU A 266      -7.002 -41.087  -3.088  1.00 44.71           C  
ANISOU  146  C   GLU A 266     4898   5498   6591    812  -1424    221       C  
ATOM    147  O   GLU A 266      -6.093 -40.467  -2.537  1.00 45.11           O  
ANISOU  147  O   GLU A 266     4861   5783   6496    799  -1449    261       O  
ATOM    148  CB  GLU A 266      -7.500 -43.415  -2.235  1.00 59.35           C  
ANISOU  148  CB  GLU A 266     6873   6761   8916    943  -1749    564       C  
ATOM    149  CG  GLU A 266      -7.965 -44.175  -0.992  1.00 72.49           C  
ANISOU  149  CG  GLU A 266     8661   8227  10655    863  -1889    979       C  
ATOM    150  CD  GLU A 266      -7.414 -43.604   0.322  1.00 84.29           C  
ANISOU  150  CD  GLU A 266    10172  10013  11841    797  -1932   1238       C  
ATOM    151  OE1 GLU A 266      -6.210 -43.242   0.372  1.00 94.30           O  
ANISOU  151  OE1 GLU A 266    11305  11491  13034    919  -2007   1130       O  
ATOM    152  OE2 GLU A 266      -8.188 -43.518   1.309  1.00 78.17           O1-
ANISOU  152  OE2 GLU A 266     9530   9282  10889    622  -1895   1543       O1-
ATOM    153  N   ALA A 267      -7.207 -41.040  -4.401  1.00 40.83           N  
ANISOU  153  N   ALA A 267     4362   4994   6158    880  -1318    -50       N  
ATOM    154  CA  ALA A 267      -6.373 -40.206  -5.253  1.00 39.14           C  
ANISOU  154  CA  ALA A 267     3990   5066   5815    931  -1188   -267       C  
ATOM    155  C   ALA A 267      -6.489 -38.723  -4.842  1.00 36.08           C  
ANISOU  155  C   ALA A 267     3636   4924   5149    702  -1046   -187       C  
ATOM    156  O   ALA A 267      -5.482 -38.026  -4.734  1.00 38.68           O  
ANISOU  156  O   ALA A 267     3823   5480   5393    684  -1024   -211       O  
ATOM    157  CB  ALA A 267      -6.702 -40.428  -6.728  1.00 36.78           C  
ANISOU  157  CB  ALA A 267     3663   4746   5566   1046  -1094   -547       C  
ATOM    158  N   ARG A 268      -7.715 -38.266  -4.614  1.00 34.28           N  
ANISOU  158  N   ARG A 268     3577   4633   4814    531   -961   -105       N  
ATOM    159  CA  ARG A 268      -8.008 -36.877  -4.218  1.00 33.16           C  
ANISOU  159  CA  ARG A 268     3493   4662   4443    333   -836    -60       C  
ATOM    160  C   ARG A 268      -7.354 -36.523  -2.890  1.00 34.12           C  
ANISOU  160  C   ARG A 268     3610   4901   4454    262   -936     79       C  
ATOM    161  O   ARG A 268      -6.787 -35.424  -2.743  1.00 32.43           O  
ANISOU  161  O   ARG A 268     3336   4868   4118    162   -893     27       O  
ATOM    162  CB  ARG A 268      -9.534 -36.606  -4.170  1.00 29.57           C  
ANISOU  162  CB  ARG A 268     3203   4104   3927    208   -738     -9       C  
ATOM    163  CG  ARG A 268     -10.227 -36.746  -5.517  1.00 28.95           C  
ANISOU  163  CG  ARG A 268     3126   3956   3918    259   -658   -166       C  
ATOM    164  CD  ARG A 268     -11.624 -36.114  -5.585  1.00 28.33           C  
ANISOU  164  CD  ARG A 268     3158   3844   3761    130   -547   -137       C  
ATOM    165  NE  ARG A 268     -12.659 -36.756  -4.742  1.00 28.46           N  
ANISOU  165  NE  ARG A 268     3262   3703   3849     57   -587     23       N  
ATOM    166  CZ  ARG A 268     -13.323 -37.880  -5.024  1.00 26.92           C  
ANISOU  166  CZ  ARG A 268     3073   3293   3861     90   -667     35       C  
ATOM    167  NH1 ARG A 268     -13.097 -38.553  -6.146  1.00 25.22           N1+
ANISOU  167  NH1 ARG A 268     2803   2983   3797    225   -740   -158       N1+
ATOM    168  NH2 ARG A 268     -14.231 -38.337  -4.163  1.00 25.80           N  
ANISOU  168  NH2 ARG A 268     2985   3037   3780    -15   -676    236       N  
ATOM    169  N   ILE A 269      -7.436 -37.453  -1.936  1.00 38.55           N  
ANISOU  169  N   ILE A 269     4231   5354   5062    307  -1085    261       N  
ATOM    170  CA  ILE A 269      -6.878 -37.244  -0.604  1.00 40.31           C  
ANISOU  170  CA  ILE A 269     4466   5715   5135    260  -1213    412       C  
ATOM    171  C   ILE A 269      -5.388 -36.919  -0.648  1.00 40.99           C  
ANISOU  171  C   ILE A 269     4349   5982   5243    324  -1314    315       C  
ATOM    172  O   ILE A 269      -4.973 -36.003   0.053  1.00 41.91           O  
ANISOU  172  O   ILE A 269     4452   6286   5186    207  -1349    304       O  
ATOM    173  CB  ILE A 269      -7.293 -38.341   0.427  1.00 46.85           C  
ANISOU  173  CB  ILE A 269     5405   6414   5983    295  -1352    692       C  
ATOM    174  CG1 ILE A 269      -7.427 -37.740   1.829  1.00 49.39           C  
ANISOU  174  CG1 ILE A 269     5831   6943   5991    175  -1385    844       C  
ATOM    175  CG2 ILE A 269      -6.346 -39.539   0.465  1.00 49.42           C  
ANISOU  175  CG2 ILE A 269     5620   6617   6540    498  -1568    776       C  
ATOM    176  CD1 ILE A 269      -8.779 -37.119   2.103  1.00 44.84           C  
ANISOU  176  CD1 ILE A 269     5409   6396   5233     21  -1192    867       C  
ATOM    177  N   PHE A 270      -4.603 -37.650  -1.456  1.00 41.10           N  
ANISOU  177  N   PHE A 270     4191   5947   5477    508  -1363    223       N  
ATOM    178  CA  PHE A 270      -3.155 -37.412  -1.584  1.00 43.23           C  
ANISOU  178  CA  PHE A 270     4207   6412   5806    584  -1442    132       C  
ATOM    179  C   PHE A 270      -2.786 -35.985  -2.022  1.00 39.59           C  
ANISOU  179  C   PHE A 270     3644   6164   5235    410  -1294     -4       C  
ATOM    180  O   PHE A 270      -1.725 -35.481  -1.666  1.00 40.14           O  
ANISOU  180  O   PHE A 270     3529   6420   5302    367  -1382    -26       O  
ATOM    181  CB  PHE A 270      -2.495 -38.401  -2.558  1.00 48.30           C  
ANISOU  181  CB  PHE A 270     4666   6986   6701    840  -1465      8       C  
ATOM    182  CG  PHE A 270      -2.339 -39.807  -2.025  1.00 57.54           C  
ANISOU  182  CG  PHE A 270     5854   7941   8067   1049  -1690    141       C  
ATOM    183  CD1 PHE A 270      -1.583 -40.070  -0.878  1.00 61.73           C  
ANISOU  183  CD1 PHE A 270     6323   8541   8591   1097  -1925    322       C  
ATOM    184  CD2 PHE A 270      -2.955 -40.882  -2.678  1.00 61.58           C  
ANISOU  184  CD2 PHE A 270     6447   8161   8790   1199  -1693     88       C  
ATOM    185  CE1 PHE A 270      -1.447 -41.377  -0.398  1.00 77.55           C  
ANISOU  185  CE1 PHE A 270     8352  10315  10798   1298  -2148    493       C  
ATOM    186  CE2 PHE A 270      -2.822 -42.185  -2.202  1.00 68.55           C  
ANISOU  186  CE2 PHE A 270     7354   8778   9914   1384  -1917    228       C  
ATOM    187  CZ  PHE A 270      -2.068 -42.435  -1.061  1.00 71.21           C  
ANISOU  187  CZ  PHE A 270     7635   9175  10247   1439  -2141    454       C  
ATOM    188  N   THR A 271      -3.655 -35.337  -2.791  1.00 35.05           N  
ANISOU  188  N   THR A 271     3176   5546   4595    303  -1087    -77       N  
ATOM    189  CA  THR A 271      -3.331 -34.017  -3.357  1.00 35.02           C  
ANISOU  189  CA  THR A 271     3078   5693   4535    141   -941   -168       C  
ATOM    190  C   THR A 271      -3.172 -32.931  -2.275  1.00 34.27           C  
ANISOU  190  C   THR A 271     3029   5676   4316    -65  -1020   -140       C  
ATOM    191  O   THR A 271      -2.493 -31.926  -2.508  1.00 33.80           O  
ANISOU  191  O   THR A 271     2827   5732   4285   -204   -982   -200       O  
ATOM    192  CB  THR A 271      -4.364 -33.567  -4.432  1.00 33.87           C  
ANISOU  192  CB  THR A 271     3054   5473   4343     92   -724   -222       C  
ATOM    193  CG2 THR A 271      -4.432 -34.591  -5.607  1.00 31.55           C  
ANISOU  193  CG2 THR A 271     2698   5141   4149    305   -663   -314       C  
ATOM    194  OG1 THR A 271      -5.657 -33.414  -3.822  1.00 30.61           O  
ANISOU  194  OG1 THR A 271     2892   4912   3827      7   -715   -159       O  
ATOM    195  N   PHE A 272      -3.795 -33.147  -1.112  1.00 31.36           N  
ANISOU  195  N   PHE A 272     2854   5248   3814    -86  -1132    -54       N  
ATOM    196  CA  PHE A 272      -3.821 -32.168  -0.030  1.00 33.10           C  
ANISOU  196  CA  PHE A 272     3161   5549   3866   -253  -1212    -79       C  
ATOM    197  C   PHE A 272      -2.493 -32.037   0.726  1.00 34.83           C  
ANISOU  197  C   PHE A 272     3193   5948   4093   -272  -1441    -99       C  
ATOM    198  O   PHE A 272      -2.036 -30.913   0.982  1.00 36.43           O  
ANISOU  198  O   PHE A 272     3333   6231   4278   -443  -1482   -214       O  
ATOM    199  CB  PHE A 272      -5.013 -32.417   0.935  1.00 32.99           C  
ANISOU  199  CB  PHE A 272     3409   5476   3650   -256  -1217     15       C  
ATOM    200  CG  PHE A 272      -6.367 -32.229   0.286  1.00 33.08           C  
ANISOU  200  CG  PHE A 272     3576   5337   3657   -284  -1001      4       C  
ATOM    201  CD1 PHE A 272      -7.015 -33.301  -0.353  1.00 32.27           C  
ANISOU  201  CD1 PHE A 272     3506   5090   3665   -167   -936     92       C  
ATOM    202  CD2 PHE A 272      -7.013 -30.975   0.305  1.00 33.42           C  
ANISOU  202  CD2 PHE A 272     3722   5363   3612   -418   -885   -107       C  
ATOM    203  CE1 PHE A 272      -8.261 -33.131  -0.953  1.00 28.29           C  
ANISOU  203  CE1 PHE A 272     3115   4467   3168   -196   -766     74       C  
ATOM    204  CE2 PHE A 272      -8.271 -30.809  -0.302  1.00 29.02           C  
ANISOU  204  CE2 PHE A 272     3281   4679   3066   -421   -704   -109       C  
ATOM    205  CZ  PHE A 272      -8.884 -31.885  -0.925  1.00 27.45           C  
ANISOU  205  CZ  PHE A 272     3094   4375   2960   -316   -649    -16       C  
ATOM    206  N   GLY A 273      -1.885 -33.174   1.076  1.00 35.07           N  
ANISOU  206  N   GLY A 273     3127   6021   4178    -96  -1610      8       N  
ATOM    207  CA  GLY A 273      -0.736 -33.201   1.982  1.00 38.49           C  
ANISOU  207  CA  GLY A 273     3396   6639   4589    -84  -1878     20       C  
ATOM    208  C   GLY A 273      -1.151 -32.687   3.350  1.00 39.04           C  
ANISOU  208  C   GLY A 273     3669   6801   4364   -192  -2014     28       C  
ATOM    209  O   GLY A 273      -2.331 -32.790   3.725  1.00 39.64           O  
ANISOU  209  O   GLY A 273     4006   6798   4258   -201  -1914     99       O  
ATOM    210  N   THR A 274      -0.201 -32.137   4.100  1.00 40.30           N  
ANISOU  210  N   THR A 274     3694   7153   4465   -270  -2243    -59       N  
ATOM    211  CA  THR A 274      -0.526 -31.382   5.303  1.00 41.09           C  
ANISOU  211  CA  THR A 274     3976   7375   4262   -390  -2368   -148       C  
ATOM    212  C   THR A 274      -1.359 -30.156   4.902  1.00 40.00           C  
ANISOU  212  C   THR A 274     3983   7107   4108   -571  -2146   -334       C  
ATOM    213  O   THR A 274      -0.954 -29.363   4.054  1.00 39.13           O  
ANISOU  213  O   THR A 274     3721   6918   4229   -702  -2055   -458       O  
ATOM    214  CB  THR A 274       0.741 -31.010   6.093  1.00 44.50           C  
ANISOU  214  CB  THR A 274     4205   8037   4666   -442  -2696   -250       C  
ATOM    215  CG2 THR A 274       0.410 -30.223   7.391  1.00 45.00           C  
ANISOU  215  CG2 THR A 274     4472   8258   4368   -547  -2855   -401       C  
ATOM    216  OG1 THR A 274       1.426 -32.214   6.447  1.00 45.60           O  
ANISOU  216  OG1 THR A 274     4217   8280   4829   -235  -2907    -44       O  
ATOM    217  N   TRP A 275      -2.526 -30.025   5.533  1.00 40.74           N  
ANISOU  217  N   TRP A 275     4357   7187   3935   -569  -2059   -330       N  
ATOM    218  CA  TRP A 275      -3.549 -29.050   5.155  1.00 38.89           C  
ANISOU  218  CA  TRP A 275     4284   6802   3691   -678  -1832   -477       C  
ATOM    219  C   TRP A 275      -3.877 -28.224   6.400  1.00 42.56           C  
ANISOU  219  C   TRP A 275     4921   7404   3846   -742  -1940   -670       C  
ATOM    220  O   TRP A 275      -4.347 -28.768   7.400  1.00 44.43           O  
ANISOU  220  O   TRP A 275     5309   7813   3759   -647  -1991   -573       O  
ATOM    221  CB  TRP A 275      -4.737 -29.837   4.635  1.00 36.25           C  
ANISOU  221  CB  TRP A 275     4088   6332   3353   -571  -1597   -295       C  
ATOM    222  CG  TRP A 275      -5.899 -29.115   4.082  1.00 33.39           C  
ANISOU  222  CG  TRP A 275     3864   5809   3014   -630  -1352   -385       C  
ATOM    223  CD1 TRP A 275      -7.109 -28.912   4.707  1.00 33.17           C  
ANISOU  223  CD1 TRP A 275     4042   5801   2760   -613  -1237   -404       C  
ATOM    224  CD2 TRP A 275      -5.998 -28.490   2.795  1.00 31.06           C  
ANISOU  224  CD2 TRP A 275     3499   5329   2974   -698  -1188   -452       C  
ATOM    225  CE2 TRP A 275      -7.303 -27.925   2.708  1.00 30.25           C  
ANISOU  225  CE2 TRP A 275     3574   5116   2804   -712  -1007   -512       C  
ATOM    226  CE3 TRP A 275      -5.116 -28.349   1.702  1.00 30.12           C  
ANISOU  226  CE3 TRP A 275     3171   5157   3117   -743  -1170   -451       C  
ATOM    227  NE1 TRP A 275      -7.948 -28.202   3.889  1.00 31.13           N  
ANISOU  227  NE1 TRP A 275     3837   5360   2631   -656  -1032   -494       N  
ATOM    228  CZ2 TRP A 275      -7.754 -27.224   1.567  1.00 28.25           C  
ANISOU  228  CZ2 TRP A 275     3314   4677   2742   -762   -838   -555       C  
ATOM    229  CZ3 TRP A 275      -5.558 -27.653   0.563  1.00 29.14           C  
ANISOU  229  CZ3 TRP A 275     3047   4876   3148   -807   -977   -478       C  
ATOM    230  CH2 TRP A 275      -6.874 -27.097   0.505  1.00 28.25           C  
ANISOU  230  CH2 TRP A 275     3134   4631   2969   -815   -828   -523       C  
ATOM    231  N   ILE A 276      -3.625 -26.914   6.333  1.00 43.37           N  
ANISOU  231  N   ILE A 276     4999   7430   4050   -902  -1977   -943       N  
ATOM    232  CA  ILE A 276      -3.731 -26.027   7.508  1.00 46.78           C  
ANISOU  232  CA  ILE A 276     5569   7987   4219   -960  -2134  -1221       C  
ATOM    233  C   ILE A 276      -5.074 -25.300   7.554  1.00 45.28           C  
ANISOU  233  C   ILE A 276     5610   7671   3922   -950  -1911  -1370       C  
ATOM    234  O   ILE A 276      -5.414 -24.680   8.553  1.00 47.28           O  
ANISOU  234  O   ILE A 276     6015   8045   3904   -940  -1990  -1613       O  
ATOM    235  CB  ILE A 276      -2.576 -24.974   7.591  1.00 49.50           C  
ANISOU  235  CB  ILE A 276     5740   8301   4767  -1150  -2378  -1488       C  
ATOM    236  CG1 ILE A 276      -2.553 -24.049   6.343  1.00 49.42           C  
ANISOU  236  CG1 ILE A 276     5633   7966   5179  -1315  -2212  -1545       C  
ATOM    237  CG2 ILE A 276      -1.240 -25.659   7.865  1.00 51.70           C  
ANISOU  237  CG2 ILE A 276     5772   8787   5084  -1137  -2652  -1381       C  
ATOM    238  CD1 ILE A 276      -1.770 -22.741   6.489  1.00 51.34           C  
ANISOU  238  CD1 ILE A 276     5766   8089   5651  -1546  -2414  -1834       C  
ATOM    239  N   TYR A 277      -5.820 -25.389   6.462  1.00 43.20           N  
ANISOU  239  N   TYR A 277     5362   7185   3868   -934  -1643  -1238       N  
ATOM    240  CA  TYR A 277      -7.019 -24.578   6.257  1.00 44.00           C  
ANISOU  240  CA  TYR A 277     5626   7117   3974   -928  -1436  -1379       C  
ATOM    241  C   TYR A 277      -8.204 -24.993   7.124  1.00 47.24           C  
ANISOU  241  C   TYR A 277     6226   7707   4016   -783  -1309  -1351       C  
ATOM    242  O   TYR A 277      -8.273 -26.143   7.597  1.00 46.33           O  
ANISOU  242  O   TYR A 277     6121   7797   3685   -692  -1318  -1108       O  
ATOM    243  CB  TYR A 277      -7.334 -24.490   4.765  1.00 38.88           C  
ANISOU  243  CB  TYR A 277     4905   6200   3666   -961  -1230  -1241       C  
ATOM    244  CG  TYR A 277      -6.130 -23.931   4.035  1.00 38.05           C  
ANISOU  244  CG  TYR A 277     4601   5974   3883  -1124  -1338  -1269       C  
ATOM    245  CD1 TYR A 277      -5.410 -24.713   3.128  1.00 36.29           C  
ANISOU  245  CD1 TYR A 277     4181   5773   3834  -1120  -1311  -1047       C  
ATOM    246  CD2 TYR A 277      -5.707 -22.610   4.257  1.00 40.23           C  
ANISOU  246  CD2 TYR A 277     4870   6111   4306  -1282  -1466  -1527       C  
ATOM    247  CE1 TYR A 277      -4.308 -24.199   2.462  1.00 36.41           C  
ANISOU  247  CE1 TYR A 277     3976   5728   4129  -1272  -1374  -1050       C  
ATOM    248  CE2 TYR A 277      -4.608 -22.087   3.600  1.00 39.98           C  
ANISOU  248  CE2 TYR A 277     4626   5969   4596  -1466  -1553  -1513       C  
ATOM    249  CZ  TYR A 277      -3.919 -22.887   2.708  1.00 37.95           C  
ANISOU  249  CZ  TYR A 277     4155   5789   4475  -1462  -1490  -1261       C  
ATOM    250  OH  TYR A 277      -2.844 -22.370   2.065  1.00 38.95           O  
ANISOU  250  OH  TYR A 277     4039   5856   4904  -1646  -1543  -1226       O  
ATOM    251  N   SER A 278      -9.116 -24.037   7.316  1.00 52.52           N  
ANISOU  251  N   SER A 278     7028   8291   4636   -762  -1191  -1588       N  
ATOM    252  CA  SER A 278     -10.266 -24.164   8.234  1.00 58.53           C  
ANISOU  252  CA  SER A 278     7946   9264   5027   -626  -1047  -1635       C  
ATOM    253  C   SER A 278     -11.204 -25.288   7.781  1.00 54.88           C  
ANISOU  253  C   SER A 278     7474   8823   4555   -545   -812  -1280       C  
ATOM    254  O   SER A 278     -11.906 -25.899   8.591  1.00 57.45           O  
ANISOU  254  O   SER A 278     7870   9400   4557   -455   -711  -1156       O  
ATOM    255  CB  SER A 278     -11.038 -22.838   8.327  1.00 61.59           C  
ANISOU  255  CB  SER A 278     8442   9503   5456   -596   -956  -1994       C  
ATOM    256  OG  SER A 278     -11.537 -22.447   7.051  1.00 61.95           O  
ANISOU  256  OG  SER A 278     8443   9207   5889   -624   -798  -1926       O  
ATOM    257  N   VAL A 279     -11.204 -25.548   6.484  1.00 45.56           N  
ANISOU  257  N   VAL A 279     6195   7387   3729   -587   -729  -1116       N  
ATOM    258  CA  VAL A 279     -12.075 -26.567   5.947  1.00 46.35           C  
ANISOU  258  CA  VAL A 279     6272   7459   3880   -526   -544   -827       C  
ATOM    259  C   VAL A 279     -11.377 -27.933   5.825  1.00 43.87           C  
ANISOU  259  C   VAL A 279     5872   7199   3598   -522   -648   -527       C  
ATOM    260  O   VAL A 279     -10.255 -28.041   5.344  1.00 42.86           O  
ANISOU  260  O   VAL A 279     5638   7000   3647   -567   -800   -517       O  
ATOM    261  CB  VAL A 279     -12.856 -26.036   4.725  1.00 42.75           C  
ANISOU  261  CB  VAL A 279     5792   6731   3719   -529   -373   -862       C  
ATOM    262  CG1 VAL A 279     -13.542 -27.146   3.961  1.00 39.42           C  
ANISOU  262  CG1 VAL A 279     5312   6248   3416   -491   -242   -585       C  
ATOM    263  CG2 VAL A 279     -13.896 -25.022   5.236  1.00 47.67           C  
ANISOU  263  CG2 VAL A 279     6516   7369   4227   -463   -245  -1102       C  
ATOM    264  N   ASN A 280     -12.103 -28.947   6.284  1.00 43.86           N  
ANISOU  264  N   ASN A 280     5907   7317   3441   -463   -556   -280       N  
ATOM    265  CA  ASN A 280     -11.677 -30.327   6.442  1.00 43.45           C  
ANISOU  265  CA  ASN A 280     5810   7309   3389   -434   -654     37       C  
ATOM    266  C   ASN A 280     -11.354 -31.018   5.104  1.00 41.05           C  
ANISOU  266  C   ASN A 280     5388   6742   3468   -430   -664    147       C  
ATOM    267  O   ASN A 280     -12.207 -31.078   4.205  1.00 40.27           O  
ANISOU  267  O   ASN A 280     5274   6471   3556   -432   -504    160       O  
ATOM    268  CB  ASN A 280     -12.823 -31.031   7.164  1.00 47.11           C  
ANISOU  268  CB  ASN A 280     6344   7917   3639   -402   -497    274       C  
ATOM    269  CG  ASN A 280     -12.498 -32.446   7.552  1.00 51.65           C  
ANISOU  269  CG  ASN A 280     6901   8528   4195   -378   -607    647       C  
ATOM    270  ND2 ASN A 280     -12.065 -32.634   8.795  1.00 53.15           N  
ANISOU  270  ND2 ASN A 280     7158   9007   4030   -349   -732    755       N  
ATOM    271  OD1 ASN A 280     -12.635 -33.367   6.742  1.00 53.21           O  
ANISOU  271  OD1 ASN A 280     7031   8490   4696   -375   -596    831       O  
ATOM    272  N   LYS A 281     -10.130 -31.539   4.975  1.00 39.41           N  
ANISOU  272  N   LYS A 281     5086   6524   3364   -407   -860    207       N  
ATOM    273  CA  LYS A 281      -9.682 -32.151   3.711  1.00 37.51           C  
ANISOU  273  CA  LYS A 281     4717   6076   3458   -372   -873    254       C  
ATOM    274  C   LYS A 281     -10.454 -33.412   3.318  1.00 35.21           C  
ANISOU  274  C   LYS A 281     4437   5632   3310   -314   -804    481       C  
ATOM    275  O   LYS A 281     -10.693 -33.639   2.126  1.00 30.92           O  
ANISOU  275  O   LYS A 281     3834   4904   3010   -292   -729    436       O  
ATOM    276  CB  LYS A 281      -8.148 -32.374   3.651  1.00 37.37           C  
ANISOU  276  CB  LYS A 281     4554   6108   3538   -337  -1089    236       C  
ATOM    277  CG  LYS A 281      -7.582 -33.444   4.567  1.00 41.08           C  
ANISOU  277  CG  LYS A 281     5015   6683   3912   -249  -1288    460       C  
ATOM    278  CD  LYS A 281      -6.285 -33.996   4.008  1.00 43.43           C  
ANISOU  278  CD  LYS A 281     5116   6937   4448   -160  -1453    464       C  
ATOM    279  CE  LYS A 281      -5.354 -34.427   5.120  1.00 47.20           C  
ANISOU  279  CE  LYS A 281     5552   7601   4781    -96  -1722    589       C  
ATOM    280  NZ  LYS A 281      -4.007 -34.807   4.606  1.00 51.18           N1+
ANISOU  280  NZ  LYS A 281     5817   8098   5531      1  -1888    554       N1+
ATOM    281  N   GLU A 282     -10.841 -34.220   4.308  1.00 39.39           N  
ANISOU  281  N   GLU A 282     5038   6241   3687   -296   -837    729       N  
ATOM    282  CA  GLU A 282     -11.613 -35.426   4.015  1.00 42.08           C  
ANISOU  282  CA  GLU A 282     5383   6396   4210   -276   -788    969       C  
ATOM    283  C   GLU A 282     -13.057 -35.119   3.569  1.00 40.62           C  
ANISOU  283  C   GLU A 282     5228   6138   4068   -344   -558    929       C  
ATOM    284  O   GLU A 282     -13.576 -35.807   2.688  1.00 40.50           O  
ANISOU  284  O   GLU A 282     5166   5899   4323   -337   -526    973       O  
ATOM    285  CB  GLU A 282     -11.486 -36.542   5.079  1.00 47.12           C  
ANISOU  285  CB  GLU A 282     6065   7086   4753   -245   -913   1323       C  
ATOM    286  CG  GLU A 282     -11.132 -36.153   6.508  1.00 60.08           C  
ANISOU  286  CG  GLU A 282     7786   9061   5980   -252   -990   1404       C  
ATOM    287  CD  GLU A 282      -9.644 -35.938   6.768  1.00 59.80           C  
ANISOU  287  CD  GLU A 282     7688   9140   5893   -182  -1241   1300       C  
ATOM    288  OE1 GLU A 282      -8.825 -36.842   6.486  1.00 60.86           O  
ANISOU  288  OE1 GLU A 282     7735   9133   6256    -86  -1422   1426       O  
ATOM    289  OE2 GLU A 282      -9.297 -34.843   7.268  1.00 61.36           O1-
ANISOU  289  OE2 GLU A 282     7910   9564   5839   -219  -1267   1071       O1-
ATOM    290  N   GLN A 283     -13.689 -34.101   4.170  1.00 42.49           N  
ANISOU  290  N   GLN A 283     5529   6565   4050   -393   -419    822       N  
ATOM    291  CA  GLN A 283     -14.997 -33.592   3.716  1.00 41.15           C  
ANISOU  291  CA  GLN A 283     5357   6349   3929   -431   -206    736       C  
ATOM    292  C   GLN A 283     -14.913 -33.037   2.291  1.00 36.61           C  
ANISOU  292  C   GLN A 283     4725   5585   3600   -416   -190    510       C  
ATOM    293  O   GLN A 283     -15.843 -33.206   1.495  1.00 34.39           O  
ANISOU  293  O   GLN A 283     4402   5172   3492   -424    -93    508       O  
ATOM    294  CB  GLN A 283     -15.528 -32.505   4.656  1.00 48.06           C  
ANISOU  294  CB  GLN A 283     6304   7472   4484   -441    -78    605       C  
ATOM    295  CG  GLN A 283     -16.485 -33.010   5.731  1.00 59.64           C  
ANISOU  295  CG  GLN A 283     7795   9143   5723   -464     60    845       C  
ATOM    296  CD  GLN A 283     -16.682 -32.042   6.898  1.00 61.85           C  
ANISOU  296  CD  GLN A 283     8157   9751   5592   -431    150    691       C  
ATOM    297  NE2 GLN A 283     -16.928 -30.756   6.592  1.00 54.79           N  
ANISOU  297  NE2 GLN A 283     7279   8838   4701   -396    223    347       N  
ATOM    298  OE1 GLN A 283     -16.615 -32.453   8.067  1.00 61.81           O  
ANISOU  298  OE1 GLN A 283     8206  10015   5264   -427    144    880       O  
ATOM    299  N   LEU A 284     -13.793 -32.377   1.980  1.00 33.60           N  
ANISOU  299  N   LEU A 284     4328   5213   3225   -401   -291    338       N  
ATOM    300  CA  LEU A 284     -13.529 -31.869   0.636  1.00 29.42           C  
ANISOU  300  CA  LEU A 284     3737   4546   2895   -391   -275    177       C  
ATOM    301  C   LEU A 284     -13.395 -33.009  -0.371  1.00 30.19           C  
ANISOU  301  C   LEU A 284     3758   4486   3227   -332   -328    252       C  
ATOM    302  O   LEU A 284     -14.057 -33.002  -1.409  1.00 26.54           O  
ANISOU  302  O   LEU A 284     3269   3914   2900   -318   -256    193       O  
ATOM    303  CB  LEU A 284     -12.291 -30.970   0.625  1.00 27.97           C  
ANISOU  303  CB  LEU A 284     3524   4424   2679   -417   -365     24       C  
ATOM    304  CG  LEU A 284     -12.515 -29.537   1.130  1.00 29.91           C  
ANISOU  304  CG  LEU A 284     3843   4729   2793   -476   -314   -155       C  
ATOM    305  CD1 LEU A 284     -11.188 -28.888   1.508  1.00 28.05           C  
ANISOU  305  CD1 LEU A 284     3568   4566   2524   -533   -463   -274       C  
ATOM    306  CD2 LEU A 284     -13.280 -28.701   0.100  1.00 27.51           C  
ANISOU  306  CD2 LEU A 284     3544   4283   2626   -482   -181   -250       C  
ATOM    307  N   ALA A 285     -12.540 -33.983  -0.054  1.00 31.97           N  
ANISOU  307  N   ALA A 285     3947   4700   3500   -282   -473    364       N  
ATOM    308  CA  ALA A 285     -12.347 -35.156  -0.907  1.00 32.10           C  
ANISOU  308  CA  ALA A 285     3893   4543   3760   -195   -550    399       C  
ATOM    309  C   ALA A 285     -13.670 -35.877  -1.166  1.00 31.10           C  
ANISOU  309  C   ALA A 285     3793   4257   3766   -221   -489    491       C  
ATOM    310  O   ALA A 285     -13.933 -36.282  -2.296  1.00 32.66           O  
ANISOU  310  O   ALA A 285     3944   4314   4151   -173   -496    388       O  
ATOM    311  CB  ALA A 285     -11.298 -36.092  -0.324  1.00 30.55           C  
ANISOU  311  CB  ALA A 285     3657   4339   3611   -116   -732    525       C  
ATOM    312  N   ARG A 286     -14.482 -36.025  -0.118  1.00 32.73           N  
ANISOU  312  N   ARG A 286     4059   4514   3864   -301   -432    680       N  
ATOM    313  CA  ARG A 286     -15.815 -36.640  -0.198  1.00 34.21           C  
ANISOU  313  CA  ARG A 286     4235   4579   4184   -367   -357    805       C  
ATOM    314  C   ARG A 286     -16.782 -35.894  -1.110  1.00 32.81           C  
ANISOU  314  C   ARG A 286     4025   4391   4051   -389   -231    627       C  
ATOM    315  O   ARG A 286     -17.592 -36.529  -1.805  1.00 35.22           O  
ANISOU  315  O   ARG A 286     4273   4533   4574   -407   -241    629       O  
ATOM    316  CB  ARG A 286     -16.435 -36.809   1.197  1.00 36.02           C  
ANISOU  316  CB  ARG A 286     4509   4945   4232   -454   -278   1070       C  
ATOM    317  CG  ARG A 286     -16.097 -38.133   1.865  1.00 40.98           C  
ANISOU  317  CG  ARG A 286     5149   5463   4958   -460   -413   1377       C  
ATOM    318  CD  ARG A 286     -16.896 -38.354   3.152  1.00 46.39           C  
ANISOU  318  CD  ARG A 286     5864   6313   5449   -565   -297   1698       C  
ATOM    319  NE  ARG A 286     -16.148 -37.919   4.338  1.00 54.81           N  
ANISOU  319  NE  ARG A 286     7015   7670   6141   -530   -327   1775       N  
ATOM    320  CZ  ARG A 286     -16.444 -36.869   5.104  1.00 56.19           C  
ANISOU  320  CZ  ARG A 286     7238   8162   5950   -546   -182   1684       C  
ATOM    321  NH1 ARG A 286     -17.496 -36.101   4.833  1.00 62.06           N1+
ANISOU  321  NH1 ARG A 286     7944   8971   6664   -584     22   1527       N1+
ATOM    322  NH2 ARG A 286     -15.679 -36.585   6.150  1.00 52.72           N  
ANISOU  322  NH2 ARG A 286     6877   7978   5176   -505   -262   1729       N  
ATOM    323  N   ALA A 287     -16.692 -34.561  -1.101  1.00 28.73           N  
ANISOU  323  N   ALA A 287     3539   4027   3350   -383   -137    472       N  
ATOM    324  CA  ALA A 287     -17.518 -33.725  -1.960  1.00 26.72           C  
ANISOU  324  CA  ALA A 287     3259   3761   3133   -379    -37    321       C  
ATOM    325  C   ALA A 287     -16.951 -33.594  -3.398  1.00 27.24           C  
ANISOU  325  C   ALA A 287     3292   3747   3311   -308   -104    156       C  
ATOM    326  O   ALA A 287     -17.401 -32.734  -4.181  1.00 28.47           O  
ANISOU  326  O   ALA A 287     3441   3916   3460   -290    -43     44       O  
ATOM    327  CB  ALA A 287     -17.749 -32.359  -1.309  1.00 23.53           C  
ANISOU  327  CB  ALA A 287     2907   3511   2522   -393     82    236       C  
ATOM    328  N   GLY A 288     -15.975 -34.442  -3.735  1.00 26.35           N  
ANISOU  328  N   GLY A 288     3154   3570   3288   -251   -227    150       N  
ATOM    329  CA  GLY A 288     -15.411 -34.534  -5.093  1.00 26.29           C  
ANISOU  329  CA  GLY A 288     3096   3533   3360   -160   -277     -7       C  
ATOM    330  C   GLY A 288     -14.191 -33.663  -5.351  1.00 27.31           C  
ANISOU  330  C   GLY A 288     3206   3796   3375   -136   -258    -86       C  
ATOM    331  O   GLY A 288     -13.667 -33.647  -6.468  1.00 27.42           O  
ANISOU  331  O   GLY A 288     3162   3846   3409    -61   -263   -195       O  
ATOM    332  N   PHE A 289     -13.740 -32.940  -4.328  1.00 24.33           N  
ANISOU  332  N   PHE A 289     2863   3507   2874   -205   -239    -36       N  
ATOM    333  CA  PHE A 289     -12.662 -31.969  -4.495  1.00 25.17           C  
ANISOU  333  CA  PHE A 289     2932   3719   2912   -230   -226   -104       C  
ATOM    334  C   PHE A 289     -11.260 -32.541  -4.266  1.00 24.60           C  
ANISOU  334  C   PHE A 289     2766   3711   2870   -184   -336    -97       C  
ATOM    335  O   PHE A 289     -11.042 -33.412  -3.413  1.00 25.82           O  
ANISOU  335  O   PHE A 289     2928   3843   3040   -153   -440     -7       O  
ATOM    336  CB  PHE A 289     -12.891 -30.739  -3.596  1.00 25.41           C  
ANISOU  336  CB  PHE A 289     3039   3795   2821   -330   -175   -116       C  
ATOM    337  CG  PHE A 289     -14.119 -29.950  -3.957  1.00 25.50           C  
ANISOU  337  CG  PHE A 289     3111   3748   2830   -346    -65   -149       C  
ATOM    338  CD1 PHE A 289     -14.168 -29.208  -5.157  1.00 23.14           C  
ANISOU  338  CD1 PHE A 289     2790   3421   2581   -336    -13   -189       C  
ATOM    339  CD2 PHE A 289     -15.232 -29.942  -3.104  1.00 24.36           C  
ANISOU  339  CD2 PHE A 289     3029   3601   2625   -357     -9   -120       C  
ATOM    340  CE1 PHE A 289     -15.292 -28.482  -5.491  1.00 22.54           C  
ANISOU  340  CE1 PHE A 289     2761   3282   2520   -326     61   -204       C  
ATOM    341  CE2 PHE A 289     -16.368 -29.214  -3.437  1.00 25.34           C  
ANISOU  341  CE2 PHE A 289     3177   3678   2772   -343     88   -162       C  
ATOM    342  CZ  PHE A 289     -16.394 -28.485  -4.630  1.00 25.83           C  
ANISOU  342  CZ  PHE A 289     3224   3681   2909   -322    106   -205       C  
ATOM    343  N   TYR A 290     -10.308 -32.033  -5.043  1.00 24.72           N  
ANISOU  343  N   TYR A 290     2675   3816   2900   -176   -312   -167       N  
ATOM    344  CA  TYR A 290      -8.883 -32.315  -4.833  1.00 25.26           C  
ANISOU  344  CA  TYR A 290     2603   3989   3006   -141   -401   -174       C  
ATOM    345  C   TYR A 290      -8.149 -30.968  -4.823  1.00 25.95           C  
ANISOU  345  C   TYR A 290     2624   4180   3056   -276   -359   -199       C  
ATOM    346  O   TYR A 290      -8.605 -30.023  -5.472  1.00 25.94           O  
ANISOU  346  O   TYR A 290     2663   4156   3037   -348   -245   -210       O  
ATOM    347  CB  TYR A 290      -8.349 -33.280  -5.904  1.00 26.21           C  
ANISOU  347  CB  TYR A 290     2597   4131   3230     24   -409   -244       C  
ATOM    348  CG  TYR A 290      -8.421 -32.756  -7.332  1.00 27.81           C  
ANISOU  348  CG  TYR A 290     2749   4422   3396     44   -267   -320       C  
ATOM    349  CD1 TYR A 290      -7.308 -32.128  -7.926  1.00 28.40           C  
ANISOU  349  CD1 TYR A 290     2655   4685   3451     20   -190   -332       C  
ATOM    350  CD2 TYR A 290      -9.598 -32.887  -8.097  1.00 27.42           C  
ANISOU  350  CD2 TYR A 290     2803   4294   3322     79   -212   -358       C  
ATOM    351  CE1 TYR A 290      -7.355 -31.641  -9.233  1.00 28.86           C  
ANISOU  351  CE1 TYR A 290     2666   4867   3432     36    -44   -352       C  
ATOM    352  CE2 TYR A 290      -9.658 -32.405  -9.407  1.00 29.59           C  
ANISOU  352  CE2 TYR A 290     3040   4690   3513    112    -99   -406       C  
ATOM    353  CZ  TYR A 290      -8.534 -31.783  -9.971  1.00 30.90           C  
ANISOU  353  CZ  TYR A 290     3056   5059   3626     92     -6   -388       C  
ATOM    354  OH  TYR A 290      -8.578 -31.299 -11.271  1.00 29.73           O  
ANISOU  354  OH  TYR A 290     2870   5073   3353    120    123   -385       O  
ATOM    355  N   ALA A 291      -7.032 -30.894  -4.091  1.00 27.64           N  
ANISOU  355  N   ALA A 291     2730   4489   3283   -312   -472   -198       N  
ATOM    356  CA  ALA A 291      -6.209 -29.678  -3.957  1.00 29.73           C  
ANISOU  356  CA  ALA A 291     2900   4831   3566   -471   -476   -229       C  
ATOM    357  C   ALA A 291      -5.319 -29.427  -5.174  1.00 33.04           C  
ANISOU  357  C   ALA A 291     3107   5365   4080   -477   -375   -222       C  
ATOM    358  O   ALA A 291      -4.795 -30.376  -5.778  1.00 34.02           O  
ANISOU  358  O   ALA A 291     3094   5586   4246   -323   -364   -235       O  
ATOM    359  CB  ALA A 291      -5.345 -29.760  -2.711  1.00 28.93           C  
ANISOU  359  CB  ALA A 291     2736   4815   3441   -507   -668   -242       C  
ATOM    360  N   LEU A 292      -5.148 -28.150  -5.531  1.00 32.88           N  
ANISOU  360  N   LEU A 292     3056   5336   4101   -650   -296   -200       N  
ATOM    361  CA  LEU A 292      -4.236 -27.781  -6.622  1.00 32.47           C  
ANISOU  361  CA  LEU A 292     2779   5432   4125   -697   -175   -139       C  
ATOM    362  C   LEU A 292      -2.828 -27.370  -6.150  1.00 33.82           C  
ANISOU  362  C   LEU A 292     2700   5725   4425   -834   -267   -138       C  
ATOM    363  O   LEU A 292      -1.938 -27.149  -6.973  1.00 33.35           O  
ANISOU  363  O   LEU A 292     2395   5833   4443   -881   -158    -69       O  
ATOM    364  CB  LEU A 292      -4.868 -26.698  -7.505  1.00 33.33           C  
ANISOU  364  CB  LEU A 292     2975   5460   4229   -807    -20    -46       C  
ATOM    365  CG  LEU A 292      -6.147 -27.068  -8.279  1.00 35.03           C  
ANISOU  365  CG  LEU A 292     3371   5615   4323   -665     75    -36       C  
ATOM    366  CD1 LEU A 292      -6.526 -25.911  -9.177  1.00 34.13           C  
ANISOU  366  CD1 LEU A 292     3301   5454   4213   -775    204     99       C  
ATOM    367  CD2 LEU A 292      -5.974 -28.319  -9.127  1.00 34.85           C  
ANISOU  367  CD2 LEU A 292     3255   5761   4225   -451    126    -86       C  
ATOM    368  N   GLY A 293      -2.641 -27.273  -4.830  1.00 33.08           N  
ANISOU  368  N   GLY A 293     2653   5576   4340   -897   -469   -213       N  
ATOM    369  CA  GLY A 293      -1.398 -26.779  -4.255  1.00 36.84           C  
ANISOU  369  CA  GLY A 293     2901   6150   4947  -1051   -609   -240       C  
ATOM    370  C   GLY A 293      -1.240 -25.271  -4.381  1.00 39.46           C  
ANISOU  370  C   GLY A 293     3208   6364   5419  -1329   -580   -219       C  
ATOM    371  O   GLY A 293      -0.125 -24.768  -4.290  1.00 42.82           O  
ANISOU  371  O   GLY A 293     3378   6875   6017  -1499   -651   -209       O  
ATOM    372  N   GLU A 294      -2.354 -24.558  -4.590  1.00 38.98           N  
ANISOU  372  N   GLU A 294     3399   6091   5322  -1377   -489   -207       N  
ATOM    373  CA  GLU A 294      -2.381 -23.079  -4.701  1.00 41.85           C  
ANISOU  373  CA  GLU A 294     3791   6252   5859  -1626   -479   -181       C  
ATOM    374  C   GLU A 294      -3.224 -22.547  -3.543  1.00 40.01           C  
ANISOU  374  C   GLU A 294     3829   5806   5567  -1644   -626   -369       C  
ATOM    375  O   GLU A 294      -4.446 -22.315  -3.702  1.00 36.11           O  
ANISOU  375  O   GLU A 294     3574   5152   4995  -1564   -535   -375       O  
ATOM    376  CB  GLU A 294      -3.020 -22.642  -6.040  1.00 42.34           C  
ANISOU  376  CB  GLU A 294     3914   6242   5931  -1626   -245      6       C  
ATOM    377  CG  GLU A 294      -2.181 -22.863  -7.293  1.00 47.61           C  
ANISOU  377  CG  GLU A 294     4309   7148   6633  -1640    -62    203       C  
ATOM    378  CD  GLU A 294      -2.990 -22.860  -8.598  1.00 54.70           C  
ANISOU  378  CD  GLU A 294     5312   8068   7404  -1537    155    368       C  
ATOM    379  OE1 GLU A 294      -4.197 -22.523  -8.600  1.00 54.56           O  
ANISOU  379  OE1 GLU A 294     5561   7841   7329  -1486    158    357       O  
ATOM    380  OE2 GLU A 294      -2.409 -23.202  -9.649  1.00 57.67           O1-
ANISOU  380  OE2 GLU A 294     5487   8704   7721  -1492    325    504       O1-
ATOM    381  N   GLY A 295      -2.589 -22.353  -2.387  1.00 38.54           N  
ANISOU  381  N   GLY A 295     3595   5644   5404  -1734   -854   -538       N  
ATOM    382  CA  GLY A 295      -3.327 -22.077  -1.150  1.00 40.19           C  
ANISOU  382  CA  GLY A 295     4053   5750   5467  -1696   -998   -758       C  
ATOM    383  C   GLY A 295      -4.431 -23.111  -0.928  1.00 40.23           C  
ANISOU  383  C   GLY A 295     4259   5828   5198  -1447   -911   -737       C  
ATOM    384  O   GLY A 295      -4.192 -24.319  -1.047  1.00 41.81           O  
ANISOU  384  O   GLY A 295     4377   6211   5297  -1304   -897   -636       O  
ATOM    385  N   ASP A 296      -5.639 -22.653  -0.607  1.00 39.13           N  
ANISOU  385  N   ASP A 296     4364   5537   4967  -1394   -854   -830       N  
ATOM    386  CA  ASP A 296      -6.780 -23.564  -0.412  1.00 34.91           C  
ANISOU  386  CA  ASP A 296     3993   5066   4205  -1191   -754   -790       C  
ATOM    387  C   ASP A 296      -7.647 -23.778  -1.667  1.00 30.31           C  
ANISOU  387  C   ASP A 296     3447   4395   3674  -1105   -540   -631       C  
ATOM    388  O   ASP A 296      -8.813 -24.146  -1.556  1.00 27.46           O  
ANISOU  388  O   ASP A 296     3230   4012   3192   -979   -453   -627       O  
ATOM    389  CB  ASP A 296      -7.660 -23.098   0.769  1.00 35.23           C  
ANISOU  389  CB  ASP A 296     4246   5070   4068  -1147   -803   -992       C  
ATOM    390  CG  ASP A 296      -8.344 -21.749   0.515  1.00 35.70           C  
ANISOU  390  CG  ASP A 296     4421   4863   4280  -1206   -742  -1116       C  
ATOM    391  OD1 ASP A 296      -8.202 -21.151  -0.583  1.00 33.65           O  
ANISOU  391  OD1 ASP A 296     4095   4428   4263  -1294   -664  -1001       O  
ATOM    392  OD2 ASP A 296      -9.036 -21.285   1.440  1.00 40.38           O1-
ANISOU  392  OD2 ASP A 296     5170   5431   4742  -1148   -772  -1326       O1-
ATOM    393  N   LYS A 297      -7.092 -23.550  -2.853  1.00 32.59           N  
ANISOU  393  N   LYS A 297     3593   4661   4129  -1174   -459   -497       N  
ATOM    394  CA  LYS A 297      -7.838 -23.812  -4.096  1.00 30.47           C  
ANISOU  394  CA  LYS A 297     3352   4364   3861  -1078   -281   -353       C  
ATOM    395  C   LYS A 297      -8.052 -25.307  -4.301  1.00 29.99           C  
ANISOU  395  C   LYS A 297     3268   4457   3668   -899   -251   -303       C  
ATOM    396  O   LYS A 297      -7.104 -26.092  -4.283  1.00 28.30           O  
ANISOU  396  O   LYS A 297     2904   4394   3456   -867   -306   -281       O  
ATOM    397  CB  LYS A 297      -7.175 -23.208  -5.335  1.00 32.78           C  
ANISOU  397  CB  LYS A 297     3498   4651   4306  -1187   -187   -198       C  
ATOM    398  CG  LYS A 297      -8.061 -23.322  -6.566  1.00 33.89           C  
ANISOU  398  CG  LYS A 297     3702   4778   4397  -1080    -28    -63       C  
ATOM    399  CD  LYS A 297      -7.371 -22.997  -7.866  1.00 38.56           C  
ANISOU  399  CD  LYS A 297     4135   5468   5048  -1150     92    131       C  
ATOM    400  CE  LYS A 297      -7.392 -21.521  -8.200  1.00 47.27           C  
ANISOU  400  CE  LYS A 297     5270   6358   6333  -1330    116    258       C  
ATOM    401  NZ  LYS A 297      -7.527 -21.326  -9.685  1.00 48.99           N1+
ANISOU  401  NZ  LYS A 297     5446   6667   6500  -1308    277    506       N1+
ATOM    402  N   VAL A 298      -9.321 -25.671  -4.492  1.00 29.28           N  
ANISOU  402  N   VAL A 298     3317   4307   3501   -783   -174   -291       N  
ATOM    403  CA  VAL A 298      -9.719 -27.018  -4.858  1.00 26.86           C  
ANISOU  403  CA  VAL A 298     3002   4076   3128   -631   -148   -246       C  
ATOM    404  C   VAL A 298     -10.461 -27.019  -6.201  1.00 25.49           C  
ANISOU  404  C   VAL A 298     2844   3872   2968   -562    -30   -185       C  
ATOM    405  O   VAL A 298     -11.003 -25.989  -6.618  1.00 26.09           O  
ANISOU  405  O   VAL A 298     2984   3850   3078   -611     32   -157       O  
ATOM    406  CB  VAL A 298     -10.538 -27.692  -3.725  1.00 28.13           C  
ANISOU  406  CB  VAL A 298     3282   4223   3184   -568   -198   -275       C  
ATOM    407  CG1 VAL A 298      -9.685 -27.814  -2.458  1.00 28.93           C  
ANISOU  407  CG1 VAL A 298     3361   4415   3216   -613   -337   -314       C  
ATOM    408  CG2 VAL A 298     -11.843 -26.940  -3.438  1.00 26.50           C  
ANISOU  408  CG2 VAL A 298     3218   3909   2942   -573   -122   -320       C  
ATOM    409  N   LYS A 299     -10.485 -28.168  -6.875  1.00 25.52           N  
ANISOU  409  N   LYS A 299     2793   3954   2950   -436    -20   -177       N  
ATOM    410  CA  LYS A 299     -11.297 -28.370  -8.091  1.00 24.89           C  
ANISOU  410  CA  LYS A 299     2738   3876   2842   -344     52   -160       C  
ATOM    411  C   LYS A 299     -12.038 -29.675  -7.921  1.00 24.54           C  
ANISOU  411  C   LYS A 299     2732   3789   2803   -230     -6   -211       C  
ATOM    412  O   LYS A 299     -11.502 -30.620  -7.324  1.00 22.51           O  
ANISOU  412  O   LYS A 299     2433   3540   2580   -190    -86   -230       O  
ATOM    413  CB  LYS A 299     -10.431 -28.544  -9.333  1.00 27.87           C  
ANISOU  413  CB  LYS A 299     2980   4423   3187   -291    114   -140       C  
ATOM    414  CG  LYS A 299     -10.349 -27.378 -10.293  1.00 33.09           C  
ANISOU  414  CG  LYS A 299     3625   5135   3813   -364    220    -21       C  
ATOM    415  CD  LYS A 299      -9.638 -27.866 -11.547  1.00 37.78           C  
ANISOU  415  CD  LYS A 299     4080   5971   4304   -266    303    -12       C  
ATOM    416  CE  LYS A 299      -9.582 -26.839 -12.668  1.00 42.03           C  
ANISOU  416  CE  LYS A 299     4596   6616   4757   -323    427    163       C  
ATOM    417  NZ  LYS A 299     -10.892 -26.606 -13.340  1.00 38.44           N1+
ANISOU  417  NZ  LYS A 299     4287   6105   4214   -249    421    200       N1+
ATOM    418  N   CYS A 300     -13.264 -29.724  -8.443  1.00 21.99           N  
ANISOU  418  N   CYS A 300     2475   3405   2475   -184     17   -218       N  
ATOM    419  CA  CYS A 300     -14.017 -30.955  -8.499  1.00 22.31           C  
ANISOU  419  CA  CYS A 300     2526   3383   2568   -101    -47   -265       C  
ATOM    420  C   CYS A 300     -13.501 -31.804  -9.662  1.00 23.34           C  
ANISOU  420  C   CYS A 300     2577   3597   2694     24    -80   -360       C  
ATOM    421  O   CYS A 300     -13.318 -31.285 -10.784  1.00 23.26           O  
ANISOU  421  O   CYS A 300     2537   3716   2585     64    -18   -375       O  
ATOM    422  CB  CYS A 300     -15.503 -30.634  -8.664  1.00 22.47           C  
ANISOU  422  CB  CYS A 300     2606   3328   2604   -105    -24   -255       C  
ATOM    423  SG  CYS A 300     -16.534 -32.078  -8.960  1.00 26.94           S  
ANISOU  423  SG  CYS A 300     3147   3801   3288    -40   -120   -314       S  
ATOM    424  N   PHE A 301     -13.269 -33.100  -9.397  1.00 23.49           N  
ANISOU  424  N   PHE A 301     2565   3545   2815     99   -178   -422       N  
ATOM    425  CA  PHE A 301     -12.791 -34.058 -10.417  1.00 22.73           C  
ANISOU  425  CA  PHE A 301     2394   3500   2742    258   -231   -578       C  
ATOM    426  C   PHE A 301     -13.782 -34.196 -11.561  1.00 22.83           C  
ANISOU  426  C   PHE A 301     2436   3527   2711    324   -250   -689       C  
ATOM    427  O   PHE A 301     -13.393 -34.462 -12.707  1.00 27.37           O  
ANISOU  427  O   PHE A 301     2959   4250   3190    458   -247   -835       O  
ATOM    428  CB  PHE A 301     -12.499 -35.438  -9.799  1.00 23.11           C  
ANISOU  428  CB  PHE A 301     2421   3385   2975    330   -366   -618       C  
ATOM    429  CG  PHE A 301     -13.714 -36.334  -9.662  1.00 23.34           C  
ANISOU  429  CG  PHE A 301     2511   3189   3168    317   -472   -634       C  
ATOM    430  CD1 PHE A 301     -14.065 -37.224 -10.692  1.00 24.87           C  
ANISOU  430  CD1 PHE A 301     2685   3312   3452    441   -571   -840       C  
ATOM    431  CD2 PHE A 301     -14.509 -36.292  -8.510  1.00 20.42           C  
ANISOU  431  CD2 PHE A 301     2204   2694   2861    176   -473   -455       C  
ATOM    432  CE1 PHE A 301     -15.185 -38.052 -10.571  1.00 26.18           C  
ANISOU  432  CE1 PHE A 301     2882   3242   3821    395   -690   -855       C  
ATOM    433  CE2 PHE A 301     -15.618 -37.105  -8.379  1.00 21.98           C  
ANISOU  433  CE2 PHE A 301     2419   2696   3236    133   -554   -432       C  
ATOM    434  CZ  PHE A 301     -15.962 -37.991  -9.410  1.00 25.61           C  
ANISOU  434  CZ  PHE A 301     2848   3042   3839    228   -674   -627       C  
ATOM    435  N   HIS A 302     -15.062 -34.012 -11.243  1.00 23.06           N  
ANISOU  435  N   HIS A 302     2533   3435   2795    241   -273   -630       N  
ATOM    436  CA  HIS A 302     -16.121 -34.233 -12.199  1.00 23.80           C  
ANISOU  436  CA  HIS A 302     2635   3524   2883    294   -337   -736       C  
ATOM    437  C   HIS A 302     -16.483 -33.012 -13.040  1.00 24.71           C  
ANISOU  437  C   HIS A 302     2772   3809   2808    296   -256   -681       C  
ATOM    438  O   HIS A 302     -16.350 -33.046 -14.275  1.00 27.67           O  
ANISOU  438  O   HIS A 302     3129   4355   3029    409   -273   -786       O  
ATOM    439  CB  HIS A 302     -17.362 -34.796 -11.543  1.00 22.67           C  
ANISOU  439  CB  HIS A 302     2503   3175   2935    212   -419   -702       C  
ATOM    440  CG  HIS A 302     -18.237 -35.513 -12.519  1.00 24.97           C  
ANISOU  440  CG  HIS A 302     2764   3422   3301    277   -559   -878       C  
ATOM    441  CD2 HIS A 302     -18.355 -36.830 -12.805  1.00 25.83           C  
ANISOU  441  CD2 HIS A 302     2844   3374   3596    331   -722  -1050       C  
ATOM    442  ND1 HIS A 302     -19.125 -34.857 -13.342  1.00 25.61           N  
ANISOU  442  ND1 HIS A 302     2841   3614   3276    295   -571   -904       N  
ATOM    443  CE1 HIS A 302     -19.754 -35.745 -14.092  1.00 28.16           C  
ANISOU  443  CE1 HIS A 302     3126   3880   3693    352   -742  -1100       C  
ATOM    444  NE2 HIS A 302     -19.302 -36.948 -13.784  1.00 28.52           N  
ANISOU  444  NE2 HIS A 302     3159   3746   3931    369   -835  -1204       N  
ATOM    445  N   CYS A 303     -16.936 -31.949 -12.378  1.00 23.17           N  
ANISOU  445  N   CYS A 303     2619   3570   2615    188   -178   -519       N  
ATOM    446  CA  CYS A 303     -17.346 -30.742 -13.084  1.00 23.38           C  
ANISOU  446  CA  CYS A 303     2674   3694   2515    193   -121   -428       C  
ATOM    447  C   CYS A 303     -16.181 -29.800 -13.452  1.00 21.76           C  
ANISOU  447  C   CYS A 303     2467   3630   2171    170     -6   -318       C  
ATOM    448  O   CYS A 303     -16.350 -28.927 -14.293  1.00 22.99           O  
ANISOU  448  O   CYS A 303     2643   3886   2206    190     33   -215       O  
ATOM    449  CB  CYS A 303     -18.494 -30.022 -12.362  1.00 22.09           C  
ANISOU  449  CB  CYS A 303     2543   3400   2450    124   -105   -337       C  
ATOM    450  SG  CYS A 303     -18.133 -29.266 -10.751  1.00 22.79           S  
ANISOU  450  SG  CYS A 303     2677   3373   2609     -1     -3   -240       S  
ATOM    451  N   GLY A 304     -15.014 -29.978 -12.833  1.00 22.61           N  
ANISOU  451  N   GLY A 304     2535   3747   2310    123     40   -315       N  
ATOM    452  CA  GLY A 304     -13.856 -29.094 -13.060  1.00 22.36           C  
ANISOU  452  CA  GLY A 304     2457   3839   2200     61    148   -198       C  
ATOM    453  C   GLY A 304     -13.974 -27.808 -12.231  1.00 25.53           C  
ANISOU  453  C   GLY A 304     2919   4092   2689    -86    190    -59       C  
ATOM    454  O   GLY A 304     -13.076 -26.977 -12.242  1.00 25.84           O  
ANISOU  454  O   GLY A 304     2919   4168   2731   -183    258     50       O  
ATOM    455  N   GLY A 305     -15.086 -27.644 -11.507  1.00 23.21           N  
ANISOU  455  N   GLY A 305     2706   3629   2484   -101    147    -78       N  
ATOM    456  CA  GLY A 305     -15.355 -26.420 -10.810  1.00 23.36           C  
ANISOU  456  CA  GLY A 305     2791   3502   2583   -193    177     -5       C  
ATOM    457  C   GLY A 305     -14.391 -26.141  -9.686  1.00 26.12           C  
ANISOU  457  C   GLY A 305     3132   3802   2991   -309    181    -26       C  
ATOM    458  O   GLY A 305     -14.153 -27.011  -8.842  1.00 24.77           O  
ANISOU  458  O   GLY A 305     2943   3646   2822   -307    139   -106       O  
ATOM    459  N   GLY A 306     -13.848 -24.918  -9.694  1.00 25.86           N  
ANISOU  459  N   GLY A 306     3108   3702   3016   -414    212     58       N  
ATOM    460  CA  GLY A 306     -12.880 -24.448  -8.721  1.00 26.18           C  
ANISOU  460  CA  GLY A 306     3128   3690   3130   -547    187     22       C  
ATOM    461  C   GLY A 306     -13.468 -23.540  -7.655  1.00 28.02           C  
ANISOU  461  C   GLY A 306     3470   3727   3449   -591    153    -65       C  
ATOM    462  O   GLY A 306     -14.392 -22.765  -7.927  1.00 28.63           O  
ANISOU  462  O   GLY A 306     3624   3666   3588   -550    173    -38       O  
ATOM    463  N   LEU A 307     -12.915 -23.653  -6.445  1.00 28.50           N  
ANISOU  463  N   LEU A 307     3532   3794   3502   -655     91   -183       N  
ATOM    464  CA  LEU A 307     -13.304 -22.877  -5.266  1.00 29.75           C  
ANISOU  464  CA  LEU A 307     3790   3822   3691   -683     49   -330       C  
ATOM    465  C   LEU A 307     -12.081 -22.526  -4.415  1.00 31.62           C  
ANISOU  465  C   LEU A 307     3989   4068   3958   -821    -51   -423       C  
ATOM    466  O   LEU A 307     -11.190 -23.362  -4.246  1.00 31.03           O  
ANISOU  466  O   LEU A 307     3815   4157   3818   -845    -97   -400       O  
ATOM    467  CB  LEU A 307     -14.292 -23.684  -4.437  1.00 30.57           C  
ANISOU  467  CB  LEU A 307     3949   4003   3663   -571     70   -414       C  
ATOM    468  CG  LEU A 307     -15.829 -23.595  -4.550  1.00 32.55           C  
ANISOU  468  CG  LEU A 307     4252   4199   3916   -448    147   -427       C  
ATOM    469  CD1 LEU A 307     -16.451 -22.656  -5.587  1.00 26.77           C  
ANISOU  469  CD1 LEU A 307     3539   3312   3321   -405    177   -360       C  
ATOM    470  CD2 LEU A 307     -16.386 -24.998  -4.607  1.00 28.80           C  
ANISOU  470  CD2 LEU A 307     3727   3860   3355   -380    173   -365       C  
ATOM    471  N   THR A 308     -12.055 -21.293  -3.892  1.00 31.82           N  
ANISOU  471  N   THR A 308     4084   3905   4101   -901   -107   -543       N  
ATOM    472  CA  THR A 308     -10.956 -20.774  -3.066  1.00 34.71           C  
ANISOU  472  CA  THR A 308     4413   4247   4528  -1051   -242   -674       C  
ATOM    473  C   THR A 308     -11.512 -20.024  -1.851  1.00 35.63           C  
ANISOU  473  C   THR A 308     4672   4248   4617  -1021   -314   -946       C  
ATOM    474  O   THR A 308     -12.730 -19.831  -1.729  1.00 34.50           O  
ANISOU  474  O   THR A 308     4637   4038   4434   -881   -234  -1012       O  
ATOM    475  CB  THR A 308     -10.031 -19.782  -3.831  1.00 37.54           C  
ANISOU  475  CB  THR A 308     4676   4441   5146  -1243   -271   -562       C  
ATOM    476  CG2 THR A 308      -9.499 -20.361  -5.108  1.00 38.36           C  
ANISOU  476  CG2 THR A 308     4631   4695   5249  -1259   -166   -301       C  
ATOM    477  OG1 THR A 308     -10.746 -18.575  -4.137  1.00 38.50           O  
ANISOU  477  OG1 THR A 308     4910   4260   5457  -1249   -256   -566       O  
ATOM    478  N   ASP A 309     -10.603 -19.609  -0.961  1.00 37.10           N  
ANISOU  478  N   ASP A 309     4841   4434   4822  -1141   -474  -1125       N  
ATOM    479  CA  ASP A 309     -10.884 -18.696   0.163  1.00 38.20           C  
ANISOU  479  CA  ASP A 309     5109   4452   4953  -1132   -581  -1448       C  
ATOM    480  C   ASP A 309     -12.003 -19.213   1.052  1.00 36.54           C  
ANISOU  480  C   ASP A 309     5018   4421   4445   -929   -500  -1582       C  
ATOM    481  O   ASP A 309     -13.017 -18.550   1.255  1.00 37.04           O  
ANISOU  481  O   ASP A 309     5189   4351   4533   -810   -434  -1736       O  
ATOM    482  CB  ASP A 309     -11.173 -17.264  -0.320  1.00 43.58           C  
ANISOU  482  CB  ASP A 309     5856   4741   5963  -1190   -600  -1510       C  
ATOM    483  CG  ASP A 309     -10.076 -16.707  -1.209  1.00 48.31           C  
ANISOU  483  CG  ASP A 309     6320   5165   6871  -1424   -659  -1318       C  
ATOM    484  OD1 ASP A 309     -10.314 -16.550  -2.420  1.00 54.02           O  
ANISOU  484  OD1 ASP A 309     7010   5778   7737  -1433   -541  -1039       O  
ATOM    485  OD2 ASP A 309      -8.972 -16.423  -0.710  1.00 56.03           O1-
ANISOU  485  OD2 ASP A 309     7210   6137   7941  -1605   -826  -1429       O1-
ATOM    486  N   TRP A 310     -11.787 -20.418   1.571  1.00 35.66           N  
ANISOU  486  N   TRP A 310     4868   4616   4066   -886   -500  -1502       N  
ATOM    487  CA  TRP A 310     -12.736 -21.121   2.426  1.00 35.72           C  
ANISOU  487  CA  TRP A 310     4953   4853   3766   -726   -405  -1541       C  
ATOM    488  C   TRP A 310     -12.829 -20.465   3.812  1.00 39.71           C  
ANISOU  488  C   TRP A 310     5573   5447   4068   -682   -495  -1882       C  
ATOM    489  O   TRP A 310     -11.842 -20.416   4.536  1.00 42.47           O  
ANISOU  489  O   TRP A 310     5913   5906   4318   -768   -683  -2007       O  
ATOM    490  CB  TRP A 310     -12.304 -22.586   2.543  1.00 33.83           C  
ANISOU  490  CB  TRP A 310     4636   4869   3348   -720   -414  -1311       C  
ATOM    491  CG  TRP A 310     -12.493 -23.338   1.253  1.00 32.02           C  
ANISOU  491  CG  TRP A 310     4316   4579   3271   -706   -305  -1041       C  
ATOM    492  CD1 TRP A 310     -11.602 -23.445   0.217  1.00 31.43           C  
ANISOU  492  CD1 TRP A 310     4122   4429   3390   -793   -342   -906       C  
ATOM    493  CD2 TRP A 310     -13.647 -24.088   0.865  1.00 30.01           C  
ANISOU  493  CD2 TRP A 310     4069   4357   2977   -595   -149   -896       C  
ATOM    494  CE2 TRP A 310     -13.387 -24.623  -0.416  1.00 27.69           C  
ANISOU  494  CE2 TRP A 310     3681   3995   2846   -612   -122   -711       C  
ATOM    495  CE3 TRP A 310     -14.881 -24.362   1.481  1.00 30.79           C  
ANISOU  495  CE3 TRP A 310     4226   4556   2917   -489    -25   -910       C  
ATOM    496  NE1 TRP A 310     -12.131 -24.214  -0.791  1.00 28.81           N  
ANISOU  496  NE1 TRP A 310     3747   4091   3108   -722   -224   -718       N  
ATOM    497  CZ2 TRP A 310     -14.318 -25.417  -1.097  1.00 26.98           C  
ANISOU  497  CZ2 TRP A 310     3567   3904   2780   -529    -15   -572       C  
ATOM    498  CZ3 TRP A 310     -15.802 -25.150   0.803  1.00 28.77           C  
ANISOU  498  CZ3 TRP A 310     3920   4293   2719   -429     95   -734       C  
ATOM    499  CH2 TRP A 310     -15.514 -25.669  -0.473  1.00 27.24           C  
ANISOU  499  CH2 TRP A 310     3647   4001   2702   -451     80   -582       C  
ATOM    500  N   LYS A 311     -14.014 -19.967   4.165  1.00 42.05           N  
ANISOU  500  N   LYS A 311     5963   5718   4296   -533   -368  -2050       N  
ATOM    501  CA  LYS A 311     -14.310 -19.486   5.518  1.00 45.51           C  
ANISOU  501  CA  LYS A 311     6513   6320   4458   -432   -403  -2397       C  
ATOM    502  C   LYS A 311     -14.642 -20.710   6.392  1.00 45.43           C  
ANISOU  502  C   LYS A 311     6502   6740   4018   -347   -311  -2253       C  
ATOM    503  O   LYS A 311     -15.032 -21.755   5.844  1.00 41.47           O  
ANISOU  503  O   LYS A 311     5925   6311   3520   -341   -180  -1915       O  
ATOM    504  CB  LYS A 311     -15.491 -18.512   5.509  1.00 48.19           C  
ANISOU  504  CB  LYS A 311     6924   6483   4903   -269   -277  -2632       C  
ATOM    505  CG  LYS A 311     -15.178 -17.066   5.150  1.00 54.14           C  
ANISOU  505  CG  LYS A 311     7730   6808   6032   -322   -419  -2887       C  
ATOM    506  CD  LYS A 311     -15.438 -16.822   3.679  1.00 59.93           C  
ANISOU  506  CD  LYS A 311     8401   7213   7156   -365   -349  -2609       C  
ATOM    507  CE  LYS A 311     -16.413 -15.684   3.413  1.00 66.72           C  
ANISOU  507  CE  LYS A 311     9326   7752   8273   -211   -297  -2795       C  
ATOM    508  NZ  LYS A 311     -16.857 -15.786   1.984  1.00 62.85           N1+
ANISOU  508  NZ  LYS A 311     8762   7074   8045   -216   -199  -2433       N1+
ATOM    509  N   PRO A 312     -14.494 -20.598   7.743  1.00 48.33           N  
ANISOU  509  N   PRO A 312     6956   7395   4013   -288   -388  -2497       N  
ATOM    510  CA  PRO A 312     -14.897 -21.730   8.607  1.00 49.31           C  
ANISOU  510  CA  PRO A 312     7086   7947   3704   -207   -278  -2303       C  
ATOM    511  C   PRO A 312     -16.352 -22.198   8.400  1.00 49.04           C  
ANISOU  511  C   PRO A 312     7010   7998   3625    -84     28  -2123       C  
ATOM    512  O   PRO A 312     -16.624 -23.399   8.503  1.00 48.51           O  
ANISOU  512  O   PRO A 312     6888   8136   3408    -94    130  -1776       O  
ATOM    513  CB  PRO A 312     -14.679 -21.201  10.046  1.00 53.91           C  
ANISOU  513  CB  PRO A 312     7786   8825   3873   -129   -393  -2672       C  
ATOM    514  CG  PRO A 312     -14.453 -19.728   9.931  1.00 55.14           C  
ANISOU  514  CG  PRO A 312     8004   8661   4285   -135   -528  -3122       C  
ATOM    515  CD  PRO A 312     -13.950 -19.470   8.536  1.00 52.92           C  
ANISOU  515  CD  PRO A 312     7633   7932   4543   -295   -592  -2950       C  
ATOM    516  N   SER A 313     -17.255 -21.257   8.113  1.00 48.87           N  
ANISOU  516  N   SER A 313     7000   7800   3769     28    156  -2352       N  
ATOM    517  CA  SER A 313     -18.686 -21.523   7.924  1.00 48.94           C  
ANISOU  517  CA  SER A 313     6933   7889   3774    158    437  -2237       C  
ATOM    518  C   SER A 313     -19.097 -22.092   6.545  1.00 46.91           C  
ANISOU  518  C   SER A 313     6556   7392   3876     95    512  -1899       C  
ATOM    519  O   SER A 313     -20.282 -22.383   6.326  1.00 49.17           O  
ANISOU  519  O   SER A 313     6746   7742   4194    183    718  -1785       O  
ATOM    520  CB  SER A 313     -19.457 -20.232   8.158  1.00 50.81           C  
ANISOU  520  CB  SER A 313     7212   8022   4072    338    514  -2650       C  
ATOM    521  OG  SER A 313     -19.281 -19.358   7.057  1.00 50.39           O  
ANISOU  521  OG  SER A 313     7163   7496   4487    302    409  -2723       O  
ATOM    522  N   GLU A 314     -18.141 -22.249   5.627  1.00 42.37           N  
ANISOU  522  N   GLU A 314     5967   6573   3558    -50    346  -1754       N  
ATOM    523  CA  GLU A 314     -18.462 -22.673   4.264  1.00 39.41           C  
ANISOU  523  CA  GLU A 314     5496   5984   3494    -91    394  -1495       C  
ATOM    524  C   GLU A 314     -18.261 -24.173   4.108  1.00 38.44           C  
ANISOU  524  C   GLU A 314     5301   6003   3300   -171    401  -1149       C  
ATOM    525  O   GLU A 314     -17.138 -24.668   4.177  1.00 40.65           O  
ANISOU  525  O   GLU A 314     5593   6308   3543   -268    250  -1059       O  
ATOM    526  CB  GLU A 314     -17.661 -21.875   3.224  1.00 37.05           C  
ANISOU  526  CB  GLU A 314     5212   5342   3523   -179    244  -1540       C  
ATOM    527  CG  GLU A 314     -18.049 -20.403   3.163  1.00 39.65           C  
ANISOU  527  CG  GLU A 314     5605   5429   4031    -96    235  -1827       C  
ATOM    528  CD  GLU A 314     -17.163 -19.568   2.248  1.00 41.59           C  
ANISOU  528  CD  GLU A 314     5868   5331   4603   -220     81  -1827       C  
ATOM    529  OE1 GLU A 314     -15.927 -19.820   2.147  1.00 38.38           O  
ANISOU  529  OE1 GLU A 314     5441   4930   4211   -380    -57  -1749       O  
ATOM    530  OE2 GLU A 314     -17.716 -18.640   1.620  1.00 41.55           O1-
ANISOU  530  OE2 GLU A 314     5880   5053   4853   -152    101  -1883       O1-
ATOM    531  N   ASP A 315     -19.369 -24.880   3.899  1.00 38.41           N  
ANISOU  531  N   ASP A 315     5207   6075   3312   -127    567   -966       N  
ATOM    532  CA  ASP A 315     -19.401 -26.336   3.751  1.00 39.38           C  
ANISOU  532  CA  ASP A 315     5256   6280   3426   -199    580   -640       C  
ATOM    533  C   ASP A 315     -19.020 -26.771   2.313  1.00 35.35           C  
ANISOU  533  C   ASP A 315     4688   5518   3225   -260    483   -508       C  
ATOM    534  O   ASP A 315     -19.532 -26.209   1.339  1.00 31.81           O  
ANISOU  534  O   ASP A 315     4203   4897   2987   -222    513   -567       O  
ATOM    535  CB  ASP A 315     -20.820 -26.826   4.115  1.00 47.24           C  
ANISOU  535  CB  ASP A 315     6150   7444   4355   -149    796   -517       C  
ATOM    536  CG  ASP A 315     -20.982 -28.355   4.041  1.00 49.37           C  
ANISOU  536  CG  ASP A 315     6337   7759   4662   -245    805   -163       C  
ATOM    537  OD1 ASP A 315     -21.681 -28.845   3.122  1.00 43.43           O  
ANISOU  537  OD1 ASP A 315     5472   6862   4168   -269    839    -44       O  
ATOM    538  OD2 ASP A 315     -20.408 -29.058   4.903  1.00 53.20           O1-
ANISOU  538  OD2 ASP A 315     6872   8409   4933   -293    758     -5       O1-
ATOM    539  N   PRO A 316     -18.123 -27.772   2.172  1.00 33.16           N  
ANISOU  539  N   PRO A 316     4400   5238   2961   -333    362   -334       N  
ATOM    540  CA  PRO A 316     -17.782 -28.296   0.834  1.00 28.11           C  
ANISOU  540  CA  PRO A 316     3698   4408   2575   -361    286   -239       C  
ATOM    541  C   PRO A 316     -18.987 -28.625  -0.065  1.00 26.95           C  
ANISOU  541  C   PRO A 316     3464   4167   2608   -331    377   -169       C  
ATOM    542  O   PRO A 316     -19.032 -28.177  -1.212  1.00 30.31           O  
ANISOU  542  O   PRO A 316     3868   4453   3195   -307    353   -226       O  
ATOM    543  CB  PRO A 316     -16.941 -29.546   1.142  1.00 28.21           C  
ANISOU  543  CB  PRO A 316     3697   4471   2551   -401    172    -59       C  
ATOM    544  CG  PRO A 316     -16.322 -29.230   2.471  1.00 31.85           C  
ANISOU  544  CG  PRO A 316     4235   5121   2745   -411    120   -110       C  
ATOM    545  CD  PRO A 316     -17.372 -28.468   3.241  1.00 31.96           C  
ANISOU  545  CD  PRO A 316     4291   5269   2584   -367    278   -228       C  
ATOM    546  N   TRP A 317     -19.952 -29.390   0.429  1.00 28.05           N  
ANISOU  546  N   TRP A 317     3542   4398   2718   -339    474    -31       N  
ATOM    547  CA  TRP A 317     -21.114 -29.788  -0.395  1.00 26.63           C  
ANISOU  547  CA  TRP A 317     3245   4134   2739   -332    531     33       C  
ATOM    548  C   TRP A 317     -22.027 -28.627  -0.784  1.00 25.56           C  
ANISOU  548  C   TRP A 317     3073   3978   2661   -244    623   -123       C  
ATOM    549  O   TRP A 317     -22.462 -28.522  -1.945  1.00 25.38           O  
ANISOU  549  O   TRP A 317     2991   3831   2822   -212    579   -142       O  
ATOM    550  CB  TRP A 317     -21.932 -30.880   0.280  1.00 25.52           C  
ANISOU  550  CB  TRP A 317     3012   4089   2595   -396    614    247       C  
ATOM    551  CG  TRP A 317     -21.524 -32.321  -0.012  1.00 26.54           C  
ANISOU  551  CG  TRP A 317     3116   4094   2874   -475    487    441       C  
ATOM    552  CD1 TRP A 317     -21.251 -33.299   0.923  1.00 27.32           C  
ANISOU  552  CD1 TRP A 317     3232   4252   2897   -544    473    673       C  
ATOM    553  CD2 TRP A 317     -21.345 -32.948  -1.302  1.00 24.18           C  
ANISOU  553  CD2 TRP A 317     2779   3582   2826   -475    345    413       C  
ATOM    554  CE2 TRP A 317     -20.967 -34.299  -1.066  1.00 26.10           C  
ANISOU  554  CE2 TRP A 317     3015   3728   3175   -536    244    599       C  
ATOM    555  CE3 TRP A 317     -21.468 -32.506  -2.628  1.00 23.67           C  
ANISOU  555  CE3 TRP A 317     2689   3414   2891   -414    287    249       C  
ATOM    556  NE1 TRP A 317     -20.916 -34.484   0.292  1.00 26.63           N  
ANISOU  556  NE1 TRP A 317     3117   3951   3050   -584    320    784       N  
ATOM    557  CZ2 TRP A 317     -20.709 -35.209  -2.117  1.00 26.56           C  
ANISOU  557  CZ2 TRP A 317     3040   3568   3483   -528     84    569       C  
ATOM    558  CZ3 TRP A 317     -21.208 -33.422  -3.680  1.00 24.31           C  
ANISOU  558  CZ3 TRP A 317     2738   3336   3163   -410    138    231       C  
ATOM    559  CH2 TRP A 317     -20.837 -34.745  -3.412  1.00 23.39           C  
ANISOU  559  CH2 TRP A 317     2614   3109   3164   -460     39    361       C  
ATOM    560  N   GLU A 318     -22.308 -27.767   0.188  1.00 27.43           N  
ANISOU  560  N   GLU A 318     3347   4342   2731   -186    734   -245       N  
ATOM    561  CA  GLU A 318     -23.092 -26.546  -0.028  1.00 29.03           C  
ANISOU  561  CA  GLU A 318     3527   4502   3001    -66    810   -427       C  
ATOM    562  C   GLU A 318     -22.482 -25.615  -1.075  1.00 26.52           C  
ANISOU  562  C   GLU A 318     3286   3958   2831    -37    687   -530       C  
ATOM    563  O   GLU A 318     -23.208 -25.084  -1.924  1.00 24.97           O  
ANISOU  563  O   GLU A 318     3032   3652   2803     44    688   -555       O  
ATOM    564  CB  GLU A 318     -23.313 -25.803   1.288  1.00 31.32           C  
ANISOU  564  CB  GLU A 318     3865   4970   3065     12    935   -595       C  
ATOM    565  CG  GLU A 318     -24.119 -26.624   2.274  1.00 38.65           C  
ANISOU  565  CG  GLU A 318     4687   6176   3822     -5   1109   -455       C  
ATOM    566  CD  GLU A 318     -24.494 -25.873   3.549  1.00 47.03           C  
ANISOU  566  CD  GLU A 318     5775   7486   4608    112   1269   -651       C  
ATOM    567  OE1 GLU A 318     -24.364 -24.624   3.581  1.00 50.97           O  
ANISOU  567  OE1 GLU A 318     6359   7887   5119    232   1241   -944       O  
ATOM    568  OE2 GLU A 318     -24.920 -26.546   4.524  1.00 47.64           O1-
ANISOU  568  OE2 GLU A 318     5788   7858   4455     85   1422   -508       O1-
ATOM    569  N   GLN A 319     -21.161 -25.427  -0.998  1.00 24.51           N  
ANISOU  569  N   GLN A 319     3145   3651   2517   -106    577   -564       N  
ATOM    570  CA  GLN A 319     -20.437 -24.582  -1.942  1.00 24.12           C  
ANISOU  570  CA  GLN A 319     3152   3406   2605   -118    475   -610       C  
ATOM    571  C   GLN A 319     -20.406 -25.167  -3.356  1.00 22.01           C  
ANISOU  571  C   GLN A 319     2823   3070   2470   -135    413   -461       C  
ATOM    572  O   GLN A 319     -20.484 -24.434  -4.355  1.00 23.16           O  
ANISOU  572  O   GLN A 319     2975   3087   2737    -97    379   -451       O  
ATOM    573  CB  GLN A 319     -19.028 -24.274  -1.421  1.00 23.37           C  
ANISOU  573  CB  GLN A 319     3148   3306   2427   -209    378   -681       C  
ATOM    574  CG  GLN A 319     -19.004 -23.420  -0.157  1.00 24.89           C  
ANISOU  574  CG  GLN A 319     3423   3544   2490   -178    396   -901       C  
ATOM    575  CD  GLN A 319     -19.611 -22.042  -0.356  1.00 26.05           C  
ANISOU  575  CD  GLN A 319     3609   3499   2789    -81    420  -1076       C  
ATOM    576  NE2 GLN A 319     -20.594 -21.706   0.471  1.00 26.64           N  
ANISOU  576  NE2 GLN A 319     3681   3668   2772     48    534  -1236       N  
ATOM    577  OE1 GLN A 319     -19.200 -21.291  -1.240  1.00 26.17           O  
ANISOU  577  OE1 GLN A 319     3649   3288   3007   -115    342  -1056       O  
ATOM    578  N   HIS A 320     -20.292 -26.487  -3.418  1.00 20.94           N  
ANISOU  578  N   HIS A 320     2632   3019   2304   -182    390   -347       N  
ATOM    579  CA  HIS A 320     -20.299 -27.243  -4.667  1.00 20.62           C  
ANISOU  579  CA  HIS A 320     2531   2940   2364   -181    320   -258       C  
ATOM    580  C   HIS A 320     -21.641 -27.009  -5.367  1.00 22.71           C  
ANISOU  580  C   HIS A 320     2716   3173   2740   -100    345   -258       C  
ATOM    581  O   HIS A 320     -21.667 -26.689  -6.565  1.00 22.05           O  
ANISOU  581  O   HIS A 320     2626   3037   2715    -55    283   -242       O  
ATOM    582  CB  HIS A 320     -20.101 -28.731  -4.341  1.00 21.44           C  
ANISOU  582  CB  HIS A 320     2591   3099   2456   -233    283   -169       C  
ATOM    583  CG  HIS A 320     -19.614 -29.567  -5.489  1.00 20.67           C  
ANISOU  583  CG  HIS A 320     2460   2956   2437   -225    177   -146       C  
ATOM    584  CD2 HIS A 320     -19.595 -29.343  -6.823  1.00 20.16           C  
ANISOU  584  CD2 HIS A 320     2377   2868   2415   -171    129   -180       C  
ATOM    585  ND1 HIS A 320     -19.062 -30.817  -5.303  1.00 23.71           N  
ANISOU  585  ND1 HIS A 320     2826   3332   2851   -253    105    -93       N  
ATOM    586  CE1 HIS A 320     -18.725 -31.323  -6.472  1.00 22.34           C  
ANISOU  586  CE1 HIS A 320     2621   3123   2744   -204     20   -139       C  
ATOM    587  NE2 HIS A 320     -19.038 -30.450  -7.411  1.00 21.33           N  
ANISOU  587  NE2 HIS A 320     2494   3014   2597   -158     40   -189       N  
ATOM    588  N   ALA A 321     -22.741 -27.169  -4.609  1.00 22.91           N  
ANISOU  588  N   ALA A 321     2664   3263   2776    -77    438   -261       N  
ATOM    589  CA  ALA A 321     -24.103 -26.887  -5.097  1.00 22.97           C  
ANISOU  589  CA  ALA A 321     2552   3266   2909      9    466   -271       C  
ATOM    590  C   ALA A 321     -24.316 -25.428  -5.452  1.00 23.82           C  
ANISOU  590  C   ALA A 321     2707   3278   3065    125    469   -352       C  
ATOM    591  O   ALA A 321     -24.959 -25.118  -6.467  1.00 24.65           O  
ANISOU  591  O   ALA A 321     2752   3334   3280    208    403   -324       O  
ATOM    592  CB  ALA A 321     -25.162 -27.376  -4.114  1.00 20.92           C  
ANISOU  592  CB  ALA A 321     2161   3134   2654     -3    596   -242       C  
ATOM    593  N   LYS A 322     -23.781 -24.532  -4.630  1.00 23.44           N  
ANISOU  593  N   LYS A 322     2767   3191   2948    137    522   -453       N  
ATOM    594  CA  LYS A 322     -23.968 -23.084  -4.837  1.00 25.23           C  
ANISOU  594  CA  LYS A 322     3051   3260   3275    248    512   -543       C  
ATOM    595  C   LYS A 322     -23.406 -22.648  -6.201  1.00 23.29           C  
ANISOU  595  C   LYS A 322     2862   2875   3111    237    389   -428       C  
ATOM    596  O   LYS A 322     -24.097 -22.029  -6.999  1.00 24.16           O  
ANISOU  596  O   LYS A 322     2940   2897   3343    347    344   -381       O  
ATOM    597  CB  LYS A 322     -23.331 -22.304  -3.681  1.00 25.52           C  
ANISOU  597  CB  LYS A 322     3207   3258   3232    236    554   -711       C  
ATOM    598  CG  LYS A 322     -23.393 -20.796  -3.820  1.00 28.38           C  
ANISOU  598  CG  LYS A 322     3648   3386   3749    338    517   -828       C  
ATOM    599  CD  LYS A 322     -23.021 -20.137  -2.499  1.00 30.28           C  
ANISOU  599  CD  LYS A 322     3984   3615   3906    351    554  -1074       C  
ATOM    600  CE  LYS A 322     -23.758 -18.826  -2.326  1.00 32.21           C  
ANISOU  600  CE  LYS A 322     4249   3664   4326    538    566  -1268       C  
ATOM    601  NZ  LYS A 322     -23.071 -17.953  -1.344  1.00 34.34           N1+
ANISOU  601  NZ  LYS A 322     4656   3822   4570    528    527  -1539       N1+
ATOM    602  N   TRP A 323     -22.146 -22.989  -6.437  1.00 20.50           N  
ANISOU  602  N   TRP A 323     2581   2531   2679    111    340   -369       N  
ATOM    603  CA  TRP A 323     -21.399 -22.497  -7.573  1.00 21.38           C  
ANISOU  603  CA  TRP A 323     2744   2555   2825     79    263   -247       C  
ATOM    604  C   TRP A 323     -21.414 -23.440  -8.789  1.00 22.19           C  
ANISOU  604  C   TRP A 323     2782   2787   2862     85    206   -131       C  
ATOM    605  O   TRP A 323     -21.270 -22.971  -9.928  1.00 22.16           O  
ANISOU  605  O   TRP A 323     2797   2763   2860    115    155     -7       O  
ATOM    606  CB  TRP A 323     -19.945 -22.187  -7.132  1.00 19.28           C  
ANISOU  606  CB  TRP A 323     2557   2246   2523    -60    254   -265       C  
ATOM    607  CG  TRP A 323     -19.905 -21.090  -6.159  1.00 20.49           C  
ANISOU  607  CG  TRP A 323     2786   2241   2758    -58    265   -411       C  
ATOM    608  CD1 TRP A 323     -19.751 -21.203  -4.803  1.00 20.43           C  
ANISOU  608  CD1 TRP A 323     2809   2293   2661    -81    297   -588       C  
ATOM    609  CD2 TRP A 323     -20.022 -19.686  -6.435  1.00 21.17           C  
ANISOU  609  CD2 TRP A 323     2940   2073   3032    -20    227   -411       C  
ATOM    610  CE2 TRP A 323     -19.929 -19.011  -5.195  1.00 22.01           C  
ANISOU  610  CE2 TRP A 323     3114   2075   3174    -18    229   -645       C  
ATOM    611  CE3 TRP A 323     -20.197 -18.935  -7.613  1.00 22.91           C  
ANISOU  611  CE3 TRP A 323     3174   2139   3391     17    178   -226       C  
ATOM    612  NE1 TRP A 323     -19.764 -19.962  -4.228  1.00 21.87           N  
ANISOU  612  NE1 TRP A 323     3071   2286   2952    -52    276   -749       N  
ATOM    613  CZ2 TRP A 323     -20.002 -17.612  -5.079  1.00 24.29           C  
ANISOU  613  CZ2 TRP A 323     3484   2062   3683     23    175   -739       C  
ATOM    614  CZ3 TRP A 323     -20.270 -17.535  -7.507  1.00 24.24           C  
ANISOU  614  CZ3 TRP A 323     3424   1998   3788     48    128   -254       C  
ATOM    615  CH2 TRP A 323     -20.172 -16.892  -6.243  1.00 25.62           C  
ANISOU  615  CH2 TRP A 323     3665   2026   4044     51    123   -528       C  
ATOM    616  N   TYR A 324     -21.587 -24.753  -8.552  1.00 22.63           N  
ANISOU  616  N   TYR A 324     2767   2971   2860     58    206   -169       N  
ATOM    617  CA  TYR A 324     -21.624 -25.751  -9.659  1.00 22.39           C  
ANISOU  617  CA  TYR A 324     2679   3046   2783     77    126   -128       C  
ATOM    618  C   TYR A 324     -22.888 -26.619  -9.672  1.00 22.81           C  
ANISOU  618  C   TYR A 324     2613   3144   2910    118     89   -170       C  
ATOM    619  O   TYR A 324     -22.782 -27.857  -9.604  1.00 21.87           O  
ANISOU  619  O   TYR A 324     2447   3068   2795     67     51   -201       O  
ATOM    620  CB  TYR A 324     -20.305 -26.547  -9.729  1.00 21.46           C  
ANISOU  620  CB  TYR A 324     2583   2998   2574     -0    113   -133       C  
ATOM    621  CG  TYR A 324     -19.169 -25.560  -9.722  1.00 21.79           C  
ANISOU  621  CG  TYR A 324     2694   3003   2584    -60    149    -77       C  
ATOM    622  CD1 TYR A 324     -18.405 -25.348  -8.570  1.00 22.34           C  
ANISOU  622  CD1 TYR A 324     2800   3029   2659   -151    185   -124       C  
ATOM    623  CD2 TYR A 324     -18.858 -24.821 -10.887  1.00 22.60           C  
ANISOU  623  CD2 TYR A 324     2815   3122   2650    -39    139     40       C  
ATOM    624  CE1 TYR A 324     -17.358 -24.427  -8.575  1.00 22.58           C  
ANISOU  624  CE1 TYR A 324     2867   3006   2706   -234    195    -83       C  
ATOM    625  CE2 TYR A 324     -17.822 -23.904 -10.909  1.00 22.16           C  
ANISOU  625  CE2 TYR A 324     2797   3014   2610   -129    177    129       C  
ATOM    626  CZ  TYR A 324     -17.075 -23.709  -9.754  1.00 24.05           C  
ANISOU  626  CZ  TYR A 324     3055   3182   2901   -235    198     53       C  
ATOM    627  OH  TYR A 324     -16.051 -22.800  -9.782  1.00 27.66           O  
ANISOU  627  OH  TYR A 324     3523   3569   3417   -351    213    131       O  
ATOM    628  N   PRO A 325     -24.093 -25.974  -9.761  1.00 21.13           N  
ANISOU  628  N   PRO A 325     2334   2903   2792    210     89   -167       N  
ATOM    629  CA  PRO A 325     -25.354 -26.728  -9.643  1.00 21.97           C  
ANISOU  629  CA  PRO A 325     2279   3061   3008    226     65   -201       C  
ATOM    630  C   PRO A 325     -25.588 -27.773 -10.743  1.00 23.37           C  
ANISOU  630  C   PRO A 325     2383   3301   3195    222    -91   -222       C  
ATOM    631  O   PRO A 325     -26.408 -28.665 -10.550  1.00 24.71           O  
ANISOU  631  O   PRO A 325     2413   3488   3488    177   -127   -254       O  
ATOM    632  CB  PRO A 325     -26.438 -25.631  -9.734  1.00 21.57           C  
ANISOU  632  CB  PRO A 325     2159   2977   3060    361     77   -195       C  
ATOM    633  CG  PRO A 325     -25.792 -24.517 -10.468  1.00 21.62           C  
ANISOU  633  CG  PRO A 325     2303   2901   3011    425     33   -124       C  
ATOM    634  CD  PRO A 325     -24.363 -24.537  -9.988  1.00 20.91           C  
ANISOU  634  CD  PRO A 325     2354   2777   2814    307     97   -125       C  
ATOM    635  N   GLY A 326     -24.876 -27.656 -11.874  1.00 24.76           N  
ANISOU  635  N   GLY A 326     2644   3523   3241    266   -180   -209       N  
ATOM    636  CA  GLY A 326     -25.026 -28.582 -13.004  1.00 23.93           C  
ANISOU  636  CA  GLY A 326     2489   3508   3095    296   -344   -286       C  
ATOM    637  C   GLY A 326     -24.183 -29.836 -12.891  1.00 24.88           C  
ANISOU  637  C   GLY A 326     2634   3619   3201    220   -368   -378       C  
ATOM    638  O   GLY A 326     -24.272 -30.719 -13.758  1.00 26.63           O  
ANISOU  638  O   GLY A 326     2818   3891   3409    254   -517   -499       O  
ATOM    639  N   CYS A 327     -23.367 -29.924 -11.834  1.00 20.65           N  
ANISOU  639  N   CYS A 327     2159   3016   2671    137   -246   -339       N  
ATOM    640  CA  CYS A 327     -22.467 -31.057 -11.641  1.00 22.64           C  
ANISOU  640  CA  CYS A 327     2434   3238   2930     88   -275   -401       C  
ATOM    641  C   CYS A 327     -23.208 -32.380 -11.433  1.00 23.22           C  
ANISOU  641  C   CYS A 327     2405   3214   3204     29   -379   -466       C  
ATOM    642  O   CYS A 327     -24.027 -32.502 -10.526  1.00 23.46           O  
ANISOU  642  O   CYS A 327     2358   3183   3373    -54   -323   -387       O  
ATOM    643  CB  CYS A 327     -21.526 -30.821 -10.465  1.00 21.04           C  
ANISOU  643  CB  CYS A 327     2303   2997   2695     15   -150   -324       C  
ATOM    644  SG  CYS A 327     -20.451 -32.235 -10.214  1.00 24.15           S  
ANISOU  644  SG  CYS A 327     2706   3339   3131    -11   -214   -378       S  
ATOM    645  N   LYS A 328     -22.907 -33.361 -12.279  1.00 24.43           N  
ANISOU  645  N   LYS A 328     2551   3353   3378     73   -526   -613       N  
ATOM    646  CA  LYS A 328     -23.578 -34.669 -12.214  1.00 25.46           C  
ANISOU  646  CA  LYS A 328     2585   3332   3757      5   -669   -696       C  
ATOM    647  C   LYS A 328     -23.107 -35.543 -11.050  1.00 24.79           C  
ANISOU  647  C   LYS A 328     2513   3080   3828   -100   -627   -597       C  
ATOM    648  O   LYS A 328     -23.891 -36.318 -10.510  1.00 28.09           O  
ANISOU  648  O   LYS A 328     2835   3352   4486   -218   -672   -533       O  
ATOM    649  CB  LYS A 328     -23.488 -35.424 -13.546  1.00 25.55           C  
ANISOU  649  CB  LYS A 328     2589   3363   3756    106   -875   -943       C  
ATOM    650  CG  LYS A 328     -24.325 -34.828 -14.661  1.00 27.88           C  
ANISOU  650  CG  LYS A 328     2836   3822   3935    192   -978  -1026       C  
ATOM    651  CD  LYS A 328     -25.792 -34.682 -14.292  1.00 31.28           C  
ANISOU  651  CD  LYS A 328     3113   4199   4573    100  -1013   -948       C  
ATOM    652  CE  LYS A 328     -26.684 -34.538 -15.518  1.00 37.75           C  
ANISOU  652  CE  LYS A 328     3850   5150   5344    190  -1217  -1090       C  
ATOM    653  NZ  LYS A 328     -26.440 -33.265 -16.239  1.00 41.27           N1+
ANISOU  653  NZ  LYS A 328     4384   5820   5477    337  -1162  -1013       N1+
ATOM    654  N   TYR A 329     -21.839 -35.416 -10.671  1.00 21.48           N  
ANISOU  654  N   TYR A 329     2195   2688   3279    -64   -550   -560       N  
ATOM    655  CA  TYR A 329     -21.343 -36.041  -9.443  1.00 22.74           C  
ANISOU  655  CA  TYR A 329     2378   2727   3535   -149   -509   -417       C  
ATOM    656  C   TYR A 329     -22.123 -35.572  -8.195  1.00 21.44           C  
ANISOU  656  C   TYR A 329     2178   2588   3379   -271   -361   -207       C  
ATOM    657  O   TYR A 329     -22.635 -36.397  -7.452  1.00 21.26           O  
ANISOU  657  O   TYR A 329     2095   2449   3533   -382   -371    -75       O  
ATOM    658  CB  TYR A 329     -19.826 -35.852  -9.274  1.00 20.14           C  
ANISOU  658  CB  TYR A 329     2136   2465   3052    -76   -467   -422       C  
ATOM    659  CG  TYR A 329     -19.292 -36.433  -7.992  1.00 20.89           C  
ANISOU  659  CG  TYR A 329     2257   2466   3214   -143   -450   -257       C  
ATOM    660  CD1 TYR A 329     -19.115 -37.827  -7.836  1.00 22.86           C  
ANISOU  660  CD1 TYR A 329     2487   2502   3697   -146   -590   -245       C  
ATOM    661  CD2 TYR A 329     -18.959 -35.592  -6.918  1.00 21.15           C  
ANISOU  661  CD2 TYR A 329     2339   2615   3082   -197   -316   -112       C  
ATOM    662  CE1 TYR A 329     -18.619 -38.360  -6.644  1.00 23.83           C  
ANISOU  662  CE1 TYR A 329     2640   2545   3870   -199   -592    -41       C  
ATOM    663  CE2 TYR A 329     -18.463 -36.115  -5.721  1.00 21.66           C  
ANISOU  663  CE2 TYR A 329     2433   2641   3157   -248   -320     53       C  
ATOM    664  CZ  TYR A 329     -18.295 -37.487  -5.591  1.00 23.57           C  
ANISOU  664  CZ  TYR A 329     2655   2687   3613   -247   -455    115       C  
ATOM    665  OH  TYR A 329     -17.804 -37.964  -4.400  1.00 26.97           O  
ANISOU  665  OH  TYR A 329     3121   3093   4034   -287   -470    325       O  
ATOM    666  N   LEU A 330     -22.197 -34.253  -7.993  1.00 20.14           N  
ANISOU  666  N   LEU A 330     2049   2575   3029   -244   -225   -181       N  
ATOM    667  CA  LEU A 330     -23.088 -33.638  -7.002  1.00 21.86           C  
ANISOU  667  CA  LEU A 330     2217   2861   3228   -308    -76    -59       C  
ATOM    668  C   LEU A 330     -24.522 -34.217  -7.012  1.00 26.39           C  
ANISOU  668  C   LEU A 330     2623   3388   4017   -386    -96    -12       C  
ATOM    669  O   LEU A 330     -25.033 -34.600  -5.929  1.00 28.09           O  
ANISOU  669  O   LEU A 330     2769   3613   4291   -495      6    155       O  
ATOM    670  CB  LEU A 330     -23.127 -32.110  -7.198  1.00 20.68           C  
ANISOU  670  CB  LEU A 330     2116   2825   2917   -225     18   -114       C  
ATOM    671  CG  LEU A 330     -24.177 -31.253  -6.509  1.00 20.30           C  
ANISOU  671  CG  LEU A 330     2001   2853   2858   -221    159    -74       C  
ATOM    672  CD1 LEU A 330     -23.907 -31.100  -5.010  1.00 21.46           C  
ANISOU  672  CD1 LEU A 330     2197   3074   2883   -273    303      9       C  
ATOM    673  CD2 LEU A 330     -24.183 -29.890  -7.158  1.00 23.73           C  
ANISOU  673  CD2 LEU A 330     2487   3312   3217   -109    172   -154       C  
ATOM    674  N   LEU A 331     -25.153 -34.278  -8.205  1.00 25.39           N  
ANISOU  674  N   LEU A 331     2417   3239   3992   -340   -228   -145       N  
ATOM    675  CA  LEU A 331     -26.524 -34.841  -8.340  1.00 30.11           C  
ANISOU  675  CA  LEU A 331     2814   3791   4836   -426   -288   -125       C  
ATOM    676  C   LEU A 331     -26.571 -36.302  -7.905  1.00 31.81           C  
ANISOU  676  C   LEU A 331     2971   3816   5299   -578   -370    -32       C  
ATOM    677  O   LEU A 331     -27.519 -36.699  -7.233  1.00 36.09           O  
ANISOU  677  O   LEU A 331     3351   4341   6022   -718   -304    127       O  
ATOM    678  CB  LEU A 331     -27.112 -34.700  -9.760  1.00 29.09           C  
ANISOU  678  CB  LEU A 331     2613   3684   4756   -339   -469   -311       C  
ATOM    679  CG  LEU A 331     -28.543 -35.239 -10.015  1.00 37.44           C  
ANISOU  679  CG  LEU A 331     3429   4705   6093   -431   -577   -323       C  
ATOM    680  CD1 LEU A 331     -29.639 -34.457  -9.273  1.00 34.69           C  
ANISOU  680  CD1 LEU A 331     2908   4492   5780   -452   -396   -190       C  
ATOM    681  CD2 LEU A 331     -28.904 -35.354 -11.506  1.00 34.22           C  
ANISOU  681  CD2 LEU A 331     2976   4315   5710   -341   -832   -548       C  
ATOM    682  N   GLU A 332     -25.558 -37.086  -8.288  1.00 30.48           N  
ANISOU  682  N   GLU A 332     2919   3502   5160   -545   -509   -117       N  
ATOM    683  CA  GLU A 332     -25.512 -38.512  -7.954  1.00 34.38           C  
ANISOU  683  CA  GLU A 332     3377   3745   5941   -669   -627    -35       C  
ATOM    684  C   GLU A 332     -25.432 -38.705  -6.439  1.00 33.78           C  
ANISOU  684  C   GLU A 332     3308   3677   5851   -792   -456    284       C  
ATOM    685  O   GLU A 332     -26.134 -39.531  -5.894  1.00 35.51           O  
ANISOU  685  O   GLU A 332     3405   3766   6321   -962   -461    479       O  
ATOM    686  CB  GLU A 332     -24.346 -39.219  -8.662  1.00 39.76           C  
ANISOU  686  CB  GLU A 332     4186   4277   6643   -553   -805   -224       C  
ATOM    687  CG  GLU A 332     -24.148 -40.692  -8.305  1.00 49.10           C  
ANISOU  687  CG  GLU A 332     5359   5137   8160   -646   -955   -148       C  
ATOM    688  CD  GLU A 332     -22.907 -41.295  -8.967  1.00 64.99           C  
ANISOU  688  CD  GLU A 332     7490   7025  10177   -476  -1113   -372       C  
ATOM    689  OE1 GLU A 332     -21.745 -40.934  -8.607  1.00 60.32           O  
ANISOU  689  OE1 GLU A 332     7011   6543   9365   -367  -1024   -330       O  
ATOM    690  OE2 GLU A 332     -23.100 -42.147  -9.865  1.00 68.69           O1-
ANISOU  690  OE2 GLU A 332     7925   7293  10883   -442  -1337   -616       O1-
ATOM    691  N   GLN A 333     -24.572 -37.934  -5.779  1.00 31.85           N  
ANISOU  691  N   GLN A 333     3200   3598   5304   -714   -311    344       N  
ATOM    692  CA  GLN A 333     -24.251 -38.136  -4.368  1.00 33.01           C  
ANISOU  692  CA  GLN A 333     3391   3793   5359   -795   -181    620       C  
ATOM    693  C   GLN A 333     -25.290 -37.584  -3.409  1.00 33.12           C  
ANISOU  693  C   GLN A 333     3293   4013   5278   -886     45    802       C  
ATOM    694  O   GLN A 333     -25.569 -38.183  -2.371  1.00 35.29           O  
ANISOU  694  O   GLN A 333     3520   4303   5586  -1016    135   1085       O  
ATOM    695  CB  GLN A 333     -22.883 -37.527  -4.044  1.00 29.50           C  
ANISOU  695  CB  GLN A 333     3122   3461   4626   -672   -151    573       C  
ATOM    696  CG  GLN A 333     -21.707 -38.135  -4.785  1.00 30.07           C  
ANISOU  696  CG  GLN A 333     3280   3374   4772   -569   -337    428       C  
ATOM    697  CD  GLN A 333     -21.609 -39.646  -4.610  1.00 40.26           C  
ANISOU  697  CD  GLN A 333     4549   4381   6367   -634   -497    556       C  
ATOM    698  NE2 GLN A 333     -21.395 -40.348  -5.718  1.00 40.91           N  
ANISOU  698  NE2 GLN A 333     4620   4261   6664   -558   -689    334       N  
ATOM    699  OE1 GLN A 333     -21.725 -40.177  -3.493  1.00 41.81           O  
ANISOU  699  OE1 GLN A 333     4742   4539   6604   -744   -453    854       O  
ATOM    700  N   LYS A 334     -25.857 -36.438  -3.765  1.00 33.73           N  
ANISOU  700  N   LYS A 334     3322   4262   5232   -802    143    647       N  
ATOM    701  CA  LYS A 334     -26.714 -35.678  -2.853  1.00 33.84           C  
ANISOU  701  CA  LYS A 334     3238   4517   5103   -821    382    748       C  
ATOM    702  C   LYS A 334     -28.203 -35.692  -3.204  1.00 35.28           C  
ANISOU  702  C   LYS A 334     3164   4734   5507   -882    423    753       C  
ATOM    703  O   LYS A 334     -29.032 -35.573  -2.303  1.00 35.91           O  
ANISOU  703  O   LYS A 334     3095   4995   5554   -949    629    915       O  
ATOM    704  CB  LYS A 334     -26.203 -34.240  -2.698  1.00 29.47           C  
ANISOU  704  CB  LYS A 334     2818   4135   4244   -660    482    579       C  
ATOM    705  CG  LYS A 334     -24.770 -34.103  -2.173  1.00 30.77           C  
ANISOU  705  CG  LYS A 334     3195   4314   4183   -618    455    579       C  
ATOM    706  CD  LYS A 334     -24.522 -34.717  -0.788  1.00 31.75           C  
ANISOU  706  CD  LYS A 334     3351   4540   4173   -709    545    829       C  
ATOM    707  CE  LYS A 334     -25.099 -33.875   0.330  1.00 33.63           C  
ANISOU  707  CE  LYS A 334     3561   5067   4150   -682    781    856       C  
ATOM    708  NZ  LYS A 334     -25.095 -34.639   1.603  1.00 40.12           N1+
ANISOU  708  NZ  LYS A 334     4379   6031   4833   -786    877   1157       N1+
ATOM    709  N   GLY A 335     -28.534 -35.833  -4.492  1.00 35.29           N  
ANISOU  709  N   GLY A 335     3098   4597   5713   -852    228    572       N  
ATOM    710  CA  GLY A 335     -29.936 -35.807  -4.948  1.00 42.36           C  
ANISOU  710  CA  GLY A 335     3727   5531   6836   -899    217    546       C  
ATOM    711  C   GLY A 335     -30.400 -34.385  -5.234  1.00 48.11           C  
ANISOU  711  C   GLY A 335     4422   6449   7408   -716    309    392       C  
ATOM    712  O   GLY A 335     -29.771 -33.427  -4.768  1.00 46.73           O  
ANISOU  712  O   GLY A 335     4413   6382   6960   -592    436    347       O  
ATOM    713  N   GLN A 336     -31.493 -34.237  -5.995  1.00 52.64           N  
ANISOU  713  N   GLN A 336     4776   7047   8178   -696    221    305       N  
ATOM    714  CA  GLN A 336     -31.992 -32.898  -6.410  1.00 51.03           C  
ANISOU  714  CA  GLN A 336     4530   6984   7875   -493    262    166       C  
ATOM    715  C   GLN A 336     -32.745 -32.224  -5.227  1.00 54.41           C  
ANISOU  715  C   GLN A 336     4803   7634   8235   -456    559    258       C  
ATOM    716  O   GLN A 336     -32.717 -30.996  -5.110  1.00 55.27           O  
ANISOU  716  O   GLN A 336     4982   7834   8184   -264    655    148       O  
ATOM    717  CB  GLN A 336     -32.816 -32.959  -7.745  1.00 48.82           C  
ANISOU  717  CB  GLN A 336     4079   6668   7803   -449     15     32       C  
ATOM    718  CG  GLN A 336     -33.184 -31.622  -8.422  1.00 45.21           C  
ANISOU  718  CG  GLN A 336     3617   6310   7251   -212    -19    -91       C  
ATOM    719  CD  GLN A 336     -32.052 -30.977  -9.251  1.00 50.15           C  
ANISOU  719  CD  GLN A 336     4546   6868   7640    -68   -134   -193       C  
ATOM    720  NE2 GLN A 336     -31.804 -29.670  -9.040  1.00 40.25           N  
ANISOU  720  NE2 GLN A 336     3411   5657   6225     97    -16   -205       N  
ATOM    721  OE1 GLN A 336     -31.410 -31.643 -10.068  1.00 53.79           O  
ANISOU  721  OE1 GLN A 336     5123   7240   8073   -105   -322   -263       O  
ATOM    722  N   GLU A 337     -33.401 -33.028  -4.373  1.00 55.53           N  
ANISOU  722  N   GLU A 337     4733   7859   8506   -637    704    456       N  
ATOM    723  CA  GLU A 337     -34.036 -32.555  -3.125  1.00 62.54           C  
ANISOU  723  CA  GLU A 337     5469   9019   9274   -612   1028    560       C  
ATOM    724  C   GLU A 337     -33.071 -31.697  -2.285  1.00 66.36           C  
ANISOU  724  C   GLU A 337     6237   9598   9378   -472   1185    493       C  
ATOM    725  O   GLU A 337     -33.392 -30.547  -1.952  1.00 61.63           O  
ANISOU  725  O   GLU A 337     5619   9152   8646   -275   1332    349       O  
ATOM    726  CB  GLU A 337     -34.546 -33.738  -2.290  1.00 78.56           C  
ANISOU  726  CB  GLU A 337     7290  11115  11444   -873   1163    860       C  
ATOM    727  CG  GLU A 337     -35.447 -34.709  -3.052  1.00 95.63           C  
ANISOU  727  CG  GLU A 337     9159  13137  14039  -1065    980    930       C  
ATOM    728  CD  GLU A 337     -34.965 -36.163  -3.012  1.00104.06           C  
ANISOU  728  CD  GLU A 337    10291  13945  15302  -1329    835   1132       C  
ATOM    729  OE1 GLU A 337     -33.731 -36.413  -3.018  1.00 94.56           O  
ANISOU  729  OE1 GLU A 337     9413  12577  13940  -1304    734   1112       O  
ATOM    730  OE2 GLU A 337     -35.834 -37.067  -2.978  1.00 95.43           O1-
ANISOU  730  OE2 GLU A 337     8904  12797  14558  -1563    813   1313       O1-
ATOM    731  N   TYR A 338     -31.899 -32.265  -1.956  1.00 62.47           N  
ANISOU  731  N   TYR A 338     5995   9001   8740   -565   1131    579       N  
ATOM    732  CA  TYR A 338     -30.811 -31.539  -1.286  1.00 47.48           C  
ANISOU  732  CA  TYR A 338     4378   7159   6503   -454   1204    494       C  
ATOM    733  C   TYR A 338     -30.390 -30.305  -2.056  1.00 43.10           C  
ANISOU  733  C   TYR A 338     3975   6507   5893   -254   1099    234       C  
ATOM    734  O   TYR A 338     -30.219 -29.236  -1.458  1.00 43.28           O  
ANISOU  734  O   TYR A 338     4091   6634   5720   -109   1224     98       O  
ATOM    735  CB  TYR A 338     -29.579 -32.432  -1.052  1.00 44.08           C  
ANISOU  735  CB  TYR A 338     4162   6597   5989   -579   1092    625       C  
ATOM    736  CG  TYR A 338     -28.358 -31.691  -0.533  1.00 39.85           C  
ANISOU  736  CG  TYR A 338     3900   6101   5141   -476   1103    511       C  
ATOM    737  CD1 TYR A 338     -28.181 -31.462   0.840  1.00 42.10           C  
ANISOU  737  CD1 TYR A 338     4242   6627   5127   -466   1294    576       C  
ATOM    738  CD2 TYR A 338     -27.381 -31.220  -1.406  1.00 35.51           C  
ANISOU  738  CD2 TYR A 338     3535   5373   4584   -396    921    340       C  
ATOM    739  CE1 TYR A 338     -27.069 -30.787   1.321  1.00 37.66           C  
ANISOU  739  CE1 TYR A 338     3914   6100   4296   -383   1266    441       C  
ATOM    740  CE2 TYR A 338     -26.264 -30.543  -0.939  1.00 37.11           C  
ANISOU  740  CE2 TYR A 338     3950   5600   4549   -333    916    239       C  
ATOM    741  CZ  TYR A 338     -26.114 -30.329   0.434  1.00 38.88           C  
ANISOU  741  CZ  TYR A 338     4227   6040   4506   -328   1072    275       C  
ATOM    742  OH  TYR A 338     -24.999 -29.655   0.898  1.00 34.75           O  
ANISOU  742  OH  TYR A 338     3903   5538   3762   -274   1029    145       O  
ATOM    743  N   ILE A 339     -30.223 -30.453  -3.374  1.00 42.12           N  
ANISOU  743  N   ILE A 339     3879   6186   5939   -245    866    167       N  
ATOM    744  CA  ILE A 339     -29.691 -29.385  -4.226  1.00 36.24           C  
ANISOU  744  CA  ILE A 339     3295   5335   5140    -83    748     -9       C  
ATOM    745  C   ILE A 339     -30.640 -28.172  -4.240  1.00 37.13           C  
ANISOU  745  C   ILE A 339     3287   5525   5296    104    838   -126       C  
ATOM    746  O   ILE A 339     -30.194 -27.028  -4.157  1.00 36.04           O  
ANISOU  746  O   ILE A 339     3302   5339   5052    245    859   -251       O  
ATOM    747  CB  ILE A 339     -29.372 -29.876  -5.670  1.00 39.91           C  
ANISOU  747  CB  ILE A 339     3798   5636   5730   -106    491    -37       C  
ATOM    748  CG1 ILE A 339     -28.288 -30.965  -5.675  1.00 40.77           C  
ANISOU  748  CG1 ILE A 339     4044   5644   5802   -238    397     26       C  
ATOM    749  CG2 ILE A 339     -28.870 -28.734  -6.547  1.00 33.44           C  
ANISOU  749  CG2 ILE A 339     3130   4745   4830     51    397   -152       C  
ATOM    750  CD1 ILE A 339     -27.917 -31.437  -7.081  1.00 43.18           C  
ANISOU  750  CD1 ILE A 339     4393   5827   6187   -224    161    -57       C  
ATOM    751  N   ASN A 340     -31.940 -28.435  -4.343  1.00 39.83           N  
ANISOU  751  N   ASN A 340     3340   5965   5829    106    877    -87       N  
ATOM    752  CA  ASN A 340     -32.938 -27.385  -4.286  1.00 46.92           C  
ANISOU  752  CA  ASN A 340     4072   6955   6802    308    968   -195       C  
ATOM    753  C   ASN A 340     -32.920 -26.653  -2.951  1.00 47.16           C  
ANISOU  753  C   ASN A 340     4141   7140   6638    411   1230   -281       C  
ATOM    754  O   ASN A 340     -32.950 -25.411  -2.949  1.00 46.55           O  
ANISOU  754  O   ASN A 340     4135   7010   6541    626   1248   -456       O  
ATOM    755  CB  ASN A 340     -34.333 -27.929  -4.617  1.00 50.41           C  
ANISOU  755  CB  ASN A 340     4142   7505   7507    271    956   -128       C  
ATOM    756  CG  ASN A 340     -34.462 -28.351  -6.079  1.00 50.15           C  
ANISOU  756  CG  ASN A 340     4074   7328   7654    239    649   -129       C  
ATOM    757  ND2 ASN A 340     -35.201 -29.440  -6.316  1.00 45.93           N  
ANISOU  757  ND2 ASN A 340     3285   6827   7339     69    573    -40       N  
ATOM    758  OD1 ASN A 340     -33.899 -27.704  -6.991  1.00 50.10           O  
ANISOU  758  OD1 ASN A 340     4262   7188   7585    361    475   -206       O  
ATOM    759  N   ASN A 341     -32.869 -27.421  -1.844  1.00 45.62           N  
ANISOU  759  N   ASN A 341     3904   7129   6301    266   1415   -159       N  
ATOM    760  CA  ASN A 341     -32.781 -26.867  -0.483  1.00 43.48           C  
ANISOU  760  CA  ASN A 341     3684   7074   5762    355   1669   -247       C  
ATOM    761  C   ASN A 341     -31.665 -25.858  -0.389  1.00 38.85           C  
ANISOU  761  C   ASN A 341     3420   6337   5003    473   1591   -448       C  
ATOM    762  O   ASN A 341     -31.920 -24.730  -0.014  1.00 37.79           O  
ANISOU  762  O   ASN A 341     3302   6232   4823    683   1679   -670       O  
ATOM    763  CB  ASN A 341     -32.626 -27.960   0.602  1.00 47.28           C  
ANISOU  763  CB  ASN A 341     4135   7771   6059    153   1834    -20       C  
ATOM    764  CG  ASN A 341     -32.401 -27.380   2.017  1.00 47.81           C  
ANISOU  764  CG  ASN A 341     4297   8112   5758    260   2075   -129       C  
ATOM    765  ND2 ASN A 341     -33.453 -27.422   2.830  1.00 54.95           N  
ANISOU  765  ND2 ASN A 341     4937   9351   6591    304   2356    -84       N  
ATOM    766  OD1 ASN A 341     -31.299 -26.901   2.372  1.00 42.20           O  
ANISOU  766  OD1 ASN A 341     3877   7335   4822    302   2006   -263       O  
ATOM    767  N   ILE A 342     -30.445 -26.272  -0.730  1.00 36.68           N  
ANISOU  767  N   ILE A 342     3381   5893   4662    339   1420   -381       N  
ATOM    768  CA  ILE A 342     -29.262 -25.411  -0.682  1.00 37.10           C  
ANISOU  768  CA  ILE A 342     3718   5794   4583    397   1326   -539       C  
ATOM    769  C   ILE A 342     -29.460 -24.119  -1.491  1.00 36.93           C  
ANISOU  769  C   ILE A 342     3734   5564   4734    586   1227   -712       C  
ATOM    770  O   ILE A 342     -29.059 -23.034  -1.066  1.00 35.98           O  
ANISOU  770  O   ILE A 342     3759   5363   4549    706   1240   -912       O  
ATOM    771  CB  ILE A 342     -27.978 -26.211  -1.064  1.00 39.35           C  
ANISOU  771  CB  ILE A 342     4181   5954   4817    217   1157   -408       C  
ATOM    772  CG1 ILE A 342     -27.568 -27.118   0.096  1.00 46.31           C  
ANISOU  772  CG1 ILE A 342     5094   7027   5475     85   1256   -277       C  
ATOM    773  CG2 ILE A 342     -26.772 -25.316  -1.377  1.00 41.25           C  
ANISOU  773  CG2 ILE A 342     4659   6004   5011    252   1023   -542       C  
ATOM    774  CD1 ILE A 342     -27.483 -26.430   1.453  1.00 44.70           C  
ANISOU  774  CD1 ILE A 342     4962   7038   4984    177   1422   -424       C  
ATOM    775  N   HIS A 343     -30.085 -24.259  -2.655  1.00 37.68           N  
ANISOU  775  N   HIS A 343     3698   5561   5058    611   1108   -627       N  
ATOM    776  CA  HIS A 343     -30.328 -23.140  -3.559  1.00 38.22           C  
ANISOU  776  CA  HIS A 343     3791   5429   5302    787    986   -712       C  
ATOM    777  C   HIS A 343     -31.315 -22.164  -3.001  1.00 38.01           C  
ANISOU  777  C   HIS A 343     3633   5453   5356   1023   1119   -891       C  
ATOM    778  O   HIS A 343     -31.054 -20.967  -2.990  1.00 38.59           O  
ANISOU  778  O   HIS A 343     3843   5338   5481   1178   1078  -1047       O  
ATOM    779  CB  HIS A 343     -30.752 -23.668  -4.925  1.00 42.11           C  
ANISOU  779  CB  HIS A 343     4170   5865   5964    754    805   -565       C  
ATOM    780  CG  HIS A 343     -29.630 -24.332  -5.640  1.00 42.47           C  
ANISOU  780  CG  HIS A 343     4387   5820   5930    588    653   -457       C  
ATOM    781  CD2 HIS A 343     -28.330 -23.963  -5.775  1.00 39.91           C  
ANISOU  781  CD2 HIS A 343     4303   5367   5494    536    591   -463       C  
ATOM    782  ND1 HIS A 343     -29.776 -25.525  -6.324  1.00 41.44           N  
ANISOU  782  ND1 HIS A 343     4161   5737   5848    462    546   -346       N  
ATOM    783  CE1 HIS A 343     -28.610 -25.859  -6.850  1.00 43.58           C  
ANISOU  783  CE1 HIS A 343     4614   5923   6021    370    437   -305       C  
ATOM    784  NE2 HIS A 343     -27.717 -24.930  -6.532  1.00 43.93           N  
ANISOU  784  NE2 HIS A 343     4850   5876   5966    404    471   -357       N  
ATOM    785  N   LEU A 344     -32.447 -22.681  -2.537  1.00 37.47           N  
ANISOU  785  N   LEU A 344     3284   5632   5321   1050   1279   -867       N  
ATOM    786  CA  LEU A 344     -33.417 -21.876  -1.808  1.00 39.58           C  
ANISOU  786  CA  LEU A 344     3381   6030   5628   1291   1464  -1061       C  
ATOM    787  C   LEU A 344     -32.811 -21.178  -0.587  1.00 40.79           C  
ANISOU  787  C   LEU A 344     3726   6227   5545   1374   1607  -1299       C  
ATOM    788  O   LEU A 344     -33.092 -20.017  -0.338  1.00 44.18           O  
ANISOU  788  O   LEU A 344     4176   6561   6049   1623   1635  -1548       O  
ATOM    789  CB  LEU A 344     -34.640 -22.718  -1.440  1.00 40.41           C  
ANISOU  789  CB  LEU A 344     3117   6453   5783   1254   1646   -954       C  
ATOM    790  CG  LEU A 344     -35.507 -23.137  -2.629  1.00 39.69           C  
ANISOU  790  CG  LEU A 344     2776   6318   5986   1238   1481   -808       C  
ATOM    791  CD1 LEU A 344     -36.250 -24.429  -2.308  1.00 40.07           C  
ANISOU  791  CD1 LEU A 344     2521   6630   6074   1033   1607   -617       C  
ATOM    792  CD2 LEU A 344     -36.459 -22.019  -3.052  1.00 40.83           C  
ANISOU  792  CD2 LEU A 344     2748   6400   6366   1553   1442   -956       C  
ATOM    793  N   THR A 345     -31.982 -21.890   0.161  1.00 40.68           N  
ANISOU  793  N   THR A 345     3849   6351   5256   1179   1671  -1233       N  
ATOM    794  CA  THR A 345     -31.328 -21.360   1.368  1.00 43.40           C  
ANISOU  794  CA  THR A 345     4382   6788   5320   1234   1776  -1461       C  
ATOM    795  C   THR A 345     -30.422 -20.162   1.063  1.00 44.93           C  
ANISOU  795  C   THR A 345     4847   6624   5600   1319   1584  -1673       C  
ATOM    796  O   THR A 345     -30.498 -19.133   1.744  1.00 50.04           O  
ANISOU  796  O   THR A 345     5562   7240   6211   1519   1641  -1991       O  
ATOM    797  CB  THR A 345     -30.541 -22.479   2.091  1.00 41.05           C  
ANISOU  797  CB  THR A 345     4179   6699   4720    990   1825  -1283       C  
ATOM    798  CG2 THR A 345     -29.724 -21.941   3.287  1.00 42.27           C  
ANISOU  798  CG2 THR A 345     4552   6962   4547   1036   1875  -1523       C  
ATOM    799  OG1 THR A 345     -31.471 -23.466   2.535  1.00 41.65           O  
ANISOU  799  OG1 THR A 345     3991   7100   4733    917   2032  -1081       O  
ATOM    800  N   HIS A 346     -29.575 -20.304   0.049  1.00 46.03           N  
ANISOU  800  N   HIS A 346     5131   6498   5861   1165   1363  -1505       N  
ATOM    801  CA  HIS A 346     -28.652 -19.245  -0.328  1.00 51.15           C  
ANISOU  801  CA  HIS A 346     6013   6798   6624   1190   1181  -1629       C  
ATOM    802  C   HIS A 346     -29.373 -18.101  -1.052  1.00 50.82           C  
ANISOU  802  C   HIS A 346     5923   6483   6903   1421   1103  -1718       C  
ATOM    803  O   HIS A 346     -29.097 -16.922  -0.781  1.00 54.04           O  
ANISOU  803  O   HIS A 346     6469   6644   7419   1553   1044  -1956       O  
ATOM    804  CB  HIS A 346     -27.443 -19.815  -1.087  1.00 58.30           C  
ANISOU  804  CB  HIS A 346     7063   7575   7512    944   1010  -1404       C  
ATOM    805  CG  HIS A 346     -26.411 -20.434  -0.181  1.00 62.97           C  
ANISOU  805  CG  HIS A 346     7776   8327   7822    772   1031  -1416       C  
ATOM    806  CD2 HIS A 346     -26.088 -21.729   0.057  1.00 59.43           C  
ANISOU  806  CD2 HIS A 346     7293   8092   7195    601   1065  -1222       C  
ATOM    807  ND1 HIS A 346     -25.568 -19.678   0.614  1.00 65.85           N  
ANISOU  807  ND1 HIS A 346     8316   8621   8082    773    987  -1651       N  
ATOM    808  CE1 HIS A 346     -24.771 -20.480   1.300  1.00 61.99           C  
ANISOU  808  CE1 HIS A 346     7889   8330   7334    619    991  -1593       C  
ATOM    809  NE2 HIS A 346     -25.066 -21.730   0.981  1.00 66.85           N  
ANISOU  809  NE2 HIS A 346     8385   9108   7907    518   1042  -1320       N  
ATOM    810  N   SER A 347     -30.291 -18.445  -1.962  1.00 47.39           N  
ANISOU  810  N   SER A 347     5290   6075   6640   1475   1078  -1531       N  
ATOM    811  CA  SER A 347     -31.126 -17.439  -2.621  1.00 48.90           C  
ANISOU  811  CA  SER A 347     5397   6049   7134   1729    998  -1584       C  
ATOM    812  C   SER A 347     -31.912 -16.597  -1.616  1.00 54.59           C  
ANISOU  812  C   SER A 347     6025   6819   7898   2014   1155  -1921       C  
ATOM    813  O   SER A 347     -32.068 -15.404  -1.828  1.00 61.47           O  
ANISOU  813  O   SER A 347     6961   7380   9015   2229   1057  -2073       O  
ATOM    814  CB  SER A 347     -32.046 -18.063  -3.668  1.00 47.45           C  
ANISOU  814  CB  SER A 347     4979   5960   7089   1742    933  -1344       C  
ATOM    815  OG  SER A 347     -31.306 -18.512  -4.798  1.00 45.41           O  
ANISOU  815  OG  SER A 347     4842   5589   6825   1552    743  -1088       O  
ATOM    816  N   LEU A 348     -32.394 -17.224  -0.536  1.00 57.49           N  
ANISOU  816  N   LEU A 348     6240   7577   8028   2020   1400  -2029       N  
ATOM    817  CA  LEU A 348     -33.105 -16.541   0.567  1.00 61.38           C  
ANISOU  817  CA  LEU A 348     6630   8223   8468   2300   1603  -2387       C  
ATOM    818  C   LEU A 348     -32.169 -15.908   1.596  1.00 66.17           C  
ANISOU  818  C   LEU A 348     7506   8765   8870   2313   1614  -2709       C  
ATOM    819  O   LEU A 348     -32.585 -15.032   2.357  1.00 71.05           O  
ANISOU  819  O   LEU A 348     8111   9391   9494   2587   1711  -3087       O  
ATOM    820  CB  LEU A 348     -34.092 -17.512   1.245  1.00 59.57           C  
ANISOU  820  CB  LEU A 348     6083   8502   8049   2295   1888  -2321       C  
ATOM    821  CG  LEU A 348     -35.250 -17.199   2.223  1.00 63.29           C  
ANISOU  821  CG  LEU A 348     6280   9317   8450   2581   2182  -2584       C  
ATOM    822  CD1 LEU A 348     -34.898 -17.565   3.653  1.00 62.88           C  
ANISOU  822  CD1 LEU A 348     6294   9658   7939   2524   2426  -2731       C  
ATOM    823  CD2 LEU A 348     -35.838 -15.795   2.149  1.00 66.29           C  
ANISOU  823  CD2 LEU A 348     6623   9450   9114   2979   2141  -2928       C  
ATOM    824  N   GLU A 349     -30.906 -16.339   1.633  1.00 70.42           N  
ANISOU  824  N   GLU A 349     8276   9247   9233   2032   1503  -2593       N  
ATOM    825  CA  GLU A 349     -29.924 -15.674   2.498  1.00 73.44           C  
ANISOU  825  CA  GLU A 349     8916   9526   9462   2024   1446  -2905       C  
ATOM    826  C   GLU A 349     -29.632 -14.252   2.018  1.00 78.47           C  
ANISOU  826  C   GLU A 349     9716   9633  10467   2167   1232  -3110       C  
ATOM    827  O   GLU A 349     -29.406 -13.344   2.835  1.00 81.58           O  
ANISOU  827  O   GLU A 349    10239   9909  10849   2316   1213  -3519       O  
ATOM    828  CB  GLU A 349     -28.662 -16.506   2.675  1.00 69.78           C  
ANISOU  828  CB  GLU A 349     8617   9154   8742   1700   1368  -2722       C  
ATOM    829  CG  GLU A 349     -28.548 -17.065   4.086  1.00 79.90           C  
ANISOU  829  CG  GLU A 349     9904  10886   9568   1679   1553  -2865       C  
ATOM    830  CD  GLU A 349     -27.771 -18.377   4.199  1.00 84.09           C  
ANISOU  830  CD  GLU A 349    10472  11640   9839   1380   1541  -2539       C  
ATOM    831  OE1 GLU A 349     -27.860 -19.001   5.286  1.00 90.97           O  
ANISOU  831  OE1 GLU A 349    11309  12926  10329   1362   1712  -2553       O  
ATOM    832  OE2 GLU A 349     -27.081 -18.790   3.232  1.00 71.57           O1-
ANISOU  832  OE2 GLU A 349     8946   9833   8414   1179   1368  -2268       O1-
ATOM    833  N   GLU A 350     -29.644 -14.078   0.696  1.00 76.92           N  
ANISOU  833  N   GLU A 350     9514   9119  10593   2121   1061  -2819       N  
ATOM    834  CA  GLU A 350     -29.587 -12.764   0.061  1.00 80.45           C  
ANISOU  834  CA  GLU A 350    10074   9043  11451   2268    862  -2902       C  
ATOM    835  C   GLU A 350     -30.733 -11.814   0.438  1.00 83.94           C  
ANISOU  835  C   GLU A 350    10393   9388  12111   2672    931  -3236       C  
ATOM    836  O   GLU A 350     -30.486 -10.620   0.644  1.00 91.25           O  
ANISOU  836  O   GLU A 350    11475   9908  13288   2821    800  -3523       O  
ATOM    837  CB  GLU A 350     -29.506 -12.910  -1.450  1.00 78.73           C  
ANISOU  837  CB  GLU A 350     9842   8612  11460   2152    695  -2462       C  
ATOM    838  CG  GLU A 350     -28.152 -13.383  -1.944  1.00 77.77           C  
ANISOU  838  CG  GLU A 350     9892   8425  11232   1801    574  -2202       C  
ATOM    839  CD  GLU A 350     -28.046 -13.359  -3.455  1.00 77.99           C  
ANISOU  839  CD  GLU A 350     9923   8251  11459   1723    414  -1798       C  
ATOM    840  OE1 GLU A 350     -29.066 -13.628  -4.129  1.00 75.22           O  
ANISOU  840  OE1 GLU A 350     9394   8004  11183   1863    425  -1639       O  
ATOM    841  OE2 GLU A 350     -26.943 -13.069  -3.969  1.00 81.24           O1-
ANISOU  841  OE2 GLU A 350    10501   8430  11937   1520    278  -1637       O1-
ATOM    842  N   CYS A 351     -31.965 -12.329   0.526  1.00 81.29           N  
ANISOU  842  N   CYS A 351     9767   9404  11715   2848   1124  -3208       N  
ATOM    843  CA  CYS A 351     -33.117 -11.526   0.976  1.00 81.83           C  
ANISOU  843  CA  CYS A 351     9661   9468  11963   3264   1232  -3549       C  
ATOM    844  C   CYS A 351     -32.783 -10.851   2.300  1.00 88.66           C  
ANISOU  844  C   CYS A 351    10673  10348  12667   3411   1314  -4082       C  
ATOM    845  O   CYS A 351     -32.814  -9.625   2.390  1.00 92.63           O  
ANISOU  845  O   CYS A 351    11286  10432  13477   3659   1184  -4407       O  
ATOM    846  CB  CYS A 351     -34.402 -12.373   1.096  1.00 83.53           C  
ANISOU  846  CB  CYS A 351     9494  10185  12058   3376   1483  -3446       C  
ATOM    847  SG  CYS A 351     -35.780 -11.673   2.068  1.00 83.27           S  
ANISOU  847  SG  CYS A 351     9174  10385  12080   3878   1741  -3929       S  
ATOM    848  N   LEU A 352     -32.464 -11.658   3.313  1.00 93.37           N  
ANISOU  848  N   LEU A 352    11274  11418  12784   3265   1510  -4168       N  
ATOM    849  CA  LEU A 352     -32.261 -11.166   4.690  1.00108.70           C  
ANISOU  849  CA  LEU A 352    13324  13524  14453   3426   1619  -4699       C  
ATOM    850  C   LEU A 352     -31.073 -10.209   4.913  1.00110.51           C  
ANISOU  850  C   LEU A 352    13898  13283  14807   3357   1348  -4997       C  
ATOM    851  O   LEU A 352     -31.093  -9.436   5.878  1.00113.21           O  
ANISOU  851  O   LEU A 352    14328  13613  15074   3594   1371  -5539       O  
ATOM    852  CB  LEU A 352     -32.211 -12.335   5.696  1.00109.12           C  
ANISOU  852  CB  LEU A 352    13295  14245  13919   3273   1887  -4644       C  
ATOM    853  CG  LEU A 352     -33.432 -13.248   5.903  1.00105.46           C  
ANISOU  853  CG  LEU A 352    12464  14337  13268   3350   2218  -4449       C  
ATOM    854  CD1 LEU A 352     -33.027 -14.452   6.736  1.00101.41           C  
ANISOU  854  CD1 LEU A 352    11954  14362  12215   3090   2402  -4262       C  
ATOM    855  CD2 LEU A 352     -34.617 -12.529   6.540  1.00109.03           C  
ANISOU  855  CD2 LEU A 352    12689  14983  13754   3800   2445  -4872       C  
ATOM    856  N   VAL A 353     -30.058 -10.258   4.040  1.00112.63           N  
ANISOU  856  N   VAL A 353    14345  13185  15264   3040   1098  -4666       N  
ATOM    857  CA  VAL A 353     -28.875  -9.369   4.161  1.00117.02           C  
ANISOU  857  CA  VAL A 353    15194  13269  16000   2917    825  -4889       C  
ATOM    858  C   VAL A 353     -29.121  -7.916   3.708  1.00125.49           C  
ANISOU  858  C   VAL A 353    16351  13682  17647   3161    618  -5114       C  
ATOM    859  O   VAL A 353     -28.641  -6.979   4.360  1.00128.97           O  
ANISOU  859  O   VAL A 353    16974  13819  18211   3241    473  -5577       O  
ATOM    860  CB  VAL A 353     -27.566  -9.946   3.525  1.00107.71           C  
ANISOU  860  CB  VAL A 353    14156  11983  14786   2471    653  -4474       C  
ATOM    861  CG1 VAL A 353     -27.153 -11.250   4.200  1.00106.40           C  
ANISOU  861  CG1 VAL A 353    13955  12400  14072   2255    809  -4349       C  
ATOM    862  CG2 VAL A 353     -27.663 -10.113   2.010  1.00 99.58           C  
ANISOU  862  CG2 VAL A 353    13063  10697  14075   2351    556  -3939       C  
ATOM    863  N   ARG A 354     -29.860  -7.744   2.605  1.00125.31           N  
ANISOU  863  N   ARG A 354    16196  13434  17982   3278    583  -4786       N  
ATOM    864  CA  ARG A 354     -30.126  -6.422   2.013  1.00125.16           C  
ANISOU  864  CA  ARG A 354    16248  12754  18553   3506    364  -4879       C  
ATOM    865  C   ARG A 354     -31.072  -5.590   2.877  1.00128.85           C  
ANISOU  865  C   ARG A 354    16638  13181  19138   3985    454  -5476       C  
ATOM    866  O   ARG A 354     -30.826  -4.412   3.125  1.00131.29           O  
ANISOU  866  O   ARG A 354    17118  12958  19808   4142    259  -5855       O  
ATOM    867  CB  ARG A 354     -30.703  -6.553   0.600  1.00121.29           C  
ANISOU  867  CB  ARG A 354    15624  12111  18349   3519    296  -4331       C  
ATOM    868  CG  ARG A 354     -29.901  -7.418  -0.356  1.00111.87           C  
ANISOU  868  CG  ARG A 354    14476  11010  17020   3099    231  -3753       C  
ATOM    869  CD  ARG A 354     -30.715  -7.641  -1.615  1.00117.03           C  
ANISOU  869  CD  ARG A 354    14957  11655  17855   3185    195  -3298       C  
ATOM    870  NE  ARG A 354     -30.783  -9.058  -1.973  1.00119.96           N  
ANISOU  870  NE  ARG A 354    15180  12551  17849   2964    335  -2956       N  
ATOM    871  CZ  ARG A 354     -31.840  -9.659  -2.524  1.00116.05           C  
ANISOU  871  CZ  ARG A 354    14428  12336  17329   3090    416  -2743       C  
ATOM    872  NH1 ARG A 354     -32.950  -8.978  -2.796  1.00112.21           N1+
ANISOU  872  NH1 ARG A 354    13782  11696  17156   3452    380  -2814       N1+
ATOM    873  NH2 ARG A 354     -31.786 -10.955  -2.805  1.00105.95           N  
ANISOU  873  NH2 ARG A 354    13040  11479  15737   2855    514  -2468       N  
ATOM    874  OXT ARG A 354     -32.102  -6.069   3.349  1.00130.06           O1-
ANISOU  874  OXT ARG A 354    16544  13831  19042   4230    725  -5605       O1-
TER   
HETATM  875 ZN    ZN A 401     -18.590 -31.068  -9.386  1.00 23.47          ZN  
HETATM  876 CL   4YL A 402     -10.774 -20.736  -8.522  0.94 43.89          CL  
HETATM  877  C1  4YL A 402     -14.074 -15.842  -4.424  0.94 51.43           C  
HETATM  878  O2  4YL A 402     -15.465 -16.197  -4.397  0.94 48.85           O  
HETATM  879  C3  4YL A 402     -15.978 -16.421  -3.074  0.94 34.92           C  
HETATM  880  C4  4YL A 402     -15.564 -17.809  -2.559  0.94 31.06           C  
HETATM  881  C5  4YL A 402     -15.642 -17.860  -1.036  0.94 27.09           C  
HETATM  882  N6  4YL A 402     -15.206 -19.189  -0.527  0.94 26.06           N1+
HETATM  883  C7  4YL A 402     -16.041 -20.317  -1.060  0.94 23.67           C  
HETATM  884  C8  4YL A 402     -15.527 -21.636  -0.506  0.94 23.14           C  
HETATM  885  C9  4YL A 402     -16.001 -20.273  -2.585  0.94 26.98           C  
HETATM  886  N10 4YL A 402     -16.344 -18.945  -3.109  0.94 25.58           N  
HETATM  887  C11 4YL A 402     -16.543 -18.970  -4.567  0.94 26.88           C  
HETATM  888  C12 4YL A 402     -15.278 -19.144  -5.390  0.94 26.05           C  
HETATM  889  O13 4YL A 402     -14.209 -19.389  -4.847  0.94 28.98           O  
HETATM  890  N14 4YL A 402     -15.386 -19.016  -6.757  0.94 28.79           N  
HETATM  891  C15 4YL A 402     -16.686 -18.821  -7.453  0.94 29.29           C  
HETATM  892  C16 4YL A 402     -16.317 -18.674  -8.943  0.94 31.27           C  
HETATM  893  C17 4YL A 402     -17.263 -19.478  -9.829  0.94 30.06           C  
HETATM  894  C18 4YL A 402     -16.356 -17.214  -9.374  0.94 32.21           C  
HETATM  895  C19 4YL A 402     -14.896 -19.204  -8.980  0.94 33.76           C  
HETATM  896  C20 4YL A 402     -14.085 -19.508 -10.059  0.94 35.87           C  
HETATM  897  N21 4YL A 402     -12.844 -19.970  -9.904  0.94 37.56           N  
HETATM  898  C22 4YL A 402     -12.400 -20.132  -8.668  0.94 41.07           C  
HETATM  899  C24 4YL A 402     -13.117 -19.862  -7.525  0.94 32.55           C  
HETATM  900  C25 4YL A 402     -14.399 -19.384  -7.700  0.94 29.46           C  
HETATM  901  H26 4YL A 402     -13.845 -15.496  -5.310  0.94 50.06           H  
HETATM  902  H27 4YL A 402     -13.533 -16.631  -4.234  0.94 48.47           H  
HETATM  903  H28 4YL A 402     -13.898 -15.157  -3.752  0.94 49.42           H  
HETATM  904  H29 4YL A 402     -16.957 -16.354  -3.087  0.94 36.69           H  
HETATM  905  H30 4YL A 402     -15.635 -15.729  -2.467  0.94 36.80           H  
HETATM  906  H31 4YL A 402     -14.625 -17.946  -2.803  0.94 30.88           H  
HETATM  907  H32 4YL A 402     -16.563 -17.697  -0.747  0.94 27.83           H  
HETATM  908  H33 4YL A 402     -15.067 -17.171  -0.653  0.94 28.56           H  
HETATM  909  H34 4YL A 402     -15.240 -19.188   0.372  0.94 25.51           H  
HETATM  910  H35 4YL A 402     -14.326 -19.324  -0.776  0.94 25.60           H  
HETATM  911  H36 4YL A 402     -16.963 -20.172  -0.753  0.94 23.89           H  
HETATM  912  H37 4YL A 402     -14.559 -21.586  -0.389  0.94 23.42           H  
HETATM  913  H38 4YL A 402     -15.743 -22.357  -1.130  0.94 23.37           H  
HETATM  914  H39 4YL A 402     -15.951 -21.813   0.355  0.94 22.85           H  
HETATM  915  H40 4YL A 402     -16.632 -20.931  -2.940  0.94 25.91           H  
HETATM  916  H41 4YL A 402     -15.109 -20.519  -2.887  0.94 26.04           H  
HETATM  917  H42 4YL A 402     -16.977 -18.136  -4.836  0.94 27.14           H  
HETATM  918  H43 4YL A 402     -17.154 -19.703  -4.783  0.94 24.20           H  
HETATM  919  H44 4YL A 402     -17.138 -18.016  -7.124  0.94 29.05           H  
HETATM  920  H45 4YL A 402     -17.272 -19.593  -7.312  0.94 26.92           H  
HETATM  921  H46 4YL A 402     -18.159 -19.092  -9.787  0.94 28.60           H  
HETATM  922  H47 4YL A 402     -17.294 -20.405  -9.520  0.94 29.32           H  
HETATM  923  H48 4YL A 402     -16.944 -19.456 -10.752  0.94 29.87           H  
HETATM  924  H49 4YL A 402     -17.278 -16.893  -9.359  0.94 31.95           H  
HETATM  925  H50 4YL A 402     -15.998 -17.131 -10.280  0.94 31.95           H  
HETATM  926  H51 4YL A 402     -15.815 -16.678  -8.761  0.94 31.95           H  
HETATM  927  H52 4YL A 402     -14.414 -19.389 -10.934  0.94 35.46           H  
HETATM  928  H53 4YL A 402     -12.749 -19.996  -6.671  0.94 33.66           H  
HETATM  929  O   HOH A 501     -24.711 -29.897   3.371  1.00 37.35           O  
HETATM  930  O   HOH A 502      -0.495 -22.875   1.284  1.00 44.16           O  
HETATM  931  O   HOH A 503     -22.115 -26.917 -18.579  1.00 32.71           O  
HETATM  932  O   HOH A 504      -3.789 -36.562 -12.749  1.00 49.88           O  
HETATM  933  O   HOH A 505     -36.911 -30.009  -4.481  1.00 41.20           O  
HETATM  934  O   HOH A 506     -14.834 -22.846 -12.052  1.00 39.30           O  
HETATM  935  O   HOH A 507       0.590 -34.649   6.335  1.00 39.56           O  
HETATM  936  O   HOH A 508     -13.953 -39.232   4.666  1.00 47.36           O  
HETATM  937  O   HOH A 509     -15.414 -28.663   6.461  1.00 40.65           O  
HETATM  938  O   HOH A 510     -22.427 -15.556  -2.095  1.00 36.31           O  
HETATM  939  O   HOH A 511     -10.954 -31.259 -12.325  1.00 24.64           O  
HETATM  940  O   HOH A 512     -26.438 -30.767 -15.475  1.00 48.73           O  
HETATM  941  O   HOH A 513     -14.695 -35.342   8.226  1.00 51.68           O  
HETATM  942  O   HOH A 514      -3.745 -31.666  -7.847  1.00 32.71           O  
HETATM  943  O   HOH A 515      -5.443 -22.231 -11.064  1.00 45.72           O  
HETATM  944  O   HOH A 516     -16.141 -31.025 -20.155  1.00 40.41           O  
HETATM  945  O   HOH A 517     -21.098 -32.905 -14.395  1.00 20.86           O  
HETATM  946  O   HOH A 518     -11.772 -27.566 -15.698  1.00 30.74           O  
HETATM  947  O   HOH A 519     -20.956 -29.830 -20.120  1.00 40.46           O  
HETATM  948  O   HOH A 520      -3.275 -38.524  -6.266  1.00 35.27           O  
HETATM  949  O   HOH A 521     -28.413 -36.048   0.321  1.00 43.88           O  
HETATM  950  O   HOH A 522      -1.521 -29.381  -2.204  1.00 35.83           O  
HETATM  951  O   HOH A 523      -4.576 -26.111  -3.215  1.00 34.49           O  
HETATM  952  O   HOH A 524     -16.067 -41.507  -7.888  1.00 40.36           O  
HETATM  953  O   HOH A 525      -9.269 -21.510   4.176  1.00 35.46           O  
HETATM  954  O   HOH A 526     -15.422 -40.661  -5.076  1.00 43.42           O  
HETATM  955  O   HOH A 527     -13.764 -43.186  -4.616  1.00 37.58           O  
HETATM  956  O   HOH A 528     -20.297 -20.605 -11.027  1.00 25.43           O  
HETATM  957  O   HOH A 529     -19.878 -31.139   3.125  1.00 28.92           O  
HETATM  958  O   HOH A 530     -21.804 -23.445 -12.628  1.00 25.96           O  
HETATM  959  O   HOH A 531     -25.964 -37.731 -11.762  1.00 35.75           O  
HETATM  960  O   HOH A 532     -14.863 -25.409   9.418  1.00 47.26           O  
HETATM  961  O   HOH A 533     -16.699 -23.356 -14.336  1.00 35.36           O  
HETATM  962  O   HOH A 534     -26.679 -31.549 -10.891  1.00 27.01           O  
HETATM  963  O   HOH A 535      -2.350 -25.926 -10.478  1.00 53.85           O  
HETATM  964  O   HOH A 536      -6.430 -29.977 -12.596  1.00 38.09           O  
HETATM  965  O   HOH A 537      -2.971 -35.718   2.102  1.00 36.17           O  
HETATM  966  O   HOH A 538     -21.825 -28.430 -14.197  1.00 26.59           O  
HETATM  967  O   HOH A 539     -29.406 -26.355   4.480  1.00 41.64           O  
HETATM  968  O   HOH A 540      -8.780 -42.059  -9.397  1.00 40.45           O  
HETATM  969  O   HOH A 541     -18.311 -33.610   2.940  1.00 36.75           O  
HETATM  970  O   HOH A 542     -21.313 -39.448 -11.046  1.00 44.04           O  
HETATM  971  O   HOH A 543     -29.579 -38.666  -7.734  1.00 53.30           O  
HETATM  972  O   HOH A 544      -6.631 -28.345   9.128  1.00 56.42           O  
HETATM  973  O   HOH A 545       2.120 -26.506  -3.703  1.00 32.76           O  
HETATM  974  O   HOH A 546      -4.988 -33.960 -11.854  1.00 32.18           O  
HETATM  975  O   HOH A 547      -7.629 -18.778   1.889  1.00 57.77           O  
HETATM  976  O   HOH A 548     -22.581 -26.128 -12.821  1.00 20.71           O  
HETATM  977  O   HOH A 549      -6.543 -19.754  -2.535  1.00 53.41           O  
HETATM  978  O   HOH A 550      -1.632 -25.691  -0.746  1.00 48.14           O  
HETATM  979  O   HOH A 551     -35.385 -28.263   0.806  0.50 19.05           O  
HETATM  980  O   HOH A 552      -6.641 -38.566   5.581  1.00 49.73           O  
HETATM  981  O   HOH A 553     -19.522 -41.903 -16.197  1.00 45.37           O  
HETATM  982  O   HOH A 554      -8.350 -21.225   7.012  1.00 46.97           O  
HETATM  983  O   HOH A 555     -32.929 -38.218  -5.184  1.00 54.00           O  
HETATM  984  O   HOH A 556     -21.747 -23.190   2.730  1.00 30.08           O  
HETATM  985  O   HOH A 557     -22.870 -23.800   5.985  1.00 53.25           O  
HETATM  986  O   HOH A 558     -27.565 -37.957 -14.309  1.00 52.68           O  
HETATM  987  O   HOH A 559     -22.983 -39.490 -13.359  1.00 51.83           O  
HETATM  988  O   HOH A 560      -9.585 -28.348   9.083  1.00 53.01           O  
HETATM  989  O   HOH A 561     -34.956 -39.827  -2.319  1.00 53.71           O  
HETATM  990  O   HOH A 562     -10.207 -21.303 -19.032  1.00 58.65           O  
HETATM  991  O   HOH A 563     -10.613 -44.481  -3.225  1.00 39.05           O  
HETATM  992  O   HOH A 564      -8.983 -23.427 -21.482  1.00 74.53           O  
HETATM  993  O   HOH A 565      -7.720 -18.484  -8.775  1.00 35.25           O  
HETATM  994  O   HOH A 566      -4.192 -40.390 -10.400  1.00 47.52           O  
HETATM  995  O   HOH A 567      -7.305 -37.353 -16.157  1.00 32.91           O  
HETATM  996  O   HOH A 568     -23.324 -42.705  -3.109  1.00 62.03           O  
HETATM  997  O   HOH A 569     -19.203 -39.074  -1.584  1.00 54.95           O  
HETATM  998  O   HOH A 570     -10.522 -33.962 -19.975  1.00 60.23           O  
HETATM  999  O   HOH A 571      -6.553 -43.990  -8.794  1.00 56.33           O  
HETATM 1000  O   HOH A 572     -13.800 -15.635   1.079  1.00 47.04           O  
HETATM 1001  O   HOH A 573     -26.418 -21.568   4.572  1.00 53.11           O  
HETATM 1002  O   HOH A 574     -26.645 -22.373  -2.787  1.00 49.00           O  
HETATM 1003  O   HOH A 575     -17.090 -17.811   8.492  1.00 43.68           O  
HETATM 1004  O   HOH A 576      -8.444 -30.937   7.437  1.00 39.29           O  
HETATM 1005  O   HOH A 577     -11.061 -19.696 -12.373  1.00 44.86           O  
HETATM 1006  O   HOH A 578      -5.241 -19.733  -5.137  1.00 51.31           O  
HETATM 1007  O   HOH A 579     -23.368 -33.061   3.594  1.00 59.78           O  
HETATM 1008  O   HOH A 580      -8.663 -40.354   4.461  1.00 43.02           O  
HETATM 1009  O   HOH A 581     -14.459 -22.570 -21.791  1.00 37.92           O  
HETATM 1010  O   HOH A 582     -24.076 -36.872 -20.286  1.00 15.37           O  
HETATM 1011  O   HOH A 583     -21.154 -18.722   1.247  1.00 53.10           O  
HETATM 1012  O   HOH A 584     -21.088 -42.610 -12.240  1.00 61.73           O  
HETATM 1013  O   HOH A 585      -4.843 -45.327  -1.554  1.00 59.86           O  
HETATM 1014  O   HOH A 586       0.562 -22.158  -9.785  1.00 59.68           O  
HETATM 1015  O   HOH A 587     -13.515 -38.053   7.915  1.00 54.58           O  
HETATM 1016  O   HOH A 588     -26.088 -16.182  -0.174  1.00 49.25           O  
HETATM 1017  O   HOH A 589      -5.309 -19.608   0.169  1.00 53.79           O  
HETATM 1018  O   HOH A 590      -3.440 -32.488   7.412  1.00 23.93           O  
HETATM 1019  O   HOH A 591     -20.325 -25.525   7.106  1.00 64.79           O  
HETATM 1020  O   HOH A 592     -16.355 -13.826  -0.554  1.00 51.24           O  
HETATM 1021  O   HOH A 593     -19.919 -36.462   2.701  1.00 33.80           O  
HETATM 1022  O   HOH A 594      -9.804 -20.380 -16.252  1.00 58.47           O  
HETATM 1023  O   HOH A 595     -11.958 -22.374 -11.936  1.00 53.36           O  
HETATM 1024  O   HOH A 596     -11.429 -27.537 -19.494  1.00 52.39           O  
HETATM 1025  O   HOH A 597      -0.104 -28.438   0.003  0.50 61.19           O  
HETATM 1026  O   HOH A 598     -31.915 -37.055  -7.648  1.00 40.34           O  
HETATM 1027  O   HOH A 599     -11.691 -29.822  10.490  1.00 56.39           O  
HETATM 1028  O   HOH A 600      -2.941 -21.288 -12.295  1.00 50.01           O  
HETATM 1029  O   HOH A 601     -22.156 -20.603   4.183  1.00 34.65           O  
HETATM 1030  O   HOH A 602      -9.797 -24.060 -11.404  1.00 45.41           O  
HETATM 1031  O   HOH A 603     -13.723 -25.029 -15.026  1.00 60.94           O  
HETATM 1032  O   HOH A 604     -22.585 -23.237   8.745  1.00 66.05           O  
HETATM 1033  O   HOH A 605     -37.043 -31.889  -7.929  1.00 61.21           O  
HETATM 1034  O   HOH A 606      -9.073 -26.035  10.971  1.00 58.37           O  
HETATM 1035  O   HOH A 607     -26.512 -38.058   0.966  1.00 54.29           O  
HETATM 1036  O   HOH A 608      -7.434 -42.156 -15.032  1.00 46.74           O  
HETATM 1037  O   HOH A 609      -5.240 -43.723  -5.447  1.00 65.68           O  
HETATM 1038  O   HOH A 610     -10.926 -16.888   3.531  1.00 53.02           O  
HETATM 1039  O   HOH A 611     -17.811 -22.260  11.626  1.00 51.87           O  
HETATM 1040  O   HOH A 612     -25.597 -24.033   6.935  1.00 63.86           O  
HETATM 1041  O   HOH A 613     -15.603 -34.053 -19.583  1.00 58.67           O  
HETATM 1042  O   HOH A 614     -18.457 -39.509 -11.460  1.00 37.23           O  
HETATM 1043  O   HOH A 615     -12.958 -14.306  -1.392  1.00 67.62           O  
HETATM 1044  O   HOH A 616     -28.113 -31.842 -13.363  1.00 57.81           O  
HETATM 1045  O   HOH A 617      -5.964 -26.764  11.531  1.00 63.97           O  
HETATM 1046  O   HOH A 618     -22.365 -42.251 -16.564  1.00 43.73           O  
HETATM 1047  O   HOH A 619     -11.242 -21.487 -21.711  1.00 60.69           O  
HETATM 1048  O   HOH A 620     -28.215 -38.930 -10.427  1.00 43.56           O  
HETATM 1049  O   HOH A 621     -16.035 -40.378  -1.373  1.00 47.30           O  
HETATM 1050  O   HOH A 622     -28.623  -9.054   8.877  1.00 52.26           O  
HETATM 1051  O   HOH A 623     -10.580 -30.265 -14.880  1.00 29.10           O  
HETATM 1052  O   HOH A 624      -0.153 -20.217  -0.038  0.50 52.20           O  
HETATM 1053  O   HOH A 625       1.621 -35.307   9.145  1.00 50.52           O  
HETATM 1054  O   HOH A 626       4.193 -33.797   9.208  1.00 38.12           O  
HETATM 1055  O   HOH A 627      -4.141 -34.316 -14.687  1.00 60.31           O  
HETATM 1056  O   HOH A 628     -14.956 -41.463   2.226  1.00 56.95           O  
HETATM 1057  O   HOH A 629      -6.768 -24.473 -12.509  1.00 58.01           O  
HETATM 1058  O   HOH A 630      -2.763 -40.222 -13.003  1.00 55.12           O  
HETATM 1059  O   HOH A 631     -19.351 -22.171 -13.756  1.00 41.40           O  
HETATM 1060  O   HOH A 632      -3.145 -30.046 -10.033  1.00 36.04           O  
HETATM 1061  O   HOH A 633     -29.798 -22.583   6.997  1.00 41.94           O  
HETATM 1062  O   HOH A 634     -12.928 -14.675   3.712  1.00 60.34           O  
HETATM 1063  O   HOH A 635     -20.679 -22.461  10.775  1.00 62.70           O  
HETATM 1064  O   HOH A 636     -14.757 -43.714  -1.856  1.00 56.80           O  
HETATM 1065  O   HOH A 637       0.398 -33.197  10.923  1.00 52.25           O  
HETATM 1066  O   HOH A 638      -8.163 -28.821  11.598  1.00 53.06           O  
HETATM 1067  O   HOH A 639      -6.135 -27.211 -12.875  1.00 45.04           O  
HETATM 1068  O   HOH A 640     -16.298 -41.421 -11.575  1.00 59.03           O  
HETATM 1069  O   HOH A 641     -14.512 -42.259 -13.766  1.00 44.11           O  
HETATM 1070  O   HOH A 642     -30.777 -38.430 -11.941  1.00 47.92           O  
CONECT  876  898
CONECT  877  878  901  902  903
CONECT  878  877  879
CONECT  879  878  880  904  905
CONECT  880  879  886  906  881
CONECT  881  880  882  907  908
CONECT  882  881  909  910  883
CONECT  883  882  884  885  911
CONECT  884  883  912  913  914
CONECT  885  883  886  915  916
CONECT  886  880  885  887
CONECT  887  886  888  917  918
CONECT  888  887  889  890
CONECT  889  888
CONECT  890  888  891  900
CONECT  891  890  892  919  920
CONECT  892  891  893  894  895
CONECT  893  892  921  922  923
CONECT  894  892  924  925  926
CONECT  895  892  896  900
CONECT  896  895  897  927
CONECT  897  896  898
CONECT  898  876  897  899
CONECT  899  898  900  928
CONECT  900  895  899  890
CONECT  901  877
CONECT  902  877
CONECT  903  877
CONECT  904  879
CONECT  905  879
CONECT  906  880
CONECT  907  881
CONECT  908  881
CONECT  909  882
CONECT  910  882
CONECT  911  883
CONECT  912  884
CONECT  913  884
CONECT  914  884
CONECT  915  885
CONECT  916  885
CONECT  917  887
CONECT  918  887
CONECT  919  891
CONECT  920  891
CONECT  921  893
CONECT  922  893
CONECT  923  893
CONECT  924  894
CONECT  925  894
CONECT  926  894
CONECT  927  896
CONECT  928  899
END
