# Supplementary material for: Solvent-Site Prediction for Fragment Docking and Its Implication on Fragment-Based Drug Discovery
Source: J Chem Inf Model. 2025 Nov 24;65(23):12959–77. doi: 10.1021/acs.jcim.5c02352 (PMC12690578; doi:10.1021/acs.jcim.5c02352)
Supplement: Supplementary file 3 [file ci5c02352_si_003.zip › Frag2Lead_dataset/2016-01/frag.sdf]

frag.A
 OpenBabel12052210183D

 17 18  0  0  1  0  0  0  0  0999 V2000
   19.5520   72.4150   60.2290 C   0  0  0  0  0  0  0  0  0  0  0  0
   18.2410   72.5790   60.8790 N   0  3  2  0  0  0  0  0  0  0  0  0
   17.1640   73.1860   60.0570 C   0  0  0  0  0  0  0  0  0  0  0  0
   17.4160   74.6640   59.6390 C   0  0  0  0  0  0  0  0  0  0  0  0
   17.7820   75.6440   60.7210 N   0  3  2  0  0  0  0  0  0  0  0  0
   17.3790   75.2770   62.0990 C   0  0  0  0  0  0  0  0  0  0  0  0
   18.4050   74.3560   62.7530 C   0  0  0  0  0  0  0  0  0  0  0  0
   18.2220   72.8820   62.3450 C   0  0  0  0  0  0  0  0  0  0  0  0
   17.7010   77.1120   60.4200 C   0  0  0  0  0  0  0  0  0  0  0  0
   17.2170   77.5630   59.0370 C   0  0  0  0  0  0  0  0  0  0  0  0
   18.1590   77.9380   58.0310 C   0  0  0  0  0  0  0  0  0  0  0  0
   17.7210   78.3550   56.7530 C   0  0  0  0  0  0  0  0  0  0  0  0
   16.3200   78.4150   56.4520 C   0  0  0  0  0  0  0  0  0  0  0  0
   15.3770   78.0450   57.4530 C   0  0  0  0  0  0  0  0  0  0  0  0
   15.8160   77.6280   58.7280 C   0  0  0  0  0  0  0  0  0  0  0  0
   15.8390   78.8590   55.0880 C   0  0  0  0  0  0  0  0  0  0  0  0
   16.0690   80.2900   54.8500 N   0  3  0  0  0  0  0  0  0  0  0  0
  2  1  1  6  0  0  0
  2  3  1  0  0  0  0
  2  8  1  0  0  0  0
  3  4  1  0  0  0  0
  4  5  1  0  0  0  0
  5  6  1  0  0  0  0
  5  9  1  6  0  0  0
  6  7  1  0  0  0  0
  7  8  1  0  0  0  0
  9 10  1  0  0  0  0
 10 11  2  0  0  0  0
 10 15  1  0  0  0  0
 11 12  1  0  0  0  0
 12 13  2  0  0  0  0
 13 14  1  0  0  0  0
 13 16  1  0  0  0  0
 14 15  2  0  0  0  0
 16 17  1  0  0  0  0
M  CHG  3   2   1   5   1  17   1
M  END
$$$$
