# Supplementary material for: Solvent-Site Prediction for Fragment Docking and Its Implication on Fragment-Based Drug Discovery
Source: J Chem Inf Model. 2025 Nov 24;65(23):12959–77. doi: 10.1021/acs.jcim.5c02352 (PMC12690578; doi:10.1021/acs.jcim.5c02352)
Supplement: Supplementary file 3 [file ci5c02352_si_003.zip › Frag2Lead_dataset/2016-01/lead.sdf]

lead.A
 OpenBabel12052210183D

 32 35  0  0  1  0  0  0  0  0999 V2000
   19.7990   71.6290   60.5030 C   0  0  0  0  0  0  0  0  0  0  0  0
   18.2050   72.2240   60.7860 N   0  3  1  0  0  0  0  0  0  0  0  0
   18.8160   72.4180   62.1360 C   0  0  0  0  0  0  0  0  0  0  0  0
   18.2270   73.5810   62.9920 C   0  0  0  0  0  0  0  0  0  0  0  0
   17.2180   74.4640   62.2330 C   0  0  0  0  0  0  0  0  0  0  0  0
   17.7910   75.2380   61.1010 N   0  3  1  0  0  0  0  0  0  0  0  0
   17.9800   74.5270   59.7740 C   0  0  0  0  0  0  0  0  0  0  0  0
   18.6420   73.1430   59.7200 C   0  0  0  0  0  0  0  0  0  0  0  0
   17.2200   76.6370   61.0470 C   0  0  0  0  0  0  0  0  0  0  0  0
   16.6220   77.1260   59.7350 C   0  0  0  0  0  0  0  0  0  0  0  0
   15.4060   76.5970   59.2240 C   0  0  0  0  0  0  0  0  0  0  0  0
   14.8410   77.0390   57.9970 C   0  0  0  0  0  0  0  0  0  0  0  0
   15.4980   78.0860   57.2070 C   0  0  0  0  0  0  0  0  0  0  0  0
   16.7200   78.5940   57.7590 C   0  0  0  0  0  0  0  0  0  0  0  0
   17.2690   78.1330   58.9880 C   0  0  0  0  0  0  0  0  0  0  0  0
   15.0450   78.6840   55.8540 C   0  0  0  0  0  0  0  0  0  0  0  0
   13.9720   78.1470   55.1100 C   0  0  0  0  0  0  0  0  0  0  0  0
   13.5620   78.6840   53.8620 C   0  0  0  0  0  0  0  0  0  0  0  0
   14.2220   79.7990   53.3090 C   0  0  0  0  0  0  0  0  0  0  0  0
   15.3030   80.3460   54.0460 C   0  0  0  0  0  0  0  0  0  0  0  0
   15.7010   79.8120   55.2710 C   0  0  0  0  0  0  0  0  0  0  0  0
   13.6120   76.3560   57.6530 C   0  0  0  0  0  0  0  0  0  0  0  0
   12.6420   75.7890   57.3440 N   0  0  0  0  0  0  0  0  0  0  0  0
   13.8080   80.3970   51.9730 C   0  0  0  0  0  0  0  0  0  0  0  0
   12.7550   81.4610   51.9960 N   0  3  1  0  0  0  0  0  0  0  0  0
   12.3950   82.0860   50.7130 C   0  0  0  0  0  0  0  0  0  0  0  0
   12.6750   83.5900   50.6730 C   0  0  0  0  0  0  0  0  0  0  0  0
   13.3140   83.9990   51.9260 N   0  3  2  0  0  0  0  0  0  0  0  0
   12.4020   84.3050   53.0340 C   0  0  0  0  0  0  0  0  0  0  0  0
   11.4970   83.1690   53.5470 C   0  0  0  0  0  0  0  0  0  0  0  0
   11.8940   81.7090   53.1960 C   0  0  0  0  0  0  0  0  0  0  0  0
   14.4650   84.8930   51.7980 C   0  0  0  0  0  0  0  0  0  0  0  0
  2  1  1  6  0  0  0
  2  3  1  0  0  0  0
  2  8  1  0  0  0  0
  3  4  1  0  0  0  0
  4  5  1  0  0  0  0
  5  6  1  0  0  0  0
  6  7  1  0  0  0  0
  6  9  1  6  0  0  0
  7  8  1  0  0  0  0
  9 10  1  0  0  0  0
 10 11  2  0  0  0  0
 10 15  1  0  0  0  0
 11 12  1  0  0  0  0
 12 13  2  0  0  0  0
 12 22  1  0  0  0  0
 13 14  1  0  0  0  0
 13 16  1  0  0  0  0
 14 15  2  0  0  0  0
 16 17  2  0  0  0  0
 16 21  1  0  0  0  0
 17 18  1  0  0  0  0
 18 19  2  0  0  0  0
 19 20  1  0  0  0  0
 19 24  1  0  0  0  0
 20 21  2  0  0  0  0
 22 23  3  0  0  0  0
 25 24  1  6  0  0  0
 25 26  1  0  0  0  0
 25 31  1  0  0  0  0
 26 27  1  0  0  0  0
 27 28  1  0  0  0  0
 28 29  1  0  0  0  0
 28 32  1  6  0  0  0
 29 30  1  0  0  0  0
 30 31  1  0  0  0  0
M  CHG  4   2   1   6   1  25   1  28   1
M  END
$$$$
