# Supplementary material for: Solvent-Site Prediction for Fragment Docking and Its Implication on Fragment-Based Drug Discovery
Source: J Chem Inf Model. 2025 Nov 24;65(23):12959–77. doi: 10.1021/acs.jcim.5c02352 (PMC12690578; doi:10.1021/acs.jcim.5c02352)
Supplement: Supplementary file 3 [file ci5c02352_si_003.zip › Frag2Lead_dataset/2016-01/rec-frag.pdb]

ATOM      1  N   ASP A  80      11.807  78.660  39.769  1.00 71.91           N  
ATOM      2  CA  ASP A  80      10.473  79.254  39.493  1.00 72.92           C  
ATOM      3  C   ASP A  80       9.734  78.441  38.416  1.00 72.48           C  
ATOM      4  O   ASP A  80      10.169  78.364  37.267  1.00 72.53           O  
ATOM      5  CB  ASP A  80      10.636  80.702  39.038  1.00 74.20           C  
ATOM      6  CG  ASP A  80       9.639  81.633  39.706  1.00 75.43           C  
ATOM      7  OD1 ASP A  80      10.083  82.648  40.289  1.00 75.66           O  
ATOM      8  OD2 ASP A  80       8.411  81.356  39.660  1.00 74.98           O1-
ATOM      9  N   GLU A  81       8.621  77.832  38.815  1.00 71.90           N  
ATOM     10  CA  GLU A  81       7.842  76.929  37.969  1.00 71.87           C  
ATOM     11  C   GLU A  81       8.558  76.252  36.789  1.00 72.23           C  
ATOM     12  O   GLU A  81       8.805  75.051  36.830  1.00 71.04           O  
ATOM     13  CB  GLU A  81       6.603  77.649  37.434  1.00 71.51           C  
ATOM     14  CG  GLU A  81       5.295  77.276  38.116  1.00 70.93           C  
ATOM     15  CD  GLU A  81       4.522  76.235  37.336  1.00 71.24           C  
ATOM     16  OE1 GLU A  81       3.559  75.645  37.885  1.00 70.85           O  
ATOM     17  OE2 GLU A  81       4.885  75.997  36.160  1.00 69.66           O1-
ATOM     18  N   GLN A  82       8.845  77.006  35.725  1.00 72.49           N  
ATOM     19  CA  GLN A  82       9.654  76.493  34.606  1.00 72.15           C  
ATOM     20  C   GLN A  82      11.060  76.120  35.057  1.00 70.97           C  
ATOM     21  O   GLN A  82      11.825  76.978  35.503  1.00 71.76           O  
ATOM     22  CB  GLN A  82       9.833  77.534  33.501  1.00 74.89           C  
ATOM     23  CG  GLN A  82       8.778  77.528  32.393  1.00 77.66           C  
ATOM     24  CD  GLN A  82       7.432  78.053  32.863  1.00 79.96           C  
ATOM     25  NE2 GLN A  82       6.363  77.414  32.400  1.00 80.26           N  
ATOM     26  OE1 GLN A  82       7.353  79.018  33.638  1.00 80.09           O  
ATOM     27  N   PRO A  83      11.435  74.836  34.935  1.00 69.61           N  
ATOM     28  CA  PRO A  83      12.856  74.501  35.100  1.00 68.25           C  
ATOM     29  C   PRO A  83      13.655  75.172  33.996  1.00 67.72           C  
ATOM     30  O   PRO A  83      13.083  75.796  33.109  1.00 67.27           O  
ATOM     31  CB  PRO A  83      12.882  72.981  34.989  1.00 67.18           C  
ATOM     32  CG  PRO A  83      11.515  72.556  35.369  1.00 68.41           C  
ATOM     33  CD  PRO A  83      10.594  73.630  34.849  1.00 69.15           C  
ATOM     34  N   GLU A  84      14.972  75.057  34.039  1.00 68.29           N  
ATOM     35  CA  GLU A  84      15.784  75.596  32.956  1.00 69.48           C  
ATOM     36  C   GLU A  84      15.924  74.576  31.838  1.00 68.67           C  
ATOM     37  O   GLU A  84      15.599  73.414  32.015  1.00 69.42           O  
ATOM     38  CB  GLU A  84      17.154  75.992  33.480  1.00 71.34           C  
ATOM     39  CG  GLU A  84      17.061  77.080  34.518  1.00 76.48           C  
ATOM     40  CD  GLU A  84      18.255  77.098  35.435  1.00 80.34           C  
ATOM     41  OE1 GLU A  84      19.053  76.132  35.389  1.00 82.28           O  
ATOM     42  OE2 GLU A  84      18.399  78.074  36.204  1.00 82.02           O1-
ATOM     43  N   PRO A  85      16.388  75.006  30.659  1.00 67.06           N  
ATOM     44  CA  PRO A  85      16.464  74.070  29.533  1.00 65.44           C  
ATOM     45  C   PRO A  85      17.374  72.873  29.815  1.00 63.98           C  
ATOM     46  O   PRO A  85      17.049  71.742  29.468  1.00 63.77           O  
ATOM     47  CB  PRO A  85      16.985  74.935  28.390  1.00 66.26           C  
ATOM     48  CG  PRO A  85      16.623  76.334  28.777  1.00 66.38           C  
ATOM     49  CD  PRO A  85      16.742  76.378  30.266  1.00 66.84           C  
ATOM     50  N   ARG A  86      18.512  73.140  30.449  1.00 62.54           N  
ATOM     51  CA  ARG A  86      19.520  72.124  30.740  1.00 60.50           C  
ATOM     52  C   ARG A  86      18.924  71.032  31.613  1.00 58.51           C  
ATOM     53  O   ARG A  86      18.689  69.911  31.169  1.00 59.24           O  
ATOM     54  CB  ARG A  86      20.681  72.762  31.493  1.00 63.53           C  
ATOM     55  CG  ARG A  86      22.039  72.237  31.115  1.00 68.54           C  
ATOM     56  CD  ARG A  86      22.789  73.300  30.341  1.00 72.60           C  
ATOM     57  NE  ARG A  86      23.070  72.873  28.977  1.00 75.81           N  
ATOM     58  CZ  ARG A  86      23.949  71.926  28.671  1.00 78.30           C  
ATOM     59  NH1 ARG A  86      24.160  71.588  27.403  1.00 79.31           N1+
ATOM     60  NH2 ARG A  86      24.620  71.311  29.641  1.00 80.16           N  
ATOM     61  N   THR A  87      18.700  71.369  32.872  1.00 55.07           N  
ATOM     62  CA  THR A  87      17.951  70.501  33.757  1.00 51.94           C  
ATOM     63  C   THR A  87      16.545  70.404  33.162  1.00 50.67           C  
ATOM     64  O   THR A  87      16.051  71.371  32.617  1.00 51.73           O  
ATOM     65  CB  THR A  87      17.932  71.100  35.196  1.00 50.48           C  
ATOM     66  CG2 THR A  87      18.634  72.453  35.210  1.00 47.51           C  
ATOM     67  OG1 THR A  87      16.584  71.252  35.654  1.00 48.48           O  
ATOM     68  N   ARG A  88      15.919  69.239  33.249  1.00 49.59           N  
ATOM     69  CA  ARG A  88      14.631  68.957  32.591  1.00 48.50           C  
ATOM     70  C   ARG A  88      14.871  68.230  31.286  1.00 46.68           C  
ATOM     71  O   ARG A  88      14.153  67.297  30.957  1.00 46.87           O  
ATOM     72  CB  ARG A  88      13.790  70.228  32.335  1.00 47.28           C  
ATOM     73  CG  ARG A  88      13.883  70.837  30.927  1.00 46.28           C  
ATOM     74  CD  ARG A  88      13.052  70.099  29.859  1.00 46.77           C  
ATOM     75  NE  ARG A  88      11.604  70.224  30.039  1.00 46.85           N  
ATOM     76  CZ  ARG A  88      10.694  69.967  29.099  1.00 44.11           C  
ATOM     77  NH1 ARG A  88      11.063  69.570  27.891  1.00 43.52           N1+
ATOM     78  NH2 ARG A  88       9.405  70.079  29.378  1.00 41.67           N  
ATOM     79  N   ARG A  89      15.882  68.653  30.542  1.00 45.24           N  
ATOM     80  CA  ARG A  89      16.401  67.806  29.479  1.00 44.57           C  
ATOM     81  C   ARG A  89      17.127  66.631  30.130  1.00 42.41           C  
ATOM     82  O   ARG A  89      16.974  65.485  29.718  1.00 43.07           O  
ATOM     83  CB  ARG A  89      17.367  68.592  28.598  1.00 46.99           C  
ATOM     84  CG  ARG A  89      16.743  69.145  27.329  1.00 50.44           C  
ATOM     85  CD  ARG A  89      17.803  69.647  26.377  1.00 53.88           C  
ATOM     86  NE  ARG A  89      17.402  70.891  25.709  1.00 57.92           N  
ATOM     87  CZ  ARG A  89      18.073  72.033  25.771  1.00 59.68           C  
ATOM     88  NH1 ARG A  89      19.193  72.099  26.471  1.00 59.88           N1+
ATOM     89  NH2 ARG A  89      17.608  73.097  25.140  1.00 60.85           N  
ATOM     90  N   ARG A  90      17.907  66.929  31.163  1.00 40.72           N  
ATOM     91  CA  ARG A  90      18.546  65.894  31.958  1.00 39.34           C  
ATOM     92  C   ARG A  90      17.528  65.194  32.866  1.00 37.92           C  
ATOM     93  O   ARG A  90      17.599  63.981  33.059  1.00 37.35           O  
ATOM     94  CB  ARG A  90      19.680  66.502  32.786  1.00 40.63           C  
ATOM     95  CG  ARG A  90      20.855  66.993  31.953  1.00 45.02           C  
ATOM     96  CD  ARG A  90      21.636  68.090  32.654  1.00 48.10           C  
ATOM     97  NE  ARG A  90      22.794  67.571  33.374  1.00 52.91           N  
ATOM     98  CZ  ARG A  90      24.030  68.051  33.246  1.00 57.25           C  
ATOM     99  NH1 ARG A  90      24.276  69.071  32.423  1.00 57.42           N1+
ATOM    100  NH2 ARG A  90      25.031  67.509  33.935  1.00 58.21           N  
ATOM    101  N   ALA A  91      16.572  65.952  33.408  1.00 35.50           N  
ATOM    102  CA  ALA A  91      15.490  65.365  34.203  1.00 33.54           C  
ATOM    103  C   ALA A  91      14.689  64.348  33.387  1.00 32.10           C  
ATOM    104  O   ALA A  91      14.424  63.232  33.848  1.00 31.80           O  
ATOM    105  CB  ALA A  91      14.557  66.461  34.715  1.00 30.97           C  
ATOM    106  N   TYR A  92      14.297  64.751  32.180  1.00 29.17           N  
ATOM    107  CA  TYR A  92      13.617  63.860  31.251  1.00 29.54           C  
ATOM    108  C   TYR A  92      14.415  62.575  31.015  1.00 28.66           C  
ATOM    109  O   TYR A  92      13.858  61.485  31.039  1.00 28.26           O  
ATOM    110  CB  TYR A  92      13.379  64.566  29.908  1.00 29.41           C  
ATOM    111  CG  TYR A  92      13.134  63.625  28.753  1.00 27.50           C  
ATOM    112  CD1 TYR A  92      11.952  62.908  28.658  1.00 28.79           C  
ATOM    113  CD2 TYR A  92      14.078  63.462  27.748  1.00 29.08           C  
ATOM    114  CE1 TYR A  92      11.713  62.054  27.594  1.00 28.60           C  
ATOM    115  CE2 TYR A  92      13.847  62.608  26.671  1.00 27.13           C  
ATOM    116  CZ  TYR A  92      12.662  61.910  26.605  1.00 29.35           C  
ATOM    117  OH  TYR A  92      12.396  61.056  25.553  1.00 31.27           O  
ATOM    118  N   LEU A  93      15.717  62.701  30.796  1.00 29.35           N  
ATOM    119  CA  LEU A  93      16.556  61.522  30.613  1.00 30.85           C  
ATOM    120  C   LEU A  93      16.580  60.588  31.824  1.00 32.14           C  
ATOM    121  O   LEU A  93      16.487  59.369  31.673  1.00 32.80           O  
ATOM    122  CB  LEU A  93      17.980  61.939  30.274  1.00 31.40           C  
ATOM    123  CG  LEU A  93      18.289  62.095  28.786  1.00 34.14           C  
ATOM    124  CD1 LEU A  93      19.772  62.375  28.642  1.00 35.09           C  
ATOM    125  CD2 LEU A  93      17.910  60.825  28.022  1.00 33.23           C  
ATOM    126  N   TRP A  94      16.701  61.157  33.022  1.00 30.67           N  
ATOM    127  CA  TRP A  94      16.772  60.347  34.223  1.00 29.74           C  
ATOM    128  C   TRP A  94      15.460  59.636  34.449  1.00 29.46           C  
ATOM    129  O   TRP A  94      15.440  58.456  34.796  1.00 30.65           O  
ATOM    130  CB  TRP A  94      17.095  61.200  35.448  1.00 29.58           C  
ATOM    131  CG  TRP A  94      18.532  61.623  35.541  1.00 28.77           C  
ATOM    132  CD1 TRP A  94      19.638  60.844  35.338  1.00 26.59           C  
ATOM    133  CD2 TRP A  94      19.015  62.930  35.858  1.00 28.32           C  
ATOM    134  CE2 TRP A  94      20.425  62.878  35.826  1.00 28.08           C  
ATOM    135  CE3 TRP A  94      18.393  64.143  36.169  1.00 28.18           C  
ATOM    136  NE1 TRP A  94      20.783  61.593  35.506  1.00 26.97           N  
ATOM    137  CZ2 TRP A  94      21.218  63.990  36.086  1.00 27.88           C  
ATOM    138  CZ3 TRP A  94      19.181  65.246  36.429  1.00 28.75           C  
ATOM    139  CH2 TRP A  94      20.577  65.163  36.385  1.00 26.94           C  
ATOM    140  N   CYS A  95      14.360  60.349  34.259  1.00 29.37           N  
ATOM    141  CA  CYS A  95      13.055  59.751  34.481  1.00 29.40           C  
ATOM    142  C   CYS A  95      12.798  58.644  33.470  1.00 29.54           C  
ATOM    143  O   CYS A  95      12.316  57.571  33.822  1.00 31.18           O  
ATOM    144  CB  CYS A  95      11.959  60.820  34.384  1.00 30.62           C  
ATOM    145  SG  CYS A  95      11.881  61.913  35.822  1.00 28.52           S  
ATOM    146  N   LYS A  96      13.140  58.905  32.215  1.00 29.85           N  
ATOM    147  CA  LYS A  96      12.852  57.978  31.131  1.00 29.98           C  
ATOM    148  C   LYS A  96      13.639  56.665  31.288  1.00 31.32           C  
ATOM    149  O   LYS A  96      13.143  55.587  30.953  1.00 31.72           O  
ATOM    150  CB  LYS A  96      13.181  58.674  29.810  1.00 30.40           C  
ATOM    151  CG  LYS A  96      13.625  57.777  28.682  1.00 32.43           C  
ATOM    152  CD  LYS A  96      14.481  58.556  27.694  1.00 34.26           C  
ATOM    153  CE  LYS A  96      13.910  58.478  26.290  1.00 34.06           C  
ATOM    154  NZ  LYS A  96      13.345  57.139  26.035  1.00 34.05           N1+
ATOM    155  N   GLU A  97      14.858  56.762  31.816  1.00 31.40           N  
ATOM    156  CA  GLU A  97      15.742  55.611  31.940  1.00 29.93           C  
ATOM    157  C   GLU A  97      15.701  54.893  33.295  1.00 29.90           C  
ATOM    158  O   GLU A  97      15.991  53.691  33.368  1.00 28.44           O  
ATOM    159  CB  GLU A  97      17.175  56.029  31.618  1.00 29.80           C  
ATOM    160  CG  GLU A  97      17.370  56.410  30.164  1.00 32.61           C  
ATOM    161  CD  GLU A  97      18.835  56.575  29.759  1.00 32.43           C  
ATOM    162  OE1 GLU A  97      19.719  56.710  30.637  1.00 32.31           O  
ATOM    163  OE2 GLU A  97      19.099  56.569  28.541  1.00 35.61           O1-
ATOM    164  N   PHE A  98      15.349  55.619  34.359  1.00 27.75           N  
ATOM    165  CA  PHE A  98      15.266  55.031  35.702  1.00 26.41           C  
ATOM    166  C   PHE A  98      13.861  54.524  36.065  1.00 26.65           C  
ATOM    167  O   PHE A  98      13.723  53.542  36.786  1.00 27.65           O  
ATOM    168  CB  PHE A  98      15.736  56.045  36.762  1.00 23.18           C  
ATOM    169  CG  PHE A  98      17.237  56.145  36.884  1.00 20.14           C  
ATOM    170  CD1 PHE A  98      17.988  56.794  35.913  1.00 19.69           C  
ATOM    171  CD2 PHE A  98      17.903  55.543  37.946  1.00 21.57           C  
ATOM    172  CE1 PHE A  98      19.381  56.835  35.992  1.00 21.51           C  
ATOM    173  CE2 PHE A  98      19.302  55.578  38.038  1.00 19.82           C  
ATOM    174  CZ  PHE A  98      20.043  56.225  37.057  1.00 21.23           C  
ATOM    175  N   LEU A  99      12.820  55.183  35.566  1.00 27.14           N  
ATOM    176  CA  LEU A  99      11.447  54.781  35.886  1.00 26.92           C  
ATOM    177  C   LEU A  99      10.874  53.743  34.920  1.00 27.24           C  
ATOM    178  O   LEU A  99      11.148  53.758  33.720  1.00 27.35           O  
ATOM    179  CB  LEU A  99      10.536  56.008  35.918  1.00 25.57           C  
ATOM    180  CG  LEU A  99      11.037  57.120  36.842  1.00 25.17           C  
ATOM    181  CD1 LEU A  99      10.160  58.341  36.689  1.00 23.52           C  
ATOM    182  CD2 LEU A  99      11.040  56.638  38.284  1.00 22.01           C  
ATOM    183  N   PRO A 100      10.076  52.808  35.446  1.00 28.94           N  
ATOM    184  CA  PRO A 100       9.439  51.768  34.628  1.00 30.24           C  
ATOM    185  C   PRO A 100       8.152  52.224  33.944  1.00 29.26           C  
ATOM    186  O   PRO A 100       7.621  53.301  34.238  1.00 29.10           O  
ATOM    187  CB  PRO A 100       9.168  50.650  35.627  1.00 30.75           C  
ATOM    188  CG  PRO A 100       8.956  51.382  36.923  1.00 31.73           C  
ATOM    189  CD  PRO A 100       9.903  52.557  36.885  1.00 29.50           C  
ATOM    190  N   GLY A 101       7.649  51.383  33.043  1.00 28.01           N  
ATOM    191  CA  GLY A 101       6.304  51.570  32.531  1.00 28.75           C  
ATOM    192  C   GLY A 101       6.230  52.633  31.456  1.00 28.81           C  
ATOM    193  O   GLY A 101       7.091  52.698  30.589  1.00 29.55           O  
ATOM    194  N   ALA A 102       5.203  53.469  31.514  1.00 29.53           N  
ATOM    195  CA  ALA A 102       4.980  54.473  30.480  1.00 30.77           C  
ATOM    196  C   ALA A 102       6.170  55.436  30.373  1.00 31.19           C  
ATOM    197  O   ALA A 102       6.442  55.990  29.310  1.00 32.63           O  
ATOM    198  CB  ALA A 102       3.687  55.249  30.779  1.00 28.71           C  
ATOM    199  N   TRP A 103       6.887  55.623  31.478  1.00 32.50           N  
ATOM    200  CA  TRP A 103       8.072  56.480  31.486  1.00 30.67           C  
ATOM    201  C   TRP A 103       9.117  56.128  30.421  1.00 31.92           C  
ATOM    202  O   TRP A 103       9.762  57.028  29.884  1.00 33.40           O  
ATOM    203  CB  TRP A 103       8.730  56.461  32.871  1.00 29.28           C  
ATOM    204  CG  TRP A 103       7.921  57.163  33.939  1.00 30.25           C  
ATOM    205  CD1 TRP A 103       7.104  56.583  34.873  1.00 29.18           C  
ATOM    206  CD2 TRP A 103       7.827  58.577  34.150  1.00 28.62           C  
ATOM    207  CE2 TRP A 103       6.932  58.782  35.222  1.00 30.27           C  
ATOM    208  CE3 TRP A 103       8.408  59.688  33.536  1.00 27.76           C  
ATOM    209  NE1 TRP A 103       6.505  57.551  35.647  1.00 28.50           N  
ATOM    210  CZ2 TRP A 103       6.609  60.054  35.688  1.00 29.75           C  
ATOM    211  CZ3 TRP A 103       8.085  60.945  34.001  1.00 29.37           C  
ATOM    212  CH2 TRP A 103       7.195  61.120  35.064  1.00 27.51           C  
ATOM    213  N   ARG A 104       9.299  54.844  30.105  1.00 30.85           N  
ATOM    214  CA  ARG A 104      10.466  54.460  29.307  1.00 33.37           C  
ATOM    215  C   ARG A 104      10.312  54.744  27.812  1.00 33.62           C  
ATOM    216  O   ARG A 104      11.285  54.671  27.067  1.00 34.82           O  
ATOM    217  CB  ARG A 104      10.850  52.980  29.553  1.00 33.66           C  
ATOM    218  CG  ARG A 104      11.313  52.728  31.002  1.00 35.10           C  
ATOM    219  CD  ARG A 104      12.594  51.865  31.233  1.00 32.86           C  
ATOM    220  NE  ARG A 104      13.397  51.486  30.069  1.00 34.31           N  
ATOM    221  CZ  ARG A 104      14.161  52.312  29.352  1.00 35.03           C  
ATOM    222  NH1 ARG A 104      14.231  53.601  29.653  1.00 37.44           N1+
ATOM    223  NH2 ARG A 104      14.898  51.837  28.353  1.00 32.43           N  
ATOM    224  N   GLY A 105       9.101  55.097  27.390  1.00 32.77           N  
ATOM    225  CA  GLY A 105       8.869  55.472  26.006  1.00 33.37           C  
ATOM    226  C   GLY A 105       8.252  56.855  25.836  1.00 34.96           C  
ATOM    227  O   GLY A 105       7.616  57.154  24.825  1.00 35.57           O  
ATOM    228  N   LEU A 106       8.440  57.706  26.838  1.00 34.38           N  
ATOM    229  CA  LEU A 106       7.949  59.077  26.798  1.00 32.17           C  
ATOM    230  C   LEU A 106       8.867  59.916  25.905  1.00 30.09           C  
ATOM    231  O   LEU A 106      10.080  59.710  25.888  1.00 28.73           O  
ATOM    232  CB  LEU A 106       7.956  59.642  28.217  1.00 34.45           C  
ATOM    233  CG  LEU A 106       7.094  60.844  28.571  1.00 33.83           C  
ATOM    234  CD1 LEU A 106       5.628  60.507  28.329  1.00 32.81           C  
ATOM    235  CD2 LEU A 106       7.345  61.204  30.041  1.00 33.41           C  
ATOM    236  N   ARG A 107       8.300  60.856  25.164  1.00 28.35           N  
ATOM    237  CA  ARG A 107       9.135  61.781  24.406  1.00 29.76           C  
ATOM    238  C   ARG A 107       9.455  62.980  25.292  1.00 29.20           C  
ATOM    239  O   ARG A 107       8.785  63.209  26.297  1.00 26.98           O  
ATOM    240  CB  ARG A 107       8.411  62.255  23.138  1.00 29.09           C  
ATOM    241  CG  ARG A 107       7.916  61.126  22.251  1.00 29.82           C  
ATOM    242  CD  ARG A 107       7.344  61.646  20.943  1.00 26.90           C  
ATOM    243  NE  ARG A 107       6.209  62.538  21.143  1.00 27.59           N  
ATOM    244  CZ  ARG A 107       4.960  62.132  21.354  1.00 30.25           C  
ATOM    245  NH1 ARG A 107       4.676  60.834  21.401  1.00 29.83           N1+
ATOM    246  NH2 ARG A 107       3.986  63.028  21.500  1.00 28.27           N  
ATOM    247  N   GLU A 108      10.476  63.738  24.918  1.00 29.47           N  
ATOM    248  CA  GLU A 108      10.745  64.998  25.588  1.00 31.35           C  
ATOM    249  C   GLU A 108       9.519  65.905  25.549  1.00 31.60           C  
ATOM    250  O   GLU A 108       9.190  66.562  26.538  1.00 31.37           O  
ATOM    251  CB  GLU A 108      11.910  65.729  24.926  1.00 34.08           C  
ATOM    252  CG  GLU A 108      11.653  67.225  24.757  1.00 40.74           C  
ATOM    253  CD  GLU A 108      12.732  68.090  25.385  1.00 45.86           C  
ATOM    254  OE1 GLU A 108      13.893  67.628  25.488  1.00 50.07           O  
ATOM    255  OE2 GLU A 108      12.420  69.234  25.771  1.00 46.70           O1-
ATOM    256  N   ASP A 109       8.841  65.956  24.410  1.00 31.43           N  
ATOM    257  CA  ASP A 109       7.825  66.972  24.259  1.00 33.05           C  
ATOM    258  C   ASP A 109       6.670  66.747  25.227  1.00 33.54           C  
ATOM    259  O   ASP A 109       5.957  67.690  25.572  1.00 34.64           O  
ATOM    260  CB  ASP A 109       7.336  67.060  22.797  1.00 33.77           C  
ATOM    261  CG  ASP A 109       6.539  65.843  22.349  1.00 37.47           C  
ATOM    262  OD1 ASP A 109       7.118  64.990  21.638  1.00 40.24           O  
ATOM    263  OD2 ASP A 109       5.339  65.755  22.689  1.00 35.53           O1-
ATOM    264  N   GLU A 110       6.504  65.513  25.698  1.00 32.96           N  
ATOM    265  CA  GLU A 110       5.397  65.217  26.603  1.00 33.90           C  
ATOM    266  C   GLU A 110       5.807  65.051  28.066  1.00 34.87           C  
ATOM    267  O   GLU A 110       5.033  64.557  28.888  1.00 36.42           O  
ATOM    268  CB  GLU A 110       4.613  63.979  26.127  1.00 35.13           C  
ATOM    269  CG  GLU A 110       5.435  62.828  25.572  1.00 35.37           C  
ATOM    270  CD  GLU A 110       4.559  61.672  25.095  1.00 36.26           C  
ATOM    271  OE1 GLU A 110       5.106  60.612  24.725  1.00 35.69           O  
ATOM    272  OE2 GLU A 110       3.320  61.826  25.093  1.00 37.73           O1-
ATOM    273  N   PHE A 111       7.018  65.493  28.393  1.00 33.47           N  
ATOM    274  CA  PHE A 111       7.516  65.439  29.764  1.00 32.95           C  
ATOM    275  C   PHE A 111       7.130  66.704  30.534  1.00 33.69           C  
ATOM    276  O   PHE A 111       7.321  67.819  30.041  1.00 31.01           O  
ATOM    277  CB  PHE A 111       9.039  65.278  29.745  1.00 31.24           C  
ATOM    278  CG  PHE A 111       9.682  65.273  31.109  1.00 30.86           C  
ATOM    279  CD1 PHE A 111       9.517  64.198  31.968  1.00 30.67           C  
ATOM    280  CD2 PHE A 111      10.509  66.323  31.502  1.00 31.72           C  
ATOM    281  CE1 PHE A 111      10.167  64.164  33.194  1.00 30.49           C  
ATOM    282  CE2 PHE A 111      11.160  66.299  32.720  1.00 29.38           C  
ATOM    283  CZ  PHE A 111      10.991  65.214  33.570  1.00 29.43           C  
ATOM    284  N   HIS A 112       6.585  66.513  31.738  1.00 34.23           N  
ATOM    285  CA  HIS A 112       6.192  67.612  32.623  1.00 35.62           C  
ATOM    286  C   HIS A 112       7.109  67.740  33.840  1.00 33.84           C  
ATOM    287  O   HIS A 112       7.297  66.779  34.584  1.00 33.88           O  
ATOM    288  CB  HIS A 112       4.758  67.407  33.117  1.00 38.32           C  
ATOM    289  CG  HIS A 112       3.720  67.535  32.048  1.00 42.03           C  
ATOM    290  CD2 HIS A 112       2.752  68.463  31.854  1.00 43.40           C  
ATOM    291  ND1 HIS A 112       3.573  66.610  31.035  1.00 44.66           N  
ATOM    292  CE1 HIS A 112       2.558  66.960  30.267  1.00 45.40           C  
ATOM    293  NE2 HIS A 112       2.041  68.081  30.742  1.00 44.82           N  
ATOM    294  N   ILE A 113       7.658  68.930  34.051  1.00 33.37           N  
ATOM    295  CA  ILE A 113       8.464  69.191  35.236  1.00 34.23           C  
ATOM    296  C   ILE A 113       8.199  70.598  35.802  1.00 35.83           C  
ATOM    297  O   ILE A 113       8.069  71.571  35.049  1.00 34.99           O  
ATOM    298  CB  ILE A 113       9.982  69.002  34.919  1.00 32.73           C  
ATOM    299  CG1 ILE A 113      10.826  69.194  36.177  1.00 32.85           C  
ATOM    300  CG2 ILE A 113      10.419  69.978  33.855  1.00 31.09           C  
ATOM    301  CD1 ILE A 113      12.274  68.733  36.018  1.00 30.82           C  
ATOM    302  N   SER A 114       8.096  70.680  37.130  1.00 36.28           N  
ATOM    303  CA  SER A 114       7.859  71.932  37.841  1.00 37.19           C  
ATOM    304  C   SER A 114       8.788  72.048  39.036  1.00 37.85           C  
ATOM    305  O   SER A 114       8.987  71.083  39.773  1.00 39.41           O  
ATOM    306  CB  SER A 114       6.420  72.001  38.347  1.00 37.02           C  
ATOM    307  OG  SER A 114       5.516  72.130  37.273  1.00 42.48           O  
ATOM    308  N   VAL A 115       9.344  73.235  39.236  1.00 38.09           N  
ATOM    309  CA  VAL A 115      10.122  73.516  40.429  1.00 38.22           C  
ATOM    310  C   VAL A 115       9.283  73.350  41.695  1.00 40.14           C  
ATOM    311  O   VAL A 115       8.087  73.655  41.713  1.00 41.02           O  
ATOM    312  CB  VAL A 115      10.677  74.947  40.383  1.00 37.55           C  
ATOM    313  CG1 VAL A 115      11.483  75.241  41.645  1.00 35.53           C  
ATOM    314  CG2 VAL A 115      11.535  75.120  39.124  1.00 35.61           C  
ATOM    315  N   ILE A 116       9.918  72.844  42.745  1.00 41.98           N  
ATOM    316  CA  ILE A 116       9.348  72.875  44.084  1.00 43.37           C  
ATOM    317  C   ILE A 116      10.246  73.660  45.033  1.00 44.67           C  
ATOM    318  O   ILE A 116       9.769  74.283  45.979  1.00 46.02           O  
ATOM    319  CB  ILE A 116       9.148  71.460  44.637  1.00 41.96           C  
ATOM    320  CG1 ILE A 116       8.145  70.719  43.760  1.00 40.11           C  
ATOM    321  CG2 ILE A 116       8.660  71.529  46.074  1.00 42.24           C  
ATOM    322  CD1 ILE A 116       8.020  69.265  44.087  1.00 39.61           C  
ATOM    323  N   ARG A 117      11.548  73.631  44.776  1.00 46.19           N  
ATOM    324  CA  ARG A 117      12.477  74.486  45.501  1.00 48.93           C  
ATOM    325  C   ARG A 117      13.660  74.855  44.608  1.00 50.35           C  
ATOM    326  O   ARG A 117      14.308  73.979  44.029  1.00 49.86           O  
ATOM    327  CB  ARG A 117      12.974  73.779  46.770  1.00 48.76           C  
ATOM    328  CG  ARG A 117      13.704  74.686  47.757  1.00 51.63           C  
ATOM    329  CD  ARG A 117      14.700  73.898  48.605  1.00 54.02           C  
ATOM    330  NE  ARG A 117      14.050  72.817  49.348  1.00 57.35           N  
ATOM    331  CZ  ARG A 117      14.629  71.659  49.661  1.00 58.04           C  
ATOM    332  NH1 ARG A 117      15.884  71.417  49.301  1.00 58.72           N1+
ATOM    333  NH2 ARG A 117      13.950  70.734  50.328  1.00 58.80           N  
ATOM    334  N   GLY A 118      13.922  76.156  44.493  1.00 52.00           N  
ATOM    335  CA  GLY A 118      15.094  76.627  43.777  1.00 54.64           C  
ATOM    336  C   GLY A 118      16.347  76.533  44.629  1.00 56.24           C  
ATOM    337  O   GLY A 118      16.526  75.563  45.369  1.00 57.91           O  
ATOM    338  N   GLY A 119      17.214  77.536  44.530  1.00 57.23           N  
ATOM    339  CA  GLY A 119      18.434  77.538  45.321  1.00 57.55           C  
ATOM    340  C   GLY A 119      19.606  76.970  44.552  1.00 58.14           C  
ATOM    341  O   GLY A 119      19.527  76.784  43.338  1.00 59.28           O  
ATOM    342  N   LEU A 120      20.697  76.695  45.257  1.00 58.55           N  
ATOM    343  CA  LEU A 120      21.909  76.181  44.626  1.00 59.24           C  
ATOM    344  C   LEU A 120      22.252  74.775  45.118  1.00 60.37           C  
ATOM    345  O   LEU A 120      23.098  74.095  44.525  1.00 61.70           O  
ATOM    346  CB  LEU A 120      23.094  77.115  44.906  1.00 58.71           C  
ATOM    347  CG  LEU A 120      23.064  78.544  44.353  1.00 58.92           C  
ATOM    348  CD1 LEU A 120      21.834  79.297  44.858  1.00 59.68           C  
ATOM    349  CD2 LEU A 120      24.326  79.265  44.785  1.00 58.32           C  
ATOM    350  N   SER A 121      21.602  74.340  46.197  1.00 59.66           N  
ATOM    351  CA  SER A 121      21.990  73.103  46.862  1.00 59.27           C  
ATOM    352  C   SER A 121      21.049  71.934  46.594  1.00 58.56           C  
ATOM    353  O   SER A 121      21.401  71.010  45.861  1.00 59.73           O  
ATOM    354  CB  SER A 121      22.122  73.332  48.369  1.00 60.49           C  
ATOM    355  OG  SER A 121      23.332  74.008  48.664  1.00 63.49           O  
ATOM    356  N   ASN A 122      19.860  71.958  47.180  1.00 55.73           N  
ATOM    357  CA  ASN A 122      18.932  70.861  46.956  1.00 53.41           C  
ATOM    358  C   ASN A 122      17.695  71.278  46.202  1.00 51.05           C  
ATOM    359  O   ASN A 122      16.615  71.402  46.777  1.00 50.29           O  
ATOM    360  CB  ASN A 122      18.535  70.205  48.276  1.00 55.06           C  
ATOM    361  CG  ASN A 122      19.495  69.108  48.680  1.00 57.46           C  
ATOM    362  ND2 ASN A 122      20.759  69.473  48.894  1.00 56.39           N  
ATOM    363  OD1 ASN A 122      19.111  67.939  48.789  1.00 59.18           O  
ATOM    364  N   MET A 123      17.855  71.490  44.902  1.00 48.30           N  
ATOM    365  CA  MET A 123      16.726  71.840  44.070  1.00 45.64           C  
ATOM    366  C   MET A 123      15.743  70.687  44.087  1.00 42.60           C  
ATOM    367  O   MET A 123      16.127  69.520  44.099  1.00 41.94           O  
ATOM    368  CB  MET A 123      17.182  72.130  42.644  1.00 47.13           C  
ATOM    369  CG  MET A 123      18.065  73.356  42.525  1.00 48.81           C  
ATOM    370  SD  MET A 123      19.821  72.955  42.609  1.00 54.18           S  
ATOM    371  CE  MET A 123      20.220  72.699  40.847  1.00 48.73           C  
ATOM    372  N   LEU A 124      14.467  71.033  44.112  1.00 39.67           N  
ATOM    373  CA  LEU A 124      13.413  70.044  44.148  1.00 37.96           C  
ATOM    374  C   LEU A 124      12.513  70.271  42.953  1.00 37.09           C  
ATOM    375  O   LEU A 124      12.079  71.390  42.690  1.00 36.79           O  
ATOM    376  CB  LEU A 124      12.605  70.181  45.442  1.00 37.33           C  
ATOM    377  CG  LEU A 124      12.881  69.183  46.566  1.00 36.57           C  
ATOM    378  CD1 LEU A 124      14.366  69.048  46.803  1.00 37.48           C  
ATOM    379  CD2 LEU A 124      12.178  69.645  47.827  1.00 37.68           C  
ATOM    380  N   PHE A 125      12.233  69.204  42.222  1.00 36.40           N  
ATOM    381  CA  PHE A 125      11.298  69.287  41.116  1.00 33.69           C  
ATOM    382  C   PHE A 125      10.232  68.217  41.240  1.00 32.50           C  
ATOM    383  O   PHE A 125      10.449  67.170  41.838  1.00 32.84           O  
ATOM    384  CB  PHE A 125      12.040  69.128  39.794  1.00 31.51           C  
ATOM    385  CG  PHE A 125      13.183  70.086  39.627  1.00 30.53           C  
ATOM    386  CD1 PHE A 125      13.015  71.276  38.925  1.00 30.44           C  
ATOM    387  CD2 PHE A 125      14.427  69.800  40.166  1.00 28.80           C  
ATOM    388  CE1 PHE A 125      14.070  72.162  38.764  1.00 29.78           C  
ATOM    389  CE2 PHE A 125      15.487  70.681  40.008  1.00 29.07           C  
ATOM    390  CZ  PHE A 125      15.310  71.865  39.305  1.00 28.22           C  
ATOM    391  N   GLN A 126       9.070  68.514  40.685  1.00 32.26           N  
ATOM    392  CA  GLN A 126       8.027  67.530  40.488  1.00 32.27           C  
ATOM    393  C   GLN A 126       8.058  67.127  39.004  1.00 31.57           C  
ATOM    394  O   GLN A 126       8.121  67.985  38.123  1.00 29.95           O  
ATOM    395  CB  GLN A 126       6.686  68.161  40.857  1.00 34.11           C  
ATOM    396  CG  GLN A 126       5.479  67.347  40.490  1.00 39.28           C  
ATOM    397  CD  GLN A 126       4.194  68.120  40.696  1.00 42.22           C  
ATOM    398  NE2 GLN A 126       3.115  67.649  40.085  1.00 43.26           N  
ATOM    399  OE1 GLN A 126       4.171  69.135  41.398  1.00 45.84           O  
ATOM    400  N   CYS A 127       8.048  65.821  38.744  1.00 30.89           N  
ATOM    401  CA  CYS A 127       8.068  65.287  37.381  1.00 29.54           C  
ATOM    402  C   CYS A 127       6.866  64.389  37.231  1.00 28.00           C  
ATOM    403  O   CYS A 127       6.525  63.673  38.163  1.00 28.68           O  
ATOM    404  CB  CYS A 127       9.323  64.453  37.133  1.00 30.02           C  
ATOM    405  SG  CYS A 127      10.875  65.321  37.357  1.00 31.11           S  
ATOM    406  N   SER A 128       6.220  64.419  36.070  1.00 29.04           N  
ATOM    407  CA  SER A 128       5.006  63.633  35.880  1.00 29.99           C  
ATOM    408  C   SER A 128       4.725  63.201  34.446  1.00 31.54           C  
ATOM    409  O   SER A 128       5.215  63.790  33.481  1.00 34.61           O  
ATOM    410  CB  SER A 128       3.806  64.407  36.425  1.00 29.28           C  
ATOM    411  OG  SER A 128       3.991  65.798  36.250  1.00 30.87           O  
ATOM    412  N   LEU A 129       3.928  62.147  34.330  1.00 32.73           N  
ATOM    413  CA  LEU A 129       3.370  61.721  33.061  1.00 32.98           C  
ATOM    414  C   LEU A 129       2.321  62.745  32.596  1.00 34.82           C  
ATOM    415  O   LEU A 129       1.726  63.461  33.408  1.00 35.04           O  
ATOM    416  CB  LEU A 129       2.716  60.346  33.232  1.00 30.98           C  
ATOM    417  CG  LEU A 129       3.640  59.186  33.620  1.00 31.79           C  
ATOM    418  CD1 LEU A 129       2.831  57.913  33.853  1.00 30.33           C  
ATOM    419  CD2 LEU A 129       4.655  58.969  32.519  1.00 31.63           C  
ATOM    420  N   PRO A 130       2.088  62.836  31.279  1.00 34.89           N  
ATOM    421  CA  PRO A 130       0.884  63.536  30.822  1.00 36.59           C  
ATOM    422  C   PRO A 130      -0.327  62.849  31.447  1.00 37.77           C  
ATOM    423  O   PRO A 130      -0.268  61.656  31.752  1.00 38.33           O  
ATOM    424  CB  PRO A 130       0.920  63.356  29.303  1.00 34.60           C  
ATOM    425  CG  PRO A 130       2.349  63.108  28.988  1.00 33.37           C  
ATOM    426  CD  PRO A 130       2.893  62.335  30.156  1.00 34.94           C  
ATOM    427  N   ASP A 131      -1.413  63.588  31.640  1.00 38.67           N  
ATOM    428  CA  ASP A 131      -2.612  63.019  32.256  1.00 40.79           C  
ATOM    429  C   ASP A 131      -3.361  62.126  31.271  1.00 40.21           C  
ATOM    430  O   ASP A 131      -4.099  61.222  31.667  1.00 39.39           O  
ATOM    431  CB  ASP A 131      -3.514  64.144  32.760  1.00 43.89           C  
ATOM    432  CG  ASP A 131      -2.737  65.195  33.528  1.00 49.45           C  
ATOM    433  OD1 ASP A 131      -2.705  65.132  34.778  1.00 50.44           O  
ATOM    434  OD2 ASP A 131      -2.140  66.084  32.877  1.00 53.64           O1-
ATOM    435  N   THR A 132      -3.153  62.382  29.983  1.00 39.87           N  
ATOM    436  CA  THR A 132      -3.718  61.550  28.928  1.00 40.24           C  
ATOM    437  C   THR A 132      -2.979  60.223  28.774  1.00 40.02           C  
ATOM    438  O   THR A 132      -3.468  59.310  28.113  1.00 40.78           O  
ATOM    439  CB  THR A 132      -3.683  62.286  27.569  1.00 41.17           C  
ATOM    440  CG2 THR A 132      -4.751  63.369  27.518  1.00 41.36           C  
ATOM    441  OG1 THR A 132      -2.387  62.872  27.378  1.00 39.58           O  
ATOM    442  N   THR A 133      -1.798  60.118  29.378  1.00 39.67           N  
ATOM    443  CA  THR A 133      -0.981  58.914  29.257  1.00 37.32           C  
ATOM    444  C   THR A 133      -1.347  57.922  30.351  1.00 37.89           C  
ATOM    445  O   THR A 133      -1.558  58.303  31.495  1.00 39.29           O  
ATOM    446  CB  THR A 133       0.509  59.254  29.367  1.00 37.05           C  
ATOM    447  CG2 THR A 133       1.365  57.995  29.232  1.00 35.38           C  
ATOM    448  OG1 THR A 133       0.857  60.185  28.333  1.00 35.09           O  
ATOM    449  N   ALA A 134      -1.431  56.648  29.997  1.00 38.34           N  
ATOM    450  CA  ALA A 134      -1.838  55.620  30.946  1.00 38.98           C  
ATOM    451  C   ALA A 134      -0.625  54.865  31.495  1.00 39.63           C  
ATOM    452  O   ALA A 134       0.268  54.472  30.740  1.00 39.10           O  
ATOM    453  CB  ALA A 134      -2.806  54.640  30.266  1.00 37.36           C  
ATOM    454  N   THR A 135      -0.590  54.658  32.809  1.00 40.09           N  
ATOM    455  CA  THR A 135       0.443  53.809  33.380  1.00 40.18           C  
ATOM    456  C   THR A 135       0.239  52.426  32.814  1.00 40.61           C  
ATOM    457  O   THR A 135      -0.871  52.066  32.434  1.00 42.28           O  
ATOM    458  CB  THR A 135       0.346  53.728  34.906  1.00 39.33           C  
ATOM    459  CG2 THR A 135       0.912  54.981  35.554  1.00 38.10           C  
ATOM    460  OG1 THR A 135      -1.021  53.563  35.281  1.00 40.83           O  
ATOM    461  N   LEU A 136       1.311  51.654  32.743  1.00 41.36           N  
ATOM    462  CA  LEU A 136       1.233  50.294  32.251  1.00 40.72           C  
ATOM    463  C   LEU A 136       1.165  49.336  33.441  1.00 42.43           C  
ATOM    464  O   LEU A 136       0.501  48.296  33.373  1.00 43.65           O  
ATOM    465  CB  LEU A 136       2.457  49.984  31.384  1.00 39.06           C  
ATOM    466  CG  LEU A 136       2.756  51.001  30.282  1.00 37.39           C  
ATOM    467  CD1 LEU A 136       4.033  50.610  29.575  1.00 37.70           C  
ATOM    468  CD2 LEU A 136       1.602  51.072  29.296  1.00 36.39           C  
ATOM    469  N   GLY A 137       1.848  49.696  34.529  1.00 42.66           N  
ATOM    470  CA  GLY A 137       1.875  48.848  35.710  1.00 42.42           C  
ATOM    471  C   GLY A 137       2.008  49.594  37.029  1.00 43.45           C  
ATOM    472  O   GLY A 137       1.168  50.432  37.367  1.00 44.24           O  
ATOM    473  N   ASP A 138       3.063  49.278  37.777  1.00 42.99           N  
ATOM    474  CA  ASP A 138       3.335  49.894  39.078  1.00 44.13           C  
ATOM    475  C   ASP A 138       3.613  51.379  39.004  1.00 43.31           C  
ATOM    476  O   ASP A 138       3.305  52.109  39.941  1.00 44.27           O  
ATOM    477  CB  ASP A 138       4.573  49.278  39.731  1.00 48.14           C  
ATOM    478  CG  ASP A 138       4.456  47.806  39.920  1.00 50.64           C  
ATOM    479  OD1 ASP A 138       4.688  47.069  38.930  1.00 53.36           O  
ATOM    480  OD2 ASP A 138       4.135  47.395  41.060  1.00 52.08           O1-
ATOM    481  N   GLU A 139       4.248  51.810  37.916  1.00 41.27           N  
ATOM    482  CA  GLU A 139       5.018  53.046  37.933  1.00 39.37           C  
ATOM    483  C   GLU A 139       4.218  54.211  38.487  1.00 37.25           C  
ATOM    484  O   GLU A 139       3.003  54.282  38.319  1.00 36.71           O  
ATOM    485  CB  GLU A 139       5.535  53.389  36.526  1.00 38.95           C  
ATOM    486  CG  GLU A 139       4.484  53.905  35.557  1.00 37.85           C  
ATOM    487  CD  GLU A 139       3.869  52.801  34.727  1.00 38.28           C  
ATOM    488  OE1 GLU A 139       3.618  53.023  33.518  1.00 36.57           O  
ATOM    489  OE2 GLU A 139       3.639  51.711  35.290  1.00 37.07           O1-
ATOM    490  N   PRO A 140       4.897  55.132  39.178  1.00 36.07           N  
ATOM    491  CA  PRO A 140       4.259  56.344  39.691  1.00 35.93           C  
ATOM    492  C   PRO A 140       3.925  57.291  38.547  1.00 35.74           C  
ATOM    493  O   PRO A 140       4.633  57.332  37.541  1.00 34.60           O  
ATOM    494  CB  PRO A 140       5.305  56.928  40.632  1.00 36.40           C  
ATOM    495  CG  PRO A 140       6.612  56.444  40.078  1.00 36.90           C  
ATOM    496  CD  PRO A 140       6.326  55.065  39.529  1.00 36.73           C  
ATOM    497  N   ARG A 141       2.840  58.041  38.709  1.00 36.18           N  
ATOM    498  CA  ARG A 141       2.434  59.049  37.738  1.00 34.74           C  
ATOM    499  C   ARG A 141       3.265  60.312  37.930  1.00 34.56           C  
ATOM    500  O   ARG A 141       3.432  61.111  37.007  1.00 34.94           O  
ATOM    501  CB  ARG A 141       0.955  59.391  37.924  1.00 34.33           C  
ATOM    502  CG  ARG A 141       0.002  58.226  37.704  1.00 36.52           C  
ATOM    503  CD  ARG A 141      -1.373  58.731  37.236  1.00 35.36           C  
ATOM    504  NE  ARG A 141      -1.249  59.568  36.046  1.00 33.79           N  
ATOM    505  CZ  ARG A 141      -1.272  59.099  34.803  1.00 33.80           C  
ATOM    506  NH1 ARG A 141      -1.422  57.800  34.588  1.00 33.20           N1+
ATOM    507  NH2 ARG A 141      -1.139  59.929  33.778  1.00 34.12           N  
ATOM    508  N   LYS A 142       3.776  60.489  39.142  1.00 33.51           N  
ATOM    509  CA  LYS A 142       4.557  61.667  39.486  1.00 32.71           C  
ATOM    510  C   LYS A 142       5.685  61.249  40.432  1.00 31.39           C  
ATOM    511  O   LYS A 142       5.516  60.343  41.257  1.00 29.97           O  
ATOM    512  CB  LYS A 142       3.654  62.701  40.169  1.00 35.26           C  
ATOM    513  CG  LYS A 142       4.366  63.970  40.628  1.00 40.04           C  
ATOM    514  CD  LYS A 142       3.467  64.849  41.508  1.00 42.45           C  
ATOM    515  CE  LYS A 142       2.127  65.148  40.847  1.00 43.87           C  
ATOM    516  NZ  LYS A 142       1.396  66.247  41.562  1.00 45.75           N1+
ATOM    517  N   VAL A 143       6.834  61.901  40.304  1.00 29.35           N  
ATOM    518  CA  VAL A 143       7.952  61.663  41.211  1.00 28.46           C  
ATOM    519  C   VAL A 143       8.632  62.972  41.585  1.00 29.04           C  
ATOM    520  O   VAL A 143       8.420  64.001  40.943  1.00 31.31           O  
ATOM    521  CB  VAL A 143       9.026  60.757  40.578  1.00 27.75           C  
ATOM    522  CG1 VAL A 143       8.434  59.400  40.222  1.00 24.65           C  
ATOM    523  CG2 VAL A 143       9.619  61.453  39.358  1.00 22.62           C  
ATOM    524  N   LEU A 144       9.467  62.921  42.614  1.00 27.23           N  
ATOM    525  CA  LEU A 144      10.234  64.076  43.029  1.00 26.74           C  
ATOM    526  C   LEU A 144      11.693  63.904  42.628  1.00 26.11           C  
ATOM    527  O   LEU A 144      12.334  62.916  42.976  1.00 26.38           O  
ATOM    528  CB  LEU A 144      10.109  64.263  44.549  1.00 28.30           C  
ATOM    529  CG  LEU A 144      10.693  65.566  45.117  1.00 31.97           C  
ATOM    530  CD1 LEU A 144      10.162  65.826  46.514  1.00 32.76           C  
ATOM    531  CD2 LEU A 144      12.212  65.467  45.157  1.00 31.83           C  
ATOM    532  N   LEU A 145      12.204  64.879  41.888  1.00 26.66           N  
ATOM    533  CA  LEU A 145      13.599  64.930  41.476  1.00 24.75           C  
ATOM    534  C   LEU A 145      14.348  65.788  42.491  1.00 28.19           C  
ATOM    535  O   LEU A 145      13.896  66.876  42.846  1.00 28.36           O  
ATOM    536  CB  LEU A 145      13.711  65.579  40.100  1.00 21.68           C  
ATOM    537  CG  LEU A 145      14.937  65.276  39.240  1.00 21.69           C  
ATOM    538  CD1 LEU A 145      15.288  66.484  38.368  1.00 17.76           C  
ATOM    539  CD2 LEU A 145      16.091  64.891  40.119  1.00 20.05           C  
ATOM    540  N   ARG A 146      15.496  65.297  42.943  1.00 30.59           N  
ATOM    541  CA  ARG A 146      16.299  66.007  43.916  1.00 32.33           C  
ATOM    542  C   ARG A 146      17.729  66.171  43.388  1.00 36.39           C  
ATOM    543  O   ARG A 146      18.465  65.195  43.263  1.00 35.89           O  
ATOM    544  CB  ARG A 146      16.297  65.210  45.210  1.00 32.23           C  
ATOM    545  CG  ARG A 146      17.065  65.809  46.349  1.00 33.52           C  
ATOM    546  CD  ARG A 146      16.996  64.852  47.519  1.00 34.57           C  
ATOM    547  NE  ARG A 146      16.701  65.541  48.765  1.00 38.46           N  
ATOM    548  CZ  ARG A 146      15.477  65.768  49.227  1.00 37.05           C  
ATOM    549  NH1 ARG A 146      14.418  65.365  48.554  1.00 39.90           N1+
ATOM    550  NH2 ARG A 146      15.315  66.405  50.372  1.00 42.49           N  
ATOM    551  N   LEU A 147      18.124  67.401  43.072  1.00 39.99           N  
ATOM    552  CA  LEU A 147      19.501  67.641  42.661  1.00 43.86           C  
ATOM    553  C   LEU A 147      20.366  68.110  43.823  1.00 46.83           C  
ATOM    554  O   LEU A 147      20.019  69.054  44.530  1.00 47.93           O  
ATOM    555  CB  LEU A 147      19.562  68.665  41.533  1.00 43.76           C  
ATOM    556  CG  LEU A 147      19.010  68.221  40.181  1.00 44.22           C  
ATOM    557  CD1 LEU A 147      17.511  68.065  40.281  1.00 46.07           C  
ATOM    558  CD2 LEU A 147      19.362  69.247  39.119  1.00 44.33           C  
ATOM    559  N   TYR A 148      21.499  67.438  44.003  1.00 50.13           N  
ATOM    560  CA  TYR A 148      22.411  67.713  45.101  1.00 53.47           C  
ATOM    561  C   TYR A 148      23.082  69.074  44.978  1.00 57.27           C  
ATOM    562  O   TYR A 148      23.543  69.637  45.973  1.00 58.91           O  
ATOM    563  CB  TYR A 148      23.484  66.633  45.167  1.00 52.44           C  
ATOM    564  CG  TYR A 148      22.954  65.264  45.505  1.00 52.14           C  
ATOM    565  CD1 TYR A 148      23.454  64.131  44.874  1.00 50.61           C  
ATOM    566  CD2 TYR A 148      21.963  65.096  46.470  1.00 51.09           C  
ATOM    567  CE1 TYR A 148      22.989  62.870  45.192  1.00 50.90           C  
ATOM    568  CE2 TYR A 148      21.490  63.832  46.795  1.00 51.00           C  
ATOM    569  CZ  TYR A 148      22.010  62.723  46.152  1.00 50.21           C  
ATOM    570  OH  TYR A 148      21.565  61.459  46.477  1.00 51.04           O  
ATOM    571  N   GLY A 149      23.142  69.597  43.759  1.00 60.69           N  
ATOM    572  CA  GLY A 149      23.774  70.885  43.545  1.00 65.73           C  
ATOM    573  C   GLY A 149      25.155  70.962  44.170  1.00 69.82           C  
ATOM    574  O   GLY A 149      25.927  70.002  44.122  1.00 70.25           O  
ATOM    575  N   ALA A 150      25.466  72.108  44.768  1.00 73.65           N  
ATOM    576  CA  ALA A 150      26.802  72.355  45.309  1.00 76.94           C  
ATOM    577  C   ALA A 150      27.028  71.661  46.654  1.00 78.62           C  
ATOM    578  O   ALA A 150      26.596  72.156  47.694  1.00 79.53           O  
ATOM    579  CB  ALA A 150      27.027  73.860  45.454  1.00 76.71           C  
ATOM    580  N   ILE A 151      27.706  70.516  46.631  1.00 80.17           N  
ATOM    581  CA  ILE A 151      28.201  69.909  47.863  1.00 81.89           C  
ATOM    582  C   ILE A 151      29.707  69.671  47.793  1.00 82.41           C  
ATOM    583  O   ILE A 151      30.494  70.435  48.354  1.00 82.98           O  
ATOM    584  CB  ILE A 151      27.510  68.558  48.159  1.00 83.55           C  
ATOM    585  CG1 ILE A 151      28.104  67.951  49.438  1.00 83.58           C  
ATOM    586  CG2 ILE A 151      27.670  67.611  46.968  1.00 84.00           C  
ATOM    587  CD1 ILE A 151      27.557  66.582  49.794  1.00 84.28           C  
ATOM    588  N   MET A 177      28.679  60.637  51.172  1.00 60.07           N  
ATOM    589  CA  MET A 177      27.447  60.623  50.388  1.00 59.24           C  
ATOM    590  C   MET A 177      26.871  59.214  50.238  1.00 56.62           C  
ATOM    591  O   MET A 177      25.745  59.046  49.771  1.00 55.89           O  
ATOM    592  CB  MET A 177      27.690  61.219  48.997  1.00 62.67           C  
ATOM    593  CG  MET A 177      26.408  61.537  48.232  1.00 66.49           C  
ATOM    594  SD  MET A 177      26.471  61.078  46.490  1.00 72.17           S  
ATOM    595  CE  MET A 177      27.784  62.182  45.868  1.00 71.83           C  
ATOM    596  N   VAL A 178      27.647  58.206  50.628  1.00 53.88           N  
ATOM    597  CA  VAL A 178      27.182  56.820  50.578  1.00 51.21           C  
ATOM    598  C   VAL A 178      26.296  56.490  51.774  1.00 48.10           C  
ATOM    599  O   VAL A 178      25.334  55.738  51.650  1.00 48.15           O  
ATOM    600  CB  VAL A 178      28.366  55.806  50.554  1.00 50.80           C  
ATOM    601  CG1 VAL A 178      29.224  56.031  49.324  1.00 50.97           C  
ATOM    602  CG2 VAL A 178      29.206  55.944  51.809  1.00 51.47           C  
ATOM    603  N   LEU A 179      26.626  57.050  52.931  1.00 46.19           N  
ATOM    604  CA  LEU A 179      25.854  56.787  54.141  1.00 45.07           C  
ATOM    605  C   LEU A 179      24.447  57.334  54.000  1.00 42.60           C  
ATOM    606  O   LEU A 179      23.495  56.712  54.455  1.00 42.15           O  
ATOM    607  CB  LEU A 179      26.522  57.423  55.365  1.00 46.26           C  
ATOM    608  CG  LEU A 179      27.599  56.618  56.096  1.00 48.02           C  
ATOM    609  CD1 LEU A 179      28.654  56.143  55.114  1.00 48.79           C  
ATOM    610  CD2 LEU A 179      28.231  57.483  57.178  1.00 48.39           C  
ATOM    611  N   GLU A 180      24.315  58.499  53.372  1.00 41.35           N  
ATOM    612  CA  GLU A 180      23.008  59.122  53.229  1.00 40.78           C  
ATOM    613  C   GLU A 180      22.177  58.337  52.221  1.00 37.16           C  
ATOM    614  O   GLU A 180      20.981  58.130  52.426  1.00 36.93           O  
ATOM    615  CB  GLU A 180      23.140  60.585  52.775  1.00 43.33           C  
ATOM    616  CG  GLU A 180      22.069  61.512  53.365  1.00 47.76           C  
ATOM    617  CD  GLU A 180      21.111  62.081  52.320  1.00 51.82           C  
ATOM    618  OE1 GLU A 180      21.594  62.609  51.293  1.00 54.49           O  
ATOM    619  OE2 GLU A 180      19.875  62.004  52.530  1.00 53.14           O1-
ATOM    620  N   SER A 181      22.826  57.885  51.150  1.00 33.46           N  
ATOM    621  CA  SER A 181      22.168  57.091  50.121  1.00 31.30           C  
ATOM    622  C   SER A 181      21.702  55.757  50.678  1.00 30.22           C  
ATOM    623  O   SER A 181      20.572  55.359  50.432  1.00 30.81           O  
ATOM    624  CB  SER A 181      23.116  56.840  48.948  1.00 31.43           C  
ATOM    625  OG  SER A 181      23.485  58.046  48.315  1.00 32.31           O  
ATOM    626  N   VAL A 182      22.570  55.068  51.419  1.00 28.39           N  
ATOM    627  CA  VAL A 182      22.216  53.779  52.023  1.00 28.86           C  
ATOM    628  C   VAL A 182      21.071  53.938  53.008  1.00 29.50           C  
ATOM    629  O   VAL A 182      20.126  53.138  53.028  1.00 27.06           O  
ATOM    630  CB  VAL A 182      23.407  53.145  52.787  1.00 29.27           C  
ATOM    631  CG1 VAL A 182      22.918  52.006  53.645  1.00 26.09           C  
ATOM    632  CG2 VAL A 182      24.451  52.631  51.805  1.00 31.20           C  
ATOM    633  N   MET A 183      21.159  54.982  53.824  1.00 30.29           N  
ATOM    634  CA  MET A 183      20.127  55.264  54.809  1.00 32.36           C  
ATOM    635  C   MET A 183      18.786  55.508  54.140  1.00 31.31           C  
ATOM    636  O   MET A 183      17.772  54.925  54.545  1.00 31.96           O  
ATOM    637  CB  MET A 183      20.500  56.490  55.631  1.00 37.34           C  
ATOM    638  CG  MET A 183      19.377  56.970  56.527  1.00 43.57           C  
ATOM    639  SD  MET A 183      19.841  58.507  57.316  1.00 53.03           S  
ATOM    640  CE  MET A 183      21.657  58.456  57.114  1.00 51.13           C  
ATOM    641  N   PHE A 184      18.779  56.359  53.117  1.00 28.35           N  
ATOM    642  CA  PHE A 184      17.551  56.627  52.381  1.00 27.87           C  
ATOM    643  C   PHE A 184      16.954  55.366  51.747  1.00 25.89           C  
ATOM    644  O   PHE A 184      15.738  55.173  51.787  1.00 25.37           O  
ATOM    645  CB  PHE A 184      17.787  57.676  51.296  1.00 28.05           C  
ATOM    646  CG  PHE A 184      16.517  58.237  50.723  1.00 29.89           C  
ATOM    647  CD1 PHE A 184      15.977  59.420  51.220  1.00 29.61           C  
ATOM    648  CD2 PHE A 184      15.844  57.568  49.712  1.00 29.39           C  
ATOM    649  CE1 PHE A 184      14.782  59.925  50.717  1.00 30.76           C  
ATOM    650  CE2 PHE A 184      14.647  58.064  49.204  1.00 30.87           C  
ATOM    651  CZ  PHE A 184      14.112  59.241  49.704  1.00 30.78           C  
ATOM    652  N   ALA A 185      17.804  54.502  51.188  1.00 24.57           N  
ATOM    653  CA  ALA A 185      17.337  53.240  50.601  1.00 24.80           C  
ATOM    654  C   ALA A 185      16.749  52.301  51.657  1.00 24.51           C  
ATOM    655  O   ALA A 185      15.679  51.722  51.456  1.00 24.25           O  
ATOM    656  CB  ALA A 185      18.478  52.537  49.872  1.00 23.59           C  
ATOM    657  N   ILE A 186      17.442  52.149  52.783  1.00 24.10           N  
ATOM    658  CA  ILE A 186      16.921  51.304  53.863  1.00 24.09           C  
ATOM    659  C   ILE A 186      15.557  51.759  54.390  1.00 25.12           C  
ATOM    660  O   ILE A 186      14.644  50.943  54.556  1.00 25.73           O  
ATOM    661  CB  ILE A 186      17.929  51.210  55.048  1.00 23.70           C  
ATOM    662  CG1 ILE A 186      19.096  50.286  54.659  1.00 23.14           C  
ATOM    663  CG2 ILE A 186      17.234  50.677  56.287  1.00 21.32           C  
ATOM    664  CD1 ILE A 186      20.195  50.229  55.672  1.00 22.24           C  
ATOM    665  N   LEU A 187      15.405  53.058  54.648  1.00 26.64           N  
ATOM    666  CA  LEU A 187      14.144  53.563  55.191  1.00 27.18           C  
ATOM    667  C   LEU A 187      13.009  53.362  54.192  1.00 27.47           C  
ATOM    668  O   LEU A 187      11.884  53.026  54.573  1.00 29.32           O  
ATOM    669  CB  LEU A 187      14.271  55.048  55.573  1.00 26.91           C  
ATOM    670  CG  LEU A 187      15.236  55.347  56.732  1.00 30.64           C  
ATOM    671  CD1 LEU A 187      15.232  56.845  57.074  1.00 31.03           C  
ATOM    672  CD2 LEU A 187      14.835  54.527  57.946  1.00 28.18           C  
ATOM    673  N   ALA A 188      13.303  53.553  52.911  1.00 26.88           N  
ATOM    674  CA  ALA A 188      12.332  53.257  51.859  1.00 26.94           C  
ATOM    675  C   ALA A 188      11.913  51.781  51.898  1.00 27.14           C  
ATOM    676  O   ALA A 188      10.724  51.464  51.888  1.00 27.99           O  
ATOM    677  CB  ALA A 188      12.922  53.607  50.486  1.00 25.76           C  
ATOM    678  N   GLU A 189      12.891  50.879  51.951  1.00 27.65           N  
ATOM    679  CA  GLU A 189      12.605  49.447  52.081  1.00 27.15           C  
ATOM    680  C   GLU A 189      11.732  49.128  53.289  1.00 28.75           C  
ATOM    681  O   GLU A 189      10.927  48.198  53.251  1.00 29.91           O  
ATOM    682  CB  GLU A 189      13.907  48.640  52.178  1.00 25.79           C  
ATOM    683  CG  GLU A 189      14.752  48.658  50.912  1.00 23.21           C  
ATOM    684  CD  GLU A 189      14.002  48.100  49.711  1.00 23.37           C  
ATOM    685  OE1 GLU A 189      13.348  47.042  49.868  1.00 23.12           O  
ATOM    686  OE2 GLU A 189      14.052  48.718  48.613  1.00 21.61           O1-
ATOM    687  N   ARG A 190      11.883  49.889  54.367  1.00 30.91           N  
ATOM    688  CA  ARG A 190      11.100  49.622  55.571  1.00 32.10           C  
ATOM    689  C   ARG A 190       9.808  50.430  55.635  1.00 34.58           C  
ATOM    690  O   ARG A 190       9.028  50.282  56.578  1.00 34.90           O  
ATOM    691  CB  ARG A 190      11.946  49.893  56.823  1.00 31.19           C  
ATOM    692  CG  ARG A 190      13.091  48.911  57.015  1.00 26.49           C  
ATOM    693  CD  ARG A 190      14.020  49.363  58.109  1.00 25.98           C  
ATOM    694  NE  ARG A 190      15.318  48.696  58.042  1.00 25.78           N  
ATOM    695  CZ  ARG A 190      16.240  48.761  58.996  1.00 25.09           C  
ATOM    696  NH1 ARG A 190      16.009  49.463  60.099  1.00 25.13           N1+
ATOM    697  NH2 ARG A 190      17.395  48.132  58.845  1.00 21.57           N  
ATOM    698  N   SER A 191       9.590  51.285  54.635  1.00 35.94           N  
ATOM    699  CA  SER A 191       8.348  52.059  54.524  1.00 37.74           C  
ATOM    700  C   SER A 191       8.300  53.170  55.556  1.00 38.62           C  
ATOM    701  O   SER A 191       7.229  53.616  55.961  1.00 38.45           O  
ATOM    702  CB  SER A 191       7.129  51.150  54.706  1.00 37.51           C  
ATOM    703  OG  SER A 191       7.010  50.252  53.613  1.00 38.16           O  
ATOM    704  N   LEU A 192       9.475  53.600  55.986  1.00 39.63           N  
ATOM    705  CA  LEU A 192       9.582  54.726  56.886  1.00 41.23           C  
ATOM    706  C   LEU A 192       9.776  56.035  56.115  1.00 41.04           C  
ATOM    707  O   LEU A 192       9.252  57.074  56.513  1.00 43.42           O  
ATOM    708  CB  LEU A 192      10.733  54.502  57.875  1.00 41.80           C  
ATOM    709  CG  LEU A 192      10.351  53.800  59.190  1.00 43.20           C  
ATOM    710  CD1 LEU A 192       8.856  53.590  59.229  1.00 41.58           C  
ATOM    711  CD2 LEU A 192      11.088  52.477  59.332  1.00 42.20           C  
ATOM    712  N   GLY A 193      10.517  55.982  55.009  1.00 38.33           N  
ATOM    713  CA  GLY A 193      10.675  57.161  54.175  1.00 34.90           C  
ATOM    714  C   GLY A 193      10.016  57.024  52.810  1.00 31.51           C  
ATOM    715  O   GLY A 193       9.342  56.036  52.539  1.00 29.97           O  
ATOM    716  N   PRO A 194      10.191  58.016  51.926  1.00 28.92           N  
ATOM    717  CA  PRO A 194       9.742  57.952  50.527  1.00 28.22           C  
ATOM    718  C   PRO A 194      10.490  56.861  49.738  1.00 29.00           C  
ATOM    719  O   PRO A 194      11.719  56.727  49.858  1.00 26.40           O  
ATOM    720  CB  PRO A 194      10.064  59.346  49.978  1.00 28.06           C  
ATOM    721  CG  PRO A 194      10.235  60.219  51.192  1.00 28.78           C  
ATOM    722  CD  PRO A 194      10.782  59.322  52.262  1.00 27.76           C  
ATOM    723  N   LYS A 195       9.766  56.097  48.922  1.00 27.65           N  
ATOM    724  CA  LYS A 195      10.415  55.108  48.063  1.00 28.31           C  
ATOM    725  C   LYS A 195      11.537  55.742  47.233  1.00 25.47           C  
ATOM    726  O   LYS A 195      11.453  56.903  46.838  1.00 23.61           O  
ATOM    727  CB  LYS A 195       9.398  54.455  47.121  1.00 32.42           C  
ATOM    728  CG  LYS A 195       8.359  53.576  47.815  1.00 36.31           C  
ATOM    729  CD  LYS A 195       7.623  52.715  46.792  1.00 41.72           C  
ATOM    730  CE  LYS A 195       6.303  52.152  47.341  1.00 46.67           C  
ATOM    731  NZ  LYS A 195       5.163  53.132  47.303  1.00 47.30           N1+
ATOM    732  N   LEU A 196      12.593  54.970  46.992  1.00 23.66           N  
ATOM    733  CA  LEU A 196      13.698  55.402  46.150  1.00 25.50           C  
ATOM    734  C   LEU A 196      13.568  54.747  44.766  1.00 26.33           C  
ATOM    735  O   LEU A 196      13.635  53.524  44.641  1.00 26.98           O  
ATOM    736  CB  LEU A 196      15.036  55.003  46.793  1.00 21.59           C  
ATOM    737  CG  LEU A 196      16.341  55.341  46.063  1.00 20.99           C  
ATOM    738  CD1 LEU A 196      16.503  56.851  45.942  1.00 20.70           C  
ATOM    739  CD2 LEU A 196      17.519  54.755  46.829  1.00 19.67           C  
ATOM    740  N   TYR A 197      13.374  55.562  43.734  1.00 27.20           N  
ATOM    741  CA  TYR A 197      13.238  55.049  42.367  1.00 26.92           C  
ATOM    742  C   TYR A 197      14.540  55.135  41.578  1.00 25.80           C  
ATOM    743  O   TYR A 197      14.778  54.358  40.655  1.00 25.98           O  
ATOM    744  CB  TYR A 197      12.143  55.814  41.620  1.00 28.30           C  
ATOM    745  CG  TYR A 197      10.763  55.576  42.172  1.00 29.85           C  
ATOM    746  CD1 TYR A 197      10.189  54.308  42.115  1.00 30.68           C  
ATOM    747  CD2 TYR A 197      10.039  56.601  42.773  1.00 28.53           C  
ATOM    748  CE1 TYR A 197       8.931  54.068  42.650  1.00 32.39           C  
ATOM    749  CE2 TYR A 197       8.782  56.369  43.309  1.00 30.30           C  
ATOM    750  CZ  TYR A 197       8.232  55.097  43.246  1.00 31.25           C  
ATOM    751  OH  TYR A 197       6.982  54.836  43.771  1.00 34.61           O  
ATOM    752  N   GLY A 198      15.383  56.090  41.933  1.00 24.45           N  
ATOM    753  CA  GLY A 198      16.549  56.328  41.114  1.00 24.29           C  
ATOM    754  C   GLY A 198      17.656  57.019  41.876  1.00 25.21           C  
ATOM    755  O   GLY A 198      17.430  58.000  42.588  1.00 23.51           O  
ATOM    756  N   ILE A 199      18.871  56.510  41.721  1.00 24.04           N  
ATOM    757  CA  ILE A 199      20.003  57.155  42.338  1.00 24.50           C  
ATOM    758  C   ILE A 199      21.131  57.326  41.327  1.00 24.78           C  
ATOM    759  O   ILE A 199      21.402  56.438  40.518  1.00 27.51           O  
ATOM    760  CB  ILE A 199      20.457  56.359  43.566  1.00 24.21           C  
ATOM    761  CG1 ILE A 199      21.633  57.074  44.230  1.00 26.23           C  
ATOM    762  CG2 ILE A 199      20.778  54.923  43.182  1.00 22.98           C  
ATOM    763  CD1 ILE A 199      21.473  57.205  45.726  1.00 27.41           C  
ATOM    764  N   PHE A 200      21.759  58.494  41.346  1.00 25.11           N  
ATOM    765  CA  PHE A 200      22.791  58.842  40.376  1.00 28.16           C  
ATOM    766  C   PHE A 200      23.629  59.979  40.942  1.00 29.20           C  
ATOM    767  O   PHE A 200      23.255  60.609  41.926  1.00 31.11           O  
ATOM    768  CB  PHE A 200      22.164  59.250  39.020  1.00 28.08           C  
ATOM    769  CG  PHE A 200      20.926  60.110  39.140  1.00 27.34           C  
ATOM    770  CD1 PHE A 200      21.022  61.496  39.165  1.00 26.20           C  
ATOM    771  CD2 PHE A 200      19.663  59.529  39.228  1.00 26.59           C  
ATOM    772  CE1 PHE A 200      19.885  62.288  39.279  1.00 25.44           C  
ATOM    773  CE2 PHE A 200      18.525  60.320  39.343  1.00 26.46           C  
ATOM    774  CZ  PHE A 200      18.640  61.704  39.369  1.00 23.47           C  
ATOM    775  N   PRO A 201      24.779  60.256  40.329  1.00 30.44           N  
ATOM    776  CA  PRO A 201      25.691  61.232  40.936  1.00 30.84           C  
ATOM    777  C   PRO A 201      25.062  62.598  41.250  1.00 31.35           C  
ATOM    778  O   PRO A 201      25.290  63.166  42.320  1.00 30.07           O  
ATOM    779  CB  PRO A 201      26.828  61.334  39.913  1.00 32.58           C  
ATOM    780  CG  PRO A 201      26.804  59.999  39.204  1.00 30.02           C  
ATOM    781  CD  PRO A 201      25.347  59.649  39.111  1.00 30.55           C  
ATOM    782  N   GLN A 202      24.261  63.111  40.324  1.00 31.77           N  
ATOM    783  CA  GLN A 202      23.692  64.445  40.446  1.00 31.22           C  
ATOM    784  C   GLN A 202      22.475  64.510  41.366  1.00 32.04           C  
ATOM    785  O   GLN A 202      22.039  65.599  41.755  1.00 34.02           O  
ATOM    786  CB  GLN A 202      23.314  64.983  39.066  1.00 30.90           C  
ATOM    787  CG  GLN A 202      24.491  65.163  38.132  1.00 32.36           C  
ATOM    788  CD  GLN A 202      24.801  63.922  37.299  1.00 33.13           C  
ATOM    789  NE2 GLN A 202      25.474  64.130  36.186  1.00 35.21           N  
ATOM    790  OE1 GLN A 202      24.442  62.803  37.651  1.00 33.76           O  
ATOM    791  N   GLY A 203      21.915  63.356  41.714  1.00 31.80           N  
ATOM    792  CA  GLY A 203      20.819  63.350  42.670  1.00 29.62           C  
ATOM    793  C   GLY A 203      20.034  62.056  42.726  1.00 28.87           C  
ATOM    794  O   GLY A 203      20.581  60.974  42.518  1.00 27.78           O  
ATOM    795  N   ARG A 204      18.743  62.160  43.018  1.00 27.08           N  
ATOM    796  CA  ARG A 204      17.909  60.978  43.113  1.00 28.01           C  
ATOM    797  C   ARG A 204      16.466  61.250  42.704  1.00 26.73           C  
ATOM    798  O   ARG A 204      16.038  62.405  42.619  1.00 25.66           O  
ATOM    799  CB  ARG A 204      17.948  60.420  44.540  1.00 30.22           C  
ATOM    800  CG  ARG A 204      17.196  61.254  45.554  1.00 36.20           C  
ATOM    801  CD  ARG A 204      16.995  60.486  46.853  1.00 38.87           C  
ATOM    802  NE  ARG A 204      18.202  60.465  47.672  1.00 40.63           N  
ATOM    803  CZ  ARG A 204      18.372  61.195  48.772  1.00 42.90           C  
ATOM    804  NH1 ARG A 204      17.412  62.008  49.191  1.00 40.98           N1+
ATOM    805  NH2 ARG A 204      19.503  61.106  49.461  1.00 43.18           N  
ATOM    806  N   LEU A 205      15.724  60.176  42.445  1.00 24.50           N  
ATOM    807  CA  LEU A 205      14.293  60.277  42.182  1.00 24.65           C  
ATOM    808  C   LEU A 205      13.510  59.548  43.278  1.00 24.75           C  
ATOM    809  O   LEU A 205      13.721  58.361  43.526  1.00 25.84           O  
ATOM    810  CB  LEU A 205      13.979  59.689  40.798  1.00 23.48           C  
ATOM    811  CG  LEU A 205      14.500  60.478  39.587  1.00 19.76           C  
ATOM    812  CD1 LEU A 205      14.481  59.602  38.356  1.00 18.22           C  
ATOM    813  CD2 LEU A 205      13.649  61.716  39.374  1.00 17.51           C  
ATOM    814  N   GLU A 206      12.612  60.267  43.939  1.00 26.05           N  
ATOM    815  CA  GLU A 206      11.922  59.745  45.119  1.00 26.51           C  
ATOM    816  C   GLU A 206      10.417  59.721  44.896  1.00 26.78           C  
ATOM    817  O   GLU A 206       9.903  60.390  44.011  1.00 26.95           O  
ATOM    818  CB  GLU A 206      12.223  60.618  46.336  1.00 26.59           C  
ATOM    819  CG  GLU A 206      13.693  60.942  46.539  1.00 29.50           C  
ATOM    820  CD  GLU A 206      13.910  62.023  47.588  1.00 29.82           C  
ATOM    821  OE1 GLU A 206      15.077  62.276  47.950  1.00 29.40           O  
ATOM    822  OE2 GLU A 206      12.916  62.623  48.050  1.00 30.48           O1-
ATOM    823  N   GLN A 207       9.713  58.955  45.713  1.00 27.81           N  
ATOM    824  CA  GLN A 207       8.258  58.977  45.706  1.00 26.94           C  
ATOM    825  C   GLN A 207       7.740  60.391  45.929  1.00 28.57           C  
ATOM    826  O   GLN A 207       8.305  61.153  46.717  1.00 27.06           O  
ATOM    827  CB  GLN A 207       7.739  58.069  46.809  1.00 26.99           C  
ATOM    828  CG  GLN A 207       6.241  58.032  46.951  1.00 25.07           C  
ATOM    829  CD  GLN A 207       5.826  57.178  48.134  1.00 27.43           C  
ATOM    830  NE2 GLN A 207       6.793  56.843  48.988  1.00 22.90           N  
ATOM    831  OE1 GLN A 207       4.658  56.819  48.280  1.00 26.92           O  
ATOM    832  N   PHE A 208       6.664  60.746  45.233  1.00 30.06           N  
ATOM    833  CA  PHE A 208       6.002  62.006  45.517  1.00 29.06           C  
ATOM    834  C   PHE A 208       4.856  61.743  46.464  1.00 28.42           C  
ATOM    835  O   PHE A 208       3.963  60.929  46.195  1.00 28.53           O  
ATOM    836  CB  PHE A 208       5.492  62.686  44.244  1.00 30.21           C  
ATOM    837  CG  PHE A 208       5.108  64.134  44.448  1.00 29.57           C  
ATOM    838  CD1 PHE A 208       5.999  65.150  44.158  1.00 29.46           C  
ATOM    839  CD2 PHE A 208       3.864  64.469  44.955  1.00 30.76           C  
ATOM    840  CE1 PHE A 208       5.656  66.472  44.374  1.00 30.68           C  
ATOM    841  CE2 PHE A 208       3.514  65.794  45.173  1.00 30.17           C  
ATOM    842  CZ  PHE A 208       4.405  66.795  44.885  1.00 30.22           C  
ATOM    843  N   ILE A 209       4.911  62.429  47.595  1.00 28.02           N  
ATOM    844  CA  ILE A 209       3.963  62.219  48.662  1.00 28.71           C  
ATOM    845  C   ILE A 209       3.102  63.458  48.816  1.00 29.37           C  
ATOM    846  O   ILE A 209       3.544  64.467  49.361  1.00 31.89           O  
ATOM    847  CB  ILE A 209       4.693  61.935  49.976  1.00 29.05           C  
ATOM    848  CG1 ILE A 209       5.640  60.749  49.772  1.00 27.90           C  
ATOM    849  CG2 ILE A 209       3.680  61.695  51.085  1.00 28.91           C  
ATOM    850  CD1 ILE A 209       6.168  60.141  51.036  1.00 28.84           C  
ATOM    851  N   PRO A 210       1.859  63.404  48.319  1.00 28.23           N  
ATOM    852  CA  PRO A 210       1.006  64.588  48.462  1.00 26.85           C  
ATOM    853  C   PRO A 210       0.844  64.906  49.941  1.00 24.90           C  
ATOM    854  O   PRO A 210       0.468  64.044  50.730  1.00 25.75           O  
ATOM    855  CB  PRO A 210      -0.309  64.173  47.794  1.00 26.88           C  
ATOM    856  CG  PRO A 210       0.087  63.073  46.843  1.00 27.26           C  
ATOM    857  CD  PRO A 210       1.205  62.338  47.541  1.00 26.91           C  
ATOM    858  N   SER A 211       1.140  66.145  50.306  1.00 23.80           N  
ATOM    859  CA  SER A 211       1.271  66.543  51.702  1.00 24.83           C  
ATOM    860  C   SER A 211       1.660  68.007  51.717  1.00 26.00           C  
ATOM    861  O   SER A 211       2.099  68.544  50.704  1.00 25.11           O  
ATOM    862  CB  SER A 211       2.392  65.755  52.376  1.00 24.62           C  
ATOM    863  OG  SER A 211       3.628  66.030  51.735  1.00 21.29           O  
ATOM    864  N   ARG A 212       1.506  68.647  52.868  1.00 26.65           N  
ATOM    865  CA  ARG A 212       2.220  69.887  53.141  1.00 29.91           C  
ATOM    866  C   ARG A 212       3.038  69.639  54.396  1.00 31.52           C  
ATOM    867  O   ARG A 212       2.899  68.605  55.049  1.00 31.97           O  
ATOM    868  CB  ARG A 212       1.250  71.048  53.394  1.00 30.20           C  
ATOM    869  CG  ARG A 212       0.384  70.861  54.642  1.00 31.20           C  
ATOM    870  CD  ARG A 212      -0.413  72.110  55.008  1.00 31.74           C  
ATOM    871  NE  ARG A 212      -1.429  71.806  56.017  1.00 32.61           N  
ATOM    872  CZ  ARG A 212      -1.224  71.857  57.331  1.00 31.42           C  
ATOM    873  NH1 ARG A 212      -0.042  72.203  57.815  1.00 29.57           N1+
ATOM    874  NH2 ARG A 212      -2.201  71.546  58.168  1.00 32.44           N  
ATOM    875  N   ARG A 213       3.885  70.594  54.744  1.00 32.15           N  
ATOM    876  CA  ARG A 213       4.615  70.488  55.986  1.00 31.54           C  
ATOM    877  C   ARG A 213       3.851  71.145  57.119  1.00 30.56           C  
ATOM    878  O   ARG A 213       3.015  72.024  56.889  1.00 29.81           O  
ATOM    879  CB  ARG A 213       5.997  71.095  55.815  1.00 32.64           C  
ATOM    880  CG  ARG A 213       6.945  70.133  55.106  1.00 37.43           C  
ATOM    881  CD  ARG A 213       7.818  70.841  54.107  1.00 40.21           C  
ATOM    882  NE  ARG A 213       9.012  70.065  53.778  1.00 45.88           N  
ATOM    883  CZ  ARG A 213       9.153  69.318  52.685  1.00 46.69           C  
ATOM    884  NH1 ARG A 213       8.168  69.226  51.795  1.00 47.20           N1+
ATOM    885  NH2 ARG A 213      10.294  68.677  52.470  1.00 47.25           N  
ATOM    886  N   LEU A 214       4.126  70.694  58.340  1.00 29.10           N  
ATOM    887  CA  LEU A 214       3.507  71.271  59.525  1.00 28.91           C  
ATOM    888  C   LEU A 214       3.987  72.698  59.738  1.00 29.92           C  
ATOM    889  O   LEU A 214       5.117  73.042  59.393  1.00 27.71           O  
ATOM    890  CB  LEU A 214       3.850  70.442  60.757  1.00 27.53           C  
ATOM    891  CG  LEU A 214       3.405  68.976  60.801  1.00 27.81           C  
ATOM    892  CD1 LEU A 214       3.865  68.384  62.115  1.00 25.81           C  
ATOM    893  CD2 LEU A 214       1.890  68.859  60.635  1.00 25.03           C  
ATOM    894  N   ASP A 215       3.114  73.531  60.296  1.00 31.94           N  
ATOM    895  CA  ASP A 215       3.495  74.883  60.705  1.00 33.97           C  
ATOM    896  C   ASP A 215       4.018  74.794  62.127  1.00 33.97           C  
ATOM    897  O   ASP A 215       3.647  73.878  62.862  1.00 34.35           O  
ATOM    898  CB  ASP A 215       2.278  75.809  60.651  1.00 37.02           C  
ATOM    899  CG  ASP A 215       1.692  75.914  59.251  1.00 41.86           C  
ATOM    900  OD1 ASP A 215       2.490  76.070  58.288  1.00 40.88           O  
ATOM    901  OD2 ASP A 215       0.443  75.839  59.115  1.00 42.43           O1-
ATOM    902  N   THR A 216       4.871  75.736  62.519  1.00 33.82           N  
ATOM    903  CA  THR A 216       5.465  75.714  63.851  1.00 33.67           C  
ATOM    904  C   THR A 216       4.428  75.572  64.967  1.00 34.39           C  
ATOM    905  O   THR A 216       4.632  74.807  65.902  1.00 34.62           O  
ATOM    906  CB  THR A 216       6.280  76.984  64.136  1.00 33.54           C  
ATOM    907  CG2 THR A 216       6.929  76.894  65.510  1.00 31.47           C  
ATOM    908  OG1 THR A 216       7.295  77.133  63.142  1.00 34.80           O  
ATOM    909  N   GLU A 217       3.322  76.305  64.867  1.00 34.21           N  
ATOM    910  CA  GLU A 217       2.305  76.295  65.916  1.00 37.00           C  
ATOM    911  C   GLU A 217       1.462  75.018  65.953  1.00 35.67           C  
ATOM    912  O   GLU A 217       0.675  74.805  66.876  1.00 35.50           O  
ATOM    913  CB  GLU A 217       1.382  77.523  65.789  1.00 40.45           C  
ATOM    914  CG  GLU A 217       0.488  77.527  64.547  1.00 46.24           C  
ATOM    915  CD  GLU A 217       1.079  78.318  63.380  1.00 49.39           C  
ATOM    916  OE1 GLU A 217       0.334  78.572  62.403  1.00 49.34           O  
ATOM    917  OE2 GLU A 217       2.280  78.680  63.442  1.00 50.43           O1-
ATOM    918  N   GLU A 218       1.624  74.159  64.954  1.00 34.29           N  
ATOM    919  CA  GLU A 218       0.942  72.868  64.961  1.00 32.20           C  
ATOM    920  C   GLU A 218       1.711  71.813  65.759  1.00 31.24           C  
ATOM    921  O   GLU A 218       1.146  70.795  66.145  1.00 29.70           O  
ATOM    922  CB  GLU A 218       0.728  72.381  63.526  1.00 33.20           C  
ATOM    923  CG  GLU A 218      -0.299  73.197  62.756  1.00 35.96           C  
ATOM    924  CD  GLU A 218      -0.485  72.718  61.335  1.00 36.43           C  
ATOM    925  OE1 GLU A 218       0.471  72.834  60.540  1.00 38.95           O  
ATOM    926  OE2 GLU A 218      -1.585  72.227  61.021  1.00 38.15           O1-
ATOM    927  N   LEU A 219       2.996  72.057  66.011  1.00 29.61           N  
ATOM    928  CA  LEU A 219       3.796  71.092  66.750  1.00 31.56           C  
ATOM    929  C   LEU A 219       3.213  70.809  68.135  1.00 32.00           C  
ATOM    930  O   LEU A 219       3.447  69.751  68.705  1.00 33.77           O  
ATOM    931  CB  LEU A 219       5.253  71.570  66.885  1.00 29.31           C  
ATOM    932  CG  LEU A 219       6.105  71.606  65.612  1.00 26.09           C  
ATOM    933  CD1 LEU A 219       7.557  71.860  65.965  1.00 25.54           C  
ATOM    934  CD2 LEU A 219       5.978  70.290  64.881  1.00 24.82           C  
ATOM    935  N   SER A 220       2.441  71.750  68.668  1.00 33.97           N  
ATOM    936  CA  SER A 220       1.908  71.631  70.026  1.00 33.13           C  
ATOM    937  C   SER A 220       0.520  70.996  70.112  1.00 33.08           C  
ATOM    938  O   SER A 220       0.131  70.513  71.168  1.00 33.95           O  
ATOM    939  CB  SER A 220       1.875  73.002  70.698  1.00 31.39           C  
ATOM    940  OG  SER A 220       1.091  73.897  69.940  1.00 33.32           O  
ATOM    941  N   LEU A 221      -0.225  71.001  69.010  1.00 34.23           N  
ATOM    942  CA  LEU A 221      -1.496  70.279  68.957  1.00 34.93           C  
ATOM    943  C   LEU A 221      -1.313  68.859  69.483  1.00 35.32           C  
ATOM    944  O   LEU A 221      -0.468  68.108  68.997  1.00 34.39           O  
ATOM    945  CB  LEU A 221      -2.017  70.231  67.515  1.00 34.03           C  
ATOM    946  CG  LEU A 221      -2.449  71.571  66.908  1.00 35.84           C  
ATOM    947  CD1 LEU A 221      -2.664  71.396  65.422  1.00 34.78           C  
ATOM    948  CD2 LEU A 221      -3.730  72.077  67.581  1.00 34.79           C  
ATOM    949  N   PRO A 222      -2.118  68.469  70.481  1.00 38.05           N  
ATOM    950  CA  PRO A 222      -1.965  67.191  71.198  1.00 39.53           C  
ATOM    951  C   PRO A 222      -1.818  65.918  70.341  1.00 40.30           C  
ATOM    952  O   PRO A 222      -0.969  65.075  70.632  1.00 40.79           O  
ATOM    953  CB  PRO A 222      -3.204  67.133  72.097  1.00 39.07           C  
ATOM    954  CG  PRO A 222      -3.579  68.568  72.298  1.00 38.15           C  
ATOM    955  CD  PRO A 222      -3.238  69.266  71.012  1.00 37.91           C  
ATOM    956  N   ASP A 223      -2.630  65.771  69.298  1.00 40.65           N  
ATOM    957  CA  ASP A 223      -2.597  64.553  68.487  1.00 41.44           C  
ATOM    958  C   ASP A 223      -1.370  64.521  67.579  1.00 40.83           C  
ATOM    959  O   ASP A 223      -0.757  63.466  67.379  1.00 40.43           O  
ATOM    960  CB  ASP A 223      -3.869  64.438  67.640  1.00 44.56           C  
ATOM    961  CG  ASP A 223      -5.140  64.443  68.483  1.00 49.90           C  
ATOM    962  OD1 ASP A 223      -5.067  64.072  69.678  1.00 50.89           O  
ATOM    963  OD2 ASP A 223      -6.211  64.823  67.948  1.00 51.53           O1-
ATOM    964  N   ILE A 224      -1.019  65.683  67.033  1.00 38.98           N  
ATOM    965  CA  ILE A 224       0.214  65.837  66.269  1.00 38.61           C  
ATOM    966  C   ILE A 224       1.419  65.388  67.112  1.00 38.68           C  
ATOM    967  O   ILE A 224       2.163  64.470  66.735  1.00 39.48           O  
ATOM    968  CB  ILE A 224       0.419  67.315  65.853  1.00 38.16           C  
ATOM    969  CG1 ILE A 224      -0.708  67.758  64.922  1.00 38.34           C  
ATOM    970  CG2 ILE A 224       1.750  67.485  65.138  1.00 37.60           C  
ATOM    971  CD1 ILE A 224      -0.686  67.041  63.592  1.00 38.22           C  
ATOM    972  N   SER A 225       1.585  66.031  68.262  1.00 36.47           N  
ATOM    973  CA  SER A 225       2.707  65.767  69.149  1.00 36.47           C  
ATOM    974  C   SER A 225       2.798  64.296  69.551  1.00 35.86           C  
ATOM    975  O   SER A 225       3.878  63.701  69.536  1.00 35.94           O  
ATOM    976  CB  SER A 225       2.582  66.637  70.402  1.00 36.83           C  
ATOM    977  OG  SER A 225       3.794  66.650  71.128  1.00 38.47           O  
ATOM    978  N   ALA A 226       1.660  63.711  69.909  1.00 36.53           N  
ATOM    979  CA  ALA A 226       1.613  62.307  70.298  1.00 34.72           C  
ATOM    980  C   ALA A 226       2.189  61.433  69.196  1.00 34.69           C  
ATOM    981  O   ALA A 226       3.076  60.624  69.447  1.00 35.47           O  
ATOM    982  CB  ALA A 226       0.179  61.896  70.597  1.00 35.69           C  
ATOM    983  N   GLU A 227       1.692  61.607  67.974  1.00 34.07           N  
ATOM    984  CA  GLU A 227       2.167  60.809  66.853  1.00 34.13           C  
ATOM    985  C   GLU A 227       3.638  61.079  66.518  1.00 33.70           C  
ATOM    986  O   GLU A 227       4.395  60.151  66.214  1.00 33.57           O  
ATOM    987  CB  GLU A 227       1.319  61.066  65.608  1.00 34.80           C  
ATOM    988  CG  GLU A 227       1.866  60.364  64.372  1.00 36.78           C  
ATOM    989  CD  GLU A 227       0.994  60.551  63.151  1.00 37.90           C  
ATOM    990  OE1 GLU A 227      -0.056  61.225  63.266  1.00 38.64           O  
ATOM    991  OE2 GLU A 227       1.358  60.024  62.079  1.00 37.79           O1-
ATOM    992  N   ILE A 228       4.038  62.348  66.558  1.00 30.52           N  
ATOM    993  CA  ILE A 228       5.437  62.691  66.332  1.00 28.93           C  
ATOM    994  C   ILE A 228       6.282  61.900  67.323  1.00 29.44           C  
ATOM    995  O   ILE A 228       7.381  61.454  66.998  1.00 26.36           O  
ATOM    996  CB  ILE A 228       5.685  64.217  66.526  1.00 28.26           C  
ATOM    997  CG1 ILE A 228       4.974  65.004  65.426  1.00 25.90           C  
ATOM    998  CG2 ILE A 228       7.182  64.525  66.525  1.00 29.47           C  
ATOM    999  CD1 ILE A 228       5.349  66.467  65.386  1.00 27.36           C  
ATOM   1000  N   ALA A 229       5.751  61.707  68.531  1.00 31.78           N  
ATOM   1001  CA  ALA A 229       6.466  60.974  69.570  1.00 32.11           C  
ATOM   1002  C   ALA A 229       6.496  59.481  69.282  1.00 32.90           C  
ATOM   1003  O   ALA A 229       7.495  58.807  69.556  1.00 32.02           O  
ATOM   1004  CB  ALA A 229       5.828  61.235  70.935  1.00 32.25           C  
ATOM   1005  N   GLU A 230       5.401  58.965  68.730  1.00 33.32           N  
ATOM   1006  CA  GLU A 230       5.356  57.572  68.307  1.00 35.89           C  
ATOM   1007  C   GLU A 230       6.333  57.355  67.163  1.00 35.92           C  
ATOM   1008  O   GLU A 230       7.170  56.455  67.218  1.00 36.28           O  
ATOM   1009  CB  GLU A 230       3.936  57.188  67.864  1.00 39.23           C  
ATOM   1010  CG  GLU A 230       3.129  56.477  68.941  1.00 46.91           C  
ATOM   1011  CD  GLU A 230       1.623  56.727  68.836  1.00 52.80           C  
ATOM   1012  OE1 GLU A 230       0.925  56.553  69.866  1.00 55.02           O  
ATOM   1013  OE2 GLU A 230       1.140  57.094  67.732  1.00 55.46           O1-
ATOM   1014  N   LYS A 231       6.227  58.198  66.138  1.00 35.09           N  
ATOM   1015  CA  LYS A 231       7.078  58.107  64.962  1.00 36.43           C  
ATOM   1016  C   LYS A 231       8.550  58.194  65.332  1.00 36.12           C  
ATOM   1017  O   LYS A 231       9.368  57.439  64.811  1.00 36.87           O  
ATOM   1018  CB  LYS A 231       6.737  59.223  63.966  1.00 39.60           C  
ATOM   1019  CG  LYS A 231       6.060  58.757  62.684  1.00 39.15           C  
ATOM   1020  CD  LYS A 231       4.574  58.548  62.888  1.00 42.53           C  
ATOM   1021  CE  LYS A 231       3.916  57.989  61.637  1.00 41.33           C  
ATOM   1022  NZ  LYS A 231       2.613  57.407  62.030  1.00 43.35           N1+
ATOM   1023  N   MET A 232       8.899  59.109  66.230  1.00 35.53           N  
ATOM   1024  CA  MET A 232      10.297  59.245  66.629  1.00 35.79           C  
ATOM   1025  C   MET A 232      10.761  58.021  67.426  1.00 35.94           C  
ATOM   1026  O   MET A 232      11.860  57.514  67.209  1.00 34.72           O  
ATOM   1027  CB  MET A 232      10.509  60.520  67.453  1.00 35.27           C  
ATOM   1028  CG  MET A 232      11.972  60.795  67.776  1.00 37.47           C  
ATOM   1029  SD  MET A 232      12.268  62.411  68.548  1.00 42.15           S  
ATOM   1030  CE  MET A 232      11.531  63.499  67.359  1.00 39.00           C  
ATOM   1031  N   ALA A 233       9.915  57.539  68.337  1.00 35.20           N  
ATOM   1032  CA  ALA A 233      10.238  56.346  69.111  1.00 34.43           C  
ATOM   1033  C   ALA A 233      10.439  55.163  68.173  1.00 34.95           C  
ATOM   1034  O   ALA A 233      11.311  54.323  68.389  1.00 36.58           O  
ATOM   1035  CB  ALA A 233       9.121  56.043  70.097  1.00 33.54           C  
ATOM   1036  N   THR A 234       9.620  55.096  67.131  1.00 35.12           N  
ATOM   1037  CA  THR A 234       9.738  54.042  66.125  1.00 34.77           C  
ATOM   1038  C   THR A 234      11.069  54.213  65.401  1.00 32.69           C  
ATOM   1039  O   THR A 234      11.860  53.289  65.298  1.00 32.94           O  
ATOM   1040  CB  THR A 234       8.574  54.134  65.097  1.00 35.48           C  
ATOM   1041  CG2 THR A 234       8.682  53.034  64.043  1.00 33.04           C  
ATOM   1042  OG1 THR A 234       7.326  54.010  65.788  1.00 37.64           O  
ATOM   1043  N   PHE A 235      11.297  55.420  64.914  1.00 32.39           N  
ATOM   1044  CA  PHE A 235      12.555  55.797  64.280  1.00 34.75           C  
ATOM   1045  C   PHE A 235      13.781  55.375  65.131  1.00 35.51           C  
ATOM   1046  O   PHE A 235      14.821  55.001  64.581  1.00 34.65           O  
ATOM   1047  CB  PHE A 235      12.527  57.311  64.058  1.00 35.15           C  
ATOM   1048  CG  PHE A 235      13.512  57.814  63.051  1.00 38.19           C  
ATOM   1049  CD1 PHE A 235      13.096  58.171  61.773  1.00 39.31           C  
ATOM   1050  CD2 PHE A 235      14.846  57.993  63.388  1.00 39.58           C  
ATOM   1051  CE1 PHE A 235      13.987  58.707  60.837  1.00 38.34           C  
ATOM   1052  CE2 PHE A 235      15.747  58.528  62.456  1.00 42.12           C  
ATOM   1053  CZ  PHE A 235      15.309  58.888  61.172  1.00 39.60           C  
ATOM   1054  N   HIS A 236      13.651  55.410  66.460  1.00 33.89           N  
ATOM   1055  CA  HIS A 236      14.779  55.134  67.361  1.00 33.76           C  
ATOM   1056  C   HIS A 236      15.097  53.643  67.539  1.00 35.88           C  
ATOM   1057  O   HIS A 236      16.252  53.268  67.790  1.00 37.96           O  
ATOM   1058  CB  HIS A 236      14.526  55.758  68.739  1.00 29.60           C  
ATOM   1059  CG  HIS A 236      14.662  57.248  68.763  1.00 28.32           C  
ATOM   1060  CD2 HIS A 236      15.140  58.115  67.838  1.00 26.96           C  
ATOM   1061  ND1 HIS A 236      14.294  58.014  69.850  1.00 25.41           N  
ATOM   1062  CE1 HIS A 236      14.541  59.285  69.593  1.00 26.77           C  
ATOM   1063  NE2 HIS A 236      15.054  59.374  68.380  1.00 27.30           N  
ATOM   1064  N   GLY A 237      14.078  52.798  67.418  1.00 36.00           N  
ATOM   1065  CA  GLY A 237      14.281  51.369  67.588  1.00 38.02           C  
ATOM   1066  C   GLY A 237      14.901  50.664  66.386  1.00 39.58           C  
ATOM   1067  O   GLY A 237      15.200  49.470  66.440  1.00 39.85           O  
ATOM   1068  N   MET A 238      15.105  51.395  65.297  1.00 40.04           N  
ATOM   1069  CA  MET A 238      15.702  50.805  64.102  1.00 40.90           C  
ATOM   1070  C   MET A 238      17.173  50.455  64.248  1.00 39.92           C  
ATOM   1071  O   MET A 238      17.945  51.197  64.860  1.00 40.19           O  
ATOM   1072  CB  MET A 238      15.556  51.746  62.918  1.00 40.67           C  
ATOM   1073  CG  MET A 238      14.239  51.630  62.224  1.00 44.01           C  
ATOM   1074  SD  MET A 238      14.168  52.859  60.975  1.00 48.41           S  
ATOM   1075  CE  MET A 238      15.534  53.910  61.491  1.00 45.78           C  
ATOM   1076  N   LYS A 239      17.552  49.323  63.662  1.00 38.60           N  
ATOM   1077  CA  LYS A 239      18.953  48.987  63.474  1.00 36.23           C  
ATOM   1078  C   LYS A 239      19.422  49.548  62.146  1.00 33.68           C  
ATOM   1079  O   LYS A 239      18.783  49.334  61.118  1.00 34.49           O  
ATOM   1080  CB  LYS A 239      19.141  47.471  63.478  1.00 39.25           C  
ATOM   1081  CG  LYS A 239      18.664  46.785  64.742  1.00 44.34           C  
ATOM   1082  CD  LYS A 239      19.254  45.387  64.843  1.00 49.92           C  
ATOM   1083  CE  LYS A 239      18.210  44.380  65.314  1.00 52.53           C  
ATOM   1084  NZ  LYS A 239      18.090  43.237  64.368  1.00 54.12           N1+
ATOM   1085  N   MET A 240      20.535  50.269  62.170  1.00 30.68           N  
ATOM   1086  CA  MET A 240      21.122  50.794  60.949  1.00 29.68           C  
ATOM   1087  C   MET A 240      22.601  50.407  60.874  1.00 29.64           C  
ATOM   1088  O   MET A 240      23.274  50.245  61.891  1.00 29.06           O  
ATOM   1089  CB  MET A 240      20.955  52.322  60.894  1.00 28.36           C  
ATOM   1090  CG  MET A 240      19.495  52.797  60.837  1.00 29.53           C  
ATOM   1091  SD  MET A 240      18.607  52.546  59.241  1.00 32.08           S  
ATOM   1092  CE  MET A 240      19.542  53.620  58.184  1.00 26.40           C  
ATOM   1093  N   PRO A 241      23.123  50.231  59.661  1.00 28.09           N  
ATOM   1094  CA  PRO A 241      24.512  49.773  59.512  1.00 28.51           C  
ATOM   1095  C   PRO A 241      25.564  50.853  59.791  1.00 28.35           C  
ATOM   1096  O   PRO A 241      26.557  50.946  59.079  1.00 30.11           O  
ATOM   1097  CB  PRO A 241      24.571  49.285  58.067  1.00 27.90           C  
ATOM   1098  CG  PRO A 241      23.521  50.097  57.359  1.00 28.43           C  
ATOM   1099  CD  PRO A 241      22.420  50.319  58.369  1.00 28.85           C  
ATOM   1100  N   PHE A 242      25.358  51.671  60.812  1.00 27.82           N  
ATOM   1101  CA  PHE A 242      26.292  52.757  61.065  1.00 29.85           C  
ATOM   1102  C   PHE A 242      26.989  52.634  62.419  1.00 30.38           C  
ATOM   1103  O   PHE A 242      26.632  51.789  63.245  1.00 30.42           O  
ATOM   1104  CB  PHE A 242      25.571  54.103  60.979  1.00 30.92           C  
ATOM   1105  CG  PHE A 242      24.786  54.284  59.711  1.00 32.49           C  
ATOM   1106  CD1 PHE A 242      25.350  53.981  58.483  1.00 32.73           C  
ATOM   1107  CD2 PHE A 242      23.486  54.760  59.749  1.00 31.18           C  
ATOM   1108  CE1 PHE A 242      24.631  54.145  57.311  1.00 32.81           C  
ATOM   1109  CE2 PHE A 242      22.763  54.926  58.580  1.00 33.46           C  
ATOM   1110  CZ  PHE A 242      23.337  54.620  57.358  1.00 32.10           C  
ATOM   1111  N   ASN A 243      27.981  53.487  62.637  1.00 30.08           N  
ATOM   1112  CA  ASN A 243      28.779  53.445  63.854  1.00 30.62           C  
ATOM   1113  C   ASN A 243      27.914  53.806  65.056  1.00 31.89           C  
ATOM   1114  O   ASN A 243      27.266  54.852  65.064  1.00 30.97           O  
ATOM   1115  CB  ASN A 243      29.940  54.424  63.726  1.00 29.54           C  
ATOM   1116  CG  ASN A 243      30.919  54.326  64.874  1.00 31.77           C  
ATOM   1117  ND2 ASN A 243      32.215  54.360  64.550  1.00 28.74           N  
ATOM   1118  OD1 ASN A 243      30.519  54.223  66.043  1.00 29.40           O  
ATOM   1119  N   LYS A 244      27.914  52.944  66.071  1.00 32.20           N  
ATOM   1120  CA  LYS A 244      26.966  53.050  67.175  1.00 34.44           C  
ATOM   1121  C   LYS A 244      27.559  53.852  68.332  1.00 36.16           C  
ATOM   1122  O   LYS A 244      26.962  53.947  69.406  1.00 35.54           O  
ATOM   1123  CB  LYS A 244      26.561  51.649  67.669  1.00 34.27           C  
ATOM   1124  CG  LYS A 244      26.192  50.653  66.562  1.00 31.64           C  
ATOM   1125  CD  LYS A 244      24.711  50.730  66.179  1.00 31.53           C  
ATOM   1126  CE  LYS A 244      24.347  49.686  65.128  1.00 26.81           C  
ATOM   1127  NZ  LYS A 244      25.252  49.788  63.944  1.00 23.91           N1+
ATOM   1128  N   GLU A 245      28.740  54.421  68.111  1.00 38.32           N  
ATOM   1129  CA  GLU A 245      29.388  55.261  69.114  1.00 39.91           C  
ATOM   1130  C   GLU A 245      28.820  56.677  69.096  1.00 40.18           C  
ATOM   1131  O   GLU A 245      28.839  57.353  68.064  1.00 40.97           O  
ATOM   1132  CB  GLU A 245      30.897  55.315  68.867  1.00 41.21           C  
ATOM   1133  CG  GLU A 245      31.679  54.174  69.503  1.00 45.45           C  
ATOM   1134  CD  GLU A 245      31.557  54.151  71.022  1.00 47.41           C  
ATOM   1135  OE1 GLU A 245      31.318  53.058  71.580  1.00 48.65           O  
ATOM   1136  OE2 GLU A 245      31.700  55.226  71.651  1.00 47.76           O1-
ATOM   1137  N   PRO A 246      28.312  57.146  70.246  1.00 38.95           N  
ATOM   1138  CA  PRO A 246      27.638  58.447  70.357  1.00 37.63           C  
ATOM   1139  C   PRO A 246      28.572  59.651  70.221  1.00 37.50           C  
ATOM   1140  O   PRO A 246      28.547  60.555  71.056  1.00 37.21           O  
ATOM   1141  CB  PRO A 246      26.980  58.390  71.733  1.00 38.41           C  
ATOM   1142  CG  PRO A 246      27.834  57.438  72.517  1.00 37.77           C  
ATOM   1143  CD  PRO A 246      28.307  56.409  71.524  1.00 38.45           C  
ATOM   1144  N   LYS A 247      29.390  59.670  69.174  1.00 37.79           N  
ATOM   1145  CA  LYS A 247      30.391  60.723  69.031  1.00 37.17           C  
ATOM   1146  C   LYS A 247      29.950  61.864  68.130  1.00 35.68           C  
ATOM   1147  O   LYS A 247      30.647  62.877  68.018  1.00 34.21           O  
ATOM   1148  CB  LYS A 247      31.720  60.142  68.521  1.00 41.79           C  
ATOM   1149  CG  LYS A 247      31.619  59.229  67.301  1.00 44.91           C  
ATOM   1150  CD  LYS A 247      32.880  58.359  67.174  1.00 47.91           C  
ATOM   1151  CE  LYS A 247      32.859  57.465  65.926  1.00 48.33           C  
ATOM   1152  NZ  LYS A 247      34.043  56.549  65.872  1.00 48.77           N1+
ATOM   1153  N   TRP A 248      28.790  61.710  67.496  1.00 33.91           N  
ATOM   1154  CA  TRP A 248      28.311  62.714  66.553  1.00 31.93           C  
ATOM   1155  C   TRP A 248      28.088  64.093  67.192  1.00 31.98           C  
ATOM   1156  O   TRP A 248      28.448  65.116  66.607  1.00 32.68           O  
ATOM   1157  CB  TRP A 248      27.019  62.245  65.885  1.00 32.07           C  
ATOM   1158  CG  TRP A 248      26.424  63.272  64.963  1.00 32.74           C  
ATOM   1159  CD1 TRP A 248      26.756  63.493  63.659  1.00 32.02           C  
ATOM   1160  CD2 TRP A 248      25.413  64.235  65.287  1.00 31.93           C  
ATOM   1161  CE2 TRP A 248      25.181  65.006  64.129  1.00 31.48           C  
ATOM   1162  CE3 TRP A 248      24.682  64.521  66.446  1.00 29.90           C  
ATOM   1163  NE1 TRP A 248      26.016  64.532  63.151  1.00 31.96           N  
ATOM   1164  CZ2 TRP A 248      24.250  66.043  64.092  1.00 30.47           C  
ATOM   1165  CZ3 TRP A 248      23.759  65.548  66.410  1.00 31.02           C  
ATOM   1166  CH2 TRP A 248      23.550  66.298  65.239  1.00 30.42           C  
ATOM   1167  N   LEU A 249      27.507  64.113  68.392  1.00 31.06           N  
ATOM   1168  CA  LEU A 249      27.087  65.356  69.053  1.00 28.41           C  
ATOM   1169  C   LEU A 249      28.224  66.329  69.356  1.00 28.41           C  
ATOM   1170  O   LEU A 249      28.220  67.469  68.890  1.00 26.74           O  
ATOM   1171  CB  LEU A 249      26.349  65.026  70.359  1.00 27.94           C  
ATOM   1172  CG  LEU A 249      25.857  66.220  71.184  1.00 27.53           C  
ATOM   1173  CD1 LEU A 249      24.919  67.069  70.330  1.00 28.55           C  
ATOM   1174  CD2 LEU A 249      25.142  65.732  72.419  1.00 25.36           C  
ATOM   1175  N   PHE A 250      29.191  65.882  70.152  1.00 29.03           N  
ATOM   1176  CA  PHE A 250      30.344  66.709  70.474  1.00 28.59           C  
ATOM   1177  C   PHE A 250      31.391  66.712  69.378  1.00 29.36           C  
ATOM   1178  O   PHE A 250      32.138  67.676  69.246  1.00 31.02           O  
ATOM   1179  CB  PHE A 250      30.962  66.271  71.802  1.00 29.91           C  
ATOM   1180  CG  PHE A 250      30.221  66.797  73.000  1.00 30.53           C  
ATOM   1181  CD1 PHE A 250      30.561  68.022  73.555  1.00 30.29           C  
ATOM   1182  CD2 PHE A 250      29.141  66.099  73.519  1.00 30.14           C  
ATOM   1183  CE1 PHE A 250      29.836  68.552  74.600  1.00 29.97           C  
ATOM   1184  CE2 PHE A 250      28.407  66.615  74.563  1.00 30.55           C  
ATOM   1185  CZ  PHE A 250      28.757  67.847  75.103  1.00 33.84           C  
ATOM   1186  N   GLY A 251      31.441  65.648  68.584  1.00 29.01           N  
ATOM   1187  CA  GLY A 251      32.265  65.688  67.392  1.00 30.35           C  
ATOM   1188  C   GLY A 251      31.840  66.830  66.477  1.00 30.09           C  
ATOM   1189  O   GLY A 251      32.672  67.585  65.972  1.00 30.40           O  
ATOM   1190  N   THR A 252      30.532  66.961  66.280  1.00 30.21           N  
ATOM   1191  CA  THR A 252      29.966  67.996  65.422  1.00 30.52           C  
ATOM   1192  C   THR A 252      30.151  69.392  66.001  1.00 30.63           C  
ATOM   1193  O   THR A 252      30.545  70.309  65.287  1.00 32.80           O  
ATOM   1194  CB  THR A 252      28.467  67.760  65.192  1.00 30.72           C  
ATOM   1195  CG2 THR A 252      27.886  68.858  64.328  1.00 27.90           C  
ATOM   1196  OG1 THR A 252      28.276  66.490  64.552  1.00 33.10           O  
ATOM   1197  N   MET A 253      29.871  69.559  67.291  1.00 31.05           N  
ATOM   1198  CA  MET A 253      30.034  70.859  67.938  1.00 30.75           C  
ATOM   1199  C   MET A 253      31.496  71.283  67.952  1.00 31.73           C  
ATOM   1200  O   MET A 253      31.826  72.455  67.721  1.00 29.64           O  
ATOM   1201  CB  MET A 253      29.469  70.832  69.371  1.00 29.57           C  
ATOM   1202  CG  MET A 253      27.934  70.915  69.402  1.00 30.97           C  
ATOM   1203  SD  MET A 253      27.111  71.037  71.040  1.00 29.16           S  
ATOM   1204  CE  MET A 253      27.896  69.663  71.923  1.00 29.07           C  
ATOM   1205  N   GLU A 254      32.383  70.324  68.205  1.00 33.30           N  
ATOM   1206  CA  GLU A 254      33.815  70.600  68.146  1.00 34.23           C  
ATOM   1207  C   GLU A 254      34.261  71.048  66.752  1.00 33.55           C  
ATOM   1208  O   GLU A 254      35.031  71.996  66.618  1.00 30.32           O  
ATOM   1209  CB  GLU A 254      34.601  69.369  68.572  1.00 36.54           C  
ATOM   1210  CG  GLU A 254      34.512  69.079  70.049  1.00 39.71           C  
ATOM   1211  CD  GLU A 254      35.069  67.723  70.369  1.00 43.80           C  
ATOM   1212  OE1 GLU A 254      34.822  67.221  71.490  1.00 47.34           O  
ATOM   1213  OE2 GLU A 254      35.754  67.161  69.484  1.00 45.77           O1-
ATOM   1214  N   LYS A 255      33.768  70.372  65.720  1.00 34.87           N  
ATOM   1215  CA  LYS A 255      34.060  70.776  64.356  1.00 36.52           C  
ATOM   1216  C   LYS A 255      33.597  72.203  64.132  1.00 36.60           C  
ATOM   1217  O   LYS A 255      34.357  73.031  63.646  1.00 36.32           O  
ATOM   1218  CB  LYS A 255      33.366  69.857  63.357  1.00 40.46           C  
ATOM   1219  CG  LYS A 255      33.589  70.266  61.906  1.00 46.00           C  
ATOM   1220  CD  LYS A 255      33.062  69.224  60.915  1.00 50.89           C  
ATOM   1221  CE  LYS A 255      31.561  69.368  60.686  1.00 54.84           C  
ATOM   1222  NZ  LYS A 255      31.055  68.501  59.575  1.00 58.70           N1+
ATOM   1223  N   TYR A 256      32.356  72.504  64.498  1.00 36.99           N  
ATOM   1224  CA  TYR A 256      31.851  73.849  64.266  1.00 38.90           C  
ATOM   1225  C   TYR A 256      32.596  74.906  65.080  1.00 39.73           C  
ATOM   1226  O   TYR A 256      32.884  75.986  64.565  1.00 39.76           O  
ATOM   1227  CB  TYR A 256      30.354  73.927  64.564  1.00 38.16           C  
ATOM   1228  CG  TYR A 256      29.499  73.167  63.575  1.00 38.42           C  
ATOM   1229  CD1 TYR A 256      29.881  73.042  62.243  1.00 38.43           C  
ATOM   1230  CD2 TYR A 256      28.323  72.554  63.983  1.00 38.38           C  
ATOM   1231  CE1 TYR A 256      29.112  72.318  61.351  1.00 39.07           C  
ATOM   1232  CE2 TYR A 256      27.552  71.831  63.106  1.00 38.37           C  
ATOM   1233  CZ  TYR A 256      27.948  71.711  61.794  1.00 39.79           C  
ATOM   1234  OH  TYR A 256      27.182  70.948  60.944  1.00 39.35           O  
ATOM   1235  N   LEU A 257      32.912  74.597  66.337  1.00 40.83           N  
ATOM   1236  CA  LEU A 257      33.624  75.544  67.201  1.00 43.41           C  
ATOM   1237  C   LEU A 257      34.981  75.934  66.604  1.00 45.01           C  
ATOM   1238  O   LEU A 257      35.317  77.118  66.530  1.00 45.13           O  
ATOM   1239  CB  LEU A 257      33.849  74.953  68.605  1.00 41.47           C  
ATOM   1240  CG  LEU A 257      33.981  75.951  69.767  1.00 39.54           C  
ATOM   1241  CD1 LEU A 257      34.971  75.425  70.774  1.00 36.50           C  
ATOM   1242  CD2 LEU A 257      34.425  77.315  69.260  1.00 38.94           C  
ATOM   1243  N   LYS A 258      35.755  74.938  66.176  1.00 46.54           N  
ATOM   1244  CA  LYS A 258      37.060  75.203  65.582  1.00 48.77           C  
ATOM   1245  C   LYS A 258      36.953  76.073  64.330  1.00 47.88           C  
ATOM   1246  O   LYS A 258      37.756  76.981  64.133  1.00 48.65           O  
ATOM   1247  CB  LYS A 258      37.778  73.893  65.239  1.00 49.76           C  
ATOM   1248  CG  LYS A 258      39.116  74.110  64.557  1.00 54.53           C  
ATOM   1249  CD  LYS A 258      39.473  72.952  63.643  1.00 58.10           C  
ATOM   1250  CE  LYS A 258      40.351  73.408  62.484  1.00 59.98           C  
ATOM   1251  NZ  LYS A 258      40.620  72.278  61.549  1.00 60.43           N1+
ATOM   1252  N   GLU A 259      35.960  75.808  63.486  1.00 47.72           N  
ATOM   1253  CA  GLU A 259      35.745  76.640  62.308  1.00 48.47           C  
ATOM   1254  C   GLU A 259      35.348  78.049  62.721  1.00 47.30           C  
ATOM   1255  O   GLU A 259      35.823  79.024  62.142  1.00 46.02           O  
ATOM   1256  CB  GLU A 259      34.653  76.039  61.410  1.00 51.66           C  
ATOM   1257  CG  GLU A 259      35.076  74.766  60.684  1.00 57.25           C  
ATOM   1258  CD  GLU A 259      33.989  74.207  59.771  1.00 60.59           C  
ATOM   1259  OE1 GLU A 259      33.392  74.992  59.000  1.00 61.30           O  
ATOM   1260  OE2 GLU A 259      33.739  72.977  59.827  1.00 62.21           O1-
ATOM   1261  N   VAL A 260      34.483  78.148  63.730  1.00 45.99           N  
ATOM   1262  CA  VAL A 260      33.964  79.439  64.171  1.00 45.69           C  
ATOM   1263  C   VAL A 260      35.067  80.368  64.669  1.00 45.80           C  
ATOM   1264  O   VAL A 260      35.072  81.560  64.351  1.00 45.02           O  
ATOM   1265  CB  VAL A 260      32.912  79.278  65.301  1.00 44.41           C  
ATOM   1266  CG1 VAL A 260      32.605  80.619  65.914  1.00 42.96           C  
ATOM   1267  CG2 VAL A 260      31.629  78.692  64.745  1.00 44.08           C  
ATOM   1268  N   LEU A 261      35.999  79.816  65.444  1.00 46.64           N  
ATOM   1269  CA  LEU A 261      37.085  80.606  66.032  1.00 47.30           C  
ATOM   1270  C   LEU A 261      38.026  81.214  64.987  1.00 48.58           C  
ATOM   1271  O   LEU A 261      38.663  82.236  65.243  1.00 48.39           O  
ATOM   1272  CB  LEU A 261      37.895  79.751  67.019  1.00 44.33           C  
ATOM   1273  CG  LEU A 261      37.157  79.290  68.280  1.00 43.51           C  
ATOM   1274  CD1 LEU A 261      38.100  78.551  69.224  1.00 41.13           C  
ATOM   1275  CD2 LEU A 261      36.567  80.496  68.964  1.00 43.04           C  
ATOM   1276  N   ARG A 262      38.113  80.596  63.812  1.00 49.83           N  
ATOM   1277  CA  ARG A 262      38.992  81.121  62.782  1.00 52.12           C  
ATOM   1278  C   ARG A 262      38.282  81.741  61.580  1.00 52.44           C  
ATOM   1279  O   ARG A 262      38.864  81.831  60.503  1.00 52.29           O  
ATOM   1280  CB  ARG A 262      39.977  80.035  62.313  1.00 53.84           C  
ATOM   1281  CG  ARG A 262      39.345  78.711  61.937  1.00 57.27           C  
ATOM   1282  CD  ARG A 262      40.389  77.603  61.817  1.00 59.75           C  
ATOM   1283  NE  ARG A 262      40.632  77.247  60.424  1.00 63.36           N  
ATOM   1284  CZ  ARG A 262      39.814  76.496  59.689  1.00 65.87           C  
ATOM   1285  NH1 ARG A 262      38.694  76.017  60.214  1.00 67.19           N1+
ATOM   1286  NH2 ARG A 262      40.114  76.228  58.423  1.00 66.75           N  
ATOM   1287  N   ILE A 263      37.042  82.191  61.747  1.00 53.41           N  
ATOM   1288  CA  ILE A 263      36.416  82.961  60.674  1.00 55.27           C  
ATOM   1289  C   ILE A 263      36.390  84.461  60.945  1.00 54.89           C  
ATOM   1290  O   ILE A 263      36.084  84.908  62.050  1.00 55.19           O  
ATOM   1291  CB  ILE A 263      34.972  82.472  60.355  1.00 56.09           C  
ATOM   1292  CG1 ILE A 263      34.035  82.711  61.534  1.00 56.49           C  
ATOM   1293  CG2 ILE A 263      34.999  80.992  59.989  1.00 58.26           C  
ATOM   1294  CD1 ILE A 263      32.654  82.099  61.325  1.00 55.03           C  
ATOM   1295  N   LYS A 264      36.734  85.235  59.921  1.00 54.67           N  
ATOM   1296  CA  LYS A 264      36.802  86.683  60.032  1.00 55.49           C  
ATOM   1297  C   LYS A 264      35.877  87.334  59.008  1.00 54.13           C  
ATOM   1298  O   LYS A 264      36.094  87.210  57.805  1.00 53.63           O  
ATOM   1299  CB  LYS A 264      38.241  87.158  59.799  1.00 58.86           C  
ATOM   1300  CG  LYS A 264      39.258  86.605  60.794  1.00 63.21           C  
ATOM   1301  CD  LYS A 264      40.449  85.951  60.090  1.00 66.91           C  
ATOM   1302  CE  LYS A 264      40.134  84.517  59.670  1.00 69.18           C  
ATOM   1303  NZ  LYS A 264      41.325  83.796  59.121  1.00 69.38           N1+
ATOM   1304  N   PHE A 265      34.845  88.022  59.491  1.00 52.67           N  
ATOM   1305  CA  PHE A 265      33.929  88.747  58.611  1.00 51.45           C  
ATOM   1306  C   PHE A 265      34.556  90.064  58.192  1.00 51.82           C  
ATOM   1307  O   PHE A 265      35.483  90.555  58.838  1.00 52.25           O  
ATOM   1308  CB  PHE A 265      32.607  89.043  59.326  1.00 48.42           C  
ATOM   1309  CG  PHE A 265      31.814  87.825  59.662  1.00 46.07           C  
ATOM   1310  CD1 PHE A 265      31.334  86.996  58.660  1.00 45.90           C  
ATOM   1311  CD2 PHE A 265      31.543  87.504  60.979  1.00 44.74           C  
ATOM   1312  CE1 PHE A 265      30.602  85.868  58.968  1.00 43.19           C  
ATOM   1313  CE2 PHE A 265      30.812  86.374  61.295  1.00 44.89           C  
ATOM   1314  CZ  PHE A 265      30.341  85.555  60.291  1.00 43.28           C  
ATOM   1315  N   THR A 266      34.050  90.643  57.112  1.00 51.70           N  
ATOM   1316  CA  THR A 266      34.338  92.040  56.845  1.00 51.75           C  
ATOM   1317  C   THR A 266      33.147  92.848  57.326  1.00 52.67           C  
ATOM   1318  O   THR A 266      33.182  93.400  58.414  1.00 56.79           O  
ATOM   1319  CB  THR A 266      34.588  92.291  55.347  1.00 50.38           C  
ATOM   1320  CG2 THR A 266      35.721  91.403  54.857  1.00 46.25           C  
ATOM   1321  OG1 THR A 266      33.399  92.002  54.601  1.00 48.82           O  
ATOM   1322  N   GLU A 267      32.091  92.889  56.523  1.00 52.69           N  
ATOM   1323  CA  GLU A 267      30.814  93.493  56.904  1.00 52.83           C  
ATOM   1324  C   GLU A 267      30.663  93.733  58.421  1.00 53.37           C  
ATOM   1325  O   GLU A 267      30.753  92.797  59.215  1.00 52.01           O  
ATOM   1326  CB  GLU A 267      29.687  92.595  56.397  1.00 52.97           C  
ATOM   1327  CG  GLU A 267      28.387  93.316  56.127  1.00 54.84           C  
ATOM   1328  CD  GLU A 267      27.841  93.995  57.361  1.00 55.97           C  
ATOM   1329  OE1 GLU A 267      28.080  95.210  57.521  1.00 57.53           O  
ATOM   1330  OE2 GLU A 267      27.180  93.311  58.166  1.00 54.66           O1-
ATOM   1331  N   GLU A 268      30.423  94.987  58.809  1.00 53.67           N  
ATOM   1332  CA  GLU A 268      30.522  95.415  60.213  1.00 53.91           C  
ATOM   1333  C   GLU A 268      29.534  94.726  61.163  1.00 52.73           C  
ATOM   1334  O   GLU A 268      29.932  94.170  62.189  1.00 51.59           O  
ATOM   1335  CB  GLU A 268      30.338  96.940  60.314  1.00 56.19           C  
ATOM   1336  CG  GLU A 268      30.500  97.524  61.729  1.00 58.81           C  
ATOM   1337  CD  GLU A 268      31.932  97.952  62.047  1.00 60.99           C  
ATOM   1338  OE1 GLU A 268      32.868  97.156  61.816  1.00 62.00           O  
ATOM   1339  OE2 GLU A 268      32.121  99.089  62.531  1.00 61.79           O1-
ATOM   1340  N   SER A 269      28.249  94.769  60.823  1.00 52.07           N  
ATOM   1341  CA  SER A 269      27.213  94.187  61.669  1.00 52.17           C  
ATOM   1342  C   SER A 269      27.451  92.698  61.923  1.00 52.36           C  
ATOM   1343  O   SER A 269      27.228  92.211  63.034  1.00 53.01           O  
ATOM   1344  CB  SER A 269      25.838  94.365  61.028  1.00 51.03           C  
ATOM   1345  OG  SER A 269      25.586  93.324  60.106  1.00 51.51           O  
ATOM   1346  N   ARG A 270      27.899  91.971  60.901  1.00 51.30           N  
ATOM   1347  CA  ARG A 270      28.287  90.583  61.102  1.00 49.27           C  
ATOM   1348  C   ARG A 270      29.421  90.537  62.123  1.00 48.30           C  
ATOM   1349  O   ARG A 270      29.411  89.714  63.033  1.00 48.96           O  
ATOM   1350  CB  ARG A 270      28.762  89.952  59.791  1.00 49.77           C  
ATOM   1351  CG  ARG A 270      27.699  89.729  58.722  1.00 51.76           C  
ATOM   1352  CD  ARG A 270      28.244  88.774  57.651  1.00 53.87           C  
ATOM   1353  NE  ARG A 270      27.642  88.855  56.314  1.00 55.82           N  
ATOM   1354  CZ  ARG A 270      26.831  89.815  55.870  1.00 57.51           C  
ATOM   1355  NH1 ARG A 270      26.478  90.831  56.644  1.00 58.37           N1+
ATOM   1356  NH2 ARG A 270      26.377  89.760  54.625  1.00 59.09           N  
ATOM   1357  N   ILE A 271      30.397  91.428  61.971  1.00 47.38           N  
ATOM   1358  CA  ILE A 271      31.569  91.431  62.844  1.00 46.66           C  
ATOM   1359  C   ILE A 271      31.224  91.707  64.304  1.00 46.01           C  
ATOM   1360  O   ILE A 271      31.772  91.070  65.200  1.00 44.76           O  
ATOM   1361  CB  ILE A 271      32.620  92.473  62.388  1.00 46.90           C  
ATOM   1362  CG1 ILE A 271      33.251  92.031  61.066  1.00 46.34           C  
ATOM   1363  CG2 ILE A 271      33.710  92.629  63.450  1.00 47.00           C  
ATOM   1364  CD1 ILE A 271      34.540  92.750  60.744  1.00 45.60           C  
ATOM   1365  N   LYS A 272      30.321  92.653  64.544  1.00 45.85           N  
ATOM   1366  CA  LYS A 272      29.909  92.968  65.913  1.00 47.32           C  
ATOM   1367  C   LYS A 272      29.128  91.818  66.551  1.00 45.98           C  
ATOM   1368  O   LYS A 272      29.340  91.490  67.722  1.00 45.97           O  
ATOM   1369  CB  LYS A 272      29.068  94.250  65.942  1.00 49.26           C  
ATOM   1370  CG  LYS A 272      29.904  95.519  65.825  1.00 55.27           C  
ATOM   1371  CD  LYS A 272      29.103  96.773  66.155  1.00 58.31           C  
ATOM   1372  CE  LYS A 272      29.976  97.804  66.874  1.00 60.87           C  
ATOM   1373  NZ  LYS A 272      31.393  97.792  66.401  1.00 61.84           N1+
ATOM   1374  N   LYS A 273      28.241  91.203  65.771  1.00 43.92           N  
ATOM   1375  CA  LYS A 273      27.474  90.063  66.241  1.00 41.05           C  
ATOM   1376  C   LYS A 273      28.387  88.904  66.627  1.00 40.83           C  
ATOM   1377  O   LYS A 273      28.157  88.236  67.640  1.00 39.92           O  
ATOM   1378  CB  LYS A 273      26.470  89.631  65.170  1.00 38.94           C  
ATOM   1379  CG  LYS A 273      25.378  90.673  64.937  1.00 37.93           C  
ATOM   1380  CD  LYS A 273      24.377  90.246  63.875  1.00 37.49           C  
ATOM   1381  CE  LYS A 273      23.516  91.435  63.445  1.00 37.84           C  
ATOM   1382  NZ  LYS A 273      22.469  91.099  62.436  1.00 36.45           N1+
ATOM   1383  N   LEU A 274      29.434  88.675  65.844  1.00 40.44           N  
ATOM   1384  CA  LEU A 274      30.350  87.576  66.129  1.00 41.26           C  
ATOM   1385  C   LEU A 274      31.107  87.851  67.418  1.00 43.93           C  
ATOM   1386  O   LEU A 274      31.452  86.929  68.160  1.00 44.42           O  
ATOM   1387  CB  LEU A 274      31.346  87.390  64.983  1.00 38.85           C  
ATOM   1388  CG  LEU A 274      32.480  86.407  65.296  1.00 38.01           C  
ATOM   1389  CD1 LEU A 274      31.908  85.029  65.506  1.00 34.96           C  
ATOM   1390  CD2 LEU A 274      33.490  86.398  64.167  1.00 39.35           C  
ATOM   1391  N   HIS A 275      31.358  89.125  67.694  1.00 47.25           N  
ATOM   1392  CA  HIS A 275      32.134  89.486  68.874  1.00 49.96           C  
ATOM   1393  C   HIS A 275      31.355  89.316  70.173  1.00 48.73           C  
ATOM   1394  O   HIS A 275      31.917  88.885  71.179  1.00 46.90           O  
ATOM   1395  CB  HIS A 275      32.665  90.914  68.739  1.00 52.54           C  
ATOM   1396  CG  HIS A 275      33.907  91.010  67.909  1.00 56.31           C  
ATOM   1397  CD2 HIS A 275      34.237  91.834  66.886  1.00 56.64           C  
ATOM   1398  ND1 HIS A 275      34.987  90.167  68.083  1.00 57.75           N  
ATOM   1399  CE1 HIS A 275      35.923  90.468  67.202  1.00 58.41           C  
ATOM   1400  NE2 HIS A 275      35.494  91.475  66.463  1.00 57.78           N  
ATOM   1401  N   LYS A 276      30.065  89.637  70.149  1.00 48.21           N  
ATOM   1402  CA  LYS A 276      29.238  89.427  71.322  1.00 49.02           C  
ATOM   1403  C   LYS A 276      29.133  87.943  71.647  1.00 48.79           C  
ATOM   1404  O   LYS A 276      29.089  87.551  72.808  1.00 49.30           O  
ATOM   1405  CB  LYS A 276      27.836  90.010  71.122  1.00 50.26           C  
ATOM   1406  CG  LYS A 276      26.934  89.798  72.326  1.00 52.54           C  
ATOM   1407  CD  LYS A 276      25.577  90.442  72.143  1.00 55.05           C  
ATOM   1408  CE  LYS A 276      24.714  90.241  73.379  1.00 57.68           C  
ATOM   1409  NZ  LYS A 276      23.291  90.635  73.156  1.00 57.46           N1+
ATOM   1410  N   LEU A 277      29.104  87.119  70.609  1.00 49.08           N  
ATOM   1411  CA  LEU A 277      29.000  85.677  70.781  1.00 48.83           C  
ATOM   1412  C   LEU A 277      30.273  85.077  71.355  1.00 49.31           C  
ATOM   1413  O   LEU A 277      30.213  84.179  72.199  1.00 49.65           O  
ATOM   1414  CB  LEU A 277      28.668  85.006  69.444  1.00 48.14           C  
ATOM   1415  CG  LEU A 277      27.196  85.090  69.023  1.00 48.99           C  
ATOM   1416  CD1 LEU A 277      27.065  84.903  67.522  1.00 48.49           C  
ATOM   1417  CD2 LEU A 277      26.399  84.039  69.771  1.00 47.25           C  
ATOM   1418  N   LEU A 278      31.426  85.571  70.909  1.00 49.31           N  
ATOM   1419  CA  LEU A 278      32.709  85.089  71.421  1.00 49.46           C  
ATOM   1420  C   LEU A 278      32.970  85.599  72.841  1.00 49.07           C  
ATOM   1421  O   LEU A 278      33.776  85.025  73.573  1.00 49.07           O  
ATOM   1422  CB  LEU A 278      33.852  85.522  70.494  1.00 50.25           C  
ATOM   1423  CG  LEU A 278      33.810  85.016  69.046  1.00 50.78           C  
ATOM   1424  CD1 LEU A 278      35.125  85.319  68.359  1.00 49.69           C  
ATOM   1425  CD2 LEU A 278      33.548  83.521  69.033  1.00 52.13           C  
ATOM   1426  N   SER A 279      32.283  86.676  73.219  1.00 48.36           N  
ATOM   1427  CA  SER A 279      32.327  87.183  74.591  1.00 48.49           C  
ATOM   1428  C   SER A 279      32.106  86.042  75.573  1.00 47.56           C  
ATOM   1429  O   SER A 279      32.787  85.951  76.592  1.00 47.68           O  
ATOM   1430  CB  SER A 279      31.233  88.229  74.819  1.00 48.10           C  
ATOM   1431  OG  SER A 279      31.476  89.409  74.079  1.00 52.07           O  
ATOM   1432  N   TYR A 280      31.148  85.179  75.251  1.00 45.63           N  
ATOM   1433  CA  TYR A 280      30.703  84.131  76.165  1.00 44.04           C  
ATOM   1434  C   TYR A 280      31.793  83.108  76.492  1.00 42.20           C  
ATOM   1435  O   TYR A 280      31.641  82.318  77.421  1.00 43.37           O  
ATOM   1436  CB  TYR A 280      29.490  83.400  75.576  1.00 43.82           C  
ATOM   1437  CG  TYR A 280      28.302  84.286  75.258  1.00 43.06           C  
ATOM   1438  CD1 TYR A 280      27.794  85.163  76.203  1.00 43.00           C  
ATOM   1439  CD2 TYR A 280      27.679  84.230  74.017  1.00 42.33           C  
ATOM   1440  CE1 TYR A 280      26.700  85.960  75.921  1.00 42.22           C  
ATOM   1441  CE2 TYR A 280      26.589  85.020  73.726  1.00 40.97           C  
ATOM   1442  CZ  TYR A 280      26.101  85.884  74.682  1.00 42.30           C  
ATOM   1443  OH  TYR A 280      25.013  86.678  74.399  1.00 41.52           O  
ATOM   1444  N   ASN A 281      32.883  83.129  75.729  1.00 41.78           N  
ATOM   1445  CA  ASN A 281      33.917  82.094  75.805  1.00 41.79           C  
ATOM   1446  C   ASN A 281      33.292  80.734  75.502  1.00 41.91           C  
ATOM   1447  O   ASN A 281      33.025  79.933  76.409  1.00 41.20           O  
ATOM   1448  CB  ASN A 281      34.570  82.075  77.197  1.00 43.74           C  
ATOM   1449  CG  ASN A 281      35.794  81.153  77.270  1.00 45.35           C  
ATOM   1450  ND2 ASN A 281      36.437  81.115  78.435  1.00 45.00           N  
ATOM   1451  OD1 ASN A 281      36.151  80.491  76.298  1.00 45.90           O  
ATOM   1452  N   LEU A 282      33.060  80.482  74.214  1.00 40.55           N  
ATOM   1453  CA  LEU A 282      32.343  79.292  73.777  1.00 39.10           C  
ATOM   1454  C   LEU A 282      33.106  78.008  74.089  1.00 40.56           C  
ATOM   1455  O   LEU A 282      32.507  77.001  74.482  1.00 40.51           O  
ATOM   1456  CB  LEU A 282      32.053  79.371  72.276  1.00 36.91           C  
ATOM   1457  CG  LEU A 282      31.192  80.543  71.818  1.00 34.59           C  
ATOM   1458  CD1 LEU A 282      31.020  80.468  70.323  1.00 34.83           C  
ATOM   1459  CD2 LEU A 282      29.841  80.508  72.512  1.00 35.07           C  
ATOM   1460  N   PRO A 283      34.441  78.021  73.916  1.00 40.03           N  
ATOM   1461  CA  PRO A 283      35.195  76.791  74.183  1.00 39.95           C  
ATOM   1462  C   PRO A 283      35.075  76.288  75.614  1.00 40.29           C  
ATOM   1463  O   PRO A 283      34.907  75.088  75.846  1.00 41.66           O  
ATOM   1464  CB  PRO A 283      36.628  77.164  73.814  1.00 39.75           C  
ATOM   1465  CG  PRO A 283      36.462  78.233  72.784  1.00 39.00           C  
ATOM   1466  CD  PRO A 283      35.275  79.033  73.248  1.00 39.44           C  
ATOM   1467  N   LEU A 284      35.154  77.208  76.570  1.00 39.34           N  
ATOM   1468  CA  LEU A 284      34.974  76.868  77.976  1.00 38.68           C  
ATOM   1469  C   LEU A 284      33.528  76.451  78.216  1.00 38.42           C  
ATOM   1470  O   LEU A 284      33.254  75.458  78.908  1.00 38.37           O  
ATOM   1471  CB  LEU A 284      35.325  78.073  78.853  1.00 38.75           C  
ATOM   1472  CG  LEU A 284      35.006  77.986  80.348  1.00 38.28           C  
ATOM   1473  CD1 LEU A 284      35.803  76.864  80.980  1.00 38.26           C  
ATOM   1474  CD2 LEU A 284      35.338  79.316  81.013  1.00 37.49           C  
ATOM   1475  N   GLU A 285      32.600  77.198  77.625  1.00 37.23           N  
ATOM   1476  CA  GLU A 285      31.191  76.851  77.727  1.00 36.37           C  
ATOM   1477  C   GLU A 285      30.892  75.490  77.111  1.00 36.09           C  
ATOM   1478  O   GLU A 285      30.073  74.738  77.640  1.00 35.95           O  
ATOM   1479  CB  GLU A 285      30.318  77.897  77.056  1.00 33.34           C  
ATOM   1480  CG  GLU A 285      28.878  77.736  77.451  1.00 32.76           C  
ATOM   1481  CD  GLU A 285      28.688  77.898  78.956  1.00 34.06           C  
ATOM   1482  OE1 GLU A 285      29.436  78.705  79.555  1.00 35.12           O  
ATOM   1483  OE2 GLU A 285      27.801  77.227  79.524  1.00 29.90           O1-
ATOM   1484  N   LEU A 286      31.557  75.164  76.004  1.00 35.72           N  
ATOM   1485  CA  LEU A 286      31.391  73.846  75.397  1.00 36.40           C  
ATOM   1486  C   LEU A 286      31.800  72.754  76.387  1.00 37.19           C  
ATOM   1487  O   LEU A 286      31.110  71.740  76.537  1.00 39.26           O  
ATOM   1488  CB  LEU A 286      32.226  73.722  74.119  1.00 34.99           C  
ATOM   1489  CG  LEU A 286      32.216  72.342  73.445  1.00 35.72           C  
ATOM   1490  CD1 LEU A 286      30.785  71.803  73.371  1.00 34.42           C  
ATOM   1491  CD2 LEU A 286      32.807  72.453  72.046  1.00 35.70           C  
ATOM   1492  N   GLU A 287      32.917  72.974  77.068  1.00 37.73           N  
ATOM   1493  CA  GLU A 287      33.420  72.028  78.052  1.00 38.66           C  
ATOM   1494  C   GLU A 287      32.485  71.905  79.249  1.00 38.63           C  
ATOM   1495  O   GLU A 287      32.255  70.811  79.772  1.00 36.42           O  
ATOM   1496  CB  GLU A 287      34.808  72.470  78.509  1.00 39.32           C  
ATOM   1497  CG  GLU A 287      35.844  72.261  77.436  1.00 42.00           C  
ATOM   1498  CD  GLU A 287      35.788  70.849  76.895  1.00 43.30           C  
ATOM   1499  OE1 GLU A 287      35.749  70.680  75.654  1.00 44.86           O  
ATOM   1500  OE2 GLU A 287      35.775  69.911  77.723  1.00 43.99           O1-
ATOM   1501  N   ASN A 288      31.944  73.041  79.667  1.00 39.67           N  
ATOM   1502  CA  ASN A 288      30.953  73.082  80.732  1.00 41.01           C  
ATOM   1503  C   ASN A 288      29.731  72.237  80.357  1.00 40.62           C  
ATOM   1504  O   ASN A 288      29.223  71.457  81.168  1.00 41.79           O  
ATOM   1505  CB  ASN A 288      30.555  74.541  80.972  1.00 44.57           C  
ATOM   1506  CG  ASN A 288      29.413  74.685  81.944  1.00 46.79           C  
ATOM   1507  ND2 ASN A 288      28.665  75.773  81.812  1.00 47.80           N  
ATOM   1508  OD1 ASN A 288      29.199  73.832  82.804  1.00 49.90           O  
ATOM   1509  N   LEU A 289      29.272  72.392  79.118  1.00 37.86           N  
ATOM   1510  CA  LEU A 289      28.178  71.596  78.594  1.00 36.43           C  
ATOM   1511  C   LEU A 289      28.548  70.105  78.560  1.00 36.12           C  
ATOM   1512  O   LEU A 289      27.719  69.244  78.877  1.00 34.53           O  
ATOM   1513  CB  LEU A 289      27.807  72.085  77.187  1.00 35.76           C  
ATOM   1514  CG  LEU A 289      26.707  71.333  76.435  1.00 35.52           C  
ATOM   1515  CD1 LEU A 289      25.399  71.423  77.209  1.00 36.19           C  
ATOM   1516  CD2 LEU A 289      26.542  71.936  75.049  1.00 36.42           C  
ATOM   1517  N   ARG A 290      29.787  69.797  78.190  1.00 34.28           N  
ATOM   1518  CA  ARG A 290      30.219  68.408  78.181  1.00 35.62           C  
ATOM   1519  C   ARG A 290      30.119  67.788  79.569  1.00 36.80           C  
ATOM   1520  O   ARG A 290      29.625  66.667  79.728  1.00 35.82           O  
ATOM   1521  CB  ARG A 290      31.660  68.279  77.675  1.00 35.56           C  
ATOM   1522  CG  ARG A 290      32.111  66.835  77.422  1.00 33.18           C  
ATOM   1523  CD  ARG A 290      33.602  66.754  77.089  1.00 33.81           C  
ATOM   1524  NE  ARG A 290      34.017  67.796  76.152  1.00 33.91           N  
ATOM   1525  CZ  ARG A 290      34.136  67.636  74.834  1.00 35.52           C  
ATOM   1526  NH1 ARG A 290      33.878  66.461  74.266  1.00 33.67           N1+
ATOM   1527  NH2 ARG A 290      34.506  68.666  74.078  1.00 33.99           N  
ATOM   1528  N   SER A 291      30.577  68.507  80.586  1.00 39.05           N  
ATOM   1529  CA  SER A 291      30.565  67.932  81.927  1.00 41.63           C  
ATOM   1530  C   SER A 291      29.118  67.711  82.372  1.00 40.50           C  
ATOM   1531  O   SER A 291      28.774  66.666  82.920  1.00 42.23           O  
ATOM   1532  CB  SER A 291      31.296  68.853  82.911  1.00 42.17           C  
ATOM   1533  OG  SER A 291      30.407  69.341  83.902  1.00 45.75           O  
ATOM   1534  N   LEU A 292      28.268  68.692  82.113  1.00 39.68           N  
ATOM   1535  CA  LEU A 292      26.858  68.587  82.458  1.00 39.82           C  
ATOM   1536  C   LEU A 292      26.151  67.401  81.781  1.00 40.11           C  
ATOM   1537  O   LEU A 292      25.372  66.688  82.415  1.00 40.28           O  
ATOM   1538  CB  LEU A 292      26.151  69.882  82.086  1.00 38.72           C  
ATOM   1539  CG  LEU A 292      24.645  69.774  82.234  1.00 42.08           C  
ATOM   1540  CD1 LEU A 292      24.315  69.309  83.656  1.00 44.10           C  
ATOM   1541  CD2 LEU A 292      24.020  71.129  81.933  1.00 44.75           C  
ATOM   1542  N   LEU A 293      26.426  67.195  80.495  1.00 38.73           N  
ATOM   1543  CA  LEU A 293      25.809  66.104  79.751  1.00 38.91           C  
ATOM   1544  C   LEU A 293      26.520  64.762  79.987  1.00 40.04           C  
ATOM   1545  O   LEU A 293      25.930  63.693  79.817  1.00 36.88           O  
ATOM   1546  CB  LEU A 293      25.781  66.445  78.255  1.00 34.78           C  
ATOM   1547  CG  LEU A 293      24.903  67.652  77.925  1.00 32.85           C  
ATOM   1548  CD1 LEU A 293      24.995  67.995  76.436  1.00 28.78           C  
ATOM   1549  CD2 LEU A 293      23.455  67.343  78.341  1.00 31.35           C  
ATOM   1550  N   GLU A 294      27.786  64.828  80.390  1.00 43.32           N  
ATOM   1551  CA  GLU A 294      28.537  63.633  80.769  1.00 45.94           C  
ATOM   1552  C   GLU A 294      27.923  62.919  81.969  1.00 45.07           C  
ATOM   1553  O   GLU A 294      28.109  61.715  82.141  1.00 44.18           O  
ATOM   1554  CB  GLU A 294      29.988  63.990  81.093  1.00 50.98           C  
ATOM   1555  CG  GLU A 294      30.781  62.835  81.692  1.00 56.78           C  
ATOM   1556  CD  GLU A 294      32.263  62.881  81.341  1.00 61.37           C  
ATOM   1557  OE1 GLU A 294      32.628  63.511  80.316  1.00 61.84           O  
ATOM   1558  OE2 GLU A 294      33.065  62.276  82.096  1.00 63.25           O1-
ATOM   1559  N   SER A 295      27.197  63.656  82.801  1.00 43.51           N  
ATOM   1560  CA  SER A 295      26.609  63.054  83.992  1.00 44.49           C  
ATOM   1561  C   SER A 295      25.134  62.701  83.786  1.00 42.91           C  
ATOM   1562  O   SER A 295      24.431  62.382  84.743  1.00 41.75           O  
ATOM   1563  CB  SER A 295      26.757  63.997  85.192  1.00 44.51           C  
ATOM   1564  OG  SER A 295      26.132  65.244  84.943  1.00 47.31           O  
ATOM   1565  N   THR A 296      24.682  62.752  82.533  1.00 41.60           N  
ATOM   1566  CA  THR A 296      23.260  62.630  82.203  1.00 37.43           C  
ATOM   1567  C   THR A 296      22.979  61.410  81.322  1.00 36.85           C  
ATOM   1568  O   THR A 296      23.123  61.465  80.099  1.00 38.66           O  
ATOM   1569  CB  THR A 296      22.771  63.898  81.471  1.00 35.02           C  
ATOM   1570  CG2 THR A 296      21.267  63.852  81.238  1.00 33.79           C  
ATOM   1571  OG1 THR A 296      23.088  65.045  82.262  1.00 33.34           O  
ATOM   1572  N   PRO A 297      22.560  60.296  81.932  1.00 35.61           N  
ATOM   1573  CA  PRO A 297      22.297  59.075  81.162  1.00 34.58           C  
ATOM   1574  C   PRO A 297      21.215  59.275  80.109  1.00 34.40           C  
ATOM   1575  O   PRO A 297      20.103  59.714  80.416  1.00 34.08           O  
ATOM   1576  CB  PRO A 297      21.880  58.055  82.225  1.00 34.35           C  
ATOM   1577  CG  PRO A 297      22.498  58.574  83.500  1.00 35.77           C  
ATOM   1578  CD  PRO A 297      22.430  60.075  83.382  1.00 35.56           C  
ATOM   1579  N   SER A 298      21.551  58.956  78.864  1.00 33.84           N  
ATOM   1580  CA  SER A 298      20.571  58.895  77.784  1.00 31.59           C  
ATOM   1581  C   SER A 298      20.946  57.784  76.820  1.00 30.68           C  
ATOM   1582  O   SER A 298      22.078  57.721  76.344  1.00 26.39           O  
ATOM   1583  CB  SER A 298      20.511  60.217  77.019  1.00 31.22           C  
ATOM   1584  OG  SER A 298      19.547  60.153  75.984  1.00 30.55           O  
ATOM   1585  N   PRO A 299      19.987  56.893  76.517  1.00 31.49           N  
ATOM   1586  CA  PRO A 299      20.217  55.739  75.640  1.00 30.89           C  
ATOM   1587  C   PRO A 299      20.619  56.193  74.244  1.00 31.60           C  
ATOM   1588  O   PRO A 299      19.970  57.063  73.673  1.00 32.34           O  
ATOM   1589  CB  PRO A 299      18.878  55.016  75.639  1.00 30.47           C  
ATOM   1590  CG  PRO A 299      17.870  56.074  75.982  1.00 31.35           C  
ATOM   1591  CD  PRO A 299      18.571  57.025  76.906  1.00 30.32           C  
ATOM   1592  N   VAL A 300      21.695  55.619  73.708  1.00 30.81           N  
ATOM   1593  CA  VAL A 300      22.147  55.941  72.356  1.00 30.30           C  
ATOM   1594  C   VAL A 300      21.296  55.183  71.338  1.00 30.45           C  
ATOM   1595  O   VAL A 300      21.263  53.955  71.343  1.00 30.34           O  
ATOM   1596  CB  VAL A 300      23.648  55.572  72.160  1.00 30.16           C  
ATOM   1597  CG1 VAL A 300      24.101  55.895  70.727  1.00 26.55           C  
ATOM   1598  CG2 VAL A 300      24.506  56.347  73.161  1.00 26.51           C  
ATOM   1599  N   VAL A 301      20.592  55.927  70.488  1.00 29.14           N  
ATOM   1600  CA  VAL A 301      19.721  55.331  69.468  1.00 29.41           C  
ATOM   1601  C   VAL A 301      19.905  56.030  68.125  1.00 28.81           C  
ATOM   1602  O   VAL A 301      20.680  56.985  68.017  1.00 30.10           O  
ATOM   1603  CB  VAL A 301      18.219  55.415  69.860  1.00 28.32           C  
ATOM   1604  CG1 VAL A 301      17.970  54.633  71.136  1.00 24.67           C  
ATOM   1605  CG2 VAL A 301      17.803  56.869  70.031  1.00 29.18           C  
ATOM   1606  N   PHE A 302      19.210  55.555  67.096  1.00 27.97           N  
ATOM   1607  CA  PHE A 302      19.315  56.203  65.795  1.00 26.96           C  
ATOM   1608  C   PHE A 302      18.426  57.442  65.767  1.00 26.05           C  
ATOM   1609  O   PHE A 302      17.205  57.329  65.821  1.00 27.14           O  
ATOM   1610  CB  PHE A 302      18.905  55.245  64.675  1.00 25.58           C  
ATOM   1611  CG  PHE A 302      19.196  55.778  63.308  1.00 23.44           C  
ATOM   1612  CD1 PHE A 302      20.505  55.912  62.870  1.00 22.98           C  
ATOM   1613  CD2 PHE A 302      18.166  56.200  62.478  1.00 23.68           C  
ATOM   1614  CE1 PHE A 302      20.789  56.467  61.625  1.00 22.17           C  
ATOM   1615  CE2 PHE A 302      18.439  56.754  61.234  1.00 21.83           C  
ATOM   1616  CZ  PHE A 302      19.752  56.888  60.808  1.00 22.76           C  
ATOM   1617  N   CYS A 303      19.040  58.618  65.697  1.00 24.48           N  
ATOM   1618  CA  CYS A 303      18.301  59.870  65.824  1.00 24.87           C  
ATOM   1619  C   CYS A 303      18.161  60.553  64.477  1.00 24.76           C  
ATOM   1620  O   CYS A 303      19.082  60.521  63.656  1.00 26.84           O  
ATOM   1621  CB  CYS A 303      19.018  60.829  66.772  1.00 25.58           C  
ATOM   1622  SG  CYS A 303      19.235  60.214  68.427  1.00 26.80           S  
ATOM   1623  N   HIS A 304      17.012  61.181  64.266  1.00 22.95           N  
ATOM   1624  CA  HIS A 304      16.815  62.063  63.129  1.00 22.76           C  
ATOM   1625  C   HIS A 304      17.742  63.283  63.202  1.00 22.58           C  
ATOM   1626  O   HIS A 304      18.358  63.660  62.203  1.00 21.09           O  
ATOM   1627  CB  HIS A 304      15.365  62.537  63.090  1.00 20.72           C  
ATOM   1628  CG  HIS A 304      15.029  63.330  61.871  1.00 21.32           C  
ATOM   1629  CD2 HIS A 304      14.308  63.008  60.772  1.00 20.74           C  
ATOM   1630  ND1 HIS A 304      15.429  64.639  61.700  1.00 19.91           N  
ATOM   1631  CE1 HIS A 304      14.964  65.090  60.551  1.00 20.02           C  
ATOM   1632  NE2 HIS A 304      14.280  64.120  59.967  1.00 20.86           N  
ATOM   1633  N   ASN A 305      17.814  63.897  64.385  1.00 22.63           N  
ATOM   1634  CA  ASN A 305      18.751  64.990  64.683  1.00 24.82           C  
ATOM   1635  C   ASN A 305      18.361  66.384  64.180  1.00 24.57           C  
ATOM   1636  O   ASN A 305      19.089  67.352  64.411  1.00 25.48           O  
ATOM   1637  CB  ASN A 305      20.167  64.642  64.176  1.00 27.35           C  
ATOM   1638  CG  ASN A 305      20.933  63.706  65.129  1.00 29.43           C  
ATOM   1639  ND2 ASN A 305      21.976  63.061  64.609  1.00 30.92           N  
ATOM   1640  OD1 ASN A 305      20.591  63.572  66.309  1.00 26.83           O  
ATOM   1641  N   ASP A 306      17.229  66.483  63.490  1.00 25.90           N  
ATOM   1642  CA  ASP A 306      16.757  67.745  62.921  1.00 25.97           C  
ATOM   1643  C   ASP A 306      15.256  67.606  62.717  1.00 27.13           C  
ATOM   1644  O   ASP A 306      14.705  67.947  61.668  1.00 27.91           O  
ATOM   1645  CB  ASP A 306      17.451  68.026  61.580  1.00 26.28           C  
ATOM   1646  CG  ASP A 306      17.110  69.411  61.005  1.00 26.92           C  
ATOM   1647  OD1 ASP A 306      16.582  70.277  61.732  1.00 23.29           O  
ATOM   1648  OD2 ASP A 306      17.377  69.633  59.808  1.00 30.31           O1-
ATOM   1649  N   CYS A 307      14.594  67.085  63.733  1.00 27.67           N  
ATOM   1650  CA  CYS A 307      13.173  66.823  63.634  1.00 28.31           C  
ATOM   1651  C   CYS A 307      12.379  68.107  63.886  1.00 28.80           C  
ATOM   1652  O   CYS A 307      11.689  68.240  64.894  1.00 29.99           O  
ATOM   1653  CB  CYS A 307      12.805  65.740  64.646  1.00 27.94           C  
ATOM   1654  SG  CYS A 307      11.214  64.968  64.388  1.00 31.36           S  
ATOM   1655  N   GLN A 308      12.496  69.054  62.960  1.00 29.53           N  
ATOM   1656  CA  GLN A 308      11.731  70.300  63.002  1.00 28.79           C  
ATOM   1657  C   GLN A 308      10.467  70.218  62.121  1.00 29.02           C  
ATOM   1658  O   GLN A 308      10.328  69.299  61.303  1.00 27.19           O  
ATOM   1659  CB  GLN A 308      12.610  71.457  62.534  1.00 29.47           C  
ATOM   1660  CG  GLN A 308      13.115  71.299  61.111  1.00 33.18           C  
ATOM   1661  CD  GLN A 308      12.811  72.518  60.249  1.00 35.24           C  
ATOM   1662  NE2 GLN A 308      11.555  72.984  60.281  1.00 33.34           N  
ATOM   1663  OE1 GLN A 308      13.694  73.035  59.564  1.00 34.69           O  
ATOM   1664  N   GLU A 309       9.557  71.178  62.293  1.00 26.00           N  
ATOM   1665  CA  GLU A 309       8.269  71.150  61.606  1.00 27.80           C  
ATOM   1666  C   GLU A 309       8.396  71.005  60.083  1.00 27.53           C  
ATOM   1667  O   GLU A 309       7.592  70.323  59.456  1.00 26.15           O  
ATOM   1668  CB  GLU A 309       7.463  72.413  61.935  1.00 29.59           C  
ATOM   1669  CG  GLU A 309       8.188  73.737  61.645  1.00 31.33           C  
ATOM   1670  CD  GLU A 309       9.105  74.191  62.782  1.00 32.54           C  
ATOM   1671  OE1 GLU A 309       9.388  73.384  63.688  1.00 33.23           O  
ATOM   1672  OE2 GLU A 309       9.539  75.358  62.762  1.00 35.74           O1-
ATOM   1673  N   GLY A 310       9.406  71.643  59.496  1.00 26.95           N  
ATOM   1674  CA  GLY A 310       9.589  71.567  58.054  1.00 27.63           C  
ATOM   1675  C   GLY A 310      10.098  70.226  57.546  1.00 27.63           C  
ATOM   1676  O   GLY A 310      10.230  70.020  56.341  1.00 28.24           O  
ATOM   1677  N   ASN A 311      10.386  69.313  58.465  1.00 26.51           N  
ATOM   1678  CA  ASN A 311      10.814  67.972  58.103  1.00 25.22           C  
ATOM   1679  C   ASN A 311       9.768  66.932  58.496  1.00 24.03           C  
ATOM   1680  O   ASN A 311      10.071  65.750  58.599  1.00 23.52           O  
ATOM   1681  CB  ASN A 311      12.160  67.651  58.761  1.00 25.32           C  
ATOM   1682  CG  ASN A 311      13.296  68.474  58.183  1.00 26.63           C  
ATOM   1683  ND2 ASN A 311      14.333  68.704  58.974  1.00 27.74           N  
ATOM   1684  OD1 ASN A 311      13.233  68.904  57.031  1.00 29.56           O  
ATOM   1685  N   ILE A 312       8.534  67.383  58.702  1.00 21.86           N  
ATOM   1686  CA  ILE A 312       7.436  66.477  58.990  1.00 23.51           C  
ATOM   1687  C   ILE A 312       6.272  66.696  58.020  1.00 26.89           C  
ATOM   1688  O   ILE A 312       5.757  67.810  57.886  1.00 28.65           O  
ATOM   1689  CB  ILE A 312       6.922  66.671  60.423  1.00 22.67           C  
ATOM   1690  CG1 ILE A 312       8.096  66.644  61.406  1.00 22.05           C  
ATOM   1691  CG2 ILE A 312       5.925  65.574  60.766  1.00 21.18           C  
ATOM   1692  CD1 ILE A 312       7.715  67.013  62.821  1.00 17.75           C  
ATOM   1693  N   LEU A 313       5.858  65.633  57.342  1.00 26.06           N  
ATOM   1694  CA  LEU A 313       4.816  65.750  56.343  1.00 28.12           C  
ATOM   1695  C   LEU A 313       3.464  65.503  56.955  1.00 29.01           C  
ATOM   1696  O   LEU A 313       3.281  64.524  57.677  1.00 30.50           O  
ATOM   1697  CB  LEU A 313       5.042  64.741  55.223  1.00 29.16           C  
ATOM   1698  CG  LEU A 313       6.292  65.016  54.402  1.00 29.56           C  
ATOM   1699  CD1 LEU A 313       6.250  64.186  53.116  1.00 28.34           C  
ATOM   1700  CD2 LEU A 313       6.358  66.516  54.103  1.00 25.67           C  
ATOM   1701  N   LEU A 314       2.517  66.391  56.668  1.00 30.98           N  
ATOM   1702  CA  LEU A 314       1.105  66.121  56.929  1.00 31.82           C  
ATOM   1703  C   LEU A 314       0.525  65.463  55.681  1.00 32.22           C  
ATOM   1704  O   LEU A 314       0.349  66.112  54.654  1.00 31.72           O  
ATOM   1705  CB  LEU A 314       0.351  67.423  57.225  1.00 31.10           C  
ATOM   1706  CG  LEU A 314      -1.163  67.267  57.399  1.00 29.70           C  
ATOM   1707  CD1 LEU A 314      -1.455  66.673  58.752  1.00 29.85           C  
ATOM   1708  CD2 LEU A 314      -1.833  68.610  57.256  1.00 30.90           C  
ATOM   1709  N   LEU A 315       0.247  64.170  55.772  1.00 34.79           N  
ATOM   1710  CA  LEU A 315      -0.126  63.391  54.600  1.00 39.07           C  
ATOM   1711  C   LEU A 315      -1.546  63.701  54.125  1.00 41.93           C  
ATOM   1712  O   LEU A 315      -2.494  63.650  54.910  1.00 41.32           O  
ATOM   1713  CB  LEU A 315       0.006  61.906  54.921  1.00 38.14           C  
ATOM   1714  CG  LEU A 315       1.410  61.481  55.340  1.00 38.14           C  
ATOM   1715  CD1 LEU A 315       1.364  60.079  55.927  1.00 37.56           C  
ATOM   1716  CD2 LEU A 315       2.337  61.549  54.140  1.00 36.52           C  
ATOM   1717  N   GLU A 316      -1.687  64.015  52.837  1.00 46.61           N  
ATOM   1718  CA  GLU A 316      -3.001  64.290  52.250  1.00 50.82           C  
ATOM   1719  C   GLU A 316      -3.926  63.093  52.286  1.00 53.36           C  
ATOM   1720  O   GLU A 316      -3.506  61.950  52.067  1.00 53.07           O  
ATOM   1721  CB  GLU A 316      -2.877  64.757  50.803  1.00 51.39           C  
ATOM   1722  CG  GLU A 316      -2.680  66.249  50.647  1.00 54.36           C  
ATOM   1723  CD  GLU A 316      -2.716  66.682  49.194  1.00 56.03           C  
ATOM   1724  OE1 GLU A 316      -2.118  67.732  48.875  1.00 55.85           O  
ATOM   1725  OE2 GLU A 316      -3.345  65.969  48.379  1.00 56.93           O1-
ATOM   1726  N   GLY A 317      -5.194  63.374  52.563  1.00 56.44           N  
ATOM   1727  CA  GLY A 317      -6.187  62.324  52.657  1.00 60.97           C  
ATOM   1728  C   GLY A 317      -6.216  61.627  54.003  1.00 63.50           C  
ATOM   1729  O   GLY A 317      -6.839  60.574  54.137  1.00 63.26           O  
ATOM   1730  N   ARG A 318      -5.555  62.206  55.001  1.00 66.19           N  
ATOM   1731  CA  ARG A 318      -5.477  61.571  56.309  1.00 69.41           C  
ATOM   1732  C   ARG A 318      -5.641  62.527  57.493  1.00 71.49           C  
ATOM   1733  O   ARG A 318      -5.399  62.147  58.639  1.00 71.14           O  
ATOM   1734  CB  ARG A 318      -4.158  60.813  56.455  1.00 68.79           C  
ATOM   1735  CG  ARG A 318      -4.041  59.612  55.540  1.00 67.99           C  
ATOM   1736  CD  ARG A 318      -2.825  58.787  55.875  1.00 68.83           C  
ATOM   1737  NE  ARG A 318      -2.354  57.996  54.743  1.00 70.15           N  
ATOM   1738  CZ  ARG A 318      -1.329  57.155  54.773  1.00 70.31           C  
ATOM   1739  NH1 ARG A 318      -0.977  56.510  53.670  1.00 70.13           N1+
ATOM   1740  NH2 ARG A 318      -0.651  56.989  55.889  1.00 70.67           N  
ATOM   1741  N   GLU A 319      -6.054  63.761  57.216  1.00 74.47           N  
ATOM   1742  CA  GLU A 319      -6.250  64.767  58.261  1.00 77.46           C  
ATOM   1743  C   GLU A 319      -7.361  64.387  59.247  1.00 78.87           C  
ATOM   1744  O   GLU A 319      -7.660  65.134  60.185  1.00 78.96           O  
ATOM   1745  CB  GLU A 319      -6.578  66.130  57.639  1.00 78.21           C  
ATOM   1746  CG  GLU A 319      -5.368  66.938  57.180  1.00 79.23           C  
ATOM   1747  CD  GLU A 319      -5.044  66.743  55.710  1.00 79.97           C  
ATOM   1748  OE1 GLU A 319      -5.577  65.787  55.102  1.00 80.24           O  
ATOM   1749  OE2 GLU A 319      -4.256  67.549  55.162  1.00 79.99           O1-
ATOM   1750  N   ASN A 320      -7.979  63.230  59.026  1.00 80.63           N  
ATOM   1751  CA  ASN A 320      -8.987  62.709  59.942  1.00 81.46           C  
ATOM   1752  C   ASN A 320      -8.401  61.653  60.872  1.00 80.99           C  
ATOM   1753  O   ASN A 320      -8.665  61.670  62.072  1.00 80.91           O  
ATOM   1754  CB  ASN A 320     -10.166  62.113  59.161  1.00 82.81           C  
ATOM   1755  CG  ASN A 320     -11.102  63.180  58.601  1.00 84.18           C  
ATOM   1756  ND2 ASN A 320     -11.923  62.790  57.629  1.00 84.08           N  
ATOM   1757  OD1 ASN A 320     -11.087  64.337  59.038  1.00 84.13           O  
ATOM   1758  N   SER A 321      -7.609  60.737  60.319  1.00 80.70           N  
ATOM   1759  CA  SER A 321      -6.906  59.753  61.136  1.00 80.49           C  
ATOM   1760  C   SER A 321      -6.288  60.469  62.330  1.00 80.38           C  
ATOM   1761  O   SER A 321      -5.896  61.632  62.234  1.00 81.14           O  
ATOM   1762  CB  SER A 321      -5.806  59.065  60.324  1.00 80.25           C  
ATOM   1763  OG  SER A 321      -5.151  58.071  61.100  1.00 79.19           O  
ATOM   1764  N   GLU A 322      -6.208  59.774  63.455  1.00 79.36           N  
ATOM   1765  CA  GLU A 322      -5.773  60.397  64.693  1.00 78.14           C  
ATOM   1766  C   GLU A 322      -4.290  60.152  64.966  1.00 76.55           C  
ATOM   1767  O   GLU A 322      -3.588  61.043  65.446  1.00 76.85           O  
ATOM   1768  CB  GLU A 322      -6.616  59.864  65.854  1.00 79.41           C  
ATOM   1769  CG  GLU A 322      -6.384  60.561  67.178  1.00 79.21           C  
ATOM   1770  CD  GLU A 322      -7.230  59.967  68.279  1.00 79.92           C  
ATOM   1771  OE1 GLU A 322      -8.441  60.282  68.336  1.00 78.92           O  
ATOM   1772  OE2 GLU A 322      -6.680  59.182  69.082  1.00 80.12           O1-
ATOM   1773  N   LYS A 323      -3.817  58.946  64.656  1.00 74.20           N  
ATOM   1774  CA  LYS A 323      -2.448  58.559  64.975  1.00 70.99           C  
ATOM   1775  C   LYS A 323      -1.616  58.197  63.746  1.00 68.11           C  
ATOM   1776  O   LYS A 323      -0.474  57.746  63.887  1.00 67.68           O  
ATOM   1777  CB  LYS A 323      -2.443  57.377  65.953  1.00 72.11           C  
ATOM   1778  CG  LYS A 323      -3.051  57.690  67.312  1.00 72.41           C  
ATOM   1779  CD  LYS A 323      -3.150  56.436  68.170  1.00 73.35           C  
ATOM   1780  CE  LYS A 323      -4.172  56.616  69.284  1.00 74.02           C  
ATOM   1781  NZ  LYS A 323      -4.258  55.423  70.171  1.00 74.59           N1+
ATOM   1782  N   GLN A 324      -2.181  58.396  62.553  1.00 64.18           N  
ATOM   1783  CA  GLN A 324      -1.508  58.016  61.308  1.00 60.49           C  
ATOM   1784  C   GLN A 324      -1.526  59.054  60.172  1.00 56.04           C  
ATOM   1785  O   GLN A 324      -1.770  58.710  59.018  1.00 56.22           O  
ATOM   1786  CB  GLN A 324      -2.096  56.699  60.790  1.00 63.47           C  
ATOM   1787  CG  GLN A 324      -1.848  55.508  61.707  1.00 67.09           C  
ATOM   1788  CD  GLN A 324      -0.384  55.378  62.099  1.00 69.76           C  
ATOM   1789  NE2 GLN A 324      -0.132  55.090  63.377  1.00 70.78           N  
ATOM   1790  OE1 GLN A 324       0.509  55.538  61.263  1.00 69.62           O  
ATOM   1791  N   LYS A 325      -1.260  60.318  60.473  1.00 51.17           N  
ATOM   1792  CA  LYS A 325      -1.279  61.313  59.411  1.00 47.59           C  
ATOM   1793  C   LYS A 325       0.053  62.003  59.134  1.00 45.29           C  
ATOM   1794  O   LYS A 325       0.117  62.926  58.319  1.00 44.27           O  
ATOM   1795  CB  LYS A 325      -2.377  62.361  59.670  1.00 47.06           C  
ATOM   1796  CG  LYS A 325      -2.400  63.034  61.050  1.00 44.42           C  
ATOM   1797  CD  LYS A 325      -3.617  63.982  61.148  1.00 40.98           C  
ATOM   1798  CE  LYS A 325      -3.621  64.856  62.404  1.00 39.19           C  
ATOM   1799  NZ  LYS A 325      -4.041  64.112  63.627  1.00 39.14           N1+
ATOM   1800  N   LEU A 326       1.118  61.547  59.794  1.00 42.23           N  
ATOM   1801  CA  LEU A 326       2.437  62.164  59.634  1.00 38.60           C  
ATOM   1802  C   LEU A 326       3.504  61.207  59.089  1.00 36.73           C  
ATOM   1803  O   LEU A 326       3.401  59.991  59.262  1.00 36.45           O  
ATOM   1804  CB  LEU A 326       2.901  62.747  60.973  1.00 35.70           C  
ATOM   1805  CG  LEU A 326       1.932  63.753  61.599  1.00 35.01           C  
ATOM   1806  CD1 LEU A 326       2.472  64.253  62.939  1.00 34.34           C  
ATOM   1807  CD2 LEU A 326       1.723  64.902  60.631  1.00 33.98           C  
ATOM   1808  N   MET A 327       4.507  61.782  58.420  1.00 34.10           N  
ATOM   1809  CA  MET A 327       5.756  61.094  58.063  1.00 32.37           C  
ATOM   1810  C   MET A 327       6.969  62.017  58.268  1.00 32.05           C  
ATOM   1811  O   MET A 327       6.935  63.194  57.885  1.00 30.22           O  
ATOM   1812  CB  MET A 327       5.737  60.634  56.598  1.00 33.76           C  
ATOM   1813  CG  MET A 327       7.065  60.020  56.141  1.00 37.84           C  
ATOM   1814  SD  MET A 327       7.185  59.521  54.382  1.00 40.94           S  
ATOM   1815  CE  MET A 327       5.769  58.483  54.259  1.00 39.00           C  
ATOM   1816  N   LEU A 328       8.032  61.474  58.870  1.00 29.19           N  
ATOM   1817  CA  LEU A 328       9.285  62.194  59.076  1.00 27.24           C  
ATOM   1818  C   LEU A 328      10.174  62.029  57.859  1.00 27.36           C  
ATOM   1819  O   LEU A 328      10.381  60.917  57.387  1.00 26.36           O  
ATOM   1820  CB  LEU A 328      10.018  61.654  60.308  1.00 29.76           C  
ATOM   1821  CG  LEU A 328       9.562  62.150  61.685  1.00 32.20           C  
ATOM   1822  CD1 LEU A 328       8.078  61.923  61.846  1.00 34.01           C  
ATOM   1823  CD2 LEU A 328      10.324  61.434  62.779  1.00 32.36           C  
ATOM   1824  N   ILE A 329      10.706  63.136  57.351  1.00 28.26           N  
ATOM   1825  CA  ILE A 329      11.564  63.091  56.178  1.00 29.14           C  
ATOM   1826  C   ILE A 329      12.845  63.886  56.390  1.00 30.98           C  
ATOM   1827  O   ILE A 329      13.048  64.479  57.455  1.00 29.53           O  
ATOM   1828  CB  ILE A 329      10.847  63.646  54.931  1.00 27.99           C  
ATOM   1829  CG1 ILE A 329      10.485  65.112  55.156  1.00 30.30           C  
ATOM   1830  CG2 ILE A 329       9.596  62.831  54.646  1.00 25.19           C  
ATOM   1831  CD1 ILE A 329       9.986  65.810  53.909  1.00 32.46           C  
ATOM   1832  N   ASP A 330      13.698  63.875  55.363  1.00 32.11           N  
ATOM   1833  CA  ASP A 330      14.925  64.663  55.312  1.00 33.50           C  
ATOM   1834  C   ASP A 330      15.892  64.315  56.429  1.00 34.39           C  
ATOM   1835  O   ASP A 330      16.032  65.046  57.412  1.00 33.91           O  
ATOM   1836  CB  ASP A 330      14.590  66.160  55.323  1.00 36.11           C  
ATOM   1837  CG  ASP A 330      14.090  66.665  53.954  1.00 39.13           C  
ATOM   1838  OD1 ASP A 330      13.862  65.834  53.044  1.00 37.97           O  
ATOM   1839  OD2 ASP A 330      13.934  67.894  53.788  1.00 40.77           O1-
ATOM   1840  N   PHE A 331      16.569  63.187  56.262  1.00 35.47           N  
ATOM   1841  CA  PHE A 331      17.392  62.626  57.327  1.00 36.79           C  
ATOM   1842  C   PHE A 331      18.880  62.901  57.129  1.00 35.20           C  
ATOM   1843  O   PHE A 331      19.711  62.098  57.529  1.00 34.14           O  
ATOM   1844  CB  PHE A 331      17.172  61.112  57.425  1.00 37.99           C  
ATOM   1845  CG  PHE A 331      15.759  60.675  57.112  1.00 40.62           C  
ATOM   1846  CD1 PHE A 331      14.760  60.756  58.076  1.00 41.09           C  
ATOM   1847  CD2 PHE A 331      15.438  60.163  55.855  1.00 40.16           C  
ATOM   1848  CE1 PHE A 331      13.465  60.336  57.799  1.00 41.81           C  
ATOM   1849  CE2 PHE A 331      14.149  59.739  55.567  1.00 41.97           C  
ATOM   1850  CZ  PHE A 331      13.157  59.824  56.541  1.00 41.92           C  
ATOM   1851  N   GLU A 332      19.212  64.041  56.530  1.00 37.00           N  
ATOM   1852  CA  GLU A 332      20.605  64.346  56.214  1.00 39.12           C  
ATOM   1853  C   GLU A 332      21.523  64.418  57.444  1.00 36.90           C  
ATOM   1854  O   GLU A 332      22.738  64.253  57.311  1.00 36.22           O  
ATOM   1855  CB  GLU A 332      20.707  65.668  55.436  1.00 44.72           C  
ATOM   1856  CG  GLU A 332      22.063  65.864  54.708  1.00 51.84           C  
ATOM   1857  CD  GLU A 332      22.801  67.161  55.079  1.00 54.24           C  
ATOM   1858  OE1 GLU A 332      23.970  67.081  55.529  1.00 56.86           O  
ATOM   1859  OE2 GLU A 332      22.221  68.256  54.908  1.00 54.94           O1-
ATOM   1860  N   TYR A 333      20.954  64.675  58.624  1.00 33.06           N  
ATOM   1861  CA  TYR A 333      21.753  64.862  59.842  1.00 30.75           C  
ATOM   1862  C   TYR A 333      21.703  63.654  60.764  1.00 28.74           C  
ATOM   1863  O   TYR A 333      22.380  63.607  61.788  1.00 28.37           O  
ATOM   1864  CB  TYR A 333      21.274  66.098  60.613  1.00 31.75           C  
ATOM   1865  CG  TYR A 333      21.443  67.399  59.864  1.00 28.45           C  
ATOM   1866  CD1 TYR A 333      20.410  67.930  59.109  1.00 26.70           C  
ATOM   1867  CD2 TYR A 333      22.647  68.088  59.903  1.00 29.91           C  
ATOM   1868  CE1 TYR A 333      20.572  69.111  58.410  1.00 27.83           C  
ATOM   1869  CE2 TYR A 333      22.819  69.274  59.208  1.00 28.17           C  
ATOM   1870  CZ  TYR A 333      21.778  69.779  58.462  1.00 26.02           C  
ATOM   1871  OH  TYR A 333      21.964  70.946  57.764  1.00 27.69           O  
ATOM   1872  N   SER A 334      20.891  62.674  60.394  1.00 28.51           N  
ATOM   1873  CA  SER A 334      20.717  61.465  61.187  1.00 28.01           C  
ATOM   1874  C   SER A 334      22.017  60.731  61.488  1.00 30.13           C  
ATOM   1875  O   SER A 334      22.982  60.776  60.713  1.00 27.30           O  
ATOM   1876  CB  SER A 334      19.764  60.520  60.478  1.00 26.91           C  
ATOM   1877  OG  SER A 334      18.506  61.150  60.289  1.00 31.14           O  
ATOM   1878  N   SER A 335      22.017  60.044  62.629  1.00 31.05           N  
ATOM   1879  CA  SER A 335      23.183  59.318  63.124  1.00 31.23           C  
ATOM   1880  C   SER A 335      22.875  58.786  64.518  1.00 31.32           C  
ATOM   1881  O   SER A 335      22.019  59.327  65.217  1.00 32.58           O  
ATOM   1882  CB  SER A 335      24.386  60.245  63.218  1.00 31.95           C  
ATOM   1883  OG  SER A 335      24.248  61.118  64.324  1.00 37.65           O  
ATOM   1884  N   TYR A 336      23.576  57.739  64.935  1.00 29.61           N  
ATOM   1885  CA  TYR A 336      23.416  57.274  66.300  1.00 28.63           C  
ATOM   1886  C   TYR A 336      23.852  58.372  67.256  1.00 26.60           C  
ATOM   1887  O   TYR A 336      24.918  58.975  67.100  1.00 27.10           O  
ATOM   1888  CB  TYR A 336      24.215  55.991  66.536  1.00 27.70           C  
ATOM   1889  CG  TYR A 336      23.457  54.766  66.111  1.00 26.26           C  
ATOM   1890  CD1 TYR A 336      23.658  54.204  64.868  1.00 26.60           C  
ATOM   1891  CD2 TYR A 336      22.507  54.181  66.945  1.00 29.31           C  
ATOM   1892  CE1 TYR A 336      22.937  53.090  64.459  1.00 24.61           C  
ATOM   1893  CE2 TYR A 336      21.778  53.062  66.538  1.00 25.25           C  
ATOM   1894  CZ  TYR A 336      22.008  52.525  65.293  1.00 24.45           C  
ATOM   1895  OH  TYR A 336      21.328  51.398  64.878  1.00 28.54           O  
ATOM   1896  N   ASN A 337      22.999  58.636  68.237  1.00 24.19           N  
ATOM   1897  CA  ASN A 337      23.132  59.811  69.085  1.00 22.51           C  
ATOM   1898  C   ASN A 337      22.298  59.634  70.360  1.00 21.77           C  
ATOM   1899  O   ASN A 337      21.451  58.740  70.452  1.00 20.31           O  
ATOM   1900  CB  ASN A 337      22.655  61.055  68.326  1.00 19.62           C  
ATOM   1901  CG  ASN A 337      23.004  62.350  69.041  1.00 21.21           C  
ATOM   1902  ND2 ASN A 337      22.460  63.457  68.552  1.00 21.52           N  
ATOM   1903  OD1 ASN A 337      23.754  62.356  70.023  1.00 23.19           O  
ATOM   1904  N   TYR A 338      22.526  60.508  71.334  1.00 21.80           N  
ATOM   1905  CA  TYR A 338      21.766  60.453  72.577  1.00 22.78           C  
ATOM   1906  C   TYR A 338      20.296  60.751  72.320  1.00 22.16           C  
ATOM   1907  O   TYR A 338      19.946  61.762  71.716  1.00 21.79           O  
ATOM   1908  CB  TYR A 338      22.349  61.439  73.592  1.00 21.27           C  
ATOM   1909  CG  TYR A 338      23.806  61.173  73.884  1.00 20.36           C  
ATOM   1910  CD1 TYR A 338      24.191  60.098  74.670  1.00 21.83           C  
ATOM   1911  CD2 TYR A 338      24.805  61.988  73.349  1.00 22.46           C  
ATOM   1912  CE1 TYR A 338      25.527  59.831  74.923  1.00 20.98           C  
ATOM   1913  CE2 TYR A 338      26.142  61.731  73.594  1.00 20.96           C  
ATOM   1914  CZ  TYR A 338      26.489  60.649  74.388  1.00 22.57           C  
ATOM   1915  OH  TYR A 338      27.807  60.407  74.676  1.00 26.67           O  
ATOM   1916  N   ARG A 339      19.432  59.859  72.783  1.00 22.94           N  
ATOM   1917  CA  ARG A 339      18.005  60.041  72.602  1.00 24.98           C  
ATOM   1918  C   ARG A 339      17.607  61.442  73.059  1.00 26.28           C  
ATOM   1919  O   ARG A 339      16.778  62.109  72.427  1.00 26.04           O  
ATOM   1920  CB  ARG A 339      17.247  58.998  73.414  1.00 24.65           C  
ATOM   1921  CG  ARG A 339      15.765  59.244  73.472  1.00 27.47           C  
ATOM   1922  CD  ARG A 339      15.107  58.262  74.390  1.00 30.58           C  
ATOM   1923  NE  ARG A 339      15.426  58.510  75.792  1.00 31.37           N  
ATOM   1924  CZ  ARG A 339      14.924  57.793  76.790  1.00 34.24           C  
ATOM   1925  NH1 ARG A 339      14.089  56.790  76.518  1.00 33.21           N1+
ATOM   1926  NH2 ARG A 339      15.235  58.081  78.051  1.00 32.73           N  
ATOM   1927  N   GLY A 340      18.210  61.886  74.159  1.00 26.14           N  
ATOM   1928  CA  GLY A 340      17.857  63.174  74.718  1.00 25.43           C  
ATOM   1929  C   GLY A 340      18.012  64.305  73.720  1.00 24.61           C  
ATOM   1930  O   GLY A 340      17.198  65.229  73.697  1.00 24.27           O  
ATOM   1931  N   PHE A 341      19.054  64.239  72.896  1.00 22.80           N  
ATOM   1932  CA  PHE A 341      19.271  65.268  71.895  1.00 22.46           C  
ATOM   1933  C   PHE A 341      18.121  65.354  70.906  1.00 22.65           C  
ATOM   1934  O   PHE A 341      17.626  66.436  70.628  1.00 24.83           O  
ATOM   1935  CB  PHE A 341      20.555  65.028  71.113  1.00 21.23           C  
ATOM   1936  CG  PHE A 341      20.810  66.074  70.076  1.00 20.37           C  
ATOM   1937  CD1 PHE A 341      21.445  67.252  70.417  1.00 19.67           C  
ATOM   1938  CD2 PHE A 341      20.355  65.916  68.780  1.00 19.62           C  
ATOM   1939  CE1 PHE A 341      21.618  68.261  69.490  1.00 20.33           C  
ATOM   1940  CE2 PHE A 341      20.525  66.926  67.840  1.00 20.49           C  
ATOM   1941  CZ  PHE A 341      21.157  68.102  68.201  1.00 21.23           C  
ATOM   1942  N   ASP A 342      17.694  64.212  70.381  1.00 23.01           N  
ATOM   1943  CA  ASP A 342      16.663  64.183  69.350  1.00 24.51           C  
ATOM   1944  C   ASP A 342      15.340  64.809  69.846  1.00 24.29           C  
ATOM   1945  O   ASP A 342      14.728  65.615  69.149  1.00 22.57           O  
ATOM   1946  CB  ASP A 342      16.422  62.736  68.891  1.00 25.59           C  
ATOM   1947  CG  ASP A 342      16.233  62.623  67.384  1.00 29.43           C  
ATOM   1948  OD1 ASP A 342      16.456  63.636  66.693  1.00 29.47           O  
ATOM   1949  OD2 ASP A 342      15.862  61.527  66.888  1.00 28.70           O1-
ATOM   1950  N   ILE A 343      14.909  64.428  71.046  1.00 24.42           N  
ATOM   1951  CA  ILE A 343      13.683  64.957  71.638  1.00 23.19           C  
ATOM   1952  C   ILE A 343      13.918  66.390  72.110  1.00 23.43           C  
ATOM   1953  O   ILE A 343      13.154  67.302  71.785  1.00 24.00           O  
ATOM   1954  CB  ILE A 343      13.232  64.085  72.832  1.00 23.72           C  
ATOM   1955  CG1 ILE A 343      13.032  62.648  72.361  1.00 22.95           C  
ATOM   1956  CG2 ILE A 343      11.941  64.626  73.434  1.00 23.84           C  
ATOM   1957  CD1 ILE A 343      12.401  61.737  73.391  1.00 26.62           C  
ATOM   1958  N   GLY A 344      15.000  66.596  72.846  1.00 21.76           N  
ATOM   1959  CA  GLY A 344      15.326  67.940  73.272  1.00 23.59           C  
ATOM   1960  C   GLY A 344      15.341  68.915  72.105  1.00 23.70           C  
ATOM   1961  O   GLY A 344      14.872  70.056  72.231  1.00 24.01           O  
ATOM   1962  N   ASN A 345      15.883  68.468  70.971  1.00 21.83           N  
ATOM   1963  CA  ASN A 345      15.989  69.322  69.791  1.00 21.25           C  
ATOM   1964  C   ASN A 345      14.604  69.635  69.279  1.00 21.63           C  
ATOM   1965  O   ASN A 345      14.301  70.780  68.958  1.00 23.39           O  
ATOM   1966  CB  ASN A 345      16.783  68.634  68.682  1.00 19.46           C  
ATOM   1967  CG  ASN A 345      16.820  69.456  67.402  1.00 23.36           C  
ATOM   1968  ND2 ASN A 345      16.172  68.947  66.360  1.00 19.74           N  
ATOM   1969  OD1 ASN A 345      17.411  70.544  67.353  1.00 22.18           O  
ATOM   1970  N   HIS A 346      13.753  68.614  69.218  1.00 21.98           N  
ATOM   1971  CA  HIS A 346      12.376  68.828  68.808  1.00 22.77           C  
ATOM   1972  C   HIS A 346      11.609  69.813  69.708  1.00 23.27           C  
ATOM   1973  O   HIS A 346      10.899  70.676  69.204  1.00 23.16           O  
ATOM   1974  CB  HIS A 346      11.620  67.504  68.742  1.00 23.15           C  
ATOM   1975  CG  HIS A 346      10.173  67.675  68.415  1.00 25.26           C  
ATOM   1976  CD2 HIS A 346       9.065  67.537  69.179  1.00 25.03           C  
ATOM   1977  ND1 HIS A 346       9.741  68.141  67.190  1.00 25.17           N  
ATOM   1978  CE1 HIS A 346       8.430  68.290  67.217  1.00 24.38           C  
ATOM   1979  NE2 HIS A 346       7.995  67.931  68.413  1.00 25.70           N  
ATOM   1980  N   PHE A 347      11.746  69.692  71.029  1.00 23.16           N  
ATOM   1981  CA  PHE A 347      11.150  70.683  71.925  1.00 24.54           C  
ATOM   1982  C   PHE A 347      11.665  72.086  71.588  1.00 24.62           C  
ATOM   1983  O   PHE A 347      10.900  73.049  71.598  1.00 25.68           O  
ATOM   1984  CB  PHE A 347      11.466  70.379  73.399  1.00 23.15           C  
ATOM   1985  CG  PHE A 347      10.750  69.173  73.947  1.00 23.51           C  
ATOM   1986  CD1 PHE A 347       9.859  68.459  73.164  1.00 24.19           C  
ATOM   1987  CD2 PHE A 347      10.968  68.754  75.250  1.00 22.31           C  
ATOM   1988  CE1 PHE A 347       9.203  67.351  73.674  1.00 23.95           C  
ATOM   1989  CE2 PHE A 347      10.314  67.652  75.757  1.00 22.96           C  
ATOM   1990  CZ  PHE A 347       9.430  66.948  74.966  1.00 21.96           C  
ATOM   1991  N   CYS A 348      12.954  72.204  71.287  1.00 21.83           N  
ATOM   1992  CA  CYS A 348      13.511  73.515  70.970  1.00 23.21           C  
ATOM   1993  C   CYS A 348      12.831  74.113  69.755  1.00 24.47           C  
ATOM   1994  O   CYS A 348      12.574  75.314  69.712  1.00 24.41           O  
ATOM   1995  CB  CYS A 348      15.013  73.418  70.724  1.00 23.57           C  
ATOM   1996  SG  CYS A 348      15.993  73.218  72.247  1.00 26.73           S  
ATOM   1997  N   GLU A 349      12.524  73.263  68.780  1.00 23.51           N  
ATOM   1998  CA  GLU A 349      11.901  73.710  67.547  1.00 22.78           C  
ATOM   1999  C   GLU A 349      10.503  74.292  67.708  1.00 23.05           C  
ATOM   2000  O   GLU A 349       9.993  74.921  66.781  1.00 25.67           O  
ATOM   2001  CB  GLU A 349      11.859  72.563  66.538  1.00 22.19           C  
ATOM   2002  CG  GLU A 349      13.176  72.357  65.843  1.00 19.09           C  
ATOM   2003  CD  GLU A 349      13.565  73.563  65.033  1.00 20.23           C  
ATOM   2004  OE1 GLU A 349      12.673  74.394  64.750  1.00 25.12           O  
ATOM   2005  OE2 GLU A 349      14.754  73.681  64.677  1.00 21.93           O1-
ATOM   2006  N   TRP A 350       9.879  74.078  68.861  1.00 22.44           N  
ATOM   2007  CA  TRP A 350       8.562  74.651  69.117  1.00 24.08           C  
ATOM   2008  C   TRP A 350       8.694  76.165  69.103  1.00 24.33           C  
ATOM   2009  O   TRP A 350       7.729  76.896  68.857  1.00 24.00           O  
ATOM   2010  CB  TRP A 350       8.036  74.218  70.486  1.00 24.12           C  
ATOM   2011  CG  TRP A 350       7.490  72.834  70.534  1.00 25.37           C  
ATOM   2012  CD1 TRP A 350       7.985  71.734  69.896  1.00 23.56           C  
ATOM   2013  CD2 TRP A 350       6.341  72.388  71.274  1.00 25.03           C  
ATOM   2014  CE2 TRP A 350       6.206  71.007  71.032  1.00 24.22           C  
ATOM   2015  CE3 TRP A 350       5.420  73.026  72.110  1.00 24.37           C  
ATOM   2016  NE1 TRP A 350       7.219  70.634  70.192  1.00 23.52           N  
ATOM   2017  CZ2 TRP A 350       5.184  70.250  71.601  1.00 24.45           C  
ATOM   2018  CZ3 TRP A 350       4.403  72.269  72.675  1.00 26.48           C  
ATOM   2019  CH2 TRP A 350       4.294  70.894  72.417  1.00 25.07           C  
ATOM   2020  N   MET A 351       9.908  76.621  69.365  1.00 25.32           N  
ATOM   2021  CA  MET A 351      10.162  78.015  69.662  1.00 27.01           C  
ATOM   2022  C   MET A 351      10.516  78.819  68.417  1.00 27.37           C  
ATOM   2023  O   MET A 351      10.516  80.051  68.451  1.00 29.07           O  
ATOM   2024  CB  MET A 351      11.297  78.124  70.679  1.00 29.29           C  
ATOM   2025  CG  MET A 351      10.944  77.643  72.067  1.00 29.55           C  
ATOM   2026  SD  MET A 351      12.220  78.115  73.252  1.00 31.48           S  
ATOM   2027  CE  MET A 351      13.670  77.368  72.528  1.00 29.67           C  
ATOM   2028  N   TYR A 352      10.819  78.128  67.322  1.00 26.24           N  
ATOM   2029  CA  TYR A 352      11.341  78.800  66.133  1.00 26.06           C  
ATOM   2030  C   TYR A 352      10.466  78.619  64.914  1.00 27.52           C  
ATOM   2031  O   TYR A 352      10.149  77.496  64.512  1.00 28.67           O  
ATOM   2032  CB  TYR A 352      12.758  78.309  65.833  1.00 24.52           C  
ATOM   2033  CG  TYR A 352      13.683  78.536  66.996  1.00 21.79           C  
ATOM   2034  CD1 TYR A 352      14.116  79.814  67.319  1.00 19.40           C  
ATOM   2035  CD2 TYR A 352      14.066  77.490  67.810  1.00 20.18           C  
ATOM   2036  CE1 TYR A 352      14.889  80.035  68.417  1.00 20.34           C  
ATOM   2037  CE2 TYR A 352      14.844  77.703  68.910  1.00 19.54           C  
ATOM   2038  CZ  TYR A 352      15.248  78.972  69.213  1.00 18.86           C  
ATOM   2039  OH  TYR A 352      15.980  79.190  70.342  1.00 21.76           O  
ATOM   2040  N   ASP A 353      10.083  79.754  64.340  1.00 29.80           N  
ATOM   2041  CA  ASP A 353       9.232  79.810  63.158  1.00 31.66           C  
ATOM   2042  C   ASP A 353      10.067  80.390  62.020  1.00 31.47           C  
ATOM   2043  O   ASP A 353      10.526  81.531  62.090  1.00 30.60           O  
ATOM   2044  CB  ASP A 353       8.013  80.704  63.438  1.00 34.33           C  
ATOM   2045  CG  ASP A 353       6.906  80.540  62.409  1.00 36.00           C  
ATOM   2046  OD1 ASP A 353       7.208  80.395  61.210  1.00 38.53           O  
ATOM   2047  OD2 ASP A 353       5.719  80.564  62.797  1.00 39.31           O1-
ATOM   2048  N   TYR A 354      10.265  79.585  60.983  1.00 33.06           N  
ATOM   2049  CA  TYR A 354      11.143  79.943  59.881  1.00 33.89           C  
ATOM   2050  C   TYR A 354      10.341  80.476  58.691  1.00 35.67           C  
ATOM   2051  O   TYR A 354      10.911  80.814  57.647  1.00 36.19           O  
ATOM   2052  CB  TYR A 354      11.974  78.720  59.461  1.00 31.74           C  
ATOM   2053  CG  TYR A 354      12.768  78.103  60.596  1.00 30.81           C  
ATOM   2054  CD1 TYR A 354      13.789  78.811  61.221  1.00 29.82           C  
ATOM   2055  CD2 TYR A 354      12.489  76.822  61.054  1.00 29.76           C  
ATOM   2056  CE1 TYR A 354      14.506  78.266  62.267  1.00 28.62           C  
ATOM   2057  CE2 TYR A 354      13.206  76.264  62.102  1.00 30.46           C  
ATOM   2058  CZ  TYR A 354      14.212  76.995  62.705  1.00 29.62           C  
ATOM   2059  OH  TYR A 354      14.918  76.455  63.752  1.00 28.75           O  
ATOM   2060  N   SER A 355       9.022  80.558  58.858  1.00 35.87           N  
ATOM   2061  CA  SER A 355       8.133  81.025  57.794  1.00 39.82           C  
ATOM   2062  C   SER A 355       7.944  82.547  57.806  1.00 41.32           C  
ATOM   2063  O   SER A 355       7.176  83.087  57.014  1.00 41.83           O  
ATOM   2064  CB  SER A 355       6.760  80.347  57.908  1.00 39.32           C  
ATOM   2065  OG  SER A 355       6.005  80.897  58.977  1.00 38.26           O  
ATOM   2066  N   TYR A 356       8.642  83.224  58.711  1.00 43.77           N  
ATOM   2067  CA  TYR A 356       8.550  84.676  58.847  1.00 47.32           C  
ATOM   2068  C   TYR A 356       9.203  85.334  57.639  1.00 47.40           C  
ATOM   2069  O   TYR A 356      10.321  84.977  57.268  1.00 47.06           O  
ATOM   2070  CB  TYR A 356       9.239  85.105  60.153  1.00 49.97           C  
ATOM   2071  CG  TYR A 356       9.508  86.587  60.316  1.00 52.56           C  
ATOM   2072  CD1 TYR A 356       8.471  87.517  60.354  1.00 54.66           C  
ATOM   2073  CD2 TYR A 356      10.806  87.052  60.474  1.00 53.52           C  
ATOM   2074  CE1 TYR A 356       8.726  88.872  60.546  1.00 55.35           C  
ATOM   2075  CE2 TYR A 356      11.071  88.396  60.666  1.00 55.96           C  
ATOM   2076  CZ  TYR A 356      10.031  89.303  60.700  1.00 57.10           C  
ATOM   2077  OH  TYR A 356      10.312  90.641  60.880  1.00 59.52           O  
ATOM   2078  N   GLU A 357       8.499  86.285  57.029  1.00 48.64           N  
ATOM   2079  CA  GLU A 357       8.799  86.708  55.658  1.00 50.81           C  
ATOM   2080  C   GLU A 357       9.750  87.889  55.510  1.00 49.92           C  
ATOM   2081  O   GLU A 357      10.070  88.277  54.391  1.00 49.45           O  
ATOM   2082  CB  GLU A 357       7.509  87.035  54.908  1.00 54.50           C  
ATOM   2083  CG  GLU A 357       6.600  85.840  54.673  1.00 59.98           C  
ATOM   2084  CD  GLU A 357       5.327  86.226  53.941  1.00 63.02           C  
ATOM   2085  OE1 GLU A 357       4.801  85.392  53.167  1.00 63.83           O  
ATOM   2086  OE2 GLU A 357       4.857  87.370  54.142  1.00 65.16           O1-
ATOM   2087  N   LYS A 358      10.188  88.463  56.627  1.00 49.37           N  
ATOM   2088  CA  LYS A 358      11.182  89.532  56.592  1.00 48.99           C  
ATOM   2089  C   LYS A 358      12.436  89.143  57.369  1.00 48.36           C  
ATOM   2090  O   LYS A 358      12.414  88.196  58.153  1.00 48.71           O  
ATOM   2091  CB  LYS A 358      10.603  90.825  57.175  1.00 51.83           C  
ATOM   2092  CG  LYS A 358       9.468  91.438  56.354  1.00 54.87           C  
ATOM   2093  CD  LYS A 358       9.323  92.924  56.642  1.00 55.26           C  
ATOM   2094  CE  LYS A 358       8.207  93.546  55.822  1.00 56.12           C  
ATOM   2095  NZ  LYS A 358       7.932  94.957  56.230  1.00 57.34           N1+
ATOM   2096  N   TYR A 359      13.522  89.878  57.145  1.00 45.78           N  
ATOM   2097  CA  TYR A 359      14.780  89.671  57.864  1.00 43.50           C  
ATOM   2098  C   TYR A 359      14.547  89.752  59.378  1.00 41.77           C  
ATOM   2099  O   TYR A 359      13.806  90.614  59.849  1.00 43.57           O  
ATOM   2100  CB  TYR A 359      15.780  90.744  57.425  1.00 44.23           C  
ATOM   2101  CG  TYR A 359      17.188  90.581  57.970  1.00 46.35           C  
ATOM   2102  CD1 TYR A 359      18.191  90.018  57.194  1.00 46.22           C  
ATOM   2103  CD2 TYR A 359      17.515  91.008  59.254  1.00 45.74           C  
ATOM   2104  CE1 TYR A 359      19.484  89.887  57.680  1.00 48.45           C  
ATOM   2105  CE2 TYR A 359      18.801  90.880  59.751  1.00 46.58           C  
ATOM   2106  CZ  TYR A 359      19.785  90.319  58.960  1.00 48.83           C  
ATOM   2107  OH  TYR A 359      21.071  90.196  59.445  1.00 49.20           O  
ATOM   2108  N   PRO A 360      15.180  88.863  60.166  1.00 39.21           N  
ATOM   2109  CA  PRO A 360      16.143  87.809  59.821  1.00 36.92           C  
ATOM   2110  C   PRO A 360      15.506  86.508  59.352  1.00 35.31           C  
ATOM   2111  O   PRO A 360      16.185  85.495  59.200  1.00 35.14           O  
ATOM   2112  CB  PRO A 360      16.926  87.613  61.113  1.00 37.93           C  
ATOM   2113  CG  PRO A 360      15.903  87.879  62.185  1.00 37.46           C  
ATOM   2114  CD  PRO A 360      14.916  88.892  61.618  1.00 38.20           C  
ATOM   2115  N   PHE A 361      14.197  86.534  59.148  1.00 33.20           N  
ATOM   2116  CA  PHE A 361      13.498  85.427  58.513  1.00 33.47           C  
ATOM   2117  C   PHE A 361      13.223  84.257  59.450  1.00 32.99           C  
ATOM   2118  O   PHE A 361      13.092  83.113  59.020  1.00 33.56           O  
ATOM   2119  CB  PHE A 361      14.266  84.969  57.264  1.00 33.54           C  
ATOM   2120  CG  PHE A 361      14.401  86.051  56.221  1.00 34.45           C  
ATOM   2121  CD1 PHE A 361      15.633  86.622  55.933  1.00 34.46           C  
ATOM   2122  CD2 PHE A 361      13.278  86.535  55.563  1.00 36.26           C  
ATOM   2123  CE1 PHE A 361      15.739  87.660  55.012  1.00 34.04           C  
ATOM   2124  CE2 PHE A 361      13.380  87.571  54.644  1.00 36.15           C  
ATOM   2125  CZ  PHE A 361      14.613  88.132  54.372  1.00 34.45           C  
ATOM   2126  N   PHE A 362      13.116  84.558  60.736  1.00 33.65           N  
ATOM   2127  CA  PHE A 362      12.510  83.637  61.684  1.00 34.50           C  
ATOM   2128  C   PHE A 362      11.977  84.459  62.842  1.00 35.56           C  
ATOM   2129  O   PHE A 362      12.404  85.587  63.049  1.00 35.83           O  
ATOM   2130  CB  PHE A 362      13.551  82.653  62.204  1.00 32.60           C  
ATOM   2131  CG  PHE A 362      14.577  83.287  63.081  1.00 31.50           C  
ATOM   2132  CD1 PHE A 362      14.435  83.266  64.455  1.00 30.68           C  
ATOM   2133  CD2 PHE A 362      15.666  83.943  62.532  1.00 31.94           C  
ATOM   2134  CE1 PHE A 362      15.355  83.891  65.264  1.00 29.25           C  
ATOM   2135  CE2 PHE A 362      16.589  84.570  63.343  1.00 31.10           C  
ATOM   2136  CZ  PHE A 362      16.431  84.544  64.708  1.00 29.28           C  
ATOM   2137  N   ARG A 363      11.043  83.897  63.595  1.00 38.08           N  
ATOM   2138  CA  ARG A 363      10.684  84.442  64.903  1.00 40.21           C  
ATOM   2139  C   ARG A 363      11.094  83.431  65.973  1.00 38.52           C  
ATOM   2140  O   ARG A 363      10.763  82.248  65.866  1.00 36.70           O  
ATOM   2141  CB  ARG A 363       9.172  84.661  65.009  1.00 45.14           C  
ATOM   2142  CG  ARG A 363       8.599  85.837  64.246  1.00 51.62           C  
ATOM   2143  CD  ARG A 363       7.095  85.931  64.521  1.00 55.06           C  
ATOM   2144  NE  ARG A 363       6.456  86.994  63.749  1.00 60.03           N  
ATOM   2145  CZ  ARG A 363       5.960  86.841  62.523  1.00 62.52           C  
ATOM   2146  NH1 ARG A 363       6.026  85.661  61.922  1.00 63.70           N1+
ATOM   2147  NH2 ARG A 363       5.397  87.865  61.896  1.00 64.10           N  
ATOM   2148  N   ALA A 364      11.801  83.900  66.997  1.00 36.06           N  
ATOM   2149  CA  ALA A 364      12.067  83.097  68.192  1.00 35.56           C  
ATOM   2150  C   ALA A 364      11.073  83.468  69.289  1.00 35.25           C  
ATOM   2151  O   ALA A 364      10.842  84.646  69.538  1.00 35.28           O  
ATOM   2152  CB  ALA A 364      13.498  83.332  68.691  1.00 33.38           C  
ATOM   2153  N   ASN A 365      10.473  82.474  69.937  1.00 35.34           N  
ATOM   2154  CA  ASN A 365       9.665  82.751  71.121  1.00 36.79           C  
ATOM   2155  C   ASN A 365       9.874  81.718  72.225  1.00 37.42           C  
ATOM   2156  O   ASN A 365       9.349  80.601  72.166  1.00 35.47           O  
ATOM   2157  CB  ASN A 365       8.187  82.819  70.751  1.00 37.64           C  
ATOM   2158  CG  ASN A 365       7.326  83.312  71.897  1.00 39.82           C  
ATOM   2159  ND2 ASN A 365       6.099  83.712  71.584  1.00 40.74           N  
ATOM   2160  OD1 ASN A 365       7.759  83.336  73.053  1.00 39.83           O  
ATOM   2161  N   ILE A 366      10.643  82.107  73.237  1.00 39.42           N  
ATOM   2162  CA  ILE A 366      10.981  81.208  74.334  1.00 42.15           C  
ATOM   2163  C   ILE A 366       9.740  80.792  75.120  1.00 42.02           C  
ATOM   2164  O   ILE A 366       9.737  79.770  75.798  1.00 42.98           O  
ATOM   2165  CB  ILE A 366      11.990  81.868  75.301  1.00 43.24           C  
ATOM   2166  CG1 ILE A 366      11.420  83.185  75.826  1.00 44.26           C  
ATOM   2167  CG2 ILE A 366      13.308  82.126  74.588  1.00 43.35           C  
ATOM   2168  CD1 ILE A 366      12.228  83.782  76.964  1.00 47.57           C  
ATOM   2169  N   ARG A 367       8.681  81.583  75.021  1.00 42.52           N  
ATOM   2170  CA  ARG A 367       7.457  81.288  75.748  1.00 44.32           C  
ATOM   2171  C   ARG A 367       6.681  80.138  75.110  1.00 42.91           C  
ATOM   2172  O   ARG A 367       5.710  79.646  75.694  1.00 43.00           O  
ATOM   2173  CB  ARG A 367       6.565  82.536  75.817  1.00 47.86           C  
ATOM   2174  CG  ARG A 367       5.839  82.711  77.146  1.00 51.49           C  
ATOM   2175  CD  ARG A 367       6.502  83.795  77.980  1.00 54.64           C  
ATOM   2176  NE  ARG A 367       6.073  85.124  77.563  1.00 58.40           N  
ATOM   2177  CZ  ARG A 367       6.666  86.255  77.928  1.00 58.79           C  
ATOM   2178  NH1 ARG A 367       7.725  86.224  78.724  1.00 59.74           N1+
ATOM   2179  NH2 ARG A 367       6.200  87.417  77.492  1.00 58.68           N  
ATOM   2180  N   LYS A 368       7.113  79.713  73.923  1.00 39.91           N  
ATOM   2181  CA  LYS A 368       6.420  78.670  73.164  1.00 39.34           C  
ATOM   2182  C   LYS A 368       6.983  77.274  73.411  1.00 38.36           C  
ATOM   2183  O   LYS A 368       6.402  76.275  72.986  1.00 37.86           O  
ATOM   2184  CB  LYS A 368       6.482  78.968  71.661  1.00 39.90           C  
ATOM   2185  CG  LYS A 368       5.470  79.992  71.188  1.00 40.25           C  
ATOM   2186  CD  LYS A 368       4.048  79.459  71.321  1.00 42.14           C  
ATOM   2187  CE  LYS A 368       3.031  80.468  70.796  1.00 42.07           C  
ATOM   2188  NZ  LYS A 368       1.670  80.247  71.359  1.00 39.77           N1+
ATOM   2189  N   TYR A 369       8.129  77.216  74.077  1.00 37.25           N  
ATOM   2190  CA  TYR A 369       8.718  75.953  74.496  1.00 36.29           C  
ATOM   2191  C   TYR A 369       7.654  75.172  75.263  1.00 36.27           C  
ATOM   2192  O   TYR A 369       6.864  75.761  76.002  1.00 36.54           O  
ATOM   2193  CB  TYR A 369       9.926  76.222  75.402  1.00 33.50           C  
ATOM   2194  CG  TYR A 369      10.796  75.014  75.652  1.00 32.26           C  
ATOM   2195  CD1 TYR A 369      11.795  74.652  74.749  1.00 28.55           C  
ATOM   2196  CD2 TYR A 369      10.625  74.233  76.792  1.00 30.56           C  
ATOM   2197  CE1 TYR A 369      12.590  73.549  74.973  1.00 25.98           C  
ATOM   2198  CE2 TYR A 369      11.420  73.130  77.022  1.00 28.84           C  
ATOM   2199  CZ  TYR A 369      12.399  72.789  76.102  1.00 27.83           C  
ATOM   2200  OH  TYR A 369      13.155  71.657  76.308  1.00 26.84           O  
ATOM   2201  N   PRO A 370       7.608  73.839  75.087  1.00 35.48           N  
ATOM   2202  CA  PRO A 370       6.525  73.074  75.704  1.00 34.39           C  
ATOM   2203  C   PRO A 370       6.571  73.110  77.224  1.00 35.50           C  
ATOM   2204  O   PRO A 370       7.648  73.048  77.832  1.00 34.06           O  
ATOM   2205  CB  PRO A 370       6.714  71.663  75.147  1.00 34.54           C  
ATOM   2206  CG  PRO A 370       8.133  71.594  74.767  1.00 34.11           C  
ATOM   2207  CD  PRO A 370       8.521  72.974  74.318  1.00 35.01           C  
ATOM   2208  N   THR A 371       5.387  73.220  77.827  1.00 36.26           N  
ATOM   2209  CA  THR A 371       5.245  73.198  79.276  1.00 36.33           C  
ATOM   2210  C   THR A 371       5.519  71.795  79.771  1.00 36.55           C  
ATOM   2211  O   THR A 371       5.609  70.861  78.975  1.00 35.92           O  
ATOM   2212  CB  THR A 371       3.814  73.612  79.722  1.00 35.29           C  
ATOM   2213  CG2 THR A 371       3.516  75.035  79.298  1.00 35.38           C  
ATOM   2214  OG1 THR A 371       2.849  72.737  79.131  1.00 34.87           O  
ATOM   2215  N   LYS A 372       5.666  71.651  81.083  1.00 38.81           N  
ATOM   2216  CA  LYS A 372       5.911  70.346  81.679  1.00 39.89           C  
ATOM   2217  C   LYS A 372       4.781  69.406  81.290  1.00 39.22           C  
ATOM   2218  O   LYS A 372       5.012  68.237  80.989  1.00 39.72           O  
ATOM   2219  CB  LYS A 372       6.000  70.464  83.203  1.00 41.12           C  
ATOM   2220  CG  LYS A 372       6.223  69.130  83.926  1.00 45.33           C  
ATOM   2221  CD  LYS A 372       7.360  69.226  84.938  1.00 47.21           C  
ATOM   2222  CE  LYS A 372       7.425  67.998  85.834  1.00 49.79           C  
ATOM   2223  NZ  LYS A 372       6.198  67.840  86.665  1.00 50.03           N1+
ATOM   2224  N   LYS A 373       3.559  69.924  81.276  1.00 40.01           N  
ATOM   2225  CA  LYS A 373       2.419  69.099  80.908  1.00 40.33           C  
ATOM   2226  C   LYS A 373       2.574  68.595  79.484  1.00 38.87           C  
ATOM   2227  O   LYS A 373       2.447  67.397  79.227  1.00 40.03           O  
ATOM   2228  CB  LYS A 373       1.112  69.884  81.028  1.00 42.77           C  
ATOM   2229  CG  LYS A 373      -0.122  69.060  80.688  1.00 45.41           C  
ATOM   2230  CD  LYS A 373      -1.282  69.948  80.255  1.00 49.60           C  
ATOM   2231  CE  LYS A 373      -2.094  70.439  81.450  1.00 52.01           C  
ATOM   2232  NZ  LYS A 373      -3.538  70.048  81.350  1.00 51.35           N1+
ATOM   2233  N   GLN A 374       2.860  69.508  78.561  1.00 36.64           N  
ATOM   2234  CA  GLN A 374       3.013  69.146  77.153  1.00 36.57           C  
ATOM   2235  C   GLN A 374       4.178  68.189  76.924  1.00 35.22           C  
ATOM   2236  O   GLN A 374       4.132  67.362  76.019  1.00 35.17           O  
ATOM   2237  CB  GLN A 374       3.199  70.405  76.288  1.00 35.02           C  
ATOM   2238  CG  GLN A 374       1.907  71.170  76.034  1.00 34.89           C  
ATOM   2239  CD  GLN A 374       2.139  72.590  75.536  1.00 35.71           C  
ATOM   2240  NE2 GLN A 374       1.512  72.934  74.415  1.00 35.27           N  
ATOM   2241  OE1 GLN A 374       2.868  73.366  76.151  1.00 36.06           O  
ATOM   2242  N   GLN A 375       5.219  68.300  77.742  1.00 33.46           N  
ATOM   2243  CA  GLN A 375       6.382  67.445  77.566  1.00 32.51           C  
ATOM   2244  C   GLN A 375       6.022  66.048  78.017  1.00 32.66           C  
ATOM   2245  O   GLN A 375       6.417  65.057  77.397  1.00 32.14           O  
ATOM   2246  CB  GLN A 375       7.556  67.958  78.392  1.00 30.41           C  
ATOM   2247  CG  GLN A 375       8.022  69.342  78.012  1.00 30.28           C  
ATOM   2248  CD  GLN A 375       9.164  69.817  78.878  1.00 28.88           C  
ATOM   2249  NE2 GLN A 375       9.301  71.127  79.009  1.00 31.95           N  
ATOM   2250  OE1 GLN A 375       9.915  69.014  79.429  1.00 30.87           O  
ATOM   2251  N   LEU A 376       5.265  65.972  79.106  1.00 34.34           N  
ATOM   2252  CA  LEU A 376       4.879  64.682  79.648  1.00 34.48           C  
ATOM   2253  C   LEU A 376       3.978  63.978  78.658  1.00 34.24           C  
ATOM   2254  O   LEU A 376       4.113  62.777  78.431  1.00 36.25           O  
ATOM   2255  CB  LEU A 376       4.158  64.856  80.982  1.00 34.13           C  
ATOM   2256  CG  LEU A 376       5.119  65.055  82.155  1.00 34.39           C  
ATOM   2257  CD1 LEU A 376       4.338  65.412  83.412  1.00 33.62           C  
ATOM   2258  CD2 LEU A 376       5.924  63.776  82.355  1.00 32.33           C  
ATOM   2259  N   HIS A 377       3.068  64.737  78.057  1.00 32.89           N  
ATOM   2260  CA  HIS A 377       2.156  64.183  77.071  1.00 34.08           C  
ATOM   2261  C   HIS A 377       2.945  63.609  75.904  1.00 33.96           C  
ATOM   2262  O   HIS A 377       2.611  62.547  75.382  1.00 35.78           O  
ATOM   2263  CB  HIS A 377       1.202  65.262  76.561  1.00 35.14           C  
ATOM   2264  CG  HIS A 377       0.333  64.811  75.430  1.00 35.65           C  
ATOM   2265  CD2 HIS A 377      -0.905  64.260  75.421  1.00 36.13           C  
ATOM   2266  ND1 HIS A 377       0.712  64.932  74.111  1.00 36.04           N  
ATOM   2267  CE1 HIS A 377      -0.258  64.474  73.336  1.00 36.68           C  
ATOM   2268  NE2 HIS A 377      -1.251  64.063  74.105  1.00 34.69           N  
ATOM   2269  N   PHE A 378       4.004  64.304  75.503  1.00 32.69           N  
ATOM   2270  CA  PHE A 378       4.837  63.819  74.415  1.00 30.20           C  
ATOM   2271  C   PHE A 378       5.501  62.501  74.796  1.00 30.38           C  
ATOM   2272  O   PHE A 378       5.377  61.514  74.074  1.00 30.65           O  
ATOM   2273  CB  PHE A 378       5.902  64.856  74.041  1.00 28.13           C  
ATOM   2274  CG  PHE A 378       6.736  64.464  72.846  1.00 28.07           C  
ATOM   2275  CD1 PHE A 378       6.419  64.931  71.574  1.00 27.26           C  
ATOM   2276  CD2 PHE A 378       7.832  63.618  72.991  1.00 27.77           C  
ATOM   2277  CE1 PHE A 378       7.175  64.561  70.470  1.00 25.82           C  
ATOM   2278  CE2 PHE A 378       8.594  63.240  71.890  1.00 27.67           C  
ATOM   2279  CZ  PHE A 378       8.270  63.711  70.628  1.00 27.70           C  
ATOM   2280  N   ILE A 379       6.195  62.466  75.929  1.00 31.41           N  
ATOM   2281  CA  ILE A 379       6.936  61.261  76.271  1.00 31.57           C  
ATOM   2282  C   ILE A 379       6.006  60.158  76.762  1.00 32.60           C  
ATOM   2283  O   ILE A 379       6.416  59.002  76.879  1.00 32.60           O  
ATOM   2284  CB  ILE A 379       8.038  61.513  77.339  1.00 33.54           C  
ATOM   2285  CG1 ILE A 379       7.422  61.786  78.700  1.00 33.42           C  
ATOM   2286  CG2 ILE A 379       8.899  62.713  76.952  1.00 32.85           C  
ATOM   2287  CD1 ILE A 379       8.484  61.952  79.770  1.00 35.82           C  
ATOM   2288  N   SER A 380       4.750  60.511  77.030  1.00 32.50           N  
ATOM   2289  CA  SER A 380       3.742  59.519  77.384  1.00 34.58           C  
ATOM   2290  C   SER A 380       3.335  58.695  76.165  1.00 35.83           C  
ATOM   2291  O   SER A 380       2.961  57.533  76.298  1.00 35.16           O  
ATOM   2292  CB  SER A 380       2.507  60.194  77.990  1.00 33.42           C  
ATOM   2293  OG  SER A 380       2.757  60.605  79.319  1.00 32.38           O  
ATOM   2294  N   SER A 381       3.412  59.304  74.981  1.00 36.70           N  
ATOM   2295  CA  SER A 381       3.272  58.567  73.724  1.00 37.02           C  
ATOM   2296  C   SER A 381       4.574  57.900  73.316  1.00 36.16           C  
ATOM   2297  O   SER A 381       4.570  56.818  72.733  1.00 37.37           O  
ATOM   2298  CB  SER A 381       2.829  59.494  72.595  1.00 37.38           C  
ATOM   2299  OG  SER A 381       1.609  60.122  72.933  1.00 43.62           O  
ATOM   2300  N   TYR A 382       5.693  58.543  73.618  1.00 33.77           N  
ATOM   2301  CA  TYR A 382       6.975  58.011  73.195  1.00 33.37           C  
ATOM   2302  C   TYR A 382       7.368  56.708  73.874  1.00 33.19           C  
ATOM   2303  O   TYR A 382       7.876  55.800  73.216  1.00 32.93           O  
ATOM   2304  CB  TYR A 382       8.081  59.030  73.430  1.00 29.66           C  
ATOM   2305  CG  TYR A 382       9.452  58.501  73.101  1.00 26.89           C  
ATOM   2306  CD1 TYR A 382      10.038  58.750  71.864  1.00 27.43           C  
ATOM   2307  CD2 TYR A 382      10.180  57.789  74.043  1.00 26.66           C  
ATOM   2308  CE1 TYR A 382      11.323  58.308  71.580  1.00 29.14           C  
ATOM   2309  CE2 TYR A 382      11.457  57.340  73.774  1.00 28.91           C  
ATOM   2310  CZ  TYR A 382      12.031  57.601  72.544  1.00 30.05           C  
ATOM   2311  OH  TYR A 382      13.315  57.165  72.288  1.00 30.91           O  
ATOM   2312  N   LEU A 383       7.153  56.623  75.186  1.00 34.33           N  
ATOM   2313  CA  LEU A 383       7.711  55.519  75.973  1.00 36.15           C  
ATOM   2314  C   LEU A 383       7.026  54.170  75.716  1.00 38.18           C  
ATOM   2315  O   LEU A 383       7.695  53.149  75.540  1.00 38.57           O  
ATOM   2316  CB  LEU A 383       7.670  55.860  77.469  1.00 34.60           C  
ATOM   2317  CG  LEU A 383       8.797  56.784  77.946  1.00 34.59           C  
ATOM   2318  CD1 LEU A 383       8.402  57.502  79.228  1.00 35.30           C  
ATOM   2319  CD2 LEU A 383      10.055  55.955  78.153  1.00 32.88           C  
ATOM   2320  N   PRO A 384       5.685  54.144  75.686  1.00 39.79           N  
ATOM   2321  CA  PRO A 384       5.067  52.869  75.310  1.00 41.98           C  
ATOM   2322  C   PRO A 384       5.365  52.491  73.862  1.00 43.57           C  
ATOM   2323  O   PRO A 384       5.361  51.309  73.511  1.00 43.52           O  
ATOM   2324  CB  PRO A 384       3.577  53.087  75.579  1.00 39.94           C  
ATOM   2325  CG  PRO A 384       3.395  54.563  75.606  1.00 41.14           C  
ATOM   2326  CD  PRO A 384       4.691  55.160  76.070  1.00 40.18           C  
ATOM   2327  N   ALA A 385       5.645  53.496  73.033  1.00 45.53           N  
ATOM   2328  CA  ALA A 385       6.026  53.266  71.636  1.00 47.14           C  
ATOM   2329  C   ALA A 385       7.485  52.840  71.499  1.00 48.14           C  
ATOM   2330  O   ALA A 385       7.869  52.250  70.494  1.00 48.71           O  
ATOM   2331  CB  ALA A 385       5.775  54.535  70.797  1.00 43.67           C  
ATOM   2332  N   PHE A 386       8.300  53.142  72.504  1.00 50.41           N  
ATOM   2333  CA  PHE A 386       9.723  52.844  72.423  1.00 53.54           C  
ATOM   2334  C   PHE A 386      10.121  51.548  73.111  1.00 56.34           C  
ATOM   2335  O   PHE A 386      11.076  50.902  72.701  1.00 56.92           O  
ATOM   2336  CB  PHE A 386      10.546  53.983  73.015  1.00 52.45           C  
ATOM   2337  CG  PHE A 386      12.024  53.723  73.008  1.00 52.53           C  
ATOM   2338  CD1 PHE A 386      12.670  53.349  71.838  1.00 52.84           C  
ATOM   2339  CD2 PHE A 386      12.774  53.888  74.161  1.00 52.84           C  
ATOM   2340  CE1 PHE A 386      14.038  53.147  71.810  1.00 52.27           C  
ATOM   2341  CE2 PHE A 386      14.143  53.689  74.146  1.00 52.95           C  
ATOM   2342  CZ  PHE A 386      14.778  53.319  72.965  1.00 53.62           C  
ATOM   2343  N   GLN A 387       9.407  51.173  74.167  1.00 59.94           N  
ATOM   2344  CA  GLN A 387       9.694  49.916  74.844  1.00 63.74           C  
ATOM   2345  C   GLN A 387       8.433  49.143  75.179  1.00 66.20           C  
ATOM   2346  O   GLN A 387       7.354  49.721  75.338  1.00 65.85           O  
ATOM   2347  CB  GLN A 387      10.510  50.153  76.120  1.00 63.64           C  
ATOM   2348  CG  GLN A 387       9.750  50.819  77.250  1.00 64.09           C  
ATOM   2349  CD  GLN A 387      10.559  50.879  78.535  1.00 64.43           C  
ATOM   2350  NE2 GLN A 387      11.066  52.062  78.861  1.00 65.59           N  
ATOM   2351  OE1 GLN A 387      10.727  49.874  79.225  1.00 65.40           O  
ATOM   2352  N   ASN A 388       8.585  47.828  75.290  1.00 69.73           N  
ATOM   2353  CA  ASN A 388       7.453  46.924  75.407  1.00 73.28           C  
ATOM   2354  C   ASN A 388       6.683  47.068  76.712  1.00 74.49           C  
ATOM   2355  O   ASN A 388       5.580  47.621  76.740  1.00 73.71           O  
ATOM   2356  CB  ASN A 388       7.935  45.479  75.256  1.00 75.08           C  
ATOM   2357  CG  ASN A 388       7.771  44.961  73.841  1.00 77.65           C  
ATOM   2358  ND2 ASN A 388       8.815  45.110  73.031  1.00 77.94           N  
ATOM   2359  OD1 ASN A 388       6.714  44.435  73.477  1.00 78.35           O  
ATOM   2360  N   ASP A 389       7.273  46.564  77.791  1.00 76.40           N  
ATOM   2361  CA  ASP A 389       6.564  46.422  79.054  1.00 78.55           C  
ATOM   2362  C   ASP A 389       5.967  47.736  79.554  1.00 77.96           C  
ATOM   2363  O   ASP A 389       4.991  47.730  80.311  1.00 77.52           O  
ATOM   2364  CB  ASP A 389       7.501  45.824  80.123  1.00 80.41           C  
ATOM   2365  CG  ASP A 389       8.849  46.536  80.197  1.00 82.01           C  
ATOM   2366  OD1 ASP A 389       9.528  46.653  79.149  1.00 82.52           O  
ATOM   2367  OD2 ASP A 389       9.231  46.974  81.308  1.00 82.38           O1-
ATOM   2368  N   PHE A 390       6.538  48.856  79.116  1.00 77.01           N  
ATOM   2369  CA  PHE A 390       6.314  50.129  79.793  1.00 76.36           C  
ATOM   2370  C   PHE A 390       4.870  50.353  80.200  1.00 76.67           C  
ATOM   2371  O   PHE A 390       4.586  50.677  81.351  1.00 76.77           O  
ATOM   2372  CB  PHE A 390       6.755  51.315  78.933  1.00 73.96           C  
ATOM   2373  CG  PHE A 390       6.586  52.632  79.626  1.00 71.91           C  
ATOM   2374  CD1 PHE A 390       7.579  53.118  80.462  1.00 70.80           C  
ATOM   2375  CD2 PHE A 390       5.393  53.332  79.532  1.00 71.36           C  
ATOM   2376  CE1 PHE A 390       7.386  54.269  81.197  1.00 70.83           C  
ATOM   2377  CE2 PHE A 390       5.188  54.484  80.266  1.00 71.17           C  
ATOM   2378  CZ  PHE A 390       6.186  54.954  81.101  1.00 71.32           C  
ATOM   2379  N   GLU A 391       3.963  50.191  79.246  1.00 77.59           N  
ATOM   2380  CA  GLU A 391       2.555  50.463  79.481  1.00 78.40           C  
ATOM   2381  C   GLU A 391       2.079  49.936  80.837  1.00 77.50           C  
ATOM   2382  O   GLU A 391       1.304  50.600  81.533  1.00 77.26           O  
ATOM   2383  CB  GLU A 391       1.720  49.846  78.360  1.00 80.87           C  
ATOM   2384  CG  GLU A 391       0.233  49.788  78.659  1.00 84.83           C  
ATOM   2385  CD  GLU A 391      -0.365  51.158  78.897  1.00 86.32           C  
ATOM   2386  OE1 GLU A 391      -0.440  51.946  77.930  1.00 87.58           O  
ATOM   2387  OE2 GLU A 391      -0.756  51.447  80.050  1.00 86.83           O1-
ATOM   2388  N   ASN A 392       2.546  48.746  81.213  1.00 75.93           N  
ATOM   2389  CA  ASN A 392       2.113  48.118  82.461  1.00 74.03           C  
ATOM   2390  C   ASN A 392       3.227  47.946  83.497  1.00 71.60           C  
ATOM   2391  O   ASN A 392       3.451  46.850  84.013  1.00 70.98           O  
ATOM   2392  CB  ASN A 392       1.448  46.759  82.171  1.00 75.74           C  
ATOM   2393  CG  ASN A 392       2.339  45.825  81.365  1.00 77.39           C  
ATOM   2394  ND2 ASN A 392       3.383  45.294  82.003  1.00 77.01           N  
ATOM   2395  OD1 ASN A 392       2.086  45.575  80.182  1.00 78.12           O  
ATOM   2396  N   LEU A 393       3.920  49.041  83.799  1.00 68.71           N  
ATOM   2397  CA  LEU A 393       4.799  49.099  84.965  1.00 65.96           C  
ATOM   2398  C   LEU A 393       4.049  49.826  86.077  1.00 65.24           C  
ATOM   2399  O   LEU A 393       3.062  50.514  85.812  1.00 64.93           O  
ATOM   2400  CB  LEU A 393       6.089  49.847  84.619  1.00 63.74           C  
ATOM   2401  CG  LEU A 393       6.986  49.156  83.591  1.00 62.56           C  
ATOM   2402  CD1 LEU A 393       8.011  50.133  83.042  1.00 60.35           C  
ATOM   2403  CD2 LEU A 393       7.664  47.968  84.242  1.00 61.26           C  
ATOM   2404  N   SER A 394       4.495  49.669  87.318  1.00 64.19           N  
ATOM   2405  CA  SER A 394       3.826  50.328  88.431  1.00 64.85           C  
ATOM   2406  C   SER A 394       3.711  51.826  88.157  1.00 65.29           C  
ATOM   2407  O   SER A 394       4.696  52.471  87.798  1.00 65.54           O  
ATOM   2408  CB  SER A 394       4.587  50.088  89.743  1.00 64.70           C  
ATOM   2409  OG  SER A 394       5.969  50.375  89.606  1.00 65.35           O  
ATOM   2410  N   THR A 395       2.504  52.368  88.316  1.00 65.09           N  
ATOM   2411  CA  THR A 395       2.255  53.792  88.111  1.00 65.07           C  
ATOM   2412  C   THR A 395       3.316  54.621  88.817  1.00 65.30           C  
ATOM   2413  O   THR A 395       3.539  55.783  88.482  1.00 67.38           O  
ATOM   2414  CB  THR A 395       0.872  54.201  88.653  1.00 65.42           C  
ATOM   2415  CG2 THR A 395       0.681  55.708  88.555  1.00 65.41           C  
ATOM   2416  OG1 THR A 395      -0.149  53.543  87.894  1.00 65.95           O  
ATOM   2417  N   GLU A 396       3.975  54.002  89.787  1.00 63.68           N  
ATOM   2418  CA  GLU A 396       4.990  54.663  90.584  1.00 62.09           C  
ATOM   2419  C   GLU A 396       6.377  54.591  89.932  1.00 59.40           C  
ATOM   2420  O   GLU A 396       7.216  55.474  90.133  1.00 59.11           O  
ATOM   2421  CB  GLU A 396       5.019  54.022  91.970  1.00 65.69           C  
ATOM   2422  CG  GLU A 396       6.339  53.383  92.324  1.00 69.90           C  
ATOM   2423  CD  GLU A 396       7.286  54.375  92.945  1.00 72.99           C  
ATOM   2424  OE1 GLU A 396       6.795  55.288  93.645  1.00 75.15           O  
ATOM   2425  OE2 GLU A 396       8.512  54.246  92.734  1.00 74.76           O1-
ATOM   2426  N   GLU A 397       6.632  53.548  89.150  1.00 56.10           N  
ATOM   2427  CA  GLU A 397       7.900  53.479  88.433  1.00 52.47           C  
ATOM   2428  C   GLU A 397       7.802  54.097  87.047  1.00 49.93           C  
ATOM   2429  O   GLU A 397       8.814  54.459  86.458  1.00 49.46           O  
ATOM   2430  CB  GLU A 397       8.392  52.038  88.308  1.00 53.24           C  
ATOM   2431  CG  GLU A 397       9.862  51.958  87.897  1.00 53.79           C  
ATOM   2432  CD  GLU A 397      10.266  50.604  87.336  1.00 54.89           C  
ATOM   2433  OE1 GLU A 397       9.669  49.577  87.733  1.00 54.33           O  
ATOM   2434  OE2 GLU A 397      11.188  50.569  86.489  1.00 54.99           O1-
ATOM   2435  N   LYS A 398       6.587  54.219  86.525  1.00 47.58           N  
ATOM   2436  CA  LYS A 398       6.370  54.998  85.314  1.00 45.48           C  
ATOM   2437  C   LYS A 398       6.760  56.455  85.550  1.00 44.30           C  
ATOM   2438  O   LYS A 398       7.325  57.089  84.666  1.00 44.29           O  
ATOM   2439  CB  LYS A 398       4.904  54.949  84.879  1.00 45.53           C  
ATOM   2440  CG  LYS A 398       4.392  53.594  84.434  1.00 46.92           C  
ATOM   2441  CD  LYS A 398       2.899  53.682  84.120  1.00 48.75           C  
ATOM   2442  CE  LYS A 398       2.273  52.323  83.828  1.00 49.57           C  
ATOM   2443  NZ  LYS A 398       0.822  52.418  83.468  1.00 47.85           N1+
ATOM   2444  N   SER A 399       6.455  56.983  86.736  1.00 42.68           N  
ATOM   2445  CA  SER A 399       6.726  58.392  87.041  1.00 43.56           C  
ATOM   2446  C   SER A 399       8.201  58.695  87.183  1.00 41.72           C  
ATOM   2447  O   SER A 399       8.671  59.724  86.707  1.00 41.84           O  
ATOM   2448  CB  SER A 399       6.022  58.836  88.325  1.00 44.55           C  
ATOM   2449  OG  SER A 399       4.661  59.136  88.075  1.00 49.41           O  
ATOM   2450  N   ILE A 400       8.925  57.804  87.849  1.00 40.22           N  
ATOM   2451  CA  ILE A 400      10.363  57.966  88.000  1.00 39.31           C  
ATOM   2452  C   ILE A 400      11.038  58.024  86.632  1.00 38.35           C  
ATOM   2453  O   ILE A 400      11.891  58.877  86.386  1.00 37.63           O  
ATOM   2454  CB  ILE A 400      10.967  56.805  88.805  1.00 41.11           C  
ATOM   2455  CG1 ILE A 400      10.462  56.860  90.246  1.00 40.55           C  
ATOM   2456  CG2 ILE A 400      12.489  56.859  88.750  1.00 38.86           C  
ATOM   2457  CD1 ILE A 400      10.951  55.698  91.083  1.00 44.20           C  
ATOM   2458  N   ILE A 401      10.645  57.119  85.744  1.00 37.04           N  
ATOM   2459  CA  ILE A 401      11.162  57.112  84.382  1.00 35.55           C  
ATOM   2460  C   ILE A 401      10.875  58.437  83.683  1.00 33.81           C  
ATOM   2461  O   ILE A 401      11.787  59.107  83.205  1.00 32.59           O  
ATOM   2462  CB  ILE A 401      10.541  55.956  83.568  1.00 35.99           C  
ATOM   2463  CG1 ILE A 401      10.956  54.622  84.187  1.00 36.40           C  
ATOM   2464  CG2 ILE A 401      10.977  56.046  82.100  1.00 34.98           C  
ATOM   2465  CD1 ILE A 401      10.273  53.423  83.574  1.00 37.50           C  
ATOM   2466  N   LYS A 402       9.603  58.813  83.653  1.00 30.82           N  
ATOM   2467  CA  LYS A 402       9.165  60.051  83.024  1.00 31.54           C  
ATOM   2468  C   LYS A 402       9.895  61.283  83.554  1.00 31.37           C  
ATOM   2469  O   LYS A 402      10.443  62.058  82.771  1.00 31.26           O  
ATOM   2470  CB  LYS A 402       7.655  60.216  83.219  1.00 30.83           C  
ATOM   2471  CG  LYS A 402       6.845  59.225  82.410  1.00 32.16           C  
ATOM   2472  CD  LYS A 402       5.389  59.256  82.799  1.00 36.46           C  
ATOM   2473  CE  LYS A 402       4.537  59.876  81.719  1.00 38.01           C  
ATOM   2474  NZ  LYS A 402       3.207  59.219  81.710  1.00 39.38           N1+
ATOM   2475  N   GLU A 403       9.895  61.454  84.875  1.00 31.31           N  
ATOM   2476  CA  GLU A 403      10.556  62.582  85.520  1.00 31.02           C  
ATOM   2477  C   GLU A 403      12.035  62.656  85.169  1.00 30.11           C  
ATOM   2478  O   GLU A 403      12.570  63.734  84.894  1.00 27.96           O  
ATOM   2479  CB  GLU A 403      10.402  62.480  87.035  1.00 32.45           C  
ATOM   2480  CG  GLU A 403       8.998  62.776  87.511  1.00 37.22           C  
ATOM   2481  CD  GLU A 403       8.520  64.141  87.046  1.00 41.16           C  
ATOM   2482  OE1 GLU A 403       9.352  65.078  87.025  1.00 42.76           O  
ATOM   2483  OE2 GLU A 403       7.322  64.268  86.699  1.00 42.40           O1-
ATOM   2484  N   GLU A 404      12.692  61.501  85.184  1.00 28.97           N  
ATOM   2485  CA  GLU A 404      14.109  61.436  84.874  1.00 30.61           C  
ATOM   2486  C   GLU A 404      14.332  61.756  83.400  1.00 28.98           C  
ATOM   2487  O   GLU A 404      15.261  62.478  83.045  1.00 28.85           O  
ATOM   2488  CB  GLU A 404      14.662  60.045  85.191  1.00 32.00           C  
ATOM   2489  CG  GLU A 404      16.172  59.966  85.070  1.00 34.89           C  
ATOM   2490  CD  GLU A 404      16.716  58.555  85.241  1.00 37.78           C  
ATOM   2491  OE1 GLU A 404      16.202  57.788  86.096  1.00 38.71           O  
ATOM   2492  OE2 GLU A 404      17.676  58.215  84.513  1.00 37.32           O1-
ATOM   2493  N   MET A 405      13.459  61.233  82.548  1.00 28.94           N  
ATOM   2494  CA  MET A 405      13.569  61.433  81.110  1.00 29.51           C  
ATOM   2495  C   MET A 405      13.362  62.898  80.732  1.00 29.41           C  
ATOM   2496  O   MET A 405      13.960  63.383  79.772  1.00 30.27           O  
ATOM   2497  CB  MET A 405      12.548  60.554  80.381  1.00 29.21           C  
ATOM   2498  CG  MET A 405      12.470  60.825  78.898  1.00 32.19           C  
ATOM   2499  SD  MET A 405      11.534  59.606  77.955  1.00 32.75           S  
ATOM   2500  CE  MET A 405      11.758  60.261  76.313  1.00 33.27           C  
ATOM   2501  N   LEU A 406      12.520  63.603  81.486  1.00 29.76           N  
ATOM   2502  CA  LEU A 406      12.333  65.036  81.282  1.00 29.35           C  
ATOM   2503  C   LEU A 406      13.616  65.801  81.597  1.00 31.45           C  
ATOM   2504  O   LEU A 406      14.062  66.652  80.809  1.00 31.90           O  
ATOM   2505  CB  LEU A 406      11.208  65.552  82.167  1.00 30.57           C  
ATOM   2506  CG  LEU A 406       9.829  65.067  81.749  1.00 31.61           C  
ATOM   2507  CD1 LEU A 406       8.785  65.727  82.619  1.00 30.96           C  
ATOM   2508  CD2 LEU A 406       9.608  65.409  80.278  1.00 33.65           C  
ATOM   2509  N   LEU A 407      14.210  65.493  82.752  1.00 29.59           N  
ATOM   2510  CA  LEU A 407      15.494  66.074  83.128  1.00 30.61           C  
ATOM   2511  C   LEU A 407      16.505  65.848  82.006  1.00 29.19           C  
ATOM   2512  O   LEU A 407      17.278  66.740  81.648  1.00 26.79           O  
ATOM   2513  CB  LEU A 407      16.021  65.430  84.422  1.00 33.68           C  
ATOM   2514  CG  LEU A 407      15.303  65.755  85.732  1.00 36.11           C  
ATOM   2515  CD1 LEU A 407      15.995  65.055  86.898  1.00 34.67           C  
ATOM   2516  CD2 LEU A 407      15.312  67.275  85.927  1.00 36.69           C  
ATOM   2517  N   GLU A 408      16.487  64.641  81.458  1.00 27.69           N  
ATOM   2518  CA  GLU A 408      17.403  64.285  80.398  1.00 27.49           C  
ATOM   2519  C   GLU A 408      17.193  65.089  79.108  1.00 28.63           C  
ATOM   2520  O   GLU A 408      18.157  65.651  78.583  1.00 29.54           O  
ATOM   2521  CB  GLU A 408      17.287  62.796  80.112  1.00 26.90           C  
ATOM   2522  CG  GLU A 408      17.780  62.385  78.743  1.00 27.73           C  
ATOM   2523  CD  GLU A 408      17.092  61.128  78.282  1.00 29.22           C  
ATOM   2524  OE1 GLU A 408      16.348  60.541  79.101  1.00 30.05           O  
ATOM   2525  OE2 GLU A 408      17.279  60.726  77.118  1.00 29.44           O1-
ATOM   2526  N   VAL A 409      15.958  65.160  78.598  1.00 27.03           N  
ATOM   2527  CA  VAL A 409      15.716  65.847  77.316  1.00 26.98           C  
ATOM   2528  C   VAL A 409      15.813  67.364  77.438  1.00 27.36           C  
ATOM   2529  O   VAL A 409      16.142  68.050  76.465  1.00 27.62           O  
ATOM   2530  CB  VAL A 409      14.324  65.532  76.705  1.00 25.87           C  
ATOM   2531  CG1 VAL A 409      14.103  64.030  76.650  1.00 24.89           C  
ATOM   2532  CG2 VAL A 409      13.229  66.218  77.504  1.00 26.89           C  
ATOM   2533  N   ASN A 410      15.532  67.890  78.628  1.00 26.39           N  
ATOM   2534  CA  ASN A 410      15.698  69.314  78.871  1.00 27.29           C  
ATOM   2535  C   ASN A 410      17.161  69.725  79.021  1.00 26.96           C  
ATOM   2536  O   ASN A 410      17.539  70.848  78.670  1.00 23.90           O  
ATOM   2537  CB  ASN A 410      14.912  69.732  80.115  1.00 28.01           C  
ATOM   2538  CG  ASN A 410      13.451  69.905  79.828  1.00 31.19           C  
ATOM   2539  ND2 ASN A 410      12.624  69.038  80.390  1.00 32.16           N  
ATOM   2540  OD1 ASN A 410      13.067  70.799  79.087  1.00 37.00           O  
ATOM   2541  N   ARG A 411      17.985  68.815  79.537  1.00 27.35           N  
ATOM   2542  CA  ARG A 411      19.421  69.046  79.587  1.00 28.05           C  
ATOM   2543  C   ARG A 411      20.023  68.961  78.200  1.00 27.40           C  
ATOM   2544  O   ARG A 411      20.859  69.789  77.821  1.00 29.52           O  
ATOM   2545  CB  ARG A 411      20.103  68.030  80.495  1.00 30.01           C  
ATOM   2546  CG  ARG A 411      20.065  68.433  81.946  1.00 35.74           C  
ATOM   2547  CD  ARG A 411      20.927  67.531  82.787  1.00 38.02           C  
ATOM   2548  NE  ARG A 411      21.197  68.127  84.089  1.00 44.79           N  
ATOM   2549  CZ  ARG A 411      21.946  67.557  85.029  1.00 46.78           C  
ATOM   2550  NH1 ARG A 411      22.499  66.369  84.818  1.00 48.17           N1+
ATOM   2551  NH2 ARG A 411      22.160  68.186  86.177  1.00 49.24           N  
ATOM   2552  N   PHE A 412      19.595  67.963  77.439  1.00 24.82           N  
ATOM   2553  CA  PHE A 412      20.154  67.758  76.114  1.00 24.90           C  
ATOM   2554  C   PHE A 412      19.657  68.821  75.151  1.00 23.61           C  
ATOM   2555  O   PHE A 412      20.294  69.094  74.142  1.00 22.44           O  
ATOM   2556  CB  PHE A 412      19.832  66.349  75.598  1.00 23.66           C  
ATOM   2557  CG  PHE A 412      20.882  65.335  75.949  1.00 24.44           C  
ATOM   2558  CD1 PHE A 412      22.033  65.223  75.190  1.00 23.68           C  
ATOM   2559  CD2 PHE A 412      20.749  64.536  77.072  1.00 26.22           C  
ATOM   2560  CE1 PHE A 412      23.032  64.340  75.544  1.00 25.64           C  
ATOM   2561  CE2 PHE A 412      21.751  63.642  77.439  1.00 26.06           C  
ATOM   2562  CZ  PHE A 412      22.886  63.548  76.675  1.00 24.37           C  
ATOM   2563  N   ALA A 413      18.535  69.452  75.479  1.00 24.08           N  
ATOM   2564  CA  ALA A 413      18.062  70.563  74.666  1.00 25.68           C  
ATOM   2565  C   ALA A 413      19.097  71.699  74.678  1.00 27.10           C  
ATOM   2566  O   ALA A 413      19.151  72.514  73.753  1.00 27.43           O  
ATOM   2567  CB  ALA A 413      16.712  71.058  75.176  1.00 25.25           C  
ATOM   2568  N   LEU A 414      19.933  71.738  75.712  1.00 26.45           N  
ATOM   2569  CA  LEU A 414      21.016  72.717  75.760  1.00 25.76           C  
ATOM   2570  C   LEU A 414      22.048  72.486  74.640  1.00 25.12           C  
ATOM   2571  O   LEU A 414      22.639  73.435  74.119  1.00 23.02           O  
ATOM   2572  CB  LEU A 414      21.718  72.667  77.125  1.00 26.20           C  
ATOM   2573  CG  LEU A 414      20.948  73.177  78.346  1.00 26.52           C  
ATOM   2574  CD1 LEU A 414      21.733  72.825  79.584  1.00 24.82           C  
ATOM   2575  CD2 LEU A 414      20.719  74.678  78.265  1.00 22.59           C  
ATOM   2576  N   ALA A 415      22.261  71.221  74.276  1.00 23.87           N  
ATOM   2577  CA  ALA A 415      23.157  70.880  73.169  1.00 24.10           C  
ATOM   2578  C   ALA A 415      22.503  71.266  71.836  1.00 24.78           C  
ATOM   2579  O   ALA A 415      23.182  71.603  70.861  1.00 23.24           O  
ATOM   2580  CB  ALA A 415      23.480  69.375  73.190  1.00 22.16           C  
ATOM   2581  N   SER A 416      21.174  71.224  71.811  1.00 24.22           N  
ATOM   2582  CA  SER A 416      20.427  71.679  70.652  1.00 24.61           C  
ATOM   2583  C   SER A 416      20.706  73.157  70.352  1.00 25.07           C  
ATOM   2584  O   SER A 416      20.966  73.523  69.202  1.00 26.11           O  
ATOM   2585  CB  SER A 416      18.929  71.475  70.879  1.00 22.30           C  
ATOM   2586  OG  SER A 416      18.216  71.760  69.697  1.00 20.14           O  
ATOM   2587  N   HIS A 417      20.639  74.003  71.376  1.00 24.35           N  
ATOM   2588  CA  HIS A 417      20.887  75.430  71.186  1.00 24.69           C  
ATOM   2589  C   HIS A 417      22.343  75.654  70.797  1.00 24.52           C  
ATOM   2590  O   HIS A 417      22.644  76.503  69.961  1.00 22.41           O  
ATOM   2591  CB  HIS A 417      20.601  76.227  72.471  1.00 23.39           C  
ATOM   2592  CG  HIS A 417      19.163  76.228  72.882  1.00 21.47           C  
ATOM   2593  CD2 HIS A 417      18.558  75.772  74.002  1.00 19.79           C  
ATOM   2594  ND1 HIS A 417      18.156  76.704  72.070  1.00 24.58           N  
ATOM   2595  CE1 HIS A 417      16.993  76.532  72.670  1.00 21.27           C  
ATOM   2596  NE2 HIS A 417      17.210  75.966  73.843  1.00 18.89           N  
ATOM   2597  N   PHE A 418      23.236  74.891  71.422  1.00 24.56           N  
ATOM   2598  CA  PHE A 418      24.668  75.135  71.281  1.00 26.73           C  
ATOM   2599  C   PHE A 418      25.161  74.656  69.919  1.00 25.32           C  
ATOM   2600  O   PHE A 418      25.976  75.316  69.270  1.00 26.03           O  
ATOM   2601  CB  PHE A 418      25.446  74.421  72.399  1.00 28.47           C  
ATOM   2602  CG  PHE A 418      26.805  74.996  72.644  1.00 30.08           C  
ATOM   2603  CD1 PHE A 418      26.992  75.981  73.604  1.00 33.44           C  
ATOM   2604  CD2 PHE A 418      27.896  74.572  71.903  1.00 32.24           C  
ATOM   2605  CE1 PHE A 418      28.250  76.537  73.816  1.00 34.27           C  
ATOM   2606  CE2 PHE A 418      29.152  75.121  72.110  1.00 33.53           C  
ATOM   2607  CZ  PHE A 418      29.325  76.106  73.068  1.00 33.25           C  
ATOM   2608  N   LEU A 419      24.653  73.508  69.490  1.00 25.86           N  
ATOM   2609  CA  LEU A 419      25.024  72.927  68.205  1.00 26.10           C  
ATOM   2610  C   LEU A 419      24.560  73.789  67.025  1.00 26.07           C  
ATOM   2611  O   LEU A 419      25.336  74.082  66.108  1.00 26.02           O  
ATOM   2612  CB  LEU A 419      24.426  71.524  68.095  1.00 25.61           C  
ATOM   2613  CG  LEU A 419      24.851  70.677  66.897  1.00 24.18           C  
ATOM   2614  CD1 LEU A 419      24.782  69.220  67.319  1.00 25.77           C  
ATOM   2615  CD2 LEU A 419      23.963  70.946  65.691  1.00 22.78           C  
ATOM   2616  N   TRP A 420      23.298  74.203  67.050  1.00 24.66           N  
ATOM   2617  CA  TRP A 420      22.761  74.928  65.909  1.00 25.17           C  
ATOM   2618  C   TRP A 420      23.152  76.397  65.951  1.00 24.51           C  
ATOM   2619  O   TRP A 420      23.210  77.066  64.914  1.00 22.71           O  
ATOM   2620  CB  TRP A 420      21.240  74.774  65.839  1.00 25.06           C  
ATOM   2621  CG  TRP A 420      20.808  73.373  65.541  1.00 26.04           C  
ATOM   2622  CD1 TRP A 420      19.957  72.602  66.281  1.00 25.88           C  
ATOM   2623  CD2 TRP A 420      21.224  72.564  64.435  1.00 28.39           C  
ATOM   2624  CE2 TRP A 420      20.588  71.314  64.569  1.00 27.48           C  
ATOM   2625  CE3 TRP A 420      22.074  72.775  63.340  1.00 27.62           C  
ATOM   2626  NE1 TRP A 420      19.822  71.363  65.705  1.00 26.83           N  
ATOM   2627  CZ2 TRP A 420      20.773  70.278  63.654  1.00 28.71           C  
ATOM   2628  CZ3 TRP A 420      22.259  71.743  62.431  1.00 26.24           C  
ATOM   2629  CH2 TRP A 420      21.611  70.511  62.593  1.00 26.87           C  
ATOM   2630  N   GLY A 421      23.441  76.893  67.151  1.00 23.96           N  
ATOM   2631  CA  GLY A 421      24.005  78.225  67.283  1.00 22.43           C  
ATOM   2632  C   GLY A 421      25.370  78.303  66.626  1.00 23.67           C  
ATOM   2633  O   GLY A 421      25.686  79.280  65.938  1.00 23.75           O  
ATOM   2634  N   LEU A 422      26.187  77.274  66.838  1.00 24.95           N  
ATOM   2635  CA  LEU A 422      27.503  77.190  66.199  1.00 26.32           C  
ATOM   2636  C   LEU A 422      27.342  76.973  64.698  1.00 28.41           C  
ATOM   2637  O   LEU A 422      27.902  77.716  63.882  1.00 30.08           O  
ATOM   2638  CB  LEU A 422      28.316  76.033  66.789  1.00 25.64           C  
ATOM   2639  CG  LEU A 422      28.896  76.226  68.197  1.00 25.46           C  
ATOM   2640  CD1 LEU A 422      29.625  74.973  68.639  1.00 26.68           C  
ATOM   2641  CD2 LEU A 422      29.855  77.402  68.192  1.00 27.89           C  
ATOM   2642  N   TRP A 423      26.572  75.946  64.343  1.00 29.22           N  
ATOM   2643  CA  TRP A 423      26.240  75.673  62.951  1.00 30.31           C  
ATOM   2644  C   TRP A 423      25.893  76.977  62.252  1.00 30.91           C  
ATOM   2645  O   TRP A 423      26.378  77.258  61.155  1.00 31.83           O  
ATOM   2646  CB  TRP A 423      25.047  74.713  62.882  1.00 28.28           C  
ATOM   2647  CG  TRP A 423      24.507  74.487  61.499  1.00 28.04           C  
ATOM   2648  CD1 TRP A 423      24.914  73.530  60.611  1.00 29.03           C  
ATOM   2649  CD2 TRP A 423      23.413  75.177  60.870  1.00 27.07           C  
ATOM   2650  CE2 TRP A 423      23.215  74.580  59.604  1.00 27.73           C  
ATOM   2651  CE3 TRP A 423      22.585  76.239  61.254  1.00 27.26           C  
ATOM   2652  NE1 TRP A 423      24.139  73.578  59.473  1.00 28.61           N  
ATOM   2653  CZ2 TRP A 423      22.220  75.007  58.719  1.00 27.42           C  
ATOM   2654  CZ3 TRP A 423      21.597  76.664  60.383  1.00 25.68           C  
ATOM   2655  CH2 TRP A 423      21.424  76.051  59.124  1.00 29.92           C  
ATOM   2656  N   SER A 424      25.055  77.775  62.909  1.00 31.96           N  
ATOM   2657  CA  SER A 424      24.489  78.970  62.300  1.00 31.27           C  
ATOM   2658  C   SER A 424      25.565  79.999  61.987  1.00 31.82           C  
ATOM   2659  O   SER A 424      25.507  80.664  60.946  1.00 31.47           O  
ATOM   2660  CB  SER A 424      23.445  79.585  63.227  1.00 28.65           C  
ATOM   2661  OG  SER A 424      22.494  80.307  62.471  1.00 28.99           O  
ATOM   2662  N   ILE A 425      26.542  80.125  62.888  1.00 32.73           N  
ATOM   2663  CA  ILE A 425      27.635  81.086  62.706  1.00 33.72           C  
ATOM   2664  C   ILE A 425      28.514  80.639  61.535  1.00 32.27           C  
ATOM   2665  O   ILE A 425      28.951  81.463  60.729  1.00 29.79           O  
ATOM   2666  CB  ILE A 425      28.518  81.227  63.990  1.00 33.49           C  
ATOM   2667  CG1 ILE A 425      27.655  81.649  65.185  1.00 34.79           C  
ATOM   2668  CG2 ILE A 425      29.598  82.280  63.770  1.00 33.19           C  
ATOM   2669  CD1 ILE A 425      28.456  81.948  66.451  1.00 33.75           C  
ATOM   2670  N   VAL A 426      28.747  79.332  61.443  1.00 32.32           N  
ATOM   2671  CA  VAL A 426      29.443  78.764  60.297  1.00 33.60           C  
ATOM   2672  C   VAL A 426      28.689  79.069  59.006  1.00 34.44           C  
ATOM   2673  O   VAL A 426      29.302  79.400  57.992  1.00 34.58           O  
ATOM   2674  CB  VAL A 426      29.612  77.227  60.428  1.00 33.23           C  
ATOM   2675  CG1 VAL A 426      30.272  76.665  59.170  1.00 33.81           C  
ATOM   2676  CG2 VAL A 426      30.466  76.897  61.643  1.00 31.99           C  
ATOM   2677  N   GLN A 427      27.362  78.976  59.043  1.00 34.58           N  
ATOM   2678  CA  GLN A 427      26.578  79.163  57.824  1.00 35.78           C  
ATOM   2679  C   GLN A 427      26.640  80.616  57.368  1.00 37.50           C  
ATOM   2680  O   GLN A 427      26.388  80.926  56.210  1.00 40.02           O  
ATOM   2681  CB  GLN A 427      25.113  78.763  58.043  1.00 35.18           C  
ATOM   2682  CG  GLN A 427      24.904  77.299  58.432  1.00 33.39           C  
ATOM   2683  CD  GLN A 427      25.625  76.337  57.508  1.00 32.70           C  
ATOM   2684  NE2 GLN A 427      26.487  75.502  58.079  1.00 30.49           N  
ATOM   2685  OE1 GLN A 427      25.412  76.347  56.293  1.00 31.03           O  
ATOM   2686  N   ALA A 428      26.977  81.505  58.292  1.00 37.88           N  
ATOM   2687  CA  ALA A 428      26.973  82.931  58.010  1.00 37.38           C  
ATOM   2688  C   ALA A 428      28.205  83.308  57.194  1.00 38.30           C  
ATOM   2689  O   ALA A 428      28.230  84.343  56.526  1.00 37.99           O  
ATOM   2690  CB  ALA A 428      26.945  83.721  59.321  1.00 34.78           C  
ATOM   2691  N   LYS A 429      29.230  82.465  57.257  1.00 39.41           N  
ATOM   2692  CA  LYS A 429      30.433  82.691  56.474  1.00 40.35           C  
ATOM   2693  C   LYS A 429      30.308  82.064  55.084  1.00 40.21           C  
ATOM   2694  O   LYS A 429      30.764  82.640  54.094  1.00 40.25           O  
ATOM   2695  CB  LYS A 429      31.652  82.100  57.188  1.00 39.95           C  
ATOM   2696  CG  LYS A 429      32.912  82.966  57.119  1.00 42.06           C  
ATOM   2697  CD  LYS A 429      33.393  83.197  55.685  1.00 43.06           C  
ATOM   2698  CE  LYS A 429      34.650  84.086  55.619  1.00 42.49           C  
ATOM   2699  NZ  LYS A 429      34.343  85.551  55.542  1.00 43.14           N1+
ATOM   2700  N   ILE A 430      29.687  80.887  55.015  1.00 39.36           N  
ATOM   2701  CA  ILE A 430      29.748  80.069  53.807  1.00 40.02           C  
ATOM   2702  C   ILE A 430      28.470  80.060  52.969  1.00 39.94           C  
ATOM   2703  O   ILE A 430      28.523  79.855  51.759  1.00 41.05           O  
ATOM   2704  CB  ILE A 430      30.115  78.607  54.143  1.00 40.91           C  
ATOM   2705  CG1 ILE A 430      28.959  77.930  54.881  1.00 41.23           C  
ATOM   2706  CG2 ILE A 430      31.374  78.569  55.005  1.00 40.70           C  
ATOM   2707  CD1 ILE A 430      29.223  76.463  55.219  1.00 40.43           C  
ATOM   2708  N   SER A 431      27.325  80.280  53.604  1.00 40.11           N  
ATOM   2709  CA  SER A 431      26.039  80.182  52.915  1.00 39.86           C  
ATOM   2710  C   SER A 431      25.634  81.482  52.228  1.00 40.59           C  
ATOM   2711  O   SER A 431      25.893  82.577  52.736  1.00 40.80           O  
ATOM   2712  CB  SER A 431      24.946  79.772  53.901  1.00 38.16           C  
ATOM   2713  OG  SER A 431      23.683  79.773  53.271  1.00 37.82           O  
ATOM   2714  N   SER A 432      24.997  81.351  51.069  1.00 41.24           N  
ATOM   2715  CA  SER A 432      24.537  82.503  50.300  1.00 41.30           C  
ATOM   2716  C   SER A 432      23.023  82.634  50.443  1.00 40.22           C  
ATOM   2717  O   SER A 432      22.423  83.620  50.008  1.00 39.83           O  
ATOM   2718  CB  SER A 432      24.913  82.336  48.822  1.00 43.91           C  
ATOM   2719  OG  SER A 432      24.407  81.110  48.302  1.00 47.56           O  
ATOM   2720  N   ILE A 433      22.413  81.627  51.061  1.00 38.02           N  
ATOM   2721  CA  ILE A 433      20.979  81.627  51.308  1.00 35.91           C  
ATOM   2722  C   ILE A 433      20.580  82.851  52.131  1.00 35.17           C  
ATOM   2723  O   ILE A 433      21.256  83.219  53.083  1.00 36.23           O  
ATOM   2724  CB  ILE A 433      20.568  80.334  52.046  1.00 35.69           C  
ATOM   2725  CG1 ILE A 433      20.911  79.128  51.170  1.00 35.12           C  
ATOM   2726  CG2 ILE A 433      19.080  80.354  52.375  1.00 33.76           C  
ATOM   2727  CD1 ILE A 433      20.687  77.787  51.831  1.00 36.09           C  
ATOM   2728  N   GLU A 434      19.478  83.483  51.758  1.00 34.70           N  
ATOM   2729  CA  GLU A 434      18.992  84.648  52.485  1.00 34.92           C  
ATOM   2730  C   GLU A 434      18.349  84.223  53.809  1.00 34.61           C  
ATOM   2731  O   GLU A 434      17.216  83.744  53.829  1.00 34.40           O  
ATOM   2732  CB  GLU A 434      17.968  85.398  51.628  1.00 35.44           C  
ATOM   2733  CG  GLU A 434      17.466  86.704  52.217  1.00 37.29           C  
ATOM   2734  CD  GLU A 434      16.537  87.453  51.269  1.00 38.98           C  
ATOM   2735  OE1 GLU A 434      16.304  88.664  51.485  1.00 40.26           O  
ATOM   2736  OE2 GLU A 434      16.034  86.837  50.303  1.00 41.13           O1-
ATOM   2737  N   PHE A 435      19.081  84.393  54.907  1.00 32.87           N  
ATOM   2738  CA  PHE A 435      18.598  84.041  56.240  1.00 30.57           C  
ATOM   2739  C   PHE A 435      19.465  84.789  57.237  1.00 31.04           C  
ATOM   2740  O   PHE A 435      20.669  84.926  57.031  1.00 31.78           O  
ATOM   2741  CB  PHE A 435      18.722  82.528  56.486  1.00 26.89           C  
ATOM   2742  CG  PHE A 435      18.163  82.076  57.820  1.00 25.90           C  
ATOM   2743  CD1 PHE A 435      16.794  81.923  58.001  1.00 23.87           C  
ATOM   2744  CD2 PHE A 435      19.003  81.828  58.898  1.00 23.99           C  
ATOM   2745  CE1 PHE A 435      16.271  81.531  59.241  1.00 24.04           C  
ATOM   2746  CE2 PHE A 435      18.489  81.435  60.141  1.00 23.12           C  
ATOM   2747  CZ  PHE A 435      17.125  81.288  60.309  1.00 22.83           C  
ATOM   2748  N   GLY A 436      18.861  85.280  58.311  1.00 31.98           N  
ATOM   2749  CA  GLY A 436      19.647  85.960  59.330  1.00 32.69           C  
ATOM   2750  C   GLY A 436      20.376  84.962  60.214  1.00 31.98           C  
ATOM   2751  O   GLY A 436      19.961  84.728  61.344  1.00 31.95           O  
ATOM   2752  N   TYR A 437      21.459  84.376  59.708  1.00 31.38           N  
ATOM   2753  CA  TYR A 437      22.168  83.327  60.444  1.00 33.15           C  
ATOM   2754  C   TYR A 437      22.820  83.825  61.736  1.00 33.37           C  
ATOM   2755  O   TYR A 437      22.793  83.140  62.764  1.00 31.60           O  
ATOM   2756  CB  TYR A 437      23.239  82.680  59.562  1.00 32.98           C  
ATOM   2757  CG  TYR A 437      22.701  81.784  58.463  1.00 35.76           C  
ATOM   2758  CD1 TYR A 437      22.096  80.570  58.761  1.00 34.34           C  
ATOM   2759  CD2 TYR A 437      22.860  82.119  57.127  1.00 36.29           C  
ATOM   2760  CE1 TYR A 437      21.676  79.717  57.764  1.00 36.86           C  
ATOM   2761  CE2 TYR A 437      22.443  81.271  56.124  1.00 38.46           C  
ATOM   2762  CZ  TYR A 437      21.854  80.069  56.442  1.00 37.86           C  
ATOM   2763  OH  TYR A 437      21.459  79.216  55.427  1.00 38.61           O  
ATOM   2764  N   MET A 438      23.410  85.015  61.681  1.00 32.96           N  
ATOM   2765  CA  MET A 438      24.007  85.613  62.863  1.00 34.15           C  
ATOM   2766  C   MET A 438      22.952  85.904  63.921  1.00 35.11           C  
ATOM   2767  O   MET A 438      23.144  85.585  65.097  1.00 35.47           O  
ATOM   2768  CB  MET A 438      24.745  86.900  62.496  1.00 33.52           C  
ATOM   2769  CG  MET A 438      26.039  86.656  61.766  1.00 32.05           C  
ATOM   2770  SD  MET A 438      27.020  85.387  62.579  1.00 32.82           S  
ATOM   2771  CE  MET A 438      27.260  86.153  64.211  1.00 31.27           C  
ATOM   2772  N   ASP A 439      21.833  86.498  63.515  1.00 35.76           N  
ATOM   2773  CA  ASP A 439      20.763  86.786  64.467  1.00 36.48           C  
ATOM   2774  C   ASP A 439      20.241  85.489  65.069  1.00 35.30           C  
ATOM   2775  O   ASP A 439      19.999  85.408  66.279  1.00 36.79           O  
ATOM   2776  CB  ASP A 439      19.620  87.547  63.781  1.00 38.74           C  
ATOM   2777  CG  ASP A 439      19.974  89.001  63.507  1.00 40.58           C  
ATOM   2778  OD1 ASP A 439      21.011  89.472  64.015  1.00 39.44           O  
ATOM   2779  OD2 ASP A 439      19.212  89.674  62.782  1.00 44.02           O1-
ATOM   2780  N   TYR A 440      20.090  84.474  64.223  1.00 31.91           N  
ATOM   2781  CA  TYR A 440      19.648  83.156  64.666  1.00 30.12           C  
ATOM   2782  C   TYR A 440      20.635  82.472  65.619  1.00 28.83           C  
ATOM   2783  O   TYR A 440      20.223  81.754  66.533  1.00 29.28           O  
ATOM   2784  CB  TYR A 440      19.399  82.260  63.452  1.00 26.35           C  
ATOM   2785  CG  TYR A 440      18.862  80.908  63.819  1.00 26.02           C  
ATOM   2786  CD1 TYR A 440      17.554  80.763  64.269  1.00 25.83           C  
ATOM   2787  CD2 TYR A 440      19.655  79.768  63.713  1.00 24.13           C  
ATOM   2788  CE1 TYR A 440      17.047  79.524  64.603  1.00 23.88           C  
ATOM   2789  CE2 TYR A 440      19.154  78.517  64.043  1.00 23.06           C  
ATOM   2790  CZ  TYR A 440      17.852  78.398  64.486  1.00 24.59           C  
ATOM   2791  OH  TYR A 440      17.330  77.154  64.799  1.00 21.69           O  
ATOM   2792  N   ALA A 441      21.930  82.687  65.394  1.00 27.94           N  
ATOM   2793  CA  ALA A 441      22.963  82.211  66.311  1.00 28.22           C  
ATOM   2794  C   ALA A 441      22.768  82.818  67.704  1.00 29.53           C  
ATOM   2795  O   ALA A 441      22.761  82.100  68.716  1.00 30.74           O  
ATOM   2796  CB  ALA A 441      24.339  82.573  65.782  1.00 27.61           C  
ATOM   2797  N   GLN A 442      22.598  84.135  67.753  1.00 29.38           N  
ATOM   2798  CA  GLN A 442      22.340  84.817  69.014  1.00 30.57           C  
ATOM   2799  C   GLN A 442      21.048  84.306  69.648  1.00 31.59           C  
ATOM   2800  O   GLN A 442      21.004  84.018  70.841  1.00 32.47           O  
ATOM   2801  CB  GLN A 442      22.230  86.334  68.806  1.00 30.47           C  
ATOM   2802  CG  GLN A 442      22.133  87.113  70.104  1.00 30.95           C  
ATOM   2803  CD  GLN A 442      23.243  86.744  71.075  1.00 34.10           C  
ATOM   2804  NE2 GLN A 442      22.885  86.527  72.336  1.00 33.39           N  
ATOM   2805  OE1 GLN A 442      24.409  86.649  70.690  1.00 37.32           O  
ATOM   2806  N   ALA A 443      19.990  84.195  68.853  1.00 31.09           N  
ATOM   2807  CA  ALA A 443      18.726  83.722  69.392  1.00 31.08           C  
ATOM   2808  C   ALA A 443      18.927  82.377  70.082  1.00 30.82           C  
ATOM   2809  O   ALA A 443      18.402  82.161  71.170  1.00 32.57           O  
ATOM   2810  CB  ALA A 443      17.681  83.605  68.285  1.00 32.12           C  
ATOM   2811  N   ARG A 444      19.701  81.481  69.472  1.00 29.15           N  
ATOM   2812  CA  ARG A 444      19.921  80.159  70.061  1.00 29.12           C  
ATOM   2813  C   ARG A 444      20.698  80.212  71.381  1.00 29.35           C  
ATOM   2814  O   ARG A 444      20.378  79.488  72.327  1.00 29.92           O  
ATOM   2815  CB  ARG A 444      20.652  79.236  69.079  1.00 24.51           C  
ATOM   2816  CG  ARG A 444      19.836  78.822  67.870  1.00 26.01           C  
ATOM   2817  CD  ARG A 444      18.395  78.455  68.219  1.00 25.83           C  
ATOM   2818  NE  ARG A 444      18.291  77.236  69.026  1.00 28.06           N  
ATOM   2819  CZ  ARG A 444      18.060  76.018  68.537  1.00 27.37           C  
ATOM   2820  NH1 ARG A 444      17.910  75.829  67.232  1.00 23.66           N1+
ATOM   2821  NH2 ARG A 444      17.951  74.990  69.366  1.00 26.61           N  
ATOM   2822  N   PHE A 445      21.720  81.065  71.440  1.00 30.09           N  
ATOM   2823  CA  PHE A 445      22.509  81.227  72.660  1.00 29.59           C  
ATOM   2824  C   PHE A 445      21.761  81.993  73.748  1.00 29.61           C  
ATOM   2825  O   PHE A 445      22.011  81.803  74.935  1.00 30.08           O  
ATOM   2826  CB  PHE A 445      23.837  81.928  72.349  1.00 29.37           C  
ATOM   2827  CG  PHE A 445      24.865  81.019  71.744  1.00 29.47           C  
ATOM   2828  CD1 PHE A 445      25.571  80.127  72.535  1.00 30.15           C  
ATOM   2829  CD2 PHE A 445      25.100  81.029  70.382  1.00 30.46           C  
ATOM   2830  CE1 PHE A 445      26.494  79.252  71.972  1.00 31.14           C  
ATOM   2831  CE2 PHE A 445      26.017  80.163  69.812  1.00 31.45           C  
ATOM   2832  CZ  PHE A 445      26.714  79.270  70.611  1.00 30.24           C  
ATOM   2833  N   ASP A 446      20.838  82.861  73.363  1.00 29.39           N  
ATOM   2834  CA  ASP A 446      19.970  83.453  74.366  1.00 31.38           C  
ATOM   2835  C   ASP A 446      19.188  82.352  75.065  1.00 30.77           C  
ATOM   2836  O   ASP A 446      19.224  82.231  76.289  1.00 31.33           O  
ATOM   2837  CB  ASP A 446      19.028  84.464  73.725  1.00 29.68           C  
ATOM   2838  CG  ASP A 446      19.718  85.768  73.426  1.00 32.89           C  
ATOM   2839  OD1 ASP A 446      20.745  86.056  74.074  1.00 33.75           O  
ATOM   2840  OD2 ASP A 446      19.248  86.511  72.542  1.00 35.84           O1-
ATOM   2841  N   ALA A 447      18.509  81.533  74.275  1.00 31.35           N  
ATOM   2842  CA  ALA A 447      17.715  80.431  74.804  1.00 31.57           C  
ATOM   2843  C   ALA A 447      18.578  79.459  75.604  1.00 31.53           C  
ATOM   2844  O   ALA A 447      18.113  78.863  76.575  1.00 32.83           O  
ATOM   2845  CB  ALA A 447      17.020  79.691  73.660  1.00 28.66           C  
ATOM   2846  N   TYR A 448      19.835  79.307  75.195  1.00 30.42           N  
ATOM   2847  CA  TYR A 448      20.749  78.397  75.878  1.00 30.14           C  
ATOM   2848  C   TYR A 448      20.975  78.831  77.315  1.00 30.27           C  
ATOM   2849  O   TYR A 448      20.744  78.061  78.252  1.00 30.75           O  
ATOM   2850  CB  TYR A 448      22.092  78.339  75.149  1.00 28.98           C  
ATOM   2851  CG  TYR A 448      23.177  77.605  75.913  1.00 28.84           C  
ATOM   2852  CD1 TYR A 448      23.305  76.226  75.817  1.00 25.74           C  
ATOM   2853  CD2 TYR A 448      24.086  78.300  76.722  1.00 27.01           C  
ATOM   2854  CE1 TYR A 448      24.296  75.557  76.498  1.00 27.35           C  
ATOM   2855  CE2 TYR A 448      25.080  77.638  77.409  1.00 24.31           C  
ATOM   2856  CZ  TYR A 448      25.180  76.266  77.294  1.00 26.85           C  
ATOM   2857  OH  TYR A 448      26.148  75.585  77.986  1.00 27.86           O  
ATOM   2858  N   PHE A 449      21.427  80.070  77.484  1.00 29.44           N  
ATOM   2859  CA  PHE A 449      21.641  80.630  78.817  1.00 28.18           C  
ATOM   2860  C   PHE A 449      20.334  80.780  79.587  1.00 27.75           C  
ATOM   2861  O   PHE A 449      20.297  80.522  80.785  1.00 29.45           O  
ATOM   2862  CB  PHE A 449      22.364  81.972  78.723  1.00 24.84           C  
ATOM   2863  CG  PHE A 449      23.789  81.851  78.250  1.00 26.81           C  
ATOM   2864  CD1 PHE A 449      24.759  81.289  79.065  1.00 25.60           C  
ATOM   2865  CD2 PHE A 449      24.154  82.296  76.991  1.00 26.54           C  
ATOM   2866  CE1 PHE A 449      26.060  81.167  78.632  1.00 26.77           C  
ATOM   2867  CE2 PHE A 449      25.446  82.182  76.548  1.00 28.06           C  
ATOM   2868  CZ  PHE A 449      26.407  81.615  77.371  1.00 30.11           C  
ATOM   2869  N   HIS A 450      19.259  81.174  78.908  1.00 28.69           N  
ATOM   2870  CA  HIS A 450      17.943  81.214  79.548  1.00 30.75           C  
ATOM   2871  C   HIS A 450      17.507  79.825  80.023  1.00 32.66           C  
ATOM   2872  O   HIS A 450      16.925  79.686  81.105  1.00 35.05           O  
ATOM   2873  CB  HIS A 450      16.889  81.773  78.589  1.00 31.71           C  
ATOM   2874  CG  HIS A 450      15.502  81.804  79.161  1.00 35.20           C  
ATOM   2875  CD2 HIS A 450      14.794  82.810  79.733  1.00 36.15           C  
ATOM   2876  ND1 HIS A 450      14.676  80.696  79.183  1.00 37.34           N  
ATOM   2877  CE1 HIS A 450      13.521  81.020  79.742  1.00 36.79           C  
ATOM   2878  NE2 HIS A 450      13.566  82.295  80.083  1.00 37.31           N  
ATOM   2879  N   GLN A 451      17.785  78.799  79.221  1.00 32.69           N  
ATOM   2880  CA  GLN A 451      17.481  77.420  79.594  1.00 34.32           C  
ATOM   2881  C   GLN A 451      18.357  76.944  80.757  1.00 35.05           C  
ATOM   2882  O   GLN A 451      17.893  76.205  81.619  1.00 33.98           O  
ATOM   2883  CB  GLN A 451      17.681  76.483  78.393  1.00 36.13           C  
ATOM   2884  CG  GLN A 451      17.484  75.001  78.707  1.00 38.81           C  
ATOM   2885  CD  GLN A 451      16.019  74.626  78.844  1.00 42.45           C  
ATOM   2886  NE2 GLN A 451      15.154  75.633  78.871  1.00 43.93           N  
ATOM   2887  OE1 GLN A 451      15.668  73.448  78.922  1.00 45.04           O  
ATOM   2888  N   LYS A 452      19.623  77.361  80.752  1.00 35.52           N  
ATOM   2889  CA  LYS A 452      20.545  77.094  81.854  1.00 37.73           C  
ATOM   2890  C   LYS A 452      19.974  77.640  83.162  1.00 39.35           C  
ATOM   2891  O   LYS A 452      19.933  76.937  84.169  1.00 38.38           O  
ATOM   2892  CB  LYS A 452      21.900  77.761  81.592  1.00 35.97           C  
ATOM   2893  CG  LYS A 452      23.007  76.822  81.161  1.00 35.33           C  
ATOM   2894  CD  LYS A 452      24.326  77.578  81.015  1.00 36.52           C  
ATOM   2895  CE  LYS A 452      25.491  76.774  81.584  1.00 37.68           C  
ATOM   2896  NZ  LYS A 452      26.505  77.638  82.269  1.00 36.63           N1+
ATOM   2897  N   ARG A 453      19.538  78.898  83.132  1.00 42.10           N  
ATOM   2898  CA  ARG A 453      18.968  79.555  84.306  1.00 45.05           C  
ATOM   2899  C   ARG A 453      17.717  78.830  84.814  1.00 44.89           C  
ATOM   2900  O   ARG A 453      17.521  78.689  86.019  1.00 46.02           O  
ATOM   2901  CB  ARG A 453      18.609  81.010  83.977  1.00 48.82           C  
ATOM   2902  CG  ARG A 453      19.790  81.931  83.728  1.00 52.56           C  
ATOM   2903  CD  ARG A 453      19.375  83.400  83.878  1.00 58.21           C  
ATOM   2904  NE  ARG A 453      18.829  83.691  85.205  1.00 62.70           N  
ATOM   2905  CZ  ARG A 453      17.568  84.057  85.445  1.00 64.99           C  
ATOM   2906  NH1 ARG A 453      17.169  84.299  86.690  1.00 65.34           N1+
ATOM   2907  NH2 ARG A 453      16.702  84.191  84.446  1.00 66.67           N  
ATOM   2908  N   LYS A 454      16.872  78.389  83.889  1.00 43.51           N  
ATOM   2909  CA  LYS A 454      15.691  77.602  84.218  1.00 41.00           C  
ATOM   2910  C   LYS A 454      16.039  76.322  84.971  1.00 41.02           C  
ATOM   2911  O   LYS A 454      15.343  75.940  85.904  1.00 41.12           O  
ATOM   2912  CB  LYS A 454      14.941  77.224  82.944  1.00 41.52           C  
ATOM   2913  CG  LYS A 454      13.609  77.901  82.789  1.00 43.58           C  
ATOM   2914  CD  LYS A 454      12.502  76.878  82.680  1.00 43.62           C  
ATOM   2915  CE  LYS A 454      12.465  76.254  81.304  1.00 43.24           C  
ATOM   2916  NZ  LYS A 454      11.173  75.549  81.098  1.00 46.70           N1+
ATOM   2917  N   LEU A 455      17.110  75.654  84.554  1.00 40.61           N  
ATOM   2918  CA  LEU A 455      17.489  74.370  85.129  1.00 42.13           C  
ATOM   2919  C   LEU A 455      18.393  74.508  86.346  1.00 43.97           C  
ATOM   2920  O   LEU A 455      18.721  73.514  86.997  1.00 43.18           O  
ATOM   2921  CB  LEU A 455      18.198  73.508  84.083  1.00 41.02           C  
ATOM   2922  CG  LEU A 455      17.325  73.020  82.926  1.00 43.06           C  
ATOM   2923  CD1 LEU A 455      18.182  72.279  81.918  1.00 40.47           C  
ATOM   2924  CD2 LEU A 455      16.205  72.122  83.463  1.00 43.91           C  
ATOM   2925  N   GLY A 456      18.811  75.734  86.642  1.00 46.03           N  
ATOM   2926  CA  GLY A 456      19.748  75.942  87.729  1.00 49.12           C  
ATOM   2927  C   GLY A 456      21.063  75.203  87.535  1.00 51.72           C  
ATOM   2928  O   GLY A 456      21.738  74.859  88.508  1.00 52.81           O  
ATOM   2929  N   VAL A 457      21.431  74.946  86.283  1.00 53.50           N  
ATOM   2930  CA  VAL A 457      22.725  74.338  85.981  1.00 54.81           C  
ATOM   2931  C   VAL A 457      23.726  75.366  85.445  1.00 55.03           C  
ATOM   2932  O   VAL A 457      24.898  74.982  85.224  1.00 54.49           O  
ATOM   2933  CB  VAL A 457      22.586  73.189  84.947  1.00 55.63           C  
ATOM   2934  CG1 VAL A 457      21.722  72.074  85.525  1.00 55.13           C  
ATOM   2935  CG2 VAL A 457      21.990  73.722  83.640  1.00 55.01           C  
ATOM   2936  OXT VAL A 457      23.324  76.538  85.254  1.00 53.72           O1-
TER   
HETATM 2937  C1  5R8 A 501      19.552  72.415  60.229  1.00 51.53           C  
HETATM 2938  N2  5R8 A 501      18.241  72.579  60.879  1.00 53.51           N  
HETATM 2939  C6  5R8 A 501      17.164  73.186  60.057  1.00 53.92           C  
HETATM 2940  C7  5R8 A 501      17.416  74.664  59.639  1.00 54.46           C  
HETATM 2941  N8  5R8 A 501      17.782  75.644  60.721  1.00 53.39           N  
HETATM 2942  C9  5R8 A 501      17.379  75.277  62.099  1.00 53.62           C  
HETATM 2943  C10 5R8 A 501      18.405  74.356  62.753  1.00 53.69           C  
HETATM 2944  C11 5R8 A 501      18.222  72.882  62.345  1.00 53.92           C  
HETATM 2945  C22 5R8 A 501      17.701  77.112  60.420  1.00 55.29           C  
HETATM 2946  C23 5R8 A 501      17.217  77.563  59.037  1.00 57.46           C  
HETATM 2947  C26 5R8 A 501      18.159  77.938  58.031  1.00 57.41           C  
HETATM 2948  C27 5R8 A 501      17.721  78.355  56.753  1.00 57.28           C  
HETATM 2949  C28 5R8 A 501      16.320  78.415  56.452  1.00 57.43           C  
HETATM 2950  C29 5R8 A 501      15.377  78.045  57.453  1.00 56.21           C  
HETATM 2951  C30 5R8 A 501      15.816  77.628  58.728  1.00 57.47           C  
HETATM 2952  C35 5R8 A 501      15.839  78.859  55.088  1.00 57.56           C  
HETATM 2953  N36 5R8 A 501      16.069  80.290  54.850  1.00 55.50           N  
HETATM 2954  O   HOH A 601      16.116  81.754  71.250  1.00 25.80           O  
HETATM 2955  O   HOH A 602       9.834  85.209  79.294  1.00 38.71           O  
HETATM 2956  O   HOH A 603      20.016  50.169  66.486  1.00 33.41           O  
HETATM 2957  O   HOH A 604      14.961  50.997  48.571  1.00 24.79           O  
HETATM 2958  O   HOH A 605      15.748  59.000  88.212  1.00 22.37           O  
HETATM 2959  O   HOH A 606      12.208  69.659  54.181  1.00 32.30           O  
HETATM 2960  O   HOH A 607      15.175  66.026  66.713  1.00 13.73           O  
HETATM 2961  O   HOH A 608       0.617  54.323  28.257  1.00 34.99           O  
HETATM 2962  O   HOH A 609      13.320  81.249  56.980  1.00 37.60           O  
HETATM 2963  O   HOH A 610      18.968  60.206  82.632  1.00 32.22           O  
HETATM 2964  O   HOH A 611       5.198  67.951  69.200  1.00 32.01           O  
HETATM 2965  O   HOH A 612      12.299  52.424  47.358  1.00 39.50           O  
HETATM 2966  O   HOH A 613      26.177  61.560  69.472  1.00 38.43           O  
HETATM 2967  O   HOH A 614       2.571  56.633  78.718  1.00 41.82           O  
HETATM 2968  O   HOH A 615      18.517  64.959  59.550  1.00 27.72           O  
HETATM 2969  O   HOH A 616       5.721  58.891  43.594  1.00 24.04           O  
HETATM 2970  O   HOH A 617      -0.626  61.258  26.188  1.00 40.33           O  
HETATM 2971  O   HOH A 618      29.433  81.923  78.871  1.00 44.12           O  
HETATM 2972  O   HOH A 619      17.147  67.472  57.529  1.00 35.10           O  
HETATM 2973  O   HOH A 620       6.053  77.363  60.730  1.00 35.20           O  
HETATM 2974  O   HOH A 621      13.862  57.849  82.002  1.00 36.30           O  
HETATM 2975  O   HOH A 622      13.223  56.852  52.111  1.00 29.10           O  
HETATM 2976  O   HOH A 623       2.436  55.372  71.849  1.00 29.61           O  
HETATM 2977  O   HOH A 624      15.108  75.669  76.137  1.00 42.82           O  
HETATM 2978  O   HOH A 625      25.497  88.126  68.290  1.00 46.38           O  
HETATM 2979  O   HOH A 626       8.565  81.691  67.443  1.00 30.80           O  
HETATM 2980  O   HOH A 627      37.175  83.924  57.553  1.00 37.81           O  
HETATM 2981  O   HOH A 628      34.335  82.317  72.611  1.00 37.11           O  
HETATM 2982  O   HOH A 629      15.733  71.128  64.239  1.00 22.79           O  
HETATM 2983  O   HOH A 630      16.632  73.347  66.702  1.00 17.59           O  
HETATM 2984  O   HOH A 631      12.793  86.461  67.454  1.00 37.48           O  
HETATM 2985  O   HOH A 632      29.161  63.263  71.378  1.00 29.54           O  
HETATM 2986  O   HOH A 633      12.910  52.366  39.970  1.00 29.99           O  
HETATM 2987  O   HOH A 634      23.271  60.005  44.706  1.00 40.42           O  
HETATM 2988  O   HOH A 635       5.168  75.677  68.600  1.00 27.20           O  
HETATM 2989  O   HOH A 636       4.837  53.507  94.709  1.00 40.79           O  
HETATM 2990  O   HOH A 637      23.024  55.288  38.463  1.00 28.35           O  
HETATM 2991  O   HOH A 638      15.869  59.074  81.513  1.00 30.97           O  
HETATM 2992  O   HOH A 639      19.220  84.485  78.145  1.00 37.65           O  
HETATM 2993  O   HOH A 640      35.466  66.887  65.433  1.00 32.01           O  
HETATM 2994  O   HOH A 641      26.540  61.792  77.672  1.00 36.73           O  
HETATM 2995  O   HOH A 642      17.838  65.507  54.363  1.00 29.78           O  
HETATM 2996  O   HOH A 643      38.899  79.711  75.525  1.00 43.08           O  
HETATM 2997  O   HOH A 644       6.603  70.559  25.938  1.00 40.61           O  
HETATM 2998  O   HOH A 645      20.294  47.381  59.457  1.00 25.34           O  
HETATM 2999  O   HOH A 646      13.246  48.914  61.099  1.00 46.44           O  
HETATM 3000  O   HOH A 647       2.446  59.142  41.496  1.00 31.75           O  
HETATM 3001  O   HOH A 648       7.258  74.057  33.495  1.00 40.88           O  
HETATM 3002  O   HOH A 649       1.814  71.417  49.688  1.00 32.49           O  
HETATM 3003  O   HOH A 650       7.040  79.882  68.180  1.00 32.54           O  
HETATM 3004  O   HOH A 651      20.509  63.061  32.200  1.00 31.83           O  
HETATM 3005  O   HOH A 652      15.299  70.694  55.423  1.00 40.72           O  
HETATM 3006  O   HOH A 653      -1.520  68.745  51.874  1.00 41.94           O  
HETATM 3007  O   HOH A 654      -0.807  75.804  56.166  1.00 49.62           O  
HETATM 3008  O   HOH A 655      22.740  81.928  82.334  1.00 38.66           O  
HETATM 3009  O   HOH A 656      31.491  62.003  50.391  1.00 45.38           O  
HETATM 3010  O   HOH A 657      18.238  74.013  37.748  1.00 49.02           O  
HETATM 3011  O   HOH A 658      31.027  85.925  54.208  1.00 38.66           O  
HETATM 3012  O   HOH A 659       0.772  63.802  80.305  1.00 29.60           O  
HETATM 3013  O   HOH A 660      23.533  86.822  58.515  1.00 34.88           O  
HETATM 3014  O   HOH A 661      17.138  87.083  67.260  1.00 42.29           O  
HETATM 3015  O   HOH A 662       2.960  83.452  78.212  1.00 40.41           O  
CONECT 2937 2938
CONECT 2938 2937 2944 2939
CONECT 2939 2938 2940
CONECT 2940 2939 2941
CONECT 2941 2940 2942 2945
CONECT 2942 2941 2943
CONECT 2943 2942 2944
CONECT 2944 2938 2943
CONECT 2945 2941 2946
CONECT 2946 2945 2947 2951
CONECT 2947 2946 2948
CONECT 2948 2947 2949
CONECT 2949 2948 2950 2952
CONECT 2950 2949 2951
CONECT 2951 2946 2950
CONECT 2952 2949 2953
CONECT 2953 2952
END
