# Supplementary material for: Solvent-Site Prediction for Fragment Docking and Its Implication on Fragment-Based Drug Discovery
Source: J Chem Inf Model. 2025 Nov 24;65(23):12959–77. doi: 10.1021/acs.jcim.5c02352 (PMC12690578; doi:10.1021/acs.jcim.5c02352)
Supplement: Supplementary file 3 [file ci5c02352_si_003.zip › Frag2Lead_dataset/2016-01/rec-lead.pdb]

ATOM      1  N   GLN A  82       8.824  74.960  36.742  1.00 81.33           N  
ATOM      2  CA  GLN A  82       9.184  75.847  35.594  1.00 81.29           C  
ATOM      3  C   GLN A  82      10.710  75.945  35.411  1.00 80.11           C  
ATOM      4  O   GLN A  82      11.268  77.039  35.356  1.00 80.40           O  
ATOM      5  CB  GLN A  82       8.589  77.240  35.836  1.00 82.95           C  
ATOM      6  CG  GLN A  82       8.718  78.212  34.662  1.00 86.09           C  
ATOM      7  CD  GLN A  82       7.572  78.103  33.666  1.00 86.49           C  
ATOM      8  NE2 GLN A  82       7.319  76.889  33.189  1.00 86.38           N  
ATOM      9  OE1 GLN A  82       6.925  79.100  33.330  1.00 85.16           O  
ATOM     10  N   PRO A  83      11.401  74.793  35.313  1.00 78.88           N  
ATOM     11  CA  PRO A  83      12.869  74.749  35.368  1.00 78.12           C  
ATOM     12  C   PRO A  83      13.558  75.386  34.170  1.00 78.17           C  
ATOM     13  O   PRO A  83      12.917  75.767  33.193  1.00 77.45           O  
ATOM     14  CB  PRO A  83      13.185  73.254  35.466  1.00 77.35           C  
ATOM     15  CG  PRO A  83      11.918  72.616  35.904  1.00 77.44           C  
ATOM     16  CD  PRO A  83      10.833  73.437  35.276  1.00 78.35           C  
ATOM     17  N   GLU A  84      14.878  75.488  34.253  1.00 78.70           N  
ATOM     18  CA  GLU A  84      15.676  75.998  33.146  1.00 80.53           C  
ATOM     19  C   GLU A  84      15.952  74.867  32.165  1.00 79.58           C  
ATOM     20  O   GLU A  84      15.938  73.699  32.539  1.00 80.09           O  
ATOM     21  CB  GLU A  84      16.994  76.540  33.674  1.00 82.51           C  
ATOM     22  CG  GLU A  84      16.936  76.915  35.133  1.00 88.24           C  
ATOM     23  CD  GLU A  84      18.264  76.698  35.841  1.00 92.60           C  
ATOM     24  OE1 GLU A  84      18.738  75.537  35.895  1.00 93.66           O  
ATOM     25  OE2 GLU A  84      18.836  77.692  36.344  1.00 94.17           O1-
ATOM     26  N   PRO A  85      16.225  75.205  30.898  1.00 78.38           N  
ATOM     27  CA  PRO A  85      16.387  74.204  29.838  1.00 77.27           C  
ATOM     28  C   PRO A  85      17.365  73.066  30.143  1.00 75.98           C  
ATOM     29  O   PRO A  85      17.117  71.926  29.767  1.00 75.89           O  
ATOM     30  CB  PRO A  85      16.815  75.030  28.618  1.00 77.49           C  
ATOM     31  CG  PRO A  85      17.115  76.416  29.146  1.00 77.64           C  
ATOM     32  CD  PRO A  85      16.293  76.578  30.375  1.00 77.97           C  
ATOM     33  N   ARG A  86      18.463  73.370  30.827  1.00 75.58           N  
ATOM     34  CA  ARG A  86      19.492  72.373  31.116  1.00 75.07           C  
ATOM     35  C   ARG A  86      18.922  71.246  31.962  1.00 73.37           C  
ATOM     36  O   ARG A  86      18.778  70.113  31.506  1.00 73.50           O  
ATOM     37  CB  ARG A  86      20.650  73.014  31.876  1.00 78.36           C  
ATOM     38  CG  ARG A  86      22.014  72.487  31.488  1.00 82.44           C  
ATOM     39  CD  ARG A  86      22.554  73.268  30.300  1.00 85.86           C  
ATOM     40  NE  ARG A  86      22.681  72.437  29.107  1.00 88.87           N  
ATOM     41  CZ  ARG A  86      23.708  71.624  28.882  1.00 91.25           C  
ATOM     42  NH1 ARG A  86      23.758  70.897  27.771  1.00 91.61           N1+
ATOM     43  NH2 ARG A  86      24.688  71.537  29.776  1.00 92.32           N  
ATOM     44  N   THR A  87      18.602  71.561  33.208  1.00 71.11           N  
ATOM     45  CA  THR A  87      17.846  70.634  34.021  1.00 69.67           C  
ATOM     46  C   THR A  87      16.553  70.468  33.229  1.00 68.71           C  
ATOM     47  O   THR A  87      16.351  71.172  32.252  1.00 70.81           O  
ATOM     48  CB  THR A  87      17.564  71.228  35.425  1.00 69.14           C  
ATOM     49  CG2 THR A  87      18.680  72.194  35.821  1.00 66.75           C  
ATOM     50  OG1 THR A  87      16.323  71.941  35.414  1.00 69.00           O  
ATOM     51  N   ARG A  88      15.691  69.543  33.630  1.00 67.31           N  
ATOM     52  CA  ARG A  88      14.465  69.237  32.882  1.00 66.44           C  
ATOM     53  C   ARG A  88      14.761  68.448  31.619  1.00 65.34           C  
ATOM     54  O   ARG A  88      14.051  67.504  31.302  1.00 65.91           O  
ATOM     55  CB  ARG A  88      13.662  70.510  32.542  1.00 64.40           C  
ATOM     56  CG  ARG A  88      13.867  71.098  31.152  1.00 62.85           C  
ATOM     57  CD  ARG A  88      13.030  70.427  30.064  1.00 63.86           C  
ATOM     58  NE  ARG A  88      11.585  70.564  30.257  1.00 62.78           N  
ATOM     59  CZ  ARG A  88      10.667  70.187  29.363  1.00 61.87           C  
ATOM     60  NH1 ARG A  88      11.030  69.655  28.205  1.00 60.32           N1+
ATOM     61  NH2 ARG A  88       9.380  70.321  29.636  1.00 59.98           N  
ATOM     62  N   ARG A  89      15.814  68.820  30.905  1.00 64.89           N  
ATOM     63  CA  ARG A  89      16.350  67.941  29.880  1.00 64.71           C  
ATOM     64  C   ARG A  89      17.077  66.778  30.542  1.00 62.39           C  
ATOM     65  O   ARG A  89      16.890  65.622  30.172  1.00 62.77           O  
ATOM     66  CB  ARG A  89      17.308  68.702  28.971  1.00 68.92           C  
ATOM     67  CG  ARG A  89      16.700  69.047  27.630  1.00 74.84           C  
ATOM     68  CD  ARG A  89      17.686  69.737  26.703  1.00 79.30           C  
ATOM     69  NE  ARG A  89      17.050  70.004  25.420  1.00 83.79           N  
ATOM     70  CZ  ARG A  89      16.103  70.920  25.246  1.00 86.70           C  
ATOM     71  NH1 ARG A  89      15.558  71.107  24.048  1.00 88.31           N1+
ATOM     72  NH2 ARG A  89      15.706  71.658  26.275  1.00 87.41           N  
ATOM     73  N   ARG A  90      17.904  67.084  31.532  1.00 59.59           N  
ATOM     74  CA  ARG A  90      18.548  66.039  32.307  1.00 56.51           C  
ATOM     75  C   ARG A  90      17.498  65.355  33.172  1.00 54.05           C  
ATOM     76  O   ARG A  90      17.484  64.130  33.307  1.00 53.63           O  
ATOM     77  CB  ARG A  90      19.652  66.639  33.175  1.00 57.92           C  
ATOM     78  CG  ARG A  90      20.746  67.306  32.369  1.00 59.68           C  
ATOM     79  CD  ARG A  90      21.510  68.296  33.203  1.00 63.34           C  
ATOM     80  NE  ARG A  90      22.792  67.763  33.643  1.00 66.71           N  
ATOM     81  CZ  ARG A  90      23.968  68.324  33.367  1.00 69.96           C  
ATOM     82  NH1 ARG A  90      24.024  69.442  32.648  1.00 70.67           N1+
ATOM     83  NH2 ARG A  90      25.091  67.770  33.814  1.00 71.43           N  
ATOM     84  N   ALA A  91      16.605  66.155  33.743  1.00 49.67           N  
ATOM     85  CA  ALA A  91      15.485  65.612  34.488  1.00 46.75           C  
ATOM     86  C   ALA A  91      14.707  64.622  33.620  1.00 45.37           C  
ATOM     87  O   ALA A  91      14.357  63.527  34.073  1.00 44.20           O  
ATOM     88  CB  ALA A  91      14.573  66.741  34.946  1.00 44.87           C  
ATOM     89  N   TYR A  92      14.443  65.014  32.374  1.00 43.27           N  
ATOM     90  CA  TYR A  92      13.714  64.170  31.424  1.00 41.32           C  
ATOM     91  C   TYR A  92      14.469  62.869  31.180  1.00 40.66           C  
ATOM     92  O   TYR A  92      13.878  61.788  31.140  1.00 39.24           O  
ATOM     93  CB  TYR A  92      13.532  64.894  30.083  1.00 40.00           C  
ATOM     94  CG  TYR A  92      13.175  63.970  28.936  1.00 39.59           C  
ATOM     95  CD1 TYR A  92      11.961  63.303  28.915  1.00 37.60           C  
ATOM     96  CD2 TYR A  92      14.062  63.747  27.890  1.00 38.88           C  
ATOM     97  CE1 TYR A  92      11.636  62.441  27.894  1.00 37.44           C  
ATOM     98  CE2 TYR A  92      13.745  62.882  26.853  1.00 36.67           C  
ATOM     99  CZ  TYR A  92      12.528  62.229  26.858  1.00 38.59           C  
ATOM    100  OH  TYR A  92      12.182  61.367  25.822  1.00 37.02           O  
ATOM    101  N   LEU A  93      15.779  62.984  31.012  1.00 39.30           N  
ATOM    102  CA  LEU A  93      16.599  61.824  30.739  1.00 39.71           C  
ATOM    103  C   LEU A  93      16.627  60.863  31.930  1.00 40.92           C  
ATOM    104  O   LEU A  93      16.454  59.648  31.762  1.00 39.64           O  
ATOM    105  CB  LEU A  93      18.010  62.272  30.361  1.00 39.41           C  
ATOM    106  CG  LEU A  93      18.095  62.820  28.933  1.00 42.36           C  
ATOM    107  CD1 LEU A  93      19.510  63.263  28.617  1.00 43.74           C  
ATOM    108  CD2 LEU A  93      17.647  61.744  27.956  1.00 40.91           C  
ATOM    109  N   TRP A  94      16.822  61.408  33.130  1.00 40.18           N  
ATOM    110  CA  TRP A  94      16.861  60.583  34.326  1.00 38.50           C  
ATOM    111  C   TRP A  94      15.566  59.827  34.484  1.00 38.19           C  
ATOM    112  O   TRP A  94      15.577  58.634  34.758  1.00 39.92           O  
ATOM    113  CB  TRP A  94      17.099  61.434  35.575  1.00 40.05           C  
ATOM    114  CG  TRP A  94      18.506  61.883  35.727  1.00 41.35           C  
ATOM    115  CD1 TRP A  94      19.632  61.139  35.523  1.00 40.19           C  
ATOM    116  CD2 TRP A  94      18.947  63.197  36.067  1.00 41.06           C  
ATOM    117  CE2 TRP A  94      20.356  63.184  36.043  1.00 41.49           C  
ATOM    118  CE3 TRP A  94      18.288  64.384  36.391  1.00 41.65           C  
ATOM    119  NE1 TRP A  94      20.750  61.915  35.708  1.00 41.40           N  
ATOM    120  CZ2 TRP A  94      21.116  64.311  36.323  1.00 42.04           C  
ATOM    121  CZ3 TRP A  94      19.041  65.500  36.670  1.00 43.27           C  
ATOM    122  CH2 TRP A  94      20.443  65.458  36.634  1.00 44.28           C  
ATOM    123  N   CYS A  95      14.445  60.516  34.313  1.00 37.78           N  
ATOM    124  CA  CYS A  95      13.148  59.880  34.495  1.00 39.78           C  
ATOM    125  C   CYS A  95      12.905  58.767  33.482  1.00 41.37           C  
ATOM    126  O   CYS A  95      12.429  57.685  33.838  1.00 42.78           O  
ATOM    127  CB  CYS A  95      12.026  60.921  34.398  1.00 40.19           C  
ATOM    128  SG  CYS A  95      11.822  61.942  35.890  1.00 39.50           S  
ATOM    129  N   LYS A  96      13.234  59.035  32.223  1.00 41.54           N  
ATOM    130  CA  LYS A  96      12.950  58.092  31.153  1.00 42.81           C  
ATOM    131  C   LYS A  96      13.812  56.844  31.315  1.00 42.52           C  
ATOM    132  O   LYS A  96      13.429  55.750  30.908  1.00 41.62           O  
ATOM    133  CB  LYS A  96      13.201  58.756  29.787  1.00 44.82           C  
ATOM    134  CG  LYS A  96      14.098  57.971  28.835  1.00 46.81           C  
ATOM    135  CD  LYS A  96      14.474  58.794  27.603  1.00 48.44           C  
ATOM    136  CE  LYS A  96      13.466  58.634  26.469  1.00 48.07           C  
ATOM    137  NZ  LYS A  96      13.248  57.199  26.120  1.00 47.94           N1+
ATOM    138  N   GLU A  97      14.970  57.011  31.936  1.00 42.45           N  
ATOM    139  CA  GLU A  97      15.916  55.918  32.079  1.00 43.29           C  
ATOM    140  C   GLU A  97      15.825  55.121  33.388  1.00 41.82           C  
ATOM    141  O   GLU A  97      16.238  53.956  33.434  1.00 41.07           O  
ATOM    142  CB  GLU A  97      17.328  56.455  31.902  1.00 45.98           C  
ATOM    143  CG  GLU A  97      17.553  57.023  30.528  1.00 50.74           C  
ATOM    144  CD  GLU A  97      18.963  56.798  30.046  1.00 53.48           C  
ATOM    145  OE1 GLU A  97      19.888  57.307  30.709  1.00 54.66           O  
ATOM    146  OE2 GLU A  97      19.145  56.109  29.012  1.00 57.29           O1-
ATOM    147  N   PHE A  98      15.287  55.736  34.439  1.00 38.41           N  
ATOM    148  CA  PHE A  98      15.213  55.093  35.746  1.00 35.17           C  
ATOM    149  C   PHE A  98      13.804  54.610  36.075  1.00 35.99           C  
ATOM    150  O   PHE A  98      13.626  53.651  36.820  1.00 35.26           O  
ATOM    151  CB  PHE A  98      15.687  56.060  36.834  1.00 33.60           C  
ATOM    152  CG  PHE A  98      17.182  56.130  36.988  1.00 31.66           C  
ATOM    153  CD1 PHE A  98      17.958  56.851  36.097  1.00 32.49           C  
ATOM    154  CD2 PHE A  98      17.812  55.492  38.045  1.00 32.47           C  
ATOM    155  CE1 PHE A  98      19.342  56.936  36.260  1.00 31.01           C  
ATOM    156  CE2 PHE A  98      19.194  55.574  38.212  1.00 31.21           C  
ATOM    157  CZ  PHE A  98      19.956  56.297  37.319  1.00 29.41           C  
ATOM    158  N   LEU A  99      12.795  55.275  35.524  1.00 37.03           N  
ATOM    159  CA  LEU A  99      11.416  54.910  35.824  1.00 38.42           C  
ATOM    160  C   LEU A  99      10.874  53.908  34.806  1.00 40.54           C  
ATOM    161  O   LEU A  99      11.059  54.064  33.605  1.00 42.40           O  
ATOM    162  CB  LEU A  99      10.543  56.160  35.841  1.00 37.41           C  
ATOM    163  CG  LEU A  99      11.051  57.281  36.749  1.00 37.75           C  
ATOM    164  CD1 LEU A  99      10.110  58.475  36.622  1.00 37.78           C  
ATOM    165  CD2 LEU A  99      11.143  56.800  38.200  1.00 32.13           C  
ATOM    166  N   PRO A 100      10.210  52.848  35.282  1.00 41.57           N  
ATOM    167  CA  PRO A 100       9.604  51.862  34.381  1.00 42.45           C  
ATOM    168  C   PRO A 100       8.275  52.367  33.814  1.00 44.36           C  
ATOM    169  O   PRO A 100       7.771  53.425  34.219  1.00 45.18           O  
ATOM    170  CB  PRO A 100       9.393  50.654  35.277  1.00 41.30           C  
ATOM    171  CG  PRO A 100       9.135  51.269  36.634  1.00 41.38           C  
ATOM    172  CD  PRO A 100      10.041  52.478  36.700  1.00 41.95           C  
ATOM    173  N   GLY A 101       7.702  51.597  32.894  1.00 43.03           N  
ATOM    174  CA  GLY A 101       6.331  51.837  32.494  1.00 42.76           C  
ATOM    175  C   GLY A 101       6.246  52.834  31.365  1.00 42.52           C  
ATOM    176  O   GLY A 101       7.060  52.811  30.450  1.00 43.75           O  
ATOM    177  N   ALA A 102       5.262  53.719  31.436  1.00 43.35           N  
ATOM    178  CA  ALA A 102       5.014  54.679  30.370  1.00 43.24           C  
ATOM    179  C   ALA A 102       6.147  55.702  30.260  1.00 44.41           C  
ATOM    180  O   ALA A 102       6.283  56.389  29.243  1.00 44.98           O  
ATOM    181  CB  ALA A 102       3.681  55.380  30.618  1.00 42.34           C  
ATOM    182  N   TRP A 103       6.957  55.796  31.312  1.00 45.00           N  
ATOM    183  CA  TRP A 103       8.123  56.669  31.319  1.00 43.26           C  
ATOM    184  C   TRP A 103       9.126  56.291  30.249  1.00 44.48           C  
ATOM    185  O   TRP A 103       9.658  57.157  29.567  1.00 46.60           O  
ATOM    186  CB  TRP A 103       8.817  56.627  32.680  1.00 41.61           C  
ATOM    187  CG  TRP A 103       8.044  57.317  33.749  1.00 41.30           C  
ATOM    188  CD1 TRP A 103       7.174  56.747  34.643  1.00 39.74           C  
ATOM    189  CD2 TRP A 103       8.019  58.722  34.003  1.00 39.05           C  
ATOM    190  CE2 TRP A 103       7.108  58.938  35.056  1.00 39.07           C  
ATOM    191  CE3 TRP A 103       8.677  59.818  33.441  1.00 37.99           C  
ATOM    192  NE1 TRP A 103       6.607  57.717  35.428  1.00 38.62           N  
ATOM    193  CZ2 TRP A 103       6.840  60.209  35.557  1.00 39.28           C  
ATOM    194  CZ3 TRP A 103       8.413  61.069  33.936  1.00 39.29           C  
ATOM    195  CH2 TRP A 103       7.501  61.258  34.986  1.00 39.56           C  
ATOM    196  N   ARG A 104       9.400  55.004  30.094  1.00 45.93           N  
ATOM    197  CA  ARG A 104      10.572  54.624  29.322  1.00 48.44           C  
ATOM    198  C   ARG A 104      10.426  54.948  27.848  1.00 48.64           C  
ATOM    199  O   ARG A 104      11.415  55.043  27.128  1.00 48.32           O  
ATOM    200  CB  ARG A 104      10.914  53.145  29.553  1.00 50.32           C  
ATOM    201  CG  ARG A 104      11.618  52.948  30.909  1.00 53.60           C  
ATOM    202  CD  ARG A 104      12.212  51.568  31.143  1.00 55.18           C  
ATOM    203  NE  ARG A 104      13.334  51.208  30.273  1.00 57.64           N  
ATOM    204  CZ  ARG A 104      14.161  52.054  29.658  1.00 59.18           C  
ATOM    205  NH1 ARG A 104      14.035  53.370  29.790  1.00 60.24           N1+
ATOM    206  NH2 ARG A 104      15.126  51.567  28.890  1.00 58.82           N  
ATOM    207  N   GLY A 105       9.189  55.167  27.415  1.00 49.31           N  
ATOM    208  CA  GLY A 105       8.957  55.549  26.035  1.00 50.67           C  
ATOM    209  C   GLY A 105       8.545  56.997  25.840  1.00 51.55           C  
ATOM    210  O   GLY A 105       8.322  57.445  24.712  1.00 52.68           O  
ATOM    211  N   LEU A 106       8.447  57.734  26.940  1.00 50.66           N  
ATOM    212  CA  LEU A 106       7.978  59.117  26.912  1.00 48.28           C  
ATOM    213  C   LEU A 106       8.877  60.005  26.048  1.00 47.29           C  
ATOM    214  O   LEU A 106      10.100  59.913  26.109  1.00 45.09           O  
ATOM    215  CB  LEU A 106       7.939  59.656  28.343  1.00 46.67           C  
ATOM    216  CG  LEU A 106       7.052  60.852  28.667  1.00 46.02           C  
ATOM    217  CD1 LEU A 106       5.624  60.575  28.239  1.00 43.80           C  
ATOM    218  CD2 LEU A 106       7.113  61.110  30.169  1.00 45.86           C  
ATOM    219  N   ARG A 107       8.266  60.870  25.245  1.00 48.73           N  
ATOM    220  CA  ARG A 107       9.031  61.863  24.488  1.00 50.26           C  
ATOM    221  C   ARG A 107       9.312  63.088  25.361  1.00 51.71           C  
ATOM    222  O   ARG A 107       8.529  63.419  26.259  1.00 51.91           O  
ATOM    223  CB  ARG A 107       8.260  62.314  23.243  1.00 49.08           C  
ATOM    224  CG  ARG A 107       7.825  61.199  22.312  1.00 49.02           C  
ATOM    225  CD  ARG A 107       7.150  61.759  21.057  1.00 46.71           C  
ATOM    226  NE  ARG A 107       5.991  62.593  21.369  1.00 44.55           N  
ATOM    227  CZ  ARG A 107       4.763  62.122  21.565  1.00 44.82           C  
ATOM    228  NH1 ARG A 107       4.532  60.816  21.482  1.00 41.17           N1+
ATOM    229  NH2 ARG A 107       3.768  62.959  21.842  1.00 42.93           N  
ATOM    230  N   GLU A 108      10.422  63.764  25.089  1.00 52.37           N  
ATOM    231  CA  GLU A 108      10.733  65.014  25.767  1.00 54.01           C  
ATOM    232  C   GLU A 108       9.555  65.995  25.761  1.00 54.45           C  
ATOM    233  O   GLU A 108       9.310  66.688  26.748  1.00 55.01           O  
ATOM    234  CB  GLU A 108      11.949  65.670  25.114  1.00 55.74           C  
ATOM    235  CG  GLU A 108      11.818  67.174  24.961  1.00 59.98           C  
ATOM    236  CD  GLU A 108      12.941  67.941  25.642  1.00 63.14           C  
ATOM    237  OE1 GLU A 108      14.116  67.505  25.558  1.00 63.25           O  
ATOM    238  OE2 GLU A 108      12.639  68.986  26.262  1.00 65.20           O1-
ATOM    239  N   ASP A 109       8.820  66.048  24.656  1.00 53.38           N  
ATOM    240  CA  ASP A 109       7.751  67.024  24.522  1.00 51.71           C  
ATOM    241  C   ASP A 109       6.545  66.687  25.386  1.00 50.80           C  
ATOM    242  O   ASP A 109       5.678  67.535  25.589  1.00 51.16           O  
ATOM    243  CB  ASP A 109       7.303  67.145  23.060  1.00 51.73           C  
ATOM    244  CG  ASP A 109       6.445  65.976  22.612  1.00 53.08           C  
ATOM    245  OD1 ASP A 109       7.006  65.032  22.012  1.00 54.53           O  
ATOM    246  OD2 ASP A 109       5.217  66.000  22.858  1.00 51.66           O1-
ATOM    247  N   GLU A 110       6.459  65.458  25.884  1.00 49.65           N  
ATOM    248  CA  GLU A 110       5.339  65.135  26.761  1.00 50.48           C  
ATOM    249  C   GLU A 110       5.716  65.084  28.240  1.00 50.82           C  
ATOM    250  O   GLU A 110       4.960  64.563  29.065  1.00 50.55           O  
ATOM    251  CB  GLU A 110       4.640  63.824  26.348  1.00 49.62           C  
ATOM    252  CG  GLU A 110       5.358  62.908  25.362  1.00 49.51           C  
ATOM    253  CD  GLU A 110       4.557  61.623  25.094  1.00 49.56           C  
ATOM    254  OE1 GLU A 110       5.178  60.558  24.864  1.00 48.43           O  
ATOM    255  OE2 GLU A 110       3.304  61.682  25.124  1.00 47.75           O1-
ATOM    256  N   PHE A 111       6.873  65.656  28.571  1.00 51.22           N  
ATOM    257  CA  PHE A 111       7.419  65.591  29.925  1.00 51.28           C  
ATOM    258  C   PHE A 111       7.062  66.846  30.734  1.00 50.74           C  
ATOM    259  O   PHE A 111       7.371  67.959  30.321  1.00 50.99           O  
ATOM    260  CB  PHE A 111       8.944  65.418  29.844  1.00 51.20           C  
ATOM    261  CG  PHE A 111       9.632  65.374  31.183  1.00 51.73           C  
ATOM    262  CD1 PHE A 111       9.273  64.434  32.139  1.00 51.52           C  
ATOM    263  CD2 PHE A 111      10.654  66.264  31.476  1.00 51.48           C  
ATOM    264  CE1 PHE A 111       9.922  64.386  33.356  1.00 50.51           C  
ATOM    265  CE2 PHE A 111      11.306  66.222  32.688  1.00 50.61           C  
ATOM    266  CZ  PHE A 111      10.942  65.283  33.630  1.00 51.44           C  
ATOM    267  N   HIS A 112       6.408  66.653  31.880  1.00 50.05           N  
ATOM    268  CA  HIS A 112       6.030  67.751  32.774  1.00 49.67           C  
ATOM    269  C   HIS A 112       6.952  67.856  33.997  1.00 48.56           C  
ATOM    270  O   HIS A 112       7.047  66.928  34.805  1.00 46.75           O  
ATOM    271  CB  HIS A 112       4.589  67.568  33.260  1.00 51.93           C  
ATOM    272  CG  HIS A 112       3.569  67.602  32.165  1.00 57.52           C  
ATOM    273  CD2 HIS A 112       2.493  68.403  31.975  1.00 58.24           C  
ATOM    274  ND1 HIS A 112       3.589  66.728  31.098  1.00 59.44           N  
ATOM    275  CE1 HIS A 112       2.570  66.989  30.299  1.00 59.09           C  
ATOM    276  NE2 HIS A 112       1.890  68.000  30.808  1.00 59.38           N  
ATOM    277  N   ILE A 113       7.622  68.996  34.136  1.00 47.67           N  
ATOM    278  CA  ILE A 113       8.406  69.267  35.336  1.00 47.29           C  
ATOM    279  C   ILE A 113       8.152  70.668  35.923  1.00 48.95           C  
ATOM    280  O   ILE A 113       8.147  71.675  35.203  1.00 48.13           O  
ATOM    281  CB  ILE A 113       9.924  69.084  35.062  1.00 44.51           C  
ATOM    282  CG1 ILE A 113      10.710  69.316  36.349  1.00 43.42           C  
ATOM    283  CG2 ILE A 113      10.391  70.042  33.972  1.00 40.53           C  
ATOM    284  CD1 ILE A 113      12.163  68.911  36.251  1.00 42.89           C  
ATOM    285  N   SER A 114       7.929  70.719  37.236  1.00 49.53           N  
ATOM    286  CA  SER A 114       7.747  71.986  37.945  1.00 50.70           C  
ATOM    287  C   SER A 114       8.779  72.129  39.053  1.00 51.43           C  
ATOM    288  O   SER A 114       9.336  71.136  39.527  1.00 51.65           O  
ATOM    289  CB  SER A 114       6.356  72.057  38.563  1.00 50.18           C  
ATOM    290  OG  SER A 114       5.360  71.968  37.566  1.00 54.03           O  
ATOM    291  N   VAL A 115       9.032  73.365  39.469  1.00 51.57           N  
ATOM    292  CA  VAL A 115       9.896  73.603  40.615  1.00 51.69           C  
ATOM    293  C   VAL A 115       9.116  73.431  41.915  1.00 52.83           C  
ATOM    294  O   VAL A 115       7.903  73.653  41.958  1.00 51.51           O  
ATOM    295  CB  VAL A 115      10.497  75.019  40.571  1.00 51.83           C  
ATOM    296  CG1 VAL A 115      11.462  75.215  41.735  1.00 48.96           C  
ATOM    297  CG2 VAL A 115      11.216  75.231  39.239  1.00 50.55           C  
ATOM    298  N   ILE A 116       9.815  73.015  42.966  1.00 54.66           N  
ATOM    299  CA  ILE A 116       9.238  72.981  44.304  1.00 57.70           C  
ATOM    300  C   ILE A 116      10.086  73.796  45.277  1.00 60.27           C  
ATOM    301  O   ILE A 116       9.564  74.399  46.211  1.00 60.83           O  
ATOM    302  CB  ILE A 116       9.111  71.536  44.819  1.00 56.32           C  
ATOM    303  CG1 ILE A 116       8.143  70.753  43.929  1.00 55.94           C  
ATOM    304  CG2 ILE A 116       8.618  71.537  46.250  1.00 55.56           C  
ATOM    305  CD1 ILE A 116       7.885  69.341  44.396  1.00 54.28           C  
ATOM    306  N   ARG A 117      11.396  73.811  45.047  1.00 63.80           N  
ATOM    307  CA  ARG A 117      12.305  74.708  45.760  1.00 67.16           C  
ATOM    308  C   ARG A 117      13.519  74.995  44.870  1.00 69.46           C  
ATOM    309  O   ARG A 117      14.105  74.072  44.295  1.00 69.74           O  
ATOM    310  CB  ARG A 117      12.767  74.077  47.085  1.00 66.88           C  
ATOM    311  CG  ARG A 117      13.537  75.030  48.012  1.00 68.65           C  
ATOM    312  CD  ARG A 117      14.640  74.317  48.794  1.00 69.13           C  
ATOM    313  NE  ARG A 117      14.133  73.145  49.502  1.00 70.86           N  
ATOM    314  CZ  ARG A 117      14.874  72.094  49.838  1.00 71.69           C  
ATOM    315  NH1 ARG A 117      16.164  72.069  49.532  1.00 72.51           N1+
ATOM    316  NH2 ARG A 117      14.326  71.064  50.474  1.00 73.05           N  
ATOM    317  N   GLY A 118      13.882  76.274  44.758  1.00 71.82           N  
ATOM    318  CA  GLY A 118      15.052  76.666  43.984  1.00 74.80           C  
ATOM    319  C   GLY A 118      16.345  76.626  44.787  1.00 77.27           C  
ATOM    320  O   GLY A 118      16.540  75.731  45.619  1.00 78.49           O  
ATOM    321  N   GLY A 119      17.236  77.586  44.540  1.00 77.84           N  
ATOM    322  CA  GLY A 119      18.474  77.655  45.302  1.00 77.62           C  
ATOM    323  C   GLY A 119      19.656  77.020  44.596  1.00 78.12           C  
ATOM    324  O   GLY A 119      19.630  76.833  43.381  1.00 78.08           O  
ATOM    325  N   LEU A 120      20.694  76.683  45.356  1.00 79.31           N  
ATOM    326  CA  LEU A 120      21.923  76.120  44.791  1.00 79.88           C  
ATOM    327  C   LEU A 120      22.330  74.788  45.442  1.00 80.18           C  
ATOM    328  O   LEU A 120      23.249  74.114  44.966  1.00 80.59           O  
ATOM    329  CB  LEU A 120      23.079  77.121  44.934  1.00 80.32           C  
ATOM    330  CG  LEU A 120      22.999  78.487  44.239  1.00 80.94           C  
ATOM    331  CD1 LEU A 120      21.943  79.366  44.903  1.00 80.48           C  
ATOM    332  CD2 LEU A 120      24.367  79.160  44.308  1.00 80.92           C  
ATOM    333  N   SER A 121      21.657  74.415  46.530  1.00 79.83           N  
ATOM    334  CA  SER A 121      22.024  73.212  47.275  1.00 79.01           C  
ATOM    335  C   SER A 121      21.107  72.029  46.981  1.00 77.02           C  
ATOM    336  O   SER A 121      21.488  71.115  46.250  1.00 77.49           O  
ATOM    337  CB  SER A 121      22.026  73.496  48.782  1.00 80.70           C  
ATOM    338  OG  SER A 121      23.130  74.312  49.148  1.00 81.84           O  
ATOM    339  N   ASN A 122      19.906  72.040  47.553  1.00 73.64           N  
ATOM    340  CA  ASN A 122      18.960  70.953  47.318  1.00 70.31           C  
ATOM    341  C   ASN A 122      17.727  71.420  46.572  1.00 66.89           C  
ATOM    342  O   ASN A 122      16.712  71.741  47.184  1.00 66.60           O  
ATOM    343  CB  ASN A 122      18.537  70.313  48.639  1.00 71.57           C  
ATOM    344  CG  ASN A 122      19.427  69.156  49.029  1.00 73.89           C  
ATOM    345  ND2 ASN A 122      20.731  69.412  49.112  1.00 74.94           N  
ATOM    346  OD1 ASN A 122      18.952  68.040  49.251  1.00 74.72           O  
ATOM    347  N   MET A 123      17.811  71.448  45.246  1.00 62.38           N  
ATOM    348  CA  MET A 123      16.675  71.876  44.444  1.00 58.15           C  
ATOM    349  C   MET A 123      15.677  70.745  44.312  1.00 54.05           C  
ATOM    350  O   MET A 123      16.048  69.587  44.157  1.00 52.80           O  
ATOM    351  CB  MET A 123      17.124  72.327  43.055  1.00 59.51           C  
ATOM    352  CG  MET A 123      18.038  73.523  43.068  1.00 59.90           C  
ATOM    353  SD  MET A 123      19.759  73.010  43.046  1.00 65.27           S  
ATOM    354  CE  MET A 123      19.985  72.666  41.274  1.00 60.98           C  
ATOM    355  N   LEU A 124      14.403  71.095  44.379  1.00 51.05           N  
ATOM    356  CA  LEU A 124      13.338  70.117  44.319  1.00 48.77           C  
ATOM    357  C   LEU A 124      12.434  70.367  43.121  1.00 47.43           C  
ATOM    358  O   LEU A 124      12.094  71.508  42.807  1.00 48.03           O  
ATOM    359  CB  LEU A 124      12.521  70.160  45.610  1.00 47.19           C  
ATOM    360  CG  LEU A 124      12.887  69.132  46.685  1.00 47.19           C  
ATOM    361  CD1 LEU A 124      14.382  68.995  46.828  1.00 45.65           C  
ATOM    362  CD2 LEU A 124      12.256  69.559  47.996  1.00 47.93           C  
ATOM    363  N   PHE A 125      12.056  69.291  42.446  1.00 45.60           N  
ATOM    364  CA  PHE A 125      11.151  69.391  41.317  1.00 43.71           C  
ATOM    365  C   PHE A 125      10.119  68.293  41.355  1.00 42.70           C  
ATOM    366  O   PHE A 125      10.349  67.223  41.915  1.00 41.12           O  
ATOM    367  CB  PHE A 125      11.907  69.281  40.007  1.00 41.14           C  
ATOM    368  CG  PHE A 125      13.074  70.195  39.908  1.00 39.57           C  
ATOM    369  CD1 PHE A 125      12.970  71.394  39.224  1.00 38.69           C  
ATOM    370  CD2 PHE A 125      14.298  69.834  40.446  1.00 38.93           C  
ATOM    371  CE1 PHE A 125      14.065  72.215  39.069  1.00 38.39           C  
ATOM    372  CE2 PHE A 125      15.401  70.653  40.294  1.00 39.86           C  
ATOM    373  CZ  PHE A 125      15.283  71.846  39.602  1.00 37.70           C  
ATOM    374  N   GLN A 126       8.984  68.583  40.732  1.00 42.65           N  
ATOM    375  CA  GLN A 126       7.919  67.621  40.517  1.00 42.32           C  
ATOM    376  C   GLN A 126       8.005  67.171  39.068  1.00 41.06           C  
ATOM    377  O   GLN A 126       8.138  67.994  38.169  1.00 40.55           O  
ATOM    378  CB  GLN A 126       6.581  68.294  40.772  1.00 43.62           C  
ATOM    379  CG  GLN A 126       5.386  67.431  40.518  1.00 49.50           C  
ATOM    380  CD  GLN A 126       4.113  68.119  40.953  1.00 54.06           C  
ATOM    381  NE2 GLN A 126       2.977  67.460  40.754  1.00 54.08           N  
ATOM    382  OE1 GLN A 126       4.152  69.240  41.468  1.00 57.40           O  
ATOM    383  N   CYS A 127       7.960  65.864  38.846  1.00 40.47           N  
ATOM    384  CA  CYS A 127       7.988  65.323  37.492  1.00 39.93           C  
ATOM    385  C   CYS A 127       6.784  64.424  37.346  1.00 40.47           C  
ATOM    386  O   CYS A 127       6.412  63.735  38.294  1.00 40.97           O  
ATOM    387  CB  CYS A 127       9.258  64.506  37.251  1.00 37.59           C  
ATOM    388  SG  CYS A 127      10.812  65.392  37.458  1.00 39.63           S  
ATOM    389  N   SER A 128       6.167  64.430  36.169  1.00 41.51           N  
ATOM    390  CA  SER A 128       4.979  63.616  35.964  1.00 43.68           C  
ATOM    391  C   SER A 128       4.716  63.267  34.508  1.00 45.74           C  
ATOM    392  O   SER A 128       5.210  63.931  33.589  1.00 46.42           O  
ATOM    393  CB  SER A 128       3.761  64.325  36.548  1.00 43.26           C  
ATOM    394  OG  SER A 128       3.748  65.678  36.148  1.00 46.85           O  
ATOM    395  N   LEU A 129       3.932  62.207  34.319  1.00 46.03           N  
ATOM    396  CA  LEU A 129       3.425  61.809  33.015  1.00 45.64           C  
ATOM    397  C   LEU A 129       2.329  62.787  32.593  1.00 47.24           C  
ATOM    398  O   LEU A 129       1.731  63.452  33.432  1.00 47.45           O  
ATOM    399  CB  LEU A 129       2.849  60.392  33.106  1.00 43.09           C  
ATOM    400  CG  LEU A 129       3.823  59.284  33.509  1.00 41.83           C  
ATOM    401  CD1 LEU A 129       3.075  58.004  33.817  1.00 42.89           C  
ATOM    402  CD2 LEU A 129       4.806  59.052  32.393  1.00 43.11           C  
ATOM    403  N   PRO A 130       2.053  62.892  31.284  1.00 48.93           N  
ATOM    404  CA  PRO A 130       0.824  63.577  30.869  1.00 50.12           C  
ATOM    405  C   PRO A 130      -0.388  62.903  31.510  1.00 52.45           C  
ATOM    406  O   PRO A 130      -0.375  61.697  31.746  1.00 52.15           O  
ATOM    407  CB  PRO A 130       0.828  63.428  29.350  1.00 48.05           C  
ATOM    408  CG  PRO A 130       2.269  63.284  29.000  1.00 47.51           C  
ATOM    409  CD  PRO A 130       2.877  62.496  30.129  1.00 49.00           C  
ATOM    410  N   ASP A 131      -1.430  63.677  31.793  1.00 54.60           N  
ATOM    411  CA  ASP A 131      -2.623  63.128  32.427  1.00 56.45           C  
ATOM    412  C   ASP A 131      -3.378  62.267  31.422  1.00 57.34           C  
ATOM    413  O   ASP A 131      -4.198  61.426  31.801  1.00 59.44           O  
ATOM    414  CB  ASP A 131      -3.520  64.262  32.931  1.00 58.54           C  
ATOM    415  CG  ASP A 131      -2.722  65.387  33.582  1.00 61.68           C  
ATOM    416  OD1 ASP A 131      -2.717  65.475  34.833  1.00 60.87           O  
ATOM    417  OD2 ASP A 131      -2.092  66.177  32.836  1.00 62.61           O1-
ATOM    418  N   THR A 132      -3.090  62.474  30.140  1.00 55.50           N  
ATOM    419  CA  THR A 132      -3.697  61.673  29.087  1.00 54.82           C  
ATOM    420  C   THR A 132      -2.987  60.343  28.931  1.00 54.05           C  
ATOM    421  O   THR A 132      -3.503  59.439  28.286  1.00 54.93           O  
ATOM    422  CB  THR A 132      -3.660  62.392  27.719  1.00 55.33           C  
ATOM    423  CG2 THR A 132      -4.621  63.564  27.703  1.00 55.36           C  
ATOM    424  OG1 THR A 132      -2.331  62.857  27.456  1.00 55.77           O  
ATOM    425  N   THR A 133      -1.803  60.219  29.518  1.00 52.60           N  
ATOM    426  CA  THR A 133      -1.008  59.008  29.346  1.00 50.98           C  
ATOM    427  C   THR A 133      -1.336  57.950  30.389  1.00 51.57           C  
ATOM    428  O   THR A 133      -1.417  58.236  31.581  1.00 51.17           O  
ATOM    429  CB  THR A 133       0.486  59.309  29.431  1.00 49.70           C  
ATOM    430  CG2 THR A 133       1.300  58.046  29.203  1.00 46.99           C  
ATOM    431  OG1 THR A 133       0.826  60.278  28.437  1.00 49.10           O  
ATOM    432  N   ALA A 134      -1.520  56.720  29.926  1.00 51.86           N  
ATOM    433  CA  ALA A 134      -1.832  55.613  30.812  1.00 52.72           C  
ATOM    434  C   ALA A 134      -0.561  54.967  31.349  1.00 52.44           C  
ATOM    435  O   ALA A 134       0.336  54.615  30.587  1.00 52.15           O  
ATOM    436  CB  ALA A 134      -2.671  54.578  30.074  1.00 53.20           C  
ATOM    437  N   THR A 135      -0.495  54.829  32.668  1.00 53.13           N  
ATOM    438  CA  THR A 135       0.494  53.981  33.312  1.00 54.46           C  
ATOM    439  C   THR A 135       0.301  52.541  32.861  1.00 55.43           C  
ATOM    440  O   THR A 135      -0.825  52.100  32.644  1.00 56.53           O  
ATOM    441  CB  THR A 135       0.340  54.023  34.834  1.00 55.21           C  
ATOM    442  CG2 THR A 135       0.774  55.366  35.378  1.00 56.97           C  
ATOM    443  OG1 THR A 135      -1.030  53.787  35.179  1.00 55.29           O  
ATOM    444  N   LEU A 136       1.400  51.808  32.733  1.00 55.47           N  
ATOM    445  CA  LEU A 136       1.333  50.408  32.339  1.00 55.33           C  
ATOM    446  C   LEU A 136       1.237  49.485  33.551  1.00 56.51           C  
ATOM    447  O   LEU A 136       0.581  48.449  33.487  1.00 57.80           O  
ATOM    448  CB  LEU A 136       2.563  50.033  31.502  1.00 54.36           C  
ATOM    449  CG  LEU A 136       2.853  50.964  30.323  1.00 53.18           C  
ATOM    450  CD1 LEU A 136       4.055  50.470  29.566  1.00 51.87           C  
ATOM    451  CD2 LEU A 136       1.643  51.038  29.413  1.00 53.09           C  
ATOM    452  N   GLY A 137       1.881  49.864  34.652  1.00 57.11           N  
ATOM    453  CA  GLY A 137       1.917  48.998  35.817  1.00 57.52           C  
ATOM    454  C   GLY A 137       2.148  49.709  37.138  1.00 59.07           C  
ATOM    455  O   GLY A 137       1.389  50.600  37.517  1.00 60.47           O  
ATOM    456  N   ASP A 138       3.199  49.303  37.845  1.00 59.76           N  
ATOM    457  CA  ASP A 138       3.550  49.884  39.137  1.00 60.18           C  
ATOM    458  C   ASP A 138       3.877  51.359  39.012  1.00 58.72           C  
ATOM    459  O   ASP A 138       3.518  52.146  39.882  1.00 59.28           O  
ATOM    460  CB  ASP A 138       4.783  49.195  39.730  1.00 64.63           C  
ATOM    461  CG  ASP A 138       4.584  47.716  39.941  1.00 67.88           C  
ATOM    462  OD1 ASP A 138       4.878  46.940  38.996  1.00 68.32           O  
ATOM    463  OD2 ASP A 138       4.139  47.339  41.054  1.00 68.36           O1-
ATOM    464  N   GLU A 139       4.575  51.726  37.940  1.00 55.44           N  
ATOM    465  CA  GLU A 139       5.295  52.991  37.910  1.00 53.56           C  
ATOM    466  C   GLU A 139       4.448  54.156  38.407  1.00 52.13           C  
ATOM    467  O   GLU A 139       3.231  54.182  38.221  1.00 53.05           O  
ATOM    468  CB  GLU A 139       5.809  53.285  36.498  1.00 55.62           C  
ATOM    469  CG  GLU A 139       4.786  53.876  35.548  1.00 56.15           C  
ATOM    470  CD  GLU A 139       4.052  52.817  34.762  1.00 56.71           C  
ATOM    471  OE1 GLU A 139       3.872  53.002  33.539  1.00 55.74           O  
ATOM    472  OE2 GLU A 139       3.660  51.801  35.375  1.00 56.74           O1-
ATOM    473  N   PRO A 140       5.081  55.127  39.078  1.00 50.32           N  
ATOM    474  CA  PRO A 140       4.339  56.277  39.600  1.00 49.53           C  
ATOM    475  C   PRO A 140       4.001  57.249  38.476  1.00 49.40           C  
ATOM    476  O   PRO A 140       4.770  57.389  37.522  1.00 47.56           O  
ATOM    477  CB  PRO A 140       5.297  56.888  40.621  1.00 48.31           C  
ATOM    478  CG  PRO A 140       6.648  56.523  40.108  1.00 48.06           C  
ATOM    479  CD  PRO A 140       6.506  55.174  39.447  1.00 49.00           C  
ATOM    480  N   ARG A 141       2.852  57.913  38.590  1.00 49.70           N  
ATOM    481  CA  ARG A 141       2.476  58.958  37.642  1.00 49.87           C  
ATOM    482  C   ARG A 141       3.387  60.160  37.833  1.00 49.76           C  
ATOM    483  O   ARG A 141       3.647  60.928  36.902  1.00 49.67           O  
ATOM    484  CB  ARG A 141       1.025  59.392  37.866  1.00 50.48           C  
ATOM    485  CG  ARG A 141      -0.003  58.281  37.686  1.00 51.94           C  
ATOM    486  CD  ARG A 141      -1.367  58.858  37.329  1.00 50.33           C  
ATOM    487  NE  ARG A 141      -1.282  59.625  36.096  1.00 47.79           N  
ATOM    488  CZ  ARG A 141      -1.264  59.078  34.889  1.00 47.29           C  
ATOM    489  NH1 ARG A 141      -1.333  57.762  34.756  1.00 47.08           N1+
ATOM    490  NH2 ARG A 141      -1.154  59.844  33.817  1.00 49.24           N  
ATOM    491  N   LYS A 142       3.875  60.314  39.056  1.00 48.78           N  
ATOM    492  CA  LYS A 142       4.582  61.521  39.425  1.00 48.31           C  
ATOM    493  C   LYS A 142       5.677  61.207  40.436  1.00 46.70           C  
ATOM    494  O   LYS A 142       5.494  60.382  41.336  1.00 46.09           O  
ATOM    495  CB  LYS A 142       3.586  62.524  39.999  1.00 49.82           C  
ATOM    496  CG  LYS A 142       4.172  63.881  40.318  1.00 55.74           C  
ATOM    497  CD  LYS A 142       3.163  64.730  41.084  1.00 59.41           C  
ATOM    498  CE  LYS A 142       1.810  64.756  40.371  1.00 60.17           C  
ATOM    499  NZ  LYS A 142       0.848  65.692  41.017  1.00 61.58           N1+
ATOM    500  N   VAL A 143       6.819  61.864  40.272  1.00 44.06           N  
ATOM    501  CA  VAL A 143       7.950  61.669  41.168  1.00 42.30           C  
ATOM    502  C   VAL A 143       8.625  62.979  41.557  1.00 41.98           C  
ATOM    503  O   VAL A 143       8.468  64.018  40.897  1.00 40.71           O  
ATOM    504  CB  VAL A 143       9.020  60.775  40.525  1.00 41.88           C  
ATOM    505  CG1 VAL A 143       8.407  59.451  40.135  1.00 42.94           C  
ATOM    506  CG2 VAL A 143       9.633  61.481  39.311  1.00 36.15           C  
ATOM    507  N   LEU A 144       9.403  62.915  42.627  1.00 41.08           N  
ATOM    508  CA  LEU A 144      10.174  64.065  43.050  1.00 40.61           C  
ATOM    509  C   LEU A 144      11.624  63.957  42.583  1.00 39.43           C  
ATOM    510  O   LEU A 144      12.304  62.973  42.857  1.00 40.59           O  
ATOM    511  CB  LEU A 144      10.114  64.187  44.570  1.00 41.50           C  
ATOM    512  CG  LEU A 144      10.413  65.581  45.133  1.00 43.68           C  
ATOM    513  CD1 LEU A 144       9.941  65.633  46.582  1.00 43.41           C  
ATOM    514  CD2 LEU A 144      11.897  65.897  45.035  1.00 42.07           C  
ATOM    515  N   LEU A 145      12.084  64.978  41.868  1.00 37.14           N  
ATOM    516  CA  LEU A 145      13.481  65.084  41.475  1.00 35.38           C  
ATOM    517  C   LEU A 145      14.216  65.904  42.526  1.00 37.27           C  
ATOM    518  O   LEU A 145      13.753  66.969  42.929  1.00 36.46           O  
ATOM    519  CB  LEU A 145      13.604  65.789  40.127  1.00 31.44           C  
ATOM    520  CG  LEU A 145      14.835  65.431  39.288  1.00 31.89           C  
ATOM    521  CD1 LEU A 145      15.189  66.605  38.396  1.00 29.05           C  
ATOM    522  CD2 LEU A 145      16.006  65.059  40.174  1.00 27.24           C  
ATOM    523  N   ARG A 146      15.372  65.414  42.956  1.00 39.66           N  
ATOM    524  CA  ARG A 146      16.171  66.102  43.957  1.00 41.35           C  
ATOM    525  C   ARG A 146      17.614  66.260  43.466  1.00 44.00           C  
ATOM    526  O   ARG A 146      18.313  65.274  43.270  1.00 44.37           O  
ATOM    527  CB  ARG A 146      16.130  65.298  45.250  1.00 40.48           C  
ATOM    528  CG  ARG A 146      16.869  65.915  46.409  1.00 43.00           C  
ATOM    529  CD  ARG A 146      16.844  64.976  47.600  1.00 43.13           C  
ATOM    530  NE  ARG A 146      16.630  65.698  48.844  1.00 45.88           N  
ATOM    531  CZ  ARG A 146      15.505  65.657  49.545  1.00 47.46           C  
ATOM    532  NH1 ARG A 146      14.486  64.925  49.125  1.00 48.73           N1+
ATOM    533  NH2 ARG A 146      15.404  66.345  50.673  1.00 50.61           N  
ATOM    534  N   LEU A 147      18.058  67.495  43.258  1.00 46.60           N  
ATOM    535  CA  LEU A 147      19.428  67.720  42.819  1.00 51.29           C  
ATOM    536  C   LEU A 147      20.321  68.139  43.971  1.00 54.22           C  
ATOM    537  O   LEU A 147      20.023  69.099  44.685  1.00 54.32           O  
ATOM    538  CB  LEU A 147      19.477  68.783  41.725  1.00 52.43           C  
ATOM    539  CG  LEU A 147      19.177  68.284  40.312  1.00 54.39           C  
ATOM    540  CD1 LEU A 147      17.759  67.762  40.260  1.00 57.22           C  
ATOM    541  CD2 LEU A 147      19.357  69.414  39.306  1.00 54.14           C  
ATOM    542  N   TYR A 148      21.422  67.415  44.139  1.00 57.67           N  
ATOM    543  CA  TYR A 148      22.316  67.627  45.267  1.00 61.62           C  
ATOM    544  C   TYR A 148      22.969  69.003  45.209  1.00 63.90           C  
ATOM    545  O   TYR A 148      23.512  69.476  46.209  1.00 65.39           O  
ATOM    546  CB  TYR A 148      23.401  66.546  45.306  1.00 61.66           C  
ATOM    547  CG  TYR A 148      22.894  65.154  45.631  1.00 62.99           C  
ATOM    548  CD1 TYR A 148      23.424  64.038  44.994  1.00 63.34           C  
ATOM    549  CD2 TYR A 148      21.888  64.956  46.571  1.00 63.05           C  
ATOM    550  CE1 TYR A 148      22.969  62.759  45.280  1.00 65.15           C  
ATOM    551  CE2 TYR A 148      21.421  63.675  46.866  1.00 65.10           C  
ATOM    552  CZ  TYR A 148      21.967  62.580  46.214  1.00 65.37           C  
ATOM    553  OH  TYR A 148      21.513  61.303  46.481  1.00 66.53           O  
ATOM    554  N   GLY A 149      22.913  69.644  44.044  1.00 66.02           N  
ATOM    555  CA  GLY A 149      23.492  70.969  43.901  1.00 69.01           C  
ATOM    556  C   GLY A 149      24.907  71.062  44.450  1.00 71.34           C  
ATOM    557  O   GLY A 149      25.668  70.091  44.399  1.00 71.67           O  
ATOM    558  N   ALA A 150      25.262  72.229  44.984  1.00 73.15           N  
ATOM    559  CA  ALA A 150      26.600  72.453  45.533  1.00 74.10           C  
ATOM    560  C   ALA A 150      26.837  71.614  46.783  1.00 74.48           C  
ATOM    561  O   ALA A 150      26.419  71.981  47.882  1.00 76.29           O  
ATOM    562  CB  ALA A 150      26.788  73.928  45.851  1.00 72.15           C  
ATOM    563  N   GLU A 175      31.531  61.359  49.867  1.00 81.35           N  
ATOM    564  CA  GLU A 175      31.692  60.039  50.465  1.00 82.49           C  
ATOM    565  C   GLU A 175      31.223  59.956  51.898  1.00 80.46           C  
ATOM    566  O   GLU A 175      31.696  59.141  52.695  1.00 79.58           O  
ATOM    567  CB  GLU A 175      33.130  59.547  50.427  1.00 86.25           C  
ATOM    568  CG  GLU A 175      33.221  58.035  50.718  1.00 91.09           C  
ATOM    569  CD  GLU A 175      34.523  57.716  51.339  1.00 92.92           C  
ATOM    570  OE1 GLU A 175      35.535  58.007  50.679  1.00 92.96           O  
ATOM    571  OE2 GLU A 175      34.545  57.178  52.461  1.00 93.67           O1-
ATOM    572  N   ALA A 176      30.288  60.821  52.220  1.00 78.58           N  
ATOM    573  CA  ALA A 176      29.440  60.604  53.348  1.00 75.41           C  
ATOM    574  C   ALA A 176      28.125  60.465  52.600  1.00 72.76           C  
ATOM    575  O   ALA A 176      27.059  60.255  53.180  1.00 72.18           O  
ATOM    576  CB  ALA A 176      29.467  61.824  54.257  1.00 76.07           C  
ATOM    577  N   MET A 177      28.245  60.561  51.279  1.00 69.33           N  
ATOM    578  CA  MET A 177      27.115  60.491  50.392  1.00 65.53           C  
ATOM    579  C   MET A 177      26.734  59.046  50.138  1.00 61.77           C  
ATOM    580  O   MET A 177      25.650  58.779  49.651  1.00 60.26           O  
ATOM    581  CB  MET A 177      27.449  61.200  49.090  1.00 67.97           C  
ATOM    582  CG  MET A 177      26.223  61.803  48.439  1.00 71.45           C  
ATOM    583  SD  MET A 177      25.775  61.030  46.887  1.00 77.27           S  
ATOM    584  CE  MET A 177      27.222  61.514  45.845  1.00 76.33           C  
ATOM    585  N   VAL A 178      27.628  58.116  50.466  1.00 58.77           N  
ATOM    586  CA  VAL A 178      27.283  56.690  50.478  1.00 56.87           C  
ATOM    587  C   VAL A 178      26.392  56.371  51.679  1.00 53.85           C  
ATOM    588  O   VAL A 178      25.404  55.644  51.560  1.00 52.27           O  
ATOM    589  CB  VAL A 178      28.554  55.797  50.552  1.00 56.57           C  
ATOM    590  CG1 VAL A 178      29.398  55.978  49.295  1.00 57.63           C  
ATOM    591  CG2 VAL A 178      29.374  56.177  51.769  1.00 58.76           C  
ATOM    592  N   LEU A 179      26.741  56.924  52.836  1.00 52.15           N  
ATOM    593  CA  LEU A 179      25.965  56.680  54.047  1.00 49.94           C  
ATOM    594  C   LEU A 179      24.580  57.270  53.869  1.00 46.68           C  
ATOM    595  O   LEU A 179      23.588  56.639  54.218  1.00 45.90           O  
ATOM    596  CB  LEU A 179      26.645  57.310  55.271  1.00 51.91           C  
ATOM    597  CG  LEU A 179      27.802  56.571  55.963  1.00 53.80           C  
ATOM    598  CD1 LEU A 179      28.717  55.924  54.942  1.00 51.11           C  
ATOM    599  CD2 LEU A 179      28.578  57.557  56.836  1.00 53.40           C  
ATOM    600  N   GLU A 180      24.521  58.476  53.307  1.00 44.47           N  
ATOM    601  CA  GLU A 180      23.248  59.159  53.098  1.00 43.20           C  
ATOM    602  C   GLU A 180      22.382  58.341  52.158  1.00 39.14           C  
ATOM    603  O   GLU A 180      21.212  58.096  52.436  1.00 35.73           O  
ATOM    604  CB  GLU A 180      23.479  60.561  52.520  1.00 45.19           C  
ATOM    605  CG  GLU A 180      22.644  61.658  53.193  1.00 51.66           C  
ATOM    606  CD  GLU A 180      21.447  62.116  52.351  1.00 55.36           C  
ATOM    607  OE1 GLU A 180      21.650  62.869  51.365  1.00 56.09           O  
ATOM    608  OE2 GLU A 180      20.301  61.727  52.683  1.00 56.41           O1-
ATOM    609  N   SER A 181      22.989  57.900  51.058  1.00 37.56           N  
ATOM    610  CA  SER A 181      22.320  57.061  50.071  1.00 34.72           C  
ATOM    611  C   SER A 181      21.881  55.732  50.647  1.00 33.63           C  
ATOM    612  O   SER A 181      20.749  55.297  50.426  1.00 33.03           O  
ATOM    613  CB  SER A 181      23.242  56.800  48.886  1.00 35.83           C  
ATOM    614  OG  SER A 181      23.480  57.986  48.148  1.00 36.63           O  
ATOM    615  N   VAL A 182      22.771  55.073  51.380  1.00 32.71           N  
ATOM    616  CA  VAL A 182      22.430  53.764  51.929  1.00 31.63           C  
ATOM    617  C   VAL A 182      21.278  53.928  52.887  1.00 31.84           C  
ATOM    618  O   VAL A 182      20.332  53.140  52.882  1.00 30.92           O  
ATOM    619  CB  VAL A 182      23.626  53.117  52.677  1.00 31.12           C  
ATOM    620  CG1 VAL A 182      23.124  52.033  53.638  1.00 30.00           C  
ATOM    621  CG2 VAL A 182      24.587  52.487  51.669  1.00 29.10           C  
ATOM    622  N   MET A 183      21.366  54.978  53.699  1.00 34.55           N  
ATOM    623  CA  MET A 183      20.387  55.234  54.736  1.00 34.53           C  
ATOM    624  C   MET A 183      19.028  55.422  54.105  1.00 34.15           C  
ATOM    625  O   MET A 183      18.040  54.812  54.540  1.00 35.34           O  
ATOM    626  CB  MET A 183      20.740  56.488  55.518  1.00 38.33           C  
ATOM    627  CG  MET A 183      19.670  56.843  56.541  1.00 45.56           C  
ATOM    628  SD  MET A 183      19.860  58.485  57.224  1.00 52.81           S  
ATOM    629  CE  MET A 183      21.683  58.685  57.149  1.00 53.47           C  
ATOM    630  N   PHE A 184      18.985  56.271  53.080  1.00 29.28           N  
ATOM    631  CA  PHE A 184      17.730  56.602  52.438  1.00 28.26           C  
ATOM    632  C   PHE A 184      17.093  55.367  51.808  1.00 27.81           C  
ATOM    633  O   PHE A 184      15.874  55.213  51.836  1.00 24.45           O  
ATOM    634  CB  PHE A 184      17.940  57.673  51.375  1.00 31.24           C  
ATOM    635  CG  PHE A 184      16.655  58.227  50.818  1.00 36.08           C  
ATOM    636  CD1 PHE A 184      16.122  59.408  51.323  1.00 37.13           C  
ATOM    637  CD2 PHE A 184      15.975  57.568  49.794  1.00 36.00           C  
ATOM    638  CE1 PHE A 184      14.931  59.930  50.820  1.00 39.95           C  
ATOM    639  CE2 PHE A 184      14.784  58.080  49.285  1.00 39.94           C  
ATOM    640  CZ  PHE A 184      14.256  59.266  49.798  1.00 40.30           C  
ATOM    641  N   ALA A 185      17.919  54.483  51.249  1.00 28.07           N  
ATOM    642  CA  ALA A 185      17.417  53.271  50.613  1.00 27.81           C  
ATOM    643  C   ALA A 185      16.827  52.333  51.645  1.00 29.64           C  
ATOM    644  O   ALA A 185      15.811  51.670  51.394  1.00 31.28           O  
ATOM    645  CB  ALA A 185      18.526  52.572  49.866  1.00 28.06           C  
ATOM    646  N   ILE A 186      17.448  52.272  52.819  1.00 29.90           N  
ATOM    647  CA  ILE A 186      16.934  51.385  53.860  1.00 30.16           C  
ATOM    648  C   ILE A 186      15.589  51.861  54.396  1.00 31.02           C  
ATOM    649  O   ILE A 186      14.651  51.067  54.535  1.00 31.53           O  
ATOM    650  CB  ILE A 186      17.966  51.218  55.015  1.00 30.07           C  
ATOM    651  CG1 ILE A 186      19.189  50.453  54.476  1.00 29.89           C  
ATOM    652  CG2 ILE A 186      17.325  50.492  56.202  1.00 27.04           C  
ATOM    653  CD1 ILE A 186      20.277  50.163  55.482  1.00 29.64           C  
ATOM    654  N   LEU A 187      15.473  53.155  54.676  1.00 33.23           N  
ATOM    655  CA  LEU A 187      14.212  53.661  55.197  1.00 34.81           C  
ATOM    656  C   LEU A 187      13.116  53.456  54.162  1.00 36.02           C  
ATOM    657  O   LEU A 187      11.957  53.218  54.511  1.00 36.48           O  
ATOM    658  CB  LEU A 187      14.331  55.140  55.566  1.00 35.75           C  
ATOM    659  CG  LEU A 187      15.292  55.381  56.735  1.00 40.44           C  
ATOM    660  CD1 LEU A 187      15.301  56.856  57.145  1.00 40.64           C  
ATOM    661  CD2 LEU A 187      14.875  54.499  57.896  1.00 37.51           C  
ATOM    662  N   ALA A 188      13.484  53.519  52.887  1.00 35.33           N  
ATOM    663  CA  ALA A 188      12.505  53.307  51.834  1.00 35.51           C  
ATOM    664  C   ALA A 188      12.011  51.862  51.860  1.00 35.62           C  
ATOM    665  O   ALA A 188      10.804  51.603  51.842  1.00 37.77           O  
ATOM    666  CB  ALA A 188      13.108  53.642  50.472  1.00 35.40           C  
ATOM    667  N   GLU A 189      12.943  50.922  51.919  1.00 33.90           N  
ATOM    668  CA  GLU A 189      12.591  49.513  51.979  1.00 32.84           C  
ATOM    669  C   GLU A 189      11.749  49.228  53.212  1.00 34.29           C  
ATOM    670  O   GLU A 189      10.875  48.361  53.201  1.00 31.87           O  
ATOM    671  CB  GLU A 189      13.862  48.666  52.016  1.00 33.86           C  
ATOM    672  CG  GLU A 189      14.703  48.781  50.771  1.00 31.22           C  
ATOM    673  CD  GLU A 189      14.036  48.104  49.587  1.00 32.48           C  
ATOM    674  OE1 GLU A 189      13.521  46.979  49.773  1.00 31.56           O  
ATOM    675  OE2 GLU A 189      14.023  48.699  48.479  1.00 30.53           O1-
ATOM    676  N   ARG A 190      12.018  49.960  54.285  1.00 36.58           N  
ATOM    677  CA  ARG A 190      11.276  49.749  55.520  1.00 39.44           C  
ATOM    678  C   ARG A 190      10.005  50.576  55.586  1.00 41.58           C  
ATOM    679  O   ARG A 190       9.245  50.470  56.548  1.00 41.56           O  
ATOM    680  CB  ARG A 190      12.156  50.054  56.733  1.00 39.07           C  
ATOM    681  CG  ARG A 190      13.167  48.957  57.027  1.00 39.03           C  
ATOM    682  CD  ARG A 190      14.212  49.423  58.008  1.00 38.19           C  
ATOM    683  NE  ARG A 190      15.427  48.611  57.967  1.00 36.54           N  
ATOM    684  CZ  ARG A 190      16.387  48.672  58.881  1.00 33.58           C  
ATOM    685  NH1 ARG A 190      16.267  49.506  59.908  1.00 32.54           N1+
ATOM    686  NH2 ARG A 190      17.470  47.919  58.760  1.00 29.66           N  
ATOM    687  N   SER A 191       9.771  51.396  54.564  1.00 43.14           N  
ATOM    688  CA  SER A 191       8.531  52.169  54.462  1.00 45.26           C  
ATOM    689  C   SER A 191       8.460  53.286  55.488  1.00 46.58           C  
ATOM    690  O   SER A 191       7.403  53.872  55.698  1.00 46.91           O  
ATOM    691  CB  SER A 191       7.306  51.264  54.630  1.00 44.00           C  
ATOM    692  OG  SER A 191       7.201  50.344  53.557  1.00 45.22           O  
ATOM    693  N   LEU A 192       9.581  53.572  56.140  1.00 48.45           N  
ATOM    694  CA  LEU A 192       9.647  54.742  57.000  1.00 50.38           C  
ATOM    695  C   LEU A 192       9.820  56.009  56.162  1.00 50.72           C  
ATOM    696  O   LEU A 192       9.335  57.082  56.538  1.00 53.57           O  
ATOM    697  CB  LEU A 192      10.798  54.619  58.010  1.00 51.86           C  
ATOM    698  CG  LEU A 192      10.536  53.832  59.304  1.00 53.61           C  
ATOM    699  CD1 LEU A 192       9.067  53.966  59.697  1.00 53.63           C  
ATOM    700  CD2 LEU A 192      10.887  52.369  59.109  1.00 53.54           C  
ATOM    701  N   GLY A 193      10.501  55.887  55.026  1.00 47.47           N  
ATOM    702  CA  GLY A 193      10.707  57.040  54.170  1.00 45.01           C  
ATOM    703  C   GLY A 193      10.050  56.933  52.804  1.00 42.20           C  
ATOM    704  O   GLY A 193       9.375  55.954  52.498  1.00 42.50           O  
ATOM    705  N   PRO A 194      10.234  57.944  51.955  1.00 39.75           N  
ATOM    706  CA  PRO A 194       9.810  57.886  50.553  1.00 38.57           C  
ATOM    707  C   PRO A 194      10.518  56.752  49.804  1.00 39.42           C  
ATOM    708  O   PRO A 194      11.732  56.562  49.952  1.00 38.87           O  
ATOM    709  CB  PRO A 194      10.207  59.253  50.001  1.00 37.85           C  
ATOM    710  CG  PRO A 194      10.326  60.134  51.198  1.00 38.21           C  
ATOM    711  CD  PRO A 194      10.823  59.247  52.300  1.00 39.08           C  
ATOM    712  N   LYS A 195       9.763  56.008  49.000  1.00 38.71           N  
ATOM    713  CA  LYS A 195      10.355  55.036  48.092  1.00 38.44           C  
ATOM    714  C   LYS A 195      11.456  55.684  47.255  1.00 36.05           C  
ATOM    715  O   LYS A 195      11.427  56.884  46.990  1.00 34.93           O  
ATOM    716  CB  LYS A 195       9.293  54.447  47.160  1.00 42.67           C  
ATOM    717  CG  LYS A 195       8.346  53.434  47.813  1.00 48.00           C  
ATOM    718  CD  LYS A 195       7.737  52.503  46.753  1.00 53.18           C  
ATOM    719  CE  LYS A 195       6.469  51.783  47.256  1.00 57.25           C  
ATOM    720  NZ  LYS A 195       5.254  52.668  47.300  1.00 57.17           N1+
ATOM    721  N   LEU A 196      12.431  54.881  46.847  1.00 34.19           N  
ATOM    722  CA  LEU A 196      13.577  55.380  46.100  1.00 34.28           C  
ATOM    723  C   LEU A 196      13.608  54.773  44.689  1.00 35.54           C  
ATOM    724  O   LEU A 196      13.808  53.569  44.537  1.00 37.04           O  
ATOM    725  CB  LEU A 196      14.863  55.038  46.859  1.00 29.63           C  
ATOM    726  CG  LEU A 196      16.198  55.221  46.143  1.00 28.09           C  
ATOM    727  CD1 LEU A 196      16.494  56.691  45.978  1.00 27.51           C  
ATOM    728  CD2 LEU A 196      17.305  54.548  46.942  1.00 28.09           C  
ATOM    729  N   TYR A 197      13.418  55.609  43.666  1.00 35.97           N  
ATOM    730  CA  TYR A 197      13.304  55.125  42.282  1.00 36.72           C  
ATOM    731  C   TYR A 197      14.592  55.263  41.490  1.00 36.54           C  
ATOM    732  O   TYR A 197      14.812  54.563  40.506  1.00 37.67           O  
ATOM    733  CB  TYR A 197      12.192  55.868  41.539  1.00 36.22           C  
ATOM    734  CG  TYR A 197      10.808  55.584  42.067  1.00 37.67           C  
ATOM    735  CD1 TYR A 197      10.257  54.314  41.972  1.00 38.01           C  
ATOM    736  CD2 TYR A 197      10.061  56.576  42.681  1.00 36.92           C  
ATOM    737  CE1 TYR A 197       9.001  54.040  42.480  1.00 36.97           C  
ATOM    738  CE2 TYR A 197       8.809  56.312  43.188  1.00 38.04           C  
ATOM    739  CZ  TYR A 197       8.286  55.038  43.087  1.00 39.04           C  
ATOM    740  OH  TYR A 197       7.044  54.757  43.615  1.00 42.79           O  
ATOM    741  N   GLY A 198      15.443  56.181  41.912  1.00 36.34           N  
ATOM    742  CA  GLY A 198      16.610  56.479  41.123  1.00 37.07           C  
ATOM    743  C   GLY A 198      17.686  57.145  41.953  1.00 39.60           C  
ATOM    744  O   GLY A 198      17.457  58.172  42.604  1.00 39.28           O  
ATOM    745  N   ILE A 199      18.875  56.562  41.933  1.00 39.63           N  
ATOM    746  CA  ILE A 199      20.012  57.221  42.526  1.00 40.03           C  
ATOM    747  C   ILE A 199      21.091  57.412  41.477  1.00 39.97           C  
ATOM    748  O   ILE A 199      21.331  56.542  40.644  1.00 39.73           O  
ATOM    749  CB  ILE A 199      20.557  56.411  43.694  1.00 40.20           C  
ATOM    750  CG1 ILE A 199      21.657  57.201  44.385  1.00 42.33           C  
ATOM    751  CG2 ILE A 199      21.048  55.068  43.209  1.00 38.50           C  
ATOM    752  CD1 ILE A 199      21.755  56.907  45.865  1.00 43.01           C  
ATOM    753  N   PHE A 200      21.721  58.576  41.511  1.00 40.73           N  
ATOM    754  CA  PHE A 200      22.735  58.938  40.537  1.00 42.94           C  
ATOM    755  C   PHE A 200      23.540  60.102  41.105  1.00 45.89           C  
ATOM    756  O   PHE A 200      23.128  60.738  42.083  1.00 46.59           O  
ATOM    757  CB  PHE A 200      22.081  59.336  39.203  1.00 42.18           C  
ATOM    758  CG  PHE A 200      20.891  60.246  39.349  1.00 40.45           C  
ATOM    759  CD1 PHE A 200      21.044  61.623  39.311  1.00 38.68           C  
ATOM    760  CD2 PHE A 200      19.617  59.721  39.526  1.00 39.83           C  
ATOM    761  CE1 PHE A 200      19.950  62.466  39.452  1.00 36.96           C  
ATOM    762  CE2 PHE A 200      18.519  60.558  39.668  1.00 38.60           C  
ATOM    763  CZ  PHE A 200      18.689  61.933  39.631  1.00 36.18           C  
ATOM    764  N   PRO A 201      24.702  60.397  40.508  1.00 46.57           N  
ATOM    765  CA  PRO A 201      25.632  61.327  41.156  1.00 47.85           C  
ATOM    766  C   PRO A 201      25.046  62.711  41.471  1.00 48.78           C  
ATOM    767  O   PRO A 201      25.338  63.282  42.523  1.00 49.10           O  
ATOM    768  CB  PRO A 201      26.808  61.397  40.179  1.00 49.10           C  
ATOM    769  CG  PRO A 201      26.741  60.107  39.418  1.00 48.48           C  
ATOM    770  CD  PRO A 201      25.266  59.829  39.272  1.00 47.43           C  
ATOM    771  N   GLN A 202      24.216  63.243  40.578  1.00 48.49           N  
ATOM    772  CA  GLN A 202      23.732  64.617  40.717  1.00 48.37           C  
ATOM    773  C   GLN A 202      22.500  64.749  41.605  1.00 48.30           C  
ATOM    774  O   GLN A 202      22.088  65.865  41.935  1.00 48.96           O  
ATOM    775  CB  GLN A 202      23.412  65.217  39.346  1.00 50.03           C  
ATOM    776  CG  GLN A 202      24.591  65.273  38.395  1.00 51.82           C  
ATOM    777  CD  GLN A 202      24.771  63.991  37.613  1.00 52.58           C  
ATOM    778  NE2 GLN A 202      24.924  64.128  36.305  1.00 53.16           N  
ATOM    779  OE1 GLN A 202      24.773  62.888  38.174  1.00 52.79           O  
ATOM    780  N   GLY A 203      21.915  63.615  41.983  1.00 46.94           N  
ATOM    781  CA  GLY A 203      20.704  63.627  42.786  1.00 44.41           C  
ATOM    782  C   GLY A 203      19.993  62.281  42.828  1.00 42.94           C  
ATOM    783  O   GLY A 203      20.583  61.248  42.520  1.00 42.41           O  
ATOM    784  N   ARG A 204      18.723  62.286  43.220  1.00 41.96           N  
ATOM    785  CA  ARG A 204      17.927  61.067  43.215  1.00 41.07           C  
ATOM    786  C   ARG A 204      16.492  61.328  42.754  1.00 40.01           C  
ATOM    787  O   ARG A 204      16.041  62.479  42.684  1.00 38.13           O  
ATOM    788  CB  ARG A 204      17.919  60.429  44.609  1.00 42.79           C  
ATOM    789  CG  ARG A 204      17.462  61.354  45.728  1.00 45.53           C  
ATOM    790  CD  ARG A 204      17.165  60.574  47.012  1.00 43.28           C  
ATOM    791  NE  ARG A 204      18.254  60.656  47.975  1.00 44.66           N  
ATOM    792  CZ  ARG A 204      18.214  61.348  49.113  1.00 45.14           C  
ATOM    793  NH1 ARG A 204      17.132  62.033  49.453  1.00 45.48           N1+
ATOM    794  NH2 ARG A 204      19.264  61.351  49.920  1.00 43.28           N  
ATOM    795  N   LEU A 205      15.788  60.249  42.417  1.00 37.45           N  
ATOM    796  CA  LEU A 205      14.355  60.315  42.158  1.00 35.17           C  
ATOM    797  C   LEU A 205      13.612  59.608  43.266  1.00 34.57           C  
ATOM    798  O   LEU A 205      13.849  58.428  43.513  1.00 36.35           O  
ATOM    799  CB  LEU A 205      14.034  59.654  40.823  1.00 34.10           C  
ATOM    800  CG  LEU A 205      14.455  60.498  39.633  1.00 31.22           C  
ATOM    801  CD1 LEU A 205      14.464  59.653  38.388  1.00 30.76           C  
ATOM    802  CD2 LEU A 205      13.509  61.690  39.509  1.00 28.92           C  
ATOM    803  N   GLU A 206      12.717  60.323  43.937  1.00 34.80           N  
ATOM    804  CA  GLU A 206      12.022  59.771  45.099  1.00 36.81           C  
ATOM    805  C   GLU A 206      10.521  59.758  44.873  1.00 36.42           C  
ATOM    806  O   GLU A 206      10.004  60.516  44.066  1.00 36.89           O  
ATOM    807  CB  GLU A 206      12.319  60.603  46.352  1.00 38.19           C  
ATOM    808  CG  GLU A 206      13.778  61.030  46.512  1.00 42.35           C  
ATOM    809  CD  GLU A 206      14.013  61.954  47.719  1.00 43.03           C  
ATOM    810  OE1 GLU A 206      15.188  62.251  48.020  1.00 45.18           O  
ATOM    811  OE2 GLU A 206      13.036  62.388  48.365  1.00 42.63           O1-
ATOM    812  N   GLN A 207       9.824  58.904  45.603  1.00 36.41           N  
ATOM    813  CA  GLN A 207       8.371  58.940  45.622  1.00 38.64           C  
ATOM    814  C   GLN A 207       7.843  60.348  45.916  1.00 39.74           C  
ATOM    815  O   GLN A 207       8.283  60.992  46.861  1.00 41.44           O  
ATOM    816  CB  GLN A 207       7.848  57.979  46.685  1.00 38.23           C  
ATOM    817  CG  GLN A 207       6.375  58.118  46.956  1.00 37.54           C  
ATOM    818  CD  GLN A 207       5.917  57.284  48.146  1.00 40.96           C  
ATOM    819  NE2 GLN A 207       6.871  56.685  48.866  1.00 38.53           N  
ATOM    820  OE1 GLN A 207       4.715  57.179  48.414  1.00 41.46           O  
ATOM    821  N   PHE A 208       6.895  60.827  45.115  1.00 40.13           N  
ATOM    822  CA  PHE A 208       6.201  62.066  45.446  1.00 38.87           C  
ATOM    823  C   PHE A 208       5.062  61.730  46.387  1.00 39.29           C  
ATOM    824  O   PHE A 208       4.282  60.807  46.143  1.00 36.18           O  
ATOM    825  CB  PHE A 208       5.645  62.752  44.194  1.00 38.48           C  
ATOM    826  CG  PHE A 208       5.082  64.128  44.456  1.00 36.05           C  
ATOM    827  CD1 PHE A 208       5.893  65.245  44.384  1.00 34.21           C  
ATOM    828  CD2 PHE A 208       3.741  64.305  44.767  1.00 37.70           C  
ATOM    829  CE1 PHE A 208       5.382  66.509  44.616  1.00 34.69           C  
ATOM    830  CE2 PHE A 208       3.223  65.576  45.000  1.00 35.27           C  
ATOM    831  CZ  PHE A 208       4.044  66.674  44.924  1.00 33.31           C  
ATOM    832  N   ILE A 209       4.993  62.478  47.480  1.00 40.58           N  
ATOM    833  CA  ILE A 209       4.024  62.213  48.527  1.00 42.82           C  
ATOM    834  C   ILE A 209       3.120  63.427  48.686  1.00 43.45           C  
ATOM    835  O   ILE A 209       3.539  64.460  49.206  1.00 44.97           O  
ATOM    836  CB  ILE A 209       4.739  61.904  49.862  1.00 43.25           C  
ATOM    837  CG1 ILE A 209       5.613  60.651  49.688  1.00 43.14           C  
ATOM    838  CG2 ILE A 209       3.714  61.743  50.982  1.00 42.61           C  
ATOM    839  CD1 ILE A 209       5.921  59.908  50.971  1.00 42.02           C  
ATOM    840  N   PRO A 210       1.869  63.326  48.216  1.00 43.12           N  
ATOM    841  CA  PRO A 210       0.968  64.480  48.325  1.00 41.96           C  
ATOM    842  C   PRO A 210       0.808  64.817  49.797  1.00 40.36           C  
ATOM    843  O   PRO A 210       0.427  63.961  50.603  1.00 41.02           O  
ATOM    844  CB  PRO A 210      -0.345  63.986  47.703  1.00 42.65           C  
ATOM    845  CG  PRO A 210       0.054  62.793  46.860  1.00 42.63           C  
ATOM    846  CD  PRO A 210       1.220  62.169  47.575  1.00 42.82           C  
ATOM    847  N   SER A 211       1.112  66.060  50.144  1.00 37.90           N  
ATOM    848  CA  SER A 211       1.268  66.436  51.534  1.00 38.64           C  
ATOM    849  C   SER A 211       1.622  67.908  51.633  1.00 40.37           C  
ATOM    850  O   SER A 211       1.906  68.563  50.628  1.00 41.45           O  
ATOM    851  CB  SER A 211       2.388  65.616  52.174  1.00 40.03           C  
ATOM    852  OG  SER A 211       3.637  65.889  51.546  1.00 35.40           O  
ATOM    853  N   ARG A 212       1.608  68.425  52.853  1.00 39.29           N  
ATOM    854  CA  ARG A 212       2.281  69.679  53.130  1.00 41.34           C  
ATOM    855  C   ARG A 212       3.114  69.473  54.380  1.00 40.86           C  
ATOM    856  O   ARG A 212       3.002  68.444  55.043  1.00 40.50           O  
ATOM    857  CB  ARG A 212       1.273  70.811  53.354  1.00 41.51           C  
ATOM    858  CG  ARG A 212       0.349  70.599  54.540  1.00 43.82           C  
ATOM    859  CD  ARG A 212      -0.166  71.937  55.094  1.00 46.89           C  
ATOM    860  NE  ARG A 212      -1.259  71.744  56.051  1.00 48.00           N  
ATOM    861  CZ  ARG A 212      -1.129  71.775  57.376  1.00 45.61           C  
ATOM    862  NH1 ARG A 212       0.051  71.998  57.942  1.00 43.29           N1+
ATOM    863  NH2 ARG A 212      -2.190  71.569  58.137  1.00 45.76           N  
ATOM    864  N   ARG A 213       3.954  70.449  54.692  1.00 40.72           N  
ATOM    865  CA  ARG A 213       4.721  70.419  55.925  1.00 41.87           C  
ATOM    866  C   ARG A 213       3.925  71.075  57.051  1.00 40.96           C  
ATOM    867  O   ARG A 213       3.002  71.850  56.800  1.00 41.78           O  
ATOM    868  CB  ARG A 213       6.054  71.134  55.714  1.00 43.20           C  
ATOM    869  CG  ARG A 213       7.045  70.326  54.887  1.00 47.68           C  
ATOM    870  CD  ARG A 213       7.792  71.214  53.915  1.00 52.94           C  
ATOM    871  NE  ARG A 213       9.171  70.780  53.667  1.00 59.79           N  
ATOM    872  CZ  ARG A 213       9.538  69.958  52.685  1.00 62.16           C  
ATOM    873  NH1 ARG A 213       8.630  69.464  51.846  1.00 62.58           N1+
ATOM    874  NH2 ARG A 213      10.819  69.643  52.533  1.00 63.17           N  
ATOM    875  N   LEU A 214       4.275  70.752  58.290  1.00 38.69           N  
ATOM    876  CA  LEU A 214       3.603  71.334  59.439  1.00 38.51           C  
ATOM    877  C   LEU A 214       4.057  72.772  59.653  1.00 39.89           C  
ATOM    878  O   LEU A 214       5.172  73.131  59.278  1.00 37.16           O  
ATOM    879  CB  LEU A 214       3.908  70.521  60.693  1.00 37.33           C  
ATOM    880  CG  LEU A 214       3.409  69.079  60.736  1.00 37.09           C  
ATOM    881  CD1 LEU A 214       3.910  68.434  62.019  1.00 36.06           C  
ATOM    882  CD2 LEU A 214       1.889  69.036  60.654  1.00 35.91           C  
ATOM    883  N   ASP A 215       3.185  73.586  60.249  1.00 41.77           N  
ATOM    884  CA  ASP A 215       3.556  74.918  60.746  1.00 45.13           C  
ATOM    885  C   ASP A 215       4.102  74.807  62.172  1.00 45.21           C  
ATOM    886  O   ASP A 215       3.862  73.807  62.855  1.00 43.90           O  
ATOM    887  CB  ASP A 215       2.335  75.843  60.764  1.00 48.68           C  
ATOM    888  CG  ASP A 215       1.781  76.103  59.379  1.00 55.51           C  
ATOM    889  OD1 ASP A 215       2.587  76.399  58.458  1.00 57.04           O  
ATOM    890  OD2 ASP A 215       0.537  76.008  59.215  1.00 57.81           O1-
ATOM    891  N   THR A 216       4.807  75.838  62.633  1.00 44.46           N  
ATOM    892  CA  THR A 216       5.367  75.812  63.981  1.00 43.92           C  
ATOM    893  C   THR A 216       4.303  75.620  65.067  1.00 44.39           C  
ATOM    894  O   THR A 216       4.507  74.861  66.014  1.00 43.31           O  
ATOM    895  CB  THR A 216       6.143  77.098  64.310  1.00 43.69           C  
ATOM    896  CG2 THR A 216       6.888  76.936  65.637  1.00 42.36           C  
ATOM    897  OG1 THR A 216       7.102  77.359  63.282  1.00 44.01           O  
ATOM    898  N   GLU A 217       3.168  76.297  64.943  1.00 44.85           N  
ATOM    899  CA  GLU A 217       2.171  76.241  66.010  1.00 47.14           C  
ATOM    900  C   GLU A 217       1.460  74.893  66.060  1.00 46.22           C  
ATOM    901  O   GLU A 217       0.974  74.479  67.109  1.00 46.46           O  
ATOM    902  CB  GLU A 217       1.147  77.378  65.867  1.00 49.71           C  
ATOM    903  CG  GLU A 217       0.427  77.433  64.526  1.00 55.96           C  
ATOM    904  CD  GLU A 217       1.242  78.130  63.428  1.00 60.51           C  
ATOM    905  OE1 GLU A 217       0.690  78.335  62.318  1.00 61.73           O  
ATOM    906  OE2 GLU A 217       2.427  78.468  63.669  1.00 60.93           O1-
ATOM    907  N   GLU A 218       1.422  74.193  64.932  1.00 46.03           N  
ATOM    908  CA  GLU A 218       0.819  72.862  64.891  1.00 45.58           C  
ATOM    909  C   GLU A 218       1.593  71.832  65.718  1.00 44.47           C  
ATOM    910  O   GLU A 218       1.036  70.815  66.135  1.00 43.74           O  
ATOM    911  CB  GLU A 218       0.700  72.382  63.436  1.00 46.40           C  
ATOM    912  CG  GLU A 218      -0.149  73.299  62.565  1.00 49.00           C  
ATOM    913  CD  GLU A 218      -0.321  72.790  61.153  1.00 51.18           C  
ATOM    914  OE1 GLU A 218       0.684  72.735  60.408  1.00 54.61           O  
ATOM    915  OE2 GLU A 218      -1.463  72.447  60.787  1.00 50.21           O1-
ATOM    916  N   LEU A 219       2.875  72.092  65.960  1.00 43.02           N  
ATOM    917  CA  LEU A 219       3.670  71.152  66.736  1.00 42.90           C  
ATOM    918  C   LEU A 219       3.069  70.925  68.119  1.00 43.60           C  
ATOM    919  O   LEU A 219       3.207  69.839  68.689  1.00 43.13           O  
ATOM    920  CB  LEU A 219       5.116  71.638  66.882  1.00 42.52           C  
ATOM    921  CG  LEU A 219       5.997  71.750  65.627  1.00 42.55           C  
ATOM    922  CD1 LEU A 219       7.425  72.026  66.061  1.00 43.36           C  
ATOM    923  CD2 LEU A 219       5.949  70.477  64.809  1.00 40.61           C  
ATOM    924  N   SER A 220       2.394  71.942  68.656  1.00 44.83           N  
ATOM    925  CA  SER A 220       1.860  71.866  70.021  1.00 45.86           C  
ATOM    926  C   SER A 220       0.461  71.266  70.123  1.00 45.37           C  
ATOM    927  O   SER A 220       0.006  70.948  71.217  1.00 46.57           O  
ATOM    928  CB  SER A 220       1.871  73.244  70.683  1.00 44.81           C  
ATOM    929  OG  SER A 220       1.177  74.181  69.892  1.00 47.77           O  
ATOM    930  N   LEU A 221      -0.217  71.105  68.992  1.00 45.79           N  
ATOM    931  CA  LEU A 221      -1.450  70.327  68.959  1.00 46.44           C  
ATOM    932  C   LEU A 221      -1.181  68.925  69.490  1.00 48.25           C  
ATOM    933  O   LEU A 221      -0.237  68.263  69.068  1.00 48.17           O  
ATOM    934  CB  LEU A 221      -1.976  70.231  67.528  1.00 45.74           C  
ATOM    935  CG  LEU A 221      -2.385  71.546  66.864  1.00 48.22           C  
ATOM    936  CD1 LEU A 221      -2.510  71.330  65.355  1.00 47.02           C  
ATOM    937  CD2 LEU A 221      -3.700  72.055  67.460  1.00 45.75           C  
ATOM    938  N   PRO A 222      -2.022  68.450  70.419  1.00 50.82           N  
ATOM    939  CA  PRO A 222      -1.803  67.190  71.143  1.00 52.34           C  
ATOM    940  C   PRO A 222      -1.706  65.955  70.253  1.00 53.74           C  
ATOM    941  O   PRO A 222      -0.785  65.156  70.399  1.00 54.93           O  
ATOM    942  CB  PRO A 222      -2.993  67.109  72.099  1.00 51.80           C  
ATOM    943  CG  PRO A 222      -3.434  68.530  72.258  1.00 51.76           C  
ATOM    944  CD  PRO A 222      -3.194  69.178  70.928  1.00 51.57           C  
ATOM    945  N   ASP A 223      -2.651  65.791  69.334  1.00 54.46           N  
ATOM    946  CA  ASP A 223      -2.631  64.629  68.450  1.00 55.60           C  
ATOM    947  C   ASP A 223      -1.388  64.641  67.575  1.00 54.28           C  
ATOM    948  O   ASP A 223      -0.720  63.614  67.411  1.00 54.12           O  
ATOM    949  CB  ASP A 223      -3.875  64.616  67.566  1.00 59.27           C  
ATOM    950  CG  ASP A 223      -5.153  64.660  68.372  1.00 63.67           C  
ATOM    951  OD1 ASP A 223      -5.098  64.336  69.582  1.00 67.10           O  
ATOM    952  OD2 ASP A 223      -6.208  65.021  67.803  1.00 63.86           O1-
ATOM    953  N   ILE A 224      -1.098  65.812  67.012  1.00 52.22           N  
ATOM    954  CA  ILE A 224       0.130  66.034  66.262  1.00 51.13           C  
ATOM    955  C   ILE A 224       1.324  65.615  67.118  1.00 50.55           C  
ATOM    956  O   ILE A 224       2.023  64.648  66.806  1.00 50.66           O  
ATOM    957  CB  ILE A 224       0.278  67.529  65.881  1.00 50.50           C  
ATOM    958  CG1 ILE A 224      -0.834  67.928  64.922  1.00 49.94           C  
ATOM    959  CG2 ILE A 224       1.605  67.776  65.196  1.00 49.47           C  
ATOM    960  CD1 ILE A 224      -0.830  67.114  63.653  1.00 49.59           C  
ATOM    961  N   SER A 225       1.527  66.342  68.211  1.00 49.35           N  
ATOM    962  CA  SER A 225       2.617  66.087  69.138  1.00 48.08           C  
ATOM    963  C   SER A 225       2.700  64.613  69.514  1.00 47.30           C  
ATOM    964  O   SER A 225       3.788  64.035  69.567  1.00 47.87           O  
ATOM    965  CB  SER A 225       2.427  66.939  70.398  1.00 47.65           C  
ATOM    966  OG  SER A 225       3.626  67.027  71.148  1.00 48.52           O  
ATOM    967  N   ALA A 226       1.543  64.007  69.767  1.00 47.38           N  
ATOM    968  CA  ALA A 226       1.476  62.611  70.189  1.00 45.93           C  
ATOM    969  C   ALA A 226       2.015  61.708  69.094  1.00 46.04           C  
ATOM    970  O   ALA A 226       2.815  60.810  69.364  1.00 45.65           O  
ATOM    971  CB  ALA A 226       0.046  62.231  70.516  1.00 43.49           C  
ATOM    972  N   GLU A 227       1.586  61.943  67.857  1.00 45.61           N  
ATOM    973  CA  GLU A 227       2.044  61.096  66.771  1.00 47.40           C  
ATOM    974  C   GLU A 227       3.524  61.317  66.504  1.00 46.90           C  
ATOM    975  O   GLU A 227       4.277  60.361  66.303  1.00 46.63           O  
ATOM    976  CB  GLU A 227       1.262  61.353  65.484  1.00 49.88           C  
ATOM    977  CG  GLU A 227       1.776  60.497  64.323  1.00 52.95           C  
ATOM    978  CD  GLU A 227       0.907  60.589  63.084  1.00 55.95           C  
ATOM    979  OE1 GLU A 227      -0.211  61.151  63.181  1.00 57.82           O  
ATOM    980  OE2 GLU A 227       1.342  60.095  62.016  1.00 56.08           O1-
ATOM    981  N   ILE A 228       3.945  62.576  66.495  1.00 44.86           N  
ATOM    982  CA  ILE A 228       5.343  62.863  66.237  1.00 43.74           C  
ATOM    983  C   ILE A 228       6.176  62.049  67.215  1.00 44.07           C  
ATOM    984  O   ILE A 228       7.259  61.565  66.882  1.00 42.36           O  
ATOM    985  CB  ILE A 228       5.655  64.353  66.416  1.00 42.51           C  
ATOM    986  CG1 ILE A 228       5.022  65.153  65.277  1.00 39.55           C  
ATOM    987  CG2 ILE A 228       7.169  64.566  66.482  1.00 41.80           C  
ATOM    988  CD1 ILE A 228       5.183  66.649  65.428  1.00 38.64           C  
ATOM    989  N   ALA A 229       5.642  61.873  68.418  1.00 45.25           N  
ATOM    990  CA  ALA A 229       6.353  61.160  69.465  1.00 46.72           C  
ATOM    991  C   ALA A 229       6.482  59.675  69.145  1.00 47.29           C  
ATOM    992  O   ALA A 229       7.520  59.071  69.403  1.00 47.61           O  
ATOM    993  CB  ALA A 229       5.645  61.353  70.797  1.00 47.00           C  
ATOM    994  N   GLU A 230       5.435  59.082  68.583  1.00 48.19           N  
ATOM    995  CA  GLU A 230       5.500  57.677  68.209  1.00 49.85           C  
ATOM    996  C   GLU A 230       6.438  57.499  67.020  1.00 49.43           C  
ATOM    997  O   GLU A 230       7.300  56.625  67.016  1.00 48.15           O  
ATOM    998  CB  GLU A 230       4.106  57.160  67.859  1.00 52.89           C  
ATOM    999  CG  GLU A 230       3.161  57.132  69.046  1.00 61.84           C  
ATOM   1000  CD  GLU A 230       1.840  56.417  68.756  1.00 67.30           C  
ATOM   1001  OE1 GLU A 230       1.165  55.999  69.738  1.00 68.02           O  
ATOM   1002  OE2 GLU A 230       1.482  56.277  67.556  1.00 68.04           O1-
ATOM   1003  N   LYS A 231       6.279  58.345  66.014  1.00 49.65           N  
ATOM   1004  CA  LYS A 231       7.125  58.259  64.842  1.00 50.99           C  
ATOM   1005  C   LYS A 231       8.587  58.290  65.261  1.00 50.31           C  
ATOM   1006  O   LYS A 231       9.372  57.437  64.847  1.00 51.00           O  
ATOM   1007  CB  LYS A 231       6.824  59.412  63.881  1.00 52.65           C  
ATOM   1008  CG  LYS A 231       6.199  58.973  62.557  1.00 53.64           C  
ATOM   1009  CD  LYS A 231       4.732  58.642  62.724  1.00 54.36           C  
ATOM   1010  CE  LYS A 231       4.267  57.646  61.682  1.00 52.14           C  
ATOM   1011  NZ  LYS A 231       2.839  57.309  61.911  1.00 55.21           N1+
ATOM   1012  N   MET A 232       8.946  59.259  66.099  1.00 48.61           N  
ATOM   1013  CA  MET A 232      10.325  59.395  66.544  1.00 46.87           C  
ATOM   1014  C   MET A 232      10.767  58.144  67.310  1.00 45.49           C  
ATOM   1015  O   MET A 232      11.875  57.638  67.112  1.00 42.92           O  
ATOM   1016  CB  MET A 232      10.482  60.644  67.416  1.00 47.92           C  
ATOM   1017  CG  MET A 232      11.919  60.897  67.841  1.00 50.66           C  
ATOM   1018  SD  MET A 232      12.238  62.545  68.515  1.00 54.05           S  
ATOM   1019  CE  MET A 232      11.695  63.587  67.196  1.00 48.99           C  
ATOM   1020  N   ALA A 233       9.889  57.632  68.168  1.00 44.70           N  
ATOM   1021  CA  ALA A 233      10.140  56.354  68.833  1.00 43.65           C  
ATOM   1022  C   ALA A 233      10.453  55.266  67.807  1.00 43.21           C  
ATOM   1023  O   ALA A 233      11.540  54.697  67.817  1.00 43.32           O  
ATOM   1024  CB  ALA A 233       8.932  55.953  69.670  1.00 42.08           C  
ATOM   1025  N   THR A 234       9.493  54.988  66.927  1.00 42.57           N  
ATOM   1026  CA  THR A 234       9.677  54.043  65.828  1.00 41.96           C  
ATOM   1027  C   THR A 234      11.050  54.234  65.207  1.00 42.58           C  
ATOM   1028  O   THR A 234      11.861  53.312  65.139  1.00 41.73           O  
ATOM   1029  CB  THR A 234       8.616  54.268  64.719  1.00 42.04           C  
ATOM   1030  CG2 THR A 234       8.802  53.289  63.566  1.00 37.30           C  
ATOM   1031  OG1 THR A 234       7.311  54.096  65.275  1.00 43.93           O  
ATOM   1032  N   PHE A 235      11.295  55.456  64.758  1.00 42.92           N  
ATOM   1033  CA  PHE A 235      12.538  55.807  64.107  1.00 44.88           C  
ATOM   1034  C   PHE A 235      13.714  55.309  64.952  1.00 45.82           C  
ATOM   1035  O   PHE A 235      14.680  54.781  64.412  1.00 46.77           O  
ATOM   1036  CB  PHE A 235      12.587  57.323  63.939  1.00 45.75           C  
ATOM   1037  CG  PHE A 235      13.556  57.805  62.897  1.00 48.67           C  
ATOM   1038  CD1 PHE A 235      13.128  58.050  61.598  1.00 48.85           C  
ATOM   1039  CD2 PHE A 235      14.878  58.101  63.231  1.00 49.18           C  
ATOM   1040  CE1 PHE A 235      13.995  58.589  60.646  1.00 48.82           C  
ATOM   1041  CE2 PHE A 235      15.753  58.640  62.285  1.00 49.99           C  
ATOM   1042  CZ  PHE A 235      15.306  58.887  60.988  1.00 50.03           C  
ATOM   1043  N   HIS A 236      13.618  55.452  66.275  1.00 46.23           N  
ATOM   1044  CA  HIS A 236      14.739  55.143  67.177  1.00 46.50           C  
ATOM   1045  C   HIS A 236      15.018  53.655  67.343  1.00 48.54           C  
ATOM   1046  O   HIS A 236      16.153  53.257  67.641  1.00 50.20           O  
ATOM   1047  CB  HIS A 236      14.503  55.739  68.568  1.00 43.70           C  
ATOM   1048  CG  HIS A 236      14.637  57.227  68.618  1.00 41.66           C  
ATOM   1049  CD2 HIS A 236      15.203  58.100  67.752  1.00 40.56           C  
ATOM   1050  ND1 HIS A 236      14.150  57.982  69.662  1.00 39.93           N  
ATOM   1051  CE1 HIS A 236      14.411  59.257  69.437  1.00 40.91           C  
ATOM   1052  NE2 HIS A 236      15.049  59.356  68.285  1.00 40.95           N  
ATOM   1053  N   GLY A 237      13.989  52.833  67.163  1.00 48.91           N  
ATOM   1054  CA  GLY A 237      14.172  51.396  67.284  1.00 48.95           C  
ATOM   1055  C   GLY A 237      14.885  50.744  66.101  1.00 48.82           C  
ATOM   1056  O   GLY A 237      15.116  49.539  66.094  1.00 48.19           O  
ATOM   1057  N   MET A 238      15.251  51.532  65.099  1.00 48.40           N  
ATOM   1058  CA  MET A 238      15.778  50.955  63.876  1.00 48.35           C  
ATOM   1059  C   MET A 238      17.263  50.670  63.882  1.00 47.99           C  
ATOM   1060  O   MET A 238      18.067  51.527  64.246  1.00 47.47           O  
ATOM   1061  CB  MET A 238      15.441  51.846  62.694  1.00 48.78           C  
ATOM   1062  CG  MET A 238      14.048  51.582  62.164  1.00 51.65           C  
ATOM   1063  SD  MET A 238      13.826  52.483  60.676  1.00 54.72           S  
ATOM   1064  CE  MET A 238      14.788  53.943  61.100  1.00 52.75           C  
ATOM   1065  N   LYS A 239      17.617  49.456  63.466  1.00 46.68           N  
ATOM   1066  CA  LYS A 239      19.010  49.102  63.265  1.00 45.38           C  
ATOM   1067  C   LYS A 239      19.504  49.714  61.961  1.00 43.93           C  
ATOM   1068  O   LYS A 239      18.881  49.551  60.919  1.00 45.23           O  
ATOM   1069  CB  LYS A 239      19.177  47.588  63.196  1.00 46.27           C  
ATOM   1070  CG  LYS A 239      18.682  46.840  64.406  1.00 48.98           C  
ATOM   1071  CD  LYS A 239      19.030  45.367  64.278  1.00 52.05           C  
ATOM   1072  CE  LYS A 239      17.989  44.489  64.960  1.00 54.71           C  
ATOM   1073  NZ  LYS A 239      18.308  43.039  64.814  1.00 58.54           N1+
ATOM   1074  N   MET A 240      20.624  50.422  62.025  1.00 41.60           N  
ATOM   1075  CA  MET A 240      21.229  50.992  60.838  1.00 41.31           C  
ATOM   1076  C   MET A 240      22.714  50.664  60.813  1.00 41.51           C  
ATOM   1077  O   MET A 240      23.404  50.717  61.828  1.00 41.94           O  
ATOM   1078  CB  MET A 240      21.020  52.512  60.808  1.00 41.68           C  
ATOM   1079  CG  MET A 240      19.559  52.936  60.732  1.00 44.03           C  
ATOM   1080  SD  MET A 240      18.736  52.583  59.126  1.00 46.14           S  
ATOM   1081  CE  MET A 240      19.574  53.734  58.036  1.00 40.54           C  
ATOM   1082  N   PRO A 241      23.229  50.314  59.640  1.00 41.47           N  
ATOM   1083  CA  PRO A 241      24.608  49.833  59.537  1.00 40.25           C  
ATOM   1084  C   PRO A 241      25.622  50.949  59.761  1.00 39.21           C  
ATOM   1085  O   PRO A 241      26.609  51.053  59.039  1.00 38.15           O  
ATOM   1086  CB  PRO A 241      24.677  49.266  58.119  1.00 41.68           C  
ATOM   1087  CG  PRO A 241      23.662  50.071  57.362  1.00 41.35           C  
ATOM   1088  CD  PRO A 241      22.548  50.349  58.335  1.00 41.06           C  
ATOM   1089  N   PHE A 242      25.376  51.798  60.749  1.00 39.74           N  
ATOM   1090  CA  PHE A 242      26.311  52.882  61.017  1.00 40.16           C  
ATOM   1091  C   PHE A 242      26.936  52.777  62.397  1.00 40.12           C  
ATOM   1092  O   PHE A 242      26.391  52.124  63.294  1.00 38.73           O  
ATOM   1093  CB  PHE A 242      25.622  54.242  60.871  1.00 40.99           C  
ATOM   1094  CG  PHE A 242      24.839  54.388  59.604  1.00 41.31           C  
ATOM   1095  CD1 PHE A 242      25.404  54.050  58.384  1.00 41.79           C  
ATOM   1096  CD2 PHE A 242      23.527  54.835  59.634  1.00 41.22           C  
ATOM   1097  CE1 PHE A 242      24.678  54.151  57.218  1.00 43.32           C  
ATOM   1098  CE2 PHE A 242      22.793  54.939  58.471  1.00 42.91           C  
ATOM   1099  CZ  PHE A 242      23.367  54.596  57.260  1.00 43.13           C  
ATOM   1100  N   ASN A 243      28.084  53.434  62.543  1.00 40.84           N  
ATOM   1101  CA  ASN A 243      28.820  53.483  63.794  1.00 42.73           C  
ATOM   1102  C   ASN A 243      27.921  53.869  64.967  1.00 44.00           C  
ATOM   1103  O   ASN A 243      27.260  54.911  64.942  1.00 42.59           O  
ATOM   1104  CB  ASN A 243      29.966  54.483  63.673  1.00 45.29           C  
ATOM   1105  CG  ASN A 243      30.813  54.550  64.926  1.00 49.05           C  
ATOM   1106  ND2 ASN A 243      32.124  54.633  64.746  1.00 49.96           N  
ATOM   1107  OD1 ASN A 243      30.296  54.524  66.043  1.00 49.40           O  
ATOM   1108  N   LYS A 244      27.925  53.022  65.994  1.00 44.63           N  
ATOM   1109  CA  LYS A 244      26.996  53.124  67.114  1.00 47.08           C  
ATOM   1110  C   LYS A 244      27.564  53.978  68.257  1.00 49.30           C  
ATOM   1111  O   LYS A 244      26.901  54.182  69.274  1.00 48.85           O  
ATOM   1112  CB  LYS A 244      26.658  51.722  67.650  1.00 44.53           C  
ATOM   1113  CG  LYS A 244      26.265  50.701  66.590  1.00 41.92           C  
ATOM   1114  CD  LYS A 244      24.766  50.666  66.349  1.00 41.31           C  
ATOM   1115  CE  LYS A 244      24.413  49.716  65.204  1.00 38.79           C  
ATOM   1116  NZ  LYS A 244      25.243  49.993  63.993  1.00 37.03           N1+
ATOM   1117  N   GLU A 245      28.790  54.467  68.099  1.00 52.33           N  
ATOM   1118  CA  GLU A 245      29.400  55.297  69.132  1.00 55.70           C  
ATOM   1119  C   GLU A 245      28.796  56.691  69.090  1.00 55.96           C  
ATOM   1120  O   GLU A 245      28.782  57.347  68.047  1.00 57.05           O  
ATOM   1121  CB  GLU A 245      30.921  55.384  68.941  1.00 58.27           C  
ATOM   1122  CG  GLU A 245      31.693  54.117  69.318  1.00 63.86           C  
ATOM   1123  CD  GLU A 245      31.541  53.737  70.790  1.00 68.43           C  
ATOM   1124  OE1 GLU A 245      31.504  52.519  71.086  1.00 69.99           O  
ATOM   1125  OE2 GLU A 245      31.462  54.648  71.649  1.00 70.52           O1-
ATOM   1126  N   PRO A 246      28.274  57.159  70.233  1.00 55.60           N  
ATOM   1127  CA  PRO A 246      27.691  58.501  70.331  1.00 54.82           C  
ATOM   1128  C   PRO A 246      28.728  59.611  70.209  1.00 54.19           C  
ATOM   1129  O   PRO A 246      28.911  60.397  71.131  1.00 55.55           O  
ATOM   1130  CB  PRO A 246      27.013  58.498  71.700  1.00 54.99           C  
ATOM   1131  CG  PRO A 246      27.724  57.448  72.469  1.00 54.10           C  
ATOM   1132  CD  PRO A 246      28.138  56.401  71.489  1.00 54.12           C  
ATOM   1133  N   LYS A 247      29.404  59.680  69.070  1.00 52.55           N  
ATOM   1134  CA  LYS A 247      30.445  60.678  68.880  1.00 51.69           C  
ATOM   1135  C   LYS A 247      29.947  61.862  68.065  1.00 48.60           C  
ATOM   1136  O   LYS A 247      30.623  62.895  67.963  1.00 45.50           O  
ATOM   1137  CB  LYS A 247      31.655  60.043  68.190  1.00 57.04           C  
ATOM   1138  CG  LYS A 247      31.289  59.033  67.115  1.00 62.27           C  
ATOM   1139  CD  LYS A 247      32.530  58.489  66.392  1.00 68.14           C  
ATOM   1140  CE  LYS A 247      33.337  57.527  67.269  1.00 70.32           C  
ATOM   1141  NZ  LYS A 247      34.424  56.843  66.497  1.00 70.12           N1+
ATOM   1142  N   TRP A 248      28.756  61.712  67.495  1.00 45.36           N  
ATOM   1143  CA  TRP A 248      28.249  62.689  66.546  1.00 42.98           C  
ATOM   1144  C   TRP A 248      28.040  64.065  67.159  1.00 42.62           C  
ATOM   1145  O   TRP A 248      28.411  65.074  66.557  1.00 43.77           O  
ATOM   1146  CB  TRP A 248      26.935  62.210  65.930  1.00 40.95           C  
ATOM   1147  CG  TRP A 248      26.359  63.201  64.972  1.00 38.79           C  
ATOM   1148  CD1 TRP A 248      26.692  63.362  63.657  1.00 36.29           C  
ATOM   1149  CD2 TRP A 248      25.373  64.200  65.262  1.00 39.35           C  
ATOM   1150  CE2 TRP A 248      25.158  64.933  64.070  1.00 39.42           C  
ATOM   1151  CE3 TRP A 248      24.650  64.545  66.409  1.00 36.31           C  
ATOM   1152  NE1 TRP A 248      25.977  64.400  63.109  1.00 37.08           N  
ATOM   1153  CZ2 TRP A 248      24.253  65.994  63.997  1.00 39.03           C  
ATOM   1154  CZ3 TRP A 248      23.750  65.597  66.335  1.00 39.77           C  
ATOM   1155  CH2 TRP A 248      23.557  66.308  65.139  1.00 39.95           C  
ATOM   1156  N   LEU A 249      27.449  64.107  68.351  1.00 41.18           N  
ATOM   1157  CA  LEU A 249      27.007  65.368  68.934  1.00 39.03           C  
ATOM   1158  C   LEU A 249      28.154  66.316  69.265  1.00 39.44           C  
ATOM   1159  O   LEU A 249      28.166  67.473  68.836  1.00 37.25           O  
ATOM   1160  CB  LEU A 249      26.186  65.098  70.191  1.00 39.07           C  
ATOM   1161  CG  LEU A 249      25.682  66.324  70.959  1.00 36.74           C  
ATOM   1162  CD1 LEU A 249      24.920  67.255  70.026  1.00 35.60           C  
ATOM   1163  CD2 LEU A 249      24.799  65.872  72.102  1.00 37.37           C  
ATOM   1164  N   PHE A 250      29.129  65.841  70.025  1.00 41.00           N  
ATOM   1165  CA  PHE A 250      30.240  66.718  70.343  1.00 42.99           C  
ATOM   1166  C   PHE A 250      31.275  66.766  69.238  1.00 44.28           C  
ATOM   1167  O   PHE A 250      31.897  67.809  69.011  1.00 45.55           O  
ATOM   1168  CB  PHE A 250      30.862  66.329  71.684  1.00 42.21           C  
ATOM   1169  CG  PHE A 250      30.082  66.847  72.857  1.00 42.12           C  
ATOM   1170  CD1 PHE A 250      30.362  68.095  73.392  1.00 40.86           C  
ATOM   1171  CD2 PHE A 250      29.012  66.126  73.367  1.00 40.60           C  
ATOM   1172  CE1 PHE A 250      29.588  68.620  74.409  1.00 41.94           C  
ATOM   1173  CE2 PHE A 250      28.232  66.644  74.386  1.00 40.91           C  
ATOM   1174  CZ  PHE A 250      28.517  67.893  74.909  1.00 41.61           C  
ATOM   1175  N   GLY A 251      31.435  65.659  68.521  1.00 45.75           N  
ATOM   1176  CA  GLY A 251      32.299  65.685  67.356  1.00 46.45           C  
ATOM   1177  C   GLY A 251      31.900  66.836  66.450  1.00 46.83           C  
ATOM   1178  O   GLY A 251      32.751  67.594  65.970  1.00 46.15           O  
ATOM   1179  N   THR A 252      30.591  66.976  66.242  1.00 46.85           N  
ATOM   1180  CA  THR A 252      30.049  67.975  65.329  1.00 46.10           C  
ATOM   1181  C   THR A 252      30.144  69.381  65.912  1.00 46.02           C  
ATOM   1182  O   THR A 252      30.503  70.325  65.211  1.00 45.65           O  
ATOM   1183  CB  THR A 252      28.580  67.668  64.997  1.00 45.94           C  
ATOM   1184  CG2 THR A 252      28.016  68.706  64.042  1.00 42.97           C  
ATOM   1185  OG1 THR A 252      28.493  66.367  64.403  1.00 44.30           O  
ATOM   1186  N   MET A 253      29.826  69.523  67.194  1.00 47.16           N  
ATOM   1187  CA  MET A 253      29.920  70.828  67.846  1.00 48.04           C  
ATOM   1188  C   MET A 253      31.375  71.290  67.871  1.00 48.40           C  
ATOM   1189  O   MET A 253      31.676  72.462  67.597  1.00 45.29           O  
ATOM   1190  CB  MET A 253      29.364  70.760  69.279  1.00 48.46           C  
ATOM   1191  CG  MET A 253      27.837  70.733  69.343  1.00 48.53           C  
ATOM   1192  SD  MET A 253      27.141  71.112  70.980  1.00 46.16           S  
ATOM   1193  CE  MET A 253      27.490  69.594  71.864  1.00 43.27           C  
ATOM   1194  N   GLU A 254      32.275  70.361  68.190  1.00 48.89           N  
ATOM   1195  CA  GLU A 254      33.707  70.646  68.147  1.00 49.59           C  
ATOM   1196  C   GLU A 254      34.113  71.139  66.767  1.00 48.39           C  
ATOM   1197  O   GLU A 254      34.821  72.142  66.644  1.00 46.85           O  
ATOM   1198  CB  GLU A 254      34.513  69.397  68.487  1.00 50.93           C  
ATOM   1199  CG  GLU A 254      34.521  69.038  69.949  1.00 55.41           C  
ATOM   1200  CD  GLU A 254      34.978  67.621  70.170  1.00 59.71           C  
ATOM   1201  OE1 GLU A 254      35.126  67.218  71.342  1.00 64.02           O  
ATOM   1202  OE2 GLU A 254      35.187  66.902  69.168  1.00 62.18           O1-
ATOM   1203  N   LYS A 255      33.660  70.430  65.735  1.00 47.79           N  
ATOM   1204  CA  LYS A 255      34.055  70.736  64.367  1.00 48.98           C  
ATOM   1205  C   LYS A 255      33.612  72.149  64.028  1.00 48.50           C  
ATOM   1206  O   LYS A 255      34.389  72.946  63.500  1.00 47.43           O  
ATOM   1207  CB  LYS A 255      33.422  69.737  63.391  1.00 51.27           C  
ATOM   1208  CG  LYS A 255      33.946  69.834  61.962  1.00 55.89           C  
ATOM   1209  CD  LYS A 255      33.270  68.823  61.016  1.00 61.06           C  
ATOM   1210  CE  LYS A 255      31.970  69.378  60.402  1.00 62.91           C  
ATOM   1211  NZ  LYS A 255      31.253  68.401  59.516  1.00 62.90           N1+
ATOM   1212  N   TYR A 256      32.367  72.469  64.352  1.00 47.79           N  
ATOM   1213  CA  TYR A 256      31.885  73.814  64.116  1.00 49.55           C  
ATOM   1214  C   TYR A 256      32.637  74.839  64.954  1.00 50.57           C  
ATOM   1215  O   TYR A 256      33.014  75.889  64.439  1.00 50.68           O  
ATOM   1216  CB  TYR A 256      30.385  73.918  64.403  1.00 49.65           C  
ATOM   1217  CG  TYR A 256      29.519  73.182  63.405  1.00 48.61           C  
ATOM   1218  CD1 TYR A 256      29.840  73.158  62.052  1.00 47.27           C  
ATOM   1219  CD2 TYR A 256      28.392  72.495  63.823  1.00 48.87           C  
ATOM   1220  CE1 TYR A 256      29.063  72.464  61.152  1.00 46.41           C  
ATOM   1221  CE2 TYR A 256      27.613  71.804  62.934  1.00 49.10           C  
ATOM   1222  CZ  TYR A 256      27.950  71.785  61.603  1.00 48.24           C  
ATOM   1223  OH  TYR A 256      27.177  71.043  60.743  1.00 48.24           O  
ATOM   1224  N   LEU A 257      32.868  74.545  66.232  1.00 51.62           N  
ATOM   1225  CA  LEU A 257      33.555  75.508  67.093  1.00 54.61           C  
ATOM   1226  C   LEU A 257      34.862  75.938  66.437  1.00 56.62           C  
ATOM   1227  O   LEU A 257      35.109  77.135  66.237  1.00 55.15           O  
ATOM   1228  CB  LEU A 257      33.863  74.902  68.469  1.00 53.79           C  
ATOM   1229  CG  LEU A 257      33.954  75.900  69.635  1.00 53.88           C  
ATOM   1230  CD1 LEU A 257      35.035  75.454  70.591  1.00 54.54           C  
ATOM   1231  CD2 LEU A 257      34.259  77.304  69.136  1.00 53.81           C  
ATOM   1232  N   LYS A 258      35.686  74.942  66.106  1.00 59.37           N  
ATOM   1233  CA  LYS A 258      36.978  75.162  65.466  1.00 61.55           C  
ATOM   1234  C   LYS A 258      36.834  76.027  64.224  1.00 62.06           C  
ATOM   1235  O   LYS A 258      37.598  76.968  64.022  1.00 63.90           O  
ATOM   1236  CB  LYS A 258      37.617  73.830  65.067  1.00 63.11           C  
ATOM   1237  CG  LYS A 258      38.913  74.003  64.289  1.00 66.39           C  
ATOM   1238  CD  LYS A 258      39.172  72.846  63.338  1.00 68.68           C  
ATOM   1239  CE  LYS A 258      40.196  73.237  62.277  1.00 70.50           C  
ATOM   1240  NZ  LYS A 258      40.489  72.118  61.337  1.00 70.34           N1+
ATOM   1241  N   GLU A 259      35.857  75.711  63.386  1.00 61.11           N  
ATOM   1242  CA  GLU A 259      35.621  76.546  62.226  1.00 60.22           C  
ATOM   1243  C   GLU A 259      35.307  77.952  62.703  1.00 58.66           C  
ATOM   1244  O   GLU A 259      35.887  78.921  62.213  1.00 57.47           O  
ATOM   1245  CB  GLU A 259      34.466  75.990  61.386  1.00 60.31           C  
ATOM   1246  CG  GLU A 259      34.798  74.677  60.699  1.00 62.09           C  
ATOM   1247  CD  GLU A 259      33.719  74.223  59.728  1.00 63.83           C  
ATOM   1248  OE1 GLU A 259      33.143  75.088  59.030  1.00 62.63           O  
ATOM   1249  OE2 GLU A 259      33.452  72.998  59.662  1.00 64.47           O1-
ATOM   1250  N   VAL A 260      34.411  78.051  63.683  1.00 58.62           N  
ATOM   1251  CA  VAL A 260      33.882  79.344  64.116  1.00 59.53           C  
ATOM   1252  C   VAL A 260      34.992  80.258  64.602  1.00 60.68           C  
ATOM   1253  O   VAL A 260      35.026  81.445  64.265  1.00 60.08           O  
ATOM   1254  CB  VAL A 260      32.852  79.191  65.259  1.00 58.83           C  
ATOM   1255  CG1 VAL A 260      32.399  80.560  65.733  1.00 57.64           C  
ATOM   1256  CG2 VAL A 260      31.655  78.395  64.784  1.00 59.16           C  
ATOM   1257  N   LEU A 261      35.905  79.697  65.389  1.00 62.09           N  
ATOM   1258  CA  LEU A 261      36.987  80.478  65.976  1.00 63.39           C  
ATOM   1259  C   LEU A 261      37.882  81.116  64.907  1.00 64.50           C  
ATOM   1260  O   LEU A 261      38.383  82.227  65.086  1.00 64.02           O  
ATOM   1261  CB  LEU A 261      37.825  79.593  66.907  1.00 62.51           C  
ATOM   1262  CG  LEU A 261      37.160  79.180  68.224  1.00 61.25           C  
ATOM   1263  CD1 LEU A 261      38.152  78.437  69.109  1.00 59.78           C  
ATOM   1264  CD2 LEU A 261      36.659  80.417  68.932  1.00 60.17           C  
ATOM   1265  N   ARG A 262      38.074  80.419  63.792  1.00 66.32           N  
ATOM   1266  CA  ARG A 262      38.948  80.928  62.745  1.00 67.28           C  
ATOM   1267  C   ARG A 262      38.241  81.600  61.574  1.00 66.73           C  
ATOM   1268  O   ARG A 262      38.838  81.757  60.511  1.00 65.95           O  
ATOM   1269  CB  ARG A 262      39.861  79.813  62.218  1.00 68.60           C  
ATOM   1270  CG  ARG A 262      39.336  78.407  62.421  1.00 71.42           C  
ATOM   1271  CD  ARG A 262      40.386  77.364  62.049  1.00 73.00           C  
ATOM   1272  NE  ARG A 262      40.587  77.296  60.605  1.00 75.14           N  
ATOM   1273  CZ  ARG A 262      39.868  76.527  59.793  1.00 76.39           C  
ATOM   1274  NH1 ARG A 262      38.902  75.764  60.291  1.00 77.75           N1+
ATOM   1275  NH2 ARG A 262      40.111  76.520  58.488  1.00 76.64           N  
ATOM   1276  N   ILE A 263      36.987  82.013  61.748  1.00 66.49           N  
ATOM   1277  CA  ILE A 263      36.335  82.761  60.677  1.00 67.57           C  
ATOM   1278  C   ILE A 263      36.286  84.250  60.962  1.00 67.59           C  
ATOM   1279  O   ILE A 263      36.090  84.673  62.096  1.00 68.23           O  
ATOM   1280  CB  ILE A 263      34.891  82.258  60.381  1.00 68.23           C  
ATOM   1281  CG1 ILE A 263      33.897  82.798  61.398  1.00 68.86           C  
ATOM   1282  CG2 ILE A 263      34.849  80.744  60.414  1.00 69.19           C  
ATOM   1283  CD1 ILE A 263      32.494  82.254  61.177  1.00 69.17           C  
ATOM   1284  N   LYS A 264      36.478  85.044  59.917  1.00 68.46           N  
ATOM   1285  CA  LYS A 264      36.523  86.489  60.060  1.00 69.04           C  
ATOM   1286  C   LYS A 264      35.616  87.166  59.034  1.00 68.56           C  
ATOM   1287  O   LYS A 264      35.808  87.008  57.828  1.00 68.49           O  
ATOM   1288  CB  LYS A 264      37.963  86.967  59.891  1.00 71.75           C  
ATOM   1289  CG  LYS A 264      38.936  86.332  60.883  1.00 75.96           C  
ATOM   1290  CD  LYS A 264      40.143  85.693  60.186  1.00 77.99           C  
ATOM   1291  CE  LYS A 264      39.751  84.460  59.378  1.00 78.93           C  
ATOM   1292  NZ  LYS A 264      40.940  83.645  58.990  1.00 80.28           N1+
ATOM   1293  N   PHE A 265      34.626  87.912  59.521  1.00 67.34           N  
ATOM   1294  CA  PHE A 265      33.698  88.638  58.658  1.00 66.75           C  
ATOM   1295  C   PHE A 265      34.292  89.993  58.299  1.00 68.11           C  
ATOM   1296  O   PHE A 265      35.181  90.482  58.993  1.00 68.62           O  
ATOM   1297  CB  PHE A 265      32.363  88.868  59.371  1.00 64.65           C  
ATOM   1298  CG  PHE A 265      31.613  87.612  59.686  1.00 63.76           C  
ATOM   1299  CD1 PHE A 265      30.985  86.892  58.686  1.00 62.91           C  
ATOM   1300  CD2 PHE A 265      31.514  87.161  60.987  1.00 62.69           C  
ATOM   1301  CE1 PHE A 265      30.273  85.749  58.983  1.00 62.30           C  
ATOM   1302  CE2 PHE A 265      30.801  86.015  61.286  1.00 62.20           C  
ATOM   1303  CZ  PHE A 265      30.182  85.311  60.285  1.00 61.25           C  
ATOM   1304  N   THR A 266      33.800  90.604  57.224  1.00 68.88           N  
ATOM   1305  CA  THR A 266      34.156  91.987  56.923  1.00 70.16           C  
ATOM   1306  C   THR A 266      33.011  92.905  57.323  1.00 71.09           C  
ATOM   1307  O   THR A 266      33.158  93.737  58.215  1.00 74.04           O  
ATOM   1308  CB  THR A 266      34.451  92.194  55.420  1.00 70.16           C  
ATOM   1309  CG2 THR A 266      35.585  91.283  54.970  1.00 68.62           C  
ATOM   1310  OG1 THR A 266      33.275  91.906  54.653  1.00 70.41           O  
ATOM   1311  N   GLU A 267      31.870  92.733  56.668  1.00 71.12           N  
ATOM   1312  CA  GLU A 267      30.670  93.516  56.941  1.00 71.50           C  
ATOM   1313  C   GLU A 267      30.501  93.813  58.437  1.00 71.33           C  
ATOM   1314  O   GLU A 267      30.501  92.904  59.265  1.00 70.98           O  
ATOM   1315  CB  GLU A 267      29.451  92.757  56.415  1.00 72.10           C  
ATOM   1316  CG  GLU A 267      28.261  93.627  56.085  1.00 74.89           C  
ATOM   1317  CD  GLU A 267      27.635  94.247  57.313  1.00 76.38           C  
ATOM   1318  OE1 GLU A 267      27.565  95.488  57.377  1.00 78.56           O  
ATOM   1319  OE2 GLU A 267      27.214  93.496  58.216  1.00 76.92           O1-
ATOM   1320  N   GLU A 268      30.348  95.090  58.773  1.00 71.75           N  
ATOM   1321  CA  GLU A 268      30.415  95.541  60.163  1.00 71.84           C  
ATOM   1322  C   GLU A 268      29.457  94.788  61.088  1.00 70.67           C  
ATOM   1323  O   GLU A 268      29.879  94.221  62.101  1.00 69.75           O  
ATOM   1324  CB  GLU A 268      30.125  97.049  60.244  1.00 73.59           C  
ATOM   1325  CG  GLU A 268      30.334  97.669  61.633  1.00 76.85           C  
ATOM   1326  CD  GLU A 268      31.699  98.336  61.796  1.00 78.34           C  
ATOM   1327  OE1 GLU A 268      32.713  97.612  61.926  1.00 79.37           O  
ATOM   1328  OE2 GLU A 268      31.758  99.588  61.797  1.00 78.28           O1-
ATOM   1329  N   SER A 269      28.173  94.781  60.739  1.00 69.05           N  
ATOM   1330  CA  SER A 269      27.156  94.203  61.611  1.00 67.70           C  
ATOM   1331  C   SER A 269      27.388  92.712  61.862  1.00 66.20           C  
ATOM   1332  O   SER A 269      26.980  92.184  62.892  1.00 66.18           O  
ATOM   1333  CB  SER A 269      25.760  94.414  61.019  1.00 66.93           C  
ATOM   1334  OG  SER A 269      25.456  93.410  60.073  1.00 69.20           O  
ATOM   1335  N   ARG A 270      28.046  92.033  60.929  1.00 64.02           N  
ATOM   1336  CA  ARG A 270      28.401  90.642  61.153  1.00 62.60           C  
ATOM   1337  C   ARG A 270      29.590  90.536  62.111  1.00 62.03           C  
ATOM   1338  O   ARG A 270      29.625  89.658  62.976  1.00 59.88           O  
ATOM   1339  CB  ARG A 270      28.738  89.946  59.828  1.00 62.79           C  
ATOM   1340  CG  ARG A 270      27.549  89.685  58.901  1.00 62.85           C  
ATOM   1341  CD  ARG A 270      27.893  88.589  57.880  1.00 65.05           C  
ATOM   1342  NE  ARG A 270      27.153  88.639  56.613  1.00 65.14           N  
ATOM   1343  CZ  ARG A 270      26.678  89.740  56.035  1.00 66.00           C  
ATOM   1344  NH1 ARG A 270      26.842  90.930  56.594  1.00 66.64           N1+
ATOM   1345  NH2 ARG A 270      26.051  89.655  54.873  1.00 67.43           N  
ATOM   1346  N   ILE A 271      30.560  91.436  61.959  1.00 63.04           N  
ATOM   1347  CA  ILE A 271      31.744  91.436  62.822  1.00 64.13           C  
ATOM   1348  C   ILE A 271      31.381  91.721  64.277  1.00 63.77           C  
ATOM   1349  O   ILE A 271      32.007  91.191  65.194  1.00 62.47           O  
ATOM   1350  CB  ILE A 271      32.793  92.489  62.375  1.00 65.46           C  
ATOM   1351  CG1 ILE A 271      33.379  92.109  61.018  1.00 65.73           C  
ATOM   1352  CG2 ILE A 271      33.917  92.579  63.397  1.00 65.01           C  
ATOM   1353  CD1 ILE A 271      34.667  92.842  60.698  1.00 66.45           C  
ATOM   1354  N   LYS A 272      30.371  92.561  64.482  1.00 63.82           N  
ATOM   1355  CA  LYS A 272      29.901  92.854  65.828  1.00 65.39           C  
ATOM   1356  C   LYS A 272      29.239  91.626  66.447  1.00 64.85           C  
ATOM   1357  O   LYS A 272      29.735  91.073  67.440  1.00 65.20           O  
ATOM   1358  CB  LYS A 272      28.920  94.032  65.806  1.00 67.09           C  
ATOM   1359  CG  LYS A 272      29.600  95.379  65.588  1.00 71.27           C  
ATOM   1360  CD  LYS A 272      28.899  96.508  66.340  1.00 74.02           C  
ATOM   1361  CE  LYS A 272      29.905  97.527  66.885  1.00 75.53           C  
ATOM   1362  NZ  LYS A 272      30.746  98.155  65.823  1.00 75.00           N1+
ATOM   1363  N   LYS A 273      28.134  91.195  65.841  1.00 62.94           N  
ATOM   1364  CA  LYS A 273      27.396  90.032  66.311  1.00 60.14           C  
ATOM   1365  C   LYS A 273      28.309  88.837  66.610  1.00 60.51           C  
ATOM   1366  O   LYS A 273      28.055  88.071  67.543  1.00 59.61           O  
ATOM   1367  CB  LYS A 273      26.339  89.648  65.279  1.00 57.22           C  
ATOM   1368  CG  LYS A 273      25.351  90.767  64.982  1.00 53.91           C  
ATOM   1369  CD  LYS A 273      24.286  90.334  63.983  1.00 52.46           C  
ATOM   1370  CE  LYS A 273      23.381  91.500  63.617  1.00 53.06           C  
ATOM   1371  NZ  LYS A 273      22.323  91.179  62.607  1.00 51.90           N1+
ATOM   1372  N   LEU A 274      29.377  88.681  65.835  1.00 60.55           N  
ATOM   1373  CA  LEU A 274      30.280  87.562  66.058  1.00 62.45           C  
ATOM   1374  C   LEU A 274      31.063  87.732  67.358  1.00 65.78           C  
ATOM   1375  O   LEU A 274      31.279  86.768  68.102  1.00 65.48           O  
ATOM   1376  CB  LEU A 274      31.259  87.409  64.893  1.00 59.01           C  
ATOM   1377  CG  LEU A 274      32.307  86.325  65.171  1.00 57.54           C  
ATOM   1378  CD1 LEU A 274      31.602  85.012  65.431  1.00 56.37           C  
ATOM   1379  CD2 LEU A 274      33.273  86.196  64.013  1.00 56.51           C  
ATOM   1380  N   HIS A 275      31.487  88.958  67.638  1.00 69.12           N  
ATOM   1381  CA  HIS A 275      32.322  89.181  68.805  1.00 72.09           C  
ATOM   1382  C   HIS A 275      31.524  89.007  70.091  1.00 70.68           C  
ATOM   1383  O   HIS A 275      32.047  88.512  71.089  1.00 68.86           O  
ATOM   1384  CB  HIS A 275      32.959  90.573  68.774  1.00 76.71           C  
ATOM   1385  CG  HIS A 275      34.054  90.744  69.783  1.00 82.99           C  
ATOM   1386  CD2 HIS A 275      35.260  90.136  69.896  1.00 85.11           C  
ATOM   1387  ND1 HIS A 275      33.942  91.581  70.873  1.00 85.18           N  
ATOM   1388  CE1 HIS A 275      35.031  91.481  71.616  1.00 86.62           C  
ATOM   1389  NE2 HIS A 275      35.847  90.611  71.046  1.00 86.70           N  
ATOM   1390  N   LYS A 276      30.256  89.410  70.060  1.00 69.65           N  
ATOM   1391  CA  LYS A 276      29.395  89.248  71.222  1.00 69.10           C  
ATOM   1392  C   LYS A 276      29.197  87.779  71.560  1.00 69.05           C  
ATOM   1393  O   LYS A 276      29.111  87.405  72.728  1.00 69.44           O  
ATOM   1394  CB  LYS A 276      28.033  89.886  70.986  1.00 68.39           C  
ATOM   1395  CG  LYS A 276      27.079  89.628  72.135  1.00 69.46           C  
ATOM   1396  CD  LYS A 276      25.708  90.222  71.902  1.00 70.45           C  
ATOM   1397  CE  LYS A 276      24.795  89.918  73.080  1.00 71.65           C  
ATOM   1398  NZ  LYS A 276      23.439  90.511  72.910  1.00 70.89           N1+
ATOM   1399  N   LEU A 277      29.118  86.951  70.530  1.00 68.88           N  
ATOM   1400  CA  LEU A 277      28.971  85.522  70.721  1.00 68.83           C  
ATOM   1401  C   LEU A 277      30.269  84.937  71.262  1.00 69.59           C  
ATOM   1402  O   LEU A 277      30.253  84.017  72.083  1.00 70.32           O  
ATOM   1403  CB  LEU A 277      28.608  84.857  69.392  1.00 69.55           C  
ATOM   1404  CG  LEU A 277      27.182  85.097  68.889  1.00 69.30           C  
ATOM   1405  CD1 LEU A 277      27.089  84.811  67.402  1.00 69.14           C  
ATOM   1406  CD2 LEU A 277      26.230  84.211  69.666  1.00 69.86           C  
ATOM   1407  N   LEU A 278      31.394  85.476  70.801  1.00 69.17           N  
ATOM   1408  CA  LEU A 278      32.698  85.043  71.293  1.00 68.19           C  
ATOM   1409  C   LEU A 278      32.947  85.538  72.720  1.00 67.44           C  
ATOM   1410  O   LEU A 278      33.798  85.007  73.427  1.00 67.04           O  
ATOM   1411  CB  LEU A 278      33.807  85.542  70.360  1.00 68.19           C  
ATOM   1412  CG  LEU A 278      33.756  85.028  68.917  1.00 67.46           C  
ATOM   1413  CD1 LEU A 278      35.116  85.194  68.246  1.00 65.81           C  
ATOM   1414  CD2 LEU A 278      33.362  83.567  68.923  1.00 67.02           C  
ATOM   1415  N   SER A 279      32.197  86.552  73.136  1.00 67.13           N  
ATOM   1416  CA  SER A 279      32.276  87.054  74.502  1.00 67.72           C  
ATOM   1417  C   SER A 279      32.037  85.940  75.509  1.00 67.60           C  
ATOM   1418  O   SER A 279      32.629  85.921  76.591  1.00 68.29           O  
ATOM   1419  CB  SER A 279      31.233  88.146  74.730  1.00 68.45           C  
ATOM   1420  OG  SER A 279      31.631  89.364  74.134  1.00 71.24           O  
ATOM   1421  N   TYR A 280      31.161  85.011  75.149  1.00 66.03           N  
ATOM   1422  CA  TYR A 280      30.714  83.993  76.086  1.00 64.54           C  
ATOM   1423  C   TYR A 280      31.794  82.959  76.399  1.00 63.55           C  
ATOM   1424  O   TYR A 280      31.641  82.156  77.317  1.00 63.69           O  
ATOM   1425  CB  TYR A 280      29.473  83.293  75.529  1.00 64.67           C  
ATOM   1426  CG  TYR A 280      28.294  84.213  75.288  1.00 63.08           C  
ATOM   1427  CD1 TYR A 280      27.901  85.132  76.247  1.00 62.93           C  
ATOM   1428  CD2 TYR A 280      27.561  84.145  74.109  1.00 62.85           C  
ATOM   1429  CE1 TYR A 280      26.811  85.955  76.044  1.00 63.84           C  
ATOM   1430  CE2 TYR A 280      26.471  84.964  73.895  1.00 62.63           C  
ATOM   1431  CZ  TYR A 280      26.100  85.868  74.867  1.00 63.92           C  
ATOM   1432  OH  TYR A 280      25.019  86.694  74.663  1.00 64.51           O  
ATOM   1433  N   ASN A 281      32.882  82.988  75.633  1.00 63.22           N  
ATOM   1434  CA  ASN A 281      33.932  81.975  75.720  1.00 63.54           C  
ATOM   1435  C   ASN A 281      33.355  80.607  75.366  1.00 63.85           C  
ATOM   1436  O   ASN A 281      33.004  79.810  76.241  1.00 64.92           O  
ATOM   1437  CB  ASN A 281      34.539  81.931  77.130  1.00 64.44           C  
ATOM   1438  CG  ASN A 281      35.746  80.997  77.222  1.00 65.74           C  
ATOM   1439  ND2 ASN A 281      36.607  81.235  78.208  1.00 66.86           N  
ATOM   1440  OD1 ASN A 281      35.898  80.076  76.418  1.00 65.44           O  
ATOM   1441  N   LEU A 282      33.269  80.333  74.072  1.00 62.17           N  
ATOM   1442  CA  LEU A 282      32.517  79.183  73.614  1.00 60.01           C  
ATOM   1443  C   LEU A 282      33.189  77.851  73.919  1.00 60.17           C  
ATOM   1444  O   LEU A 282      32.512  76.871  74.245  1.00 59.98           O  
ATOM   1445  CB  LEU A 282      32.239  79.323  72.120  1.00 57.88           C  
ATOM   1446  CG  LEU A 282      31.257  80.464  71.856  1.00 55.20           C  
ATOM   1447  CD1 LEU A 282      31.023  80.611  70.376  1.00 56.54           C  
ATOM   1448  CD2 LEU A 282      29.956  80.187  72.571  1.00 54.66           C  
ATOM   1449  N   PRO A 283      34.530  77.795  73.829  1.00 59.74           N  
ATOM   1450  CA  PRO A 283      35.246  76.555  74.154  1.00 58.45           C  
ATOM   1451  C   PRO A 283      35.074  76.134  75.608  1.00 57.50           C  
ATOM   1452  O   PRO A 283      34.884  74.946  75.904  1.00 58.58           O  
ATOM   1453  CB  PRO A 283      36.697  76.878  73.811  1.00 59.17           C  
ATOM   1454  CG  PRO A 283      36.588  77.949  72.749  1.00 59.28           C  
ATOM   1455  CD  PRO A 283      35.417  78.784  73.189  1.00 59.54           C  
ATOM   1456  N   LEU A 284      35.126  77.108  76.511  1.00 55.08           N  
ATOM   1457  CA  LEU A 284      34.911  76.835  77.926  1.00 53.20           C  
ATOM   1458  C   LEU A 284      33.481  76.350  78.136  1.00 52.83           C  
ATOM   1459  O   LEU A 284      33.240  75.349  78.821  1.00 51.04           O  
ATOM   1460  CB  LEU A 284      35.139  78.099  78.760  1.00 51.67           C  
ATOM   1461  CG  LEU A 284      34.867  77.920  80.255  1.00 49.55           C  
ATOM   1462  CD1 LEU A 284      36.044  77.183  80.865  1.00 50.33           C  
ATOM   1463  CD2 LEU A 284      34.653  79.258  80.935  1.00 47.41           C  
ATOM   1464  N   GLU A 285      32.538  77.068  77.535  1.00 52.02           N  
ATOM   1465  CA  GLU A 285      31.134  76.717  77.649  1.00 52.26           C  
ATOM   1466  C   GLU A 285      30.867  75.345  77.038  1.00 52.62           C  
ATOM   1467  O   GLU A 285      30.118  74.547  77.608  1.00 52.64           O  
ATOM   1468  CB  GLU A 285      30.268  77.775  76.969  1.00 50.74           C  
ATOM   1469  CG  GLU A 285      28.795  77.697  77.339  1.00 52.61           C  
ATOM   1470  CD  GLU A 285      28.527  77.935  78.831  1.00 53.92           C  
ATOM   1471  OE1 GLU A 285      29.164  78.832  79.433  1.00 53.84           O  
ATOM   1472  OE2 GLU A 285      27.669  77.219  79.398  1.00 51.30           O1-
ATOM   1473  N   LEU A 286      31.488  75.052  75.896  1.00 51.89           N  
ATOM   1474  CA  LEU A 286      31.310  73.740  75.293  1.00 52.95           C  
ATOM   1475  C   LEU A 286      31.730  72.653  76.269  1.00 54.10           C  
ATOM   1476  O   LEU A 286      31.094  71.597  76.350  1.00 54.13           O  
ATOM   1477  CB  LEU A 286      32.118  73.601  74.004  1.00 52.95           C  
ATOM   1478  CG  LEU A 286      32.090  72.186  73.398  1.00 54.04           C  
ATOM   1479  CD1 LEU A 286      30.646  71.748  73.178  1.00 51.64           C  
ATOM   1480  CD2 LEU A 286      32.864  72.157  72.081  1.00 54.71           C  
ATOM   1481  N   GLU A 287      32.795  72.914  77.018  1.00 55.06           N  
ATOM   1482  CA  GLU A 287      33.318  71.917  77.946  1.00 56.60           C  
ATOM   1483  C   GLU A 287      32.450  71.833  79.193  1.00 56.12           C  
ATOM   1484  O   GLU A 287      32.247  70.759  79.760  1.00 55.07           O  
ATOM   1485  CB  GLU A 287      34.758  72.260  78.318  1.00 57.99           C  
ATOM   1486  CG  GLU A 287      35.667  72.325  77.107  1.00 61.94           C  
ATOM   1487  CD  GLU A 287      35.487  71.121  76.195  1.00 64.88           C  
ATOM   1488  OE1 GLU A 287      35.389  71.310  74.961  1.00 64.45           O  
ATOM   1489  OE2 GLU A 287      35.440  69.985  76.718  1.00 66.70           O1-
ATOM   1490  N   ASN A 288      31.929  72.978  79.609  1.00 56.38           N  
ATOM   1491  CA  ASN A 288      30.957  73.010  80.686  1.00 57.96           C  
ATOM   1492  C   ASN A 288      29.782  72.108  80.310  1.00 57.26           C  
ATOM   1493  O   ASN A 288      29.353  71.255  81.094  1.00 57.06           O  
ATOM   1494  CB  ASN A 288      30.476  74.447  80.900  1.00 62.15           C  
ATOM   1495  CG  ASN A 288      29.402  74.550  81.966  1.00 66.36           C  
ATOM   1496  ND2 ASN A 288      28.773  75.722  82.060  1.00 67.57           N  
ATOM   1497  OD1 ASN A 288      29.137  73.587  82.698  1.00 69.27           O  
ATOM   1498  N   LEU A 289      29.280  72.299  79.093  1.00 54.64           N  
ATOM   1499  CA  LEU A 289      28.162  71.526  78.587  1.00 51.60           C  
ATOM   1500  C   LEU A 289      28.505  70.042  78.476  1.00 50.47           C  
ATOM   1501  O   LEU A 289      27.656  69.181  78.725  1.00 49.36           O  
ATOM   1502  CB  LEU A 289      27.729  72.063  77.218  1.00 51.59           C  
ATOM   1503  CG  LEU A 289      26.613  71.274  76.517  1.00 50.34           C  
ATOM   1504  CD1 LEU A 289      25.373  71.236  77.397  1.00 47.20           C  
ATOM   1505  CD2 LEU A 289      26.303  71.912  75.177  1.00 49.95           C  
ATOM   1506  N   ARG A 290      29.742  69.734  78.104  1.00 49.49           N  
ATOM   1507  CA  ARG A 290      30.121  68.337  77.960  1.00 50.25           C  
ATOM   1508  C   ARG A 290      30.058  67.616  79.302  1.00 50.60           C  
ATOM   1509  O   ARG A 290      29.457  66.551  79.414  1.00 51.39           O  
ATOM   1510  CB  ARG A 290      31.526  68.200  77.375  1.00 50.17           C  
ATOM   1511  CG  ARG A 290      31.991  66.747  77.270  1.00 50.07           C  
ATOM   1512  CD  ARG A 290      33.474  66.626  76.911  1.00 48.67           C  
ATOM   1513  NE  ARG A 290      33.826  67.425  75.740  1.00 46.66           N  
ATOM   1514  CZ  ARG A 290      33.846  66.969  74.491  1.00 47.30           C  
ATOM   1515  NH1 ARG A 290      33.538  65.702  74.225  1.00 45.48           N1+
ATOM   1516  NH2 ARG A 290      34.165  67.791  73.500  1.00 46.16           N  
ATOM   1517  N   SER A 291      30.666  68.191  80.329  1.00 50.96           N  
ATOM   1518  CA  SER A 291      30.666  67.518  81.620  1.00 53.32           C  
ATOM   1519  C   SER A 291      29.235  67.419  82.164  1.00 52.25           C  
ATOM   1520  O   SER A 291      28.860  66.413  82.762  1.00 52.86           O  
ATOM   1521  CB  SER A 291      31.565  68.259  82.615  1.00 54.79           C  
ATOM   1522  OG  SER A 291      30.797  69.075  83.482  1.00 60.02           O  
ATOM   1523  N   LEU A 292      28.431  68.450  81.940  1.00 50.83           N  
ATOM   1524  CA  LEU A 292      27.040  68.401  82.361  1.00 51.20           C  
ATOM   1525  C   LEU A 292      26.287  67.259  81.688  1.00 52.06           C  
ATOM   1526  O   LEU A 292      25.434  66.616  82.302  1.00 51.98           O  
ATOM   1527  CB  LEU A 292      26.332  69.709  82.037  1.00 50.09           C  
ATOM   1528  CG  LEU A 292      24.812  69.576  82.110  1.00 50.44           C  
ATOM   1529  CD1 LEU A 292      24.382  69.204  83.527  1.00 50.66           C  
ATOM   1530  CD2 LEU A 292      24.182  70.879  81.683  1.00 51.14           C  
ATOM   1531  N   LEU A 293      26.593  67.006  80.422  1.00 52.20           N  
ATOM   1532  CA  LEU A 293      25.851  65.996  79.683  1.00 54.36           C  
ATOM   1533  C   LEU A 293      26.409  64.590  79.885  1.00 56.63           C  
ATOM   1534  O   LEU A 293      25.656  63.612  79.898  1.00 56.80           O  
ATOM   1535  CB  LEU A 293      25.821  66.351  78.193  1.00 50.59           C  
ATOM   1536  CG  LEU A 293      24.859  67.493  77.872  1.00 46.48           C  
ATOM   1537  CD1 LEU A 293      24.945  67.829  76.404  1.00 44.76           C  
ATOM   1538  CD2 LEU A 293      23.440  67.096  78.276  1.00 42.87           C  
ATOM   1539  N   GLU A 294      27.725  64.492  80.052  1.00 59.22           N  
ATOM   1540  CA  GLU A 294      28.364  63.204  80.303  1.00 61.59           C  
ATOM   1541  C   GLU A 294      27.863  62.599  81.604  1.00 61.21           C  
ATOM   1542  O   GLU A 294      27.961  61.388  81.816  1.00 61.60           O  
ATOM   1543  CB  GLU A 294      29.882  63.366  80.361  1.00 63.89           C  
ATOM   1544  CG  GLU A 294      30.511  63.667  79.008  1.00 67.91           C  
ATOM   1545  CD  GLU A 294      32.026  63.572  79.029  1.00 70.18           C  
ATOM   1546  OE1 GLU A 294      32.635  63.904  80.073  1.00 67.66           O  
ATOM   1547  OE2 GLU A 294      32.603  63.162  77.996  1.00 73.76           O1-
ATOM   1548  N   SER A 295      27.322  63.447  82.472  1.00 59.31           N  
ATOM   1549  CA  SER A 295      26.714  62.981  83.709  1.00 58.06           C  
ATOM   1550  C   SER A 295      25.210  62.793  83.533  1.00 55.75           C  
ATOM   1551  O   SER A 295      24.479  62.625  84.509  1.00 55.47           O  
ATOM   1552  CB  SER A 295      26.978  63.982  84.839  1.00 59.64           C  
ATOM   1553  OG  SER A 295      26.448  65.259  84.527  1.00 62.21           O  
ATOM   1554  N   THR A 296      24.750  62.839  82.287  1.00 52.08           N  
ATOM   1555  CA  THR A 296      23.330  62.703  82.004  1.00 47.89           C  
ATOM   1556  C   THR A 296      23.065  61.468  81.140  1.00 46.77           C  
ATOM   1557  O   THR A 296      23.171  61.507  79.911  1.00 47.53           O  
ATOM   1558  CB  THR A 296      22.788  63.958  81.277  1.00 46.89           C  
ATOM   1559  CG2 THR A 296      21.278  63.872  81.113  1.00 44.63           C  
ATOM   1560  OG1 THR A 296      23.101  65.128  82.038  1.00 45.77           O  
ATOM   1561  N   PRO A 297      22.704  60.355  81.780  1.00 44.42           N  
ATOM   1562  CA  PRO A 297      22.387  59.112  81.069  1.00 43.62           C  
ATOM   1563  C   PRO A 297      21.304  59.306  80.011  1.00 43.18           C  
ATOM   1564  O   PRO A 297      20.209  59.797  80.300  1.00 43.32           O  
ATOM   1565  CB  PRO A 297      21.934  58.160  82.181  1.00 43.24           C  
ATOM   1566  CG  PRO A 297      22.599  58.700  83.418  1.00 44.38           C  
ATOM   1567  CD  PRO A 297      22.616  60.200  83.241  1.00 44.36           C  
ATOM   1568  N   SER A 298      21.629  58.910  78.785  1.00 42.05           N  
ATOM   1569  CA  SER A 298      20.684  58.928  77.671  1.00 41.35           C  
ATOM   1570  C   SER A 298      21.017  57.810  76.674  1.00 41.71           C  
ATOM   1571  O   SER A 298      22.118  57.762  76.110  1.00 41.07           O  
ATOM   1572  CB  SER A 298      20.736  60.284  76.955  1.00 40.20           C  
ATOM   1573  OG  SER A 298      19.783  60.342  75.914  1.00 36.72           O  
ATOM   1574  N   PRO A 299      20.062  56.903  76.435  1.00 41.01           N  
ATOM   1575  CA  PRO A 299      20.298  55.787  75.514  1.00 40.49           C  
ATOM   1576  C   PRO A 299      20.705  56.253  74.119  1.00 40.86           C  
ATOM   1577  O   PRO A 299      20.014  57.057  73.505  1.00 42.71           O  
ATOM   1578  CB  PRO A 299      18.969  55.049  75.497  1.00 39.48           C  
ATOM   1579  CG  PRO A 299      17.966  56.077  75.930  1.00 41.42           C  
ATOM   1580  CD  PRO A 299      18.667  56.957  76.899  1.00 39.25           C  
ATOM   1581  N   VAL A 300      21.834  55.751  73.631  1.00 39.21           N  
ATOM   1582  CA  VAL A 300      22.233  55.997  72.257  1.00 38.06           C  
ATOM   1583  C   VAL A 300      21.318  55.207  71.337  1.00 38.34           C  
ATOM   1584  O   VAL A 300      21.150  54.005  71.507  1.00 38.97           O  
ATOM   1585  CB  VAL A 300      23.696  55.569  72.013  1.00 37.68           C  
ATOM   1586  CG1 VAL A 300      24.073  55.787  70.557  1.00 33.51           C  
ATOM   1587  CG2 VAL A 300      24.620  56.373  72.916  1.00 35.35           C  
ATOM   1588  N   VAL A 301      20.711  55.899  70.380  1.00 37.92           N  
ATOM   1589  CA  VAL A 301      19.817  55.270  69.413  1.00 38.78           C  
ATOM   1590  C   VAL A 301      19.982  55.942  68.057  1.00 38.59           C  
ATOM   1591  O   VAL A 301      20.829  56.828  67.888  1.00 39.30           O  
ATOM   1592  CB  VAL A 301      18.336  55.387  69.844  1.00 39.99           C  
ATOM   1593  CG1 VAL A 301      18.124  54.686  71.177  1.00 37.57           C  
ATOM   1594  CG2 VAL A 301      17.938  56.853  69.940  1.00 40.35           C  
ATOM   1595  N   PHE A 302      19.194  55.525  67.075  1.00 36.96           N  
ATOM   1596  CA  PHE A 302      19.316  56.156  65.769  1.00 36.18           C  
ATOM   1597  C   PHE A 302      18.392  57.371  65.666  1.00 34.93           C  
ATOM   1598  O   PHE A 302      17.175  57.240  65.714  1.00 35.60           O  
ATOM   1599  CB  PHE A 302      19.009  55.151  64.654  1.00 34.61           C  
ATOM   1600  CG  PHE A 302      19.288  55.682  63.286  1.00 31.34           C  
ATOM   1601  CD1 PHE A 302      20.584  55.953  62.891  1.00 29.05           C  
ATOM   1602  CD2 PHE A 302      18.251  55.976  62.420  1.00 30.71           C  
ATOM   1603  CE1 PHE A 302      20.847  56.512  61.663  1.00 28.68           C  
ATOM   1604  CE2 PHE A 302      18.504  56.534  61.190  1.00 29.80           C  
ATOM   1605  CZ  PHE A 302      19.805  56.805  60.811  1.00 30.94           C  
ATOM   1606  N   CYS A 303      18.987  58.550  65.529  1.00 34.72           N  
ATOM   1607  CA  CYS A 303      18.274  59.816  65.710  1.00 34.65           C  
ATOM   1608  C   CYS A 303      18.077  60.554  64.402  1.00 36.15           C  
ATOM   1609  O   CYS A 303      18.948  60.548  63.528  1.00 36.50           O  
ATOM   1610  CB  CYS A 303      19.041  60.738  66.654  1.00 33.69           C  
ATOM   1611  SG  CYS A 303      19.027  60.233  68.363  1.00 37.39           S  
ATOM   1612  N   HIS A 304      16.937  61.218  64.277  1.00 34.55           N  
ATOM   1613  CA  HIS A 304      16.712  62.064  63.130  1.00 34.08           C  
ATOM   1614  C   HIS A 304      17.633  63.276  63.205  1.00 33.28           C  
ATOM   1615  O   HIS A 304      18.271  63.641  62.223  1.00 33.66           O  
ATOM   1616  CB  HIS A 304      15.257  62.515  63.098  1.00 35.24           C  
ATOM   1617  CG  HIS A 304      14.908  63.308  61.883  1.00 34.29           C  
ATOM   1618  CD2 HIS A 304      14.241  62.966  60.758  1.00 33.75           C  
ATOM   1619  ND1 HIS A 304      15.269  64.629  61.730  1.00 34.28           N  
ATOM   1620  CE1 HIS A 304      14.838  65.069  60.562  1.00 31.79           C  
ATOM   1621  NE2 HIS A 304      14.212  64.078  59.952  1.00 34.59           N  
ATOM   1622  N   ASN A 305      17.684  63.900  64.376  1.00 33.21           N  
ATOM   1623  CA  ASN A 305      18.629  64.977  64.662  1.00 34.34           C  
ATOM   1624  C   ASN A 305      18.221  66.360  64.167  1.00 34.25           C  
ATOM   1625  O   ASN A 305      18.860  67.351  64.527  1.00 35.23           O  
ATOM   1626  CB  ASN A 305      20.021  64.652  64.094  1.00 36.04           C  
ATOM   1627  CG  ASN A 305      20.767  63.620  64.919  1.00 35.90           C  
ATOM   1628  ND2 ASN A 305      21.891  63.139  64.389  1.00 35.09           N  
ATOM   1629  OD1 ASN A 305      20.339  63.256  66.015  1.00 32.78           O  
ATOM   1630  N   ASP A 306      17.189  66.429  63.330  1.00 32.36           N  
ATOM   1631  CA  ASP A 306      16.759  67.700  62.754  1.00 31.70           C  
ATOM   1632  C   ASP A 306      15.249  67.667  62.607  1.00 32.93           C  
ATOM   1633  O   ASP A 306      14.695  67.988  61.559  1.00 33.39           O  
ATOM   1634  CB  ASP A 306      17.411  67.920  61.385  1.00 29.76           C  
ATOM   1635  CG  ASP A 306      17.203  69.336  60.853  1.00 30.69           C  
ATOM   1636  OD1 ASP A 306      16.767  70.217  61.620  1.00 30.09           O  
ATOM   1637  OD2 ASP A 306      17.481  69.574  59.666  1.00 33.46           O1-
ATOM   1638  N   CYS A 307      14.579  67.251  63.664  1.00 32.91           N  
ATOM   1639  CA  CYS A 307      13.168  66.957  63.564  1.00 35.12           C  
ATOM   1640  C   CYS A 307      12.307  68.201  63.803  1.00 36.17           C  
ATOM   1641  O   CYS A 307      11.631  68.327  64.832  1.00 36.90           O  
ATOM   1642  CB  CYS A 307      12.826  65.867  64.564  1.00 32.63           C  
ATOM   1643  SG  CYS A 307      11.153  65.326  64.429  1.00 37.45           S  
ATOM   1644  N   GLN A 308      12.344  69.120  62.847  1.00 36.46           N  
ATOM   1645  CA  GLN A 308      11.577  70.355  62.938  1.00 38.70           C  
ATOM   1646  C   GLN A 308      10.404  70.362  61.948  1.00 38.05           C  
ATOM   1647  O   GLN A 308      10.375  69.572  60.995  1.00 37.48           O  
ATOM   1648  CB  GLN A 308      12.494  71.541  62.669  1.00 41.28           C  
ATOM   1649  CG  GLN A 308      13.163  71.502  61.317  1.00 47.93           C  
ATOM   1650  CD  GLN A 308      13.034  72.826  60.589  1.00 54.67           C  
ATOM   1651  NE2 GLN A 308      11.801  73.170  60.191  1.00 56.44           N  
ATOM   1652  OE1 GLN A 308      14.027  73.541  60.389  1.00 54.83           O  
ATOM   1653  N   GLU A 309       9.439  71.251  62.178  1.00 36.58           N  
ATOM   1654  CA  GLU A 309       8.169  71.208  61.448  1.00 36.16           C  
ATOM   1655  C   GLU A 309       8.351  71.111  59.929  1.00 36.07           C  
ATOM   1656  O   GLU A 309       7.554  70.467  59.247  1.00 35.71           O  
ATOM   1657  CB  GLU A 309       7.307  72.433  61.779  1.00 33.32           C  
ATOM   1658  CG  GLU A 309       7.952  73.767  61.454  1.00 33.76           C  
ATOM   1659  CD  GLU A 309       8.853  74.254  62.568  1.00 39.87           C  
ATOM   1660  OE1 GLU A 309       9.173  73.440  63.466  1.00 40.69           O  
ATOM   1661  OE2 GLU A 309       9.238  75.449  62.550  1.00 41.11           O1-
ATOM   1662  N   GLY A 310       9.397  71.741  59.402  1.00 35.63           N  
ATOM   1663  CA  GLY A 310       9.631  71.698  57.968  1.00 36.47           C  
ATOM   1664  C   GLY A 310      10.013  70.321  57.453  1.00 37.39           C  
ATOM   1665  O   GLY A 310       9.923  70.055  56.255  1.00 38.37           O  
ATOM   1666  N   ASN A 311      10.438  69.442  58.355  1.00 37.31           N  
ATOM   1667  CA  ASN A 311      10.806  68.082  57.977  1.00 36.94           C  
ATOM   1668  C   ASN A 311       9.781  67.069  58.481  1.00 37.85           C  
ATOM   1669  O   ASN A 311      10.105  65.894  58.682  1.00 38.19           O  
ATOM   1670  CB  ASN A 311      12.188  67.725  58.536  1.00 33.10           C  
ATOM   1671  CG  ASN A 311      13.267  68.684  58.075  1.00 35.24           C  
ATOM   1672  ND2 ASN A 311      14.255  68.938  58.942  1.00 32.49           N  
ATOM   1673  OD1 ASN A 311      13.216  69.197  56.952  1.00 35.40           O  
ATOM   1674  N   ILE A 312       8.554  67.522  58.696  1.00 36.45           N  
ATOM   1675  CA  ILE A 312       7.473  66.605  59.016  1.00 37.94           C  
ATOM   1676  C   ILE A 312       6.324  66.817  58.035  1.00 39.26           C  
ATOM   1677  O   ILE A 312       5.897  67.948  57.812  1.00 41.02           O  
ATOM   1678  CB  ILE A 312       6.963  66.843  60.443  1.00 38.06           C  
ATOM   1679  CG1 ILE A 312       8.143  66.841  61.419  1.00 38.73           C  
ATOM   1680  CG2 ILE A 312       5.988  65.750  60.833  1.00 36.06           C  
ATOM   1681  CD1 ILE A 312       7.738  66.903  62.869  1.00 34.54           C  
ATOM   1682  N   LEU A 313       5.826  65.740  57.439  1.00 38.41           N  
ATOM   1683  CA  LEU A 313       4.771  65.885  56.449  1.00 39.72           C  
ATOM   1684  C   LEU A 313       3.396  65.580  57.011  1.00 41.13           C  
ATOM   1685  O   LEU A 313       3.193  64.568  57.687  1.00 42.56           O  
ATOM   1686  CB  LEU A 313       5.038  64.981  55.241  1.00 38.42           C  
ATOM   1687  CG  LEU A 313       6.299  65.281  54.432  1.00 36.50           C  
ATOM   1688  CD1 LEU A 313       6.297  64.450  53.155  1.00 34.02           C  
ATOM   1689  CD2 LEU A 313       6.357  66.765  54.117  1.00 35.94           C  
ATOM   1690  N   LEU A 314       2.447  66.466  56.734  1.00 42.25           N  
ATOM   1691  CA  LEU A 314       1.041  66.164  56.965  1.00 42.51           C  
ATOM   1692  C   LEU A 314       0.548  65.460  55.718  1.00 43.05           C  
ATOM   1693  O   LEU A 314       0.448  66.071  54.661  1.00 41.63           O  
ATOM   1694  CB  LEU A 314       0.250  67.454  57.175  1.00 42.96           C  
ATOM   1695  CG  LEU A 314      -1.256  67.306  57.397  1.00 43.58           C  
ATOM   1696  CD1 LEU A 314      -1.510  66.635  58.733  1.00 42.48           C  
ATOM   1697  CD2 LEU A 314      -1.916  68.680  57.352  1.00 44.03           C  
ATOM   1698  N   LEU A 315       0.262  64.170  55.838  1.00 46.42           N  
ATOM   1699  CA  LEU A 315      -0.137  63.381  54.682  1.00 51.31           C  
ATOM   1700  C   LEU A 315      -1.571  63.694  54.275  1.00 54.72           C  
ATOM   1701  O   LEU A 315      -2.450  63.808  55.130  1.00 54.22           O  
ATOM   1702  CB  LEU A 315      -0.007  61.897  54.997  1.00 50.93           C  
ATOM   1703  CG  LEU A 315       1.373  61.457  55.478  1.00 53.12           C  
ATOM   1704  CD1 LEU A 315       1.341  59.970  55.790  1.00 53.17           C  
ATOM   1705  CD2 LEU A 315       2.414  61.765  54.418  1.00 51.54           C  
ATOM   1706  N   GLU A 316      -1.799  63.836  52.971  1.00 59.35           N  
ATOM   1707  CA  GLU A 316      -3.131  64.136  52.451  1.00 64.54           C  
ATOM   1708  C   GLU A 316      -4.046  62.930  52.476  1.00 68.06           C  
ATOM   1709  O   GLU A 316      -3.643  61.831  52.097  1.00 67.72           O  
ATOM   1710  CB  GLU A 316      -3.050  64.660  51.020  1.00 64.52           C  
ATOM   1711  CG  GLU A 316      -2.909  66.162  50.936  1.00 65.97           C  
ATOM   1712  CD  GLU A 316      -2.879  66.658  49.512  1.00 66.86           C  
ATOM   1713  OE1 GLU A 316      -2.281  67.731  49.275  1.00 67.01           O  
ATOM   1714  OE2 GLU A 316      -3.451  65.974  48.633  1.00 66.63           O1-
ATOM   1715  N   GLY A 317      -5.281  63.153  52.919  1.00 72.39           N  
ATOM   1716  CA  GLY A 317      -6.243  62.075  53.039  1.00 78.72           C  
ATOM   1717  C   GLY A 317      -6.161  61.381  54.383  1.00 83.33           C  
ATOM   1718  O   GLY A 317      -6.853  60.391  54.623  1.00 83.84           O  
ATOM   1719  N   ARG A 318      -5.310  61.905  55.262  1.00 87.76           N  
ATOM   1720  CA  ARG A 318      -5.047  61.275  56.555  1.00 91.99           C  
ATOM   1721  C   ARG A 318      -5.377  62.211  57.721  1.00 93.78           C  
ATOM   1722  O   ARG A 318      -5.188  61.855  58.886  1.00 94.04           O  
ATOM   1723  CB  ARG A 318      -3.576  60.852  56.639  1.00 93.14           C  
ATOM   1724  CG  ARG A 318      -3.091  60.051  55.439  1.00 95.20           C  
ATOM   1725  CD  ARG A 318      -3.894  58.774  55.265  1.00 97.88           C  
ATOM   1726  NE  ARG A 318      -3.697  57.854  56.382  1.00100.42           N  
ATOM   1727  CZ  ARG A 318      -4.649  57.076  56.888  1.00101.44           C  
ATOM   1728  NH1 ARG A 318      -5.873  57.103  56.377  1.00102.18           N1+
ATOM   1729  NH2 ARG A 318      -4.378  56.270  57.906  1.00102.70           N  
ATOM   1730  N   GLU A 319      -5.872  63.404  57.397  1.00 95.75           N  
ATOM   1731  CA  GLU A 319      -6.110  64.452  58.388  1.00 97.72           C  
ATOM   1732  C   GLU A 319      -7.268  64.117  59.328  1.00 98.52           C  
ATOM   1733  O   GLU A 319      -7.689  64.949  60.135  1.00 98.34           O  
ATOM   1734  CB  GLU A 319      -6.392  65.783  57.685  1.00 97.99           C  
ATOM   1735  CG  GLU A 319      -5.336  66.187  56.663  1.00 98.46           C  
ATOM   1736  CD  GLU A 319      -5.573  65.575  55.288  1.00 98.91           C  
ATOM   1737  OE1 GLU A 319      -6.253  64.526  55.198  1.00 98.05           O  
ATOM   1738  OE2 GLU A 319      -5.076  66.149  54.294  1.00 98.70           O1-
ATOM   1739  N   ASN A 320      -7.784  62.900  59.211  1.00 99.44           N  
ATOM   1740  CA  ASN A 320      -8.787  62.409  60.141  1.00100.28           C  
ATOM   1741  C   ASN A 320      -8.205  61.330  61.041  1.00 99.82           C  
ATOM   1742  O   ASN A 320      -8.508  61.280  62.232  1.00 99.37           O  
ATOM   1743  CB  ASN A 320     -10.000  61.863  59.381  1.00101.73           C  
ATOM   1744  CG  ASN A 320     -10.931  62.966  58.906  1.00103.52           C  
ATOM   1745  ND2 ASN A 320     -11.952  62.592  58.136  1.00104.03           N  
ATOM   1746  OD1 ASN A 320     -10.737  64.142  59.230  1.00103.82           O  
ATOM   1747  N   SER A 321      -7.365  60.470  60.472  1.00 99.41           N  
ATOM   1748  CA  SER A 321      -6.668  59.468  61.265  1.00 99.23           C  
ATOM   1749  C   SER A 321      -5.987  60.177  62.431  1.00 99.37           C  
ATOM   1750  O   SER A 321      -5.384  61.238  62.260  1.00 99.91           O  
ATOM   1751  CB  SER A 321      -5.626  58.742  60.413  1.00 98.88           C  
ATOM   1752  OG  SER A 321      -5.011  57.698  61.147  1.00 98.15           O  
ATOM   1753  N   GLU A 322      -6.090  59.592  63.617  1.00 98.63           N  
ATOM   1754  CA  GLU A 322      -5.664  60.272  64.833  1.00 97.80           C  
ATOM   1755  C   GLU A 322      -4.170  60.096  65.099  1.00 96.23           C  
ATOM   1756  O   GLU A 322      -3.492  61.031  65.540  1.00 96.50           O  
ATOM   1757  CB  GLU A 322      -6.473  59.746  66.021  1.00 99.28           C  
ATOM   1758  CG  GLU A 322      -6.142  60.390  67.352  1.00100.31           C  
ATOM   1759  CD  GLU A 322      -6.943  59.787  68.485  1.00101.42           C  
ATOM   1760  OE1 GLU A 322      -8.183  59.954  68.489  1.00101.88           O  
ATOM   1761  OE2 GLU A 322      -6.332  59.144  69.368  1.00102.15           O1-
ATOM   1762  N   LYS A 323      -3.664  58.896  64.827  1.00 93.61           N  
ATOM   1763  CA  LYS A 323      -2.276  58.558  65.128  1.00 90.89           C  
ATOM   1764  C   LYS A 323      -1.442  58.309  63.868  1.00 88.21           C  
ATOM   1765  O   LYS A 323      -0.266  57.936  63.967  1.00 88.62           O  
ATOM   1766  CB  LYS A 323      -2.218  57.317  66.036  1.00 91.61           C  
ATOM   1767  CG  LYS A 323      -2.821  57.532  67.426  1.00 92.91           C  
ATOM   1768  CD  LYS A 323      -3.124  56.214  68.149  1.00 93.27           C  
ATOM   1769  CE  LYS A 323      -3.988  56.456  69.393  1.00 93.07           C  
ATOM   1770  NZ  LYS A 323      -4.437  55.201  70.066  1.00 93.23           N1+
ATOM   1771  N   GLN A 324      -2.039  58.524  62.692  1.00 83.57           N  
ATOM   1772  CA  GLN A 324      -1.439  58.058  61.440  1.00 78.84           C  
ATOM   1773  C   GLN A 324      -1.441  59.038  60.258  1.00 74.76           C  
ATOM   1774  O   GLN A 324      -1.606  58.626  59.110  1.00 75.10           O  
ATOM   1775  CB  GLN A 324      -2.114  56.752  61.004  1.00 79.84           C  
ATOM   1776  CG  GLN A 324      -1.870  55.584  61.944  1.00 81.91           C  
ATOM   1777  CD  GLN A 324      -0.388  55.339  62.191  1.00 83.24           C  
ATOM   1778  NE2 GLN A 324      -0.070  54.728  63.331  1.00 83.89           N  
ATOM   1779  OE1 GLN A 324       0.459  55.697  61.370  1.00 82.30           O  
ATOM   1780  N   LYS A 325      -1.243  60.325  60.514  1.00 68.79           N  
ATOM   1781  CA  LYS A 325      -1.250  61.280  59.416  1.00 63.43           C  
ATOM   1782  C   LYS A 325       0.089  61.963  59.138  1.00 60.28           C  
ATOM   1783  O   LYS A 325       0.148  62.915  58.357  1.00 59.25           O  
ATOM   1784  CB  LYS A 325      -2.343  62.342  59.634  1.00 63.99           C  
ATOM   1785  CG  LYS A 325      -2.331  63.063  60.985  1.00 64.48           C  
ATOM   1786  CD  LYS A 325      -3.512  64.050  61.093  1.00 64.54           C  
ATOM   1787  CE  LYS A 325      -3.602  64.726  62.463  1.00 64.44           C  
ATOM   1788  NZ  LYS A 325      -3.712  63.741  63.592  1.00 66.36           N1+
ATOM   1789  N   LEU A 326       1.163  61.476  59.759  1.00 55.83           N  
ATOM   1790  CA  LEU A 326       2.473  62.120  59.621  1.00 50.24           C  
ATOM   1791  C   LEU A 326       3.577  61.190  59.111  1.00 47.81           C  
ATOM   1792  O   LEU A 326       3.570  59.997  59.401  1.00 46.77           O  
ATOM   1793  CB  LEU A 326       2.897  62.722  60.959  1.00 47.12           C  
ATOM   1794  CG  LEU A 326       1.964  63.753  61.590  1.00 45.09           C  
ATOM   1795  CD1 LEU A 326       2.581  64.276  62.874  1.00 43.78           C  
ATOM   1796  CD2 LEU A 326       1.724  64.890  60.622  1.00 46.12           C  
ATOM   1797  N   MET A 327       4.513  61.750  58.340  1.00 45.60           N  
ATOM   1798  CA  MET A 327       5.767  61.076  57.991  1.00 43.43           C  
ATOM   1799  C   MET A 327       6.978  62.008  58.174  1.00 42.96           C  
ATOM   1800  O   MET A 327       6.969  63.161  57.717  1.00 41.99           O  
ATOM   1801  CB  MET A 327       5.734  60.569  56.541  1.00 43.61           C  
ATOM   1802  CG  MET A 327       7.107  60.100  56.034  1.00 47.22           C  
ATOM   1803  SD  MET A 327       7.218  59.481  54.302  1.00 47.60           S  
ATOM   1804  CE  MET A 327       5.586  58.722  54.093  1.00 46.93           C  
ATOM   1805  N   LEU A 328       8.011  61.498  58.849  1.00 40.39           N  
ATOM   1806  CA  LEU A 328       9.262  62.226  59.052  1.00 37.65           C  
ATOM   1807  C   LEU A 328      10.165  62.058  57.843  1.00 36.68           C  
ATOM   1808  O   LEU A 328      10.391  60.942  57.384  1.00 35.62           O  
ATOM   1809  CB  LEU A 328      10.008  61.691  60.274  1.00 39.30           C  
ATOM   1810  CG  LEU A 328       9.618  62.111  61.691  1.00 41.07           C  
ATOM   1811  CD1 LEU A 328       8.141  61.861  61.933  1.00 42.89           C  
ATOM   1812  CD2 LEU A 328      10.452  61.317  62.686  1.00 41.21           C  
ATOM   1813  N   ILE A 329      10.695  63.167  57.341  1.00 35.55           N  
ATOM   1814  CA  ILE A 329      11.537  63.123  56.160  1.00 34.45           C  
ATOM   1815  C   ILE A 329      12.800  63.926  56.373  1.00 34.22           C  
ATOM   1816  O   ILE A 329      13.043  64.430  57.465  1.00 33.90           O  
ATOM   1817  CB  ILE A 329      10.811  63.689  54.911  1.00 34.95           C  
ATOM   1818  CG1 ILE A 329      10.585  65.192  55.065  1.00 35.09           C  
ATOM   1819  CG2 ILE A 329       9.484  62.992  54.724  1.00 32.91           C  
ATOM   1820  CD1 ILE A 329      10.299  65.886  53.756  1.00 36.11           C  
ATOM   1821  N   ASP A 330      13.591  64.039  55.310  1.00 35.51           N  
ATOM   1822  CA  ASP A 330      14.812  64.832  55.290  1.00 36.40           C  
ATOM   1823  C   ASP A 330      15.798  64.349  56.349  1.00 36.56           C  
ATOM   1824  O   ASP A 330      15.948  64.966  57.407  1.00 38.28           O  
ATOM   1825  CB  ASP A 330      14.474  66.325  55.473  1.00 38.57           C  
ATOM   1826  CG  ASP A 330      13.873  66.962  54.198  1.00 41.27           C  
ATOM   1827  OD1 ASP A 330      14.050  66.403  53.093  1.00 39.41           O  
ATOM   1828  OD2 ASP A 330      13.221  68.027  54.299  1.00 42.23           O1-
ATOM   1829  N   PHE A 331      16.465  63.239  56.054  1.00 35.99           N  
ATOM   1830  CA  PHE A 331      17.226  62.489  57.060  1.00 37.86           C  
ATOM   1831  C   PHE A 331      18.702  62.820  57.029  1.00 36.57           C  
ATOM   1832  O   PHE A 331      19.531  62.080  57.544  1.00 38.04           O  
ATOM   1833  CB  PHE A 331      17.067  60.990  56.830  1.00 37.92           C  
ATOM   1834  CG  PHE A 331      15.654  60.570  56.596  1.00 41.20           C  
ATOM   1835  CD1 PHE A 331      14.699  60.716  57.604  1.00 40.87           C  
ATOM   1836  CD2 PHE A 331      15.270  60.037  55.375  1.00 39.96           C  
ATOM   1837  CE1 PHE A 331      13.388  60.338  57.400  1.00 39.97           C  
ATOM   1838  CE2 PHE A 331      13.955  59.654  55.161  1.00 43.11           C  
ATOM   1839  CZ  PHE A 331      13.010  59.806  56.178  1.00 41.61           C  
ATOM   1840  N   GLU A 332      19.021  63.942  56.421  1.00 36.77           N  
ATOM   1841  CA  GLU A 332      20.387  64.263  56.082  1.00 39.29           C  
ATOM   1842  C   GLU A 332      21.313  64.375  57.301  1.00 38.60           C  
ATOM   1843  O   GLU A 332      22.525  64.268  57.168  1.00 39.93           O  
ATOM   1844  CB  GLU A 332      20.378  65.563  55.278  1.00 43.82           C  
ATOM   1845  CG  GLU A 332      18.958  66.166  55.167  1.00 51.02           C  
ATOM   1846  CD  GLU A 332      18.320  65.997  53.791  1.00 54.13           C  
ATOM   1847  OE1 GLU A 332      18.274  67.001  53.042  1.00 58.41           O  
ATOM   1848  OE2 GLU A 332      17.865  64.877  53.455  1.00 55.57           O1-
ATOM   1849  N   TYR A 333      20.755  64.592  58.486  1.00 37.18           N  
ATOM   1850  CA  TYR A 333      21.583  64.804  59.678  1.00 35.61           C  
ATOM   1851  C   TYR A 333      21.509  63.625  60.634  1.00 34.56           C  
ATOM   1852  O   TYR A 333      22.068  63.657  61.729  1.00 35.07           O  
ATOM   1853  CB  TYR A 333      21.151  66.084  60.409  1.00 35.74           C  
ATOM   1854  CG  TYR A 333      21.472  67.351  59.650  1.00 35.06           C  
ATOM   1855  CD1 TYR A 333      20.535  67.946  58.820  1.00 34.03           C  
ATOM   1856  CD2 TYR A 333      22.715  67.952  59.765  1.00 35.22           C  
ATOM   1857  CE1 TYR A 333      20.830  69.104  58.130  1.00 32.90           C  
ATOM   1858  CE2 TYR A 333      23.015  69.112  59.078  1.00 34.37           C  
ATOM   1859  CZ  TYR A 333      22.069  69.680  58.265  1.00 32.74           C  
ATOM   1860  OH  TYR A 333      22.366  70.836  57.586  1.00 35.19           O  
ATOM   1861  N   SER A 334      20.799  62.590  60.210  1.00 32.93           N  
ATOM   1862  CA  SER A 334      20.565  61.431  61.044  1.00 33.67           C  
ATOM   1863  C   SER A 334      21.861  60.688  61.363  1.00 35.42           C  
ATOM   1864  O   SER A 334      22.807  60.673  60.572  1.00 34.83           O  
ATOM   1865  CB  SER A 334      19.584  60.493  60.346  1.00 34.10           C  
ATOM   1866  OG  SER A 334      18.409  61.193  59.977  1.00 35.89           O  
ATOM   1867  N   SER A 335      21.887  60.072  62.538  1.00 37.04           N  
ATOM   1868  CA  SER A 335      23.033  59.300  62.993  1.00 37.60           C  
ATOM   1869  C   SER A 335      22.712  58.757  64.368  1.00 37.11           C  
ATOM   1870  O   SER A 335      21.754  59.191  65.012  1.00 37.80           O  
ATOM   1871  CB  SER A 335      24.280  60.179  63.071  1.00 38.17           C  
ATOM   1872  OG  SER A 335      24.075  61.256  63.968  1.00 43.75           O  
ATOM   1873  N   TYR A 336      23.509  57.801  64.821  1.00 36.44           N  
ATOM   1874  CA  TYR A 336      23.324  57.283  66.159  1.00 36.98           C  
ATOM   1875  C   TYR A 336      23.769  58.372  67.144  1.00 36.72           C  
ATOM   1876  O   TYR A 336      24.864  58.928  67.029  1.00 37.60           O  
ATOM   1877  CB  TYR A 336      24.122  55.988  66.333  1.00 35.15           C  
ATOM   1878  CG  TYR A 336      23.359  54.744  65.921  1.00 35.75           C  
ATOM   1879  CD1 TYR A 336      23.594  54.123  64.699  1.00 36.16           C  
ATOM   1880  CD2 TYR A 336      22.428  54.165  66.772  1.00 36.44           C  
ATOM   1881  CE1 TYR A 336      22.920  52.952  64.345  1.00 33.36           C  
ATOM   1882  CE2 TYR A 336      21.755  52.999  66.426  1.00 35.06           C  
ATOM   1883  CZ  TYR A 336      22.010  52.399  65.213  1.00 34.22           C  
ATOM   1884  OH  TYR A 336      21.366  51.222  64.897  1.00 35.38           O  
ATOM   1885  N   ASN A 337      22.884  58.694  68.084  1.00 35.32           N  
ATOM   1886  CA  ASN A 337      23.043  59.856  68.952  1.00 34.14           C  
ATOM   1887  C   ASN A 337      22.323  59.611  70.271  1.00 32.39           C  
ATOM   1888  O   ASN A 337      21.596  58.621  70.436  1.00 27.02           O  
ATOM   1889  CB  ASN A 337      22.448  61.107  68.294  1.00 35.66           C  
ATOM   1890  CG  ASN A 337      23.014  62.403  68.863  1.00 37.76           C  
ATOM   1891  ND2 ASN A 337      22.556  63.530  68.330  1.00 35.33           N  
ATOM   1892  OD1 ASN A 337      23.857  62.389  69.763  1.00 39.95           O  
ATOM   1893  N   TYR A 338      22.527  60.527  71.209  1.00 32.42           N  
ATOM   1894  CA  TYR A 338      21.763  60.512  72.453  1.00 33.08           C  
ATOM   1895  C   TYR A 338      20.301  60.833  72.164  1.00 32.43           C  
ATOM   1896  O   TYR A 338      19.976  61.880  71.592  1.00 32.02           O  
ATOM   1897  CB  TYR A 338      22.347  61.525  73.439  1.00 31.63           C  
ATOM   1898  CG  TYR A 338      23.794  61.258  73.750  1.00 28.90           C  
ATOM   1899  CD1 TYR A 338      24.157  60.183  74.534  1.00 29.02           C  
ATOM   1900  CD2 TYR A 338      24.805  62.078  73.252  1.00 30.31           C  
ATOM   1901  CE1 TYR A 338      25.485  59.925  74.819  1.00 28.77           C  
ATOM   1902  CE2 TYR A 338      26.142  61.824  73.537  1.00 28.12           C  
ATOM   1903  CZ  TYR A 338      26.463  60.744  74.324  1.00 26.11           C  
ATOM   1904  OH  TYR A 338      27.764  60.484  74.650  1.00 29.30           O  
ATOM   1905  N   ARG A 339      19.427  59.909  72.541  1.00 31.39           N  
ATOM   1906  CA  ARG A 339      17.997  60.109  72.389  1.00 32.47           C  
ATOM   1907  C   ARG A 339      17.596  61.487  72.909  1.00 33.62           C  
ATOM   1908  O   ARG A 339      16.791  62.195  72.298  1.00 33.77           O  
ATOM   1909  CB  ARG A 339      17.244  59.037  73.161  1.00 31.88           C  
ATOM   1910  CG  ARG A 339      15.856  59.462  73.514  1.00 35.92           C  
ATOM   1911  CD  ARG A 339      15.171  58.397  74.319  1.00 42.31           C  
ATOM   1912  NE  ARG A 339      15.577  58.394  75.721  1.00 43.25           N  
ATOM   1913  CZ  ARG A 339      14.945  57.687  76.653  1.00 46.73           C  
ATOM   1914  NH1 ARG A 339      13.897  56.946  76.311  1.00 47.41           N1+
ATOM   1915  NH2 ARG A 339      15.346  57.719  77.918  1.00 46.55           N  
ATOM   1916  N   GLY A 340      18.173  61.861  74.044  1.00 32.09           N  
ATOM   1917  CA  GLY A 340      17.846  63.132  74.651  1.00 33.16           C  
ATOM   1918  C   GLY A 340      17.979  64.285  73.678  1.00 33.16           C  
ATOM   1919  O   GLY A 340      17.180  65.223  73.714  1.00 34.89           O  
ATOM   1920  N   PHE A 341      18.973  64.221  72.801  1.00 30.84           N  
ATOM   1921  CA  PHE A 341      19.143  65.267  71.815  1.00 30.46           C  
ATOM   1922  C   PHE A 341      17.964  65.337  70.858  1.00 32.19           C  
ATOM   1923  O   PHE A 341      17.437  66.414  70.581  1.00 33.01           O  
ATOM   1924  CB  PHE A 341      20.411  65.044  71.006  1.00 31.25           C  
ATOM   1925  CG  PHE A 341      20.674  66.129  70.015  1.00 31.48           C  
ATOM   1926  CD1 PHE A 341      21.376  67.271  70.388  1.00 31.89           C  
ATOM   1927  CD2 PHE A 341      20.170  66.043  68.728  1.00 29.36           C  
ATOM   1928  CE1 PHE A 341      21.565  68.313  69.489  1.00 31.63           C  
ATOM   1929  CE2 PHE A 341      20.354  67.073  67.826  1.00 29.96           C  
ATOM   1930  CZ  PHE A 341      21.051  68.215  68.204  1.00 30.12           C  
ATOM   1931  N   ASP A 342      17.546  64.188  70.346  1.00 33.09           N  
ATOM   1932  CA  ASP A 342      16.530  64.178  69.303  1.00 33.70           C  
ATOM   1933  C   ASP A 342      15.247  64.811  69.854  1.00 32.93           C  
ATOM   1934  O   ASP A 342      14.662  65.691  69.226  1.00 32.93           O  
ATOM   1935  CB  ASP A 342      16.269  62.737  68.825  1.00 34.44           C  
ATOM   1936  CG  ASP A 342      16.035  62.645  67.317  1.00 36.79           C  
ATOM   1937  OD1 ASP A 342      16.288  63.636  66.605  1.00 35.84           O  
ATOM   1938  OD2 ASP A 342      15.593  61.576  66.842  1.00 37.50           O1-
ATOM   1939  N   ILE A 343      14.837  64.377  71.043  1.00 33.08           N  
ATOM   1940  CA  ILE A 343      13.632  64.892  71.690  1.00 32.26           C  
ATOM   1941  C   ILE A 343      13.765  66.343  72.115  1.00 32.42           C  
ATOM   1942  O   ILE A 343      12.886  67.161  71.853  1.00 32.44           O  
ATOM   1943  CB  ILE A 343      13.274  64.064  72.930  1.00 34.22           C  
ATOM   1944  CG1 ILE A 343      12.902  62.642  72.506  1.00 33.38           C  
ATOM   1945  CG2 ILE A 343      12.143  64.732  73.691  1.00 32.63           C  
ATOM   1946  CD1 ILE A 343      12.345  61.809  73.630  1.00 34.67           C  
ATOM   1947  N   GLY A 344      14.874  66.672  72.761  1.00 30.90           N  
ATOM   1948  CA  GLY A 344      15.079  68.050  73.170  1.00 31.46           C  
ATOM   1949  C   GLY A 344      15.190  69.027  72.015  1.00 31.19           C  
ATOM   1950  O   GLY A 344      14.720  70.164  72.097  1.00 31.62           O  
ATOM   1951  N   ASN A 345      15.829  68.593  70.933  1.00 31.79           N  
ATOM   1952  CA  ASN A 345      15.979  69.444  69.762  1.00 29.86           C  
ATOM   1953  C   ASN A 345      14.612  69.727  69.179  1.00 30.84           C  
ATOM   1954  O   ASN A 345      14.319  70.863  68.777  1.00 31.79           O  
ATOM   1955  CB  ASN A 345      16.844  68.769  68.704  1.00 27.24           C  
ATOM   1956  CG  ASN A 345      16.890  69.561  67.410  1.00 26.84           C  
ATOM   1957  ND2 ASN A 345      16.260  69.024  66.366  1.00 25.58           N  
ATOM   1958  OD1 ASN A 345      17.476  70.650  67.350  1.00 25.21           O  
ATOM   1959  N   HIS A 346      13.768  68.702  69.136  1.00 29.77           N  
ATOM   1960  CA  HIS A 346      12.399  68.928  68.710  1.00 32.78           C  
ATOM   1961  C   HIS A 346      11.622  69.843  69.648  1.00 33.29           C  
ATOM   1962  O   HIS A 346      10.841  70.680  69.188  1.00 35.66           O  
ATOM   1963  CB  HIS A 346      11.624  67.625  68.577  1.00 34.43           C  
ATOM   1964  CG  HIS A 346      10.167  67.838  68.328  1.00 35.62           C  
ATOM   1965  CD2 HIS A 346       9.096  67.705  69.142  1.00 36.89           C  
ATOM   1966  ND1 HIS A 346       9.685  68.336  67.137  1.00 36.58           N  
ATOM   1967  CE1 HIS A 346       8.379  68.506  67.229  1.00 35.16           C  
ATOM   1968  NE2 HIS A 346       7.996  68.131  68.435  1.00 37.36           N  
ATOM   1969  N   PHE A 347      11.807  69.687  70.956  1.00 30.68           N  
ATOM   1970  CA  PHE A 347      11.159  70.610  71.873  1.00 30.40           C  
ATOM   1971  C   PHE A 347      11.604  72.030  71.553  1.00 31.99           C  
ATOM   1972  O   PHE A 347      10.775  72.947  71.511  1.00 32.41           O  
ATOM   1973  CB  PHE A 347      11.488  70.282  73.336  1.00 29.16           C  
ATOM   1974  CG  PHE A 347      10.725  69.117  73.880  1.00 25.22           C  
ATOM   1975  CD1 PHE A 347       9.844  68.420  73.080  1.00 26.64           C  
ATOM   1976  CD2 PHE A 347      10.882  68.722  75.189  1.00 25.47           C  
ATOM   1977  CE1 PHE A 347       9.131  67.345  73.585  1.00 27.32           C  
ATOM   1978  CE2 PHE A 347      10.174  67.655  75.696  1.00 24.72           C  
ATOM   1979  CZ  PHE A 347       9.298  66.968  74.890  1.00 25.62           C  
ATOM   1980  N   CYS A 348      12.900  72.216  71.308  1.00 30.39           N  
ATOM   1981  CA  CYS A 348      13.405  73.549  71.020  1.00 32.00           C  
ATOM   1982  C   CYS A 348      12.721  74.129  69.793  1.00 33.27           C  
ATOM   1983  O   CYS A 348      12.466  75.335  69.724  1.00 33.03           O  
ATOM   1984  CB  CYS A 348      14.920  73.532  70.798  1.00 33.86           C  
ATOM   1985  SG  CYS A 348      15.912  73.200  72.278  1.00 37.95           S  
ATOM   1986  N   GLU A 349      12.417  73.274  68.823  1.00 33.71           N  
ATOM   1987  CA  GLU A 349      11.846  73.762  67.577  1.00 33.94           C  
ATOM   1988  C   GLU A 349      10.462  74.359  67.778  1.00 34.70           C  
ATOM   1989  O   GLU A 349      10.015  75.143  66.948  1.00 34.41           O  
ATOM   1990  CB  GLU A 349      11.787  72.650  66.524  1.00 32.10           C  
ATOM   1991  CG  GLU A 349      13.118  72.354  65.869  1.00 32.48           C  
ATOM   1992  CD  GLU A 349      13.641  73.511  65.040  1.00 33.39           C  
ATOM   1993  OE1 GLU A 349      12.913  74.502  64.865  1.00 35.24           O  
ATOM   1994  OE2 GLU A 349      14.782  73.432  64.546  1.00 34.79           O1-
ATOM   1995  N   TRP A 350       9.787  74.009  68.873  1.00 35.73           N  
ATOM   1996  CA  TRP A 350       8.486  74.618  69.162  1.00 37.10           C  
ATOM   1997  C   TRP A 350       8.610  76.126  69.208  1.00 37.33           C  
ATOM   1998  O   TRP A 350       7.628  76.835  69.022  1.00 39.05           O  
ATOM   1999  CB  TRP A 350       7.931  74.140  70.505  1.00 38.57           C  
ATOM   2000  CG  TRP A 350       7.352  72.772  70.472  1.00 39.67           C  
ATOM   2001  CD1 TRP A 350       7.791  71.714  69.737  1.00 38.71           C  
ATOM   2002  CD2 TRP A 350       6.225  72.304  71.220  1.00 40.38           C  
ATOM   2003  CE2 TRP A 350       6.040  70.948  70.891  1.00 40.20           C  
ATOM   2004  CE3 TRP A 350       5.359  72.898  72.144  1.00 41.86           C  
ATOM   2005  NE1 TRP A 350       7.008  70.612  69.981  1.00 39.31           N  
ATOM   2006  CZ2 TRP A 350       5.021  70.179  71.444  1.00 39.79           C  
ATOM   2007  CZ3 TRP A 350       4.347  72.128  72.695  1.00 42.22           C  
ATOM   2008  CH2 TRP A 350       4.190  70.784  72.344  1.00 41.06           C  
ATOM   2009  N   MET A 351       9.822  76.607  69.456  1.00 37.73           N  
ATOM   2010  CA  MET A 351      10.052  78.013  69.757  1.00 39.88           C  
ATOM   2011  C   MET A 351      10.356  78.860  68.532  1.00 40.44           C  
ATOM   2012  O   MET A 351      10.341  80.091  68.614  1.00 39.88           O  
ATOM   2013  CB  MET A 351      11.221  78.176  70.739  1.00 41.62           C  
ATOM   2014  CG  MET A 351      10.962  77.720  72.162  1.00 43.25           C  
ATOM   2015  SD  MET A 351      12.214  78.370  73.288  1.00 42.95           S  
ATOM   2016  CE  MET A 351      13.650  77.454  72.818  1.00 42.49           C  
ATOM   2017  N   TYR A 352      10.661  78.216  67.407  1.00 40.64           N  
ATOM   2018  CA  TYR A 352      11.147  78.961  66.247  1.00 41.87           C  
ATOM   2019  C   TYR A 352      10.260  78.834  65.017  1.00 41.98           C  
ATOM   2020  O   TYR A 352       9.841  77.742  64.647  1.00 40.97           O  
ATOM   2021  CB  TYR A 352      12.585  78.538  65.917  1.00 41.06           C  
ATOM   2022  CG  TYR A 352      13.530  78.726  67.085  1.00 39.58           C  
ATOM   2023  CD1 TYR A 352      13.959  79.989  67.455  1.00 36.90           C  
ATOM   2024  CD2 TYR A 352      13.949  77.644  67.846  1.00 38.38           C  
ATOM   2025  CE1 TYR A 352      14.770  80.169  68.546  1.00 36.94           C  
ATOM   2026  CE2 TYR A 352      14.760  77.820  68.940  1.00 38.03           C  
ATOM   2027  CZ  TYR A 352      15.164  79.084  69.288  1.00 36.89           C  
ATOM   2028  OH  TYR A 352      15.935  79.265  70.409  1.00 38.19           O  
ATOM   2029  N   ASP A 353       9.971  79.976  64.399  1.00 43.97           N  
ATOM   2030  CA  ASP A 353       9.120  80.030  63.217  1.00 45.93           C  
ATOM   2031  C   ASP A 353       9.921  80.607  62.049  1.00 45.80           C  
ATOM   2032  O   ASP A 353      10.343  81.762  62.073  1.00 45.68           O  
ATOM   2033  CB  ASP A 353       7.887  80.897  63.498  1.00 47.91           C  
ATOM   2034  CG  ASP A 353       6.819  80.775  62.418  1.00 50.24           C  
ATOM   2035  OD1 ASP A 353       7.176  80.660  61.231  1.00 51.45           O  
ATOM   2036  OD2 ASP A 353       5.614  80.793  62.754  1.00 54.31           O1-
ATOM   2037  N   TYR A 354      10.129  79.794  61.024  1.00 46.48           N  
ATOM   2038  CA  TYR A 354      11.016  80.185  59.945  1.00 47.61           C  
ATOM   2039  C   TYR A 354      10.243  80.694  58.728  1.00 49.36           C  
ATOM   2040  O   TYR A 354      10.841  81.035  57.706  1.00 48.61           O  
ATOM   2041  CB  TYR A 354      11.900  79.001  59.551  1.00 43.41           C  
ATOM   2042  CG  TYR A 354      12.602  78.338  60.713  1.00 40.15           C  
ATOM   2043  CD1 TYR A 354      13.701  78.924  61.315  1.00 38.04           C  
ATOM   2044  CD2 TYR A 354      12.185  77.105  61.178  1.00 39.51           C  
ATOM   2045  CE1 TYR A 354      14.368  78.296  62.347  1.00 37.85           C  
ATOM   2046  CE2 TYR A 354      12.844  76.469  62.205  1.00 39.64           C  
ATOM   2047  CZ  TYR A 354      13.938  77.064  62.789  1.00 38.76           C  
ATOM   2048  OH  TYR A 354      14.604  76.415  63.812  1.00 37.66           O  
ATOM   2049  N   SER A 355       8.918  80.737  58.845  1.00 51.69           N  
ATOM   2050  CA  SER A 355       8.059  81.185  57.749  1.00 55.40           C  
ATOM   2051  C   SER A 355       7.993  82.711  57.713  1.00 58.44           C  
ATOM   2052  O   SER A 355       7.366  83.306  56.843  1.00 58.55           O  
ATOM   2053  CB  SER A 355       6.645  80.611  57.905  1.00 54.39           C  
ATOM   2054  OG  SER A 355       5.958  81.199  58.998  1.00 52.67           O  
ATOM   2055  N   TYR A 356       8.655  83.337  58.672  1.00 62.02           N  
ATOM   2056  CA  TYR A 356       8.663  84.783  58.781  1.00 66.41           C  
ATOM   2057  C   TYR A 356       9.297  85.380  57.525  1.00 67.44           C  
ATOM   2058  O   TYR A 356      10.338  84.907  57.060  1.00 67.78           O  
ATOM   2059  CB  TYR A 356       9.445  85.166  60.039  1.00 69.45           C  
ATOM   2060  CG  TYR A 356       9.503  86.637  60.350  1.00 70.79           C  
ATOM   2061  CD1 TYR A 356       8.346  87.374  60.563  1.00 71.65           C  
ATOM   2062  CD2 TYR A 356      10.724  87.276  60.483  1.00 72.48           C  
ATOM   2063  CE1 TYR A 356       8.407  88.709  60.904  1.00 73.07           C  
ATOM   2064  CE2 TYR A 356      10.798  88.608  60.821  1.00 74.26           C  
ATOM   2065  CZ  TYR A 356       9.639  89.324  61.033  1.00 74.67           C  
ATOM   2066  OH  TYR A 356       9.723  90.654  61.379  1.00 75.74           O  
ATOM   2067  N   GLU A 357       8.662  86.419  56.982  1.00 68.84           N  
ATOM   2068  CA  GLU A 357       8.914  86.855  55.607  1.00 69.78           C  
ATOM   2069  C   GLU A 357       9.830  88.058  55.493  1.00 68.25           C  
ATOM   2070  O   GLU A 357      10.174  88.474  54.391  1.00 67.96           O  
ATOM   2071  CB  GLU A 357       7.596  87.171  54.902  1.00 74.03           C  
ATOM   2072  CG  GLU A 357       6.698  85.959  54.686  1.00 80.56           C  
ATOM   2073  CD  GLU A 357       5.279  86.341  54.288  1.00 84.23           C  
ATOM   2074  OE1 GLU A 357       4.501  85.435  53.907  1.00 86.08           O  
ATOM   2075  OE2 GLU A 357       4.944  87.546  54.357  1.00 85.57           O1-
ATOM   2076  N   LYS A 358      10.211  88.628  56.629  1.00 66.70           N  
ATOM   2077  CA  LYS A 358      11.187  89.709  56.649  1.00 64.54           C  
ATOM   2078  C   LYS A 358      12.437  89.265  57.398  1.00 62.94           C  
ATOM   2079  O   LYS A 358      12.377  88.375  58.242  1.00 63.53           O  
ATOM   2080  CB  LYS A 358      10.591  90.953  57.326  1.00 66.30           C  
ATOM   2081  CG  LYS A 358       9.455  91.622  56.545  1.00 68.09           C  
ATOM   2082  CD  LYS A 358       9.738  93.108  56.294  1.00 68.65           C  
ATOM   2083  CE  LYS A 358       8.500  93.860  55.799  1.00 69.96           C  
ATOM   2084  NZ  LYS A 358       7.713  94.483  56.912  1.00 70.34           N1+
ATOM   2085  N   TYR A 359      13.569  89.880  57.080  1.00 60.12           N  
ATOM   2086  CA  TYR A 359      14.798  89.667  57.831  1.00 57.32           C  
ATOM   2087  C   TYR A 359      14.486  89.839  59.316  1.00 55.13           C  
ATOM   2088  O   TYR A 359      13.708  90.716  59.694  1.00 55.13           O  
ATOM   2089  CB  TYR A 359      15.838  90.694  57.383  1.00 58.71           C  
ATOM   2090  CG  TYR A 359      17.212  90.532  57.993  1.00 60.94           C  
ATOM   2091  CD1 TYR A 359      18.246  89.946  57.275  1.00 61.60           C  
ATOM   2092  CD2 TYR A 359      17.481  90.984  59.280  1.00 61.23           C  
ATOM   2093  CE1 TYR A 359      19.516  89.816  57.820  1.00 64.02           C  
ATOM   2094  CE2 TYR A 359      18.742  90.860  59.834  1.00 63.21           C  
ATOM   2095  CZ  TYR A 359      19.756  90.275  59.103  1.00 64.59           C  
ATOM   2096  OH  TYR A 359      21.009  90.150  59.664  1.00 65.77           O  
ATOM   2097  N   PRO A 360      15.089  89.008  60.185  1.00 52.75           N  
ATOM   2098  CA  PRO A 360      16.060  87.944  59.908  1.00 50.23           C  
ATOM   2099  C   PRO A 360      15.416  86.659  59.413  1.00 47.41           C  
ATOM   2100  O   PRO A 360      16.081  85.635  59.254  1.00 45.68           O  
ATOM   2101  CB  PRO A 360      16.765  87.755  61.247  1.00 50.98           C  
ATOM   2102  CG  PRO A 360      15.722  88.092  62.248  1.00 50.64           C  
ATOM   2103  CD  PRO A 360      14.842  89.149  61.632  1.00 51.26           C  
ATOM   2104  N   PHE A 361      14.110  86.722  59.197  1.00 45.99           N  
ATOM   2105  CA  PHE A 361      13.371  85.638  58.570  1.00 46.10           C  
ATOM   2106  C   PHE A 361      13.032  84.489  59.495  1.00 44.46           C  
ATOM   2107  O   PHE A 361      12.835  83.368  59.044  1.00 45.42           O  
ATOM   2108  CB  PHE A 361      14.132  85.130  57.345  1.00 46.97           C  
ATOM   2109  CG  PHE A 361      14.278  86.167  56.277  1.00 48.84           C  
ATOM   2110  CD1 PHE A 361      15.513  86.738  56.002  1.00 49.70           C  
ATOM   2111  CD2 PHE A 361      13.164  86.622  55.592  1.00 48.51           C  
ATOM   2112  CE1 PHE A 361      15.629  87.750  55.066  1.00 48.97           C  
ATOM   2113  CE2 PHE A 361      13.275  87.628  54.659  1.00 49.44           C  
ATOM   2114  CZ  PHE A 361      14.512  88.195  54.396  1.00 48.46           C  
ATOM   2115  N   PHE A 362      12.959  84.778  60.788  1.00 43.58           N  
ATOM   2116  CA  PHE A 362      12.374  83.854  61.740  1.00 42.42           C  
ATOM   2117  C   PHE A 362      11.869  84.647  62.930  1.00 44.73           C  
ATOM   2118  O   PHE A 362      12.198  85.819  63.087  1.00 42.80           O  
ATOM   2119  CB  PHE A 362      13.415  82.853  62.218  1.00 38.38           C  
ATOM   2120  CG  PHE A 362      14.434  83.452  63.125  1.00 36.67           C  
ATOM   2121  CD1 PHE A 362      14.280  83.398  64.500  1.00 33.33           C  
ATOM   2122  CD2 PHE A 362      15.545  84.088  62.604  1.00 34.84           C  
ATOM   2123  CE1 PHE A 362      15.220  83.970  65.332  1.00 33.14           C  
ATOM   2124  CE2 PHE A 362      16.485  84.659  63.435  1.00 34.49           C  
ATOM   2125  CZ  PHE A 362      16.325  84.602  64.796  1.00 32.44           C  
ATOM   2126  N   ARG A 363      11.069  83.995  63.764  1.00 49.05           N  
ATOM   2127  CA  ARG A 363      10.723  84.528  65.074  1.00 51.67           C  
ATOM   2128  C   ARG A 363      11.144  83.549  66.160  1.00 51.29           C  
ATOM   2129  O   ARG A 363      10.844  82.356  66.071  1.00 50.59           O  
ATOM   2130  CB  ARG A 363       9.217  84.760  65.175  1.00 56.22           C  
ATOM   2131  CG  ARG A 363       8.725  86.042  64.537  1.00 62.64           C  
ATOM   2132  CD  ARG A 363       7.240  86.225  64.809  1.00 68.03           C  
ATOM   2133  NE  ARG A 363       6.681  87.374  64.102  1.00 74.08           N  
ATOM   2134  CZ  ARG A 363       6.098  87.307  62.907  1.00 77.02           C  
ATOM   2135  NH1 ARG A 363       5.999  86.139  62.279  1.00 77.71           N1+
ATOM   2136  NH2 ARG A 363       5.606  88.406  62.343  1.00 77.88           N  
ATOM   2137  N   ALA A 364      11.832  84.058  67.183  1.00 50.22           N  
ATOM   2138  CA  ALA A 364      12.088  83.287  68.398  1.00 49.41           C  
ATOM   2139  C   ALA A 364      11.047  83.661  69.451  1.00 49.82           C  
ATOM   2140  O   ALA A 364      10.763  84.840  69.659  1.00 50.54           O  
ATOM   2141  CB  ALA A 364      13.490  83.575  68.924  1.00 46.19           C  
ATOM   2142  N   ASN A 365      10.465  82.659  70.100  1.00 49.98           N  
ATOM   2143  CA  ASN A 365       9.557  82.905  71.215  1.00 50.05           C  
ATOM   2144  C   ASN A 365       9.789  81.883  72.330  1.00 48.95           C  
ATOM   2145  O   ASN A 365       9.277  80.763  72.281  1.00 46.88           O  
ATOM   2146  CB  ASN A 365       8.104  82.840  70.731  1.00 51.64           C  
ATOM   2147  CG  ASN A 365       7.121  83.388  71.755  1.00 53.74           C  
ATOM   2148  ND2 ASN A 365       5.923  83.754  71.295  1.00 51.56           N  
ATOM   2149  OD1 ASN A 365       7.436  83.481  72.950  1.00 53.60           O  
ATOM   2150  N   ILE A 366      10.568  82.273  73.333  1.00 49.17           N  
ATOM   2151  CA  ILE A 366      10.884  81.369  74.428  1.00 51.57           C  
ATOM   2152  C   ILE A 366       9.656  80.912  75.210  1.00 51.09           C  
ATOM   2153  O   ILE A 366       9.694  79.868  75.844  1.00 51.31           O  
ATOM   2154  CB  ILE A 366      11.900  81.995  75.419  1.00 52.45           C  
ATOM   2155  CG1 ILE A 366      11.408  83.368  75.873  1.00 54.44           C  
ATOM   2156  CG2 ILE A 366      13.269  82.105  74.767  1.00 52.16           C  
ATOM   2157  CD1 ILE A 366      12.210  83.945  77.032  1.00 56.91           C  
ATOM   2158  N   ARG A 367       8.569  81.678  75.165  1.00 52.06           N  
ATOM   2159  CA  ARG A 367       7.339  81.272  75.853  1.00 54.12           C  
ATOM   2160  C   ARG A 367       6.633  80.092  75.187  1.00 53.42           C  
ATOM   2161  O   ARG A 367       5.701  79.519  75.753  1.00 52.00           O  
ATOM   2162  CB  ARG A 367       6.347  82.439  75.946  1.00 55.61           C  
ATOM   2163  CG  ARG A 367       6.704  83.511  76.958  1.00 57.11           C  
ATOM   2164  CD  ARG A 367       5.457  84.285  77.351  1.00 59.33           C  
ATOM   2165  NE  ARG A 367       4.396  83.384  77.798  1.00 58.87           N  
ATOM   2166  CZ  ARG A 367       3.113  83.718  77.888  1.00 58.86           C  
ATOM   2167  NH1 ARG A 367       2.720  84.942  77.556  1.00 57.87           N1+
ATOM   2168  NH2 ARG A 367       2.225  82.827  78.318  1.00 58.97           N  
ATOM   2169  N   LYS A 368       7.070  79.743  73.983  1.00 53.58           N  
ATOM   2170  CA  LYS A 368       6.421  78.685  73.214  1.00 54.48           C  
ATOM   2171  C   LYS A 368       7.024  77.306  73.465  1.00 53.63           C  
ATOM   2172  O   LYS A 368       6.490  76.295  73.002  1.00 53.53           O  
ATOM   2173  CB  LYS A 368       6.486  79.000  71.721  1.00 55.28           C  
ATOM   2174  CG  LYS A 368       5.433  79.979  71.263  1.00 57.45           C  
ATOM   2175  CD  LYS A 368       4.044  79.388  71.428  1.00 58.76           C  
ATOM   2176  CE  LYS A 368       2.994  80.253  70.747  1.00 60.84           C  
ATOM   2177  NZ  LYS A 368       1.606  79.855  71.129  1.00 62.88           N1+
ATOM   2178  N   TYR A 369       8.140  77.270  74.190  1.00 51.87           N  
ATOM   2179  CA  TYR A 369       8.734  76.000  74.588  1.00 49.87           C  
ATOM   2180  C   TYR A 369       7.644  75.215  75.313  1.00 48.56           C  
ATOM   2181  O   TYR A 369       6.891  75.783  76.105  1.00 49.53           O  
ATOM   2182  CB  TYR A 369       9.928  76.241  75.518  1.00 45.13           C  
ATOM   2183  CG  TYR A 369      10.768  75.010  75.776  1.00 44.23           C  
ATOM   2184  CD1 TYR A 369      11.769  74.625  74.883  1.00 43.84           C  
ATOM   2185  CD2 TYR A 369      10.574  74.237  76.914  1.00 42.95           C  
ATOM   2186  CE1 TYR A 369      12.548  73.510  75.117  1.00 41.40           C  
ATOM   2187  CE2 TYR A 369      11.347  73.121  77.156  1.00 42.16           C  
ATOM   2188  CZ  TYR A 369      12.329  72.764  76.252  1.00 42.58           C  
ATOM   2189  OH  TYR A 369      13.080  71.643  76.483  1.00 43.83           O  
ATOM   2190  N   PRO A 370       7.535  73.903  75.044  1.00 46.81           N  
ATOM   2191  CA  PRO A 370       6.440  73.161  75.672  1.00 46.19           C  
ATOM   2192  C   PRO A 370       6.491  73.240  77.194  1.00 46.46           C  
ATOM   2193  O   PRO A 370       7.571  73.299  77.799  1.00 42.67           O  
ATOM   2194  CB  PRO A 370       6.627  71.730  75.163  1.00 46.95           C  
ATOM   2195  CG  PRO A 370       8.072  71.644  74.811  1.00 47.02           C  
ATOM   2196  CD  PRO A 370       8.457  73.016  74.313  1.00 46.44           C  
ATOM   2197  N   THR A 371       5.309  73.248  77.804  1.00 47.90           N  
ATOM   2198  CA  THR A 371       5.184  73.223  79.258  1.00 48.85           C  
ATOM   2199  C   THR A 371       5.496  71.836  79.768  1.00 49.08           C  
ATOM   2200  O   THR A 371       5.562  70.887  78.990  1.00 49.49           O  
ATOM   2201  CB  THR A 371       3.763  73.564  79.698  1.00 48.68           C  
ATOM   2202  CG2 THR A 371       3.451  75.020  79.403  1.00 47.94           C  
ATOM   2203  OG1 THR A 371       2.836  72.707  79.015  1.00 48.76           O  
ATOM   2204  N   LYS A 372       5.675  71.720  81.079  1.00 50.61           N  
ATOM   2205  CA  LYS A 372       5.865  70.422  81.702  1.00 51.38           C  
ATOM   2206  C   LYS A 372       4.751  69.476  81.277  1.00 51.43           C  
ATOM   2207  O   LYS A 372       4.992  68.299  81.017  1.00 51.33           O  
ATOM   2208  CB  LYS A 372       5.872  70.554  83.226  1.00 52.90           C  
ATOM   2209  CG  LYS A 372       6.137  69.230  83.962  1.00 57.13           C  
ATOM   2210  CD  LYS A 372       7.176  69.406  85.067  1.00 60.00           C  
ATOM   2211  CE  LYS A 372       7.614  68.077  85.652  1.00 62.45           C  
ATOM   2212  NZ  LYS A 372       6.518  67.441  86.440  1.00 65.35           N1+
ATOM   2213  N   LYS A 373       3.528  69.991  81.195  1.00 52.55           N  
ATOM   2214  CA  LYS A 373       2.387  69.124  80.937  1.00 53.34           C  
ATOM   2215  C   LYS A 373       2.455  68.626  79.509  1.00 51.92           C  
ATOM   2216  O   LYS A 373       2.144  67.466  79.229  1.00 52.22           O  
ATOM   2217  CB  LYS A 373       1.066  69.865  81.153  1.00 55.10           C  
ATOM   2218  CG  LYS A 373      -0.151  68.941  81.063  1.00 57.81           C  
ATOM   2219  CD  LYS A 373      -1.418  69.693  80.661  1.00 59.79           C  
ATOM   2220  CE  LYS A 373      -2.226  70.162  81.870  1.00 59.97           C  
ATOM   2221  NZ  LYS A 373      -3.637  70.513  81.497  1.00 57.41           N1+
ATOM   2222  N   GLN A 374       2.872  69.518  78.615  1.00 49.59           N  
ATOM   2223  CA  GLN A 374       3.011  69.197  77.200  1.00 48.52           C  
ATOM   2224  C   GLN A 374       4.129  68.184  76.934  1.00 47.65           C  
ATOM   2225  O   GLN A 374       3.963  67.253  76.140  1.00 46.06           O  
ATOM   2226  CB  GLN A 374       3.266  70.480  76.400  1.00 47.60           C  
ATOM   2227  CG  GLN A 374       1.996  71.194  75.982  1.00 47.04           C  
ATOM   2228  CD  GLN A 374       2.208  72.675  75.743  1.00 48.29           C  
ATOM   2229  NE2 GLN A 374       1.507  73.216  74.754  1.00 47.61           N  
ATOM   2230  OE1 GLN A 374       2.994  73.327  76.437  1.00 47.93           O  
ATOM   2231  N   GLN A 375       5.262  68.367  77.602  1.00 46.04           N  
ATOM   2232  CA  GLN A 375       6.382  67.468  77.426  1.00 45.15           C  
ATOM   2233  C   GLN A 375       5.971  66.088  77.887  1.00 46.16           C  
ATOM   2234  O   GLN A 375       6.310  65.085  77.259  1.00 46.99           O  
ATOM   2235  CB  GLN A 375       7.569  67.959  78.237  1.00 44.47           C  
ATOM   2236  CG  GLN A 375       7.889  69.415  77.995  1.00 43.70           C  
ATOM   2237  CD  GLN A 375       9.038  69.896  78.826  1.00 43.27           C  
ATOM   2238  NE2 GLN A 375       9.163  71.207  78.961  1.00 46.62           N  
ATOM   2239  OE1 GLN A 375       9.809  69.101  79.347  1.00 47.59           O  
ATOM   2240  N   LEU A 376       5.230  66.033  78.987  1.00 46.95           N  
ATOM   2241  CA  LEU A 376       4.769  64.753  79.494  1.00 47.48           C  
ATOM   2242  C   LEU A 376       3.825  64.130  78.482  1.00 47.44           C  
ATOM   2243  O   LEU A 376       3.847  62.918  78.264  1.00 48.03           O  
ATOM   2244  CB  LEU A 376       4.053  64.920  80.835  1.00 47.86           C  
ATOM   2245  CG  LEU A 376       4.984  64.964  82.046  1.00 49.15           C  
ATOM   2246  CD1 LEU A 376       4.174  65.083  83.331  1.00 46.95           C  
ATOM   2247  CD2 LEU A 376       5.833  63.704  82.065  1.00 48.26           C  
ATOM   2248  N   HIS A 377       2.994  64.953  77.855  1.00 45.47           N  
ATOM   2249  CA  HIS A 377       2.054  64.413  76.895  1.00 45.57           C  
ATOM   2250  C   HIS A 377       2.833  63.796  75.742  1.00 45.38           C  
ATOM   2251  O   HIS A 377       2.471  62.733  75.246  1.00 47.34           O  
ATOM   2252  CB  HIS A 377       1.111  65.496  76.368  1.00 45.83           C  
ATOM   2253  CG  HIS A 377       0.094  64.973  75.404  1.00 47.83           C  
ATOM   2254  CD2 HIS A 377      -0.934  64.108  75.575  1.00 47.70           C  
ATOM   2255  ND1 HIS A 377       0.103  65.295  74.062  1.00 49.66           N  
ATOM   2256  CE1 HIS A 377      -0.874  64.649  73.449  1.00 47.37           C  
ATOM   2257  NE2 HIS A 377      -1.517  63.922  74.344  1.00 46.66           N  
ATOM   2258  N   PHE A 378       3.912  64.459  75.333  1.00 44.15           N  
ATOM   2259  CA  PHE A 378       4.809  63.923  74.310  1.00 42.97           C  
ATOM   2260  C   PHE A 378       5.417  62.579  74.715  1.00 40.95           C  
ATOM   2261  O   PHE A 378       5.192  61.568  74.058  1.00 39.23           O  
ATOM   2262  CB  PHE A 378       5.937  64.920  74.010  1.00 43.15           C  
ATOM   2263  CG  PHE A 378       6.817  64.517  72.856  1.00 45.43           C  
ATOM   2264  CD1 PHE A 378       6.543  64.964  71.571  1.00 43.77           C  
ATOM   2265  CD2 PHE A 378       7.904  63.669  73.050  1.00 46.04           C  
ATOM   2266  CE1 PHE A 378       7.332  64.572  70.500  1.00 43.94           C  
ATOM   2267  CE2 PHE A 378       8.699  63.271  71.977  1.00 45.73           C  
ATOM   2268  CZ  PHE A 378       8.411  63.722  70.703  1.00 43.89           C  
ATOM   2269  N   ILE A 379       6.180  62.564  75.801  1.00 41.94           N  
ATOM   2270  CA  ILE A 379       6.949  61.372  76.138  1.00 42.73           C  
ATOM   2271  C   ILE A 379       6.055  60.255  76.632  1.00 43.32           C  
ATOM   2272  O   ILE A 379       6.502  59.122  76.788  1.00 43.89           O  
ATOM   2273  CB  ILE A 379       8.001  61.653  77.212  1.00 42.10           C  
ATOM   2274  CG1 ILE A 379       7.319  61.904  78.550  1.00 44.98           C  
ATOM   2275  CG2 ILE A 379       8.823  62.874  76.830  1.00 41.55           C  
ATOM   2276  CD1 ILE A 379       8.302  62.005  79.697  1.00 48.37           C  
ATOM   2277  N   SER A 380       4.788  60.572  76.875  1.00 44.27           N  
ATOM   2278  CA  SER A 380       3.829  59.552  77.278  1.00 46.44           C  
ATOM   2279  C   SER A 380       3.349  58.754  76.069  1.00 47.59           C  
ATOM   2280  O   SER A 380       2.890  57.627  76.206  1.00 48.33           O  
ATOM   2281  CB  SER A 380       2.635  60.189  77.998  1.00 46.96           C  
ATOM   2282  OG  SER A 380       3.018  60.676  79.272  1.00 42.61           O  
ATOM   2283  N   SER A 381       3.462  59.341  74.884  1.00 48.20           N  
ATOM   2284  CA  SER A 381       3.306  58.576  73.654  1.00 49.67           C  
ATOM   2285  C   SER A 381       4.613  57.887  73.276  1.00 49.38           C  
ATOM   2286  O   SER A 381       4.620  56.725  72.881  1.00 49.10           O  
ATOM   2287  CB  SER A 381       2.878  59.488  72.510  1.00 50.62           C  
ATOM   2288  OG  SER A 381       1.612  60.047  72.787  1.00 54.84           O  
ATOM   2289  N   TYR A 382       5.719  58.610  73.399  1.00 48.60           N  
ATOM   2290  CA  TYR A 382       7.004  58.080  72.984  1.00 47.64           C  
ATOM   2291  C   TYR A 382       7.339  56.816  73.749  1.00 48.00           C  
ATOM   2292  O   TYR A 382       7.782  55.829  73.167  1.00 47.66           O  
ATOM   2293  CB  TYR A 382       8.102  59.109  73.216  1.00 44.80           C  
ATOM   2294  CG  TYR A 382       9.488  58.574  72.957  1.00 42.98           C  
ATOM   2295  CD1 TYR A 382      10.072  58.687  71.706  1.00 40.19           C  
ATOM   2296  CD2 TYR A 382      10.221  57.971  73.972  1.00 41.91           C  
ATOM   2297  CE1 TYR A 382      11.346  58.219  71.468  1.00 41.16           C  
ATOM   2298  CE2 TYR A 382      11.501  57.497  73.746  1.00 42.29           C  
ATOM   2299  CZ  TYR A 382      12.061  57.627  72.487  1.00 41.81           C  
ATOM   2300  OH  TYR A 382      13.346  57.190  72.253  1.00 39.95           O  
ATOM   2301  N   LEU A 383       7.121  56.842  75.058  1.00 49.16           N  
ATOM   2302  CA  LEU A 383       7.633  55.771  75.906  1.00 51.49           C  
ATOM   2303  C   LEU A 383       7.028  54.397  75.609  1.00 52.28           C  
ATOM   2304  O   LEU A 383       7.755  53.414  75.483  1.00 52.86           O  
ATOM   2305  CB  LEU A 383       7.451  56.129  77.390  1.00 50.02           C  
ATOM   2306  CG  LEU A 383       8.646  56.840  78.038  1.00 50.17           C  
ATOM   2307  CD1 LEU A 383       8.259  57.371  79.406  1.00 49.79           C  
ATOM   2308  CD2 LEU A 383       9.814  55.873  78.161  1.00 48.00           C  
ATOM   2309  N   PRO A 384       5.695  54.308  75.497  1.00 52.97           N  
ATOM   2310  CA  PRO A 384       5.095  53.018  75.153  1.00 54.75           C  
ATOM   2311  C   PRO A 384       5.380  52.597  73.718  1.00 57.03           C  
ATOM   2312  O   PRO A 384       5.330  51.412  73.389  1.00 58.32           O  
ATOM   2313  CB  PRO A 384       3.606  53.227  75.416  1.00 54.47           C  
ATOM   2314  CG  PRO A 384       3.402  54.684  75.327  1.00 53.91           C  
ATOM   2315  CD  PRO A 384       4.678  55.329  75.795  1.00 53.44           C  
ATOM   2316  N   ALA A 385       5.691  53.568  72.868  1.00 58.92           N  
ATOM   2317  CA  ALA A 385       6.053  53.280  71.482  1.00 61.36           C  
ATOM   2318  C   ALA A 385       7.517  52.874  71.313  1.00 63.31           C  
ATOM   2319  O   ALA A 385       7.917  52.441  70.235  1.00 64.43           O  
ATOM   2320  CB  ALA A 385       5.754  54.490  70.603  1.00 59.98           C  
ATOM   2321  N   PHE A 386       8.317  53.022  72.364  1.00 65.79           N  
ATOM   2322  CA  PHE A 386       9.753  52.765  72.262  1.00 68.37           C  
ATOM   2323  C   PHE A 386      10.203  51.513  73.008  1.00 70.44           C  
ATOM   2324  O   PHE A 386      11.263  50.964  72.719  1.00 70.47           O  
ATOM   2325  CB  PHE A 386      10.545  53.968  72.774  1.00 67.69           C  
ATOM   2326  CG  PHE A 386      12.028  53.741  72.823  1.00 67.64           C  
ATOM   2327  CD1 PHE A 386      12.739  53.468  71.666  1.00 67.22           C  
ATOM   2328  CD2 PHE A 386      12.714  53.812  74.026  1.00 67.70           C  
ATOM   2329  CE1 PHE A 386      14.104  53.274  71.704  1.00 67.48           C  
ATOM   2330  CE2 PHE A 386      14.078  53.619  74.074  1.00 68.07           C  
ATOM   2331  CZ  PHE A 386      14.777  53.349  72.909  1.00 68.21           C  
ATOM   2332  N   GLN A 387       9.406  51.074  73.976  1.00 73.95           N  
ATOM   2333  CA  GLN A 387       9.670  49.808  74.645  1.00 78.09           C  
ATOM   2334  C   GLN A 387       8.387  49.074  75.023  1.00 80.44           C  
ATOM   2335  O   GLN A 387       7.309  49.674  75.116  1.00 79.25           O  
ATOM   2336  CB  GLN A 387      10.537  50.024  75.893  1.00 78.67           C  
ATOM   2337  CG  GLN A 387       9.868  50.819  76.999  1.00 80.52           C  
ATOM   2338  CD  GLN A 387      10.609  50.715  78.324  1.00 81.24           C  
ATOM   2339  NE2 GLN A 387      11.250  51.807  78.735  1.00 81.47           N  
ATOM   2340  OE1 GLN A 387      10.605  49.664  78.968  1.00 81.84           O  
ATOM   2341  N   ASN A 388       8.530  47.769  75.242  1.00 83.71           N  
ATOM   2342  CA  ASN A 388       7.410  46.854  75.452  1.00 86.44           C  
ATOM   2343  C   ASN A 388       6.741  47.030  76.806  1.00 87.53           C  
ATOM   2344  O   ASN A 388       5.666  47.624  76.923  1.00 85.86           O  
ATOM   2345  CB  ASN A 388       7.897  45.401  75.353  1.00 87.43           C  
ATOM   2346  CG  ASN A 388       8.026  44.918  73.927  1.00 88.04           C  
ATOM   2347  ND2 ASN A 388       9.226  45.043  73.367  1.00 88.58           N  
ATOM   2348  OD1 ASN A 388       7.059  44.431  73.334  1.00 88.04           O  
ATOM   2349  N   ASP A 389       7.401  46.486  77.823  1.00 90.22           N  
ATOM   2350  CA  ASP A 389       6.792  46.264  79.125  1.00 93.04           C  
ATOM   2351  C   ASP A 389       6.324  47.565  79.764  1.00 93.22           C  
ATOM   2352  O   ASP A 389       5.628  47.550  80.784  1.00 93.46           O  
ATOM   2353  CB  ASP A 389       7.789  45.549  80.053  1.00 94.64           C  
ATOM   2354  CG  ASP A 389       9.127  46.276  80.156  1.00 96.59           C  
ATOM   2355  OD1 ASP A 389       9.669  46.694  79.109  1.00 96.69           O  
ATOM   2356  OD2 ASP A 389       9.640  46.427  81.289  1.00 97.43           O1-
ATOM   2357  N   PHE A 390       6.698  48.688  79.156  1.00 92.61           N  
ATOM   2358  CA  PHE A 390       6.476  49.981  79.782  1.00 92.19           C  
ATOM   2359  C   PHE A 390       5.026  50.172  80.197  1.00 92.78           C  
ATOM   2360  O   PHE A 390       4.738  50.463  81.358  1.00 92.71           O  
ATOM   2361  CB  PHE A 390       6.872  51.126  78.848  1.00 90.55           C  
ATOM   2362  CG  PHE A 390       6.682  52.477  79.463  1.00 88.33           C  
ATOM   2363  CD1 PHE A 390       7.685  53.049  80.226  1.00 87.17           C  
ATOM   2364  CD2 PHE A 390       5.473  53.137  79.349  1.00 87.94           C  
ATOM   2365  CE1 PHE A 390       7.483  54.248  80.872  1.00 87.19           C  
ATOM   2366  CE2 PHE A 390       5.263  54.338  79.992  1.00 88.04           C  
ATOM   2367  CZ  PHE A 390       6.269  54.894  80.758  1.00 87.86           C  
ATOM   2368  N   GLU A 391       4.118  50.008  79.243  1.00 92.97           N  
ATOM   2369  CA  GLU A 391       2.708  50.256  79.494  1.00 93.47           C  
ATOM   2370  C   GLU A 391       2.240  49.707  80.845  1.00 92.64           C  
ATOM   2371  O   GLU A 391       1.403  50.319  81.511  1.00 92.33           O  
ATOM   2372  CB  GLU A 391       1.867  49.655  78.367  1.00 95.12           C  
ATOM   2373  CG  GLU A 391       0.379  49.565  78.684  1.00 97.20           C  
ATOM   2374  CD  GLU A 391      -0.206  50.891  79.134  1.00 97.09           C  
ATOM   2375  OE1 GLU A 391       0.050  51.911  78.456  1.00 97.49           O  
ATOM   2376  OE2 GLU A 391      -0.917  50.911  80.163  1.00 96.72           O1-
ATOM   2377  N   ASN A 392       2.782  48.561  81.251  1.00 91.57           N  
ATOM   2378  CA  ASN A 392       2.381  47.947  82.516  1.00 90.96           C  
ATOM   2379  C   ASN A 392       3.518  47.813  83.533  1.00 89.51           C  
ATOM   2380  O   ASN A 392       3.748  46.735  84.087  1.00 89.95           O  
ATOM   2381  CB  ASN A 392       1.752  46.571  82.262  1.00 91.98           C  
ATOM   2382  CG  ASN A 392       2.646  45.661  81.442  1.00 93.10           C  
ATOM   2383  ND2 ASN A 392       3.681  45.114  82.074  1.00 92.48           N  
ATOM   2384  OD1 ASN A 392       2.410  45.453  80.251  1.00 93.71           O  
ATOM   2385  N   LEU A 393       4.228  48.912  83.769  1.00 87.09           N  
ATOM   2386  CA  LEU A 393       5.098  49.026  84.931  1.00 84.46           C  
ATOM   2387  C   LEU A 393       4.288  49.714  86.020  1.00 83.68           C  
ATOM   2388  O   LEU A 393       3.341  50.441  85.720  1.00 84.17           O  
ATOM   2389  CB  LEU A 393       6.336  49.855  84.585  1.00 83.42           C  
ATOM   2390  CG  LEU A 393       7.275  49.241  83.542  1.00 82.76           C  
ATOM   2391  CD1 LEU A 393       8.395  50.207  83.197  1.00 81.13           C  
ATOM   2392  CD2 LEU A 393       7.843  47.947  84.089  1.00 82.74           C  
ATOM   2393  N   SER A 394       4.641  49.480  87.279  1.00 82.10           N  
ATOM   2394  CA  SER A 394       3.930  50.127  88.375  1.00 81.04           C  
ATOM   2395  C   SER A 394       3.802  51.613  88.065  1.00 81.03           C  
ATOM   2396  O   SER A 394       4.782  52.263  87.694  1.00 81.07           O  
ATOM   2397  CB  SER A 394       4.682  49.932  89.693  1.00 80.26           C  
ATOM   2398  OG  SER A 394       6.018  50.399  89.597  1.00 80.71           O  
ATOM   2399  N   THR A 395       2.589  52.143  88.200  1.00 80.27           N  
ATOM   2400  CA  THR A 395       2.340  53.554  87.935  1.00 79.17           C  
ATOM   2401  C   THR A 395       3.304  54.403  88.745  1.00 78.87           C  
ATOM   2402  O   THR A 395       3.544  55.569  88.436  1.00 79.36           O  
ATOM   2403  CB  THR A 395       0.906  53.937  88.311  1.00 79.33           C  
ATOM   2404  CG2 THR A 395       0.689  55.430  88.136  1.00 79.52           C  
ATOM   2405  OG1 THR A 395      -0.009  53.221  87.474  1.00 79.37           O  
ATOM   2406  N   GLU A 396       3.861  53.793  89.781  1.00 78.14           N  
ATOM   2407  CA  GLU A 396       4.841  54.441  90.630  1.00 77.64           C  
ATOM   2408  C   GLU A 396       6.197  54.561  89.925  1.00 75.31           C  
ATOM   2409  O   GLU A 396       6.883  55.572  90.060  1.00 75.38           O  
ATOM   2410  CB  GLU A 396       4.970  53.651  91.940  1.00 80.64           C  
ATOM   2411  CG  GLU A 396       6.360  53.124  92.235  1.00 84.61           C  
ATOM   2412  CD  GLU A 396       7.205  54.136  92.971  1.00 86.85           C  
ATOM   2413  OE1 GLU A 396       6.616  54.983  93.685  1.00 88.49           O  
ATOM   2414  OE2 GLU A 396       8.447  54.084  92.836  1.00 86.34           O1-
ATOM   2415  N   GLU A 397       6.582  53.541  89.163  1.00 73.30           N  
ATOM   2416  CA  GLU A 397       7.863  53.584  88.462  1.00 71.33           C  
ATOM   2417  C   GLU A 397       7.729  54.232  87.091  1.00 68.82           C  
ATOM   2418  O   GLU A 397       8.714  54.700  86.523  1.00 68.34           O  
ATOM   2419  CB  GLU A 397       8.451  52.182  88.300  1.00 73.37           C  
ATOM   2420  CG  GLU A 397       9.886  52.187  87.764  1.00 75.96           C  
ATOM   2421  CD  GLU A 397      10.335  50.832  87.229  1.00 79.03           C  
ATOM   2422  OE1 GLU A 397       9.690  49.804  87.549  1.00 79.71           O  
ATOM   2423  OE2 GLU A 397      11.341  50.800  86.484  1.00 79.54           O1-
ATOM   2424  N   LYS A 398       6.515  54.259  86.556  1.00 65.78           N  
ATOM   2425  CA  LYS A 398       6.280  54.971  85.314  1.00 62.86           C  
ATOM   2426  C   LYS A 398       6.677  56.423  85.501  1.00 61.56           C  
ATOM   2427  O   LYS A 398       7.303  57.021  84.630  1.00 60.64           O  
ATOM   2428  CB  LYS A 398       4.810  54.896  84.919  1.00 63.26           C  
ATOM   2429  CG  LYS A 398       4.362  53.552  84.380  1.00 63.37           C  
ATOM   2430  CD  LYS A 398       2.934  53.655  83.858  1.00 63.96           C  
ATOM   2431  CE  LYS A 398       2.360  52.306  83.456  1.00 65.06           C  
ATOM   2432  NZ  LYS A 398       0.941  52.422  83.003  1.00 61.95           N1+
ATOM   2433  N   SER A 399       6.318  56.984  86.651  1.00 59.98           N  
ATOM   2434  CA  SER A 399       6.580  58.392  86.933  1.00 58.78           C  
ATOM   2435  C   SER A 399       8.061  58.663  87.047  1.00 56.33           C  
ATOM   2436  O   SER A 399       8.556  59.680  86.565  1.00 55.12           O  
ATOM   2437  CB  SER A 399       5.907  58.818  88.239  1.00 60.14           C  
ATOM   2438  OG  SER A 399       4.560  59.196  88.021  1.00 62.60           O  
ATOM   2439  N   ILE A 400       8.763  57.750  87.703  1.00 54.65           N  
ATOM   2440  CA  ILE A 400      10.181  57.928  87.944  1.00 53.59           C  
ATOM   2441  C   ILE A 400      10.924  58.049  86.620  1.00 52.84           C  
ATOM   2442  O   ILE A 400      11.807  58.890  86.468  1.00 52.92           O  
ATOM   2443  CB  ILE A 400      10.755  56.747  88.761  1.00 53.49           C  
ATOM   2444  CG1 ILE A 400      10.087  56.709  90.139  1.00 52.95           C  
ATOM   2445  CG2 ILE A 400      12.271  56.872  88.878  1.00 50.91           C  
ATOM   2446  CD1 ILE A 400      10.970  56.148  91.225  1.00 53.27           C  
ATOM   2447  N   ILE A 401      10.549  57.215  85.657  1.00 51.34           N  
ATOM   2448  CA  ILE A 401      11.175  57.235  84.340  1.00 49.76           C  
ATOM   2449  C   ILE A 401      10.861  58.533  83.599  1.00 48.69           C  
ATOM   2450  O   ILE A 401      11.741  59.167  83.017  1.00 47.61           O  
ATOM   2451  CB  ILE A 401      10.684  56.058  83.490  1.00 50.15           C  
ATOM   2452  CG1 ILE A 401      11.125  54.740  84.132  1.00 49.51           C  
ATOM   2453  CG2 ILE A 401      11.201  56.196  82.068  1.00 48.97           C  
ATOM   2454  CD1 ILE A 401      10.272  53.556  83.722  1.00 48.97           C  
ATOM   2455  N   LYS A 402       9.595  58.925  83.631  1.00 47.98           N  
ATOM   2456  CA  LYS A 402       9.156  60.148  82.986  1.00 47.93           C  
ATOM   2457  C   LYS A 402       9.857  61.376  83.545  1.00 49.01           C  
ATOM   2458  O   LYS A 402      10.302  62.246  82.783  1.00 49.82           O  
ATOM   2459  CB  LYS A 402       7.651  60.299  83.149  1.00 47.12           C  
ATOM   2460  CG  LYS A 402       6.881  59.178  82.504  1.00 49.17           C  
ATOM   2461  CD  LYS A 402       5.412  59.239  82.849  1.00 51.41           C  
ATOM   2462  CE  LYS A 402       4.586  59.589  81.631  1.00 52.19           C  
ATOM   2463  NZ  LYS A 402       3.323  58.801  81.608  1.00 53.98           N1+
ATOM   2464  N   GLU A 403       9.958  61.447  84.871  1.00 49.05           N  
ATOM   2465  CA  GLU A 403      10.565  62.604  85.527  1.00 49.62           C  
ATOM   2466  C   GLU A 403      12.041  62.706  85.193  1.00 48.06           C  
ATOM   2467  O   GLU A 403      12.582  63.801  85.036  1.00 46.45           O  
ATOM   2468  CB  GLU A 403      10.396  62.515  87.046  1.00 51.75           C  
ATOM   2469  CG  GLU A 403       9.080  63.073  87.563  1.00 55.85           C  
ATOM   2470  CD  GLU A 403       8.875  64.535  87.197  1.00 59.94           C  
ATOM   2471  OE1 GLU A 403       9.874  65.298  87.170  1.00 61.71           O  
ATOM   2472  OE2 GLU A 403       7.712  64.917  86.934  1.00 60.35           O1-
ATOM   2473  N   GLU A 404      12.682  61.548  85.084  1.00 48.24           N  
ATOM   2474  CA  GLU A 404      14.097  61.465  84.746  1.00 49.05           C  
ATOM   2475  C   GLU A 404      14.266  61.793  83.270  1.00 47.03           C  
ATOM   2476  O   GLU A 404      15.219  62.457  82.869  1.00 45.88           O  
ATOM   2477  CB  GLU A 404      14.597  60.054  85.031  1.00 51.56           C  
ATOM   2478  CG  GLU A 404      16.098  59.890  85.144  1.00 57.78           C  
ATOM   2479  CD  GLU A 404      16.468  58.484  85.624  1.00 62.94           C  
ATOM   2480  OE1 GLU A 404      16.222  58.169  86.820  1.00 63.87           O  
ATOM   2481  OE2 GLU A 404      16.994  57.693  84.805  1.00 62.84           O1-
ATOM   2482  N   MET A 405      13.318  61.332  82.464  1.00 46.91           N  
ATOM   2483  CA  MET A 405      13.380  61.554  81.030  1.00 46.77           C  
ATOM   2484  C   MET A 405      13.233  63.033  80.712  1.00 46.33           C  
ATOM   2485  O   MET A 405      13.808  63.521  79.744  1.00 47.92           O  
ATOM   2486  CB  MET A 405      12.291  60.750  80.319  1.00 45.02           C  
ATOM   2487  CG  MET A 405      12.188  61.033  78.831  1.00 48.35           C  
ATOM   2488  SD  MET A 405      11.638  59.625  77.825  1.00 47.70           S  
ATOM   2489  CE  MET A 405      11.194  60.476  76.366  1.00 47.56           C  
ATOM   2490  N   LEU A 406      12.477  63.753  81.534  1.00 45.43           N  
ATOM   2491  CA  LEU A 406      12.330  65.188  81.342  1.00 43.83           C  
ATOM   2492  C   LEU A 406      13.599  65.979  81.639  1.00 43.01           C  
ATOM   2493  O   LEU A 406      13.949  66.890  80.887  1.00 42.84           O  
ATOM   2494  CB  LEU A 406      11.186  65.717  82.193  1.00 44.89           C  
ATOM   2495  CG  LEU A 406       9.812  65.357  81.634  1.00 48.05           C  
ATOM   2496  CD1 LEU A 406       8.750  66.070  82.448  1.00 47.48           C  
ATOM   2497  CD2 LEU A 406       9.716  65.764  80.161  1.00 48.52           C  
ATOM   2498  N   LEU A 407      14.290  65.636  82.724  1.00 42.16           N  
ATOM   2499  CA  LEU A 407      15.586  66.244  83.021  1.00 42.90           C  
ATOM   2500  C   LEU A 407      16.566  65.965  81.895  1.00 42.05           C  
ATOM   2501  O   LEU A 407      17.338  66.838  81.489  1.00 41.99           O  
ATOM   2502  CB  LEU A 407      16.162  65.686  84.323  1.00 46.50           C  
ATOM   2503  CG  LEU A 407      15.438  66.092  85.604  1.00 51.21           C  
ATOM   2504  CD1 LEU A 407      16.037  65.328  86.784  1.00 52.86           C  
ATOM   2505  CD2 LEU A 407      15.558  67.614  85.809  1.00 51.33           C  
ATOM   2506  N   GLU A 408      16.524  64.736  81.397  1.00 40.49           N  
ATOM   2507  CA  GLU A 408      17.374  64.331  80.296  1.00 38.88           C  
ATOM   2508  C   GLU A 408      17.122  65.162  79.032  1.00 38.12           C  
ATOM   2509  O   GLU A 408      18.059  65.730  78.471  1.00 38.05           O  
ATOM   2510  CB  GLU A 408      17.150  62.851  80.008  1.00 37.52           C  
ATOM   2511  CG  GLU A 408      17.796  62.342  78.738  1.00 36.73           C  
ATOM   2512  CD  GLU A 408      17.186  61.028  78.311  1.00 39.15           C  
ATOM   2513  OE1 GLU A 408      16.416  60.460  79.124  1.00 40.57           O  
ATOM   2514  OE2 GLU A 408      17.463  60.564  77.179  1.00 39.09           O1-
ATOM   2515  N   VAL A 409      15.872  65.242  78.581  1.00 36.61           N  
ATOM   2516  CA  VAL A 409      15.610  65.899  77.302  1.00 37.90           C  
ATOM   2517  C   VAL A 409      15.847  67.390  77.441  1.00 38.48           C  
ATOM   2518  O   VAL A 409      16.305  68.048  76.504  1.00 39.14           O  
ATOM   2519  CB  VAL A 409      14.158  65.687  76.802  1.00 36.19           C  
ATOM   2520  CG1 VAL A 409      13.799  64.211  76.844  1.00 38.75           C  
ATOM   2521  CG2 VAL A 409      13.201  66.495  77.618  1.00 36.88           C  
ATOM   2522  N   ASN A 410      15.541  67.918  78.620  1.00 37.07           N  
ATOM   2523  CA  ASN A 410      15.658  69.342  78.840  1.00 36.97           C  
ATOM   2524  C   ASN A 410      17.113  69.756  78.980  1.00 35.90           C  
ATOM   2525  O   ASN A 410      17.486  70.873  78.620  1.00 34.48           O  
ATOM   2526  CB  ASN A 410      14.856  69.746  80.079  1.00 37.00           C  
ATOM   2527  CG  ASN A 410      13.417  70.029  79.752  1.00 35.63           C  
ATOM   2528  ND2 ASN A 410      12.515  69.144  80.172  1.00 35.01           N  
ATOM   2529  OD1 ASN A 410      13.116  71.033  79.116  1.00 37.78           O  
ATOM   2530  N   ARG A 411      17.939  68.852  79.494  1.00 35.57           N  
ATOM   2531  CA  ARG A 411      19.380  69.084  79.503  1.00 36.02           C  
ATOM   2532  C   ARG A 411      19.974  69.041  78.099  1.00 35.17           C  
ATOM   2533  O   ARG A 411      20.730  69.937  77.705  1.00 34.57           O  
ATOM   2534  CB  ARG A 411      20.079  68.057  80.388  1.00 38.99           C  
ATOM   2535  CG  ARG A 411      19.939  68.350  81.863  1.00 41.35           C  
ATOM   2536  CD  ARG A 411      20.956  67.592  82.674  1.00 45.66           C  
ATOM   2537  NE  ARG A 411      20.896  67.992  84.077  1.00 51.94           N  
ATOM   2538  CZ  ARG A 411      21.642  67.469  85.044  1.00 53.22           C  
ATOM   2539  NH1 ARG A 411      22.525  66.508  84.778  1.00 53.64           N1+
ATOM   2540  NH2 ARG A 411      21.506  67.921  86.281  1.00 55.10           N  
ATOM   2541  N   PHE A 412      19.624  68.010  77.340  1.00 33.60           N  
ATOM   2542  CA  PHE A 412      20.179  67.852  76.000  1.00 33.93           C  
ATOM   2543  C   PHE A 412      19.616  68.893  75.046  1.00 33.25           C  
ATOM   2544  O   PHE A 412      20.195  69.155  73.999  1.00 30.92           O  
ATOM   2545  CB  PHE A 412      19.919  66.437  75.462  1.00 33.44           C  
ATOM   2546  CG  PHE A 412      20.977  65.447  75.845  1.00 31.40           C  
ATOM   2547  CD1 PHE A 412      22.170  65.397  75.156  1.00 32.80           C  
ATOM   2548  CD2 PHE A 412      20.801  64.603  76.926  1.00 32.21           C  
ATOM   2549  CE1 PHE A 412      23.181  64.522  75.541  1.00 32.48           C  
ATOM   2550  CE2 PHE A 412      21.807  63.722  77.320  1.00 32.72           C  
ATOM   2551  CZ  PHE A 412      22.998  63.685  76.625  1.00 32.04           C  
ATOM   2552  N   ALA A 413      18.496  69.505  75.415  1.00 34.36           N  
ATOM   2553  CA  ALA A 413      17.946  70.583  74.606  1.00 35.37           C  
ATOM   2554  C   ALA A 413      18.973  71.702  74.602  1.00 36.66           C  
ATOM   2555  O   ALA A 413      19.014  72.532  73.688  1.00 38.87           O  
ATOM   2556  CB  ALA A 413      16.634  71.069  75.187  1.00 34.83           C  
ATOM   2557  N   LEU A 414      19.825  71.697  75.620  1.00 36.95           N  
ATOM   2558  CA  LEU A 414      20.940  72.631  75.689  1.00 36.20           C  
ATOM   2559  C   LEU A 414      21.938  72.429  74.543  1.00 34.81           C  
ATOM   2560  O   LEU A 414      22.510  73.399  74.025  1.00 32.76           O  
ATOM   2561  CB  LEU A 414      21.654  72.488  77.041  1.00 37.25           C  
ATOM   2562  CG  LEU A 414      20.895  72.966  78.291  1.00 37.24           C  
ATOM   2563  CD1 LEU A 414      21.700  72.598  79.520  1.00 36.81           C  
ATOM   2564  CD2 LEU A 414      20.665  74.466  78.249  1.00 32.85           C  
ATOM   2565  N   ALA A 415      22.145  71.171  74.149  1.00 34.67           N  
ATOM   2566  CA  ALA A 415      23.048  70.856  73.034  1.00 34.07           C  
ATOM   2567  C   ALA A 415      22.443  71.325  71.711  1.00 33.47           C  
ATOM   2568  O   ALA A 415      23.164  71.767  70.807  1.00 28.67           O  
ATOM   2569  CB  ALA A 415      23.336  69.348  72.985  1.00 33.61           C  
ATOM   2570  N   SER A 416      21.115  71.250  71.619  1.00 32.59           N  
ATOM   2571  CA  SER A 416      20.413  71.736  70.438  1.00 33.67           C  
ATOM   2572  C   SER A 416      20.662  73.226  70.252  1.00 35.88           C  
ATOM   2573  O   SER A 416      20.886  73.698  69.130  1.00 37.20           O  
ATOM   2574  CB  SER A 416      18.908  71.480  70.555  1.00 32.92           C  
ATOM   2575  OG  SER A 416      18.197  72.085  69.484  1.00 26.57           O  
ATOM   2576  N   HIS A 417      20.613  73.971  71.350  1.00 35.77           N  
ATOM   2577  CA  HIS A 417      20.854  75.406  71.273  1.00 35.91           C  
ATOM   2578  C   HIS A 417      22.286  75.683  70.842  1.00 36.70           C  
ATOM   2579  O   HIS A 417      22.537  76.549  70.006  1.00 35.85           O  
ATOM   2580  CB  HIS A 417      20.589  76.069  72.625  1.00 34.35           C  
ATOM   2581  CG  HIS A 417      19.139  76.181  72.961  1.00 35.08           C  
ATOM   2582  CD2 HIS A 417      18.467  75.941  74.111  1.00 36.86           C  
ATOM   2583  ND1 HIS A 417      18.192  76.549  72.032  1.00 35.12           N  
ATOM   2584  CE1 HIS A 417      16.997  76.525  72.593  1.00 37.52           C  
ATOM   2585  NE2 HIS A 417      17.135  76.160  73.855  1.00 38.23           N  
ATOM   2586  N   PHE A 418      23.223  74.936  71.416  1.00 38.34           N  
ATOM   2587  CA  PHE A 418      24.645  75.197  71.210  1.00 39.07           C  
ATOM   2588  C   PHE A 418      25.075  74.753  69.811  1.00 37.76           C  
ATOM   2589  O   PHE A 418      25.720  75.503  69.082  1.00 36.28           O  
ATOM   2590  CB  PHE A 418      25.459  74.450  72.268  1.00 40.62           C  
ATOM   2591  CG  PHE A 418      26.791  75.064  72.548  1.00 43.34           C  
ATOM   2592  CD1 PHE A 418      26.940  75.968  73.584  1.00 46.37           C  
ATOM   2593  CD2 PHE A 418      27.897  74.741  71.780  1.00 43.70           C  
ATOM   2594  CE1 PHE A 418      28.172  76.543  73.847  1.00 47.00           C  
ATOM   2595  CE2 PHE A 418      29.125  75.308  72.035  1.00 44.35           C  
ATOM   2596  CZ  PHE A 418      29.264  76.212  73.071  1.00 46.08           C  
ATOM   2597  N   LEU A 419      24.702  73.528  69.452  1.00 39.45           N  
ATOM   2598  CA  LEU A 419      25.003  72.959  68.137  1.00 39.79           C  
ATOM   2599  C   LEU A 419      24.501  73.859  67.017  1.00 39.66           C  
ATOM   2600  O   LEU A 419      25.275  74.292  66.152  1.00 37.32           O  
ATOM   2601  CB  LEU A 419      24.345  71.584  67.996  1.00 41.60           C  
ATOM   2602  CG  LEU A 419      24.810  70.664  66.859  1.00 43.03           C  
ATOM   2603  CD1 LEU A 419      24.045  69.356  66.945  1.00 42.71           C  
ATOM   2604  CD2 LEU A 419      24.575  71.309  65.508  1.00 44.31           C  
ATOM   2605  N   TRP A 420      23.201  74.139  67.025  1.00 37.91           N  
ATOM   2606  CA  TRP A 420      22.620  74.840  65.895  1.00 38.32           C  
ATOM   2607  C   TRP A 420      23.006  76.304  65.917  1.00 37.26           C  
ATOM   2608  O   TRP A 420      22.976  76.978  64.884  1.00 36.71           O  
ATOM   2609  CB  TRP A 420      21.099  74.660  65.880  1.00 38.56           C  
ATOM   2610  CG  TRP A 420      20.726  73.244  65.626  1.00 36.20           C  
ATOM   2611  CD1 TRP A 420      19.865  72.478  66.353  1.00 35.29           C  
ATOM   2612  CD2 TRP A 420      21.267  72.391  64.610  1.00 37.49           C  
ATOM   2613  CE2 TRP A 420      20.697  71.115  64.792  1.00 37.81           C  
ATOM   2614  CE3 TRP A 420      22.186  72.581  63.565  1.00 37.49           C  
ATOM   2615  NE1 TRP A 420      19.843  71.198  65.863  1.00 36.12           N  
ATOM   2616  CZ2 TRP A 420      21.008  70.029  63.961  1.00 37.57           C  
ATOM   2617  CZ3 TRP A 420      22.495  71.501  62.742  1.00 36.70           C  
ATOM   2618  CH2 TRP A 420      21.910  70.243  62.947  1.00 36.01           C  
ATOM   2619  N   GLY A 421      23.394  76.781  67.095  1.00 36.46           N  
ATOM   2620  CA  GLY A 421      23.917  78.128  67.208  1.00 36.53           C  
ATOM   2621  C   GLY A 421      25.260  78.230  66.519  1.00 37.20           C  
ATOM   2622  O   GLY A 421      25.507  79.170  65.755  1.00 34.76           O  
ATOM   2623  N   LEU A 422      26.124  77.255  66.789  1.00 38.13           N  
ATOM   2624  CA  LEU A 422      27.440  77.195  66.161  1.00 41.00           C  
ATOM   2625  C   LEU A 422      27.302  76.931  64.663  1.00 41.94           C  
ATOM   2626  O   LEU A 422      27.973  77.561  63.842  1.00 40.88           O  
ATOM   2627  CB  LEU A 422      28.287  76.079  66.790  1.00 42.50           C  
ATOM   2628  CG  LEU A 422      28.829  76.290  68.207  1.00 42.09           C  
ATOM   2629  CD1 LEU A 422      29.566  75.040  68.673  1.00 39.35           C  
ATOM   2630  CD2 LEU A 422      29.756  77.502  68.208  1.00 40.85           C  
ATOM   2631  N   TRP A 423      26.434  75.982  64.321  1.00 43.42           N  
ATOM   2632  CA  TRP A 423      26.115  75.688  62.925  1.00 44.14           C  
ATOM   2633  C   TRP A 423      25.709  76.973  62.204  1.00 43.38           C  
ATOM   2634  O   TRP A 423      26.149  77.251  61.087  1.00 42.26           O  
ATOM   2635  CB  TRP A 423      24.967  74.674  62.860  1.00 43.70           C  
ATOM   2636  CG  TRP A 423      24.403  74.436  61.473  1.00 45.07           C  
ATOM   2637  CD1 TRP A 423      24.807  73.486  60.575  1.00 44.51           C  
ATOM   2638  CD2 TRP A 423      23.304  75.129  60.854  1.00 43.10           C  
ATOM   2639  CE2 TRP A 423      23.096  74.536  59.587  1.00 43.25           C  
ATOM   2640  CE3 TRP A 423      22.474  76.181  61.251  1.00 42.66           C  
ATOM   2641  NE1 TRP A 423      24.026  73.541  59.442  1.00 43.46           N  
ATOM   2642  CZ2 TRP A 423      22.099  74.967  58.712  1.00 42.89           C  
ATOM   2643  CZ3 TRP A 423      21.481  76.610  60.382  1.00 43.64           C  
ATOM   2644  CH2 TRP A 423      21.300  76.000  59.126  1.00 44.96           C  
ATOM   2645  N   SER A 424      24.875  77.760  62.867  1.00 43.09           N  
ATOM   2646  CA  SER A 424      24.272  78.910  62.231  1.00 43.48           C  
ATOM   2647  C   SER A 424      25.347  79.918  61.871  1.00 44.90           C  
ATOM   2648  O   SER A 424      25.260  80.599  60.846  1.00 45.19           O  
ATOM   2649  CB  SER A 424      23.249  79.542  63.168  1.00 41.27           C  
ATOM   2650  OG  SER A 424      22.327  80.317  62.428  1.00 43.00           O  
ATOM   2651  N   ILE A 425      26.365  80.004  62.724  1.00 46.09           N  
ATOM   2652  CA  ILE A 425      27.447  80.963  62.543  1.00 45.00           C  
ATOM   2653  C   ILE A 425      28.310  80.560  61.352  1.00 44.01           C  
ATOM   2654  O   ILE A 425      28.701  81.403  60.541  1.00 43.67           O  
ATOM   2655  CB  ILE A 425      28.317  81.062  63.826  1.00 44.89           C  
ATOM   2656  CG1 ILE A 425      27.443  81.532  64.998  1.00 44.86           C  
ATOM   2657  CG2 ILE A 425      29.475  82.033  63.610  1.00 45.34           C  
ATOM   2658  CD1 ILE A 425      28.203  81.810  66.274  1.00 40.65           C  
ATOM   2659  N   VAL A 426      28.590  79.268  61.242  1.00 42.60           N  
ATOM   2660  CA  VAL A 426      29.257  78.740  60.068  1.00 43.36           C  
ATOM   2661  C   VAL A 426      28.471  79.074  58.789  1.00 45.23           C  
ATOM   2662  O   VAL A 426      29.046  79.543  57.803  1.00 43.91           O  
ATOM   2663  CB  VAL A 426      29.425  77.221  60.179  1.00 43.60           C  
ATOM   2664  CG1 VAL A 426      30.080  76.680  58.924  1.00 43.06           C  
ATOM   2665  CG2 VAL A 426      30.258  76.885  61.404  1.00 42.91           C  
ATOM   2666  N   GLN A 427      27.157  78.854  58.810  1.00 45.55           N  
ATOM   2667  CA  GLN A 427      26.315  79.145  57.643  1.00 46.30           C  
ATOM   2668  C   GLN A 427      26.406  80.604  57.220  1.00 47.83           C  
ATOM   2669  O   GLN A 427      26.254  80.934  56.040  1.00 47.45           O  
ATOM   2670  CB  GLN A 427      24.845  78.802  57.926  1.00 44.73           C  
ATOM   2671  CG  GLN A 427      24.611  77.343  58.272  1.00 41.97           C  
ATOM   2672  CD  GLN A 427      25.254  76.422  57.273  1.00 41.45           C  
ATOM   2673  NE2 GLN A 427      26.078  75.504  57.757  1.00 40.05           N  
ATOM   2674  OE1 GLN A 427      25.021  76.540  56.072  1.00 41.63           O  
ATOM   2675  N   ALA A 428      26.650  81.480  58.186  1.00 49.03           N  
ATOM   2676  CA  ALA A 428      26.702  82.903  57.897  1.00 49.60           C  
ATOM   2677  C   ALA A 428      27.924  83.209  57.039  1.00 50.05           C  
ATOM   2678  O   ALA A 428      27.926  84.168  56.265  1.00 49.55           O  
ATOM   2679  CB  ALA A 428      26.743  83.702  59.195  1.00 49.46           C  
ATOM   2680  N   LYS A 429      28.960  82.388  57.168  1.00 49.71           N  
ATOM   2681  CA  LYS A 429      30.158  82.595  56.366  1.00 51.96           C  
ATOM   2682  C   LYS A 429      30.076  81.911  54.992  1.00 50.57           C  
ATOM   2683  O   LYS A 429      30.554  82.464  53.999  1.00 50.59           O  
ATOM   2684  CB  LYS A 429      31.396  82.097  57.121  1.00 53.66           C  
ATOM   2685  CG  LYS A 429      32.635  82.983  56.958  1.00 57.94           C  
ATOM   2686  CD  LYS A 429      33.257  82.872  55.568  1.00 60.99           C  
ATOM   2687  CE  LYS A 429      34.588  83.630  55.472  1.00 63.26           C  
ATOM   2688  NZ  LYS A 429      34.435  85.114  55.631  1.00 65.01           N1+
ATOM   2689  N   ILE A 430      29.471  80.724  54.933  1.00 48.01           N  
ATOM   2690  CA  ILE A 430      29.530  79.908  53.726  1.00 47.51           C  
ATOM   2691  C   ILE A 430      28.248  79.883  52.901  1.00 46.83           C  
ATOM   2692  O   ILE A 430      28.286  79.570  51.720  1.00 46.72           O  
ATOM   2693  CB  ILE A 430      29.911  78.437  54.040  1.00 47.51           C  
ATOM   2694  CG1 ILE A 430      28.719  77.683  54.624  1.00 47.48           C  
ATOM   2695  CG2 ILE A 430      31.044  78.394  55.044  1.00 48.51           C  
ATOM   2696  CD1 ILE A 430      29.078  76.279  55.085  1.00 43.07           C  
ATOM   2697  N   SER A 431      27.119  80.205  53.519  1.00 47.76           N  
ATOM   2698  CA  SER A 431      25.827  80.144  52.836  1.00 47.79           C  
ATOM   2699  C   SER A 431      25.458  81.480  52.194  1.00 48.44           C  
ATOM   2700  O   SER A 431      25.804  82.548  52.710  1.00 49.09           O  
ATOM   2701  CB  SER A 431      24.734  79.725  53.825  1.00 46.69           C  
ATOM   2702  OG  SER A 431      23.448  79.824  53.245  1.00 48.09           O  
ATOM   2703  N   SER A 432      24.748  81.416  51.071  1.00 48.66           N  
ATOM   2704  CA  SER A 432      24.308  82.618  50.359  1.00 49.11           C  
ATOM   2705  C   SER A 432      22.801  82.792  50.495  1.00 47.78           C  
ATOM   2706  O   SER A 432      22.251  83.839  50.148  1.00 47.31           O  
ATOM   2707  CB  SER A 432      24.674  82.519  48.874  1.00 51.29           C  
ATOM   2708  OG  SER A 432      24.062  81.379  48.276  1.00 54.36           O  
ATOM   2709  N   ILE A 433      22.144  81.746  50.991  1.00 47.16           N  
ATOM   2710  CA  ILE A 433      20.707  81.759  51.238  1.00 45.72           C  
ATOM   2711  C   ILE A 433      20.302  82.983  52.071  1.00 45.53           C  
ATOM   2712  O   ILE A 433      20.967  83.340  53.043  1.00 45.06           O  
ATOM   2713  CB  ILE A 433      20.299  80.473  51.978  1.00 45.94           C  
ATOM   2714  CG1 ILE A 433      20.604  79.261  51.095  1.00 45.08           C  
ATOM   2715  CG2 ILE A 433      18.830  80.527  52.369  1.00 44.52           C  
ATOM   2716  CD1 ILE A 433      20.525  77.917  51.829  1.00 44.87           C  
ATOM   2717  N   GLU A 434      19.214  83.633  51.686  1.00 45.25           N  
ATOM   2718  CA  GLU A 434      18.776  84.829  52.395  1.00 46.24           C  
ATOM   2719  C   GLU A 434      18.161  84.453  53.737  1.00 45.57           C  
ATOM   2720  O   GLU A 434      17.002  84.053  53.806  1.00 45.39           O  
ATOM   2721  CB  GLU A 434      17.754  85.590  51.555  1.00 46.80           C  
ATOM   2722  CG  GLU A 434      17.303  86.916  52.134  1.00 49.45           C  
ATOM   2723  CD  GLU A 434      16.272  87.602  51.245  1.00 52.00           C  
ATOM   2724  OE1 GLU A 434      15.812  88.713  51.596  1.00 52.60           O  
ATOM   2725  OE2 GLU A 434      15.918  87.024  50.191  1.00 53.69           O1-
ATOM   2726  N   PHE A 435      18.949  84.582  54.799  1.00 44.02           N  
ATOM   2727  CA  PHE A 435      18.490  84.238  56.135  1.00 42.75           C  
ATOM   2728  C   PHE A 435      19.396  84.892  57.162  1.00 43.85           C  
ATOM   2729  O   PHE A 435      20.618  84.890  57.006  1.00 44.03           O  
ATOM   2730  CB  PHE A 435      18.524  82.725  56.328  1.00 39.52           C  
ATOM   2731  CG  PHE A 435      17.959  82.276  57.636  1.00 37.65           C  
ATOM   2732  CD1 PHE A 435      16.591  82.111  57.796  1.00 34.09           C  
ATOM   2733  CD2 PHE A 435      18.790  82.035  58.718  1.00 37.06           C  
ATOM   2734  CE1 PHE A 435      16.060  81.714  59.016  1.00 32.37           C  
ATOM   2735  CE2 PHE A 435      18.266  81.638  59.942  1.00 33.99           C  
ATOM   2736  CZ  PHE A 435      16.900  81.478  60.090  1.00 32.11           C  
ATOM   2737  N   GLY A 436      18.804  85.451  58.211  1.00 43.41           N  
ATOM   2738  CA  GLY A 436      19.606  86.127  59.213  1.00 42.54           C  
ATOM   2739  C   GLY A 436      20.309  85.140  60.127  1.00 43.27           C  
ATOM   2740  O   GLY A 436      19.976  85.038  61.310  1.00 43.28           O  
ATOM   2741  N   TYR A 437      21.286  84.411  59.593  1.00 42.72           N  
ATOM   2742  CA  TYR A 437      21.939  83.345  60.359  1.00 42.95           C  
ATOM   2743  C   TYR A 437      22.554  83.832  61.668  1.00 41.42           C  
ATOM   2744  O   TYR A 437      22.495  83.148  62.679  1.00 39.79           O  
ATOM   2745  CB  TYR A 437      23.029  82.672  59.521  1.00 43.86           C  
ATOM   2746  CG  TYR A 437      22.498  81.803  58.414  1.00 44.16           C  
ATOM   2747  CD1 TYR A 437      21.805  80.635  58.699  1.00 43.35           C  
ATOM   2748  CD2 TYR A 437      22.698  82.147  57.085  1.00 43.65           C  
ATOM   2749  CE1 TYR A 437      21.326  79.836  57.696  1.00 44.87           C  
ATOM   2750  CE2 TYR A 437      22.226  81.352  56.070  1.00 45.41           C  
ATOM   2751  CZ  TYR A 437      21.540  80.195  56.377  1.00 45.96           C  
ATOM   2752  OH  TYR A 437      21.075  79.388  55.360  1.00 47.42           O  
ATOM   2753  N   MET A 438      23.152  85.013  61.633  1.00 41.32           N  
ATOM   2754  CA  MET A 438      23.793  85.570  62.808  1.00 41.75           C  
ATOM   2755  C   MET A 438      22.747  85.929  63.859  1.00 42.47           C  
ATOM   2756  O   MET A 438      22.917  85.632  65.041  1.00 40.99           O  
ATOM   2757  CB  MET A 438      24.596  86.808  62.415  1.00 42.41           C  
ATOM   2758  CG  MET A 438      25.822  86.486  61.600  1.00 40.35           C  
ATOM   2759  SD  MET A 438      26.937  85.418  62.524  1.00 41.23           S  
ATOM   2760  CE  MET A 438      27.482  86.500  63.784  1.00 36.54           C  
ATOM   2761  N   ASP A 439      21.660  86.565  63.431  1.00 42.06           N  
ATOM   2762  CA  ASP A 439      20.598  86.899  64.371  1.00 43.82           C  
ATOM   2763  C   ASP A 439      20.022  85.615  64.962  1.00 42.11           C  
ATOM   2764  O   ASP A 439      19.679  85.568  66.144  1.00 42.20           O  
ATOM   2765  CB  ASP A 439      19.498  87.726  63.686  1.00 46.96           C  
ATOM   2766  CG  ASP A 439      19.895  89.197  63.506  1.00 50.88           C  
ATOM   2767  OD1 ASP A 439      21.012  89.579  63.926  1.00 51.82           O  
ATOM   2768  OD2 ASP A 439      19.088  89.975  62.952  1.00 51.98           O1-
ATOM   2769  N   TYR A 440      19.947  84.570  64.144  1.00 38.72           N  
ATOM   2770  CA  TYR A 440      19.452  83.285  64.606  1.00 36.87           C  
ATOM   2771  C   TYR A 440      20.480  82.582  65.495  1.00 37.21           C  
ATOM   2772  O   TYR A 440      20.126  81.766  66.349  1.00 36.45           O  
ATOM   2773  CB  TYR A 440      19.094  82.398  63.412  1.00 34.53           C  
ATOM   2774  CG  TYR A 440      18.570  81.037  63.801  1.00 32.65           C  
ATOM   2775  CD1 TYR A 440      17.264  80.876  64.259  1.00 31.74           C  
ATOM   2776  CD2 TYR A 440      19.383  79.907  63.722  1.00 31.24           C  
ATOM   2777  CE1 TYR A 440      16.785  79.624  64.628  1.00 31.31           C  
ATOM   2778  CE2 TYR A 440      18.912  78.650  64.093  1.00 29.33           C  
ATOM   2779  CZ  TYR A 440      17.619  78.517  64.544  1.00 31.17           C  
ATOM   2780  OH  TYR A 440      17.155  77.282  64.931  1.00 31.54           O  
ATOM   2781  N   ALA A 441      21.753  82.898  65.294  1.00 36.53           N  
ATOM   2782  CA  ALA A 441      22.793  82.400  66.180  1.00 37.07           C  
ATOM   2783  C   ALA A 441      22.568  82.944  67.595  1.00 38.73           C  
ATOM   2784  O   ALA A 441      22.480  82.180  68.562  1.00 39.21           O  
ATOM   2785  CB  ALA A 441      24.158  82.820  65.669  1.00 35.90           C  
ATOM   2786  N   GLN A 442      22.465  84.266  67.701  1.00 39.12           N  
ATOM   2787  CA  GLN A 442      22.249  84.927  68.978  1.00 38.57           C  
ATOM   2788  C   GLN A 442      21.002  84.354  69.652  1.00 38.41           C  
ATOM   2789  O   GLN A 442      20.997  84.086  70.857  1.00 38.10           O  
ATOM   2790  CB  GLN A 442      22.096  86.443  68.761  1.00 39.86           C  
ATOM   2791  CG  GLN A 442      22.075  87.292  70.035  1.00 42.57           C  
ATOM   2792  CD  GLN A 442      23.160  86.898  71.033  1.00 45.56           C  
ATOM   2793  NE2 GLN A 442      22.860  87.056  72.316  1.00 44.65           N  
ATOM   2794  OE1 GLN A 442      24.249  86.452  70.655  1.00 46.80           O  
ATOM   2795  N   ALA A 443      19.948  84.149  68.872  1.00 37.37           N  
ATOM   2796  CA  ALA A 443      18.694  83.693  69.444  1.00 36.31           C  
ATOM   2797  C   ALA A 443      18.898  82.362  70.143  1.00 37.17           C  
ATOM   2798  O   ALA A 443      18.407  82.165  71.251  1.00 39.61           O  
ATOM   2799  CB  ALA A 443      17.627  83.565  68.365  1.00 36.17           C  
ATOM   2800  N   ARG A 444      19.638  81.455  69.512  1.00 36.64           N  
ATOM   2801  CA  ARG A 444      19.846  80.127  70.084  1.00 36.72           C  
ATOM   2802  C   ARG A 444      20.708  80.182  71.345  1.00 37.54           C  
ATOM   2803  O   ARG A 444      20.520  79.388  72.265  1.00 37.67           O  
ATOM   2804  CB  ARG A 444      20.482  79.178  69.058  1.00 33.13           C  
ATOM   2805  CG  ARG A 444      19.666  78.965  67.770  1.00 34.44           C  
ATOM   2806  CD  ARG A 444      18.211  78.555  68.017  1.00 30.92           C  
ATOM   2807  NE  ARG A 444      18.096  77.416  68.926  1.00 34.83           N  
ATOM   2808  CZ  ARG A 444      17.908  76.153  68.548  1.00 34.11           C  
ATOM   2809  NH1 ARG A 444      17.809  75.837  67.263  1.00 34.49           N1+
ATOM   2810  NH2 ARG A 444      17.819  75.199  69.461  1.00 33.82           N  
ATOM   2811  N   PHE A 445      21.647  81.121  71.397  1.00 39.56           N  
ATOM   2812  CA  PHE A 445      22.483  81.261  72.585  1.00 40.70           C  
ATOM   2813  C   PHE A 445      21.769  82.007  73.708  1.00 39.22           C  
ATOM   2814  O   PHE A 445      22.016  81.752  74.883  1.00 37.97           O  
ATOM   2815  CB  PHE A 445      23.804  81.948  72.233  1.00 41.47           C  
ATOM   2816  CG  PHE A 445      24.801  81.027  71.600  1.00 43.54           C  
ATOM   2817  CD1 PHE A 445      25.380  80.000  72.337  1.00 44.43           C  
ATOM   2818  CD2 PHE A 445      25.143  81.163  70.262  1.00 43.78           C  
ATOM   2819  CE1 PHE A 445      26.282  79.123  71.748  1.00 44.79           C  
ATOM   2820  CE2 PHE A 445      26.042  80.295  69.669  1.00 43.65           C  
ATOM   2821  CZ  PHE A 445      26.613  79.270  70.414  1.00 43.22           C  
ATOM   2822  N   ASP A 446      20.868  82.908  73.346  1.00 38.63           N  
ATOM   2823  CA  ASP A 446      19.944  83.463  74.325  1.00 40.70           C  
ATOM   2824  C   ASP A 446      19.148  82.341  74.992  1.00 40.88           C  
ATOM   2825  O   ASP A 446      19.062  82.267  76.217  1.00 40.85           O  
ATOM   2826  CB  ASP A 446      18.987  84.450  73.655  1.00 39.89           C  
ATOM   2827  CG  ASP A 446      19.641  85.788  73.379  1.00 44.01           C  
ATOM   2828  OD1 ASP A 446      20.814  85.969  73.777  1.00 46.15           O  
ATOM   2829  OD2 ASP A 446      18.989  86.660  72.766  1.00 45.41           O1-
ATOM   2830  N   ALA A 447      18.573  81.463  74.182  1.00 41.84           N  
ATOM   2831  CA  ALA A 447      17.756  80.379  74.709  1.00 42.01           C  
ATOM   2832  C   ALA A 447      18.636  79.474  75.547  1.00 41.67           C  
ATOM   2833  O   ALA A 447      18.204  78.949  76.574  1.00 41.51           O  
ATOM   2834  CB  ALA A 447      17.127  79.588  73.570  1.00 40.49           C  
ATOM   2835  N   TYR A 448      19.875  79.297  75.104  1.00 41.33           N  
ATOM   2836  CA  TYR A 448      20.800  78.426  75.802  1.00 41.59           C  
ATOM   2837  C   TYR A 448      20.945  78.878  77.240  1.00 44.46           C  
ATOM   2838  O   TYR A 448      20.726  78.099  78.172  1.00 45.73           O  
ATOM   2839  CB  TYR A 448      22.168  78.446  75.134  1.00 39.58           C  
ATOM   2840  CG  TYR A 448      23.215  77.668  75.899  1.00 39.20           C  
ATOM   2841  CD1 TYR A 448      23.336  76.300  75.734  1.00 37.99           C  
ATOM   2842  CD2 TYR A 448      24.095  78.309  76.775  1.00 38.52           C  
ATOM   2843  CE1 TYR A 448      24.296  75.585  76.406  1.00 39.97           C  
ATOM   2844  CE2 TYR A 448      25.067  77.603  77.456  1.00 37.55           C  
ATOM   2845  CZ  TYR A 448      25.164  76.238  77.263  1.00 40.45           C  
ATOM   2846  OH  TYR A 448      26.147  75.506  77.897  1.00 41.68           O  
ATOM   2847  N   PHE A 449      21.307  80.146  77.417  1.00 45.34           N  
ATOM   2848  CA  PHE A 449      21.588  80.667  78.743  1.00 44.56           C  
ATOM   2849  C   PHE A 449      20.304  80.842  79.544  1.00 46.14           C  
ATOM   2850  O   PHE A 449      20.275  80.577  80.748  1.00 47.22           O  
ATOM   2851  CB  PHE A 449      22.345  81.988  78.635  1.00 41.59           C  
ATOM   2852  CG  PHE A 449      23.757  81.836  78.142  1.00 41.57           C  
ATOM   2853  CD1 PHE A 449      24.682  81.099  78.863  1.00 39.97           C  
ATOM   2854  CD2 PHE A 449      24.169  82.453  76.970  1.00 41.25           C  
ATOM   2855  CE1 PHE A 449      25.994  80.982  78.426  1.00 39.97           C  
ATOM   2856  CE2 PHE A 449      25.477  82.340  76.530  1.00 41.61           C  
ATOM   2857  CZ  PHE A 449      26.393  81.602  77.260  1.00 38.49           C  
ATOM   2858  N   HIS A 450      19.234  81.261  78.879  1.00 47.44           N  
ATOM   2859  CA  HIS A 450      17.938  81.339  79.541  1.00 50.75           C  
ATOM   2860  C   HIS A 450      17.477  79.960  80.024  1.00 52.13           C  
ATOM   2861  O   HIS A 450      16.963  79.824  81.135  1.00 52.77           O  
ATOM   2862  CB  HIS A 450      16.891  81.928  78.601  1.00 50.71           C  
ATOM   2863  CG  HIS A 450      15.518  81.990  79.196  1.00 55.06           C  
ATOM   2864  CD2 HIS A 450      14.782  83.039  79.630  1.00 54.94           C  
ATOM   2865  ND1 HIS A 450      14.748  80.866  79.412  1.00 56.36           N  
ATOM   2866  CE1 HIS A 450      13.596  81.221  79.952  1.00 56.34           C  
ATOM   2867  NE2 HIS A 450      13.592  82.534  80.095  1.00 56.57           N  
ATOM   2868  N   GLN A 451      17.673  78.942  79.189  1.00 53.56           N  
ATOM   2869  CA  GLN A 451      17.366  77.563  79.565  1.00 55.01           C  
ATOM   2870  C   GLN A 451      18.275  77.092  80.706  1.00 55.08           C  
ATOM   2871  O   GLN A 451      17.840  76.350  81.584  1.00 54.01           O  
ATOM   2872  CB  GLN A 451      17.524  76.638  78.344  1.00 56.40           C  
ATOM   2873  CG  GLN A 451      17.409  75.134  78.633  1.00 57.44           C  
ATOM   2874  CD  GLN A 451      15.985  74.682  78.916  1.00 59.42           C  
ATOM   2875  NE2 GLN A 451      15.095  75.636  79.167  1.00 61.13           N  
ATOM   2876  OE1 GLN A 451      15.689  73.489  78.906  1.00 61.14           O  
ATOM   2877  N   LYS A 452      19.533  77.527  80.686  1.00 55.97           N  
ATOM   2878  CA  LYS A 452      20.466  77.258  81.779  1.00 57.60           C  
ATOM   2879  C   LYS A 452      19.887  77.764  83.099  1.00 58.34           C  
ATOM   2880  O   LYS A 452      19.790  77.020  84.075  1.00 57.80           O  
ATOM   2881  CB  LYS A 452      21.798  77.964  81.517  1.00 56.67           C  
ATOM   2882  CG  LYS A 452      22.975  77.037  81.292  1.00 57.25           C  
ATOM   2883  CD  LYS A 452      24.244  77.842  81.071  1.00 59.52           C  
ATOM   2884  CE  LYS A 452      25.470  77.084  81.538  1.00 61.38           C  
ATOM   2885  NZ  LYS A 452      26.610  77.998  81.828  1.00 62.84           N1+
ATOM   2886  N   ARG A 453      19.502  79.036  83.115  1.00 59.21           N  
ATOM   2887  CA  ARG A 453      19.002  79.665  84.326  1.00 60.42           C  
ATOM   2888  C   ARG A 453      17.729  78.993  84.813  1.00 59.69           C  
ATOM   2889  O   ARG A 453      17.395  79.073  85.993  1.00 59.61           O  
ATOM   2890  CB  ARG A 453      18.730  81.156  84.091  1.00 63.21           C  
ATOM   2891  CG  ARG A 453      19.983  82.021  84.019  1.00 68.00           C  
ATOM   2892  CD  ARG A 453      19.640  83.514  83.997  1.00 71.67           C  
ATOM   2893  NE  ARG A 453      19.133  83.988  85.287  1.00 75.20           N  
ATOM   2894  CZ  ARG A 453      17.882  84.391  85.509  1.00 76.72           C  
ATOM   2895  NH1 ARG A 453      17.525  84.801  86.720  1.00 76.29           N1+
ATOM   2896  NH2 ARG A 453      16.987  84.391  84.524  1.00 77.01           N  
ATOM   2897  N   LYS A 454      17.015  78.339  83.904  1.00 57.73           N  
ATOM   2898  CA  LYS A 454      15.811  77.621  84.284  1.00 56.81           C  
ATOM   2899  C   LYS A 454      16.149  76.338  85.028  1.00 56.65           C  
ATOM   2900  O   LYS A 454      15.427  75.933  85.932  1.00 57.34           O  
ATOM   2901  CB  LYS A 454      14.979  77.291  83.050  1.00 57.58           C  
ATOM   2902  CG  LYS A 454      13.652  78.015  82.998  1.00 58.85           C  
ATOM   2903  CD  LYS A 454      12.503  77.034  82.849  1.00 59.29           C  
ATOM   2904  CE  LYS A 454      12.276  76.662  81.394  1.00 58.73           C  
ATOM   2905  NZ  LYS A 454      11.021  75.882  81.228  1.00 58.42           N1+
ATOM   2906  N   LEU A 455      17.251  75.704  84.649  1.00 56.27           N  
ATOM   2907  CA  LEU A 455      17.578  74.381  85.161  1.00 57.76           C  
ATOM   2908  C   LEU A 455      18.512  74.421  86.358  1.00 58.88           C  
ATOM   2909  O   LEU A 455      18.833  73.384  86.944  1.00 58.76           O  
ATOM   2910  CB  LEU A 455      18.211  73.531  84.061  1.00 56.71           C  
ATOM   2911  CG  LEU A 455      17.274  73.081  82.941  1.00 56.82           C  
ATOM   2912  CD1 LEU A 455      18.068  72.280  81.913  1.00 53.15           C  
ATOM   2913  CD2 LEU A 455      16.127  72.259  83.525  1.00 55.20           C  
ATOM   2914  N   GLY A 456      18.961  75.617  86.712  1.00 59.66           N  
ATOM   2915  CA  GLY A 456      19.869  75.742  87.834  1.00 61.05           C  
ATOM   2916  C   GLY A 456      21.224  75.112  87.564  1.00 62.16           C  
ATOM   2917  O   GLY A 456      22.071  75.027  88.457  1.00 61.18           O  
ATOM   2918  N   VAL A 457      21.436  74.663  86.331  1.00 63.28           N  
ATOM   2919  CA  VAL A 457      22.741  74.144  85.942  1.00 64.15           C  
ATOM   2920  C   VAL A 457      23.623  75.255  85.373  1.00 64.04           C  
ATOM   2921  O   VAL A 457      24.835  75.009  85.193  1.00 64.39           O  
ATOM   2922  CB  VAL A 457      22.605  73.006  84.905  1.00 64.79           C  
ATOM   2923  CG1 VAL A 457      21.737  71.891  85.484  1.00 64.82           C  
ATOM   2924  CG2 VAL A 457      22.019  73.547  83.601  1.00 64.52           C  
ATOM   2925  OXT VAL A 457      23.091  76.358  85.117  1.00 62.11           O1-
TER   
HETATM 2926  C1  5RA A 501      19.799  71.629  60.503  1.00 48.83           C  
HETATM 2927  N2  5RA A 501      18.205  72.224  60.786  1.00 50.39           N  
HETATM 2928  C6  5RA A 501      18.816  72.418  62.136  1.00 50.08           C  
HETATM 2929  C7  5RA A 501      18.227  73.581  62.992  1.00 47.86           C  
HETATM 2930  C8  5RA A 501      17.218  74.464  62.233  1.00 50.25           C  
HETATM 2931  N9  5RA A 501      17.791  75.238  61.101  1.00 52.34           N  
HETATM 2932  C10 5RA A 501      17.980  74.527  59.774  1.00 51.35           C  
HETATM 2933  C11 5RA A 501      18.642  73.143  59.720  1.00 49.78           C  
HETATM 2934  C22 5RA A 501      17.220  76.637  61.047  1.00 54.87           C  
HETATM 2935  C23 5RA A 501      16.622  77.126  59.735  1.00 58.95           C  
HETATM 2936  C26 5RA A 501      15.406  76.597  59.224  1.00 60.32           C  
HETATM 2937  C27 5RA A 501      14.841  77.039  57.997  1.00 62.75           C  
HETATM 2938  C28 5RA A 501      15.498  78.086  57.207  1.00 64.80           C  
HETATM 2939  C29 5RA A 501      16.720  78.594  57.759  1.00 63.33           C  
HETATM 2940  C30 5RA A 501      17.269  78.133  58.988  1.00 61.58           C  
HETATM 2941  C34 5RA A 501      15.045  78.684  55.854  1.00 70.14           C  
HETATM 2942  C35 5RA A 501      13.972  78.147  55.110  1.00 73.32           C  
HETATM 2943  C36 5RA A 501      13.562  78.684  53.862  1.00 76.17           C  
HETATM 2944  C37 5RA A 501      14.222  79.799  53.309  1.00 77.30           C  
HETATM 2945  C38 5RA A 501      15.303  80.346  54.046  1.00 74.80           C  
HETATM 2946  C39 5RA A 501      15.701  79.812  55.271  1.00 72.13           C  
HETATM 2947  C44 5RA A 501      13.612  76.356  57.653  1.00 62.01           C  
HETATM 2948  N45 5RA A 501      12.642  75.789  57.344  1.00 62.00           N  
HETATM 2949  C46 5RA A 501      13.808  80.397  51.973  1.00 79.63           C  
HETATM 2950  N47 5RA A 501      12.755  81.461  51.996  1.00 82.12           N  
HETATM 2951  C50 5RA A 501      12.395  82.086  50.713  1.00 82.93           C  
HETATM 2952  C51 5RA A 501      12.675  83.590  50.673  1.00 83.63           C  
HETATM 2953  N52 5RA A 501      13.314  83.999  51.926  1.00 83.86           N  
HETATM 2954  C53 5RA A 501      12.402  84.305  53.034  1.00 83.31           C  
HETATM 2955  C54 5RA A 501      11.497  83.169  53.547  1.00 84.01           C  
HETATM 2956  C55 5RA A 501      11.894  81.709  53.196  1.00 82.69           C  
HETATM 2957  C66 5RA A 501      14.465  84.893  51.798  1.00 83.60           C  
HETATM 2958  O   HOH A 601      10.518  75.357  64.473  1.00 34.71           O  
HETATM 2959  O   HOH A 602       0.626  73.704  78.563  1.00 42.03           O  
HETATM 2960  O   HOH A 603      12.351  52.413  47.399  1.00 37.35           O  
HETATM 2961  O   HOH A 604      14.873  66.478  66.824  1.00 36.74           O  
HETATM 2962  O   HOH A 605      15.600  71.075  64.084  1.00 38.69           O  
HETATM 2963  O   HOH A 606      15.831  81.975  71.325  1.00 35.82           O  
HETATM 2964  O   HOH A 607      -0.345  61.671  26.254  1.00 39.82           O  
HETATM 2965  O   HOH A 608       5.069  67.732  69.092  1.00 30.20           O  
HETATM 2966  O   HOH A 609       5.783  58.964  43.507  1.00 28.43           O  
HETATM 2967  O   HOH A 610      21.507  87.845  60.891  1.00 46.88           O  
HETATM 2968  O   HOH A 611      23.239  56.070  38.782  1.00 50.75           O  
HETATM 2969  O   HOH A 612       2.661  59.176  26.768  1.00 44.50           O  
HETATM 2970  O   HOH A 613      16.721  73.402  66.677  1.00 24.24           O  
HETATM 2971  O   HOH A 614      18.051  87.242  67.568  1.00 38.18           O  
HETATM 2972  O   HOH A 615      15.199  51.163  48.218  1.00 30.87           O  
HETATM 2973  O   HOH A 616      18.168  64.901  59.443  1.00 37.36           O  
HETATM 2974  O   HOH A 617      13.228  57.119  52.238  1.00 43.58           O  
HETATM 2975  O   HOH A 618      17.484  67.306  57.428  1.00 43.43           O  
HETATM 2976  O   HOH A 619      11.228  52.051  68.695  1.00 40.51           O  
HETATM 2977  O   HOH A 620      20.271  47.751  59.232  1.00 33.73           O  
HETATM 2978  O   HOH A 621       7.066  74.072  33.572  1.00 48.24           O  
HETATM 2979  O   HOH A 622      16.248  68.881  52.275  1.00 46.47           O  
HETATM 2980  O   HOH A 623      34.046  64.592  70.934  1.00 40.09           O  
HETATM 2981  O   HOH A 624      23.604  53.863  74.874  1.00 35.19           O  
HETATM 2982  O   HOH A 625      13.253  52.208  39.945  1.00 43.60           O  
HETATM 2983  O   HOH A 626      14.455  76.252  76.402  1.00 38.81           O  
HETATM 2984  O   HOH A 627       7.349  85.674  74.937  1.00 45.44           O  
HETATM 2985  O   HOH A 628      10.268  66.293  22.074  1.00 47.59           O  
HETATM 2986  O   HOH A 629       2.122  58.887  41.304  1.00 35.24           O  
HETATM 2987  O   HOH A 630      17.920  74.161  50.991  1.00 44.88           O  
HETATM 2988  O   HOH A 631      18.040  69.291  55.188  1.00 44.61           O  
HETATM 2989  O   HOH A 632      19.264  84.541  78.744  1.00 43.27           O  
HETATM 2990  O   HOH A 633      23.351  87.141  58.845  1.00 34.74           O  
CONECT 2926 2927
CONECT 2927 2926 2933 2928
CONECT 2928 2927 2929
CONECT 2929 2928 2930
CONECT 2930 2929 2931
CONECT 2931 2930 2934 2932
CONECT 2932 2931 2933
CONECT 2933 2927 2932
CONECT 2934 2931 2935
CONECT 2935 2934 2936 2940
CONECT 2936 2935 2937
CONECT 2937 2936 2938 2947
CONECT 2938 2937 2939 2941
CONECT 2939 2938 2940
CONECT 2940 2935 2939
CONECT 2941 2938 2942 2946
CONECT 2942 2941 2943
CONECT 2943 2942 2944
CONECT 2944 2943 2945 2949
CONECT 2945 2944 2946
CONECT 2946 2941 2945
CONECT 2947 2937 2948
CONECT 2948 2947
CONECT 2949 2944 2950
CONECT 2950 2949 2951 2956
CONECT 2951 2950 2952
CONECT 2952 2951 2953
CONECT 2953 2952 2954 2957
CONECT 2954 2953 2955
CONECT 2955 2954 2956
CONECT 2956 2950 2955
CONECT 2957 2953
END
