# Supplementary material for: Solvent-Site Prediction for Fragment Docking and Its Implication on Fragment-Based Drug Discovery
Source: J Chem Inf Model. 2025 Nov 24;65(23):12959–77. doi: 10.1021/acs.jcim.5c02352 (PMC12690578; doi:10.1021/acs.jcim.5c02352)
Supplement: Supplementary file 3 [file ci5c02352_si_003.zip › Frag2Lead_dataset/2016-02/frag.sdf]

frag.A
 OpenBabel12052210243D

 11 11  0  0  0  0  0  0  0  0999 V2000
   -0.4220  166.6910  398.3820 N   0  3  0  0  0  0  0  0  0  0  0  0
   -1.7170  167.3560  398.5380 C   0  0  0  0  0  0  0  0  0  0  0  0
   -8.2080  168.9650  399.7660 Cl  0  0  0  0  0  0  0  0  0  0  0  0
   -5.6750  170.8340  400.1580 Cl  0  0  0  0  0  0  0  0  0  0  0  0
   -2.6430  166.6540  399.5520 C   0  0  0  0  0  0  0  0  0  0  0  0
   -4.0340  167.2390  399.5890 C   0  0  0  0  0  0  0  0  0  0  0  0
   -5.1510  166.4400  399.4010 C   0  0  0  0  0  0  0  0  0  0  0  0
   -6.4250  166.9720  399.4520 C   0  0  0  0  0  0  0  0  0  0  0  0
   -6.6000  168.3190  399.6900 C   0  0  0  0  0  0  0  0  0  0  0  0
   -5.4940  169.1340  399.8730 C   0  0  0  0  0  0  0  0  0  0  0  0
   -4.2200  168.5980  399.8240 C   0  0  0  0  0  0  0  0  0  0  0  0
  1  2  1  0  0  0  0
  2  5  1  0  0  0  0
  3  9  1  0  0  0  0
  4 10  1  0  0  0  0
  5  6  1  0  0  0  0
  6  7  2  0  0  0  0
  6 11  1  0  0  0  0
  7  8  1  0  0  0  0
  8  9  2  0  0  0  0
  9 10  1  0  0  0  0
 10 11  2  0  0  0  0
M  CHG  1   1   1
M  END
$$$$
