# Supplementary material for: Solvent-Site Prediction for Fragment Docking and Its Implication on Fragment-Based Drug Discovery
Source: J Chem Inf Model. 2025 Nov 24;65(23):12959–77. doi: 10.1021/acs.jcim.5c02352 (PMC12690578; doi:10.1021/acs.jcim.5c02352)
Supplement: Supplementary file 3 [file ci5c02352_si_003.zip › Frag2Lead_dataset/2016-02/lead.sdf]

lead.A
 OpenBabel12052210243D

 34 36  0  0  0  0  0  0  0  0999 V2000
    5.3180  161.7720  392.4350 N   0  0  0  0  0  0  0  0  0  0  0  0
    3.3310  158.3070  389.6180 C   0  0  0  0  0  0  0  0  0  0  0  0
    2.5470  158.0960  388.6060 O   0  0  0  0  0  0  0  0  0  0  0  0
   -2.9480  169.6930  401.4710 Cl  0  0  0  0  0  0  0  0  0  0  0  0
    3.7670  159.7170  389.7940 C   0  0  0  0  0  0  0  0  0  0  0  0
    4.4230  164.3000  395.2820 N   0  0  0  0  0  0  0  0  0  0  0  0
    3.7150  157.4220  390.3640 O   0  0  0  0  0  0  0  0  0  0  0  0
    3.4080  160.6930  388.8720 C   0  0  0  0  0  0  0  0  0  0  0  0
    0.8010  165.9340  397.9400 N   0  3  0  0  0  0  0  0  0  0  0  0
    5.1580  164.0390  392.3900 O   0  0  0  0  0  0  0  0  0  0  0  0
    3.7280  162.0210  389.1010 C   0  0  0  0  0  0  0  0  0  0  0  0
    4.3570  163.5870  397.4050 O   0  0  0  0  0  0  0  0  0  0  0  0
    4.3950  162.3900  390.2560 C   0  0  0  0  0  0  0  0  0  0  0  0
    4.7530  161.4230  391.1860 C   0  0  0  0  0  0  0  0  0  0  0  0
    5.5310  163.0060  392.9360 C   0  0  0  0  0  0  0  0  0  0  0  0
    6.2600  163.0220  394.2560 C   0  0  0  0  0  0  0  0  0  0  0  0
    5.8650  164.2020  395.1180 C   0  0  0  0  0  0  0  0  0  0  0  0
    3.8170  164.1390  396.4540 C   0  0  0  0  0  0  0  0  0  0  0  0
    2.4100  164.6700  396.5500 C   0  0  0  0  0  0  0  0  0  0  0  0
    2.1300  165.3250  397.8850 C   0  0  0  0  0  0  0  0  0  0  0  0
    0.5210  166.5610  399.2310 C   0  0  0  0  0  0  0  0  0  0  0  0
   -0.9190  166.9770  399.3850 C   0  0  0  0  0  0  0  0  0  0  0  0
   -1.9300  166.3310  398.6920 C   0  0  0  0  0  0  0  0  0  0  0  0
   -3.2520  166.7050  398.8350 C   0  0  0  0  0  0  0  0  0  0  0  0
   -3.6080  167.7500  399.6860 C   0  0  0  0  0  0  0  0  0  0  0  0
   -2.5860  168.3910  400.3830 C   0  0  0  0  0  0  0  0  0  0  0  0
   -1.2640  168.0180  400.2380 C   0  0  0  0  0  0  0  0  0  0  0  0
   -5.0460  168.1310  399.7850 C   0  0  0  0  0  0  0  0  0  0  0  0
   -6.0490  167.1730  399.6780 C   0  0  0  0  0  0  0  0  0  0  0  0
   -7.3830  167.5340  399.7330 C   0  0  0  0  0  0  0  0  0  0  0  0
   -7.7400  168.8540  399.8950 C   0  0  0  0  0  0  0  0  0  0  0  0
   -6.7620  169.8160  400.0100 C   0  0  0  0  0  0  0  0  0  0  0  0
   -5.4260  169.4620  399.9570 C   0  0  0  0  0  0  0  0  0  0  0  0
    4.4580  160.0880  390.9420 C   0  0  0  0  0  0  0  0  0  0  0  0
  1 14  1  0  0  0  0
  1 15  1  0  0  0  0
  2  3  2  0  0  0  0
  2  5  1  0  0  0  0
  2  7  1  0  0  0  0
  4 26  1  0  0  0  0
  5  8  2  0  0  0  0
  5 34  1  0  0  0  0
  6 17  1  0  0  0  0
  6 18  1  0  0  0  0
  8 11  1  0  0  0  0
  9 20  1  0  0  0  0
  9 21  1  0  0  0  0
 10 15  2  0  0  0  0
 11 13  2  0  0  0  0
 12 18  2  0  0  0  0
 13 14  1  0  0  0  0
 14 34  2  0  0  0  0
 15 16  1  0  0  0  0
 16 17  1  0  0  0  0
 18 19  1  0  0  0  0
 19 20  1  0  0  0  0
 21 22  1  0  0  0  0
 22 23  2  0  0  0  0
 22 27  1  0  0  0  0
 23 24  1  0  0  0  0
 24 25  2  0  0  0  0
 25 26  1  0  0  0  0
 25 28  1  0  0  0  0
 26 27  2  0  0  0  0
 28 29  2  0  0  0  0
 28 33  1  0  0  0  0
 29 30  1  0  0  0  0
 30 31  2  0  0  0  0
 31 32  1  0  0  0  0
 32 33  2  0  0  0  0
M  CHG  1   9   1
M  END
$$$$
