# Supplementary material for: Solvent-Site Prediction for Fragment Docking and Its Implication on Fragment-Based Drug Discovery
Source: J Chem Inf Model. 2025 Nov 24;65(23):12959–77. doi: 10.1021/acs.jcim.5c02352 (PMC12690578; doi:10.1021/acs.jcim.5c02352)
Supplement: Supplementary file 3 [file ci5c02352_si_003.zip › Frag2Lead_dataset/2016-02/rec-frag.pdb]

ATOM      1  N   GLY A   3     -19.308 130.792 404.958  1.00 62.01           N  
ANISOU    1  N   GLY A   3     7836   8530   7196  -2991  -1910   3095       N  
ATOM      2  CA  GLY A   3     -18.469 131.735 404.224  1.00 59.69           C  
ANISOU    2  CA  GLY A   3     7597   8135   6948  -2778  -1787   2869       C  
ATOM      3  C   GLY A   3     -19.005 133.155 404.211  1.00 59.59           C  
ANISOU    3  C   GLY A   3     7507   8371   6763  -2700  -1633   2717       C  
ATOM      4  O   GLY A   3     -20.179 133.365 404.542  1.00 60.40           O  
ANISOU    4  O   GLY A   3     7523   8709   6716  -2803  -1618   2760       O  
ATOM      5  N   PRO A   4     -18.187 134.171 403.816  1.00 51.12           N  
ANISOU    5  N   PRO A   4     6460   7256   5707  -2519  -1518   2533       N  
ATOM      6  CA  PRO A   4     -18.708 135.550 403.801  1.00 47.95           C  
ANISOU    6  CA  PRO A   4     5986   7079   5156  -2442  -1382   2387       C  
ATOM      7  C   PRO A   4     -19.775 135.795 402.747  1.00 47.13           C  
ANISOU    7  C   PRO A   4     5910   6976   5022  -2427  -1338   2288       C  
ATOM      8  O   PRO A   4     -19.764 135.162 401.688  1.00 45.81           O  
ANISOU    8  O   PRO A   4     5847   6580   4979  -2407  -1375   2259       O  
ATOM      9  CB  PRO A   4     -17.460 136.421 403.581  1.00 48.61           C  
ANISOU    9  CB  PRO A   4     6105   7069   5297  -2262  -1293   2234       C  
ATOM     10  CG  PRO A   4     -16.481 135.523 402.922  1.00 54.09           C  
ANISOU   10  CG  PRO A   4     6919   7447   6184  -2217  -1362   2246       C  
ATOM     11  CD  PRO A   4     -16.771 134.117 403.393  1.00 51.93           C  
ANISOU   11  CD  PRO A   4     6652   7114   5965  -2381  -1513   2454       C  
ATOM     12  N   VAL A   5     -20.713 136.707 403.057  1.00 41.50           N  
ANISOU   12  N   VAL A   5     5096   6531   4140  -2438  -1263   2233       N  
ATOM     13  CA  VAL A   5     -21.819 137.102 402.184  1.00 39.54           C  
ANISOU   13  CA  VAL A   5     4853   6336   3837  -2421  -1213   2136       C  
ATOM     14  C   VAL A   5     -21.231 137.849 400.960  1.00 42.32           C  
ANISOU   14  C   VAL A   5     5299   6503   4279  -2235  -1122   1942       C  
ATOM     15  O   VAL A   5     -20.425 138.763 401.165  1.00 40.88           O  
ANISOU   15  O   VAL A   5     5103   6336   4094  -2116  -1047   1844       O  
ATOM     16  CB  VAL A   5     -22.800 138.013 402.973  1.00 43.47           C  
ANISOU   16  CB  VAL A   5     5203   7182   4132  -2459  -1153   2112       C  
ATOM     17  CG1 VAL A   5     -23.855 138.643 402.063  1.00 42.48           C  
ANISOU   17  CG1 VAL A   5     5076   7117   3946  -2409  -1087   1984       C  
ATOM     18  CG2 VAL A   5     -23.458 137.257 404.133  1.00 44.80           C  
ANISOU   18  CG2 VAL A   5     5269   7561   4194  -2657  -1242   2310       C  
ATOM     19  N   PRO A   6     -21.606 137.510 399.700  1.00 39.41           N  
ANISOU   19  N   PRO A   6     5019   5970   3985  -2209  -1127   1882       N  
ATOM     20  CA  PRO A   6     -21.047 138.262 398.549  1.00 37.47           C  
ANISOU   20  CA  PRO A   6     4851   5575   3809  -2038  -1040   1705       C  
ATOM     21  C   PRO A   6     -21.544 139.698 398.491  1.00 39.25           C  
ANISOU   21  C   PRO A   6     5012   5987   3917  -1948   -928   1574       C  
ATOM     22  O   PRO A   6     -22.601 140.026 399.053  1.00 41.16           O  
ANISOU   22  O   PRO A   6     5156   6464   4021  -2018   -919   1599       O  
ATOM     23  CB  PRO A   6     -21.544 137.476 397.329  1.00 40.39           C  
ANISOU   23  CB  PRO A   6     5309   5776   4261  -2060  -1083   1690       C  
ATOM     24  CG  PRO A   6     -22.749 136.734 397.806  1.00 46.47           C  
ANISOU   24  CG  PRO A   6     6023   6679   4954  -2232  -1159   1825       C  
ATOM     25  CD  PRO A   6     -22.528 136.441 399.261  1.00 42.00           C  
ANISOU   25  CD  PRO A   6     5376   6247   4335  -2335  -1214   1974       C  
ATOM     26  N  ASER A   7     -20.772 140.564 397.806  0.50 31.56           N  
ANISOU   26  N  ASER A   7     4088   4907   2997  -1794   -847   1432       N  
ATOM     27  N  BSER A   7     -20.793 140.559 397.791  0.50 33.21           N  
ANISOU   27  N  BSER A   7     4298   5116   3206  -1794   -847   1432       N  
ATOM     28  CA ASER A   7     -21.091 141.976 397.626  0.50 29.41           C  
ANISOU   28  CA ASER A   7     3769   4763   2644  -1690   -747   1298       C  
ATOM     29  CA BSER A   7     -21.181 141.948 397.593  0.50 31.83           C  
ANISOU   29  CA BSER A   7     4075   5073   2946  -1695   -749   1300       C  
ATOM     30  C  ASER A   7     -20.765 142.376 396.187  0.50 32.06           C  
ANISOU   30  C  ASER A   7     4200   4918   3062  -1568   -694   1174       C  
ATOM     31  C  BSER A   7     -20.796 142.365 396.180  0.50 33.14           C  
ANISOU   31  C  BSER A   7     4337   5057   3198  -1570   -695   1175       C  
ATOM     32  O  ASER A   7     -19.898 141.763 395.563  0.50 30.72           O  
ANISOU   32  O  ASER A   7     4122   4537   3014  -1536   -717   1171       O  
ATOM     33  O  BSER A   7     -19.925 141.748 395.565  0.50 31.71           O  
ANISOU   33  O  BSER A   7     4246   4664   3138  -1539   -719   1173       O  
ATOM     34  CB ASER A   7     -20.261 142.827 398.591  0.50 29.09           C  
ANISOU   34  CB ASER A   7     3667   4811   2576  -1628   -702   1265       C  
ATOM     35  CB BSER A   7     -20.516 142.861 398.622  0.50 35.10           C  
ANISOU   35  CB BSER A   7     4414   5608   3314  -1640   -702   1267       C  
ATOM     36  OG ASER A   7     -20.401 144.222 398.384  0.50 24.60           O  
ANISOU   36  OG ASER A   7     3062   4328   1957  -1514   -613   1126       O  
ATOM     37  OG BSER A   7     -19.112 142.907 398.442  0.50 41.02           O  
ANISOU   37  OG BSER A   7     5232   6177   4178  -1554   -686   1233       O  
ATOM     38  N   ARG A   8     -21.448 143.405 395.677  1.00 30.24           N  
ANISOU   38  N   ARG A   8     3943   4780   2765  -1499   -626   1071       N  
ATOM     39  CA  ARG A   8     -21.195 143.970 394.347  1.00 29.78           C  
ANISOU   39  CA  ARG A   8     3962   4587   2767  -1383   -569    955       C  
ATOM     40  C   ARG A   8     -21.212 145.484 394.473  1.00 32.34           C  
ANISOU   40  C   ARG A   8     4233   5019   3037  -1278   -488    848       C  
ATOM     41  O   ARG A   8     -21.902 146.017 395.351  1.00 32.60           O  
ANISOU   41  O   ARG A   8     4166   5254   2967  -1304   -480    849       O  
ATOM     42  CB  ARG A   8     -22.246 143.483 393.319  1.00 33.68           C  
ANISOU   42  CB  ARG A   8     4491   5059   3248  -1423   -589    951       C  
ATOM     43  CG  ARG A   8     -21.877 142.130 392.750  1.00 48.84           C  
ANISOU   43  CG  ARG A   8     6496   6787   5272  -1478   -659   1008       C  
ATOM     44  CD  ARG A   8     -22.799 141.653 391.647  1.00 69.00           C  
ANISOU   44  CD  ARG A   8     9089   9304   7825  -1508   -677    989       C  
ATOM     45  NE  ARG A   8     -23.120 140.230 391.795  1.00 84.86           N  
ANISOU   45  NE  ARG A   8    11119  11248   9875  -1637   -777   1096       N  
ATOM     46  CZ  ARG A   8     -22.354 139.224 391.378  1.00102.79           C  
ANISOU   46  CZ  ARG A   8    13468  13314  12274  -1646   -835   1115       C  
ATOM     47  NH1 ARG A   8     -21.192 139.466 390.782  1.00 88.08           N1+
ANISOU   47  NH1 ARG A   8    11666  11301  10500  -1532   -799   1031       N1+
ATOM     48  NH2 ARG A   8     -22.740 137.969 391.562  1.00 95.02           N  
ANISOU   48  NH2 ARG A   8    12498  12274  11332  -1769   -936   1216       N  
ATOM     49  N   ALA A   9     -20.430 146.192 393.625  1.00 26.67           N  
ANISOU   49  N   ALA A   9     3576   4170   2388  -1159   -432    755       N  
ATOM     50  CA  ALA A   9     -20.448 147.651 393.602  1.00 25.29           C  
ANISOU   50  CA  ALA A   9     3361   4068   2180  -1056   -364    653       C  
ATOM     51  C   ALA A   9     -21.890 148.104 393.289  1.00 28.38           C  
ANISOU   51  C   ALA A   9     3703   4599   2480  -1065   -356    620       C  
ATOM     52  O   ALA A   9     -22.553 147.457 392.474  1.00 28.51           O  
ANISOU   52  O   ALA A   9     3760   4577   2494  -1107   -379    643       O  
ATOM     53  CB  ALA A   9     -19.518 148.159 392.500  1.00 24.33           C  
ANISOU   53  CB  ALA A   9     3324   3771   2149   -949   -316    578       C  
ATOM     54  N   ARG A  10     -22.352 149.210 393.918  1.00 26.79           N  
ANISOU   54  N   ARG A  10     3411   4558   2208  -1020   -326    559       N  
ATOM     55  CA  ARG A  10     -23.679 149.813 393.647  1.00 27.94           C  
ANISOU   55  CA  ARG A  10     3501   4845   2271  -1007   -317    508       C  
ATOM     56  C   ARG A  10     -23.679 150.565 392.305  1.00 30.03           C  
ANISOU   56  C   ARG A  10     3831   4994   2586   -904   -277    430       C  
ATOM     57  O   ARG A  10     -24.764 150.832 391.760  1.00 28.87           O  
ANISOU   57  O   ARG A  10     3663   4920   2386   -897   -277    401       O  
ATOM     58  CB  ARG A  10     -24.053 150.832 394.739  1.00 29.75           C  
ANISOU   58  CB  ARG A  10     3609   5273   2423   -974   -302    447       C  
ATOM     59  CG  ARG A  10     -24.478 150.212 396.056  1.00 37.09           C  
ANISOU   59  CG  ARG A  10     4441   6394   3259  -1086   -342    519       C  
ATOM     60  CD  ARG A  10     -25.274 151.204 396.887  1.00 34.51           C  
ANISOU   60  CD  ARG A  10     3979   6304   2831  -1054   -330    436       C  
ATOM     61  NE  ARG A  10     -24.472 152.314 397.420  1.00 33.00           N  
ANISOU   61  NE  ARG A  10     3752   6112   2676   -952   -295    342       N  
ATOM     62  CZ  ARG A  10     -24.613 153.592 397.071  1.00 36.96           C  
ANISOU   62  CZ  ARG A  10     4234   6609   3201   -831   -263    218       C  
ATOM     63  NH1 ARG A  10     -25.462 153.937 396.110  1.00 28.48           N1+
ANISOU   63  NH1 ARG A  10     3182   5517   2122   -790   -258    177       N1+
ATOM     64  NH2 ARG A  10     -23.892 154.532 397.666  1.00 28.65           N  
ANISOU   64  NH2 ARG A  10     3142   5562   2183   -752   -240    137       N  
ATOM     65  N   VAL A  11     -22.475 150.970 391.814  1.00 25.01           N  
ANISOU   65  N   VAL A  11     3265   4193   2045   -825   -244    397       N  
ATOM     66  CA  VAL A  11     -22.309 151.717 390.550  1.00 24.90           C  
ANISOU   66  CA  VAL A  11     3313   4068   2081   -733   -206    335       C  
ATOM     67  C   VAL A  11     -21.220 151.103 389.679  1.00 24.07           C  
ANISOU   67  C   VAL A  11     3311   3770   2066   -724   -198    356       C  
ATOM     68  O   VAL A  11     -20.293 150.483 390.218  1.00 23.10           O  
ANISOU   68  O   VAL A  11     3207   3584   1987   -754   -211    394       O  
ATOM     69  CB  VAL A  11     -22.034 153.231 390.764  1.00 29.64           C  
ANISOU   69  CB  VAL A  11     3873   4689   2699   -627   -170    249       C  
ATOM     70  CG1 VAL A  11     -23.243 153.939 391.364  1.00 31.03           C  
ANISOU   70  CG1 VAL A  11     3946   5053   2790   -615   -181    202       C  
ATOM     71  CG2 VAL A  11     -20.767 153.467 391.595  1.00 29.37           C  
ANISOU   71  CG2 VAL A  11     3834   4608   2718   -604   -155    243       C  
ATOM     72  N   TYR A  12     -21.286 151.322 388.337  1.00 21.34           N  
ANISOU   72  N   TYR A  12     3025   3338   1746   -678   -177    326       N  
ATOM     73  CA  TYR A  12     -20.271 150.866 387.369  1.00 20.58           C  
ANISOU   73  CA  TYR A  12     3017   3077   1727   -658   -164    326       C  
ATOM     74  C   TYR A  12     -19.947 149.388 387.564  1.00 21.75           C  
ANISOU   74  C   TYR A  12     3199   3163   1904   -740   -208    385       C  
ATOM     75  O   TYR A  12     -18.814 148.953 387.360  1.00 21.01           O  
ANISOU   75  O   TYR A  12     3154   2946   1881   -725   -206    385       O  
ATOM     76  CB  TYR A  12     -18.975 151.749 387.503  1.00 21.23           C  
ANISOU   76  CB  TYR A  12     3112   3082   1873   -580   -123    289       C  
ATOM     77  CG  TYR A  12     -19.226 153.239 387.419  1.00 20.97           C  
ANISOU   77  CG  TYR A  12     3044   3094   1830   -501    -92    235       C  
ATOM     78  CD1 TYR A  12     -19.974 153.783 386.374  1.00 22.76           C  
ANISOU   78  CD1 TYR A  12     3283   3330   2034   -466    -82    213       C  
ATOM     79  CD2 TYR A  12     -18.659 154.116 388.346  1.00 21.12           C  
ANISOU   79  CD2 TYR A  12     3019   3136   1870   -459    -76    204       C  
ATOM     80  CE1 TYR A  12     -20.182 155.159 386.277  1.00 24.18           C  
ANISOU   80  CE1 TYR A  12     3433   3534   2220   -391    -65    168       C  
ATOM     81  CE2 TYR A  12     -18.862 155.495 388.256  1.00 22.13           C  
ANISOU   81  CE2 TYR A  12     3116   3287   2006   -384    -58    150       C  
ATOM     82  CZ  TYR A  12     -19.623 156.009 387.218  1.00 24.20           C  
ANISOU   82  CZ  TYR A  12     3393   3548   2253   -350    -56    135       C  
ATOM     83  OH  TYR A  12     -19.814 157.366 387.109  1.00 23.55           O  
ANISOU   83  OH  TYR A  12     3282   3472   2192   -274    -49     86       O  
ATOM     84  N   THR A  13     -20.963 148.609 387.929  1.00 21.45           N  
ANISOU   84  N   THR A  13     3132   3208   1812   -826   -253    434       N  
ATOM     85  CA  THR A  13     -20.763 147.216 388.295  1.00 22.30           C  
ANISOU   85  CA  THR A  13     3261   3261   1950   -916   -311    503       C  
ATOM     86  C   THR A  13     -20.180 146.382 387.177  1.00 26.85           C  
ANISOU   86  C   THR A  13     3921   3677   2603   -909   -324    488       C  
ATOM     87  O   THR A  13     -19.256 145.593 387.412  1.00 25.64           O  
ANISOU   87  O   THR A  13     3803   3416   2523   -927   -354    513       O  
ATOM     88  CB  THR A  13     -22.076 146.592 388.813  1.00 26.30           C  
ANISOU   88  CB  THR A  13     3716   3897   2379  -1020   -360    563       C  
ATOM     89  CG2 THR A  13     -21.835 145.304 389.566  1.00 28.86           C  
ANISOU   89  CG2 THR A  13     4045   4186   2734  -1122   -429    655       C  
ATOM     90  OG1 THR A  13     -22.776 147.521 389.644  1.00 27.24           O  
ANISOU   90  OG1 THR A  13     3745   4192   2411  -1010   -340    550       O  
ATOM     91  N   ASP A  14     -20.735 146.551 385.979  1.00 24.26           N  
ANISOU   91  N   ASP A  14     3620   3341   2257   -883   -305    444       N  
ATOM     92  CA  ASP A  14     -20.401 145.724 384.826  1.00 25.05           C  
ANISOU   92  CA  ASP A  14     3787   3318   2413   -882   -321    417       C  
ATOM     93  C   ASP A  14     -19.640 146.439 383.705  1.00 26.92           C  
ANISOU   93  C   ASP A  14     4062   3489   2678   -787   -263    343       C  
ATOM     94  O   ASP A  14     -19.639 145.967 382.566  1.00 27.52           O  
ANISOU   94  O   ASP A  14     4177   3508   2771   -779   -267    305       O  
ATOM     95  CB  ASP A  14     -21.711 145.096 384.298  1.00 27.78           C  
ANISOU   95  CB  ASP A  14     4128   3717   2710   -950   -357    431       C  
ATOM     96  CG  ASP A  14     -22.279 144.051 385.243  1.00 40.66           C  
ANISOU   96  CG  ASP A  14     5735   5380   4333  -1064   -429    514       C  
ATOM     97  OD1 ASP A  14     -21.522 143.137 385.641  1.00 40.40           O  
ANISOU   97  OD1 ASP A  14     5731   5242   4378  -1100   -477    550       O  
ATOM     98  OD2 ASP A  14     -23.482 144.130 385.557  1.00 49.47           O1-
ANISOU   98  OD2 ASP A  14     6801   6628   5367  -1121   -443    546       O1-
ATOM     99  N   VAL A  15     -18.920 147.518 384.018  1.00 23.04           N  
ANISOU   99  N   VAL A  15     3556   3004   2194   -718   -215    323       N  
ATOM    100  CA  VAL A  15     -18.104 148.241 383.038  1.00 21.82           C  
ANISOU  100  CA  VAL A  15     3432   2792   2065   -637   -162    267       C  
ATOM    101  C   VAL A  15     -17.152 147.274 382.321  1.00 24.00           C  
ANISOU  101  C   VAL A  15     3761   2948   2409   -634   -177    237       C  
ATOM    102  O   VAL A  15     -17.121 147.267 381.084  1.00 22.82           O  
ANISOU  102  O   VAL A  15     3637   2779   2254   -607   -158    191       O  
ATOM    103  CB  VAL A  15     -17.330 149.427 383.684  1.00 25.70           C  
ANISOU  103  CB  VAL A  15     3900   3293   2570   -577   -119    259       C  
ATOM    104  CG1 VAL A  15     -16.253 149.981 382.727  1.00 25.50           C  
ANISOU  104  CG1 VAL A  15     3910   3194   2583   -509    -73    214       C  
ATOM    105  CG2 VAL A  15     -18.299 150.529 384.110  1.00 25.66           C  
ANISOU  105  CG2 VAL A  15     3842   3404   2505   -560   -105    262       C  
ATOM    106  N   ASN A  16     -16.384 146.465 383.088  1.00 22.54           N  
ANISOU  106  N   ASN A  16     3586   2691   2287   -659   -213    258       N  
ATOM    107  CA  ASN A  16     -15.425 145.551 382.465  1.00 22.14           C  
ANISOU  107  CA  ASN A  16     3579   2523   2310   -645   -234    217       C  
ATOM    108  C   ASN A  16     -16.088 144.345 381.817  1.00 27.67           C  
ANISOU  108  C   ASN A  16     4304   3186   3025   -697   -291    206       C  
ATOM    109  O   ASN A  16     -15.620 143.883 380.771  1.00 26.76           O  
ANISOU  109  O   ASN A  16     4217   3008   2944   -668   -292    138       O  
ATOM    110  CB  ASN A  16     -14.356 145.130 383.448  1.00 24.21           C  
ANISOU  110  CB  ASN A  16     3843   2715   2641   -645   -259    239       C  
ATOM    111  CG  ASN A  16     -13.397 146.252 383.726  1.00 24.54           C  
ANISOU  111  CG  ASN A  16     3870   2769   2685   -579   -197    220       C  
ATOM    112  ND2 ASN A  16     -13.169 146.541 385.007  1.00 18.52           N  
ANISOU  112  ND2 ASN A  16     3077   2036   1924   -591   -201    267       N  
ATOM    113  OD1 ASN A  16     -12.896 146.909 382.803  1.00 21.61           O  
ANISOU  113  OD1 ASN A  16     3511   2392   2308   -521   -146    167       O  
ATOM    114  N   THR A  17     -17.200 143.881 382.415  1.00 27.47           N  
ANISOU  114  N   THR A  17     4260   3211   2968   -776   -338    268       N  
ATOM    115  CA  THR A  17     -17.977 142.738 381.907  1.00 29.66           C  
ANISOU  115  CA  THR A  17     4554   3457   3257   -840   -400    267       C  
ATOM    116  C   THR A  17     -18.386 142.982 380.446  1.00 35.19           C  
ANISOU  116  C   THR A  17     5268   4183   3918   -804   -365    193       C  
ATOM    117  O   THR A  17     -18.316 142.060 379.637  1.00 35.60           O  
ANISOU  117  O   THR A  17     5348   4165   4014   -814   -402    142       O  
ATOM    118  CB  THR A  17     -19.226 142.507 382.776  1.00 39.77           C  
ANISOU  118  CB  THR A  17     5799   4827   4483   -932   -441    352       C  
ATOM    119  CG2 THR A  17     -19.947 141.205 382.420  1.00 41.49           C  
ANISOU  119  CG2 THR A  17     6037   4998   4729  -1015   -519    366       C  
ATOM    120  OG1 THR A  17     -18.869 142.512 384.168  1.00 39.71           O  
ANISOU  120  OG1 THR A  17     5765   4833   4488   -963   -462    425       O  
ATOM    121  N   HIS A  18     -18.768 144.233 380.106  1.00 31.90           N  
ANISOU  121  N   HIS A  18     4829   3868   3425   -760   -299    185       N  
ATOM    122  CA  HIS A  18     -19.242 144.589 378.777  1.00 33.23           C  
ANISOU  122  CA  HIS A  18     5002   4083   3542   -730   -265    132       C  
ATOM    123  C   HIS A  18     -18.157 145.124 377.834  1.00 34.28           C  
ANISOU  123  C   HIS A  18     5151   4185   3690   -650   -212     67       C  
ATOM    124  O   HIS A  18     -18.471 145.528 376.714  1.00 34.94           O  
ANISOU  124  O   HIS A  18     5233   4321   3724   -624   -180     30       O  
ATOM    125  CB  HIS A  18     -20.437 145.545 378.871  1.00 35.16           C  
ANISOU  125  CB  HIS A  18     5209   4457   3694   -735   -238    166       C  
ATOM    126  CG  HIS A  18     -21.660 144.889 379.450  1.00 40.59           C  
ANISOU  126  CG  HIS A  18     5875   5200   4349   -821   -291    215       C  
ATOM    127  CD2 HIS A  18     -22.346 143.803 379.019  1.00 44.62           C  
ANISOU  127  CD2 HIS A  18     6398   5695   4862   -887   -343    210       C  
ATOM    128  ND1 HIS A  18     -22.239 145.343 380.625  1.00 43.18           N  
ANISOU  128  ND1 HIS A  18     6159   5613   4635   -850   -296    275       N  
ATOM    129  CE1 HIS A  18     -23.257 144.527 380.865  1.00 43.61           C  
ANISOU  129  CE1 HIS A  18     6198   5709   4663   -937   -348    312       C  
ATOM    130  NE2 HIS A  18     -23.360 143.586 379.928  1.00 44.97           N  
ANISOU  130  NE2 HIS A  18     6406   5817   4865   -964   -380    277       N  
ATOM    131  N   ARG A  19     -16.874 145.076 378.254  1.00 27.21           N  
ANISOU  131  N   ARG A  19     4268   3212   2860   -617   -205     54       N  
ATOM    132  CA  ARG A  19     -15.775 145.510 377.402  1.00 26.17           C  
ANISOU  132  CA  ARG A  19     4145   3059   2741   -549   -157     -7       C  
ATOM    133  C   ARG A  19     -14.974 144.300 376.923  1.00 31.03           C  
ANISOU  133  C   ARG A  19     4782   3579   3427   -544   -197    -79       C  
ATOM    134  O   ARG A  19     -14.894 143.314 377.647  1.00 30.94           O  
ANISOU  134  O   ARG A  19     4783   3488   3483   -581   -260    -63       O  
ATOM    135  CB  ARG A  19     -14.859 146.519 378.141  1.00 24.40           C  
ANISOU  135  CB  ARG A  19     3910   2831   2531   -506   -113     20       C  
ATOM    136  CG  ARG A  19     -15.528 147.885 378.258  1.00 26.35           C  
ANISOU  136  CG  ARG A  19     4132   3168   2711   -490    -70     63       C  
ATOM    137  CD  ARG A  19     -14.753 148.924 379.046  1.00 23.83           C  
ANISOU  137  CD  ARG A  19     3798   2844   2411   -451    -34     88       C  
ATOM    138  NE  ARG A  19     -15.568 150.133 379.160  1.00 23.74           N  
ANISOU  138  NE  ARG A  19     3760   2912   2347   -437    -10    121       N  
ATOM    139  CZ  ARG A  19     -15.144 151.301 379.619  1.00 32.64           C  
ANISOU  139  CZ  ARG A  19     4871   4049   3483   -398     22    136       C  
ATOM    140  NH1 ARG A  19     -13.892 151.445 380.030  1.00 24.40           N1+
ANISOU  140  NH1 ARG A  19     3833   2949   2491   -374     40    125       N1+
ATOM    141  NH2 ARG A  19     -15.972 152.334 379.677  1.00 25.53           N  
ANISOU  141  NH2 ARG A  19     3945   3212   2544   -381     32    157       N  
ATOM    142  N   PRO A  20     -14.347 144.363 375.733  1.00 30.24           N  
ANISOU  142  N   PRO A  20     4682   3490   3317   -498   -165   -159       N  
ATOM    143  CA  PRO A  20     -13.506 143.229 375.294  1.00 31.92           C  
ANISOU  143  CA  PRO A  20     4906   3617   3604   -481   -206   -248       C  
ATOM    144  C   PRO A  20     -12.291 143.037 376.197  1.00 34.73           C  
ANISOU  144  C   PRO A  20     5269   3886   4040   -455   -218   -243       C  
ATOM    145  O   PRO A  20     -11.837 144.000 376.846  1.00 31.91           O  
ANISOU  145  O   PRO A  20     4903   3553   3667   -434   -173   -192       O  
ATOM    146  CB  PRO A  20     -13.068 143.620 373.881  1.00 34.08           C  
ANISOU  146  CB  PRO A  20     5162   3962   3825   -433   -154   -329       C  
ATOM    147  CG  PRO A  20     -13.261 145.063 373.782  1.00 37.28           C  
ANISOU  147  CG  PRO A  20     5552   4461   4150   -418    -84   -267       C  
ATOM    148  CD  PRO A  20     -14.305 145.480 374.769  1.00 31.75           C  
ANISOU  148  CD  PRO A  20     4855   3775   3431   -459    -96   -171       C  
ATOM    149  N   SER A  21     -11.769 141.834 376.192  1.00 31.78           N  
ANISOU  149  N   SER A  21     4909   3409   3757   -452   -284   -302       N  
ATOM    150  CA  SER A  21     -10.624 141.498 376.991  1.00 32.01           C  
ANISOU  150  CA  SER A  21     4944   3345   3873   -425   -310   -305       C  
ATOM    151  C   SER A  21      -9.396 142.371 376.783  1.00 32.60           C  
ANISOU  151  C   SER A  21     5000   3459   3927   -358   -237   -342       C  
ATOM    152  O   SER A  21      -8.658 142.570 377.713  1.00 33.08           O  
ANISOU  152  O   SER A  21     5059   3480   4028   -343   -234   -306       O  
ATOM    153  CB  SER A  21     -10.307 140.005 376.861  1.00 20.00           C  
ATOM    154  OG  SER A  21      -9.644 139.752 375.673  1.00 20.00           O  
ATOM    155  N   GLU A  22      -9.184 142.888 375.574  1.00 27.52           N  
ANISOU  155  N   GLU A  22     4337   2902   3217   -324   -179   -405       N  
ATOM    156  CA  GLU A  22      -8.045 143.795 375.350  1.00 27.29           C  
ANISOU  156  CA  GLU A  22     4285   2921   3162   -273   -110   -426       C  
ATOM    157  C   GLU A  22      -8.071 144.999 376.332  1.00 28.38           C  
ANISOU  157  C   GLU A  22     4424   3087   3274   -283    -65   -320       C  
ATOM    158  O   GLU A  22      -7.010 145.521 376.672  1.00 28.46           O  
ANISOU  158  O   GLU A  22     4422   3093   3300   -250    -31   -321       O  
ATOM    159  CB  GLU A  22      -7.961 144.272 373.901  1.00 29.52           C  
ANISOU  159  CB  GLU A  22     4540   3312   3362   -249    -56   -490       C  
ATOM    160  CG  GLU A  22      -9.195 144.980 373.372  1.00 42.16           C  
ANISOU  160  CG  GLU A  22     6140   5003   4873   -283    -27   -434       C  
ATOM    161  CD  GLU A  22      -9.203 145.116 371.859  1.00 74.71           C  
ANISOU  161  CD  GLU A  22    10233   9232   8920   -268      7   -505       C  
ATOM    162  OE1 GLU A  22      -8.283 145.770 371.315  1.00 72.64           O  
ANISOU  162  OE1 GLU A  22     9943   9036   8620   -238     59   -528       O  
ATOM    163  OE2 GLU A  22     -10.122 144.558 371.215  1.00 70.84           O1-
ANISOU  163  OE2 GLU A  22     9744   8768   8403   -291    -21   -537       O1-
ATOM    164  N   TYR A  23      -9.269 145.410 376.798  1.00 22.17           N  
ANISOU  164  N   TYR A  23     3645   2330   2449   -326    -68   -237       N  
ATOM    165  CA  TYR A  23      -9.356 146.533 377.735  1.00 19.44           C  
ANISOU  165  CA  TYR A  23     3291   2014   2082   -330    -33   -154       C  
ATOM    166  C   TYR A  23      -8.782 146.200 379.133  1.00 21.68           C  
ANISOU  166  C   TYR A  23     3577   2227   2434   -336    -65   -117       C  
ATOM    167  O   TYR A  23      -8.018 146.995 379.681  1.00 20.42           O  
ANISOU  167  O   TYR A  23     3404   2074   2280   -311    -27    -99       O  
ATOM    168  CB  TYR A  23     -10.814 147.033 377.875  1.00 19.34           C  
ANISOU  168  CB  TYR A  23     3276   2063   2009   -369    -33    -89       C  
ATOM    169  CG  TYR A  23     -10.910 148.220 378.815  1.00 18.81           C  
ANISOU  169  CG  TYR A  23     3192   2030   1924   -365     -1    -22       C  
ATOM    170  CD1 TYR A  23     -10.511 149.491 378.403  1.00 19.95           C  
ANISOU  170  CD1 TYR A  23     3324   2218   2037   -330     57    -16       C  
ATOM    171  CD2 TYR A  23     -11.331 148.058 380.136  1.00 18.06           C  
ANISOU  171  CD2 TYR A  23     3090   1924   1848   -397    -34     33       C  
ATOM    172  CE1 TYR A  23     -10.540 150.575 379.277  1.00 18.05           C  
ANISOU  172  CE1 TYR A  23     3066   1996   1794   -320     79     32       C  
ATOM    173  CE2 TYR A  23     -11.344 149.132 381.028  1.00 18.20           C  
ANISOU  173  CE2 TYR A  23     3083   1979   1852   -387     -7     76       C  
ATOM    174  CZ  TYR A  23     -10.936 150.387 380.594  1.00 19.58           C  
ANISOU  174  CZ  TYR A  23     3248   2183   2007   -344     48     70       C  
ATOM    175  OH  TYR A  23     -10.955 151.464 381.440  1.00 17.14           O  
ANISOU  175  OH  TYR A  23     2915   1903   1697   -330     68    100       O  
ATOM    176  N   TRP A  24      -9.187 145.055 379.715  1.00 21.57           N  
ANISOU  176  N   TRP A  24     3578   2149   2470   -375   -137   -101       N  
ATOM    177  CA  TRP A  24      -8.843 144.685 381.102  1.00 21.15           C  
ANISOU  177  CA  TRP A  24     3523   2041   2473   -395   -178    -45       C  
ATOM    178  C   TRP A  24      -7.793 143.564 381.256  1.00 25.70           C  
ANISOU  178  C   TRP A  24     4111   2509   3144   -374   -232    -91       C  
ATOM    179  O   TRP A  24      -7.305 143.339 382.368  1.00 25.01           O  
ANISOU  179  O   TRP A  24     4019   2379   3103   -383   -262    -44       O  
ATOM    180  CB  TRP A  24     -10.136 144.332 381.894  1.00 21.74           C  
ANISOU  180  CB  TRP A  24     3597   2136   2529   -468   -226     37       C  
ATOM    181  CG  TRP A  24     -11.068 143.399 381.177  1.00 24.19           C  
ANISOU  181  CG  TRP A  24     3924   2427   2839   -509   -276     19       C  
ATOM    182  CD1 TRP A  24     -12.227 143.725 380.529  1.00 26.83           C  
ANISOU  182  CD1 TRP A  24     4255   2836   3101   -532   -259     23       C  
ATOM    183  CD2 TRP A  24     -10.925 141.976 381.061  1.00 25.36           C  
ANISOU  183  CD2 TRP A  24     4096   2470   3069   -531   -359     -8       C  
ATOM    184  CE2 TRP A  24     -12.031 141.503 380.314  1.00 30.03           C  
ANISOU  184  CE2 TRP A  24     4697   3080   3633   -571   -385    -23       C  
ATOM    185  CE3 TRP A  24      -9.968 141.049 381.530  1.00 27.38           C  
ANISOU  185  CE3 TRP A  24     4364   2612   3427   -519   -419    -22       C  
ATOM    186  NE1 TRP A  24     -12.811 142.591 380.001  1.00 26.79           N  
ANISOU  186  NE1 TRP A  24     4269   2786   3123   -571   -320     -3       N  
ATOM    187  CZ2 TRP A  24     -12.199 140.145 380.008  1.00 30.34           C  
ANISOU  187  CZ2 TRP A  24     4758   3023   3747   -601   -471    -56       C  
ATOM    188  CZ3 TRP A  24     -10.134 139.699 381.222  1.00 30.65           C  
ANISOU  188  CZ3 TRP A  24     4801   2925   3920   -545   -509    -53       C  
ATOM    189  CH2 TRP A  24     -11.232 139.265 380.461  1.00 31.96           C  
ANISOU  189  CH2 TRP A  24     4977   3107   4061   -586   -534    -72       C  
ATOM    190  N   ASP A  25      -7.448 142.860 380.167  1.00 24.13           N  
ANISOU  190  N   ASP A  25     3922   2271   2974   -344   -250   -185       N  
ATOM    191  CA  ASP A  25      -6.467 141.768 380.232  1.00 25.85           C  
ANISOU  191  CA  ASP A  25     4148   2382   3292   -314   -311   -245       C  
ATOM    192  C   ASP A  25      -5.065 142.354 380.066  1.00 29.90           C  
ANISOU  192  C   ASP A  25     4639   2912   3808   -245   -255   -302       C  
ATOM    193  O   ASP A  25      -4.444 142.265 378.984  1.00 31.34           O  
ANISOU  193  O   ASP A  25     4809   3113   3985   -196   -232   -406       O  
ATOM    194  CB  ASP A  25      -6.772 140.695 379.167  1.00 28.15           C  
ANISOU  194  CB  ASP A  25     4452   2625   3619   -310   -365   -336       C  
ATOM    195  CG  ASP A  25      -5.859 139.486 379.181  1.00 36.34           C  
ANISOU  195  CG  ASP A  25     5495   3540   4774   -273   -444   -412       C  
ATOM    196  OD1 ASP A  25      -5.108 139.313 380.170  1.00 36.62           O  
ANISOU  196  OD1 ASP A  25     5531   3514   4871   -263   -472   -372       O  
ATOM    197  OD2 ASP A  25      -5.882 138.725 378.201  1.00 34.49           O1-
ANISOU  197  OD2 ASP A  25     5261   3274   4571   -252   -480   -517       O1-
ATOM    198  N   TYR A  26      -4.566 142.979 381.139  1.00 24.19           N  
ANISOU  198  N   TYR A  26     3905   2197   3087   -244   -231   -237       N  
ATOM    199  CA  TYR A  26      -3.252 143.640 381.094  1.00 23.36           C  
ANISOU  199  CA  TYR A  26     3778   2118   2982   -187   -175   -280       C  
ATOM    200  C   TYR A  26      -2.079 142.676 380.852  1.00 29.00           C  
ANISOU  200  C   TYR A  26     4485   2754   3778   -133   -219   -374       C  
ATOM    201  O   TYR A  26      -1.065 143.108 380.316  1.00 30.03           O  
ANISOU  201  O   TYR A  26     4592   2926   3893    -82   -169   -443       O  
ATOM    202  CB  TYR A  26      -3.016 144.498 382.341  1.00 22.12           C  
ANISOU  202  CB  TYR A  26     3607   1987   2812   -199   -145   -196       C  
ATOM    203  CG  TYR A  26      -3.041 143.703 383.627  1.00 23.18           C  
ANISOU  203  CG  TYR A  26     3746   2049   3010   -230   -219   -130       C  
ATOM    204  CD1 TYR A  26      -1.890 143.070 384.103  1.00 25.76           C  
ANISOU  204  CD1 TYR A  26     4067   2304   3415   -194   -258   -156       C  
ATOM    205  CD2 TYR A  26      -4.203 143.603 384.382  1.00 23.55           C  
ANISOU  205  CD2 TYR A  26     3799   2112   3036   -296   -253    -37       C  
ATOM    206  CE1 TYR A  26      -1.904 142.348 385.300  1.00 27.72           C  
ANISOU  206  CE1 TYR A  26     4319   2491   3722   -227   -332    -81       C  
ATOM    207  CE2 TYR A  26      -4.226 142.892 385.585  1.00 25.39           C  
ANISOU  207  CE2 TYR A  26     4030   2297   3320   -335   -323     38       C  
ATOM    208  CZ  TYR A  26      -3.071 142.275 386.041  1.00 31.51           C  
ANISOU  208  CZ  TYR A  26     4803   2995   4175   -301   -364     21       C  
ATOM    209  OH  TYR A  26      -3.100 141.594 387.227  1.00 36.25           O  
ANISOU  209  OH  TYR A  26     5399   3553   4822   -344   -438    108       O  
ATOM    210  N   GLU A  27      -2.203 141.388 381.234  1.00 29.02           N  
ANISOU  210  N   GLU A  27     4507   2648   3871   -144   -316   -376       N  
ATOM    211  CA  GLU A  27      -1.109 140.414 381.014  1.00 30.72           C  
ANISOU  211  CA  GLU A  27     4715   2777   4180    -84   -372   -474       C  
ATOM    212  C   GLU A  27      -0.812 140.192 379.515  1.00 36.48           C  
ANISOU  212  C   GLU A  27     5427   3543   4891    -34   -352   -617       C  
ATOM    213  O   GLU A  27       0.335 139.928 379.155  1.00 38.07           O  
ANISOU  213  O   GLU A  27     5601   3736   5128     32   -354   -719       O  
ATOM    214  CB  GLU A  27      -1.395 139.080 381.710  1.00 33.19           C  
ANISOU  214  CB  GLU A  27     5055   2953   4604   -112   -494   -437       C  
ATOM    215  CG  GLU A  27      -1.227 139.144 383.214  1.00 45.88           C  
ANISOU  215  CG  GLU A  27     6664   4529   6241   -145   -522   -316       C  
ATOM    216  CD  GLU A  27      -1.582 137.834 383.884  1.00 77.49           C  
ANISOU  216  CD  GLU A  27    10691   8400  10350   -186   -650   -258       C  
ATOM    217  OE1 GLU A  27      -2.792 137.571 384.079  1.00 72.66           O  
ANISOU  217  OE1 GLU A  27    10100   7785   9721   -264   -685   -179       O  
ATOM    218  OE2 GLU A  27      -0.651 137.045 384.164  1.00 77.15           O1-
ANISOU  218  OE2 GLU A  27    10646   8257  10410   -142   -720   -294       O1-
ATOM    219  N   SER A  28      -1.831 140.352 378.654  1.00 32.62           N  
ANISOU  219  N   SER A  28     4945   3111   4337    -65   -331   -627       N  
ATOM    220  CA  SER A  28      -1.734 140.212 377.195  1.00 33.57           C  
ANISOU  220  CA  SER A  28     5042   3294   4419    -29   -308   -754       C  
ATOM    221  C   SER A  28      -1.363 141.529 376.484  1.00 36.15           C  
ANISOU  221  C   SER A  28     5335   3770   4630    -14   -195   -764       C  
ATOM    222  O   SER A  28      -1.137 141.521 375.275  1.00 37.31           O  
ANISOU  222  O   SER A  28     5450   3996   4729     14   -167   -866       O  
ATOM    223  CB  SER A  28      -3.050 139.690 376.630  1.00 36.32           C  
ANISOU  223  CB  SER A  28     5412   3634   4755    -76   -346   -755       C  
ATOM    224  OG  SER A  28      -3.338 138.411 377.156  1.00 43.31           O  
ANISOU  224  OG  SER A  28     6325   4377   5755    -93   -458   -753       O  
ATOM    225  N   HIS A  29      -1.339 142.653 377.214  1.00 30.98           N  
ANISOU  225  N   HIS A  29     4685   3158   3930    -38   -136   -658       N  
ATOM    226  CA  HIS A  29      -1.028 143.970 376.638  1.00 29.89           C  
ANISOU  226  CA  HIS A  29     4519   3145   3694    -34    -40   -646       C  
ATOM    227  C   HIS A  29       0.403 143.993 376.095  1.00 33.27           C  
ANISOU  227  C   HIS A  29     4902   3619   4121     24    -10   -747       C  
ATOM    228  O   HIS A  29       1.335 143.564 376.781  1.00 31.71           O  
ANISOU  228  O   HIS A  29     4697   3357   3995     59    -39   -774       O  
ATOM    229  CB  HIS A  29      -1.222 145.092 377.688  1.00 29.21           C  
ANISOU  229  CB  HIS A  29     4444   3070   3584    -66      1   -520       C  
ATOM    230  CG  HIS A  29      -0.827 146.449 377.195  1.00 31.49           C  
ANISOU  230  CG  HIS A  29     4707   3464   3793    -64     88   -500       C  
ATOM    231  CD2 HIS A  29       0.084 147.321 377.687  1.00 32.80           C  
ANISOU  231  CD2 HIS A  29     4854   3652   3954    -52    134   -473       C  
ATOM    232  ND1 HIS A  29      -1.436 147.016 376.091  1.00 33.24           N  
ANISOU  232  ND1 HIS A  29     4921   3777   3931    -82    127   -499       N  
ATOM    233  CE1 HIS A  29      -0.866 148.200 375.931  1.00 32.09           C  
ANISOU  233  CE1 HIS A  29     4754   3701   3739    -82    192   -466       C  
ATOM    234  NE2 HIS A  29       0.058 148.424 376.860  1.00 32.61           N  
ANISOU  234  NE2 HIS A  29     4813   3728   3851    -66    198   -453       N  
ATOM    235  N   VAL A  30       0.568 144.470 374.854  1.00 30.46           N  
ANISOU  235  N   VAL A  30     4510   3384   3679     32     45   -804       N  
ATOM    236  CA  VAL A  30       1.892 144.553 374.237  1.00 29.15           C  
ANISOU  236  CA  VAL A  30     4289   3294   3492     79     80   -902       C  
ATOM    237  C   VAL A  30       2.493 145.926 374.565  1.00 31.52           C  
ANISOU  237  C   VAL A  30     4574   3662   3739     62    157   -820       C  
ATOM    238  O   VAL A  30       2.024 146.959 374.085  1.00 30.18           O  
ANISOU  238  O   VAL A  30     4403   3578   3488     22    211   -752       O  
ATOM    239  CB  VAL A  30       1.845 144.270 372.707  1.00 32.97           C  
ANISOU  239  CB  VAL A  30     4729   3892   3906     94     94  -1015       C  
ATOM    240  CG1 VAL A  30       3.224 144.456 372.058  1.00 33.41           C  
ANISOU  240  CG1 VAL A  30     4714   4059   3920    136    137  -1114       C  
ATOM    241  CG2 VAL A  30       1.302 142.874 372.427  1.00 32.97           C  
ANISOU  241  CG2 VAL A  30     4742   3812   3974    115     10  -1110       C  
ATOM    242  N   VAL A  31       3.507 145.930 375.419  1.00 29.06           N  
ANISOU  242  N   VAL A  31     4254   3306   3483     89    154   -823       N  
ATOM    243  CA  VAL A  31       4.180 147.172 375.783  1.00 30.20           C  
ANISOU  243  CA  VAL A  31     4381   3505   3589     73    220   -756       C  
ATOM    244  C   VAL A  31       5.192 147.467 374.653  1.00 33.84           C  
ANISOU  244  C   VAL A  31     4777   4102   3979     92    271   -840       C  
ATOM    245  O   VAL A  31       5.909 146.558 374.197  1.00 34.68           O  
ANISOU  245  O   VAL A  31     4846   4226   4106    143    245   -967       O  
ATOM    246  CB  VAL A  31       4.843 147.028 377.186  1.00 35.23           C  
ANISOU  246  CB  VAL A  31     5030   4048   4309     93    194   -726       C  
ATOM    247  CG1 VAL A  31       5.669 148.258 377.552  1.00 34.85           C  
ANISOU  247  CG1 VAL A  31     4957   4056   4228     80    260   -675       C  
ATOM    248  CG2 VAL A  31       3.797 146.741 378.267  1.00 34.87           C  
ANISOU  248  CG2 VAL A  31     5038   3896   4317     64    144   -638       C  
ATOM    249  N   GLU A  32       5.205 148.721 374.176  1.00 28.94           N  
ANISOU  249  N   GLU A  32     4139   3582   3274     49    338   -770       N  
ATOM    250  CA  GLU A  32       6.142 149.193 373.140  1.00 28.61           C  
ANISOU  250  CA  GLU A  32     4030   3691   3148     47    392   -821       C  
ATOM    251  C   GLU A  32       6.985 150.319 373.727  1.00 31.04           C  
ANISOU  251  C   GLU A  32     4325   4020   3451     24    440   -747       C  
ATOM    252  O   GLU A  32       6.435 151.346 374.134  1.00 29.64           O  
ANISOU  252  O   GLU A  32     4180   3816   3267    -22    461   -628       O  
ATOM    253  CB  GLU A  32       5.394 149.727 371.920  1.00 30.17           C  
ANISOU  253  CB  GLU A  32     4214   4004   3245      3    424   -788       C  
ATOM    254  CG  GLU A  32       4.706 148.660 371.097  1.00 36.32           C  
ANISOU  254  CG  GLU A  32     4989   4800   4010     24    385   -882       C  
ATOM    255  CD  GLU A  32       3.909 149.219 369.937  1.00 52.97           C  
ANISOU  255  CD  GLU A  32     7083   7029   6014    -22    416   -840       C  
ATOM    256  OE1 GLU A  32       3.835 150.462 369.781  1.00 49.02           O  
ANISOU  256  OE1 GLU A  32     6580   6587   5457    -73    462   -726       O  
ATOM    257  OE2 GLU A  32       3.329 148.398 369.194  1.00 45.35           O1-
ANISOU  257  OE2 GLU A  32     6108   6094   5029     -8    387   -920       O1-
ATOM    258  N   TRP A  33       8.308 150.129 373.799  1.00 27.36           N  
ANISOU  258  N   TRP A  33     3808   3596   2992     57    453   -823       N  
ATOM    259  CA  TRP A  33       9.200 151.149 374.355  1.00 26.25           C  
ANISOU  259  CA  TRP A  33     3648   3478   2848     33    497   -763       C  
ATOM    260  C   TRP A  33       9.381 152.358 373.447  1.00 27.84           C  
ANISOU  260  C   TRP A  33     3813   3815   2950    -31    558   -697       C  
ATOM    261  O   TRP A  33       9.404 152.241 372.220  1.00 26.08           O  
ANISOU  261  O   TRP A  33     3545   3721   2643    -42    576   -742       O  
ATOM    262  CB  TRP A  33      10.609 150.570 374.622  1.00 27.36           C  
ANISOU  262  CB  TRP A  33     3737   3641   3018     86    493   -870       C  
ATOM    263  CG  TRP A  33      10.645 149.328 375.456  1.00 29.66           C  
ANISOU  263  CG  TRP A  33     4054   3805   3412    152    425   -939       C  
ATOM    264  CD1 TRP A  33      11.146 148.112 375.085  1.00 33.37           C  
ANISOU  264  CD1 TRP A  33     4490   4279   3911    219    382  -1080       C  
ATOM    265  CD2 TRP A  33      10.244 149.200 376.826  1.00 29.45           C  
ANISOU  265  CD2 TRP A  33     4084   3630   3474    156    386   -869       C  
ATOM    266  CE2 TRP A  33      10.483 147.861 377.209  1.00 34.28           C  
ANISOU  266  CE2 TRP A  33     4700   4157   4167    220    316   -958       C  
ATOM    267  CE3 TRP A  33       9.706 150.094 377.775  1.00 30.28           C  
ANISOU  267  CE3 TRP A  33     4233   3674   3597    112    400   -743       C  
ATOM    268  NE1 TRP A  33      11.028 147.216 376.126  1.00 32.95           N  
ANISOU  268  NE1 TRP A  33     4477   4074   3968    262    312  -1091       N  
ATOM    269  CZ2 TRP A  33      10.186 147.386 378.498  1.00 33.93           C  
ANISOU  269  CZ2 TRP A  33     4702   3974   4216    232    261   -908       C  
ATOM    270  CZ3 TRP A  33       9.418 149.626 379.052  1.00 32.08           C  
ANISOU  270  CZ3 TRP A  33     4500   3779   3909    128    350   -708       C  
ATOM    271  CH2 TRP A  33       9.643 148.283 379.397  1.00 33.44           C  
ANISOU  271  CH2 TRP A  33     4676   3875   4154    182    282   -781       C  
ATOM    272  N   GLY A  34       9.601 153.498 374.074  1.00 24.54           N  
ANISOU  272  N   GLY A  34     3407   3371   2545    -72    586   -595       N  
ATOM    273  CA  GLY A  34       9.992 154.731 373.409  1.00 24.21           C  
ANISOU  273  CA  GLY A  34     3329   3439   2429   -138    636   -519       C  
ATOM    274  C   GLY A  34      11.513 154.739 373.439  1.00 29.37           C  
ANISOU  274  C   GLY A  34     3917   4176   3068   -128    665   -583       C  
ATOM    275  O   GLY A  34      12.137 153.698 373.699  1.00 28.20           O  
ANISOU  275  O   GLY A  34     3746   4016   2951    -64    644   -700       O  
ATOM    276  N   ASN A  35      12.126 155.915 373.241  1.00 24.81           N  
ANISOU  276  N   ASN A  35     3308   3671   2449   -192    706   -505       N  
ATOM    277  CA  ASN A  35      13.592 156.035 373.226  1.00 23.94           C  
ANISOU  277  CA  ASN A  35     3127   3657   2312   -195    738   -558       C  
ATOM    278  C   ASN A  35      14.093 156.750 374.491  1.00 26.45           C  
ANISOU  278  C   ASN A  35     3467   3875   2708   -206    742   -501       C  
ATOM    279  O   ASN A  35      13.869 157.959 374.617  1.00 26.40           O  
ANISOU  279  O   ASN A  35     3480   3845   2707   -271    756   -383       O  
ATOM    280  CB  ASN A  35      14.032 156.793 371.980  1.00 24.61           C  
ANISOU  280  CB  ASN A  35     3145   3925   2281   -271    781   -514       C  
ATOM    281  CG  ASN A  35      15.529 156.793 371.737  1.00 33.08           C  
ANISOU  281  CG  ASN A  35     4127   5139   3301   -278    816   -583       C  
ATOM    282  ND2 ASN A  35      15.951 157.220 370.540  1.00 23.63           N  
ANISOU  282  ND2 ASN A  35     2857   4137   1986   -342    851   -565       N  
ATOM    283  OD1 ASN A  35      16.310 156.334 372.583  1.00 27.28           O  
ANISOU  283  OD1 ASN A  35     3383   4356   2626   -224    809   -659       O  
ATOM    284  N   GLN A  36      14.808 156.029 375.401  1.00 23.45           N  
ANISOU  284  N   GLN A  36     3080   3441   2391   -142    726   -586       N  
ATOM    285  CA  GLN A  36      15.357 156.655 376.639  1.00 22.58           C  
ANISOU  285  CA  GLN A  36     2981   3250   2350   -149    731   -545       C  
ATOM    286  C   GLN A  36      16.348 157.794 376.264  1.00 25.46           C  
ANISOU  286  C   GLN A  36     3289   3723   2662   -222    779   -494       C  
ATOM    287  O   GLN A  36      16.487 158.747 377.042  1.00 23.31           O  
ANISOU  287  O   GLN A  36     3035   3385   2438   -259    785   -419       O  
ATOM    288  CB  GLN A  36      16.051 155.597 377.533  1.00 23.43           C  
ANISOU  288  CB  GLN A  36     3078   3306   2520    -68    704   -649       C  
ATOM    289  CG  GLN A  36      16.247 156.077 378.974  1.00 31.95           C  
ANISOU  289  CG  GLN A  36     4183   4277   3678    -66    696   -602       C  
ATOM    290  CD  GLN A  36      16.910 155.075 379.892  1.00 45.21           C  
ANISOU  290  CD  GLN A  36     5852   5907   5418      9    665   -688       C  
ATOM    291  NE2 GLN A  36      16.089 154.305 380.592  1.00 28.83           N  
ANISOU  291  NE2 GLN A  36     3831   3716   3408     51    614   -687       N  
ATOM    292  OE1 GLN A  36      18.148 155.020 380.026  1.00 42.87           O  
ANISOU  292  OE1 GLN A  36     5497   5677   5113     26    683   -747       O  
ATOM    293  N   ASP A  37      16.976 157.723 375.055  1.00 23.52           N  
ANISOU  293  N   ASP A  37     2972   3649   2315   -249    810   -533       N  
ATOM    294  CA  ASP A  37      17.878 158.789 374.588  1.00 23.57           C  
ANISOU  294  CA  ASP A  37     2918   3777   2259   -334    852   -473       C  
ATOM    295  C   ASP A  37      17.179 160.135 374.330  1.00 27.27           C  
ANISOU  295  C   ASP A  37     3422   4212   2726   -427    856   -313       C  
ATOM    296  O   ASP A  37      17.864 161.145 374.174  1.00 27.53           O  
ANISOU  296  O   ASP A  37     3420   4306   2736   -506    880   -241       O  
ATOM    297  CB  ASP A  37      18.683 158.365 373.352  1.00 25.69           C  
ANISOU  297  CB  ASP A  37     3092   4261   2410   -345    883   -553       C  
ATOM    298  CG  ASP A  37      19.657 157.240 373.637  1.00 31.74           C  
ANISOU  298  CG  ASP A  37     3805   5072   3184   -257    879   -715       C  
ATOM    299  OD1 ASP A  37      20.122 157.133 374.794  1.00 31.45           O  
ANISOU  299  OD1 ASP A  37     3787   4933   3231   -216    867   -738       O  
ATOM    300  OD2 ASP A  37      20.019 156.529 372.697  1.00 30.43           O1-
ANISOU  300  OD2 ASP A  37     3571   5054   2938   -230    887   -819       O1-
ATOM    301  N   ASP A  38      15.824 160.164 374.330  1.00 25.53           N  
ANISOU  301  N   ASP A  38     3273   3889   2537   -419    826   -257       N  
ATOM    302  CA  ASP A  38      15.102 161.421 374.149  1.00 25.33           C  
ANISOU  302  CA  ASP A  38     3284   3814   2525   -495    818   -111       C  
ATOM    303  C   ASP A  38      15.122 162.250 375.431  1.00 28.10           C  
ANISOU  303  C   ASP A  38     3676   4016   2984   -501    802    -58       C  
ATOM    304  O   ASP A  38      14.691 163.396 375.409  1.00 27.75           O  
ANISOU  304  O   ASP A  38     3656   3918   2970   -562    789     56       O  
ATOM    305  CB  ASP A  38      13.638 161.157 373.779  1.00 25.79           C  
ANISOU  305  CB  ASP A  38     3400   3815   2584   -476    788    -79       C  
ATOM    306  CG  ASP A  38      13.395 160.633 372.377  1.00 33.18           C  
ANISOU  306  CG  ASP A  38     4298   4900   3408   -488    800   -103       C  
ATOM    307  OD1 ASP A  38      14.356 160.658 371.549  1.00 31.99           O  
ANISOU  307  OD1 ASP A  38     4068   4918   3167   -528    833   -127       O  
ATOM    308  OD2 ASP A  38      12.229 160.240 372.087  1.00 31.39           O1-
ANISOU  308  OD2 ASP A  38     4114   4633   3180   -464    776    -97       O1-
ATOM    309  N   TYR A  39      15.562 161.662 376.551  1.00 25.04           N  
ANISOU  309  N   TYR A  39     3295   3561   2659   -436    797   -142       N  
ATOM    310  CA  TYR A  39      15.481 162.334 377.846  1.00 24.19           C  
ANISOU  310  CA  TYR A  39     3222   3318   2652   -433    780   -108       C  
ATOM    311  C   TYR A  39      16.818 162.510 378.542  1.00 29.43           C  
ANISOU  311  C   TYR A  39     3839   4007   3337   -436    801   -151       C  
ATOM    312  O   TYR A  39      17.699 161.657 378.414  1.00 28.43           O  
ANISOU  312  O   TYR A  39     3665   3967   3171   -400    820   -243       O  
ATOM    313  CB  TYR A  39      14.530 161.536 378.782  1.00 23.44           C  
ANISOU  313  CB  TYR A  39     3184   3102   2619   -354    744   -151       C  
ATOM    314  CG  TYR A  39      13.158 161.325 378.172  1.00 24.23           C  
ANISOU  314  CG  TYR A  39     3330   3175   2700   -349    721   -114       C  
ATOM    315  CD1 TYR A  39      12.192 162.324 378.221  1.00 26.07           C  
ANISOU  315  CD1 TYR A  39     3603   3334   2967   -384    700    -18       C  
ATOM    316  CD2 TYR A  39      12.853 160.153 377.471  1.00 24.82           C  
ANISOU  316  CD2 TYR A  39     3402   3305   2722   -309    717   -179       C  
ATOM    317  CE1 TYR A  39      10.950 162.161 377.604  1.00 24.99           C  
ANISOU  317  CE1 TYR A  39     3503   3185   2806   -381    680     18       C  
ATOM    318  CE2 TYR A  39      11.623 159.987 376.835  1.00 24.08           C  
ANISOU  318  CE2 TYR A  39     3345   3199   2603   -310    698   -145       C  
ATOM    319  CZ  TYR A  39      10.675 160.995 376.912  1.00 28.66           C  
ANISOU  319  CZ  TYR A  39     3965   3712   3212   -347    681    -44       C  
ATOM    320  OH  TYR A  39       9.461 160.858 376.301  1.00 27.82           O  
ANISOU  320  OH  TYR A  39     3892   3598   3079   -347    662    -10       O  
ATOM    321  N   GLN A  40      16.944 163.595 379.328  1.00 26.52           N  
ANISOU  321  N   GLN A  40     3481   3557   3037   -474    794    -92       N  
ATOM    322  CA  GLN A  40      18.115 163.803 380.174  1.00 26.82           C  
ANISOU  322  CA  GLN A  40     3479   3602   3108   -474    810   -134       C  
ATOM    323  C   GLN A  40      17.597 164.064 381.577  1.00 29.67           C  
ANISOU  323  C   GLN A  40     3882   3822   3569   -437    781   -136       C  
ATOM    324  O   GLN A  40      16.732 164.929 381.748  1.00 28.01           O  
ANISOU  324  O   GLN A  40     3711   3523   3409   -464    755    -65       O  
ATOM    325  CB  GLN A  40      18.981 164.990 379.710  1.00 29.85           C  
ANISOU  325  CB  GLN A  40     3817   4049   3473   -573    832    -63       C  
ATOM    326  CG  GLN A  40      19.875 164.672 378.504  1.00 60.08           C  
ANISOU  326  CG  GLN A  40     7578   8060   7190   -613    870    -81       C  
ATOM    327  CD  GLN A  40      21.064 163.765 378.770  1.00 90.78           C  
ANISOU  327  CD  GLN A  40    11405  12044  11043   -562    897   -201       C  
ATOM    328  NE2 GLN A  40      21.623 163.208 377.704  1.00 83.52           N  
ANISOU  328  NE2 GLN A  40    10425  11288  10020   -569    924   -247       N  
ATOM    329  OE1 GLN A  40      21.519 163.582 379.905  1.00 89.81           O  
ANISOU  329  OE1 GLN A  40    11282  11860  10983   -516    893   -257       O  
ATOM    330  N   LEU A  41      18.100 163.323 382.575  1.00 26.35           N  
ANISOU  330  N   LEU A  41     3449   3387   3177   -374    780   -219       N  
ATOM    331  CA  LEU A  41      17.692 163.541 383.968  1.00 26.39           C  
ANISOU  331  CA  LEU A  41     3479   3283   3264   -342    753   -227       C  
ATOM    332  C   LEU A  41      18.262 164.864 384.473  1.00 32.87           C  
ANISOU  332  C   LEU A  41     4276   4077   4135   -400    759   -191       C  
ATOM    333  O   LEU A  41      19.414 165.183 384.158  1.00 33.08           O  
ANISOU  333  O   LEU A  41     4253   4180   4134   -443    788   -197       O  
ATOM    334  CB  LEU A  41      18.145 162.386 384.877  1.00 26.00           C  
ANISOU  334  CB  LEU A  41     3415   3237   3226   -267    747   -315       C  
ATOM    335  CG  LEU A  41      17.624 160.992 384.503  1.00 29.14           C  
ANISOU  335  CG  LEU A  41     3836   3643   3592   -205    729   -358       C  
ATOM    336  CD1 LEU A  41      18.096 159.941 385.518  1.00 29.02           C  
ANISOU  336  CD1 LEU A  41     3808   3613   3606   -136    710   -429       C  
ATOM    337  CD2 LEU A  41      16.087 160.969 384.392  1.00 28.19           C  
ANISOU  337  CD2 LEU A  41     3777   3448   3486   -201    699   -308       C  
ATOM    338  N   VAL A  42      17.454 165.630 385.224  1.00 29.21           N  
ANISOU  338  N   VAL A  42     3844   3511   3744   -402    729   -160       N  
ATOM    339  CA  VAL A  42      17.854 166.943 385.757  1.00 30.73           C  
ANISOU  339  CA  VAL A  42     4018   3656   4003   -454    722   -133       C  
ATOM    340  C   VAL A  42      18.190 166.795 387.237  1.00 35.57           C  
ANISOU  340  C   VAL A  42     4609   4241   4665   -408    715   -204       C  
ATOM    341  O   VAL A  42      19.286 167.170 387.662  1.00 35.38           O  
ANISOU  341  O   VAL A  42     4539   4248   4656   -432    733   -232       O  
ATOM    342  CB  VAL A  42      16.743 168.012 385.505  1.00 35.82           C  
ANISOU  342  CB  VAL A  42     4703   4207   4702   -487    684    -57       C  
ATOM    343  CG1 VAL A  42      17.080 169.347 386.173  1.00 36.89           C  
ANISOU  343  CG1 VAL A  42     4819   4270   4926   -530    663    -43       C  
ATOM    344  CG2 VAL A  42      16.481 168.203 384.008  1.00 36.40           C  
ANISOU  344  CG2 VAL A  42     4791   4320   4720   -541    689     26       C  
ATOM    345  N   ARG A  43      17.245 166.263 388.033  1.00 29.41           N  
ANISOU  345  N   ARG A  43     3856   3413   3906   -347    689   -232       N  
ATOM    346  CA  ARG A  43      17.444 166.140 389.476  1.00 29.25           C  
ANISOU  346  CA  ARG A  43     3810   3378   3925   -307    678   -292       C  
ATOM    347  C   ARG A  43      16.526 165.099 390.073  1.00 31.34           C  
ANISOU  347  C   ARG A  43     4099   3631   4177   -243    655   -314       C  
ATOM    348  O   ARG A  43      15.463 164.827 389.512  1.00 30.14           O  
ANISOU  348  O   ARG A  43     3990   3452   4008   -235    638   -280       O  
ATOM    349  CB  ARG A  43      17.206 167.501 390.181  1.00 30.47           C  
ANISOU  349  CB  ARG A  43     3953   3464   4160   -335    655   -288       C  
ATOM    350  CG  ARG A  43      15.795 168.037 390.020  1.00 38.80           C  
ANISOU  350  CG  ARG A  43     5050   4442   5250   -332    618   -249       C  
ATOM    351  CD  ARG A  43      15.590 169.369 390.693  1.00 47.55           C  
ANISOU  351  CD  ARG A  43     6142   5478   6448   -351    586   -261       C  
ATOM    352  NE  ARG A  43      14.239 169.851 390.407  1.00 54.56           N  
ANISOU  352  NE  ARG A  43     7068   6295   7368   -342    546   -226       N  
ATOM    353  CZ  ARG A  43      13.283 169.994 391.318  1.00 64.96           C  
ANISOU  353  CZ  ARG A  43     8379   7581   8720   -297    513   -269       C  
ATOM    354  NH1 ARG A  43      13.532 169.744 392.601  1.00 50.34           N1+
ANISOU  354  NH1 ARG A  43     6486   5766   6875   -263    514   -345       N1+
ATOM    355  NH2 ARG A  43      12.075 170.403 390.959  1.00 51.05           N  
ANISOU  355  NH2 ARG A  43     6651   5764   6983   -287    476   -239       N  
ATOM    356  N   LYS A  44      16.945 164.523 391.216  1.00 28.86           N  
ANISOU  356  N   LYS A  44     3755   3342   3869   -204    651   -366       N  
ATOM    357  CA  LYS A  44      16.147 163.533 391.941  1.00 28.17           C  
ANISOU  357  CA  LYS A  44     3683   3250   3771   -153    622   -378       C  
ATOM    358  C   LYS A  44      15.069 164.245 392.753  1.00 31.51           C  
ANISOU  358  C   LYS A  44     4108   3632   4231   -152    593   -374       C  
ATOM    359  O   LYS A  44      15.366 165.190 393.478  1.00 31.37           O  
ANISOU  359  O   LYS A  44     4054   3608   4257   -166    592   -401       O  
ATOM    360  CB  LYS A  44      17.035 162.649 392.834  1.00 30.82           C  
ANISOU  360  CB  LYS A  44     3979   3634   4095   -117    622   -423       C  
ATOM    361  CG  LYS A  44      16.282 161.441 393.413  1.00 46.56           C  
ANISOU  361  CG  LYS A  44     5991   5625   6074    -73    586   -417       C  
ATOM    362  CD  LYS A  44      17.092 160.690 394.459  1.00 58.94           C  
ANISOU  362  CD  LYS A  44     7518   7235   7642    -40    574   -450       C  
ATOM    363  CE  LYS A  44      17.659 159.399 393.926  1.00 75.36           C  
ANISOU  363  CE  LYS A  44     9607   9325   9700     -5    566   -461       C  
ATOM    364  NZ  LYS A  44      18.396 158.650 394.980  1.00 87.10           N1+
ANISOU  364  NZ  LYS A  44    11055  10846  11195     30    544   -484       N1+
ATOM    365  N   LEU A  45      13.811 163.799 392.624  1.00 26.93           N  
ANISOU  365  N   LEU A  45     3565   3029   3636   -135    567   -347       N  
ATOM    366  CA  LEU A  45      12.687 164.380 393.357  1.00 27.64           C  
ANISOU  366  CA  LEU A  45     3652   3097   3753   -128    537   -351       C  
ATOM    367  C   LEU A  45      12.367 163.581 394.623  1.00 35.23           C  
ANISOU  367  C   LEU A  45     4586   4106   4695    -96    514   -374       C  
ATOM    368  O   LEU A  45      11.926 164.149 395.628  1.00 35.74           O  
ANISOU  368  O   LEU A  45     4612   4187   4779    -90    496   -405       O  
ATOM    369  CB  LEU A  45      11.447 164.488 392.466  1.00 27.43           C  
ANISOU  369  CB  LEU A  45     3674   3029   3716   -133    520   -305       C  
ATOM    370  CG  LEU A  45      11.548 165.396 391.238  1.00 32.55           C  
ANISOU  370  CG  LEU A  45     4349   3635   4384   -171    533   -266       C  
ATOM    371  CD1 LEU A  45      10.264 165.334 390.418  1.00 32.68           C  
ANISOU  371  CD1 LEU A  45     4412   3622   4382   -170    513   -219       C  
ATOM    372  CD2 LEU A  45      11.886 166.845 391.631  1.00 34.58           C  
ANISOU  372  CD2 LEU A  45     4576   3853   4711   -195    526   -283       C  
ATOM    373  N   GLY A  46      12.578 162.270 394.557  1.00 31.71           N  
ANISOU  373  N   GLY A  46     4154   3683   4212    -77    510   -360       N  
ATOM    374  CA  GLY A  46      12.314 161.389 395.689  1.00 32.04           C  
ANISOU  374  CA  GLY A  46     4170   3769   4233    -56    481   -362       C  
ATOM    375  C   GLY A  46      12.459 159.926 395.347  1.00 36.17           C  
ANISOU  375  C   GLY A  46     4723   4291   4730    -38    465   -336       C  
ATOM    376  O   GLY A  46      12.862 159.570 394.233  1.00 31.37           O  
ANISOU  376  O   GLY A  46     4147   3655   4117    -35    480   -332       O  
ATOM    377  N   ARG A  47      12.137 159.060 396.313  1.00 37.08           N  
ANISOU  377  N   ARG A  47     4820   4438   4829    -27    428   -319       N  
ATOM    378  CA  ARG A  47      12.267 157.623 396.091  1.00 38.80           C  
ANISOU  378  CA  ARG A  47     5064   4639   5037     -9    398   -292       C  
ATOM    379  C   ARG A  47      11.307 156.803 396.924  1.00 45.41           C  
ANISOU  379  C   ARG A  47     5899   5498   5855    -17    346   -244       C  
ATOM    380  O   ARG A  47      10.736 157.300 397.900  1.00 45.93           O  
ANISOU  380  O   ARG A  47     5927   5620   5905    -33    337   -240       O  
ATOM    381  CB  ARG A  47      13.730 157.151 396.294  1.00 41.90           C  
ANISOU  381  CB  ARG A  47     5429   5046   5445     15    404   -322       C  
ATOM    382  CG  ARG A  47      14.290 157.373 397.699  1.00 58.04           C  
ANISOU  382  CG  ARG A  47     7409   7154   7491     17    398   -335       C  
ATOM    383  CD  ARG A  47      15.745 156.963 397.806  1.00 78.48           C  
ANISOU  383  CD  ARG A  47     9969   9757  10094     44    406   -367       C  
ATOM    384  NE  ARG A  47      15.904 155.508 397.855  1.00 97.14           N  
ANISOU  384  NE  ARG A  47    12349  12097  12464     73    356   -339       N  
ATOM    385  CZ  ARG A  47      17.055 154.882 398.088  1.00117.78           C  
ANISOU  385  CZ  ARG A  47    14936  14722  15095    106    343   -361       C  
ATOM    386  NH1 ARG A  47      18.166 155.577 398.305  1.00108.05           N1+
ANISOU  386  NH1 ARG A  47    13656  13533  13863    111    384   -411       N1+
ATOM    387  NH2 ARG A  47      17.102 153.557 398.113  1.00106.67           N  
ANISOU  387  NH2 ARG A  47    13546  13277  13708    135    285   -334       N  
ATOM    388  N   GLY A  48      11.134 155.557 396.490  1.00 41.91           N  
ANISOU  388  N   GLY A  48     5494   5015   5414     -7    310   -212       N  
ATOM    389  CA  GLY A  48      10.350 154.513 397.140  1.00 41.89           C  
ANISOU  389  CA  GLY A  48     5496   5020   5400    -21    249   -152       C  
ATOM    390  C   GLY A  48      11.216 153.272 397.247  1.00 46.78           C  
ANISOU  390  C   GLY A  48     6119   5606   6049      5    208   -141       C  
ATOM    391  O   GLY A  48      12.377 153.288 396.814  1.00 45.39           O  
ANISOU  391  O   GLY A  48     5938   5412   5896     38    232   -190       O  
ATOM    392  N   LYS A  49      10.674 152.184 397.821  1.00 45.42           N  
ANISOU  392  N   LYS A  49     5953   5426   5879    -10    141    -76       N  
ATOM    393  CA  LYS A  49      11.423 150.927 397.970  1.00 45.98           C  
ANISOU  393  CA  LYS A  49     6029   5450   5992     16     84    -58       C  
ATOM    394  C   LYS A  49      11.810 150.322 396.614  1.00 47.40           C  
ANISOU  394  C   LYS A  49     6258   5541   6211     55     82   -106       C  
ATOM    395  O   LYS A  49      12.897 149.756 396.502  1.00 48.42           O  
ANISOU  395  O   LYS A  49     6378   5640   6379     99     65   -142       O  
ATOM    396  CB  LYS A  49      10.645 149.900 398.817  1.00 50.27           C  
ANISOU  396  CB  LYS A  49     6570   5994   6534    -21      3     37       C  
ATOM    397  CG  LYS A  49      10.572 150.233 400.302  1.00 71.67           C  
ANISOU  397  CG  LYS A  49     9214   8813   9204    -54     -7     84       C  
ATOM    398  CD  LYS A  49       9.736 149.208 401.056  1.00 83.59           C  
ANISOU  398  CD  LYS A  49    10721  10337  10704   -104    -91    192       C  
ATOM    399  CE  LYS A  49       9.457 149.616 402.481  1.00 92.93           C  
ANISOU  399  CE  LYS A  49    11827  11657  11825   -148    -96    239       C  
ATOM    400  NZ  LYS A  49       8.513 148.674 403.143  1.00 99.74           N1+
ANISOU  400  NZ  LYS A  49    12682  12550  12665   -211   -176    356       N1+
ATOM    401  N   TYR A  50      10.943 150.473 395.588  1.00 40.85           N  
ANISOU  401  N   TYR A  50     5474   4681   5368     42     99   -115       N  
ATOM    402  CA  TYR A  50      11.180 149.932 394.243  1.00 40.23           C  
ANISOU  402  CA  TYR A  50     5436   4536   5314     75     99   -167       C  
ATOM    403  C   TYR A  50      11.119 150.991 393.130  1.00 39.91           C  
ANISOU  403  C   TYR A  50     5407   4518   5238     74    174   -217       C  
ATOM    404  O   TYR A  50      10.926 150.639 391.960  1.00 38.79           O  
ANISOU  404  O   TYR A  50     5299   4342   5099     86    176   -250       O  
ATOM    405  CB  TYR A  50      10.193 148.788 393.934  1.00 42.35           C  
ANISOU  405  CB  TYR A  50     5750   4737   5604     61     29   -125       C  
ATOM    406  CG  TYR A  50      10.149 147.714 394.997  1.00 47.06           C  
ANISOU  406  CG  TYR A  50     6338   5305   6239     50    -58    -55       C  
ATOM    407  CD1 TYR A  50      11.297 147.008 395.356  1.00 49.63           C  
ANISOU  407  CD1 TYR A  50     6642   5597   6617     94    -99    -73       C  
ATOM    408  CD2 TYR A  50       8.956 147.388 395.635  1.00 49.02           C  
ANISOU  408  CD2 TYR A  50     6594   5562   6468     -7   -104     35       C  
ATOM    409  CE1 TYR A  50      11.261 146.020 396.337  1.00 50.64           C  
ANISOU  409  CE1 TYR A  50     6762   5694   6785     80   -188      5       C  
ATOM    410  CE2 TYR A  50       8.906 146.391 396.612  1.00 50.83           C  
ANISOU  410  CE2 TYR A  50     6812   5770   6730    -29   -190    116       C  
ATOM    411  CZ  TYR A  50      10.065 145.712 396.957  1.00 60.57           C  
ANISOU  411  CZ  TYR A  50     8029   6962   8023     14   -234    104       C  
ATOM    412  OH  TYR A  50      10.032 144.718 397.903  1.00 67.30           O  
ANISOU  412  OH  TYR A  50     8870   7787   8912    -10   -328    196       O  
ATOM    413  N   SER A  51      11.257 152.276 393.495  1.00 33.07           N  
ANISOU  413  N   SER A  51     4511   3709   4344     55    230   -222       N  
ATOM    414  CA  SER A  51      11.207 153.349 392.507  1.00 31.56           C  
ANISOU  414  CA  SER A  51     4330   3535   4127     45    293   -253       C  
ATOM    415  C   SER A  51      12.049 154.548 392.883  1.00 33.10           C  
ANISOU  415  C   SER A  51     4483   3777   4318     40    346   -280       C  
ATOM    416  O   SER A  51      12.331 154.778 394.065  1.00 32.85           O  
ANISOU  416  O   SER A  51     4412   3777   4292     37    339   -270       O  
ATOM    417  CB  SER A  51       9.765 153.774 392.229  1.00 34.16           C  
ANISOU  417  CB  SER A  51     4690   3861   4429     11    294   -213       C  
ATOM    418  OG  SER A  51       9.201 154.339 393.399  1.00 44.60           O  
ANISOU  418  OG  SER A  51     5984   5221   5740    -13    287   -178       O  
ATOM    419  N   GLU A  52      12.448 155.313 391.869  1.00 28.22           N  
ANISOU  419  N   GLU A  52     3868   3168   3687     35    396   -311       N  
ATOM    420  CA  GLU A  52      13.196 156.559 392.032  1.00 27.57           C  
ANISOU  420  CA  GLU A  52     3750   3122   3605     19    445   -331       C  
ATOM    421  C   GLU A  52      12.535 157.543 391.086  1.00 28.68           C  
ANISOU  421  C   GLU A  52     3915   3254   3728    -13    475   -313       C  
ATOM    422  O   GLU A  52      12.254 157.177 389.948  1.00 28.69           O  
ANISOU  422  O   GLU A  52     3947   3244   3708    -12    478   -312       O  
ATOM    423  CB  GLU A  52      14.672 156.367 391.653  1.00 29.81           C  
ANISOU  423  CB  GLU A  52     4003   3432   3891     42    469   -384       C  
ATOM    424  CG  GLU A  52      15.450 155.497 392.631  1.00 47.06           C  
ANISOU  424  CG  GLU A  52     6157   5626   6099     78    437   -402       C  
ATOM    425  CD  GLU A  52      16.848 155.983 392.963  1.00 80.28           C  
ANISOU  425  CD  GLU A  52    10311   9882  10312     85    470   -447       C  
ATOM    426  OE1 GLU A  52      17.589 156.376 392.030  1.00 78.06           O  
ANISOU  426  OE1 GLU A  52    10017   9629  10014     80    511   -483       O  
ATOM    427  OE2 GLU A  52      17.209 155.954 394.162  1.00 83.04           O1-
ANISOU  427  OE2 GLU A  52    10625  10251  10675     93    454   -443       O1-
ATOM    428  N   VAL A  53      12.213 158.745 391.564  1.00 23.08           N  
ANISOU  428  N   VAL A  53     3191   2549   3030    -38    490   -300       N  
ATOM    429  CA  VAL A  53      11.504 159.738 390.759  1.00 21.58           C  
ANISOU  429  CA  VAL A  53     3025   2339   2835    -67    506   -274       C  
ATOM    430  C   VAL A  53      12.438 160.917 390.475  1.00 26.80           C  
ANISOU  430  C   VAL A  53     3659   3010   3512    -93    544   -286       C  
ATOM    431  O   VAL A  53      13.051 161.452 391.403  1.00 27.12           O  
ANISOU  431  O   VAL A  53     3660   3064   3581    -95    550   -310       O  
ATOM    432  CB  VAL A  53      10.191 160.179 391.443  1.00 25.53           C  
ANISOU  432  CB  VAL A  53     3531   2826   3343    -73    479   -250       C  
ATOM    433  CG1 VAL A  53       9.482 161.267 390.631  1.00 24.86           C  
ANISOU  433  CG1 VAL A  53     3468   2713   3264    -97    488   -224       C  
ATOM    434  CG2 VAL A  53       9.254 158.979 391.680  1.00 25.55           C  
ANISOU  434  CG2 VAL A  53     3558   2827   3323    -59    440   -228       C  
ATOM    435  N   PHE A  54      12.508 161.327 389.215  1.00 23.10           N  
ANISOU  435  N   PHE A  54     3210   2542   3027   -119    566   -265       N  
ATOM    436  CA  PHE A  54      13.376 162.414 388.771  1.00 23.96           C  
ANISOU  436  CA  PHE A  54     3295   2663   3147   -158    598   -259       C  
ATOM    437  C   PHE A  54      12.617 163.409 387.949  1.00 27.24           C  
ANISOU  437  C   PHE A  54     3736   3045   3568   -196    595   -205       C  
ATOM    438  O   PHE A  54      11.684 163.045 387.234  1.00 25.48           O  
ANISOU  438  O   PHE A  54     3550   2814   3317   -193    583   -176       O  
ATOM    439  CB  PHE A  54      14.482 161.845 387.841  1.00 26.54           C  
ANISOU  439  CB  PHE A  54     3605   3048   3431   -162    628   -281       C  
ATOM    440  CG  PHE A  54      15.530 160.999 388.526  1.00 29.24           C  
ANISOU  440  CG  PHE A  54     3912   3425   3773   -125    631   -339       C  
ATOM    441  CD1 PHE A  54      15.323 159.642 388.737  1.00 33.21           C  
ANISOU  441  CD1 PHE A  54     4428   3925   4266    -75    604   -366       C  
ATOM    442  CD2 PHE A  54      16.726 161.562 388.960  1.00 32.51           C  
ANISOU  442  CD2 PHE A  54     4278   3873   4202   -140    656   -366       C  
ATOM    443  CE1 PHE A  54      16.282 158.866 389.404  1.00 34.54           C  
ANISOU  443  CE1 PHE A  54     4563   4117   4444    -37    597   -414       C  
ATOM    444  CE2 PHE A  54      17.694 160.780 389.597  1.00 34.91           C  
ANISOU  444  CE2 PHE A  54     4547   4213   4506   -102    656   -419       C  
ATOM    445  CZ  PHE A  54      17.462 159.441 389.820  1.00 33.38           C  
ANISOU  445  CZ  PHE A  54     4368   4010   4306    -48    625   -442       C  
ATOM    446  N   GLU A  55      13.090 164.662 387.972  1.00 25.06           N  
ANISOU  446  N   GLU A  55     3440   2751   3331   -236    604   -189       N  
ATOM    447  CA  GLU A  55      12.652 165.674 387.034  1.00 25.64           C  
ANISOU  447  CA  GLU A  55     3533   2794   3415   -282    598   -125       C  
ATOM    448  C   GLU A  55      13.619 165.451 385.854  1.00 27.91           C  
ANISOU  448  C   GLU A  55     3808   3152   3647   -319    634   -106       C  
ATOM    449  O   GLU A  55      14.806 165.166 386.066  1.00 26.98           O  
ANISOU  449  O   GLU A  55     3652   3086   3515   -321    661   -147       O  
ATOM    450  CB  GLU A  55      12.878 167.082 387.604  1.00 28.34           C  
ANISOU  450  CB  GLU A  55     3854   3081   3834   -313    584   -118       C  
ATOM    451  CG  GLU A  55      12.404 168.147 386.636  1.00 41.24           C  
ANISOU  451  CG  GLU A  55     5509   4668   5492   -363    565    -40       C  
ATOM    452  CD  GLU A  55      12.513 169.538 387.206  1.00 69.91           C  
ANISOU  452  CD  GLU A  55     9123   8223   9217   -389    535    -36       C  
ATOM    453  OE1 GLU A  55      11.455 170.179 387.401  1.00 79.57           O  
ANISOU  453  OE1 GLU A  55    10365   9375  10494   -373    492    -24       O  
ATOM    454  OE2 GLU A  55      13.649 169.964 387.515  1.00 61.43           O1-
ANISOU  454  OE2 GLU A  55     8013   7161   8168   -421    552    -54       O1-
ATOM    455  N   ALA A  56      13.117 165.529 384.626  1.00 24.73           N  
ANISOU  455  N   ALA A  56     3428   2765   3203   -347    635    -50       N  
ATOM    456  CA  ALA A  56      13.930 165.314 383.437  1.00 24.39           C  
ANISOU  456  CA  ALA A  56     3363   2812   3091   -385    668    -34       C  
ATOM    457  C   ALA A  56      13.499 166.283 382.351  1.00 27.83           C  
ANISOU  457  C   ALA A  56     3812   3244   3517   -450    659     61       C  
ATOM    458  O   ALA A  56      12.506 167.012 382.508  1.00 26.06           O  
ANISOU  458  O   ALA A  56     3620   2937   3344   -454    623    108       O  
ATOM    459  CB  ALA A  56      13.759 163.870 382.951  1.00 24.82           C  
ANISOU  459  CB  ALA A  56     3426   2924   3079   -338    677    -82       C  
ATOM    460  N   ILE A  57      14.230 166.292 381.246  1.00 26.63           N  
ANISOU  460  N   ILE A  57     3632   3190   3298   -501    688     90       N  
ATOM    461  CA  ILE A  57      13.856 167.127 380.123  1.00 28.47           C  
ANISOU  461  CA  ILE A  57     3872   3438   3508   -570    678    193       C  
ATOM    462  C   ILE A  57      13.824 166.273 378.854  1.00 30.76           C  
ANISOU  462  C   ILE A  57     4149   3850   3688   -575    703    191       C  
ATOM    463  O   ILE A  57      14.726 165.457 378.641  1.00 29.21           O  
ANISOU  463  O   ILE A  57     3911   3754   3432   -560    737    121       O  
ATOM    464  CB  ILE A  57      14.792 168.364 380.001  1.00 34.59           C  
ANISOU  464  CB  ILE A  57     4613   4216   4314   -656    680    258       C  
ATOM    465  CG1 ILE A  57      14.335 169.296 378.858  1.00 37.98           C  
ANISOU  465  CG1 ILE A  57     5051   4650   4729   -735    656    387       C  
ATOM    466  CG2 ILE A  57      16.284 167.974 379.877  1.00 37.26           C  
ANISOU  466  CG2 ILE A  57     4889   4674   4594   -679    727    209       C  
ATOM    467  CD1 ILE A  57      14.576 170.763 379.150  1.00 55.55           C  
ANISOU  467  CD1 ILE A  57     7275   6782   7049   -803    620    467       C  
ATOM    468  N   ASN A  58      12.785 166.441 378.035  1.00 26.07           N  
ANISOU  468  N   ASN A  58     3585   3251   3068   -590    682    257       N  
ATOM    469  CA  ASN A  58      12.747 165.778 376.745  1.00 25.78           C  
ANISOU  469  CA  ASN A  58     3529   3344   2924   -605    704    260       C  
ATOM    470  C   ASN A  58      13.601 166.681 375.826  1.00 31.80           C  
ANISOU  470  C   ASN A  58     4242   4203   3638   -706    721    348       C  
ATOM    471  O   ASN A  58      13.213 167.817 375.542  1.00 31.54           O  
ANISOU  471  O   ASN A  58     4225   4119   3641   -768    690    463       O  
ATOM    472  CB  ASN A  58      11.313 165.668 376.240  1.00 28.64           C  
ANISOU  472  CB  ASN A  58     3937   3671   3275   -588    675    302       C  
ATOM    473  CG  ASN A  58      11.209 164.945 374.917  1.00 37.88           C  
ANISOU  473  CG  ASN A  58     5083   4980   4330   -600    696    295       C  
ATOM    474  ND2 ASN A  58      10.129 164.206 374.751  1.00 38.43           N  
ANISOU  474  ND2 ASN A  58     5188   5030   4385   -550    680    265       N  
ATOM    475  OD1 ASN A  58      12.093 165.010 374.050  1.00 33.27           O  
ANISOU  475  OD1 ASN A  58     4443   4532   3667   -654    726    308       O  
ATOM    476  N   ILE A  59      14.775 166.200 375.420  1.00 29.43           N  
ANISOU  476  N   ILE A  59     3879   4041   3262   -723    763    295       N  
ATOM    477  CA  ILE A  59      15.731 166.992 374.607  1.00 32.19           C  
ANISOU  477  CA  ILE A  59     4169   4508   3554   -828    782    374       C  
ATOM    478  C   ILE A  59      15.265 167.231 373.163  1.00 38.98           C  
ANISOU  478  C   ILE A  59     5011   5480   4318   -895    780    470       C  
ATOM    479  O   ILE A  59      15.875 168.042 372.454  1.00 40.38           O  
ANISOU  479  O   ILE A  59     5144   5749   4451   -997    786    568       O  
ATOM    480  CB  ILE A  59      17.169 166.399 374.645  1.00 36.55           C  
ANISOU  480  CB  ILE A  59     4647   5192   4046   -824    829    279       C  
ATOM    481  CG1 ILE A  59      17.238 164.998 373.978  1.00 37.48           C  
ANISOU  481  CG1 ILE A  59     4731   5443   4065   -762    856    164       C  
ATOM    482  CG2 ILE A  59      17.727 166.414 376.057  1.00 37.12           C  
ANISOU  482  CG2 ILE A  59     4730   5159   4214   -778    828    212       C  
ATOM    483  CD1 ILE A  59      18.621 164.524 373.560  1.00 47.33           C  
ANISOU  483  CD1 ILE A  59     5888   6872   5225   -775    900     84       C  
ATOM    484  N   THR A  60      14.220 166.515 372.716  1.00 35.62           N  
ANISOU  484  N   THR A  60     4617   5058   3858   -843    771    444       N  
ATOM    485  CA  THR A  60      13.712 166.670 371.347  1.00 37.40           C  
ANISOU  485  CA  THR A  60     4823   5400   3986   -901    768    529       C  
ATOM    486  C   THR A  60      12.760 167.866 371.232  1.00 43.37           C  
ANISOU  486  C   THR A  60     5630   6041   4807   -952    716    681       C  
ATOM    487  O   THR A  60      12.613 168.415 370.138  1.00 45.24           O  
ANISOU  487  O   THR A  60     5841   6372   4975  -1034    707    796       O  
ATOM    488  CB  THR A  60      13.067 165.378 370.803  1.00 43.98           C  
ANISOU  488  CB  THR A  60     5658   6306   4745   -829    780    430       C  
ATOM    489  CG2 THR A  60      13.925 164.135 371.024  1.00 42.57           C  
ANISOU  489  CG2 THR A  60     5435   6209   4528   -761    816    266       C  
ATOM    490  OG1 THR A  60      11.754 165.218 371.347  1.00 43.40           O  
ANISOU  490  OG1 THR A  60     5663   6079   4747   -766    742    430       O  
ATOM    491  N   ASN A  61      12.114 168.266 372.339  1.00 39.75           N  
ANISOU  491  N   ASN A  61     5237   5388   4478   -903    678    681       N  
ATOM    492  CA  ASN A  61      11.170 169.390 372.312  1.00 39.31           C  
ANISOU  492  CA  ASN A  61     5228   5208   4500   -936    620    807       C  
ATOM    493  C   ASN A  61      11.369 170.398 373.445  1.00 43.35           C  
ANISOU  493  C   ASN A  61     5766   5552   5154   -941    584    831       C  
ATOM    494  O   ASN A  61      10.570 171.330 373.556  1.00 43.55           O  
ANISOU  494  O   ASN A  61     5830   5454   5264   -954    526    917       O  
ATOM    495  CB  ASN A  61       9.721 168.887 372.262  1.00 38.90           C  
ANISOU  495  CB  ASN A  61     5229   5099   4453   -865    595    787       C  
ATOM    496  CG  ASN A  61       9.315 168.057 373.451  1.00 55.36           C  
ANISOU  496  CG  ASN A  61     7351   7086   6598   -760    598    657       C  
ATOM    497  ND2 ASN A  61       8.198 167.367 373.326  1.00 53.43           N  
ANISOU  497  ND2 ASN A  61     7141   6828   6333   -702    587    622       N  
ATOM    498  OD1 ASN A  61       9.977 168.042 374.493  1.00 42.67           O  
ANISOU  498  OD1 ASN A  61     5741   5419   5054   -734    608    592       O  
ATOM    499  N   ASN A  62      12.414 170.205 374.298  1.00 39.83           N  
ANISOU  499  N   ASN A  62     5295   5102   4737   -926    614    747       N  
ATOM    500  CA  ASN A  62      12.778 171.101 375.410  1.00 39.46           C  
ANISOU  500  CA  ASN A  62     5261   4916   4818   -932    586    750       C  
ATOM    501  C   ASN A  62      11.695 171.175 376.509  1.00 42.13           C  
ANISOU  501  C   ASN A  62     5655   5087   5264   -845    545    699       C  
ATOM    502  O   ASN A  62      11.669 172.134 377.280  1.00 42.89           O  
ANISOU  502  O   ASN A  62     5765   5055   5476   -852    504    718       O  
ATOM    503  CB  ASN A  62      13.171 172.526 374.881  1.00 44.63           C  
ANISOU  503  CB  ASN A  62     5899   5546   5513  -1049    547    901       C  
ATOM    504  CG  ASN A  62      14.333 173.216 375.580  1.00 85.72           C  
ANISOU  504  CG  ASN A  62    11073  10713  10785  -1098    549    896       C  
ATOM    505  ND2 ASN A  62      14.751 174.362 375.048  1.00 83.81           N  
ANISOU  505  ND2 ASN A  62    10813  10461  10572  -1210    514   1031       N  
ATOM    506  OD1 ASN A  62      14.878 172.749 376.584  1.00 82.05           O  
ANISOU  506  OD1 ASN A  62    10598  10229  10347  -1042    578    779       O  
ATOM    507  N   GLU A  63      10.820 170.151 376.598  1.00 36.27           N  
ANISOU  507  N   GLU A  63     4941   4354   4485   -764    554    628       N  
ATOM    508  CA  GLU A  63       9.751 170.093 377.616  1.00 35.31           C  
ANISOU  508  CA  GLU A  63     4865   4105   4446   -683    519    575       C  
ATOM    509  C   GLU A  63      10.186 169.315 378.837  1.00 34.27           C  
ANISOU  509  C   GLU A  63     4726   3959   4337   -616    545    449       C  
ATOM    510  O   GLU A  63      10.771 168.242 378.692  1.00 31.66           O  
ANISOU  510  O   GLU A  63     4374   3723   3932   -595    589    383       O  
ATOM    511  CB  GLU A  63       8.475 169.441 377.054  1.00 36.56           C  
ANISOU  511  CB  GLU A  63     5056   4283   4553   -641    508    578       C  
ATOM    512  CG  GLU A  63       7.673 170.339 376.128  1.00 53.80           C  
ANISOU  512  CG  GLU A  63     7257   6442   6743   -688    464    703       C  
ATOM    513  CD  GLU A  63       6.249 169.860 375.917  1.00 86.72           C  
ANISOU  513  CD  GLU A  63    11463  10596  10891   -633    442    695       C  
ATOM    514  OE1 GLU A  63       6.066 168.806 375.264  1.00 84.67           O  
ANISOU  514  OE1 GLU A  63    11199  10441  10531   -618    475    662       O  
ATOM    515  OE2 GLU A  63       5.315 170.526 376.420  1.00 85.04           O1-
ANISOU  515  OE2 GLU A  63    11279  10270  10763   -602    389    713       O1-
ATOM    516  N   LYS A  64       9.854 169.820 380.042  1.00 30.28           N  
ANISOU  516  N   LYS A  64     4235   3338   3934   -577    513    412       N  
ATOM    517  CA  LYS A  64      10.169 169.116 381.285  1.00 29.43           C  
ANISOU  517  CA  LYS A  64     4116   3219   3845   -515    531    302       C  
ATOM    518  C   LYS A  64       9.173 168.001 381.453  1.00 30.02           C  
ANISOU  518  C   LYS A  64     4218   3306   3880   -447    531    251       C  
ATOM    519  O   LYS A  64       8.012 168.130 381.037  1.00 29.48           O  
ANISOU  519  O   LYS A  64     4180   3210   3809   -437    502    291       O  
ATOM    520  CB  LYS A  64      10.140 170.044 382.523  1.00 33.70           C  
ANISOU  520  CB  LYS A  64     4652   3652   4500   -500    497    273       C  
ATOM    521  CG  LYS A  64      11.308 171.044 382.558  1.00 56.53           C  
ANISOU  521  CG  LYS A  64     7511   6527   7441   -567    498    305       C  
ATOM    522  CD  LYS A  64      11.705 171.558 383.967  1.00 71.31           C  
ANISOU  522  CD  LYS A  64     9361   8329   9406   -542    483    232       C  
ATOM    523  CE  LYS A  64      10.615 172.216 384.792  1.00 87.49           C  
ANISOU  523  CE  LYS A  64    11424  10269  11548   -495    426    204       C  
ATOM    524  NZ  LYS A  64       9.754 173.158 384.033  1.00100.16           N1+
ANISOU  524  NZ  LYS A  64    13057  11796  13201   -521    372    293       N1+
ATOM    525  N   VAL A  65       9.618 166.911 382.068  1.00 22.76           N  
ANISOU  525  N   VAL A  65     3287   2427   2933   -404    558    167       N  
ATOM    526  CA  VAL A  65       8.800 165.744 382.357  1.00 20.58           C  
ANISOU  526  CA  VAL A  65     3034   2160   2625   -345    553    117       C  
ATOM    527  C   VAL A  65       9.218 165.213 383.723  1.00 23.41           C  
ANISOU  527  C   VAL A  65     3376   2503   3017   -300    556     38       C  
ATOM    528  O   VAL A  65      10.215 165.666 384.292  1.00 24.39           O  
ANISOU  528  O   VAL A  65     3469   2624   3175   -314    569     17       O  
ATOM    529  CB  VAL A  65       8.968 164.613 381.272  1.00 23.30           C  
ANISOU  529  CB  VAL A  65     3379   2596   2877   -344    580    104       C  
ATOM    530  CG1 VAL A  65       8.418 165.003 379.899  1.00 23.66           C  
ANISOU  530  CG1 VAL A  65     3438   2679   2874   -386    577    181       C  
ATOM    531  CG2 VAL A  65      10.418 164.116 381.165  1.00 22.78           C  
ANISOU  531  CG2 VAL A  65     3273   2606   2779   -352    619     56       C  
ATOM    532  N   VAL A  66       8.489 164.204 384.219  1.00 20.29           N  
ANISOU  532  N   VAL A  66     2998   2106   2606   -253    543     -1       N  
ATOM    533  CA  VAL A  66       8.830 163.496 385.437  1.00 20.44           C  
ANISOU  533  CA  VAL A  66     3000   2124   2643   -214    541    -64       C  
ATOM    534  C   VAL A  66       9.074 162.059 385.015  1.00 24.32           C  
ANISOU  534  C   VAL A  66     3499   2662   3081   -190    551    -97       C  
ATOM    535  O   VAL A  66       8.300 161.499 384.237  1.00 22.87           O  
ANISOU  535  O   VAL A  66     3343   2489   2858   -186    542    -82       O  
ATOM    536  CB  VAL A  66       7.722 163.611 386.510  1.00 24.07           C  
ANISOU  536  CB  VAL A  66     3466   2542   3136   -185    505    -74       C  
ATOM    537  CG1 VAL A  66       7.899 162.573 387.610  1.00 23.95           C  
ANISOU  537  CG1 VAL A  66     3436   2546   3118   -150    498   -123       C  
ATOM    538  CG2 VAL A  66       7.682 165.028 387.088  1.00 24.96           C  
ANISOU  538  CG2 VAL A  66     3559   2608   3316   -197    490    -69       C  
ATOM    539  N   VAL A  67      10.168 161.468 385.493  1.00 21.94           N  
ANISOU  539  N   VAL A  67     3169   2387   2781   -173    566   -147       N  
ATOM    540  CA  VAL A  67      10.516 160.086 385.141  1.00 19.96           C  
ANISOU  540  CA  VAL A  67     2920   2170   2495   -142    566   -191       C  
ATOM    541  C   VAL A  67      10.504 159.250 386.404  1.00 23.19           C  
ANISOU  541  C   VAL A  67     3324   2553   2933   -103    539   -224       C  
ATOM    542  O   VAL A  67      11.154 159.613 387.394  1.00 23.01           O  
ANISOU  542  O   VAL A  67     3271   2528   2942    -99    543   -240       O  
ATOM    543  CB  VAL A  67      11.901 160.010 384.423  1.00 24.08           C  
ANISOU  543  CB  VAL A  67     3405   2759   2986   -153    603   -223       C  
ATOM    544  CG1 VAL A  67      12.342 158.559 384.227  1.00 24.35           C  
ANISOU  544  CG1 VAL A  67     3432   2820   3000   -107    593   -290       C  
ATOM    545  CG2 VAL A  67      11.856 160.724 383.068  1.00 24.30           C  
ANISOU  545  CG2 VAL A  67     3431   2832   2969   -201    626   -179       C  
ATOM    546  N   LYS A  68       9.741 158.146 386.397  1.00 18.43           N  
ANISOU  546  N   LYS A  68     2748   1933   2320    -79    506   -229       N  
ATOM    547  CA  LYS A  68       9.700 157.226 387.517  1.00 18.22           C  
ANISOU  547  CA  LYS A  68     2718   1885   2319    -50    471   -246       C  
ATOM    548  C   LYS A  68      10.414 155.951 387.084  1.00 22.23           C  
ANISOU  548  C   LYS A  68     3224   2399   2823    -17    458   -295       C  
ATOM    549  O   LYS A  68       9.901 155.204 386.232  1.00 21.11           O  
ANISOU  549  O   LYS A  68     3108   2250   2661     -9    441   -304       O  
ATOM    550  CB  LYS A  68       8.264 156.917 387.984  1.00 19.27           C  
ANISOU  550  CB  LYS A  68     2880   1990   2452    -54    432   -208       C  
ATOM    551  CG  LYS A  68       8.281 155.882 389.118  1.00 21.87           C  
ANISOU  551  CG  LYS A  68     3201   2306   2803    -34    389   -212       C  
ATOM    552  CD  LYS A  68       6.925 155.681 389.749  1.00 26.43           C  
ANISOU  552  CD  LYS A  68     3794   2876   3374    -49    352   -169       C  
ATOM    553  CE  LYS A  68       5.900 154.906 388.931  1.00 27.40           C  
ANISOU  553  CE  LYS A  68     3958   2978   3476    -56    325   -151       C  
ATOM    554  NZ  LYS A  68       4.661 154.575 389.748  1.00 25.29           N1+
ANISOU  554  NZ  LYS A  68     3694   2715   3198    -76    283   -107       N1+
ATOM    555  N  AILE A  69      11.611 155.718 387.636  0.50 19.29           N  
ANISOU  555  N  AILE A  69     2816   2042   2471      6    463   -333       N  
ATOM    556  N  BILE A  69      11.585 155.709 387.675  0.50 22.74           N  
ANISOU  556  N  BILE A  69     3254   2477   2909      6    462   -332       N  
ATOM    557  CA AILE A  69      12.405 154.515 387.321  0.50 18.31           C  
ANISOU  557  CA AILE A  69     2681   1921   2355     48    443   -392       C  
ATOM    558  CA BILE A  69      12.406 154.520 387.401  0.50 23.86           C  
ANISOU  558  CA BILE A  69     3383   2622   3060     48    442   -391       C  
ATOM    559  C  AILE A  69      11.957 153.399 388.262  0.50 24.58           C  
ANISOU  559  C  AILE A  69     3492   2660   3188     72    380   -379       C  
ATOM    560  C  BILE A  69      11.875 153.408 388.283  0.50 27.09           C  
ANISOU  560  C  BILE A  69     3812   2976   3506     71    378   -375       C  
ATOM    561  O  AILE A  69      12.006 153.577 389.480  0.50 23.76           O  
ANISOU  561  O  AILE A  69     3372   2551   3106     68    366   -350       O  
ATOM    562  O  BILE A  69      11.769 153.604 389.494  0.50 26.25           O  
ANISOU  562  O  BILE A  69     3694   2862   3420     63    363   -341       O  
ATOM    563  CB AILE A  69      13.936 154.734 387.402  0.50 19.62           C  
ANISOU  563  CB AILE A  69     2796   2135   2523     64    474   -443       C  
ATOM    564  CB BILE A  69      13.919 154.723 387.700  0.50 27.76           C  
ANISOU  564  CB BILE A  69     3827   3158   3562     66    468   -438       C  
ATOM    565  CG1AILE A  69      14.408 155.881 386.513  0.50 18.58           C  
ANISOU  565  CG1AILE A  69     2643   2064   2350     26    533   -442       C  
ATOM    566  CG1BILE A  69      14.385 156.205 387.537  0.50 28.86           C  
ANISOU  566  CG1BILE A  69     3940   3343   3681     22    526   -420       C  
ATOM    567  CG2AILE A  69      14.679 153.439 387.084  0.50 19.42           C  
ANISOU  567  CG2AILE A  69     2756   2110   2512    119    444   -515       C  
ATOM    568  CG2BILE A  69      14.777 153.744 386.900  0.50 28.95           C  
ANISOU  568  CG2BILE A  69     3957   3334   3707    109    461   -515       C  
ATOM    569  CD1AILE A  69      15.873 156.360 386.830  0.50 24.54           C  
ANISOU  569  CD1AILE A  69     3342   2873   3107     26    567   -479       C  
ATOM    570  CD1BILE A  69      14.500 156.776 386.230  0.50 40.03           C  
ANISOU  570  CD1BILE A  69     5353   4806   5052     -8    565   -420       C  
ATOM    571  N   LEU A  70      11.568 152.242 387.696  1.00 23.72           N  
ANISOU  571  N   LEU A  70     3409   2515   3089     95    337   -400       N  
ATOM    572  CA  LEU A  70      11.061 151.112 388.477  1.00 25.90           C  
ANISOU  572  CA  LEU A  70     3705   2730   3408    108    265   -375       C  
ATOM    573  C   LEU A  70      12.037 149.948 388.573  1.00 32.88           C  
ANISOU  573  C   LEU A  70     4572   3582   4340    161    220   -431       C  
ATOM    574  O   LEU A  70      12.566 149.500 387.552  1.00 33.07           O  
ANISOU  574  O   LEU A  70     4589   3615   4362    195    223   -507       O  
ATOM    575  CB  LEU A  70       9.726 150.609 387.872  1.00 27.30           C  
ANISOU  575  CB  LEU A  70     3928   2871   3575     89    235   -349       C  
ATOM    576  CG  LEU A  70       8.564 151.597 387.869  1.00 34.28           C  
ANISOU  576  CG  LEU A  70     4830   3778   4418     41    263   -289       C  
ATOM    577  CD1 LEU A  70       7.465 151.108 386.938  1.00 36.89           C  
ANISOU  577  CD1 LEU A  70     5200   4088   4729     29    243   -283       C  
ATOM    578  CD2 LEU A  70       8.024 151.844 389.296  1.00 36.02           C  
ANISOU  578  CD2 LEU A  70     5041   3997   4647     17    241   -224       C  
ATOM    579  N   LYS A  71      12.236 149.429 389.797  1.00 30.13           N  
ANISOU  579  N   LYS A  71     4213   3201   4033    170    171   -396       N  
ATOM    580  CA  LYS A  71      13.013 148.210 389.998  1.00 31.41           C  
ANISOU  580  CA  LYS A  71     4364   3313   4257    222    107   -437       C  
ATOM    581  C   LYS A  71      12.010 147.109 389.610  1.00 35.41           C  
ANISOU  581  C   LYS A  71     4917   3740   4797    219     36   -420       C  
ATOM    582  O   LYS A  71      10.942 147.003 390.251  1.00 33.52           O  
ANISOU  582  O   LYS A  71     4703   3477   4556    173      4   -335       O  
ATOM    583  CB  LYS A  71      13.447 148.046 391.456  1.00 34.33           C  
ANISOU  583  CB  LYS A  71     4709   3678   4658    223     72   -386       C  
ATOM    584  CG  LYS A  71      14.389 146.863 391.642  1.00 47.01           C  
ANISOU  584  CG  LYS A  71     6299   5231   6334    284      3   -429       C  
ATOM    585  CD  LYS A  71      14.759 146.676 393.095  1.00 56.68           C  
ANISOU  585  CD  LYS A  71     7496   6455   7585    279    -38   -365       C  
ATOM    586  CE  LYS A  71      15.822 145.627 393.265  1.00 71.20           C  
ANISOU  586  CE  LYS A  71     9313   8244   9495    346   -105   -410       C  
ATOM    587  NZ  LYS A  71      16.190 145.482 394.692  1.00 82.59           N1+
ANISOU  587  NZ  LYS A  71    10725   9699  10958    338   -144   -338       N1+
ATOM    588  N   PRO A  72      12.289 146.340 388.532  1.00 33.35           N  
ANISOU  588  N   PRO A  72     4662   3449   4559    263     13   -506       N  
ATOM    589  CA  PRO A  72      11.285 145.376 388.047  1.00 33.52           C  
ANISOU  589  CA  PRO A  72     4727   3396   4612    255    -52   -500       C  
ATOM    590  C   PRO A  72      11.215 144.057 388.813  1.00 38.92           C  
ANISOU  590  C   PRO A  72     5427   3973   5388    270   -163   -467       C  
ATOM    591  O   PRO A  72      11.411 142.979 388.239  1.00 39.06           O  
ANISOU  591  O   PRO A  72     5453   3918   5470    315   -228   -535       O  
ATOM    592  CB  PRO A  72      11.666 145.194 386.573  1.00 35.07           C  
ANISOU  592  CB  PRO A  72     4914   3620   4793    297    -27   -617       C  
ATOM    593  CG  PRO A  72      13.159 145.376 386.566  1.00 39.10           C  
ANISOU  593  CG  PRO A  72     5370   4181   5307    350      1   -695       C  
ATOM    594  CD  PRO A  72      13.479 146.377 387.649  1.00 34.54           C  
ANISOU  594  CD  PRO A  72     4774   3649   4702    317     48   -620       C  
ATOM    595  N   VAL A  73      10.873 144.147 390.101  1.00 36.60           N  
ANISOU  595  N   VAL A  73     5135   3673   5100    228   -188   -359       N  
ATOM    596  CA  VAL A  73      10.728 143.008 391.012  1.00 38.36           C  
ANISOU  596  CA  VAL A  73     5368   3805   5401    222   -297   -291       C  
ATOM    597  C   VAL A  73       9.486 142.147 390.666  1.00 44.15           C  
ANISOU  597  C   VAL A  73     6150   4458   6165    184   -368   -251       C  
ATOM    598  O   VAL A  73       9.505 140.927 390.893  1.00 45.27           O  
ANISOU  598  O   VAL A  73     6308   4494   6398    196   -474   -235       O  
ATOM    599  CB  VAL A  73      10.683 143.534 392.472  1.00 43.03           C  
ANISOU  599  CB  VAL A  73     5935   4450   5964    176   -290   -184       C  
ATOM    600  CG1 VAL A  73       9.956 142.572 393.374  1.00 44.35           C  
ANISOU  600  CG1 VAL A  73     6121   4553   6179    129   -393    -71       C  
ATOM    601  CG2 VAL A  73      12.070 143.856 393.004  1.00 42.77           C  
ANISOU  601  CG2 VAL A  73     5854   4457   5940    224   -266   -221       C  
ATOM    602  N   LYS A  74       8.407 142.789 390.151  1.00 40.25           N  
ANISOU  602  N   LYS A  74     5678   4013   5601    135   -314   -231       N  
ATOM    603  CA  LYS A  74       7.150 142.119 389.786  1.00 41.63           C  
ANISOU  603  CA  LYS A  74     5896   4131   5789     91   -369   -193       C  
ATOM    604  C   LYS A  74       6.675 142.670 388.435  1.00 44.55           C  
ANISOU  604  C   LYS A  74     6281   4547   6100     95   -299   -267       C  
ATOM    605  O   LYS A  74       5.990 143.701 388.396  1.00 43.14           O  
ANISOU  605  O   LYS A  74     6103   4449   5840     54   -229   -228       O  
ATOM    606  CB  LYS A  74       6.084 142.349 390.884  1.00 44.53           C  
ANISOU  606  CB  LYS A  74     6268   4533   6118      7   -384    -56       C  
ATOM    607  CG  LYS A  74       6.229 141.455 392.107  1.00 67.15           C  
ANISOU  607  CG  LYS A  74     9126   7341   9048    -18   -483     38       C  
ATOM    608  CD  LYS A  74       5.362 141.945 393.265  1.00 79.26           C  
ANISOU  608  CD  LYS A  74    10641   8959  10516    -99   -476    164       C  
ATOM    609  CE  LYS A  74       6.148 142.735 394.287  1.00 89.81           C  
ANISOU  609  CE  LYS A  74    11925  10381  11815    -90   -431    185       C  
ATOM    610  NZ  LYS A  74       5.284 143.234 395.386  1.00 97.70           N1+
ANISOU  610  NZ  LYS A  74    12896  11482  12743   -166   -423    290       N1+
ATOM    611  N   LYS A  75       7.080 142.013 387.339  1.00 40.26           N  
ANISOU  611  N   LYS A  75     5742   3959   5596    149   -321   -377       N  
ATOM    612  CA  LYS A  75       6.776 142.451 385.973  1.00 39.92           C  
ANISOU  612  CA  LYS A  75     5702   3972   5493    158   -259   -456       C  
ATOM    613  C   LYS A  75       5.276 142.537 385.656  1.00 40.22           C  
ANISOU  613  C   LYS A  75     5776   4016   5489     95   -259   -399       C  
ATOM    614  O   LYS A  75       4.882 143.469 384.962  1.00 36.92           O  
ANISOU  614  O   LYS A  75     5356   3682   4989     79   -181   -409       O  
ATOM    615  CB  LYS A  75       7.514 141.610 384.922  1.00 43.50           C  
ANISOU  615  CB  LYS A  75     6142   4388   5998    230   -292   -597       C  
ATOM    616  CG  LYS A  75       9.004 141.977 384.824  1.00 65.04           C  
ANISOU  616  CG  LYS A  75     8820   7170   8721    295   -248   -680       C  
ATOM    617  CD  LYS A  75       9.641 141.550 383.497  1.00 81.02           C  
ANISOU  617  CD  LYS A  75    10815   9222  10749    361   -244   -837       C  
ATOM    618  CE  LYS A  75      10.179 140.137 383.510  1.00 97.15           C  
ANISOU  618  CE  LYS A  75    12851  11150  12910    428   -354   -923       C  
ATOM    619  NZ  LYS A  75      10.656 139.719 382.164  1.00110.63           N1+
ANISOU  619  NZ  LYS A  75    14521  12898  14613    493   -352  -1091       N1+
ATOM    620  N   LYS A  76       4.445 141.602 386.178  1.00 37.05           N  
ANISOU  620  N   LYS A  76     5405   3531   5142     54   -349   -331       N  
ATOM    621  CA  LYS A  76       2.992 141.643 385.938  1.00 36.40           C  
ANISOU  621  CA  LYS A  76     5353   3461   5017    -11   -353   -274       C  
ATOM    622  C   LYS A  76       2.402 142.947 386.501  1.00 34.56           C  
ANISOU  622  C   LYS A  76     5109   3332   4690    -59   -275   -190       C  
ATOM    623  O   LYS A  76       1.510 143.522 385.885  1.00 31.34           O  
ANISOU  623  O   LYS A  76     4711   2980   4216    -86   -231   -185       O  
ATOM    624  CB  LYS A  76       2.282 140.432 386.562  1.00 40.68           C  
ANISOU  624  CB  LYS A  76     5923   3900   5635    -58   -468   -201       C  
ATOM    625  CG  LYS A  76       2.586 139.110 385.863  1.00 65.60           C  
ANISOU  625  CG  LYS A  76     9094   6936   8893    -15   -558   -290       C  
ATOM    626  CD  LYS A  76       1.881 137.944 386.544  1.00 78.87           C  
ANISOU  626  CD  LYS A  76    10804   8504  10658    -73   -681   -200       C  
ATOM    627  CE  LYS A  76       2.253 136.615 385.929  1.00 93.05           C  
ANISOU  627  CE  LYS A  76    12615  10162  12577    -25   -785   -294       C  
ATOM    628  NZ  LYS A  76       1.524 135.492 386.572  1.00102.39           N1+
ANISOU  628  NZ  LYS A  76    13830  11225  13850    -92   -914   -194       N1+
ATOM    629  N   LYS A  77       2.923 143.407 387.665  1.00 31.35           N  
ANISOU  629  N   LYS A  77     4677   2953   4282    -64   -263   -132       N  
ATOM    630  CA  LYS A  77       2.506 144.651 388.329  1.00 29.76           C  
ANISOU  630  CA  LYS A  77     4456   2848   4004   -100   -197    -69       C  
ATOM    631  C   LYS A  77       2.827 145.881 387.452  1.00 29.72           C  
ANISOU  631  C   LYS A  77     4439   2916   3937    -71    -98   -130       C  
ATOM    632  O   LYS A  77       2.041 146.829 387.408  1.00 26.59           O  
ANISOU  632  O   LYS A  77     4040   2584   3477   -101    -50    -97       O  
ATOM    633  CB  LYS A  77       3.202 144.774 389.697  1.00 33.51           C  
ANISOU  633  CB  LYS A  77     4899   3337   4498   -102   -210    -16       C  
ATOM    634  CG  LYS A  77       2.549 145.764 390.638  1.00 48.65           C  
ANISOU  634  CG  LYS A  77     6790   5347   6349   -148   -172     58       C  
ATOM    635  CD  LYS A  77       3.214 145.762 392.023  1.00 49.17           C  
ANISOU  635  CD  LYS A  77     6816   5435   6430   -154   -193    108       C  
ATOM    636  CE  LYS A  77       2.773 146.937 392.867  1.00 46.60           C  
ANISOU  636  CE  LYS A  77     6451   5219   6034   -185   -141    147       C  
ATOM    637  NZ  LYS A  77       3.236 148.239 392.318  1.00 45.62           N1+
ANISOU  637  NZ  LYS A  77     6317   5140   5879   -148    -51     78       N1+
ATOM    638  N   ILE A  78       3.993 145.879 386.782  1.00 26.00           N  
ANISOU  638  N   ILE A  78     3954   2439   3484    -15    -72   -217       N  
ATOM    639  CA  ILE A  78       4.382 146.992 385.908  1.00 25.63           C  
ANISOU  639  CA  ILE A  78     3893   2466   3380      3     15   -266       C  
ATOM    640  C   ILE A  78       3.452 147.015 384.684  1.00 26.56           C  
ANISOU  640  C   ILE A  78     4034   2604   3455    -12     29   -288       C  
ATOM    641  O   ILE A  78       2.990 148.087 384.291  1.00 25.05           O  
ANISOU  641  O   ILE A  78     3841   2476   3201    -32     88   -266       O  
ATOM    642  CB  ILE A  78       5.901 146.956 385.551  1.00 29.78           C  
ANISOU  642  CB  ILE A  78     4388   3000   3928     60     39   -351       C  
ATOM    643  CG1 ILE A  78       6.758 147.158 386.842  1.00 29.93           C  
ANISOU  643  CG1 ILE A  78     4380   3016   3978     70     35   -320       C  
ATOM    644  CG2 ILE A  78       6.271 148.010 384.478  1.00 31.80           C  
ANISOU  644  CG2 ILE A  78     4625   3340   4117     67    123   -396       C  
ATOM    645  CD1 ILE A  78       8.332 147.058 386.638  1.00 34.53           C  
ANISOU  645  CD1 ILE A  78     4925   3610   4585    129     52   -404       C  
ATOM    646  N   LYS A  79       3.118 145.837 384.123  1.00 25.05           N  
ANISOU  646  N   LYS A  79     3864   2355   3300     -4    -31   -327       N  
ATOM    647  CA  LYS A  79       2.193 145.770 382.979  1.00 23.94           C  
ANISOU  647  CA  LYS A  79     3742   2237   3117    -20    -23   -351       C  
ATOM    648  C   LYS A  79       0.810 146.287 383.361  1.00 24.18           C  
ANISOU  648  C   LYS A  79     3792   2294   3103    -78    -18   -260       C  
ATOM    649  O   LYS A  79       0.157 146.944 382.556  1.00 22.19           O  
ANISOU  649  O   LYS A  79     3544   2099   2788    -92     25   -259       O  
ATOM    650  CB  LYS A  79       2.061 144.338 382.449  1.00 29.03           C  
ANISOU  650  CB  LYS A  79     4404   2805   3822     -3   -100   -415       C  
ATOM    651  CG  LYS A  79       3.311 143.885 381.713  1.00 38.71           C  
ANISOU  651  CG  LYS A  79     5602   4029   5078     64   -100   -536       C  
ATOM    652  CD  LYS A  79       3.047 142.578 380.970  1.00 47.65           C  
ANISOU  652  CD  LYS A  79     6747   5094   6266     85   -175   -620       C  
ATOM    653  CE  LYS A  79       2.277 142.802 379.685  1.00 55.79           C  
ANISOU  653  CE  LYS A  79     7779   6195   7225     70   -140   -662       C  
ATOM    654  NZ  LYS A  79       2.499 141.698 378.709  1.00 69.22           N1+
ANISOU  654  NZ  LYS A  79     9468   7865   8969    115   -192   -794       N1+
ATOM    655  N   ARG A  80       0.367 145.975 384.581  1.00 21.62           N  
ANISOU  655  N   ARG A  80     3473   1936   2807   -111    -64   -183       N  
ATOM    656  CA  ARG A  80      -0.924 146.438 385.071  1.00 21.02           C  
ANISOU  656  CA  ARG A  80     3404   1900   2685   -166    -62   -102       C  
ATOM    657  C   ARG A  80      -0.944 147.954 385.184  1.00 20.46           C  
ANISOU  657  C   ARG A  80     3311   1909   2554   -164     14    -82       C  
ATOM    658  O   ARG A  80      -1.892 148.579 384.706  1.00 18.62           O  
ANISOU  658  O   ARG A  80     3084   1723   2268   -184     40    -64       O  
ATOM    659  CB  ARG A  80      -1.236 145.801 386.437  1.00 19.23           C  
ANISOU  659  CB  ARG A  80     3173   1640   2492   -205   -128    -24       C  
ATOM    660  CG  ARG A  80      -2.660 146.103 386.929  1.00 22.20           C  
ANISOU  660  CG  ARG A  80     3547   2072   2815   -266   -136     54       C  
ATOM    661  CD  ARG A  80      -2.894 145.450 388.284  1.00 20.28           C  
ANISOU  661  CD  ARG A  80     3290   1818   2597   -314   -202    137       C  
ATOM    662  NE  ARG A  80      -2.039 146.013 389.324  1.00 21.28           N  
ANISOU  662  NE  ARG A  80     3381   1976   2728   -297   -179    155       N  
ATOM    663  CZ  ARG A  80      -1.981 145.539 390.561  1.00 33.13           C  
ANISOU  663  CZ  ARG A  80     4860   3482   4247   -332   -230    226       C  
ATOM    664  NH1 ARG A  80      -2.669 144.450 390.896  1.00 23.57           N1+
ANISOU  664  NH1 ARG A  80     3662   2236   3059   -389   -312    292       N1+
ATOM    665  NH2 ARG A  80      -1.228 146.143 391.473  1.00 23.79           N  
ANISOU  665  NH2 ARG A  80     3639   2344   3058   -316   -204    235       N  
ATOM    666  N   GLU A  81       0.093 148.551 385.799  1.00 17.79           N  
ANISOU  666  N   GLU A  81     2947   1583   2230   -140     46    -88       N  
ATOM    667  CA  GLU A  81       0.149 150.011 385.953  1.00 16.71           C  
ANISOU  667  CA  GLU A  81     2789   1508   2053   -138    110    -73       C  
ATOM    668  C   GLU A  81       0.146 150.694 384.586  1.00 18.84           C  
ANISOU  668  C   GLU A  81     3066   1809   2283   -125    161   -108       C  
ATOM    669  O   GLU A  81      -0.576 151.666 384.395  1.00 18.81           O  
ANISOU  669  O   GLU A  81     3061   1846   2239   -140    189    -79       O  
ATOM    670  CB  GLU A  81       1.395 150.417 386.746  1.00 17.99           C  
ANISOU  670  CB  GLU A  81     2921   1672   2244   -114    131    -84       C  
ATOM    671  CG  GLU A  81       1.459 151.910 387.020  1.00 20.42           C  
ANISOU  671  CG  GLU A  81     3204   2031   2524   -116    187    -71       C  
ATOM    672  CD  GLU A  81       2.601 152.380 387.899  1.00 24.70           C  
ANISOU  672  CD  GLU A  81     3712   2581   3092    -98    207    -82       C  
ATOM    673  OE1 GLU A  81       3.338 151.536 388.464  1.00 24.08           O  
ANISOU  673  OE1 GLU A  81     3625   2475   3051    -85    176    -92       O  
ATOM    674  OE2 GLU A  81       2.731 153.615 388.047  1.00 23.18           O1-
ANISOU  674  OE2 GLU A  81     3499   2421   2887    -99    249    -81       O1-
ATOM    675  N   ILE A  82       0.947 150.175 383.636  1.00 16.21           N  
ANISOU  675  N   ILE A  82     2735   1464   1959    -97    167   -173       N  
ATOM    676  CA  ILE A  82       1.010 150.737 382.286  1.00 16.79           C  
ANISOU  676  CA  ILE A  82     2808   1588   1985    -91    213   -204       C  
ATOM    677  C   ILE A  82      -0.352 150.671 381.601  1.00 19.31           C  
ANISOU  677  C   ILE A  82     3150   1926   2263   -117    202   -181       C  
ATOM    678  O   ILE A  82      -0.796 151.674 381.063  1.00 18.87           O  
ANISOU  678  O   ILE A  82     3092   1918   2161   -130    239   -153       O  
ATOM    679  CB  ILE A  82       2.114 150.038 381.430  1.00 20.40           C  
ANISOU  679  CB  ILE A  82     3252   2047   2454    -55    216   -292       C  
ATOM    680  CG1 ILE A  82       3.518 150.421 381.972  1.00 20.52           C  
ANISOU  680  CG1 ILE A  82     3236   2068   2495    -30    244   -313       C  
ATOM    681  CG2 ILE A  82       1.969 150.434 379.941  1.00 20.84           C  
ANISOU  681  CG2 ILE A  82     3300   2175   2444    -59    256   -321       C  
ATOM    682  CD1 ILE A  82       4.664 149.546 381.407  1.00 24.24           C  
ANISOU  682  CD1 ILE A  82     3685   2538   2988     14    233   -409       C  
ATOM    683  N   LYS A  83      -1.025 149.507 381.627  1.00 17.38           N  
ANISOU  683  N   LYS A  83     2926   1640   2037   -128    146   -190       N  
ATOM    684  CA  LYS A  83      -2.333 149.369 380.964  1.00 17.53           C  
ANISOU  684  CA  LYS A  83     2964   1681   2015   -155    132   -173       C  
ATOM    685  C   LYS A  83      -3.366 150.319 381.567  1.00 19.66           C  
ANISOU  685  C   LYS A  83     3233   1984   2252   -184    144    -97       C  
ATOM    686  O   LYS A  83      -4.098 150.980 380.833  1.00 17.99           O  
ANISOU  686  O   LYS A  83     3025   1821   1991   -194    168    -81       O  
ATOM    687  CB  LYS A  83      -2.821 147.913 381.054  1.00 19.88           C  
ANISOU  687  CB  LYS A  83     3283   1918   2352   -168     61   -191       C  
ATOM    688  CG  LYS A  83      -4.102 147.631 380.283  1.00 22.52           C  
ANISOU  688  CG  LYS A  83     3634   2276   2645   -197     44   -186       C  
ATOM    689  CD  LYS A  83      -3.941 147.884 378.776  1.00 23.14           C  
ANISOU  689  CD  LYS A  83     3705   2413   2673   -178     84   -247       C  
ATOM    690  CE  LYS A  83      -5.268 147.669 378.077  1.00 23.05           C  
ANISOU  690  CE  LYS A  83     3707   2433   2616   -208     68   -237       C  
ATOM    691  NZ  LYS A  83      -5.197 148.004 376.622  1.00 34.64           N1+
ANISOU  691  NZ  LYS A  83     5161   3979   4021   -195    108   -285       N1+
ATOM    692  N   ILE A  84      -3.406 150.394 382.905  1.00 15.29           N  
ANISOU  692  N   ILE A  84     2670   1413   1726   -195    125    -56       N  
ATOM    693  CA  ILE A  84      -4.335 151.298 383.577  1.00 14.86           C  
ANISOU  693  CA  ILE A  84     2602   1401   1641   -216    133     -1       C  
ATOM    694  C   ILE A  84      -4.046 152.750 383.189  1.00 17.52           C  
ANISOU  694  C   ILE A  84     2926   1774   1959   -196    188      1       C  
ATOM    695  O   ILE A  84      -4.985 153.486 382.884  1.00 16.87           O  
ANISOU  695  O   ILE A  84     2843   1728   1841   -204    197     27       O  
ATOM    696  CB  ILE A  84      -4.292 151.016 385.096  1.00 16.61           C  
ANISOU  696  CB  ILE A  84     2804   1615   1892   -232    100     34       C  
ATOM    697  CG1 ILE A  84      -5.045 149.681 385.367  1.00 15.95           C  
ANISOU  697  CG1 ILE A  84     2737   1506   1817   -271     35     59       C  
ATOM    698  CG2 ILE A  84      -4.905 152.174 385.915  1.00 16.54           C  
ANISOU  698  CG2 ILE A  84     2764   1664   1856   -239    118     67       C  
ATOM    699  CD1 ILE A  84      -5.031 149.189 386.835  1.00 20.12           C  
ANISOU  699  CD1 ILE A  84     3243   2034   2369   -301    -10    108       C  
ATOM    700  N   LEU A  85      -2.764 153.163 383.192  1.00 16.26           N  
ANISOU  700  N   LEU A  85     2754   1602   1824   -172    220    -23       N  
ATOM    701  CA  LEU A  85      -2.394 154.536 382.827  1.00 16.15           C  
ANISOU  701  CA  LEU A  85     2727   1611   1800   -162    266    -14       C  
ATOM    702  C   LEU A  85      -2.806 154.860 381.373  1.00 18.54           C  
ANISOU  702  C   LEU A  85     3042   1946   2056   -167    286    -10       C  
ATOM    703  O   LEU A  85      -3.318 155.951 381.091  1.00 17.86           O  
ANISOU  703  O   LEU A  85     2953   1881   1953   -172    299     26       O  
ATOM    704  CB  LEU A  85      -0.888 154.774 383.023  1.00 16.04           C  
ANISOU  704  CB  LEU A  85     2695   1583   1818   -143    295    -42       C  
ATOM    705  CG  LEU A  85      -0.443 154.997 384.463  1.00 18.35           C  
ANISOU  705  CG  LEU A  85     2964   1860   2150   -138    287    -36       C  
ATOM    706  CD1 LEU A  85       1.111 154.918 384.577  1.00 18.94           C  
ANISOU  706  CD1 LEU A  85     3022   1922   2255   -119    310    -73       C  
ATOM    707  CD2 LEU A  85      -0.949 156.379 385.014  1.00 19.13           C  
ANISOU  707  CD2 LEU A  85     3043   1976   2251   -141    299     -7       C  
ATOM    708  N   GLU A  86      -2.614 153.898 380.480  1.00 16.95           N  
ANISOU  708  N   GLU A  86     2853   1751   1837   -166    280    -49       N  
ATOM    709  CA  GLU A  86      -3.025 154.079 379.080  1.00 17.54           C  
ANISOU  709  CA  GLU A  86     2933   1875   1857   -174    297    -49       C  
ATOM    710  C   GLU A  86      -4.540 154.169 378.974  1.00 20.86           C  
ANISOU  710  C   GLU A  86     3368   2311   2247   -192    273    -11       C  
ATOM    711  O   GLU A  86      -5.046 155.055 378.277  1.00 20.85           O  
ANISOU  711  O   GLU A  86     3364   2348   2209   -198    289     25       O  
ATOM    712  CB  GLU A  86      -2.473 152.947 378.213  1.00 19.03           C  
ANISOU  712  CB  GLU A  86     3121   2075   2034   -164    292   -118       C  
ATOM    713  CG  GLU A  86      -0.960 153.050 378.124  1.00 25.63           C  
ANISOU  713  CG  GLU A  86     3933   2919   2887   -145    322   -159       C  
ATOM    714  CD  GLU A  86      -0.298 152.199 377.065  1.00 50.20           C  
ANISOU  714  CD  GLU A  86     7028   6070   5975   -128    326   -240       C  
ATOM    715  OE1 GLU A  86      -0.980 151.335 376.466  1.00 49.79           O  
ANISOU  715  OE1 GLU A  86     6988   6024   5907   -129    298   -276       O  
ATOM    716  OE2 GLU A  86       0.911 152.413 376.827  1.00 41.91           O1-
ANISOU  716  OE2 GLU A  86     5949   5052   4923   -115    356   -274       O1-
ATOM    717  N   ASN A  87      -5.277 153.299 379.706  1.00 15.98           N  
ANISOU  717  N   ASN A  87     2761   1667   1644   -202    231    -12       N  
ATOM    718  CA  ASN A  87      -6.750 153.313 379.644  1.00 14.94           C  
ANISOU  718  CA  ASN A  87     2637   1563   1478   -222    208     20       C  
ATOM    719  C   ASN A  87      -7.324 154.635 380.155  1.00 19.25           C  
ANISOU  719  C   ASN A  87     3167   2129   2018   -218    217     67       C  
ATOM    720  O   ASN A  87      -8.333 155.115 379.625  1.00 18.46           O  
ANISOU  720  O   ASN A  87     3068   2066   1880   -222    214     92       O  
ATOM    721  CB  ASN A  87      -7.360 152.153 380.439  1.00 15.75           C  
ANISOU  721  CB  ASN A  87     2748   1639   1598   -245    158     18       C  
ATOM    722  CG  ASN A  87      -7.221 150.804 379.770  1.00 19.68           C  
ANISOU  722  CG  ASN A  87     3265   2110   2104   -252    130    -29       C  
ATOM    723  ND2 ASN A  87      -7.483 149.735 380.520  1.00 19.28           N  
ANISOU  723  ND2 ASN A  87     3222   2016   2087   -275     78    -25       N  
ATOM    724  OD1 ASN A  87      -6.894 150.710 378.586  1.00 19.98           O  
ANISOU  724  OD1 ASN A  87     3305   2169   2119   -240    150    -70       O  
ATOM    725  N   LEU A  88      -6.690 155.197 381.206  1.00 16.83           N  
ANISOU  725  N   LEU A  88     2843   1798   1753   -205    225     72       N  
ATOM    726  CA  LEU A  88      -7.183 156.410 381.873  1.00 15.10           C  
ANISOU  726  CA  LEU A  88     2602   1592   1544   -194    225     99       C  
ATOM    727  C   LEU A  88      -6.648 157.712 381.307  1.00 18.83           C  
ANISOU  727  C   LEU A  88     3069   2055   2030   -178    254    115       C  
ATOM    728  O   LEU A  88      -7.089 158.766 381.750  1.00 18.60           O  
ANISOU  728  O   LEU A  88     3022   2026   2019   -164    246    132       O  
ATOM    729  CB  LEU A  88      -6.879 156.347 383.383  1.00 13.40           C  
ANISOU  729  CB  LEU A  88     2361   1366   1364   -192    212     90       C  
ATOM    730  CG  LEU A  88      -7.563 155.212 384.154  1.00 15.90           C  
ANISOU  730  CG  LEU A  88     2674   1701   1667   -219    174     95       C  
ATOM    731  CD1 LEU A  88      -7.122 155.209 385.625  1.00 16.91           C  
ANISOU  731  CD1 LEU A  88     2768   1833   1822   -220    163     93       C  
ATOM    732  CD2 LEU A  88      -9.108 155.270 384.007  1.00 17.06           C  
ANISOU  732  CD2 LEU A  88     2815   1901   1766   -234    150    114       C  
ATOM    733  N   ARG A  89      -5.698 157.642 380.362  1.00 17.80           N  
ANISOU  733  N   ARG A  89     2949   1921   1893   -181    283    109       N  
ATOM    734  CA  ARG A  89      -5.062 158.829 379.802  1.00 17.93           C  
ANISOU  734  CA  ARG A  89     2958   1933   1921   -179    308    138       C  
ATOM    735  C   ARG A  89      -6.113 159.810 379.274  1.00 21.67           C  
ANISOU  735  C   ARG A  89     3432   2420   2380   -178    292    186       C  
ATOM    736  O   ARG A  89      -6.997 159.423 378.497  1.00 20.18           O  
ANISOU  736  O   ARG A  89     3255   2270   2141   -186    282    198       O  
ATOM    737  CB  ARG A  89      -4.058 158.429 378.732  1.00 18.88           C  
ANISOU  737  CB  ARG A  89     3081   2078   2014   -191    338    124       C  
ATOM    738  CG  ARG A  89      -3.154 159.570 378.296  1.00 28.65           C  
ANISOU  738  CG  ARG A  89     4305   3315   3265   -202    364    159       C  
ATOM    739  CD  ARG A  89      -2.394 159.146 377.057  1.00 40.07           C  
ANISOU  739  CD  ARG A  89     5744   4820   4659   -220    393    147       C  
ATOM    740  NE  ARG A  89      -1.180 158.411 377.390  1.00 51.77           N  
ANISOU  740  NE  ARG A  89     7213   6300   6156   -210    412     87       N  
ATOM    741  CZ  ARG A  89      -0.818 157.246 376.862  1.00 58.12           C  
ANISOU  741  CZ  ARG A  89     8014   7139   6929   -203    417     26       C  
ATOM    742  NH1 ARG A  89      -1.594 156.641 375.968  1.00 42.77           N1+
ANISOU  742  NH1 ARG A  89     6078   5237   4933   -208    406     14       N1+
ATOM    743  NH2 ARG A  89       0.321 156.674 377.225  1.00 43.95           N  
ANISOU  743  NH2 ARG A  89     6204   5336   5157   -188    428    -31       N  
ATOM    744  N   GLY A  90      -6.000 161.063 379.699  1.00 18.97           N  
ANISOU  744  N   GLY A  90     3076   2044   2086   -166    286    210       N  
ATOM    745  CA  GLY A  90      -6.943 162.105 379.298  1.00 18.67           C  
ANISOU  745  CA  GLY A  90     3036   2003   2053   -157    260    255       C  
ATOM    746  C   GLY A  90      -8.140 162.289 380.221  1.00 21.62           C  
ANISOU  746  C   GLY A  90     3394   2379   2440   -130    224    234       C  
ATOM    747  O   GLY A  90      -8.922 163.230 380.040  1.00 23.66           O  
ANISOU  747  O   GLY A  90     3644   2629   2715   -111    194    260       O  
ATOM    748  N   GLY A  91      -8.304 161.404 381.201  1.00 17.88           N  
ANISOU  748  N   GLY A  91     2910   1924   1958   -128    220    189       N  
ATOM    749  CA  GLY A  91      -9.374 161.535 382.181  1.00 18.02           C  
ANISOU  749  CA  GLY A  91     2900   1968   1978   -109    188    165       C  
ATOM    750  C   GLY A  91      -9.180 162.788 383.032  1.00 20.98           C  
ANISOU  750  C   GLY A  91     3242   2309   2421    -76    173    145       C  
ATOM    751  O   GLY A  91      -8.030 163.219 383.215  1.00 20.68           O  
ANISOU  751  O   GLY A  91     3203   2224   2430    -77    192    142       O  
ATOM    752  N   PRO A  92     -10.258 163.408 383.560  1.00 18.00           N  
ANISOU  752  N   PRO A  92     2831   1956   2052    -46    137    123       N  
ATOM    753  CA  PRO A  92     -10.066 164.607 384.385  1.00 18.13           C  
ANISOU  753  CA  PRO A  92     2810   1937   2142     -9    116     87       C  
ATOM    754  C   PRO A  92      -9.170 164.371 385.595  1.00 19.13           C  
ANISOU  754  C   PRO A  92     2909   2067   2293    -12    132     41       C  
ATOM    755  O   PRO A  92      -9.444 163.469 386.391  1.00 18.14           O  
ANISOU  755  O   PRO A  92     2763   2007   2123    -26    134     16       O  
ATOM    756  CB  PRO A  92     -11.489 164.997 384.814  1.00 20.56           C  
ANISOU  756  CB  PRO A  92     3077   2297   2438     27     73     53       C  
ATOM    757  CG  PRO A  92     -12.287 163.732 384.705  1.00 24.43           C  
ANISOU  757  CG  PRO A  92     3574   2869   2839     -3     79     63       C  
ATOM    758  CD  PRO A  92     -11.698 163.068 383.455  1.00 19.31           C  
ANISOU  758  CD  PRO A  92     2985   2188   2163    -41    111    121       C  
ATOM    759  N   ASN A  93      -8.090 165.189 385.710  1.00 15.87           N  
ANISOU  759  N   ASN A  93     2495   1586   1950     -5    141     36       N  
ATOM    760  CA  ASN A  93      -7.184 165.157 386.863  1.00 16.14           C  
ANISOU  760  CA  ASN A  93     2498   1622   2015     -4    155    -12       C  
ATOM    761  C   ASN A  93      -6.403 163.830 387.044  1.00 18.97           C  
ANISOU  761  C   ASN A  93     2873   2006   2327    -40    191     -2       C  
ATOM    762  O   ASN A  93      -5.978 163.527 388.159  1.00 19.99           O  
ANISOU  762  O   ASN A  93     2969   2166   2459    -40    195    -40       O  
ATOM    763  CB  ASN A  93      -7.942 165.546 388.155  1.00 17.59           C  
ANISOU  763  CB  ASN A  93     2614   1862   2206     30    123    -84       C  
ATOM    764  CG  ASN A  93      -8.540 166.929 388.037  1.00 26.12           C  
ANISOU  764  CG  ASN A  93     3672   2899   3352     76     80   -110       C  
ATOM    765  ND2 ASN A  93      -9.666 167.128 388.672  1.00 22.19           N  
ANISOU  765  ND2 ASN A  93     3123   2470   2837    110     46   -165       N  
ATOM    766  OD1 ASN A  93      -8.036 167.783 387.283  1.00 20.75           O  
ANISOU  766  OD1 ASN A  93     3020   2127   2736     79     73    -76       O  
ATOM    767  N   ILE A  94      -6.291 163.025 385.979  1.00 15.26           N  
ANISOU  767  N   ILE A  94     2452   1532   1816    -67    211     43       N  
ATOM    768  CA  ILE A  94      -5.528 161.766 386.007  1.00 16.22           C  
ANISOU  768  CA  ILE A  94     2592   1665   1907    -94    236     47       C  
ATOM    769  C   ILE A  94      -4.139 162.135 385.455  1.00 16.79           C  
ANISOU  769  C   ILE A  94     2681   1685   2014   -101    268     57       C  
ATOM    770  O   ILE A  94      -4.058 162.720 384.380  1.00 16.89           O  
ANISOU  770  O   ILE A  94     2715   1672   2031   -108    275     92       O  
ATOM    771  CB  ILE A  94      -6.131 160.658 385.077  1.00 20.80           C  
ANISOU  771  CB  ILE A  94     3210   2268   2427   -116    235     75       C  
ATOM    772  CG1 ILE A  94      -7.671 160.406 385.322  1.00 23.78           C  
ANISOU  772  CG1 ILE A  94     3573   2701   2761   -117    202     77       C  
ATOM    773  CG2 ILE A  94      -5.313 159.345 385.181  1.00 19.28           C  
ANISOU  773  CG2 ILE A  94     3033   2073   2221   -137    248     68       C  
ATOM    774  CD1 ILE A  94      -8.039 159.740 386.594  1.00 20.67           C  
ANISOU  774  CD1 ILE A  94     3145   2361   2349   -127    183     56       C  
ATOM    775  N   ILE A  95      -3.061 161.701 386.132  1.00 14.23           N  
ANISOU  775  N   ILE A  95     2345   1357   1707   -106    286     32       N  
ATOM    776  CA  ILE A  95      -1.719 161.987 385.608  1.00 14.25           C  
ANISOU  776  CA  ILE A  95     2356   1326   1734   -116    318     38       C  
ATOM    777  C   ILE A  95      -1.581 161.381 384.190  1.00 18.33           C  
ANISOU  777  C   ILE A  95     2909   1850   2206   -135    336     68       C  
ATOM    778  O   ILE A  95      -2.067 160.281 383.926  1.00 17.55           O  
ANISOU  778  O   ILE A  95     2828   1776   2064   -139    329     64       O  
ATOM    779  CB  ILE A  95      -0.607 161.462 386.578  1.00 16.29           C  
ANISOU  779  CB  ILE A  95     2592   1587   2009   -114    332      2       C  
ATOM    780  CG1 ILE A  95       0.784 162.082 386.259  1.00 16.45           C  
ANISOU  780  CG1 ILE A  95     2606   1579   2063   -122    364      0       C  
ATOM    781  CG2 ILE A  95      -0.550 159.931 386.633  1.00 15.98           C  
ANISOU  781  CG2 ILE A  95     2568   1570   1932   -120    329     -4       C  
ATOM    782  CD1 ILE A  95       0.919 163.584 386.657  1.00 17.94           C  
ANISOU  782  CD1 ILE A  95     2770   1732   2313   -118    356     -4       C  
ATOM    783  N   THR A  96      -0.957 162.149 383.287  1.00 16.60           N  
ANISOU  783  N   THR A  96     2696   1616   1996   -150    355     97       N  
ATOM    784  CA  THR A  96      -0.766 161.706 381.909  1.00 15.77           C  
ANISOU  784  CA  THR A  96     2612   1540   1839   -170    375    122       C  
ATOM    785  C   THR A  96       0.563 160.965 381.739  1.00 19.68           C  
ANISOU  785  C   THR A  96     3100   2055   2322   -177    406     88       C  
ATOM    786  O   THR A  96       1.635 161.539 381.968  1.00 20.14           O  
ANISOU  786  O   THR A  96     3139   2102   2411   -185    426     85       O  
ATOM    787  CB  THR A  96      -0.838 162.901 380.930  1.00 24.44           C  
ANISOU  787  CB  THR A  96     3713   2630   2942   -192    375    183       C  
ATOM    788  CG2 THR A  96      -0.617 162.477 379.497  1.00 23.23           C  
ANISOU  788  CG2 THR A  96     3570   2532   2722   -218    396    210       C  
ATOM    789  OG1 THR A  96      -2.108 163.549 381.044  1.00 25.11           O  
ANISOU  789  OG1 THR A  96     3803   2694   3042   -177    338    208       O  
ATOM    790  N   LEU A  97       0.484 159.711 381.308  1.00 17.74           N  
ANISOU  790  N   LEU A  97     2867   1838   2035   -173    407     60       N  
ATOM    791  CA  LEU A  97       1.659 158.923 380.940  1.00 18.45           C  
ANISOU  791  CA  LEU A  97     2947   1953   2110   -171    431     17       C  
ATOM    792  C   LEU A  97       2.032 159.386 379.521  1.00 23.18           C  
ANISOU  792  C   LEU A  97     3539   2605   2662   -198    458     43       C  
ATOM    793  O   LEU A  97       1.227 159.254 378.589  1.00 24.45           O  
ANISOU  793  O   LEU A  97     3714   2800   2777   -208    452     65       O  
ATOM    794  CB  LEU A  97       1.324 157.408 380.969  1.00 19.12           C  
ANISOU  794  CB  LEU A  97     3047   2039   2178   -154    409    -28       C  
ATOM    795  CG  LEU A  97       2.477 156.453 380.567  1.00 22.36           C  
ANISOU  795  CG  LEU A  97     3444   2471   2581   -139    422    -90       C  
ATOM    796  CD1 LEU A  97       3.630 156.489 381.600  1.00 22.33           C  
ANISOU  796  CD1 LEU A  97     3417   2443   2624   -124    430   -116       C  
ATOM    797  CD2 LEU A  97       1.938 155.024 380.366  1.00 24.45           C  
ANISOU  797  CD2 LEU A  97     3727   2725   2837   -124    387   -131       C  
ATOM    798  N   ALA A  98       3.219 160.013 379.385  1.00 19.39           N  
ANISOU  798  N   ALA A  98     3034   2144   2191   -215    487     48       N  
ATOM    799  CA  ALA A  98       3.732 160.554 378.111  1.00 20.44           C  
ANISOU  799  CA  ALA A  98     3148   2345   2274   -253    514     84       C  
ATOM    800  C   ALA A  98       4.556 159.540 377.318  1.00 25.95           C  
ANISOU  800  C   ALA A  98     3822   3123   2915   -248    538     20       C  
ATOM    801  O   ALA A  98       4.586 159.616 376.078  1.00 26.66           O  
ANISOU  801  O   ALA A  98     3896   3296   2938   -276    554     39       O  
ATOM    802  CB  ALA A  98       4.578 161.790 378.373  1.00 21.83           C  
ANISOU  802  CB  ALA A  98     3303   2504   2488   -283    528    127       C  
ATOM    803  N   ASP A  99       5.279 158.632 378.027  1.00 20.68           N  
ANISOU  803  N   ASP A  99     3145   2439   2275   -213    538    -56       N  
ATOM    804  CA  ASP A  99       6.156 157.666 377.369  1.00 19.09           C  
ANISOU  804  CA  ASP A  99     2913   2308   2033   -196    554   -135       C  
ATOM    805  C   ASP A  99       6.544 156.563 378.325  1.00 22.33           C  
ANISOU  805  C   ASP A  99     3327   2665   2493   -147    532   -210       C  
ATOM    806  O   ASP A  99       6.305 156.664 379.529  1.00 23.09           O  
ANISOU  806  O   ASP A  99     3442   2685   2648   -135    512   -192       O  
ATOM    807  CB  ASP A  99       7.439 158.416 376.886  1.00 20.30           C  
ANISOU  807  CB  ASP A  99     3018   2539   2156   -230    596   -124       C  
ATOM    808  CG  ASP A  99       8.118 157.864 375.643  1.00 26.96           C  
ANISOU  808  CG  ASP A  99     3815   3508   2919   -236    621   -181       C  
ATOM    809  OD1 ASP A  99       7.778 156.728 375.229  1.00 26.80           O  
ANISOU  809  OD1 ASP A  99     3798   3507   2878   -200    604   -254       O  
ATOM    810  OD2 ASP A  99       9.020 158.560 375.098  1.00 28.15           O1-
ANISOU  810  OD2 ASP A  99     3921   3745   3028   -278    654   -157       O1-
ATOM    811  N  AILE A 100       7.099 155.458 377.780  0.50 20.82           N  
ANISOU  811  N  AILE A 100     3114   2518   2280   -117    529   -297       N  
ATOM    812  N  BILE A 100       7.120 155.506 377.787  0.50 19.21           N  
ANISOU  812  N  BILE A 100     2909   2315   2076   -118    530   -295       N  
ATOM    813  CA AILE A 100       7.576 154.298 378.555  0.50 21.27           C  
ANISOU  813  CA AILE A 100     3171   2522   2390    -66    498   -372       C  
ATOM    814  CA BILE A 100       7.646 154.403 378.574  0.50 18.82           C  
ANISOU  814  CA BILE A 100     2858   2215   2080    -69    501   -369       C  
ATOM    815  C  AILE A 100       8.924 153.921 377.949  0.50 25.44           C  
ANISOU  815  C  AILE A 100     3644   3132   2891    -45    521   -458       C  
ATOM    816  C  BILE A 100       8.967 154.090 377.935  0.50 23.79           C  
ANISOU  816  C  BILE A 100     3433   2929   2678    -51    527   -449       C  
ATOM    817  O  AILE A 100       8.973 153.578 376.778  0.50 25.05           O  
ANISOU  817  O  AILE A 100     3570   3167   2782    -45    531   -505       O  
ATOM    818  O  BILE A 100       9.064 154.092 376.719  0.50 23.11           O  
ANISOU  818  O  BILE A 100     3318   2940   2523    -65    548   -475       O  
ATOM    819  CB AILE A 100       6.595 153.083 378.529  0.50 24.02           C  
ANISOU  819  CB AILE A 100     3553   2816   2757    -41    446   -405       C  
ATOM    820  CB BILE A 100       6.700 153.173 378.673  0.50 20.63           C  
ANISOU  820  CB BILE A 100     3122   2383   2333    -41    448   -401       C  
ATOM    821  CG1AILE A 100       5.122 153.507 378.740  0.50 24.12           C  
ANISOU  821  CG1AILE A 100     3609   2787   2767    -70    430   -324       C  
ATOM    822  CG1BILE A 100       6.234 152.685 377.266  0.50 21.32           C  
ANISOU  822  CG1BILE A 100     3203   2538   2358    -43    448   -443       C  
ATOM    823  CG2AILE A 100       7.004 152.038 379.570  0.50 24.35           C  
ANISOU  823  CG2AILE A 100     3600   2779   2872      3    401   -452       C  
ATOM    824  CG2BILE A 100       5.527 153.484 379.641  0.50 18.93           C  
ANISOU  824  CG2BILE A 100     2951   2089   2152    -58    422   -322       C  
ATOM    825  CD1AILE A 100       4.124 152.662 377.993  0.50 27.57           C  
ANISOU  825  CD1AILE A 100     4068   3227   3180    -68    400   -348       C  
ATOM    826  CD1BILE A 100       5.050 151.777 377.186  0.50 24.04           C  
ANISOU  826  CD1BILE A 100     3585   2830   2717    -35    400   -453       C  
ATOM    827  N   VAL A 101      10.003 153.954 378.740  1.00 22.04           N  
ANISOU  827  N   VAL A 101     3189   2688   2499    -25    528   -484       N  
ATOM    828  CA  VAL A 101      11.345 153.677 378.198  1.00 22.26           C  
ANISOU  828  CA  VAL A 101     3155   2807   2496     -5    552   -568       C  
ATOM    829  C   VAL A 101      12.028 152.596 378.990  1.00 26.43           C  
ANISOU  829  C   VAL A 101     3674   3280   3089     59    514   -649       C  
ATOM    830  O   VAL A 101      11.604 152.288 380.096  1.00 24.47           O  
ANISOU  830  O   VAL A 101     3463   2926   2907     75    476   -618       O  
ATOM    831  CB  VAL A 101      12.208 154.969 378.128  1.00 24.82           C  
ANISOU  831  CB  VAL A 101     3441   3203   2786    -54    606   -519       C  
ATOM    832  CG1 VAL A 101      11.581 156.037 377.223  1.00 24.95           C  
ANISOU  832  CG1 VAL A 101     3463   3275   2741   -121    635   -431       C  
ATOM    833  CG2 VAL A 101      12.497 155.521 379.525  1.00 23.74           C  
ANISOU  833  CG2 VAL A 101     3319   2984   2718    -56    603   -475       C  
ATOM    834  N   LYS A 102      13.133 152.072 378.457  1.00 25.35           N  
ANISOU  834  N   LYS A 102     3480   3222   2931     96    523   -751       N  
ATOM    835  CA  LYS A 102      13.893 151.027 379.137  1.00 25.71           C  
ANISOU  835  CA  LYS A 102     3509   3217   3044    165    480   -836       C  
ATOM    836  C   LYS A 102      15.375 151.376 378.973  1.00 28.75           C  
ANISOU  836  C   LYS A 102     3821   3707   3396    174    521   -894       C  
ATOM    837  O   LYS A 102      15.779 151.825 377.898  1.00 29.25           O  
ANISOU  837  O   LYS A 102     3835   3903   3375    146    567   -919       O  
ATOM    838  CB  LYS A 102      13.579 149.678 378.456  1.00 29.54           C  
ANISOU  838  CB  LYS A 102     3994   3686   3545    219    427   -938       C  
ATOM    839  CG  LYS A 102      14.370 148.467 378.938  1.00 53.48           C  
ANISOU  839  CG  LYS A 102     7005   6663   6654    299    368  -1043       C  
ATOM    840  CD  LYS A 102      14.130 147.217 378.068  1.00 65.85           C  
ANISOU  840  CD  LYS A 102     8560   8223   8236    353    314  -1162       C  
ATOM    841  CE  LYS A 102      14.872 147.224 376.742  1.00 78.53           C  
ANISOU  841  CE  LYS A 102    10087   9994   9758    371    354  -1279       C  
ATOM    842  NZ  LYS A 102      14.854 145.886 376.085  1.00 86.98           N1+
ANISOU  842  NZ  LYS A 102    11135  11050  10865    443    289  -1426       N1+
ATOM    843  N   ASP A 103      16.175 151.137 380.016  1.00 25.94           N  
ANISOU  843  N   ASP A 103     3453   3304   3100    210    503   -914       N  
ATOM    844  CA  ASP A 103      17.620 151.369 379.952  1.00 26.92           C  
ANISOU  844  CA  ASP A 103     3504   3528   3197    225    538   -977       C  
ATOM    845  C   ASP A 103      18.212 150.321 378.989  1.00 31.39           C  
ANISOU  845  C   ASP A 103     4013   4173   3741    289    518  -1124       C  
ATOM    846  O   ASP A 103      17.956 149.141 379.163  1.00 29.26           O  
ANISOU  846  O   ASP A 103     3763   3817   3537    355    451  -1189       O  
ATOM    847  CB  ASP A 103      18.269 151.263 381.341  1.00 29.27           C  
ANISOU  847  CB  ASP A 103     3802   3752   3568    256    515   -967       C  
ATOM    848  CG  ASP A 103      19.716 151.721 381.288  1.00 40.44           C  
ANISOU  848  CG  ASP A 103     5140   5280   4946    257    560  -1018       C  
ATOM    849  OD1 ASP A 103      20.561 150.947 380.814  1.00 39.83           O  
ANISOU  849  OD1 ASP A 103     5006   5268   4860    317    547  -1137       O  
ATOM    850  OD2 ASP A 103      19.974 152.902 381.591  1.00 50.90           O1-
ANISOU  850  OD2 ASP A 103     6457   6638   6245    195    609   -943       O1-
ATOM    851  N   PRO A 104      19.003 150.744 377.975  1.00 31.33           N  
ANISOU  851  N   PRO A 104     3930   4332   3640    269    571  -1178       N  
ATOM    852  CA  PRO A 104      19.509 149.786 376.982  1.00 33.16           C  
ANISOU  852  CA  PRO A 104     4097   4663   3841    331    553  -1332       C  
ATOM    853  C   PRO A 104      20.424 148.669 377.497  1.00 39.19           C  
ANISOU  853  C   PRO A 104     4823   5387   4679    433    497  -1461       C  
ATOM    854  O   PRO A 104      20.574 147.680 376.774  1.00 39.95           O  
ANISOU  854  O   PRO A 104     4880   5520   4777    499    460  -1598       O  
ATOM    855  CB  PRO A 104      20.225 150.675 375.955  1.00 35.51           C  
ANISOU  855  CB  PRO A 104     4313   5167   4012    272    628  -1339       C  
ATOM    856  CG  PRO A 104      20.541 151.926 376.679  1.00 38.80           C  
ANISOU  856  CG  PRO A 104     4743   5574   4425    200    674  -1214       C  
ATOM    857  CD  PRO A 104      19.384 152.129 377.619  1.00 33.47           C  
ANISOU  857  CD  PRO A 104     4171   4718   3830    182    645  -1098       C  
ATOM    858  N   VAL A 105      21.030 148.804 378.696  1.00 36.47           N  
ANISOU  858  N   VAL A 105     4487   4972   4397    449    487  -1426       N  
ATOM    859  CA  VAL A 105      21.936 147.770 379.230  1.00 40.28           C  
ANISOU  859  CA  VAL A 105     4933   5415   4956    547    429  -1540       C  
ATOM    860  C   VAL A 105      21.362 147.020 380.457  1.00 46.24           C  
ANISOU  860  C   VAL A 105     5764   5968   5837    586    347  -1488       C  
ATOM    861  O   VAL A 105      21.478 145.794 380.514  1.00 48.25           O  
ANISOU  861  O   VAL A 105     6015   6147   6171    670    266  -1583       O  
ATOM    862  CB  VAL A 105      23.399 148.256 379.500  1.00 45.85           C  
ANISOU  862  CB  VAL A 105     5557   6237   5626    555    472  -1582       C  
ATOM    863  CG1 VAL A 105      24.090 148.661 378.203  1.00 46.82           C  
ANISOU  863  CG1 VAL A 105     5587   6577   5626    532    535  -1664       C  
ATOM    864  CG2 VAL A 105      23.468 149.389 380.521  1.00 45.35           C  
ANISOU  864  CG2 VAL A 105     5525   6139   5565    484    515  -1442       C  
ATOM    865  N   SER A 106      20.769 147.729 381.428  1.00 42.16           N  
ANISOU  865  N   SER A 106     5310   5369   5342    526    361  -1343       N  
ATOM    866  CA  SER A 106      20.240 147.082 382.635  1.00 41.10           C  
ANISOU  866  CA  SER A 106     5237   5067   5311    549    286  -1281       C  
ATOM    867  C   SER A 106      18.811 146.558 382.448  1.00 44.25           C  
ANISOU  867  C   SER A 106     5709   5362   5742    532    239  -1234       C  
ATOM    868  O   SER A 106      18.349 145.725 383.239  1.00 44.89           O  
ANISOU  868  O   SER A 106     5834   5309   5913    558    160  -1203       O  
ATOM    869  CB  SER A 106      20.297 148.039 383.819  1.00 42.54           C  
ANISOU  869  CB  SER A 106     5439   5228   5496    496    320  -1161       C  
ATOM    870  OG  SER A 106      19.444 149.143 383.592  1.00 43.40           O  
ANISOU  870  OG  SER A 106     5583   5360   5546    410    378  -1061       O  
ATOM    871  N   ARG A 107      18.113 147.055 381.403  1.00 37.25           N  
ANISOU  871  N   ARG A 107     4831   4541   4779    484    285  -1223       N  
ATOM    872  CA  ARG A 107      16.730 146.698 381.064  1.00 36.74           C  
ANISOU  872  CA  ARG A 107     4829   4403   4726    459    253  -1181       C  
ATOM    873  C   ARG A 107      15.724 147.250 382.105  1.00 37.64           C  
ANISOU  873  C   ARG A 107     5012   4426   4863    398    250  -1029       C  
ATOM    874  O   ARG A 107      14.554 146.863 382.110  1.00 37.09           O  
ANISOU  874  O   ARG A 107     4997   4279   4817    379    212   -982       O  
ATOM    875  CB  ARG A 107      16.532 145.182 380.792  1.00 39.21           C  
ANISOU  875  CB  ARG A 107     5151   4628   5119    532    158  -1281       C  
ATOM    876  CG  ARG A 107      17.533 144.554 379.803  1.00 52.12           C  
ANISOU  876  CG  ARG A 107     6707   6355   6740    606    150  -1455       C  
ATOM    877  CD  ARG A 107      17.607 145.264 378.445  1.00 65.98           C  
ANISOU  877  CD  ARG A 107     8414   8288   8370    571    231  -1501       C  
ATOM    878  NE  ARG A 107      18.724 144.914 377.548  1.00 81.62           N  
ANISOU  878  NE  ARG A 107    10298  10407  10308    631    243  -1665       N  
ATOM    879  CZ  ARG A 107      19.141 143.689 377.230  1.00 96.21           C  
ANISOU  879  CZ  ARG A 107    12109  12228  12220    725    170  -1821       C  
ATOM    880  NH1 ARG A 107      18.599 142.624 377.807  1.00 87.25           N1+
ANISOU  880  NH1 ARG A 107    11029  10912  11209    770     70  -1826       N1+
ATOM    881  NH2 ARG A 107      20.142 143.526 376.378  1.00 79.78           N  
ANISOU  881  NH2 ARG A 107     9929  10302  10082    774    191  -1973       N  
ATOM    882  N   THR A 108      16.188 148.168 382.963  1.00 30.22           N  
ANISOU  882  N   THR A 108     4063   3506   3913    368    292   -960       N  
ATOM    883  CA  THR A 108      15.335 148.809 383.973  1.00 27.28           C  
ANISOU  883  CA  THR A 108     3740   3072   3554    313    295   -831       C  
ATOM    884  C   THR A 108      14.267 149.679 383.255  1.00 29.67           C  
ANISOU  884  C   THR A 108     4073   3409   3792    248    341   -768       C  
ATOM    885  O   THR A 108      14.630 150.581 382.501  1.00 29.66           O  
ANISOU  885  O   THR A 108     4042   3504   3723    218    406   -773       O  
ATOM    886  CB  THR A 108      16.204 149.615 384.951  1.00 36.26           C  
ANISOU  886  CB  THR A 108     4847   4239   4693    301    331   -797       C  
ATOM    887  CG2 THR A 108      15.383 150.265 386.039  1.00 32.43           C  
ANISOU  887  CG2 THR A 108     4398   3703   4220    251    331   -683       C  
ATOM    888  OG1 THR A 108      17.146 148.733 385.570  1.00 34.21           O  
ANISOU  888  OG1 THR A 108     4557   3947   4492    365    282   -855       O  
ATOM    889  N   PRO A 109      12.954 149.442 383.486  1.00 25.11           N  
ANISOU  889  N   PRO A 109     3552   2758   3232    223    306   -703       N  
ATOM    890  CA  PRO A 109      11.934 150.274 382.823  1.00 23.67           C  
ANISOU  890  CA  PRO A 109     3395   2608   2991    168    345   -644       C  
ATOM    891  C   PRO A 109      11.701 151.591 383.569  1.00 24.24           C  
ANISOU  891  C   PRO A 109     3475   2688   3048    118    387   -551       C  
ATOM    892  O   PRO A 109      11.955 151.684 384.775  1.00 21.15           O  
ANISOU  892  O   PRO A 109     3080   2260   2698    121    372   -520       O  
ATOM    893  CB  PRO A 109      10.667 149.399 382.903  1.00 26.30           C  
ANISOU  893  CB  PRO A 109     3780   2858   3356    166    283   -619       C  
ATOM    894  CG  PRO A 109      10.846 148.594 384.147  1.00 30.81           C  
ANISOU  894  CG  PRO A 109     4360   3342   4004    192    220   -604       C  
ATOM    895  CD  PRO A 109      12.335 148.407 384.346  1.00 27.56           C  
ANISOU  895  CD  PRO A 109     3899   2956   3615    240    226   -675       C  
ATOM    896  N   ALA A 110      11.222 152.602 382.842  1.00 23.06           N  
ANISOU  896  N   ALA A 110     3330   2588   2843     72    433   -510       N  
ATOM    897  CA  ALA A 110      10.891 153.898 383.407  1.00 22.36           C  
ANISOU  897  CA  ALA A 110     3249   2498   2749     27    463   -429       C  
ATOM    898  C   ALA A 110       9.643 154.477 382.747  1.00 23.42           C  
ANISOU  898  C   ALA A 110     3417   2635   2847    -12    472   -371       C  
ATOM    899  O   ALA A 110       9.473 154.400 381.527  1.00 22.67           O  
ANISOU  899  O   ALA A 110     3320   2590   2703    -21    486   -388       O  
ATOM    900  CB  ALA A 110      12.070 154.863 383.295  1.00 23.72           C  
ANISOU  900  CB  ALA A 110     3376   2735   2902      9    516   -437       C  
ATOM    901  N   LEU A 111       8.758 155.021 383.572  1.00 19.07           N  
ANISOU  901  N   LEU A 111     2890   2038   2318    -32    459   -306       N  
ATOM    902  CA  LEU A 111       7.543 155.676 383.110  1.00 18.04           C  
ANISOU  902  CA  LEU A 111     2788   1905   2161    -64    462   -249       C  
ATOM    903  C   LEU A 111       7.808 157.156 383.059  1.00 20.72           C  
ANISOU  903  C   LEU A 111     3112   2266   2495    -98    499   -205       C  
ATOM    904  O   LEU A 111       8.405 157.712 383.991  1.00 21.12           O  
ANISOU  904  O   LEU A 111     3142   2302   2581    -99    507   -202       O  
ATOM    905  CB  LEU A 111       6.366 155.403 384.080  1.00 17.73           C  
ANISOU  905  CB  LEU A 111     2777   1812   2148    -65    420   -211       C  
ATOM    906  CG  LEU A 111       6.050 153.904 384.378  1.00 23.29           C  
ANISOU  906  CG  LEU A 111     3499   2478   2873    -41    368   -238       C  
ATOM    907  CD1 LEU A 111       4.731 153.750 385.146  1.00 23.03           C  
ANISOU  907  CD1 LEU A 111     3489   2413   2847    -58    330   -186       C  
ATOM    908  CD2 LEU A 111       5.920 153.086 383.133  1.00 26.92           C  
ANISOU  908  CD2 LEU A 111     3972   2951   3307    -30    360   -281       C  
ATOM    909  N   VAL A 112       7.358 157.806 381.982  1.00 17.39           N  
ANISOU  909  N   VAL A 112     2698   1876   2033   -129    517   -168       N  
ATOM    910  CA  VAL A 112       7.569 159.229 381.791  1.00 17.40           C  
ANISOU  910  CA  VAL A 112     2687   1887   2036   -168    542   -114       C  
ATOM    911  C   VAL A 112       6.209 159.916 381.848  1.00 21.27           C  
ANISOU  911  C   VAL A 112     3207   2337   2536   -182    519    -54       C  
ATOM    912  O   VAL A 112       5.309 159.564 381.083  1.00 19.01           O  
ANISOU  912  O   VAL A 112     2944   2065   2213   -184    508    -38       O  
ATOM    913  CB  VAL A 112       8.305 159.521 380.458  1.00 23.04           C  
ANISOU  913  CB  VAL A 112     3376   2685   2695   -200    577   -109       C  
ATOM    914  CG1 VAL A 112       8.569 161.016 380.324  1.00 23.91           C  
ANISOU  914  CG1 VAL A 112     3474   2794   2818   -250    593    -39       C  
ATOM    915  CG2 VAL A 112       9.618 158.737 380.364  1.00 21.75           C  
ANISOU  915  CG2 VAL A 112     3174   2576   2515   -178    597   -186       C  
ATOM    916  N   PHE A 113       6.071 160.864 382.776  1.00 17.91           N  
ANISOU  916  N   PHE A 113     2777   1865   2162   -186    510    -30       N  
ATOM    917  CA  PHE A 113       4.811 161.572 383.002  1.00 18.35           C  
ANISOU  917  CA  PHE A 113     2852   1882   2238   -189    483     12       C  
ATOM    918  C   PHE A 113       4.935 163.033 382.627  1.00 25.49           C  
ANISOU  918  C   PHE A 113     3749   2766   3170   -222    486     66       C  
ATOM    919  O   PHE A 113       6.050 163.599 382.643  1.00 23.29           O  
ANISOU  919  O   PHE A 113     3446   2492   2910   -245    508     67       O  
ATOM    920  CB  PHE A 113       4.433 161.519 384.501  1.00 19.43           C  
ANISOU  920  CB  PHE A 113     2980   1983   2420   -162    458    -15       C  
ATOM    921  CG  PHE A 113       4.187 160.124 385.012  1.00 18.54           C  
ANISOU  921  CG  PHE A 113     2876   1881   2289   -138    442    -49       C  
ATOM    922  CD1 PHE A 113       2.959 159.487 384.786  1.00 18.07           C  
ANISOU  922  CD1 PHE A 113     2842   1824   2201   -133    415    -35       C  
ATOM    923  CD2 PHE A 113       5.179 159.440 385.707  1.00 18.98           C  
ANISOU  923  CD2 PHE A 113     2912   1942   2359   -122    447    -89       C  
ATOM    924  CE1 PHE A 113       2.728 158.186 385.250  1.00 18.16           C  
ANISOU  924  CE1 PHE A 113     2862   1836   2204   -120    391    -57       C  
ATOM    925  CE2 PHE A 113       4.953 158.143 386.170  1.00 21.14           C  
ANISOU  925  CE2 PHE A 113     3193   2213   2626   -104    420   -109       C  
ATOM    926  CZ  PHE A 113       3.726 157.513 385.931  1.00 18.13           C  
ANISOU  926  CZ  PHE A 113     2839   1827   2221   -106    391    -90       C  
ATOM    927  N   GLU A 114       3.757 163.677 382.430  1.00 22.82           N  
ANISOU  927  N   GLU A 114     3430   2398   2843   -223    457    109       N  
ATOM    928  CA  GLU A 114       3.652 165.129 382.271  1.00 23.99           C  
ANISOU  928  CA  GLU A 114     3574   2500   3041   -247    440    161       C  
ATOM    929  C   GLU A 114       4.308 165.739 383.515  1.00 27.49           C  
ANISOU  929  C   GLU A 114     3989   2900   3556   -237    436    122       C  
ATOM    930  O   GLU A 114       4.270 165.157 384.612  1.00 24.71           O  
ANISOU  930  O   GLU A 114     3625   2551   3213   -204    434     64       O  
ATOM    931  CB  GLU A 114       2.174 165.590 382.215  1.00 24.85           C  
ANISOU  931  CB  GLU A 114     3702   2576   3164   -229    399    190       C  
ATOM    932  CG  GLU A 114       1.368 165.230 383.464  1.00 29.67           C  
ANISOU  932  CG  GLU A 114     4306   3172   3795   -185    375    134       C  
ATOM    933  CD  GLU A 114      -0.038 165.785 383.545  1.00 36.90           C  
ANISOU  933  CD  GLU A 114     5228   4064   4729   -162    333    149       C  
ATOM    934  OE1 GLU A 114      -0.191 167.024 383.605  1.00 34.04           O  
ANISOU  934  OE1 GLU A 114     4857   3646   4431   -161    304    169       O  
ATOM    935  OE2 GLU A 114      -0.984 164.974 383.635  1.00 24.89           O1-
ANISOU  935  OE2 GLU A 114     3717   2577   3164   -144    323    134       O1-
ATOM    936  N   HIS A 115       4.912 166.907 383.350  1.00 28.58           N  
ANISOU  936  N   HIS A 115     4114   3001   3744   -270    432    158       N  
ATOM    937  CA  HIS A 115       5.535 167.543 384.498  1.00 30.74           C  
ANISOU  937  CA  HIS A 115     4358   3234   4089   -262    426    114       C  
ATOM    938  C   HIS A 115       4.482 168.191 385.382  1.00 34.64           C  
ANISOU  938  C   HIS A 115     4846   3670   4644   -225    379     87       C  
ATOM    939  O   HIS A 115       3.531 168.812 384.875  1.00 32.50           O  
ANISOU  939  O   HIS A 115     4592   3361   4393   -223    344    129       O  
ATOM    940  CB  HIS A 115       6.532 168.608 384.043  1.00 33.34           C  
ANISOU  940  CB  HIS A 115     4673   3536   4460   -316    430    160       C  
ATOM    941  CG  HIS A 115       7.318 169.177 385.176  1.00 38.75           C  
ANISOU  941  CG  HIS A 115     5323   4185   5214   -313    428    107       C  
ATOM    942  CD2 HIS A 115       8.448 168.725 385.758  1.00 41.49           C  
ANISOU  942  CD2 HIS A 115     5641   4573   5550   -314    463     57       C  
ATOM    943  ND1 HIS A 115       6.918 170.340 385.820  1.00 42.00           N  
ANISOU  943  ND1 HIS A 115     5723   4514   5721   -303    382     96       N  
ATOM    944  CE1 HIS A 115       7.822 170.563 386.762  1.00 41.90           C  
ANISOU  944  CE1 HIS A 115     5675   4497   5749   -303    393     39       C  
ATOM    945  NE2 HIS A 115       8.762 169.616 386.768  1.00 41.92           N  
ANISOU  945  NE2 HIS A 115     5666   4574   5687   -310    442     18       N  
ATOM    946  N   VAL A 116       4.662 168.060 386.706  1.00 31.70           N  
ANISOU  946  N   VAL A 116     4442   3302   4300   -193    377     13       N  
ATOM    947  CA  VAL A 116       3.782 168.704 387.678  1.00 32.90           C  
ANISOU  947  CA  VAL A 116     4572   3421   4508   -155    334    -34       C  
ATOM    948  C   VAL A 116       4.675 169.327 388.743  1.00 41.78           C  
ANISOU  948  C   VAL A 116     5651   4526   5696   -153    334    -93       C  
ATOM    949  O   VAL A 116       5.577 168.660 389.260  1.00 43.46           O  
ANISOU  949  O   VAL A 116     5846   4785   5880   -157    369   -124       O  
ATOM    950  CB  VAL A 116       2.677 167.783 388.301  1.00 36.82           C  
ANISOU  950  CB  VAL A 116     5065   3973   4954   -115    324    -70       C  
ATOM    951  CG1 VAL A 116       1.732 168.585 389.191  1.00 38.07           C  
ANISOU  951  CG1 VAL A 116     5188   4112   5163    -76    278   -123       C  
ATOM    952  CG2 VAL A 116       1.875 167.046 387.238  1.00 36.07           C  
ANISOU  952  CG2 VAL A 116     5013   3901   4791   -121    327    -17       C  
ATOM    953  N   ASN A 117       4.440 170.615 389.037  1.00 39.10           N  
ANISOU  953  N   ASN A 117     5293   4115   5447   -146    291   -111       N  
ATOM    954  CA  ASN A 117       5.190 171.387 390.032  1.00 40.48           C  
ANISOU  954  CA  ASN A 117     5422   4263   5697   -143    281   -177       C  
ATOM    955  C   ASN A 117       4.410 171.253 391.348  1.00 45.16           C  
ANISOU  955  C   ASN A 117     5969   4900   6292    -87    258   -271       C  
ATOM    956  O   ASN A 117       3.438 171.975 391.569  1.00 45.57           O  
ANISOU  956  O   ASN A 117     6005   4916   6392    -53    209   -303       O  
ATOM    957  CB  ASN A 117       5.296 172.868 389.594  1.00 44.45           C  
ANISOU  957  CB  ASN A 117     5927   4655   6308   -166    235   -148       C  
ATOM    958  CG  ASN A 117       6.619 173.345 389.021  1.00 73.95           C  
ANISOU  958  CG  ASN A 117     9669   8357  10073   -232    254    -94       C  
ATOM    959  ND2 ASN A 117       6.558 174.063 387.906  1.00 68.49           N  
ANISOU  959  ND2 ASN A 117     9009   7599   9415   -276    228      0       N  
ATOM    960  OD1 ASN A 117       7.698 173.080 389.561  1.00 66.98           O  
ANISOU  960  OD1 ASN A 117     8759   7513   9178   -247    291   -131       O  
ATOM    961  N   ASN A 118       4.801 170.279 392.177  1.00 40.92           N  
ANISOU  961  N   ASN A 118     5405   4449   5693    -78    292   -312       N  
ATOM    962  CA  ASN A 118       4.124 169.974 393.438  1.00 40.62           C  
ANISOU  962  CA  ASN A 118     5316   4486   5632    -36    276   -390       C  
ATOM    963  C   ASN A 118       4.281 171.042 394.504  1.00 46.76           C  
ANISOU  963  C   ASN A 118     6028   5251   6489    -12    245   -485       C  
ATOM    964  O   ASN A 118       5.410 171.363 394.873  1.00 46.41           O  
ANISOU  964  O   ASN A 118     5960   5194   6479    -31    262   -511       O  
ATOM    965  CB  ASN A 118       4.638 168.650 393.998  1.00 41.64           C  
ANISOU  965  CB  ASN A 118     5435   4707   5680    -42    314   -390       C  
ATOM    966  CG  ASN A 118       3.714 168.021 395.009  1.00 63.48           C  
ANISOU  966  CG  ASN A 118     8160   7568   8392    -15    297   -431       C  
ATOM    967  ND2 ASN A 118       2.449 167.945 394.665  1.00 49.18           N  
ANISOU  967  ND2 ASN A 118     6365   5764   6558      0    272   -415       N  
ATOM    968  OD1 ASN A 118       4.122 167.573 396.084  1.00 62.80           O  
ANISOU  968  OD1 ASN A 118     8025   7558   8277    -11    306   -472       O  
ATOM    969  N   THR A 119       3.149 171.555 395.034  1.00 45.28           N  
ANISOU  969  N   THR A 119     5803   5076   6324     31    199   -548       N  
ATOM    970  CA  THR A 119       3.141 172.514 396.138  1.00 46.35           C  
ANISOU  970  CA  THR A 119     5863   5218   6530     65    163   -663       C  
ATOM    971  C   THR A 119       3.272 171.685 397.424  1.00 53.96           C  
ANISOU  971  C   THR A 119     6762   6324   7414     76    187   -723       C  
ATOM    972  O   THR A 119       2.454 170.789 397.667  1.00 53.38           O  
ANISOU  972  O   THR A 119     6683   6346   7255     85    192   -709       O  
ATOM    973  CB  THR A 119       1.855 173.380 396.143  1.00 48.61           C  
ANISOU  973  CB  THR A 119     6128   5470   6872    114    100   -715       C  
ATOM    974  CG2 THR A 119       1.815 174.388 397.308  1.00 48.48           C  
ANISOU  974  CG2 THR A 119     6022   5464   6933    158     56   -856       C  
ATOM    975  OG1 THR A 119       1.706 174.065 394.893  1.00 41.76           O  
ANISOU  975  OG1 THR A 119     5323   4470   6073    100     73   -639       O  
ATOM    976  N   ASP A 120       4.316 171.950 398.232  1.00 52.78           N  
ANISOU  976  N   ASP A 120     6565   6197   7292     68    201   -781       N  
ATOM    977  CA  ASP A 120       4.505 171.211 399.482  1.00 70.85           C  
ANISOU  977  CA  ASP A 120     8787   8629   9505     74    220   -831       C  
ATOM    978  C   ASP A 120       3.363 171.546 400.442  1.00 95.62           C  
ANISOU  978  C   ASP A 120    11843  11861  12627    119    179   -931       C  
ATOM    979  O   ASP A 120       3.183 172.703 400.812  1.00 63.62           O  
ANISOU  979  O   ASP A 120     7741   7773   8658    153    139  -1030       O  
ATOM    980  CB  ASP A 120       5.878 171.499 400.113  1.00 72.67           C  
ANISOU  980  CB  ASP A 120     8978   8865   9768     58    241   -876       C  
ATOM    981  CG  ASP A 120       6.136 170.698 401.374  1.00 79.96           C  
ANISOU  981  CG  ASP A 120     9832   9942  10608     60    259   -915       C  
ATOM    982  OD1 ASP A 120       6.609 169.549 401.259  1.00 78.89           O  
ANISOU  982  OD1 ASP A 120     9727   9847  10401     34    293   -839       O  
ATOM    983  OD2 ASP A 120       5.832 171.209 402.473  1.00 85.78           O1-
ANISOU  983  OD2 ASP A 120    10479  10762  11350     88    234  -1022       O1-
ATOM    984  N   GLN A 126      -1.691 175.163 406.486  1.00 68.29           N  
ANISOU  984  N   GLN A 126     7701   9095   9152    439    -84  -1815       N  
ATOM    985  CA  GLN A 126      -1.775 176.356 407.329  1.00 68.97           C  
ANISOU  985  CA  GLN A 126     7672   9212   9320    505   -138  -2017       C  
ATOM    986  C   GLN A 126      -2.409 177.546 406.591  1.00 71.77           C  
ANISOU  986  C   GLN A 126     8053   9388   9826    572   -209  -2083       C  
ATOM    987  O   GLN A 126      -3.117 178.337 407.221  1.00 72.27           O  
ANISOU  987  O   GLN A 126     8010   9519   9929    644   -268  -2257       O  
ATOM    988  CB  GLN A 126      -0.396 176.726 407.894  1.00 70.90           C  
ANISOU  988  CB  GLN A 126     7891   9428   9620    486   -120  -2066       C  
ATOM    989  CG  GLN A 126      -0.453 177.427 409.249  1.00 92.01           C  
ANISOU  989  CG  GLN A 126    10405  12256  12299    536   -154  -2279       C  
ATOM    990  CD  GLN A 126       0.923 177.799 409.748  1.00116.49           C  
ANISOU  990  CD  GLN A 126    13484  15320  15456    514   -137  -2324       C  
ATOM    991  NE2 GLN A 126       1.601 176.857 410.392  1.00108.80           N  
ANISOU  991  NE2 GLN A 126    12484  14495  14360    459    -79  -2264       N  
ATOM    992  OE1 GLN A 126       1.391 178.929 409.568  1.00113.85           O  
ANISOU  992  OE1 GLN A 126    13155  14824  15279    543   -180  -2411       O  
ATOM    993  N   THR A 127      -2.156 177.677 405.264  1.00 66.01           N  
ANISOU  993  N   THR A 127     7460   8439   9182    548   -209  -1948       N  
ATOM    994  CA  THR A 127      -2.741 178.752 404.446  1.00 65.29           C  
ANISOU  994  CA  THR A 127     7406   8164   9236    602   -282  -1979       C  
ATOM    995  C   THR A 127      -4.073 178.312 403.774  1.00 64.17           C  
ANISOU  995  C   THR A 127     7298   8053   9031    621   -294  -1914       C  
ATOM    996  O   THR A 127      -4.779 179.156 403.217  1.00 64.23           O  
ANISOU  996  O   THR A 127     7318   7943   9144    678   -362  -1953       O  
ATOM    997  CB  THR A 127      -1.712 179.333 403.450  1.00 76.10           C  
ANISOU  997  CB  THR A 127     8885   9285  10742    564   -288  -1881       C  
ATOM    998  CG2 THR A 127      -1.420 178.402 402.266  1.00 73.39           C  
ANISOU  998  CG2 THR A 127     8675   8874  10336    491   -228  -1666       C  
ATOM    999  OG1 THR A 127      -2.181 180.600 402.983  1.00 79.01           O  
ANISOU  999  OG1 THR A 127     9259   9484  11276    623   -378  -1948       O  
ATOM   1000  N   LEU A 128      -4.398 176.998 403.833  1.00 56.75           N  
ANISOU 1000  N   LEU A 128     6371   7266   7925    573   -234  -1815       N  
ATOM   1001  CA  LEU A 128      -5.611 176.422 403.250  1.00 54.39           C  
ANISOU 1001  CA  LEU A 128     6102   7017   7548    578   -237  -1746       C  
ATOM   1002  C   LEU A 128      -6.863 177.008 403.864  1.00 53.42           C  
ANISOU 1002  C   LEU A 128     5864   7012   7423    660   -299  -1908       C  
ATOM   1003  O   LEU A 128      -6.964 177.080 405.089  1.00 53.85           O  
ANISOU 1003  O   LEU A 128     5790   7247   7423    684   -304  -2047       O  
ATOM   1004  CB  LEU A 128      -5.646 174.891 403.432  1.00 53.80           C  
ANISOU 1004  CB  LEU A 128     6043   7101   7298    507   -167  -1628       C  
ATOM   1005  CG  LEU A 128      -4.773 174.050 402.514  1.00 58.17           C  
ANISOU 1005  CG  LEU A 128     6726   7543   7832    431   -109  -1445       C  
ATOM   1006  CD1 LEU A 128      -4.728 172.603 402.995  1.00 57.98           C  
ANISOU 1006  CD1 LEU A 128     6693   7685   7651    369    -54  -1362       C  
ATOM   1007  CD2 LEU A 128      -5.232 174.141 401.067  1.00 60.12           C  
ANISOU 1007  CD2 LEU A 128     7084   7632   8128    431   -122  -1337       C  
ATOM   1008  N   THR A 129      -7.819 177.428 403.026  1.00 45.20           N  
ANISOU 1008  N   THR A 129     4860   5881   6434    704   -347  -1895       N  
ATOM   1009  CA  THR A 129      -9.101 177.933 403.517  1.00 43.52           C  
ANISOU 1009  CA  THR A 129     4537   5785   6214    788   -408  -2048       C  
ATOM   1010  C   THR A 129     -10.132 176.808 403.353  1.00 42.48           C  
ANISOU 1010  C   THR A 129     4406   5818   5915    755   -374  -1964       C  
ATOM   1011  O   THR A 129      -9.884 175.829 402.636  1.00 38.40           O  
ANISOU 1011  O   THR A 129     3994   5267   5330    679   -318  -1786       O  
ATOM   1012  CB  THR A 129      -9.568 179.164 402.705  1.00 48.84           C  
ANISOU 1012  CB  THR A 129     5245   6251   7061    865   -496  -2094       C  
ATOM   1013  CG2 THR A 129      -8.610 180.373 402.813  1.00 49.51           C  
ANISOU 1013  CG2 THR A 129     5330   6150   7333    895   -546  -2176       C  
ATOM   1014  OG1 THR A 129      -9.769 178.784 401.339  1.00 40.29           O  
ANISOU 1014  OG1 THR A 129     4296   5034   5981    826   -481  -1910       O  
ATOM   1015  N   ASP A 130     -11.294 176.975 403.971  1.00 37.95           N  
ANISOU 1015  N   ASP A 130     3716   5419   5284    813   -413  -2095       N  
ATOM   1016  CA  ASP A 130     -12.443 176.083 403.847  1.00 36.19           C  
ANISOU 1016  CA  ASP A 130     3477   5361   4914    791   -395  -2038       C  
ATOM   1017  C   ASP A 130     -12.752 175.906 402.354  1.00 37.78           C  
ANISOU 1017  C   ASP A 130     3820   5378   5156    774   -396  -1880       C  
ATOM   1018  O   ASP A 130     -12.885 174.768 401.886  1.00 34.73           O  
ANISOU 1018  O   ASP A 130     3502   5035   4659    699   -342  -1728       O  
ATOM   1019  CB  ASP A 130     -13.646 176.721 404.566  1.00 38.70           C  
ANISOU 1019  CB  ASP A 130     3644   5848   5214    882   -459  -2235       C  
ATOM   1020  CG  ASP A 130     -14.940 175.937 404.512  1.00 40.76           C  
ANISOU 1020  CG  ASP A 130     3866   6299   5323    865   -450  -2201       C  
ATOM   1021  OD1 ASP A 130     -14.883 174.699 404.263  1.00 37.55           O  
ANISOU 1021  OD1 ASP A 130     3522   5953   4791    768   -387  -2035       O  
ATOM   1022  OD2 ASP A 130     -16.008 176.536 404.789  1.00 44.65           O1-
ANISOU 1022  OD2 ASP A 130     4255   6893   5818    948   -509  -2349       O1-
ATOM   1023  N   TYR A 131     -12.801 177.033 401.597  1.00 36.05           N  
ANISOU 1023  N   TYR A 131     3646   4948   5102    841   -459  -1910       N  
ATOM   1024  CA  TYR A 131     -13.052 176.989 400.155  1.00 36.57           C  
ANISOU 1024  CA  TYR A 131     3841   4839   5215    827   -466  -1761       C  
ATOM   1025  C   TYR A 131     -12.015 176.127 399.399  1.00 35.95           C  
ANISOU 1025  C   TYR A 131     3894   4660   5105    726   -391  -1566       C  
ATOM   1026  O   TYR A 131     -12.400 175.380 398.490  1.00 32.81           O  
ANISOU 1026  O   TYR A 131     3579   4247   4642    683   -363  -1429       O  
ATOM   1027  CB  TYR A 131     -13.103 178.395 399.533  1.00 40.89           C  
ANISOU 1027  CB  TYR A 131     4413   5167   5957    907   -554  -1815       C  
ATOM   1028  CG  TYR A 131     -13.309 178.314 398.039  1.00 45.16           C  
ANISOU 1028  CG  TYR A 131     5083   5542   6532    882   -558  -1647       C  
ATOM   1029  CD1 TYR A 131     -14.521 177.882 397.509  1.00 46.98           C  
ANISOU 1029  CD1 TYR A 131     5319   5850   6682    895   -566  -1607       C  
ATOM   1030  CD2 TYR A 131     -12.251 178.523 397.157  1.00 46.23           C  
ANISOU 1030  CD2 TYR A 131     5334   5472   6758    831   -544  -1515       C  
ATOM   1031  CE1 TYR A 131     -14.692 177.705 396.142  1.00 48.30           C  
ANISOU 1031  CE1 TYR A 131     5601   5887   6863    865   -563  -1447       C  
ATOM   1032  CE2 TYR A 131     -12.424 178.392 395.780  1.00 47.12           C  
ANISOU 1032  CE2 TYR A 131     5558   5461   6885    800   -544  -1355       C  
ATOM   1033  CZ  TYR A 131     -13.650 177.986 395.278  1.00 54.17           C  
ANISOU 1033  CZ  TYR A 131     6452   6429   7700    820   -554  -1324       C  
ATOM   1034  OH  TYR A 131     -13.836 177.828 393.934  1.00 51.94           O  
ANISOU 1034  OH  TYR A 131     6273   6041   7422    788   -553  -1170       O  
ATOM   1035  N   ASP A 132     -10.714 176.272 399.735  1.00 32.96           N  
ANISOU 1035  N   ASP A 132     3534   4212   4779    694   -364  -1562       N  
ATOM   1036  CA  ASP A 132      -9.648 175.502 399.079  1.00 32.23           C  
ANISOU 1036  CA  ASP A 132     3553   4032   4661    605   -296  -1396       C  
ATOM   1037  C   ASP A 132      -9.857 174.004 399.259  1.00 33.49           C  
ANISOU 1037  C   ASP A 132     3722   4354   4648    536   -230  -1305       C  
ATOM   1038  O   ASP A 132      -9.700 173.252 398.292  1.00 32.26           O  
ANISOU 1038  O   ASP A 132     3667   4134   4454    481   -192  -1158       O  
ATOM   1039  CB  ASP A 132      -8.260 175.881 399.624  1.00 35.41           C  
ANISOU 1039  CB  ASP A 132     3948   4372   5132    586   -279  -1430       C  
ATOM   1040  CG  ASP A 132      -7.814 177.303 399.333  1.00 46.92           C  
ANISOU 1040  CG  ASP A 132     5416   5635   6775    633   -343  -1491       C  
ATOM   1041  OD1 ASP A 132      -8.116 177.807 398.227  1.00 47.71           O  
ANISOU 1041  OD1 ASP A 132     5591   5580   6958    646   -382  -1419       O  
ATOM   1042  OD2 ASP A 132      -7.136 177.896 400.196  1.00 49.18           O1-
ANISOU 1042  OD2 ASP A 132     5638   5924   7124    652   -358  -1603       O1-
ATOM   1043  N   ILE A 133     -10.239 173.565 400.474  1.00 27.82           N  
ANISOU 1043  N   ILE A 133     2894   3850   3827    536   -221  -1392       N  
ATOM   1044  CA  ILE A 133     -10.470 172.143 400.727  1.00 26.50           C  
ANISOU 1044  CA  ILE A 133     2729   3839   3502    464   -170  -1301       C  
ATOM   1045  C   ILE A 133     -11.639 171.648 399.884  1.00 29.19           C  
ANISOU 1045  C   ILE A 133     3111   4196   3782    457   -178  -1227       C  
ATOM   1046  O   ILE A 133     -11.496 170.623 399.234  1.00 28.57           O  
ANISOU 1046  O   ILE A 133     3118   4095   3644    391   -137  -1088       O  
ATOM   1047  CB  ILE A 133     -10.588 171.825 402.239  1.00 29.18           C  
ANISOU 1047  CB  ILE A 133     2934   4414   3741    456   -164  -1400       C  
ATOM   1048  CG1 ILE A 133      -9.279 172.263 402.966  1.00 30.25           C  
ANISOU 1048  CG1 ILE A 133     3040   4516   3937    456   -150  -1460       C  
ATOM   1049  CG2 ILE A 133     -10.892 170.327 402.494  1.00 29.09           C  
ANISOU 1049  CG2 ILE A 133     2924   4561   3569    372   -122  -1288       C  
ATOM   1050  CD1 ILE A 133      -9.326 172.181 404.479  1.00 35.88           C  
ANISOU 1050  CD1 ILE A 133     3606   5460   4565    458   -151  -1577       C  
ATOM   1051  N   ARG A 134     -12.754 172.401 399.828  1.00 25.57           N  
ANISOU 1051  N   ARG A 134     2597   3768   3352    529   -234  -1322       N  
ATOM   1052  CA  ARG A 134     -13.892 172.008 398.988  1.00 25.38           C  
ANISOU 1052  CA  ARG A 134     2609   3760   3274    527   -245  -1256       C  
ATOM   1053  C   ARG A 134     -13.482 171.903 397.509  1.00 27.55           C  
ANISOU 1053  C   ARG A 134     3029   3827   3610    500   -229  -1110       C  
ATOM   1054  O   ARG A 134     -13.834 170.932 396.833  1.00 26.01           O  
ANISOU 1054  O   ARG A 134     2897   3651   3335    446   -199   -995       O  
ATOM   1055  CB  ARG A 134     -15.060 173.008 399.142  1.00 26.58           C  
ANISOU 1055  CB  ARG A 134     2674   3958   3467    623   -316  -1395       C  
ATOM   1056  CG  ARG A 134     -15.562 173.097 400.581  1.00 29.48           C  
ANISOU 1056  CG  ARG A 134     2883   4561   3758    651   -332  -1552       C  
ATOM   1057  CD  ARG A 134     -16.598 174.211 400.739  1.00 37.04           C  
ANISOU 1057  CD  ARG A 134     3747   5551   4777    761   -410  -1715       C  
ATOM   1058  NE  ARG A 134     -16.890 174.526 402.143  1.00 34.16           N  
ANISOU 1058  NE  ARG A 134     3217   5400   4361    802   -431  -1896       N  
ATOM   1059  CZ  ARG A 134     -18.111 174.528 402.674  1.00 47.24           C  
ANISOU 1059  CZ  ARG A 134     4753   7268   5926    841   -461  -2003       C  
ATOM   1060  NH1 ARG A 134     -19.165 174.181 401.939  1.00 39.59           N1+
ANISOU 1060  NH1 ARG A 134     3813   6325   4905    839   -471  -1941       N1+
ATOM   1061  NH2 ARG A 134     -18.289 174.876 403.944  1.00 35.25           N  
ANISOU 1061  NH2 ARG A 134     3078   5952   4364    879   -481  -2177       N  
ATOM   1062  N   PHE A 135     -12.725 172.899 397.021  1.00 25.72           N  
ANISOU 1062  N   PHE A 135     2844   3407   3520    532   -252  -1117       N  
ATOM   1063  CA  PHE A 135     -12.286 172.959 395.629  1.00 25.55           C  
ANISOU 1063  CA  PHE A 135     2948   3201   3561    506   -242   -985       C  
ATOM   1064  C   PHE A 135     -11.439 171.730 395.268  1.00 25.97           C  
ANISOU 1064  C   PHE A 135     3080   3251   3537    416   -169   -853       C  
ATOM   1065  O   PHE A 135     -11.729 171.052 394.283  1.00 22.91           O  
ANISOU 1065  O   PHE A 135     2767   2837   3101    378   -148   -743       O  
ATOM   1066  CB  PHE A 135     -11.480 174.254 395.390  1.00 27.99           C  
ANISOU 1066  CB  PHE A 135     3276   3325   4033    544   -282  -1019       C  
ATOM   1067  CG  PHE A 135     -10.953 174.358 393.983  1.00 29.28           C  
ANISOU 1067  CG  PHE A 135     3558   3314   4253    507   -273   -876       C  
ATOM   1068  CD1 PHE A 135     -11.742 174.881 392.965  1.00 32.29           C  
ANISOU 1068  CD1 PHE A 135     3977   3610   4681    539   -322   -831       C  
ATOM   1069  CD2 PHE A 135      -9.671 173.916 393.668  1.00 29.78           C  
ANISOU 1069  CD2 PHE A 135     3688   3312   4316    439   -217   -785       C  
ATOM   1070  CE1 PHE A 135     -11.262 174.949 391.655  1.00 32.21           C  
ANISOU 1070  CE1 PHE A 135     4068   3461   4708    497   -312   -692       C  
ATOM   1071  CE2 PHE A 135      -9.200 173.969 392.358  1.00 31.47           C  
ANISOU 1071  CE2 PHE A 135     4000   3394   4564    400   -207   -655       C  
ATOM   1072  CZ  PHE A 135      -9.993 174.489 391.360  1.00 30.17           C  
ANISOU 1072  CZ  PHE A 135     3869   3154   4439    426   -253   -607       C  
ATOM   1073  N   TYR A 136     -10.410 171.451 396.063  1.00 23.37           N  
ANISOU 1073  N   TYR A 136     2729   2950   3199    385   -134   -871       N  
ATOM   1074  CA  TYR A 136      -9.508 170.333 395.757  1.00 23.09           C  
ANISOU 1074  CA  TYR A 136     2766   2902   3107    309    -72   -757       C  
ATOM   1075  C   TYR A 136     -10.161 168.968 395.968  1.00 23.97           C  
ANISOU 1075  C   TYR A 136     2870   3158   3081    260    -46   -705       C  
ATOM   1076  O   TYR A 136      -9.940 168.064 395.150  1.00 21.46           O  
ANISOU 1076  O   TYR A 136     2633   2797   2724    209    -13   -594       O  
ATOM   1077  CB  TYR A 136      -8.180 170.462 396.484  1.00 24.48           C  
ANISOU 1077  CB  TYR A 136     2923   3058   3320    292    -47   -788       C  
ATOM   1078  CG  TYR A 136      -7.327 171.565 395.891  1.00 26.70           C  
ANISOU 1078  CG  TYR A 136     3247   3163   3735    311    -62   -788       C  
ATOM   1079  CD1 TYR A 136      -7.007 171.576 394.534  1.00 28.91           C  
ANISOU 1079  CD1 TYR A 136     3626   3308   4049    285    -51   -675       C  
ATOM   1080  CD2 TYR A 136      -6.821 172.584 396.685  1.00 28.16           C  
ANISOU 1080  CD2 TYR A 136     3370   3322   4009    350    -90   -897       C  
ATOM   1081  CE1 TYR A 136      -6.231 172.594 393.981  1.00 29.47           C  
ANISOU 1081  CE1 TYR A 136     3732   3225   4239    290    -70   -661       C  
ATOM   1082  CE2 TYR A 136      -6.031 173.601 396.143  1.00 28.45           C  
ANISOU 1082  CE2 TYR A 136     3446   3190   4175    357   -111   -889       C  
ATOM   1083  CZ  TYR A 136      -5.741 173.601 394.793  1.00 33.55           C  
ANISOU 1083  CZ  TYR A 136     4191   3707   4850    324   -101   -764       C  
ATOM   1084  OH  TYR A 136      -4.959 174.598 394.261  1.00 34.77           O  
ANISOU 1084  OH  TYR A 136     4380   3705   5127    319   -125   -743       O  
ATOM   1085  N   MET A 137     -11.008 168.831 397.008  1.00 20.71           N  
ANISOU 1085  N   MET A 137     2356   2915   2596    274    -65   -784       N  
ATOM   1086  CA  MET A 137     -11.759 167.599 397.224  1.00 20.22           C  
ANISOU 1086  CA  MET A 137     2281   2997   2406    221    -51   -729       C  
ATOM   1087  C   MET A 137     -12.639 167.307 395.990  1.00 21.61           C  
ANISOU 1087  C   MET A 137     2526   3122   2562    215    -58   -654       C  
ATOM   1088  O   MET A 137     -12.728 166.151 395.547  1.00 19.75           O  
ANISOU 1088  O   MET A 137     2345   2901   2257    154    -33   -555       O  
ATOM   1089  CB  MET A 137     -12.635 167.715 398.487  1.00 23.50           C  
ANISOU 1089  CB  MET A 137     2563   3618   2747    241    -78   -835       C  
ATOM   1090  CG  MET A 137     -11.855 167.549 399.779  1.00 28.34           C  
ANISOU 1090  CG  MET A 137     3102   4335   3332    220    -62   -882       C  
ATOM   1091  SD  MET A 137     -11.214 165.858 399.988  1.00 31.31           S  
ANISOU 1091  SD  MET A 137     3525   4759   3612    114    -19   -739       S  
ATOM   1092  CE  MET A 137     -12.705 165.009 400.160  1.00 28.89           C  
ANISOU 1092  CE  MET A 137     3171   4631   3175     71    -38   -705       C  
ATOM   1093  N   TYR A 138     -13.273 168.359 395.404  1.00 19.46           N  
ANISOU 1093  N   TYR A 138     2253   2782   2358    281    -98   -700       N  
ATOM   1094  CA  TYR A 138     -14.100 168.161 394.202  1.00 19.93           C  
ANISOU 1094  CA  TYR A 138     2376   2797   2401    278   -107   -629       C  
ATOM   1095  C   TYR A 138     -13.249 167.666 393.008  1.00 22.25           C  
ANISOU 1095  C   TYR A 138     2788   2948   2719    232    -70   -506       C  
ATOM   1096  O   TYR A 138     -13.684 166.790 392.263  1.00 21.20           O  
ANISOU 1096  O   TYR A 138     2706   2827   2522    191    -54   -426       O  
ATOM   1097  CB  TYR A 138     -14.839 169.457 393.840  1.00 22.23           C  
ANISOU 1097  CB  TYR A 138     2640   3034   2773    362   -164   -701       C  
ATOM   1098  CG  TYR A 138     -15.962 169.218 392.866  1.00 24.46           C  
ANISOU 1098  CG  TYR A 138     2955   3326   3013    364   -180   -648       C  
ATOM   1099  CD1 TYR A 138     -17.194 168.736 393.299  1.00 26.81           C  
ANISOU 1099  CD1 TYR A 138     3185   3792   3209    363   -194   -684       C  
ATOM   1100  CD2 TYR A 138     -15.805 169.494 391.511  1.00 26.15           C  
ANISOU 1100  CD2 TYR A 138     3261   3392   3282    365   -183   -561       C  
ATOM   1101  CE1 TYR A 138     -18.234 168.496 392.401  1.00 30.23           C  
ANISOU 1101  CE1 TYR A 138     3646   4240   3599    364   -208   -637       C  
ATOM   1102  CE2 TYR A 138     -16.840 169.264 390.603  1.00 27.28           C  
ANISOU 1102  CE2 TYR A 138     3432   3554   3382    367   -198   -512       C  
ATOM   1103  CZ  TYR A 138     -18.055 168.767 391.054  1.00 35.69           C  
ANISOU 1103  CZ  TYR A 138     4432   4781   4349    368   -211   -553       C  
ATOM   1104  OH  TYR A 138     -19.089 168.530 390.171  1.00 36.10           O  
ANISOU 1104  OH  TYR A 138     4507   4856   4354    369   -225   -508       O  
ATOM   1105  N   GLU A 139     -12.032 168.234 392.834  1.00 18.67           N  
ANISOU 1105  N   GLU A 139     2372   2368   2355    237    -57   -499       N  
ATOM   1106  CA  GLU A 139     -11.107 167.814 391.762  1.00 18.16           C  
ANISOU 1106  CA  GLU A 139     2405   2187   2309    193    -20   -394       C  
ATOM   1107  C   GLU A 139     -10.726 166.344 391.946  1.00 20.16           C  
ANISOU 1107  C   GLU A 139     2683   2503   2474    127     24   -336       C  
ATOM   1108  O   GLU A 139     -10.701 165.607 390.958  1.00 19.07           O  
ANISOU 1108  O   GLU A 139     2614   2327   2304     91     44   -254       O  
ATOM   1109  CB  GLU A 139      -9.855 168.698 391.740  1.00 19.56           C  
ANISOU 1109  CB  GLU A 139     2599   2244   2590    205    -15   -406       C  
ATOM   1110  CG  GLU A 139     -10.164 170.159 391.381  1.00 24.36           C  
ANISOU 1110  CG  GLU A 139     3197   2755   3305    264    -69   -445       C  
ATOM   1111  CD  GLU A 139     -10.761 170.377 390.000  1.00 39.72           C  
ANISOU 1111  CD  GLU A 139     5203   4628   5261    266    -88   -365       C  
ATOM   1112  OE1 GLU A 139     -10.145 169.930 389.009  1.00 37.05           O  
ANISOU 1112  OE1 GLU A 139     4938   4232   4907    219    -54   -267       O  
ATOM   1113  OE2 GLU A 139     -11.859 170.973 389.906  1.00 34.17           O1-
ANISOU 1113  OE2 GLU A 139     4469   3938   4576    317   -139   -403       O1-
ATOM   1114  N   ILE A 140     -10.489 165.889 393.200  1.00 18.47           N  
ANISOU 1114  N   ILE A 140     2409   2389   2221    111     32   -377       N  
ATOM   1115  CA  ILE A 140     -10.152 164.466 393.413  1.00 18.23           C  
ANISOU 1115  CA  ILE A 140     2401   2410   2117     48     60   -314       C  
ATOM   1116  C   ILE A 140     -11.359 163.606 393.038  1.00 19.06           C  
ANISOU 1116  C   ILE A 140     2515   2589   2138     18     48   -270       C  
ATOM   1117  O   ILE A 140     -11.197 162.548 392.424  1.00 17.79           O  
ANISOU 1117  O   ILE A 140     2415   2401   1944    -29     65   -194       O  
ATOM   1118  CB  ILE A 140      -9.716 164.207 394.869  1.00 20.85           C  
ANISOU 1118  CB  ILE A 140     2658   2844   2420     34     63   -359       C  
ATOM   1119  CG1 ILE A 140      -8.483 165.059 395.217  1.00 20.68           C  
ANISOU 1119  CG1 ILE A 140     2627   2748   2483     61     76   -407       C  
ATOM   1120  CG2 ILE A 140      -9.438 162.682 395.105  1.00 22.76           C  
ANISOU 1120  CG2 ILE A 140     2923   3133   2592    -35     79   -280       C  
ATOM   1121  CD1 ILE A 140      -8.180 165.041 396.724  1.00 25.26           C  
ANISOU 1121  CD1 ILE A 140     3114   3447   3035     59     73   -471       C  
ATOM   1122  N   LEU A 141     -12.574 164.067 393.396  1.00 16.17           N  
ANISOU 1122  N   LEU A 141     2085   2319   1741     47     15   -324       N  
ATOM   1123  CA  LEU A 141     -13.803 163.311 393.069  1.00 16.52           C  
ANISOU 1123  CA  LEU A 141     2129   2447   1701     16      1   -287       C  
ATOM   1124  C   LEU A 141     -13.976 163.154 391.571  1.00 18.75           C  
ANISOU 1124  C   LEU A 141     2500   2625   1998     12      9   -220       C  
ATOM   1125  O   LEU A 141     -14.456 162.105 391.144  1.00 17.65           O  
ANISOU 1125  O   LEU A 141     2392   2516   1796    -37     12   -161       O  
ATOM   1126  CB  LEU A 141     -15.037 163.965 393.691  1.00 18.06           C  
ANISOU 1126  CB  LEU A 141     2230   2770   1862     57    -36   -370       C  
ATOM   1127  CG  LEU A 141     -15.155 163.736 395.185  1.00 22.79           C  
ANISOU 1127  CG  LEU A 141     2727   3532   2401     38    -43   -423       C  
ATOM   1128  CD1 LEU A 141     -16.184 164.677 395.781  1.00 25.44           C  
ANISOU 1128  CD1 LEU A 141     2959   3986   2722     98    -81   -536       C  
ATOM   1129  CD2 LEU A 141     -15.536 162.275 395.463  1.00 27.30           C  
ANISOU 1129  CD2 LEU A 141     3299   4206   2869    -51    -39   -341       C  
ATOM   1130  N   LYS A 142     -13.630 164.191 390.777  1.00 17.74           N  
ANISOU 1130  N   LYS A 142     2407   2381   1951     60      7   -228       N  
ATOM   1131  CA  LYS A 142     -13.722 164.083 389.308  1.00 17.87           C  
ANISOU 1131  CA  LYS A 142     2504   2311   1976     52     15   -159       C  
ATOM   1132  C   LYS A 142     -12.823 162.934 388.844  1.00 19.00           C  
ANISOU 1132  C   LYS A 142     2713   2410   2098     -5     53    -92       C  
ATOM   1133  O   LYS A 142     -13.246 162.147 387.986  1.00 18.26           O  
ANISOU 1133  O   LYS A 142     2663   2317   1959    -37     58    -41       O  
ATOM   1134  CB  LYS A 142     -13.279 165.379 388.627  1.00 19.02           C  
ANISOU 1134  CB  LYS A 142     2674   2339   2216    100      4   -164       C  
ATOM   1135  CG  LYS A 142     -14.203 166.569 388.814  1.00 25.11           C  
ANISOU 1135  CG  LYS A 142     3392   3123   3028    166    -46   -228       C  
ATOM   1136  CD  LYS A 142     -13.668 167.651 387.869  1.00 37.19           C  
ANISOU 1136  CD  LYS A 142     4967   4511   4654    194    -60   -195       C  
ATOM   1137  CE  LYS A 142     -14.007 169.048 388.261  1.00 54.04           C  
ANISOU 1137  CE  LYS A 142     7050   6606   6878    265   -116   -269       C  
ATOM   1138  NZ  LYS A 142     -13.281 170.016 387.395  1.00 56.29           N1+
ANISOU 1138  NZ  LYS A 142     7385   6741   7264    275   -132   -218       N1+
ATOM   1139  N   ALA A 143     -11.597 162.844 389.392  1.00 16.13           N  
ANISOU 1139  N   ALA A 143     2350   2007   1769    -15     75    -99       N  
ATOM   1140  CA  ALA A 143     -10.637 161.776 389.022  1.00 14.95           C  
ANISOU 1140  CA  ALA A 143     2255   1813   1610    -60    106    -48       C  
ATOM   1141  C   ALA A 143     -11.191 160.391 389.414  1.00 17.04           C  
ANISOU 1141  C   ALA A 143     2515   2156   1802   -110     97    -20       C  
ATOM   1142  O   ALA A 143     -11.132 159.445 388.618  1.00 16.00           O  
ANISOU 1142  O   ALA A 143     2437   1993   1648   -143    104     25       O  
ATOM   1143  CB  ALA A 143      -9.274 162.014 389.678  1.00 15.50           C  
ANISOU 1143  CB  ALA A 143     2316   1842   1731    -55    127    -69       C  
ATOM   1144  N   LEU A 144     -11.731 160.281 390.639  1.00 14.92           N  
ANISOU 1144  N   LEU A 144     2178   1993   1496   -120     76    -49       N  
ATOM   1145  CA  LEU A 144     -12.264 158.997 391.118  1.00 13.70           C  
ANISOU 1145  CA  LEU A 144     2012   1919   1274   -179     59    -10       C  
ATOM   1146  C   LEU A 144     -13.523 158.572 390.374  1.00 18.03           C  
ANISOU 1146  C   LEU A 144     2576   2504   1768   -200     41     17       C  
ATOM   1147  O   LEU A 144     -13.638 157.394 390.025  1.00 17.23           O  
ANISOU 1147  O   LEU A 144     2513   2393   1639   -251     34     69       O  
ATOM   1148  CB  LEU A 144     -12.521 159.027 392.639  1.00 14.01           C  
ANISOU 1148  CB  LEU A 144     1962   2086   1275   -192     41    -41       C  
ATOM   1149  CG  LEU A 144     -11.259 159.165 393.491  1.00 17.56           C  
ANISOU 1149  CG  LEU A 144     2392   2516   1765   -186     56    -59       C  
ATOM   1150  CD1 LEU A 144     -11.664 159.298 394.980  1.00 17.95           C  
ANISOU 1150  CD1 LEU A 144     2337   2719   1762   -198     37    -97       C  
ATOM   1151  CD2 LEU A 144     -10.308 157.950 393.317  1.00 16.14           C  
ANISOU 1151  CD2 LEU A 144     2270   2267   1598   -231     64      6       C  
ATOM   1152  N   ASP A 145     -14.468 159.506 390.122  1.00 16.06           N  
ANISOU 1152  N   ASP A 145     2298   2294   1511   -159     29    -20       N  
ATOM   1153  CA  ASP A 145     -15.659 159.130 389.358  1.00 15.97           C  
ANISOU 1153  CA  ASP A 145     2301   2321   1447   -176     13      5       C  
ATOM   1154  C   ASP A 145     -15.221 158.666 387.971  1.00 17.54           C  
ANISOU 1154  C   ASP A 145     2587   2412   1666   -187     32     51       C  
ATOM   1155  O   ASP A 145     -15.772 157.678 387.469  1.00 17.42           O  
ANISOU 1155  O   ASP A 145     2599   2414   1606   -232     22     88       O  
ATOM   1156  CB  ASP A 145     -16.682 160.293 389.258  1.00 18.56           C  
ANISOU 1156  CB  ASP A 145     2582   2700   1770   -119     -7    -47       C  
ATOM   1157  CG  ASP A 145     -17.958 159.861 388.562  1.00 25.03           C  
ANISOU 1157  CG  ASP A 145     3407   3577   2526   -139    -25    -23       C  
ATOM   1158  OD1 ASP A 145     -18.505 158.798 388.930  1.00 23.76           O  
ANISOU 1158  OD1 ASP A 145     3231   3499   2298   -203    -37      7       O  
ATOM   1159  OD2 ASP A 145     -18.371 160.546 387.614  1.00 33.57           O1-
ANISOU 1159  OD2 ASP A 145     4511   4618   3626    -97    -30    -26       O1-
ATOM   1160  N   TYR A 146     -14.215 159.333 387.367  1.00 15.16           N  
ANISOU 1160  N   TYR A 146     2324   2007   1429   -151     56     48       N  
ATOM   1161  CA  TYR A 146     -13.754 158.912 386.056  1.00 14.05           C  
ANISOU 1161  CA  TYR A 146     2254   1787   1297   -163     76     85       C  
ATOM   1162  C   TYR A 146     -13.133 157.499 386.112  1.00 16.44           C  
ANISOU 1162  C   TYR A 146     2589   2068   1590   -213     81    111       C  
ATOM   1163  O   TYR A 146     -13.531 156.636 385.307  1.00 15.28           O  
ANISOU 1163  O   TYR A 146     2478   1916   1412   -244     75    134       O  
ATOM   1164  CB  TYR A 146     -12.714 159.898 385.502  1.00 14.97           C  
ANISOU 1164  CB  TYR A 146     2395   1814   1479   -125    101     82       C  
ATOM   1165  CG  TYR A 146     -12.341 159.540 384.083  1.00 15.94           C  
ANISOU 1165  CG  TYR A 146     2576   1885   1595   -138    121    118       C  
ATOM   1166  CD1 TYR A 146     -13.220 159.786 383.034  1.00 18.79           C  
ANISOU 1166  CD1 TYR A 146     2952   2262   1924   -132    112    140       C  
ATOM   1167  CD2 TYR A 146     -11.162 158.843 383.803  1.00 15.94           C  
ANISOU 1167  CD2 TYR A 146     2610   1835   1611   -158    146    125       C  
ATOM   1168  CE1 TYR A 146     -12.889 159.464 381.714  1.00 20.43           C  
ANISOU 1168  CE1 TYR A 146     3204   2442   2115   -147    131    169       C  
ATOM   1169  CE2 TYR A 146     -10.826 158.497 382.484  1.00 18.12           C  
ANISOU 1169  CE2 TYR A 146     2928   2084   1872   -169    165    145       C  
ATOM   1170  CZ  TYR A 146     -11.695 158.817 381.445  1.00 25.74           C  
ANISOU 1170  CZ  TYR A 146     3904   3073   2802   -166    158    168       C  
ATOM   1171  OH  TYR A 146     -11.413 158.507 380.135  1.00 26.41           O  
ANISOU 1171  OH  TYR A 146     4021   3152   2861   -179    176    185       O  
ATOM   1172  N   CYS A 147     -12.162 157.257 387.026  1.00 14.39           N  
ANISOU 1172  N   CYS A 147     2317   1790   1361   -220     88    103       N  
ATOM   1173  CA  CYS A 147     -11.538 155.924 386.999  1.00 14.67           C  
ANISOU 1173  CA  CYS A 147     2387   1789   1400   -261     84    128       C  
ATOM   1174  C   CYS A 147     -12.529 154.821 387.385  1.00 15.42           C  
ANISOU 1174  C   CYS A 147     2470   1945   1445   -317     45    158       C  
ATOM   1175  O   CYS A 147     -12.531 153.787 386.721  1.00 15.19           O  
ANISOU 1175  O   CYS A 147     2483   1876   1414   -348     32    178       O  
ATOM   1176  CB  CYS A 147     -10.225 155.837 387.769  1.00 16.28           C  
ANISOU 1176  CB  CYS A 147     2582   1953   1649   -255     96    119       C  
ATOM   1177  SG  CYS A 147     -10.381 155.934 389.566  1.00 19.33           S  
ANISOU 1177  SG  CYS A 147     2894   2430   2020   -271     75    114       S  
ATOM   1178  N   HIS A 148     -13.451 155.082 388.336  1.00 13.29           N  
ANISOU 1178  N   HIS A 148     2141   1778   1133   -331     24    157       N  
ATOM   1179  CA  HIS A 148     -14.468 154.074 388.682  1.00 13.73           C  
ANISOU 1179  CA  HIS A 148     2178   1906   1131   -396    -15    195       C  
ATOM   1180  C   HIS A 148     -15.366 153.839 387.457  1.00 15.86           C  
ANISOU 1180  C   HIS A 148     2484   2170   1373   -403    -20    202       C  
ATOM   1181  O   HIS A 148     -15.692 152.682 387.167  1.00 16.10           O  
ANISOU 1181  O   HIS A 148     2542   2189   1389   -457    -47    235       O  
ATOM   1182  CB  HIS A 148     -15.307 154.530 389.880  1.00 14.71           C  
ANISOU 1182  CB  HIS A 148     2218   2168   1202   -407    -33    185       C  
ATOM   1183  CG  HIS A 148     -14.510 154.690 391.137  1.00 15.69           C  
ANISOU 1183  CG  HIS A 148     2297   2321   1343   -407    -31    178       C  
ATOM   1184  CD2 HIS A 148     -13.263 154.254 391.444  1.00 15.24           C  
ANISOU 1184  CD2 HIS A 148     2265   2190   1336   -411    -25    194       C  
ATOM   1185  ND1 HIS A 148     -15.017 155.395 392.223  1.00 16.32           N  
ANISOU 1185  ND1 HIS A 148     2289   2529   1382   -397    -38    143       N  
ATOM   1186  CE1 HIS A 148     -14.082 155.363 393.151  1.00 15.73           C  
ANISOU 1186  CE1 HIS A 148     2189   2457   1330   -400    -34    143       C  
ATOM   1187  NE2 HIS A 148     -13.015 154.678 392.757  1.00 15.39           N  
ANISOU 1187  NE2 HIS A 148     2212   2295   1341   -410    -27    177       N  
ATOM   1188  N   SER A 149     -15.727 154.929 386.711  1.00 15.05           N  
ANISOU 1188  N   SER A 149     2383   2069   1268   -350      2    171       N  
ATOM   1189  CA  SER A 149     -16.569 154.774 385.501  1.00 15.83           C  
ANISOU 1189  CA  SER A 149     2511   2170   1333   -354     -2    179       C  
ATOM   1190  C   SER A 149     -15.866 153.934 384.417  1.00 17.88           C  
ANISOU 1190  C   SER A 149     2838   2337   1619   -368      8    189       C  
ATOM   1191  O   SER A 149     -16.528 153.375 383.527  1.00 18.41           O  
ANISOU 1191  O   SER A 149     2929   2412   1655   -391     -3    196       O  
ATOM   1192  CB  SER A 149     -16.986 156.136 384.941  1.00 19.21           C  
ANISOU 1192  CB  SER A 149     2926   2611   1762   -292     13    153       C  
ATOM   1193  OG  SER A 149     -15.954 156.729 384.170  1.00 18.26           O  
ANISOU 1193  OG  SER A 149     2846   2398   1694   -252     44    149       O  
ATOM   1194  N   MET A 150     -14.529 153.873 384.486  1.00 15.48           N  
ANISOU 1194  N   MET A 150     2558   1954   1371   -351     28    180       N  
ATOM   1195  CA  MET A 150     -13.672 153.130 383.569  1.00 15.18           C  
ANISOU 1195  CA  MET A 150     2571   1835   1362   -354     38    173       C  
ATOM   1196  C   MET A 150     -13.313 151.747 384.138  1.00 17.09           C  
ANISOU 1196  C   MET A 150     2826   2041   1628   -401      3    187       C  
ATOM   1197  O   MET A 150     -12.432 151.058 383.609  1.00 17.65           O  
ANISOU 1197  O   MET A 150     2931   2037   1737   -397      4    168       O  
ATOM   1198  CB  MET A 150     -12.414 153.944 383.212  1.00 15.28           C  
ANISOU 1198  CB  MET A 150     2597   1791   1419   -306     80    152       C  
ATOM   1199  CG  MET A 150     -12.741 155.205 382.394  1.00 15.78           C  
ANISOU 1199  CG  MET A 150     2657   1872   1467   -268    104    152       C  
ATOM   1200  SD  MET A 150     -13.088 154.789 380.646  1.00 19.93           S  
ANISOU 1200  SD  MET A 150     3220   2400   1952   -276    112    152       S  
ATOM   1201  CE  MET A 150     -11.440 154.475 380.089  1.00 17.56           C  
ANISOU 1201  CE  MET A 150     2946   2034   1692   -264    143    127       C  
ATOM   1202  N   GLY A 151     -14.023 151.337 385.189  1.00 15.68           N  
ANISOU 1202  N   GLY A 151     2613   1918   1425   -446    -33    219       N  
ATOM   1203  CA  GLY A 151     -13.877 150.007 385.782  1.00 15.68           C  
ANISOU 1203  CA  GLY A 151     2621   1888   1447   -503    -81    252       C  
ATOM   1204  C   GLY A 151     -12.599 149.790 386.560  1.00 19.06           C  
ANISOU 1204  C   GLY A 151     3049   2260   1932   -492    -82    256       C  
ATOM   1205  O   GLY A 151     -12.133 148.654 386.659  1.00 19.06           O  
ANISOU 1205  O   GLY A 151     3074   2193   1975   -521   -121    273       O  
ATOM   1206  N   ILE A 152     -12.026 150.878 387.130  1.00 14.26           N  
ANISOU 1206  N   ILE A 152     2411   1676   1330   -449    -45    238       N  
ATOM   1207  CA  ILE A 152     -10.755 150.780 387.856  1.00 14.37           C  
ANISOU 1207  CA  ILE A 152     2421   1644   1395   -433    -40    237       C  
ATOM   1208  C   ILE A 152     -10.878 151.361 389.239  1.00 17.24           C  
ANISOU 1208  C   ILE A 152     2722   2094   1735   -442    -42    253       C  
ATOM   1209  O   ILE A 152     -11.465 152.430 389.399  1.00 15.38           O  
ANISOU 1209  O   ILE A 152     2449   1930   1464   -418    -19    231       O  
ATOM   1210  CB  ILE A 152      -9.637 151.524 387.023  1.00 15.60           C  
ANISOU 1210  CB  ILE A 152     2602   1736   1589   -369     12    186       C  
ATOM   1211  CG1 ILE A 152      -9.297 150.686 385.728  1.00 15.20           C  
ANISOU 1211  CG1 ILE A 152     2605   1609   1561   -365      7    162       C  
ATOM   1212  CG2 ILE A 152      -8.344 151.783 387.859  1.00 16.45           C  
ANISOU 1212  CG2 ILE A 152     2692   1817   1741   -345     27    176       C  
ATOM   1213  CD1 ILE A 152      -8.819 151.547 384.547  1.00 18.17           C  
ANISOU 1213  CD1 ILE A 152     2998   1970   1935   -317     59    122       C  
ATOM   1214  N   MET A 153     -10.293 150.652 390.239  1.00 14.39           N  
ANISOU 1214  N   MET A 153     2345   1728   1396   -473    -73    288       N  
ATOM   1215  CA  MET A 153     -10.200 151.123 391.627  1.00 13.04           C  
ANISOU 1215  CA  MET A 153     2107   1647   1202   -482    -74    301       C  
ATOM   1216  C   MET A 153      -8.752 151.569 391.794  1.00 15.74           C  
ANISOU 1216  C   MET A 153     2454   1926   1599   -431    -42    266       C  
ATOM   1217  O   MET A 153      -7.816 150.825 391.397  1.00 15.02           O  
ANISOU 1217  O   MET A 153     2407   1736   1562   -423    -51    269       O  
ATOM   1218  CB  MET A 153     -10.433 149.946 392.629  1.00 16.15           C  
ANISOU 1218  CB  MET A 153     2476   2079   1580   -560   -137    379       C  
ATOM   1219  CG  MET A 153     -11.560 149.031 392.294  1.00 21.98           C  
ANISOU 1219  CG  MET A 153     3229   2834   2287   -626   -184    429       C  
ATOM   1220  SD  MET A 153     -11.552 147.717 393.566  1.00 24.99           S  
ANISOU 1220  SD  MET A 153     3581   3247   2666   -722   -264    537       S  
ATOM   1221  CE  MET A 153     -10.706 146.391 392.714  1.00 22.66           C  
ANISOU 1221  CE  MET A 153     3374   2760   2476   -722   -309    551       C  
ATOM   1222  N   HIS A 154      -8.521 152.766 392.385  1.00 12.78           N  
ANISOU 1222  N   HIS A 154     2031   1607   1215   -393     -7    226       N  
ATOM   1223  CA  HIS A 154      -7.149 153.255 392.560  1.00 13.87           C  
ANISOU 1223  CA  HIS A 154     2171   1692   1405   -349     25    191       C  
ATOM   1224  C   HIS A 154      -6.426 152.434 393.654  1.00 16.17           C  
ANISOU 1224  C   HIS A 154     2438   1995   1710   -380     -6    231       C  
ATOM   1225  O   HIS A 154      -5.301 151.981 393.444  1.00 16.56           O  
ANISOU 1225  O   HIS A 154     2520   1960   1813   -362     -4    228       O  
ATOM   1226  CB  HIS A 154      -7.137 154.773 392.874  1.00 13.78           C  
ANISOU 1226  CB  HIS A 154     2114   1729   1391   -303     63    133       C  
ATOM   1227  CG  HIS A 154      -5.763 155.370 392.999  1.00 15.79           C  
ANISOU 1227  CG  HIS A 154     2369   1930   1699   -263     97     96       C  
ATOM   1228  CD2 HIS A 154      -5.077 156.138 392.123  1.00 15.69           C  
ANISOU 1228  CD2 HIS A 154     2389   1843   1729   -221    135     60       C  
ATOM   1229  ND1 HIS A 154      -5.004 155.235 394.168  1.00 16.89           N  
ANISOU 1229  ND1 HIS A 154     2465   2107   1846   -270     90     97       N  
ATOM   1230  CE1 HIS A 154      -3.861 155.863 393.930  1.00 16.49           C  
ANISOU 1230  CE1 HIS A 154     2425   1995   1845   -230    126     58       C  
ATOM   1231  NE2 HIS A 154      -3.868 156.450 392.726  1.00 15.34           N  
ANISOU 1231  NE2 HIS A 154     2323   1783   1721   -202    154     36       N  
ATOM   1232  N   ARG A 155      -7.089 152.219 394.791  1.00 16.02           N  
ANISOU 1232  N   ARG A 155     2359   2088   1640   -427    -39    270       N  
ATOM   1233  CA  ARG A 155      -6.584 151.408 395.926  1.00 16.53           C  
ANISOU 1233  CA  ARG A 155     2391   2186   1705   -470    -79    328       C  
ATOM   1234  C   ARG A 155      -5.349 151.985 396.656  1.00 18.47           C  
ANISOU 1234  C   ARG A 155     2602   2437   1978   -431    -52    293       C  
ATOM   1235  O   ARG A 155      -4.762 151.273 397.479  1.00 19.89           O  
ANISOU 1235  O   ARG A 155     2762   2629   2166   -460    -85    342       O  
ATOM   1236  CB  ARG A 155      -6.314 149.933 395.542  1.00 15.94           C  
ANISOU 1236  CB  ARG A 155     2373   2009   1672   -506   -132    392       C  
ATOM   1237  CG  ARG A 155      -7.499 149.231 394.844  1.00 18.74           C  
ANISOU 1237  CG  ARG A 155     2763   2352   2006   -553   -167    429       C  
ATOM   1238  CD  ARG A 155      -7.354 147.730 394.868  1.00 20.65           C  
ANISOU 1238  CD  ARG A 155     3041   2516   2291   -606   -239    504       C  
ATOM   1239  NE  ARG A 155      -6.119 147.301 394.217  1.00 18.51           N  
ANISOU 1239  NE  ARG A 155     2826   2103   2106   -555   -238    469       N  
ATOM   1240  CZ  ARG A 155      -5.723 146.039 394.096  1.00 24.57           C  
ANISOU 1240  CZ  ARG A 155     3630   2767   2937   -576   -303    509       C  
ATOM   1241  NH1 ARG A 155      -6.482 145.049 394.554  1.00 22.01           N1+
ANISOU 1241  NH1 ARG A 155     3301   2455   2606   -657   -379    599       N1+
ATOM   1242  NH2 ARG A 155      -4.579 145.754 393.495  1.00 18.54           N  
ANISOU 1242  NH2 ARG A 155     2906   1889   2248   -518   -298    458       N  
ATOM   1243  N   ASP A 156      -4.973 153.241 396.398  1.00 15.96           N  
ANISOU 1243  N   ASP A 156     2275   2113   1676   -372      2    214       N  
ATOM   1244  CA  ASP A 156      -3.859 153.863 397.133  1.00 16.85           C  
ANISOU 1244  CA  ASP A 156     2348   2241   1813   -339     28    174       C  
ATOM   1245  C   ASP A 156      -4.092 155.380 397.276  1.00 18.66           C  
ANISOU 1245  C   ASP A 156     2532   2523   2034   -296     68     93       C  
ATOM   1246  O   ASP A 156      -3.178 156.193 397.125  1.00 16.59           O  
ANISOU 1246  O   ASP A 156     2273   2212   1818   -251    104     39       O  
ATOM   1247  CB  ASP A 156      -2.497 153.487 396.529  1.00 18.58           C  
ANISOU 1247  CB  ASP A 156     2623   2335   2102   -308     43    167       C  
ATOM   1248  CG  ASP A 156      -1.304 153.714 397.465  1.00 23.62           C  
ANISOU 1248  CG  ASP A 156     3218   2996   2761   -291     53    149       C  
ATOM   1249  OD1 ASP A 156      -1.524 153.852 398.691  1.00 20.61           O  
ANISOU 1249  OD1 ASP A 156     2763   2730   2336   -316     38    161       O  
ATOM   1250  OD2 ASP A 156      -0.162 153.727 396.974  1.00 24.60           O1-
ANISOU 1250  OD2 ASP A 156     3375   3035   2938   -256     77    122       O1-
ATOM   1251  N   VAL A 157      -5.361 155.756 397.547  1.00 15.90           N  
ANISOU 1251  N   VAL A 157     2139   2274   1628   -311     56     83       N  
ATOM   1252  CA  VAL A 157      -5.717 157.152 397.711  1.00 15.46           C  
ANISOU 1252  CA  VAL A 157     2035   2267   1572   -266     79      0       C  
ATOM   1253  C   VAL A 157      -5.121 157.636 399.049  1.00 20.35           C  
ANISOU 1253  C   VAL A 157     2569   2983   2181   -258     83    -43       C  
ATOM   1254  O   VAL A 157      -5.353 157.022 400.093  1.00 21.11           O  
ANISOU 1254  O   VAL A 157     2605   3197   2217   -304     55     -6       O  
ATOM   1255  CB  VAL A 157      -7.246 157.396 397.618  1.00 18.93           C  
ANISOU 1255  CB  VAL A 157     2444   2793   1954   -276     61    -10       C  
ATOM   1256  CG1 VAL A 157      -7.596 158.836 398.007  1.00 20.61           C  
ANISOU 1256  CG1 VAL A 157     2590   3067   2172   -222     73   -108       C  
ATOM   1257  CG2 VAL A 157      -7.762 157.090 396.196  1.00 17.64           C  
ANISOU 1257  CG2 VAL A 157     2366   2531   1806   -274     63     21       C  
ATOM   1258  N   LYS A 158      -4.295 158.676 398.982  1.00 17.72           N  
ANISOU 1258  N   LYS A 158     2232   2596   1907   -207    114   -114       N  
ATOM   1259  CA  LYS A 158      -3.629 159.264 400.169  1.00 17.68           C  
ANISOU 1259  CA  LYS A 158     2145   2671   1901   -193    121   -171       C  
ATOM   1260  C   LYS A 158      -3.056 160.616 399.753  1.00 20.66           C  
ANISOU 1260  C   LYS A 158     2530   2965   2355   -134    151   -257       C  
ATOM   1261  O   LYS A 158      -2.838 160.834 398.546  1.00 16.90           O  
ANISOU 1261  O   LYS A 158     2132   2359   1932   -115    169   -245       O  
ATOM   1262  CB  LYS A 158      -2.493 158.359 400.706  1.00 18.06           C  
ANISOU 1262  CB  LYS A 158     2198   2712   1953   -221    118   -118       C  
ATOM   1263  CG  LYS A 158      -1.391 158.030 399.713  1.00 20.29           C  
ANISOU 1263  CG  LYS A 158     2569   2836   2304   -204    141    -93       C  
ATOM   1264  CD  LYS A 158      -0.346 157.155 400.380  1.00 23.87           C  
ANISOU 1264  CD  LYS A 158     3013   3297   2760   -225    129    -49       C  
ATOM   1265  CE  LYS A 158       0.855 156.904 399.507  1.00 30.77           C  
ANISOU 1265  CE  LYS A 158     3957   4034   3700   -200    152    -44       C  
ATOM   1266  NZ  LYS A 158       1.827 155.993 400.185  1.00 29.60           N1+
ANISOU 1266  NZ  LYS A 158     3796   3895   3557   -215    133     -2       N1+
ATOM   1267  N   PRO A 159      -2.745 161.515 400.724  1.00 19.82           N  
ANISOU 1267  N   PRO A 159     2342   2932   2258   -109    154   -341       N  
ATOM   1268  CA  PRO A 159      -2.249 162.854 400.355  1.00 19.95           C  
ANISOU 1268  CA  PRO A 159     2363   2860   2358    -57    172   -423       C  
ATOM   1269  C   PRO A 159      -1.034 162.873 399.423  1.00 20.73           C  
ANISOU 1269  C   PRO A 159     2543   2806   2527    -52    203   -391       C  
ATOM   1270  O   PRO A 159      -1.010 163.681 398.499  1.00 20.63           O  
ANISOU 1270  O   PRO A 159     2574   2689   2575    -27    212   -409       O  
ATOM   1271  CB  PRO A 159      -1.959 163.519 401.712  1.00 22.47           C  
ANISOU 1271  CB  PRO A 159     2573   3294   2669    -41    167   -514       C  
ATOM   1272  CG  PRO A 159      -2.936 162.859 402.642  1.00 26.72           C  
ANISOU 1272  CG  PRO A 159     3037   4011   3104    -74    140   -499       C  
ATOM   1273  CD  PRO A 159      -2.959 161.410 402.193  1.00 21.55           C  
ANISOU 1273  CD  PRO A 159     2451   3328   2408   -128    136   -371       C  
ATOM   1274  N   HIS A 160      -0.050 161.980 399.628  1.00 18.85           N  
ANISOU 1274  N   HIS A 160     2323   2560   2280    -77    216   -343       N  
ATOM   1275  CA  HIS A 160       1.161 161.982 398.790  1.00 20.56           C  
ANISOU 1275  CA  HIS A 160     2604   2654   2554    -71    246   -324       C  
ATOM   1276  C   HIS A 160       0.849 161.595 397.346  1.00 20.41           C  
ANISOU 1276  C   HIS A 160     2675   2536   2545    -76    252   -267       C  
ATOM   1277  O   HIS A 160       1.638 161.915 396.469  1.00 21.02           O  
ANISOU 1277  O   HIS A 160     2798   2520   2669    -67    278   -264       O  
ATOM   1278  CB  HIS A 160       2.249 161.057 399.366  1.00 24.07           C  
ANISOU 1278  CB  HIS A 160     3041   3120   2985    -89    252   -291       C  
ATOM   1279  CG  HIS A 160       3.665 161.455 399.029  1.00 30.89           C  
ANISOU 1279  CG  HIS A 160     3924   3907   3907    -74    285   -314       C  
ATOM   1280  CD2 HIS A 160       4.815 160.755 399.188  1.00 34.65           C  
ANISOU 1280  CD2 HIS A 160     4407   4371   4389    -80    295   -291       C  
ATOM   1281  ND1 HIS A 160       3.979 162.724 398.541  1.00 34.99           N  
ANISOU 1281  ND1 HIS A 160     4448   4360   4487    -54    305   -366       N  
ATOM   1282  CE1 HIS A 160       5.298 162.737 398.394  1.00 34.97           C  
ANISOU 1282  CE1 HIS A 160     4456   4315   4517    -54    331   -371       C  
ATOM   1283  NE2 HIS A 160       5.844 161.575 398.761  1.00 35.20           N  
ANISOU 1283  NE2 HIS A 160     4486   4376   4514    -65    328   -332       N  
ATOM   1284  N   ASN A 161      -0.302 160.951 397.105  1.00 15.39           N  
ANISOU 1284  N   ASN A 161     2056   1932   1861    -93    229   -226       N  
ATOM   1285  CA  ASN A 161      -0.704 160.557 395.738  1.00 14.99           C  
ANISOU 1285  CA  ASN A 161     2083   1800   1811    -98    233   -178       C  
ATOM   1286  C   ASN A 161      -1.618 161.568 395.070  1.00 18.76           C  
ANISOU 1286  C   ASN A 161     2569   2252   2305    -76    229   -202       C  
ATOM   1287  O   ASN A 161      -2.147 161.299 393.978  1.00 18.17           O  
ANISOU 1287  O   ASN A 161     2551   2132   2222    -82    229   -163       O  
ATOM   1288  CB  ASN A 161      -1.300 159.152 395.714  1.00 15.53           C  
ANISOU 1288  CB  ASN A 161     2174   1899   1827   -133    207   -113       C  
ATOM   1289  CG  ASN A 161      -0.219 158.088 395.867  1.00 18.56           C  
ANISOU 1289  CG  ASN A 161     2578   2253   2220   -148    207    -78       C  
ATOM   1290  ND2 ASN A 161      -0.597 156.862 396.239  1.00 17.58           N  
ANISOU 1290  ND2 ASN A 161     2456   2162   2060   -183    171    -22       N  
ATOM   1291  OD1 ASN A 161       0.976 158.370 395.709  1.00 18.30           O  
ANISOU 1291  OD1 ASN A 161     2553   2171   2229   -129    234   -102       O  
ATOM   1292  N   VAL A 162      -1.769 162.729 395.690  1.00 17.65           N  
ANISOU 1292  N   VAL A 162     2373   2139   2193    -49    223   -269       N  
ATOM   1293  CA  VAL A 162      -2.549 163.852 395.147  1.00 18.78           C  
ANISOU 1293  CA  VAL A 162     2517   2246   2371    -19    209   -301       C  
ATOM   1294  C   VAL A 162      -1.551 164.974 394.958  1.00 23.98           C  
ANISOU 1294  C   VAL A 162     3178   2819   3113      1    223   -337       C  
ATOM   1295  O   VAL A 162      -1.072 165.551 395.950  1.00 23.95           O  
ANISOU 1295  O   VAL A 162     3114   2849   3138     16    220   -402       O  
ATOM   1296  CB  VAL A 162      -3.727 164.285 396.043  1.00 22.62           C  
ANISOU 1296  CB  VAL A 162     2928   2837   2828      2    175   -360       C  
ATOM   1297  CG1 VAL A 162      -4.457 165.492 395.427  1.00 23.37           C  
ANISOU 1297  CG1 VAL A 162     3026   2877   2976     42    153   -398       C  
ATOM   1298  CG2 VAL A 162      -4.700 163.128 396.275  1.00 21.71           C  
ANISOU 1298  CG2 VAL A 162     2805   2819   2623    -32    160   -314       C  
ATOM   1299  N  AMET A 163      -1.200 165.260 393.711  0.50 18.73           N  
ANISOU 1299  N  AMET A 163     2578   2055   2485     -4    237   -294       N  
ATOM   1300  N  BMET A 163      -1.211 165.279 393.702  0.50 19.83           N  
ANISOU 1300  N  BMET A 163     2717   2193   2625     -4    237   -294       N  
ATOM   1301  CA AMET A 163      -0.276 166.353 393.413  0.50 18.57           C  
ANISOU 1301  CA AMET A 163     2562   1950   2545      2    246   -312       C  
ATOM   1302  CA BMET A 163      -0.257 166.345 393.363  0.50 20.10           C  
ANISOU 1302  CA BMET A 163     2759   2141   2739      1    247   -309       C  
ATOM   1303  C  AMET A 163      -1.086 167.594 393.128  0.50 22.69           C  
ANISOU 1303  C  AMET A 163     3074   2424   3125     32    209   -340       C  
ATOM   1304  C  BMET A 163      -1.007 167.621 393.031  0.50 23.43           C  
ANISOU 1304  C  BMET A 163     3173   2508   3222     30    210   -335       C  
ATOM   1305  O  AMET A 163      -2.038 167.540 392.349  0.50 19.91           O  
ANISOU 1305  O  AMET A 163     2754   2059   2753     37    193   -302       O  
ATOM   1306  O  BMET A 163      -1.828 167.620 392.115  0.50 20.81           O  
ANISOU 1306  O  BMET A 163     2880   2150   2877     32    197   -290       O  
ATOM   1307  CB AMET A 163       0.597 166.035 392.197  0.50 20.71           C  
ANISOU 1307  CB AMET A 163     2899   2151   2819    -27    278   -245       C  
ATOM   1308  CB BMET A 163       0.622 165.937 392.172  0.50 22.64           C  
ANISOU 1308  CB BMET A 163     3146   2398   3059    -29    280   -241       C  
ATOM   1309  CG AMET A 163       1.631 164.994 392.465  0.50 24.38           C  
ANISOU 1309  CG AMET A 163     3368   2645   3251    -46    310   -233       C  
ATOM   1310  CG BMET A 163       1.467 164.732 392.451  0.50 26.80           C  
ANISOU 1310  CG BMET A 163     3678   2963   3542    -48    309   -226       C  
ATOM   1311  SD AMET A 163       2.773 164.872 391.083  0.50 28.46           S  
ANISOU 1311  SD AMET A 163     3940   3097   3776    -74    347   -180       S  
ATOM   1312  SD BMET A 163       2.961 165.142 393.381  0.50 31.95           S  
ANISOU 1312  SD BMET A 163     4284   3617   4237    -49    329   -276       S  
ATOM   1313  CE AMET A 163       3.815 166.287 391.391  0.50 25.65           C  
ANISOU 1313  CE AMET A 163     3552   2690   3504    -78    353   -214       C  
ATOM   1314  CE BMET A 163       3.986 165.756 392.058  0.50 29.62           C  
ANISOU 1314  CE BMET A 163     4035   3234   3986    -72    357   -237       C  
ATOM   1315  N   ILE A 164      -0.720 168.711 393.763  1.00 21.27           N  
ANISOU 1315  N   ILE A 164     2847   2214   3020     55    189   -409       N  
ATOM   1316  CA  ILE A 164      -1.394 169.997 393.543  1.00 22.32           C  
ANISOU 1316  CA  ILE A 164     2967   2281   3232     89    142   -444       C  
ATOM   1317  C   ILE A 164      -0.357 171.065 393.169  1.00 28.55           C  
ANISOU 1317  C   ILE A 164     3770   2955   4122     77    136   -439       C  
ATOM   1318  O   ILE A 164       0.602 171.241 393.902  1.00 27.33           O  
ANISOU 1318  O   ILE A 164     3582   2808   3995     70    151   -485       O  
ATOM   1319  CB  ILE A 164      -2.175 170.422 394.812  1.00 25.45           C  
ANISOU 1319  CB  ILE A 164     3276   2760   3634    136    105   -556       C  
ATOM   1320  CG1 ILE A 164      -3.348 169.446 395.134  1.00 25.21           C  
ANISOU 1320  CG1 ILE A 164     3225   2855   3498    141    103   -553       C  
ATOM   1321  CG2 ILE A 164      -2.681 171.872 394.675  1.00 27.41           C  
ANISOU 1321  CG2 ILE A 164     3503   2923   3989    182     45   -614       C  
ATOM   1322  CD1 ILE A 164      -4.103 169.772 396.450  1.00 28.65           C  
ANISOU 1322  CD1 ILE A 164     3559   3411   3917    181     70   -667       C  
ATOM   1323  N   ASP A 165      -0.572 171.777 392.062  1.00 28.50           N  
ANISOU 1323  N   ASP A 165     3810   2849   4171     71    111   -380       N  
ATOM   1324  CA  ASP A 165       0.219 172.949 391.663  1.00 31.13           C  
ANISOU 1324  CA  ASP A 165     4153   3062   4611     53     89   -365       C  
ATOM   1325  C   ASP A 165      -0.730 174.088 392.039  1.00 37.78           C  
ANISOU 1325  C   ASP A 165     4956   3854   5544    109     15   -437       C  
ATOM   1326  O   ASP A 165      -1.615 174.452 391.249  1.00 38.24           O  
ANISOU 1326  O   ASP A 165     5044   3864   5623    124    -23   -393       O  
ATOM   1327  CB  ASP A 165       0.506 172.935 390.157  1.00 34.37           C  
ANISOU 1327  CB  ASP A 165     4635   3409   5015      4    102   -240       C  
ATOM   1328  CG  ASP A 165       1.299 174.116 389.619  1.00 49.56           C  
ANISOU 1328  CG  ASP A 165     6573   5216   7043    -30     75   -198       C  
ATOM   1329  OD1 ASP A 165       1.426 175.146 390.345  1.00 53.74           O  
ANISOU 1329  OD1 ASP A 165     7061   5682   7677     -6     29   -270       O  
ATOM   1330  OD2 ASP A 165       1.730 174.047 388.461  1.00 52.53           O1-
ANISOU 1330  OD2 ASP A 165     6996   5564   7398    -82     94    -93       O1-
ATOM   1331  N   HIS A 166      -0.626 174.561 393.306  1.00 36.05           N  
ANISOU 1331  N   HIS A 166     4664   3663   5371    146     -6   -559       N  
ATOM   1332  CA  HIS A 166      -1.549 175.556 393.877  1.00 37.23           C  
ANISOU 1332  CA  HIS A 166     4757   3789   5602    213    -79   -663       C  
ATOM   1333  C   HIS A 166      -1.622 176.884 393.105  1.00 41.50           C  
ANISOU 1333  C   HIS A 166     5325   4162   6282    221   -149   -634       C  
ATOM   1334  O   HIS A 166      -2.719 177.447 393.001  1.00 40.04           O  
ANISOU 1334  O   HIS A 166     5124   3947   6143    275   -212   -670       O  
ATOM   1335  CB  HIS A 166      -1.258 175.799 395.366  1.00 38.44           C  
ANISOU 1335  CB  HIS A 166     4818   4015   5773    246    -85   -807       C  
ATOM   1336  CG  HIS A 166      -2.293 176.633 396.063  1.00 42.71           C  
ANISOU 1336  CG  HIS A 166     5284   4570   6375    323   -156   -938       C  
ATOM   1337  CD2 HIS A 166      -2.135 177.740 396.828  1.00 45.41           C  
ANISOU 1337  CD2 HIS A 166     5558   4865   6830    367   -212  -1066       C  
ATOM   1338  ND1 HIS A 166      -3.642 176.315 396.006  1.00 44.46           N  
ANISOU 1338  ND1 HIS A 166     5489   4867   6536    364   -177   -954       N  
ATOM   1339  CE1 HIS A 166      -4.258 177.247 396.714  1.00 45.02           C  
ANISOU 1339  CE1 HIS A 166     5482   4939   6685    435   -244  -1092       C  
ATOM   1340  NE2 HIS A 166      -3.389 178.119 397.239  1.00 45.75           N  
ANISOU 1340  NE2 HIS A 166     5540   4957   6885    441   -269  -1168       N  
ATOM   1341  N   GLU A 167      -0.492 177.366 392.545  1.00 40.01           N  
ANISOU 1341  N   GLU A 167     5175   3868   6159    165   -143   -564       N  
ATOM   1342  CA  GLU A 167      -0.467 178.620 391.758  1.00 42.32           C  
ANISOU 1342  CA  GLU A 167     5498   3994   6589    155   -216   -511       C  
ATOM   1343  C   GLU A 167      -1.392 178.539 390.524  1.00 46.43           C  
ANISOU 1343  C   GLU A 167     6075   4481   7084    153   -239   -399       C  
ATOM   1344  O   GLU A 167      -1.984 179.550 390.125  1.00 46.76           O  
ANISOU 1344  O   GLU A 167     6122   4409   7235    181   -322   -389       O  
ATOM   1345  CB  GLU A 167       0.970 178.924 391.295  1.00 44.67           C  
ANISOU 1345  CB  GLU A 167     5828   4217   6929     75   -192   -431       C  
ATOM   1346  CG  GLU A 167       1.196 180.355 390.828  1.00 60.61           C  
ANISOU 1346  CG  GLU A 167     7859   6059   9113     57   -277   -396       C  
ATOM   1347  CD  GLU A 167       2.452 180.609 390.012  1.00 85.26           C  
ANISOU 1347  CD  GLU A 167    11024   9115  12258    -41   -256   -271       C  
ATOM   1348  OE1 GLU A 167       2.493 181.645 389.310  1.00 86.70           O  
ANISOU 1348  OE1 GLU A 167    11231   9156  12555    -72   -328   -193       O  
ATOM   1349  OE2 GLU A 167       3.389 179.778 390.064  1.00 76.09           O1-
ANISOU 1349  OE2 GLU A 167     9867   8045  10999    -88   -173   -248       O1-
ATOM   1350  N   HIS A 168      -1.519 177.327 389.929  1.00 42.02           N  
ANISOU 1350  N   HIS A 168     5559   4023   6386    121   -170   -319       N  
ATOM   1351  CA  HIS A 168      -2.343 177.092 388.744  1.00 42.12           C  
ANISOU 1351  CA  HIS A 168     5623   4028   6353    113   -180   -214       C  
ATOM   1352  C   HIS A 168      -3.654 176.369 389.051  1.00 43.38           C  
ANISOU 1352  C   HIS A 168     5762   4295   6425    169   -176   -266       C  
ATOM   1353  O   HIS A 168      -4.406 176.057 388.114  1.00 42.61           O  
ANISOU 1353  O   HIS A 168     5703   4209   6276    165   -180   -187       O  
ATOM   1354  CB  HIS A 168      -1.531 176.332 387.678  1.00 43.46           C  
ANISOU 1354  CB  HIS A 168     5852   4226   6434     32   -112    -84       C  
ATOM   1355  CG  HIS A 168      -0.321 177.086 387.219  1.00 48.18           C  
ANISOU 1355  CG  HIS A 168     6467   4730   7109    -32   -119    -15       C  
ATOM   1356  CD2 HIS A 168       0.989 176.838 387.449  1.00 50.23           C  
ANISOU 1356  CD2 HIS A 168     6722   5011   7352    -83    -66    -13       C  
ATOM   1357  ND1 HIS A 168      -0.432 178.242 386.463  1.00 51.27           N  
ANISOU 1357  ND1 HIS A 168     6880   4992   7607    -52   -192     63       N  
ATOM   1358  CE1 HIS A 168       0.807 178.651 386.255  1.00 51.28           C  
ANISOU 1358  CE1 HIS A 168     6888   4945   7651   -120   -180    114       C  
ATOM   1359  NE2 HIS A 168       1.696 177.837 386.830  1.00 51.02           N  
ANISOU 1359  NE2 HIS A 168     6838   5003   7544   -139   -102     66       N  
ATOM   1360  N   ARG A 169      -3.935 176.113 390.363  1.00 37.05           N  
ANISOU 1360  N   ARG A 169     4894   3583   5602    217   -171   -398       N  
ATOM   1361  CA  ARG A 169      -5.123 175.398 390.871  1.00 35.82           C  
ANISOU 1361  CA  ARG A 169     4702   3554   5355    262   -166   -459       C  
ATOM   1362  C   ARG A 169      -5.311 174.057 390.104  1.00 38.35           C  
ANISOU 1362  C   ARG A 169     5077   3956   5538    217   -103   -359       C  
ATOM   1363  O   ARG A 169      -6.427 173.687 389.719  1.00 37.50           O  
ANISOU 1363  O   ARG A 169     4976   3897   5374    236   -115   -341       O  
ATOM   1364  CB  ARG A 169      -6.368 176.294 390.772  1.00 39.86           C  
ANISOU 1364  CB  ARG A 169     5186   4022   5938    332   -250   -507       C  
ATOM   1365  CG  ARG A 169      -6.392 177.425 391.796  1.00 55.32           C  
ANISOU 1365  CG  ARG A 169     7068   5933   8017    395   -317   -649       C  
ATOM   1366  CD  ARG A 169      -7.481 177.175 392.803  1.00 74.32           C  
ANISOU 1366  CD  ARG A 169     9391   8479  10367    462   -332   -780       C  
ATOM   1367  NE  ARG A 169      -7.678 178.302 393.707  1.00 89.13           N  
ANISOU 1367  NE  ARG A 169    11184  10321  12361    536   -406   -934       N  
ATOM   1368  CZ  ARG A 169      -8.658 178.367 394.597  1.00109.48           C  
ANISOU 1368  CZ  ARG A 169    13671  13016  14911    606   -437  -1071       C  
ATOM   1369  NH1 ARG A 169      -9.535 177.375 394.701  1.00 97.69           N1+
ANISOU 1369  NH1 ARG A 169    12161  11681  13276    604   -400  -1062       N1+
ATOM   1370  NH2 ARG A 169      -8.776 179.427 395.386  1.00101.19           N  
ANISOU 1370  NH2 ARG A 169    12541  11931  13975    677   -508  -1224       N  
ATOM   1371  N   LYS A 170      -4.173 173.365 389.855  1.00 31.94           N  
ANISOU 1371  N   LYS A 170     4301   3153   4681    156    -40   -298       N  
ATOM   1372  CA  LYS A 170      -4.083 172.143 389.059  1.00 29.72           C  
ANISOU 1372  CA  LYS A 170     4073   2929   4289    110     17   -209       C  
ATOM   1373  C   LYS A 170      -3.824 170.922 389.928  1.00 31.70           C  
ANISOU 1373  C   LYS A 170     4301   3293   4449     99     67   -249       C  
ATOM   1374  O   LYS A 170      -2.860 170.910 390.684  1.00 31.67           O  
ANISOU 1374  O   LYS A 170     4271   3298   4464     89     89   -290       O  
ATOM   1375  CB  LYS A 170      -2.990 172.311 387.995  1.00 31.92           C  
ANISOU 1375  CB  LYS A 170     4406   3134   4589     51     42   -111       C  
ATOM   1376  CG  LYS A 170      -2.772 171.071 387.119  1.00 43.39           C  
ANISOU 1376  CG  LYS A 170     5907   4647   5932      7     99    -33       C  
ATOM   1377  CD  LYS A 170      -1.811 171.337 385.966  1.00 56.82           C  
ANISOU 1377  CD  LYS A 170     7649   6295   7644    -50    119     61       C  
ATOM   1378  CE  LYS A 170      -0.387 170.979 386.305  1.00 71.30           C  
ANISOU 1378  CE  LYS A 170     9476   8145   9470    -85    168     49       C  
ATOM   1379  NZ  LYS A 170       0.574 171.553 385.323  1.00 82.89           N1+
ANISOU 1379  NZ  LYS A 170    10967   9562  10965   -142    177    131       N1+
ATOM   1380  N   LEU A 171      -4.685 169.886 389.809  1.00 23.84           N  
ANISOU 1380  N   LEU A 171     3315   2385   3359     98     81   -232       N  
ATOM   1381  CA  LEU A 171      -4.560 168.693 390.639  1.00 20.58           C  
ANISOU 1381  CA  LEU A 171     2879   2076   2863     83    116   -257       C  
ATOM   1382  C   LEU A 171      -4.423 167.439 389.788  1.00 20.51           C  
ANISOU 1382  C   LEU A 171     2930   2089   2775     40    155   -177       C  
ATOM   1383  O   LEU A 171      -5.097 167.308 388.757  1.00 19.03           O  
ANISOU 1383  O   LEU A 171     2782   1888   2561     35    148   -123       O  
ATOM   1384  CB  LEU A 171      -5.788 168.596 391.570  1.00 20.00           C  
ANISOU 1384  CB  LEU A 171     2744   2102   2752    119     85   -327       C  
ATOM   1385  CG  LEU A 171      -5.853 167.456 392.585  1.00 21.11           C  
ANISOU 1385  CG  LEU A 171     2847   2367   2807    100    106   -349       C  
ATOM   1386  CD1 LEU A 171      -6.644 167.883 393.819  1.00 21.09           C  
ANISOU 1386  CD1 LEU A 171     2752   2465   2796    138     72   -448       C  
ATOM   1387  CD2 LEU A 171      -6.488 166.173 391.986  1.00 19.79           C  
ANISOU 1387  CD2 LEU A 171     2722   2248   2548     65    121   -278       C  
ATOM   1388  N   ARG A 172      -3.552 166.506 390.213  1.00 16.87           N  
ANISOU 1388  N   ARG A 172     2471   1663   2277     13    192   -174       N  
ATOM   1389  CA  ARG A 172      -3.371 165.230 389.505  1.00 16.26           C  
ANISOU 1389  CA  ARG A 172     2442   1604   2133    -21    221   -116       C  
ATOM   1390  C   ARG A 172      -3.323 164.072 390.492  1.00 18.71           C  
ANISOU 1390  C   ARG A 172     2727   1993   2390    -33    229   -134       C  
ATOM   1391  O   ARG A 172      -2.562 164.114 391.460  1.00 18.89           O  
ANISOU 1391  O   ARG A 172     2712   2034   2430    -31    237   -171       O  
ATOM   1392  CB  ARG A 172      -2.079 165.225 388.655  1.00 18.32           C  
ANISOU 1392  CB  ARG A 172     2742   1805   2414    -47    256    -76       C  
ATOM   1393  CG  ARG A 172      -2.046 166.249 387.508  1.00 17.42           C  
ANISOU 1393  CG  ARG A 172     2656   1621   2342    -53    249    -31       C  
ATOM   1394  CD  ARG A 172      -3.070 165.904 386.433  1.00 23.07           C  
ANISOU 1394  CD  ARG A 172     3408   2349   3008    -58    239     19       C  
ATOM   1395  NE  ARG A 172      -3.026 166.814 385.279  1.00 21.85           N  
ANISOU 1395  NE  ARG A 172     3280   2138   2885    -71    229     78       N  
ATOM   1396  CZ  ARG A 172      -3.876 167.815 385.077  1.00 33.99           C  
ANISOU 1396  CZ  ARG A 172     4812   3638   4466    -48    185     90       C  
ATOM   1397  NH1 ARG A 172      -4.821 168.086 385.972  1.00 22.03           N1+
ANISOU 1397  NH1 ARG A 172     3261   2140   2968     -6    149     31       N1+
ATOM   1398  NH2 ARG A 172      -3.782 168.562 383.980  1.00 27.49           N  
ANISOU 1398  NH2 ARG A 172     4014   2764   3668    -68    172    160       N  
ATOM   1399  N   LEU A 173      -4.121 163.031 390.240  1.00 15.96           N  
ANISOU 1399  N   LEU A 173     2399   1689   1978    -50    222   -103       N  
ATOM   1400  CA  LEU A 173      -4.085 161.802 391.018  1.00 15.46           C  
ANISOU 1400  CA  LEU A 173     2321   1688   1866    -73    220    -97       C  
ATOM   1401  C   LEU A 173      -2.995 160.921 390.374  1.00 15.87           C  
ANISOU 1401  C   LEU A 173     2421   1691   1919    -93    247    -65       C  
ATOM   1402  O   LEU A 173      -3.052 160.603 389.167  1.00 14.97           O  
ANISOU 1402  O   LEU A 173     2356   1539   1793   -102    257    -32       O  
ATOM   1403  CB  LEU A 173      -5.463 161.120 390.976  1.00 15.44           C  
ANISOU 1403  CB  LEU A 173     2318   1748   1802    -87    193    -76       C  
ATOM   1404  CG  LEU A 173      -5.648 159.822 391.771  1.00 17.87           C  
ANISOU 1404  CG  LEU A 173     2609   2123   2059   -123    178    -54       C  
ATOM   1405  CD1 LEU A 173      -5.265 159.981 393.280  1.00 17.59           C  
ANISOU 1405  CD1 LEU A 173     2502   2159   2022   -122    171    -89       C  
ATOM   1406  CD2 LEU A 173      -7.113 159.336 391.646  1.00 18.25           C  
ANISOU 1406  CD2 LEU A 173     2653   2236   2047   -143    149    -31       C  
ATOM   1407  N   ILE A 174      -1.973 160.587 391.172  1.00 13.82           N  
ANISOU 1407  N   ILE A 174     2138   1438   1673    -97    257    -80       N  
ATOM   1408  CA  ILE A 174      -0.795 159.825 390.696  1.00 13.23           C  
ANISOU 1408  CA  ILE A 174     2098   1322   1608   -106    279    -66       C  
ATOM   1409  C   ILE A 174      -0.688 158.430 391.363  1.00 17.42           C  
ANISOU 1409  C   ILE A 174     2624   1881   2112   -124    258    -48       C  
ATOM   1410  O   ILE A 174      -1.506 158.057 392.218  1.00 15.66           O  
ANISOU 1410  O   ILE A 174     2371   1720   1858   -139    228    -37       O  
ATOM   1411  CB  ILE A 174       0.512 160.655 390.934  1.00 14.83           C  
ANISOU 1411  CB  ILE A 174     2279   1495   1859    -94    307    -97       C  
ATOM   1412  CG1 ILE A 174       0.735 160.865 392.442  1.00 15.37           C  
ANISOU 1412  CG1 ILE A 174     2286   1616   1937    -87    297   -133       C  
ATOM   1413  CG2 ILE A 174       0.475 162.015 390.192  1.00 15.71           C  
ANISOU 1413  CG2 ILE A 174     2400   1562   2009    -85    319   -100       C  
ATOM   1414  CD1 ILE A 174       2.214 161.210 392.812  1.00 19.95           C  
ANISOU 1414  CD1 ILE A 174     2846   2177   2557    -81    323   -161       C  
ATOM   1415  N   ASP A 175       0.377 157.704 390.984  1.00 15.55           N  
ANISOU 1415  N   ASP A 175     2412   1604   1891   -124    270    -46       N  
ATOM   1416  CA  ASP A 175       0.782 156.389 391.478  1.00 15.05           C  
ANISOU 1416  CA  ASP A 175     2351   1542   1825   -134    244    -29       C  
ATOM   1417  C   ASP A 175      -0.332 155.375 391.381  1.00 17.05           C  
ANISOU 1417  C   ASP A 175     2625   1806   2046   -161    203     10       C  
ATOM   1418  O   ASP A 175      -0.964 154.998 392.374  1.00 18.50           O  
ANISOU 1418  O   ASP A 175     2778   2044   2207   -185    170     37       O  
ATOM   1419  CB  ASP A 175       1.417 156.411 392.885  1.00 16.50           C  
ANISOU 1419  CB  ASP A 175     2482   1768   2020   -134    236    -38       C  
ATOM   1420  CG  ASP A 175       2.266 155.162 393.134  1.00 27.36           C  
ANISOU 1420  CG  ASP A 175     3867   3118   3412   -135    213    -22       C  
ATOM   1421  OD1 ASP A 175       2.175 154.205 392.330  1.00 24.10           O  
ANISOU 1421  OD1 ASP A 175     3498   2656   3003   -138    195     -7       O  
ATOM   1422  OD2 ASP A 175       3.045 155.156 394.111  1.00 30.89           O1-
ANISOU 1422  OD2 ASP A 175     4273   3591   3871   -131    211    -29       O1-
ATOM   1423  N   TRP A 176      -0.498 154.883 390.166  1.00 15.07           N  
ANISOU 1423  N   TRP A 176     2423   1511   1793   -160    204     13       N  
ATOM   1424  CA  TRP A 176      -1.513 153.890 389.824  1.00 15.03           C  
ANISOU 1424  CA  TRP A 176     2445   1503   1764   -186    166     44       C  
ATOM   1425  C   TRP A 176      -0.931 152.456 389.941  1.00 17.99           C  
ANISOU 1425  C   TRP A 176     2837   1830   2167   -194    126     55       C  
ATOM   1426  O   TRP A 176      -1.510 151.507 389.398  1.00 18.51           O  
ANISOU 1426  O   TRP A 176     2936   1868   2231   -212     91     69       O  
ATOM   1427  CB  TRP A 176      -2.035 154.207 388.401  1.00 14.12           C  
ANISOU 1427  CB  TRP A 176     2366   1370   1630   -180    187     34       C  
ATOM   1428  CG  TRP A 176      -2.756 155.528 388.362  1.00 13.53           C  
ANISOU 1428  CG  TRP A 176     2273   1332   1535   -174    208     34       C  
ATOM   1429  CD1 TRP A 176      -2.198 156.782 388.310  1.00 15.23           C  
ANISOU 1429  CD1 TRP A 176     2472   1543   1772   -151    243     13       C  
ATOM   1430  CD2 TRP A 176      -4.146 155.714 388.616  1.00 13.40           C  
ANISOU 1430  CD2 TRP A 176     2244   1366   1482   -190    185     54       C  
ATOM   1431  CE2 TRP A 176      -4.390 157.111 388.639  1.00 15.49           C  
ANISOU 1431  CE2 TRP A 176     2486   1648   1752   -168    206     38       C  
ATOM   1432  CE3 TRP A 176      -5.238 154.825 388.788  1.00 15.28           C  
ANISOU 1432  CE3 TRP A 176     2486   1636   1684   -224    146     85       C  
ATOM   1433  NE1 TRP A 176      -3.185 157.744 388.441  1.00 14.67           N  
ANISOU 1433  NE1 TRP A 176     2383   1503   1688   -147    238     16       N  
ATOM   1434  CZ2 TRP A 176      -5.677 157.638 388.809  1.00 15.54           C  
ANISOU 1434  CZ2 TRP A 176     2470   1705   1729   -168    188     41       C  
ATOM   1435  CZ3 TRP A 176      -6.511 155.350 388.954  1.00 16.73           C  
ANISOU 1435  CZ3 TRP A 176     2646   1881   1829   -231    135     93       C  
ATOM   1436  CH2 TRP A 176      -6.723 156.736 388.993  1.00 16.57           C  
ANISOU 1436  CH2 TRP A 176     2600   1882   1814   -200    156     67       C  
ATOM   1437  N   GLY A 177       0.173 152.307 390.675  1.00 17.15           N  
ANISOU 1437  N   GLY A 177     2708   1714   2092   -179    125     46       N  
ATOM   1438  CA  GLY A 177       0.858 151.022 390.833  1.00 18.30           C  
ANISOU 1438  CA  GLY A 177     2867   1806   2279   -176     81     52       C  
ATOM   1439  C   GLY A 177       0.050 149.972 391.591  1.00 21.17           C  
ANISOU 1439  C   GLY A 177     3230   2174   2640   -222     12    117       C  
ATOM   1440  O   GLY A 177       0.315 148.768 391.451  1.00 20.81           O  
ANISOU 1440  O   GLY A 177     3209   2062   2636   -225    -41    129       O  
ATOM   1441  N   LEU A 178      -0.919 150.406 392.430  1.00 16.69           N  
ANISOU 1441  N   LEU A 178     2629   1687   2026   -259      5    160       N  
ATOM   1442  CA  LEU A 178      -1.769 149.439 393.151  1.00 15.96           C  
ANISOU 1442  CA  LEU A 178     2529   1618   1919   -317    -62    234       C  
ATOM   1443  C   LEU A 178      -3.173 149.350 392.538  1.00 19.22           C  
ANISOU 1443  C   LEU A 178     2962   2051   2290   -351    -73    252       C  
ATOM   1444  O   LEU A 178      -4.006 148.574 393.026  1.00 18.70           O  
ANISOU 1444  O   LEU A 178     2889   2012   2206   -408   -129    317       O  
ATOM   1445  CB  LEU A 178      -1.898 149.786 394.656  1.00 16.91           C  
ANISOU 1445  CB  LEU A 178     2581   1842   2001   -347    -72    276       C  
ATOM   1446  CG  LEU A 178      -0.642 149.550 395.512  1.00 23.75           C  
ANISOU 1446  CG  LEU A 178     3420   2700   2904   -332    -84    283       C  
ATOM   1447  CD1 LEU A 178      -0.873 150.010 396.938  1.00 24.05           C  
ANISOU 1447  CD1 LEU A 178     3383   2865   2891   -363    -88    316       C  
ATOM   1448  CD2 LEU A 178      -0.237 148.070 395.507  1.00 29.99           C  
ANISOU 1448  CD2 LEU A 178     4243   3401   3751   -348   -157    332       C  
ATOM   1449  N   ALA A 179      -3.437 150.127 391.474  1.00 14.88           N  
ANISOU 1449  N   ALA A 179     2434   1494   1725   -320    -24    201       N  
ATOM   1450  CA  ALA A 179      -4.773 150.158 390.868  1.00 14.83           C  
ANISOU 1450  CA  ALA A 179     2442   1517   1675   -346    -30    214       C  
ATOM   1451  C   ALA A 179      -5.142 148.808 390.262  1.00 17.84           C  
ANISOU 1451  C   ALA A 179     2867   1831   2079   -377    -84    237       C  
ATOM   1452  O   ALA A 179      -4.246 148.051 389.870  1.00 18.79           O  
ANISOU 1452  O   ALA A 179     3017   1865   2257   -355   -104    215       O  
ATOM   1453  CB  ALA A 179      -4.858 151.277 389.827  1.00 14.87           C  
ANISOU 1453  CB  ALA A 179     2462   1524   1666   -305     30    161       C  
ATOM   1454  N   GLU A 180      -6.437 148.500 390.191  1.00 15.68           N  
ANISOU 1454  N   GLU A 180     2594   1598   1764   -425   -113    274       N  
ATOM   1455  CA  GLU A 180      -6.868 147.190 389.661  1.00 16.58           C  
ANISOU 1455  CA  GLU A 180     2748   1646   1905   -462   -174    297       C  
ATOM   1456  C   GLU A 180      -8.220 147.319 388.966  1.00 18.71           C  
ANISOU 1456  C   GLU A 180     3027   1961   2120   -489   -171    299       C  
ATOM   1457  O   GLU A 180      -8.990 148.239 389.246  1.00 18.26           O  
ANISOU 1457  O   GLU A 180     2937   2001   2003   -494   -141    306       O  
ATOM   1458  CB  GLU A 180      -6.914 146.184 390.850  1.00 19.41           C  
ANISOU 1458  CB  GLU A 180     3087   2003   2284   -523   -249    379       C  
ATOM   1459  CG  GLU A 180      -7.139 144.706 390.572  1.00 30.82           C  
ANISOU 1459  CG  GLU A 180     4571   3356   3784   -568   -332    415       C  
ATOM   1460  CD  GLU A 180      -6.311 144.061 389.482  1.00 30.73           C  
ANISOU 1460  CD  GLU A 180     4610   3216   3850   -516   -344    344       C  
ATOM   1461  OE1 GLU A 180      -5.391 143.263 389.779  1.00 34.73           O  
ANISOU 1461  OE1 GLU A 180     5127   3636   4434   -503   -393    348       O  
ATOM   1462  OE2 GLU A 180      -6.633 144.328 388.309  1.00 25.99           O1-
ANISOU 1462  OE2 GLU A 180     4034   2610   3231   -489   -308    281       O1-
ATOM   1463  N   PHE A 181      -8.499 146.402 388.042  1.00 15.94           N  
ANISOU 1463  N   PHE A 181     2718   1542   1795   -503   -205    286       N  
ATOM   1464  CA  PHE A 181      -9.763 146.355 387.319  1.00 15.69           C  
ANISOU 1464  CA  PHE A 181     2698   1549   1716   -533   -209    288       C  
ATOM   1465  C   PHE A 181     -10.808 145.709 388.203  1.00 20.44           C  
ANISOU 1465  C   PHE A 181     3275   2201   2288   -617   -270    369       C  
ATOM   1466  O   PHE A 181     -10.537 144.658 388.804  1.00 20.59           O  
ANISOU 1466  O   PHE A 181     3300   2166   2356   -660   -336    419       O  
ATOM   1467  CB  PHE A 181      -9.602 145.514 386.042  1.00 18.01           C  
ANISOU 1467  CB  PHE A 181     3041   1752   2052   -519   -230    235       C  
ATOM   1468  CG  PHE A 181      -8.724 146.197 385.014  1.00 18.93           C  
ANISOU 1468  CG  PHE A 181     3171   1849   2174   -444   -166    155       C  
ATOM   1469  CD1 PHE A 181      -9.277 147.054 384.062  1.00 18.83           C  
ANISOU 1469  CD1 PHE A 181     3159   1892   2104   -424   -114    126       C  
ATOM   1470  CD2 PHE A 181      -7.338 146.012 385.015  1.00 19.42           C  
ANISOU 1470  CD2 PHE A 181     3239   1845   2296   -398   -159    114       C  
ATOM   1471  CE1 PHE A 181      -8.464 147.698 383.109  1.00 20.32           C  
ANISOU 1471  CE1 PHE A 181     3355   2075   2291   -367    -59     66       C  
ATOM   1472  CE2 PHE A 181      -6.523 146.649 384.049  1.00 20.02           C  
ANISOU 1472  CE2 PHE A 181     3320   1921   2367   -339   -100     44       C  
ATOM   1473  CZ  PHE A 181      -7.089 147.494 383.110  1.00 19.70           C  
ANISOU 1473  CZ  PHE A 181     3279   1940   2265   -328    -50     25       C  
ATOM   1474  N   TYR A 182     -11.991 146.321 388.285  1.00 16.59           N  
ANISOU 1474  N   TYR A 182     2758   1823   1723   -642   -252    386       N  
ATOM   1475  CA  TYR A 182     -13.092 145.797 389.080  1.00 17.47           C  
ANISOU 1475  CA  TYR A 182     2836   2014   1789   -728   -305    462       C  
ATOM   1476  C   TYR A 182     -13.928 144.796 388.239  1.00 21.24           C  
ANISOU 1476  C   TYR A 182     3349   2447   2272   -779   -353    473       C  
ATOM   1477  O   TYR A 182     -14.456 145.171 387.186  1.00 19.73           O  
ANISOU 1477  O   TYR A 182     3177   2268   2053   -752   -320    422       O  
ATOM   1478  CB  TYR A 182     -14.019 146.922 389.582  1.00 19.33           C  
ANISOU 1478  CB  TYR A 182     3011   2402   1933   -729   -266    463       C  
ATOM   1479  CG  TYR A 182     -15.201 146.328 390.329  1.00 19.46           C  
ANISOU 1479  CG  TYR A 182     2985   2521   1890   -825   -320    539       C  
ATOM   1480  CD1 TYR A 182     -15.029 145.704 391.562  1.00 21.12           C  
ANISOU 1480  CD1 TYR A 182     3158   2766   2099   -891   -371    619       C  
ATOM   1481  CD2 TYR A 182     -16.477 146.334 389.774  1.00 20.69           C  
ANISOU 1481  CD2 TYR A 182     3134   2742   1986   -856   -325    538       C  
ATOM   1482  CE1 TYR A 182     -16.095 145.074 392.214  1.00 23.96           C  
ANISOU 1482  CE1 TYR A 182     3476   3226   2400   -994   -426    701       C  
ATOM   1483  CE2 TYR A 182     -17.556 145.738 390.429  1.00 21.21           C  
ANISOU 1483  CE2 TYR A 182     3157   2910   1993   -953   -376    610       C  
ATOM   1484  CZ  TYR A 182     -17.363 145.120 391.655  1.00 23.50           C  
ANISOU 1484  CZ  TYR A 182     3410   3239   2282  -1024   -426    694       C  
ATOM   1485  OH  TYR A 182     -18.430 144.512 392.289  1.00 25.13           O  
ANISOU 1485  OH  TYR A 182     3568   3556   2422  -1132   -480    776       O  
ATOM   1486  N   HIS A 183     -14.053 143.549 388.731  1.00 20.65           N  
ANISOU 1486  N   HIS A 183     3283   2325   2237   -855   -435    542       N  
ATOM   1487  CA  HIS A 183     -14.845 142.489 388.106  1.00 21.34           C  
ANISOU 1487  CA  HIS A 183     3402   2364   2342   -917   -496    560       C  
ATOM   1488  C   HIS A 183     -15.792 142.003 389.207  1.00 25.77           C  
ANISOU 1488  C   HIS A 183     3917   3019   2855  -1027   -556    670       C  
ATOM   1489  O   HIS A 183     -15.322 141.567 390.260  1.00 25.14           O  
ANISOU 1489  O   HIS A 183     3818   2932   2803  -1068   -600    743       O  
ATOM   1490  CB  HIS A 183     -13.957 141.348 387.599  1.00 22.78           C  
ANISOU 1490  CB  HIS A 183     3640   2375   2640   -904   -554    535       C  
ATOM   1491  CG  HIS A 183     -13.026 141.755 386.497  1.00 24.63           C  
ANISOU 1491  CG  HIS A 183     3908   2539   2911   -802   -497    423       C  
ATOM   1492  CD2 HIS A 183     -11.694 142.014 386.541  1.00 26.20           C  
ANISOU 1492  CD2 HIS A 183     4115   2678   3161   -730   -469    379       C  
ATOM   1493  ND1 HIS A 183     -13.474 141.906 385.192  1.00 26.09           N  
ANISOU 1493  ND1 HIS A 183     4115   2725   3073   -774   -467    349       N  
ATOM   1494  CE1 HIS A 183     -12.404 142.263 384.489  1.00 25.45           C  
ANISOU 1494  CE1 HIS A 183     4052   2593   3024   -689   -421    266       C  
ATOM   1495  NE2 HIS A 183     -11.305 142.321 385.251  1.00 25.84           N  
ANISOU 1495  NE2 HIS A 183     4095   2602   3121   -660   -421    278       N  
ATOM   1496  N   PRO A 184     -17.122 142.147 389.017  1.00 24.23           N  
ANISOU 1496  N   PRO A 184     3696   2930   2579  -1078   -554    686       N  
ATOM   1497  CA  PRO A 184     -18.052 141.807 390.105  1.00 25.26           C  
ANISOU 1497  CA  PRO A 184     3769   3184   2644  -1187   -603    790       C  
ATOM   1498  C   PRO A 184     -17.929 140.355 390.540  1.00 29.16           C  
ANISOU 1498  C   PRO A 184     4285   3583   3212  -1283   -709    886       C  
ATOM   1499  O   PRO A 184     -17.817 139.454 389.690  1.00 27.74           O  
ANISOU 1499  O   PRO A 184     4166   3259   3116  -1290   -757    864       O  
ATOM   1500  CB  PRO A 184     -19.428 142.149 389.545  1.00 27.88           C  
ANISOU 1500  CB  PRO A 184     4078   3627   2887  -1212   -583    770       C  
ATOM   1501  CG  PRO A 184     -19.257 142.172 388.054  1.00 31.02           C  
ANISOU 1501  CG  PRO A 184     4539   3917   3329  -1142   -554    676       C  
ATOM   1502  CD  PRO A 184     -17.842 142.663 387.832  1.00 25.75           C  
ANISOU 1502  CD  PRO A 184     3903   3152   2727  -1039   -507    612       C  
ATOM   1503  N   GLY A 185     -17.885 140.169 391.857  1.00 27.87           N  
ANISOU 1503  N   GLY A 185     4070   3498   3022  -1352   -747    988       N  
ATOM   1504  CA  GLY A 185     -17.717 138.869 392.493  1.00 28.79           C  
ANISOU 1504  CA  GLY A 185     4196   3535   3206  -1452   -856   1105       C  
ATOM   1505  C   GLY A 185     -16.275 138.433 392.658  1.00 32.36           C  
ANISOU 1505  C   GLY A 185     4691   3827   3777  -1400   -885   1102       C  
ATOM   1506  O   GLY A 185     -16.032 137.413 393.295  1.00 33.83           O  
ANISOU 1506  O   GLY A 185     4883   3944   4027  -1476   -981   1206       O  
ATOM   1507  N  AGLN A 186     -15.302 139.194 392.094  0.50 28.50           N  
ANISOU 1507  N  AGLN A 186     4229   3280   3319  -1271   -808    987       N  
ATOM   1508  N  BGLN A 186     -15.307 139.185 392.091  0.50 28.87           N  
ANISOU 1508  N  BGLN A 186     4276   3326   3366  -1272   -809    987       N  
ATOM   1509  CA AGLN A 186     -13.882 138.854 392.226  0.50 28.32           C  
ANISOU 1509  CA AGLN A 186     4240   3118   3402  -1212   -829    970       C  
ATOM   1510  CA BGLN A 186     -13.896 138.825 392.228  0.50 28.90           C  
ANISOU 1510  CA BGLN A 186     4314   3190   3477  -1214   -832    972       C  
ATOM   1511  C  AGLN A 186     -13.381 139.121 393.650  0.50 33.22           C  
ANISOU 1511  C  AGLN A 186     4802   3828   3991  -1236   -834   1053       C  
ATOM   1512  C  BGLN A 186     -13.387 139.113 393.646  0.50 33.49           C  
ANISOU 1512  C  BGLN A 186     4837   3862   4026  -1237   -835   1053       C  
ATOM   1513  O  AGLN A 186     -13.737 140.136 394.262  0.50 31.68           O  
ANISOU 1513  O  AGLN A 186     4543   3804   3689  -1233   -769   1051       O  
ATOM   1514  O  BGLN A 186     -13.749 140.129 394.252  0.50 32.00           O  
ANISOU 1514  O  BGLN A 186     4584   3844   3730  -1234   -770   1051       O  
ATOM   1515  CB AGLN A 186     -13.005 139.587 391.176  0.50 28.47           C  
ANISOU 1515  CB AGLN A 186     4297   3065   3453  -1077   -745    825       C  
ATOM   1516  CB BGLN A 186     -13.022 139.516 391.157  0.50 29.31           C  
ANISOU 1516  CB BGLN A 186     4406   3165   3564  -1080   -750    827       C  
ATOM   1517  CG AGLN A 186     -11.613 138.959 390.980  0.50 38.15           C  
ANISOU 1517  CG AGLN A 186     5568   4122   4805  -1015   -781    788       C  
ATOM   1518  CG BGLN A 186     -11.644 138.867 390.953  0.50 44.76           C  
ANISOU 1518  CG BGLN A 186     6408   4951   5647  -1020   -788    791       C  
ATOM   1519  CD AGLN A 186     -10.791 139.543 389.845  0.50 49.50           C  
ANISOU 1519  CD AGLN A 186     7039   5498   6270   -896   -706    648       C  
ATOM   1520  CD BGLN A 186     -11.608 137.718 389.959  0.50 63.70           C  
ANISOU 1520  CD BGLN A 186     8867   7184   8152  -1020   -861    749       C  
ATOM   1521  NE2AGLN A 186     -11.294 139.474 388.623  0.50 37.08           N  
ANISOU 1521  NE2AGLN A 186     5497   3896   4694   -876   -689    572       N  
ATOM   1522  NE2BGLN A 186     -10.470 137.554 389.303  0.50 58.75           N  
ANISOU 1522  NE2BGLN A 186     8275   6437   7611   -927   -854    652       N  
ATOM   1523  OE1AGLN A 186      -9.653 139.979 390.033  0.50 45.62           O  
ANISOU 1523  OE1AGLN A 186     6543   4983   5806   -824   -668    607       O  
ATOM   1524  OE1BGLN A 186     -12.560 136.943 389.791  0.50 56.15           O  
ANISOU 1524  OE1BGLN A 186     7923   6208   7204  -1103   -929    798       O  
ATOM   1525  N   GLU A 187     -12.568 138.193 394.174  1.00 31.76           N  
ANISOU 1525  N   GLU A 187     4636   3531   3902  -1260   -917   1121       N  
ATOM   1526  CA  GLU A 187     -11.952 138.316 395.500  1.00 32.66           C  
ANISOU 1526  CA  GLU A 187     4697   3716   3997  -1282   -932   1204       C  
ATOM   1527  C   GLU A 187     -10.547 138.885 395.288  1.00 35.81           C  
ANISOU 1527  C   GLU A 187     5116   4040   4451  -1156   -872   1104       C  
ATOM   1528  O   GLU A 187      -9.765 138.339 394.509  1.00 37.70           O  
ANISOU 1528  O   GLU A 187     5418   4107   4801  -1095   -898   1042       O  
ATOM   1529  CB  GLU A 187     -11.943 136.968 396.230  1.00 35.46           C  
ANISOU 1529  CB  GLU A 187     5054   3998   4421  -1391  -1066   1354       C  
ATOM   1530  CG  GLU A 187     -13.352 136.536 396.615  1.00 45.51           C  
ANISOU 1530  CG  GLU A 187     6290   5385   5616  -1531  -1119   1468       C  
ATOM   1531  CD  GLU A 187     -13.467 135.292 397.476  1.00 67.79           C  
ANISOU 1531  CD  GLU A 187     9102   8167   8489  -1662  -1256   1645       C  
ATOM   1532  OE1 GLU A 187     -12.714 134.322 397.229  1.00 59.40           O  
ANISOU 1532  OE1 GLU A 187     8100   6898   7573  -1647  -1344   1663       O  
ATOM   1533  OE2 GLU A 187     -14.337 135.274 398.378  1.00 55.77           O1-
ANISOU 1533  OE2 GLU A 187     7508   6822   6861  -1781  -1280   1765       O1-
ATOM   1534  N   TYR A 188     -10.265 140.040 395.896  1.00 28.46           N  
ANISOU 1534  N   TYR A 188     4130   3245   3440  -1114   -789   1073       N  
ATOM   1535  CA  TYR A 188      -9.002 140.734 395.706  1.00 26.88           C  
ANISOU 1535  CA  TYR A 188     3941   2996   3277  -1001   -723    977       C  
ATOM   1536  C   TYR A 188      -8.083 140.609 396.907  1.00 30.75           C  
ANISOU 1536  C   TYR A 188     4390   3510   3783  -1009   -752   1043       C  
ATOM   1537  O   TYR A 188      -8.540 140.331 398.012  1.00 29.72           O  
ANISOU 1537  O   TYR A 188     4204   3489   3599  -1100   -800   1159       O  
ATOM   1538  CB  TYR A 188      -9.279 142.235 395.459  1.00 25.75           C  
ANISOU 1538  CB  TYR A 188     3765   2977   3042   -939   -608    882       C  
ATOM   1539  CG  TYR A 188      -9.989 142.485 394.151  1.00 24.80           C  
ANISOU 1539  CG  TYR A 188     3688   2824   2910   -911   -570    804       C  
ATOM   1540  CD1 TYR A 188      -9.272 142.631 392.966  1.00 25.53           C  
ANISOU 1540  CD1 TYR A 188     3837   2796   3065   -821   -531    699       C  
ATOM   1541  CD2 TYR A 188     -11.379 142.598 394.099  1.00 25.46           C  
ANISOU 1541  CD2 TYR A 188     3746   3014   2912   -974   -572    833       C  
ATOM   1542  CE1 TYR A 188      -9.926 142.817 391.742  1.00 26.08           C  
ANISOU 1542  CE1 TYR A 188     3943   2847   3121   -800   -500    634       C  
ATOM   1543  CE2 TYR A 188     -12.043 142.804 392.883  1.00 25.54           C  
ANISOU 1543  CE2 TYR A 188     3795   3000   2911   -948   -540    765       C  
ATOM   1544  CZ  TYR A 188     -11.311 142.895 391.709  1.00 27.70           C  
ANISOU 1544  CZ  TYR A 188     4127   3148   3250   -863   -506    669       C  
ATOM   1545  OH  TYR A 188     -11.956 143.090 390.514  1.00 25.49           O  
ANISOU 1545  OH  TYR A 188     3878   2856   2951   -841   -477    606       O  
ATOM   1546  N   ASN A 189      -6.793 140.904 396.689  1.00 28.74           N  
ANISOU 1546  N   ASN A 189     4156   3173   3590   -913   -717    966       N  
ATOM   1547  CA  ASN A 189      -5.794 140.940 397.755  1.00 29.75           C  
ANISOU 1547  CA  ASN A 189     4244   3328   3731   -902   -730   1008       C  
ATOM   1548  C   ASN A 189      -6.132 142.132 398.665  1.00 31.62           C  
ANISOU 1548  C   ASN A 189     4397   3771   3846   -914   -658   1007       C  
ATOM   1549  O   ASN A 189      -6.348 143.244 398.176  1.00 30.38           O  
ANISOU 1549  O   ASN A 189     4233   3671   3638   -858   -568    908       O  
ATOM   1550  CB  ASN A 189      -4.412 141.115 397.140  1.00 31.10           C  
ANISOU 1550  CB  ASN A 189     4454   3376   3986   -790   -695    903       C  
ATOM   1551  CG  ASN A 189      -3.265 140.829 398.078  1.00 49.50           C  
ANISOU 1551  CG  ASN A 189     6758   5689   6361   -775   -731    947       C  
ATOM   1552  ND2 ASN A 189      -2.168 140.336 397.523  1.00 44.80           N  
ANISOU 1552  ND2 ASN A 189     6208   4944   5872   -702   -754    889       N  
ATOM   1553  OD1 ASN A 189      -3.332 141.064 399.291  1.00 35.98           O  
ANISOU 1553  OD1 ASN A 189     4979   4106   4584   -826   -738   1027       O  
ATOM   1554  N   VAL A 190      -6.178 141.906 399.985  1.00 27.99           N  
ANISOU 1554  N   VAL A 190     3871   3426   3339   -986   -702   1115       N  
ATOM   1555  CA  VAL A 190      -6.489 142.998 400.913  1.00 27.05           C  
ANISOU 1555  CA  VAL A 190     3660   3517   3102   -996   -640   1103       C  
ATOM   1556  C   VAL A 190      -5.252 143.821 401.276  1.00 28.71           C  
ANISOU 1556  C   VAL A 190     3844   3738   3325   -910   -579   1026       C  
ATOM   1557  O   VAL A 190      -5.399 144.864 401.912  1.00 28.84           O  
ANISOU 1557  O   VAL A 190     3788   3912   3257   -898   -519    982       O  
ATOM   1558  CB  VAL A 190      -7.270 142.550 402.175  1.00 31.38           C  
ANISOU 1558  CB  VAL A 190     4125   4235   3561  -1120   -704   1243       C  
ATOM   1559  CG1 VAL A 190      -8.613 141.918 401.802  1.00 31.36           C  
ANISOU 1559  CG1 VAL A 190     4137   4248   3528  -1211   -752   1310       C  
ATOM   1560  CG2 VAL A 190      -6.434 141.616 403.059  1.00 31.76           C  
ANISOU 1560  CG2 VAL A 190     4161   4245   3662  -1164   -790   1362       C  
ATOM   1561  N   ARG A 191      -4.050 143.359 400.891  1.00 26.19           N  
ANISOU 1561  N   ARG A 191     3579   3259   3111   -850   -597   1002       N  
ATOM   1562  CA  ARG A 191      -2.782 144.036 401.193  1.00 27.57           C  
ANISOU 1562  CA  ARG A 191     3734   3434   3307   -770   -545    932       C  
ATOM   1563  C   ARG A 191      -2.510 145.173 400.194  1.00 29.84           C  
ANISOU 1563  C   ARG A 191     4052   3687   3600   -675   -443    785       C  
ATOM   1564  O   ARG A 191      -1.569 145.148 399.393  1.00 30.33           O  
ANISOU 1564  O   ARG A 191     4166   3620   3739   -601   -422    714       O  
ATOM   1565  CB  ARG A 191      -1.618 143.024 401.317  1.00 32.46           C  
ANISOU 1565  CB  ARG A 191     4387   3916   4031   -751   -615    976       C  
ATOM   1566  CG  ARG A 191      -1.907 141.923 402.332  1.00 48.21           C  
ANISOU 1566  CG  ARG A 191     6351   5942   6025   -852   -725   1139       C  
ATOM   1567  CD  ARG A 191      -0.671 141.482 403.089  1.00 71.61           C  
ANISOU 1567  CD  ARG A 191     9294   8870   9043   -832   -771   1184       C  
ATOM   1568  NE  ARG A 191      -0.369 142.384 404.204  1.00 88.52           N  
ANISOU 1568  NE  ARG A 191    11345  11197  11092   -835   -719   1181       N  
ATOM   1569  CZ  ARG A 191       0.681 142.261 405.009  1.00104.28           C  
ANISOU 1569  CZ  ARG A 191    13304  13212  13108   -817   -741   1212       C  
ATOM   1570  NH1 ARG A 191       1.547 141.269 404.836  1.00 91.29           N1+
ANISOU 1570  NH1 ARG A 191    11705  11404  11575   -791   -817   1251       N1+
ATOM   1571  NH2 ARG A 191       0.876 143.129 405.993  1.00 93.11           N  
ANISOU 1571  NH2 ARG A 191    11799  11976  11601   -821   -689   1197       N  
ATOM   1572  N   VAL A 192      -3.411 146.156 400.221  1.00 25.39           N  
ANISOU 1572  N   VAL A 192     3450   3246   2952   -682   -387    744       N  
ATOM   1573  CA  VAL A 192      -3.367 147.347 399.369  1.00 24.00           C  
ANISOU 1573  CA  VAL A 192     3291   3056   2771   -607   -298    622       C  
ATOM   1574  C   VAL A 192      -3.577 148.579 400.237  1.00 25.99           C  
ANISOU 1574  C   VAL A 192     3459   3472   2945   -599   -246    579       C  
ATOM   1575  O   VAL A 192      -4.015 148.453 401.394  1.00 24.15           O  
ANISOU 1575  O   VAL A 192     3151   3382   2644   -660   -277    641       O  
ATOM   1576  CB  VAL A 192      -4.404 147.267 398.202  1.00 26.79           C  
ANISOU 1576  CB  VAL A 192     3698   3360   3119   -613   -292    601       C  
ATOM   1577  CG1 VAL A 192      -4.143 146.049 397.317  1.00 27.35           C  
ANISOU 1577  CG1 VAL A 192     3850   3269   3275   -615   -347    625       C  
ATOM   1578  CG2 VAL A 192      -5.848 147.254 398.716  1.00 26.84           C  
ANISOU 1578  CG2 VAL A 192     3656   3504   3036   -690   -316    658       C  
ATOM   1579  N   ALA A 193      -3.333 149.786 399.654  1.00 23.33           N  
ANISOU 1579  N   ALA A 193     3129   3120   2615   -527   -171    471       N  
ATOM   1580  CA  ALA A 193      -3.446 151.089 400.307  1.00 21.93           C  
ANISOU 1580  CA  ALA A 193     2877   3069   2386   -501   -121    402       C  
ATOM   1581  C   ALA A 193      -2.414 151.251 401.431  1.00 26.68           C  
ANISOU 1581  C   ALA A 193     3419   3732   2988   -494   -119    401       C  
ATOM   1582  O   ALA A 193      -1.817 150.275 401.910  1.00 28.82           O  
ANISOU 1582  O   ALA A 193     3692   3977   3280   -524   -167    477       O  
ATOM   1583  CB  ALA A 193      -4.886 151.333 400.822  1.00 22.80           C  
ANISOU 1583  CB  ALA A 193     2924   3334   2405   -552   -135    420       C  
ATOM   1584  N  ASER A 194      -2.177 152.486 401.835  0.50 21.72           N  
ANISOU 1584  N  ASER A 194     2735   3175   2341   -452    -69    314       N  
ATOM   1585  N  BSER A 194      -2.190 152.502 401.828  0.50 21.19           N  
ANISOU 1585  N  BSER A 194     2667   3109   2273   -451    -68    313       N  
ATOM   1586  CA ASER A 194      -1.247 152.722 402.922  0.50 21.28           C  
ANISOU 1586  CA ASER A 194     2614   3194   2278   -445    -64    303       C  
ATOM   1587  CA BSER A 194      -1.301 152.856 402.922  0.50 20.44           C  
ANISOU 1587  CA BSER A 194     2503   3095   2169   -442    -59    293       C  
ATOM   1588  C  ASER A 194      -2.030 152.560 404.212  0.50 23.47           C  
ANISOU 1588  C  ASER A 194     2792   3668   2459   -511   -100    352       C  
ATOM   1589  C  BSER A 194      -2.072 152.508 404.205  0.50 22.80           C  
ANISOU 1589  C  BSER A 194     2708   3583   2373   -514   -102    357       C  
ATOM   1590  O  ASER A 194      -3.225 152.866 404.248  0.50 21.33           O  
ANISOU 1590  O  ASER A 194     2487   3491   2127   -534   -101    341       O  
ATOM   1591  O  BSER A 194      -3.294 152.660 404.229  0.50 20.36           O  
ANISOU 1591  O  BSER A 194     2370   3364   2003   -545   -110    360       O  
ATOM   1592  CB ASER A 194      -0.602 154.092 402.791  0.50 26.35           C  
ANISOU 1592  CB ASER A 194     3238   3823   2950   -375      0    184       C  
ATOM   1593  CB BSER A 194      -0.999 154.353 402.872  0.50 24.84           C  
ANISOU 1593  CB BSER A 194     3029   3670   2739   -378      3    170       C  
ATOM   1594  OG ASER A 194       0.032 154.127 401.524  0.50 36.33           O  
ANISOU 1594  OG ASER A 194     4593   4918   4291   -329     27    157       O  
ATOM   1595  OG BSER A 194      -0.536 154.870 404.108  0.50 33.40           O  
ANISOU 1595  OG BSER A 194     4019   4884   3789   -377     10    135       O  
ATOM   1596  N   ARG A 195      -1.375 152.020 405.242  1.00 21.27           N  
ANISOU 1596  N   ARG A 195     2462   3457   2162   -543   -132    412       N  
ATOM   1597  CA  ARG A 195      -2.023 151.677 406.522  1.00 22.07           C  
ANISOU 1597  CA  ARG A 195     2463   3761   2163   -621   -175    483       C  
ATOM   1598  C   ARG A 195      -3.141 152.620 406.978  1.00 23.39           C  
ANISOU 1598  C   ARG A 195     2541   4108   2239   -628   -151    411       C  
ATOM   1599  O   ARG A 195      -4.256 152.163 407.253  1.00 22.25           O  
ANISOU 1599  O   ARG A 195     2360   4075   2019   -697   -187    476       O  
ATOM   1600  CB  ARG A 195      -0.982 151.531 407.635  1.00 24.32           C  
ANISOU 1600  CB  ARG A 195     2682   4122   2435   -629   -188    510       C  
ATOM   1601  CG  ARG A 195      -1.629 151.022 408.928  1.00 25.78           C  
ANISOU 1601  CG  ARG A 195     2762   4525   2509   -723   -241    606       C  
ATOM   1602  CD  ARG A 195      -0.721 151.210 410.126  1.00 31.63           C  
ANISOU 1602  CD  ARG A 195     3412   5390   3215   -725   -241    605       C  
ATOM   1603  NE  ARG A 195       0.580 150.587 409.892  1.00 31.89           N  
ANISOU 1603  NE  ARG A 195     3512   5264   3341   -696   -259    647       N  
ATOM   1604  CZ  ARG A 195       1.750 151.093 410.263  1.00 41.13           C  
ANISOU 1604  CZ  ARG A 195     4656   6433   4540   -643   -227    583       C  
ATOM   1605  NH1 ARG A 195       1.805 152.238 410.927  1.00 32.95           N1+
ANISOU 1605  NH1 ARG A 195     3526   5543   3449   -615   -177    471       N1+
ATOM   1606  NH2 ARG A 195       2.872 150.446 409.991  1.00 38.87           N  
ANISOU 1606  NH2 ARG A 195     4430   6002   4337   -616   -247    623       N  
ATOM   1607  N   TYR A 196      -2.839 153.925 407.063  1.00 20.00           N  
ANISOU 1607  N   TYR A 196     2072   3708   1820   -558    -95    276       N  
ATOM   1608  CA  TYR A 196      -3.789 154.889 407.616  1.00 19.75           C  
ANISOU 1608  CA  TYR A 196     1940   3854   1711   -552    -78    186       C  
ATOM   1609  C   TYR A 196      -5.033 155.089 406.772  1.00 22.27           C  
ANISOU 1609  C   TYR A 196     2293   4149   2018   -548    -76    166       C  
ATOM   1610  O   TYR A 196      -6.011 155.619 407.279  1.00 21.29           O  
ANISOU 1610  O   TYR A 196     2080   4193   1816   -557    -77    113       O  
ATOM   1611  CB  TYR A 196      -3.139 156.262 407.858  1.00 18.73           C  
ANISOU 1611  CB  TYR A 196     1764   3736   1615   -472    -28     37       C  
ATOM   1612  CG  TYR A 196      -1.750 156.208 408.456  1.00 22.25           C  
ANISOU 1612  CG  TYR A 196     2193   4168   2093   -459    -19     38       C  
ATOM   1613  CD1 TYR A 196      -1.502 155.502 409.637  1.00 24.48           C  
ANISOU 1613  CD1 TYR A 196     2396   4602   2301   -521    -55    118       C  
ATOM   1614  CD2 TYR A 196      -0.704 156.939 407.899  1.00 24.08           C  
ANISOU 1614  CD2 TYR A 196     2476   4254   2420   -387     24    -43       C  
ATOM   1615  CE1 TYR A 196      -0.226 155.461 410.198  1.00 24.91           C  
ANISOU 1615  CE1 TYR A 196     2431   4650   2383   -507    -49    118       C  
ATOM   1616  CE2 TYR A 196       0.567 156.929 408.469  1.00 25.92           C  
ANISOU 1616  CE2 TYR A 196     2687   4486   2677   -375     33    -50       C  
ATOM   1617  CZ  TYR A 196       0.800 156.193 409.619  1.00 31.82           C  
ANISOU 1617  CZ  TYR A 196     3359   5378   3353   -431     -3     27       C  
ATOM   1618  OH  TYR A 196       2.070 156.187 410.142  1.00 34.46           O  
ANISOU 1618  OH  TYR A 196     3672   5709   3714   -415      6     20       O  
ATOM   1619  N   PHE A 197      -4.993 154.662 405.494  1.00 19.46           N  
ANISOU 1619  N   PHE A 197     2060   3597   1738   -533    -73    202       N  
ATOM   1620  CA  PHE A 197      -6.078 154.871 404.538  1.00 19.24           C  
ANISOU 1620  CA  PHE A 197     2076   3526   1709   -522    -67    181       C  
ATOM   1621  C   PHE A 197      -6.800 153.598 404.164  1.00 23.17           C  
ANISOU 1621  C   PHE A 197     2621   4000   2181   -598   -115    303       C  
ATOM   1622  O   PHE A 197      -7.704 153.614 403.313  1.00 21.77           O  
ANISOU 1622  O   PHE A 197     2487   3784   2002   -596   -114    298       O  
ATOM   1623  CB  PHE A 197      -5.498 155.580 403.287  1.00 18.83           C  
ANISOU 1623  CB  PHE A 197     2117   3276   1759   -440    -22    108       C  
ATOM   1624  CG  PHE A 197      -4.889 156.907 403.685  1.00 18.02           C  
ANISOU 1624  CG  PHE A 197     1962   3198   1686   -373     17    -13       C  
ATOM   1625  CD1 PHE A 197      -5.690 158.032 403.881  1.00 22.72           C  
ANISOU 1625  CD1 PHE A 197     2491   3885   2256   -336     28   -116       C  
ATOM   1626  CD2 PHE A 197      -3.531 157.007 403.978  1.00 20.42           C  
ANISOU 1626  CD2 PHE A 197     2272   3446   2041   -350     35    -28       C  
ATOM   1627  CE1 PHE A 197      -5.137 159.231 404.366  1.00 23.93           C  
ANISOU 1627  CE1 PHE A 197     2586   4064   2442   -278     52   -233       C  
ATOM   1628  CE2 PHE A 197      -2.976 158.223 404.409  1.00 22.31           C  
ANISOU 1628  CE2 PHE A 197     2457   3713   2308   -295     66   -140       C  
ATOM   1629  CZ  PHE A 197      -3.793 159.310 404.628  1.00 21.29           C  
ANISOU 1629  CZ  PHE A 197     2262   3669   2159   -261     72   -242       C  
ATOM   1630  N   LYS A 198      -6.423 152.482 404.811  1.00 20.90           N  
ANISOU 1630  N   LYS A 198     2325   3739   1877   -667   -162    418       N  
ATOM   1631  CA  LYS A 198      -7.063 151.192 404.540  1.00 20.83           C  
ANISOU 1631  CA  LYS A 198     2359   3700   1854   -749   -220    545       C  
ATOM   1632  C   LYS A 198      -8.486 151.185 405.082  1.00 25.36           C  
ANISOU 1632  C   LYS A 198     2848   4474   2313   -818   -244    571       C  
ATOM   1633  O   LYS A 198      -8.710 151.524 406.245  1.00 25.86           O  
ANISOU 1633  O   LYS A 198     2795   4744   2287   -848   -248    561       O  
ATOM   1634  CB  LYS A 198      -6.286 150.048 405.209  1.00 22.95           C  
ANISOU 1634  CB  LYS A 198     2630   3950   2140   -808   -277    667       C  
ATOM   1635  CG  LYS A 198      -4.962 149.705 404.553  1.00 23.74           C  
ANISOU 1635  CG  LYS A 198     2824   3840   2357   -752   -271    662       C  
ATOM   1636  CD  LYS A 198      -4.190 148.694 405.407  1.00 25.84           C  
ANISOU 1636  CD  LYS A 198     3071   4110   2635   -804   -333    775       C  
ATOM   1637  CE  LYS A 198      -2.816 148.467 404.832  1.00 28.10           C  
ANISOU 1637  CE  LYS A 198     3435   4207   3033   -735   -324    749       C  
ATOM   1638  NZ  LYS A 198      -2.837 147.432 403.775  1.00 35.63           N1+
ANISOU 1638  NZ  LYS A 198     4494   4974   4071   -741   -367    797       N1+
ATOM   1639  N   GLY A 199      -9.431 150.762 404.247  1.00 22.75           N  
ANISOU 1639  N   GLY A 199     2571   4093   1981   -846   -260    603       N  
ATOM   1640  CA  GLY A 199     -10.816 150.618 404.675  1.00 22.01           C  
ANISOU 1640  CA  GLY A 199     2401   4186   1777   -920   -287    638       C  
ATOM   1641  C   GLY A 199     -10.985 149.431 405.609  1.00 27.74           C  
ANISOU 1641  C   GLY A 199     3079   5017   2442  -1043   -359    792       C  
ATOM   1642  O   GLY A 199     -10.194 148.469 405.571  1.00 24.62           O  
ANISOU 1642  O   GLY A 199     2746   4492   2115  -1073   -401    889       O  
ATOM   1643  N   PRO A 200     -12.055 149.468 406.432  1.00 25.70           N  
ANISOU 1643  N   PRO A 200     2708   5001   2055  -1118   -379    819       N  
ATOM   1644  CA  PRO A 200     -12.309 148.341 407.368  1.00 28.23           C  
ANISOU 1644  CA  PRO A 200     2973   5449   2305  -1253   -454    985       C  
ATOM   1645  C   PRO A 200     -12.444 146.994 406.652  1.00 30.52           C  
ANISOU 1645  C   PRO A 200     3370   5561   2665  -1325   -520   1121       C  
ATOM   1646  O   PRO A 200     -12.007 145.994 407.208  1.00 29.63           O  
ANISOU 1646  O   PRO A 200     3259   5431   2568  -1405   -587   1260       O  
ATOM   1647  CB  PRO A 200     -13.595 148.731 408.111  1.00 30.46           C  
ANISOU 1647  CB  PRO A 200     3118   6023   2432  -1314   -456    968       C  
ATOM   1648  CG  PRO A 200     -14.097 149.969 407.499  1.00 33.69           C  
ANISOU 1648  CG  PRO A 200     3519   6440   2840  -1208   -389    796       C  
ATOM   1649  CD  PRO A 200     -13.040 150.558 406.582  1.00 27.47           C  
ANISOU 1649  CD  PRO A 200     2843   5403   2193  -1082   -339    699       C  
ATOM   1650  N   GLU A 201     -12.926 146.977 405.389  1.00 26.02           N  
ANISOU 1650  N   GLU A 201     2894   4841   2153  -1288   -505   1077       N  
ATOM   1651  CA  GLU A 201     -13.005 145.737 404.592  1.00 25.51           C  
ANISOU 1651  CA  GLU A 201     2935   4587   2171  -1342   -567   1181       C  
ATOM   1652  C   GLU A 201     -11.628 145.079 404.478  1.00 28.88           C  
ANISOU 1652  C   GLU A 201     3442   4812   2721  -1314   -597   1227       C  
ATOM   1653  O   GLU A 201     -11.540 143.865 404.576  1.00 31.35           O  
ANISOU 1653  O   GLU A 201     3790   5044   3077  -1396   -680   1360       O  
ATOM   1654  CB  GLU A 201     -13.622 145.963 403.176  1.00 25.21           C  
ANISOU 1654  CB  GLU A 201     2982   4419   2176  -1288   -534   1101       C  
ATOM   1655  CG  GLU A 201     -12.956 147.064 402.335  1.00 25.24           C  
ANISOU 1655  CG  GLU A 201     3039   4302   2248  -1144   -451    946       C  
ATOM   1656  CD  GLU A 201     -13.564 148.450 402.471  1.00 31.19           C  
ANISOU 1656  CD  GLU A 201     3718   5209   2926  -1082   -385    820       C  
ATOM   1657  OE1 GLU A 201     -13.693 148.944 403.615  1.00 28.34           O  
ANISOU 1657  OE1 GLU A 201     3242   5048   2477  -1100   -379    806       O  
ATOM   1658  OE2 GLU A 201     -13.873 149.063 401.421  1.00 25.53           O1-
ANISOU 1658  OE2 GLU A 201     3052   4407   2241  -1009   -343    730       O1-
ATOM   1659  N   LEU A 202     -10.556 145.874 404.248  1.00 23.01           N  
ANISOU 1659  N   LEU A 202     2725   3981   2039  -1198   -534   1115       N  
ATOM   1660  CA  LEU A 202      -9.205 145.320 404.127  1.00 22.45           C  
ANISOU 1660  CA  LEU A 202     2721   3728   2080  -1161   -557   1142       C  
ATOM   1661  C   LEU A 202      -8.732 144.779 405.480  1.00 29.03           C  
ANISOU 1661  C   LEU A 202     3480   4673   2877  -1235   -615   1259       C  
ATOM   1662  O   LEU A 202      -8.062 143.750 405.528  1.00 29.90           O  
ANISOU 1662  O   LEU A 202     3640   4653   3069  -1264   -684   1356       O  
ATOM   1663  CB  LEU A 202      -8.196 146.400 403.683  1.00 20.89           C  
ANISOU 1663  CB  LEU A 202     2550   3450   1937  -1029   -473    996       C  
ATOM   1664  CG  LEU A 202      -8.545 147.138 402.372  1.00 22.80           C  
ANISOU 1664  CG  LEU A 202     2856   3596   2211   -948   -409    876       C  
ATOM   1665  CD1 LEU A 202      -7.432 148.098 401.995  1.00 20.92           C  
ANISOU 1665  CD1 LEU A 202     2644   3272   2033   -835   -339    757       C  
ATOM   1666  CD2 LEU A 202      -8.852 146.164 401.239  1.00 23.99           C  
ANISOU 1666  CD2 LEU A 202     3107   3576   2432   -968   -451    917       C  
ATOM   1667  N   LEU A 203      -9.061 145.501 406.548  1.00 26.14           N  
ANISOU 1667  N   LEU A 203     2993   4548   2392  -1259   -587   1242       N  
ATOM   1668  CA  LEU A 203      -8.588 145.194 407.905  1.00 27.75           C  
ANISOU 1668  CA  LEU A 203     3107   4898   2539  -1322   -629   1338       C  
ATOM   1669  C   LEU A 203      -9.226 143.946 408.498  1.00 32.57           C  
ANISOU 1669  C   LEU A 203     3689   5580   3107  -1472   -732   1531       C  
ATOM   1670  O   LEU A 203      -8.599 143.292 409.335  1.00 33.43           O  
ANISOU 1670  O   LEU A 203     3767   5713   3221  -1527   -794   1649       O  
ATOM   1671  CB  LEU A 203      -8.761 146.414 408.810  1.00 27.53           C  
ANISOU 1671  CB  LEU A 203     2950   5117   2394  -1296   -565   1238       C  
ATOM   1672  CG  LEU A 203      -8.058 147.686 408.289  1.00 29.59           C  
ANISOU 1672  CG  LEU A 203     3236   5298   2709  -1153   -472   1053       C  
ATOM   1673  CD1 LEU A 203      -8.449 148.890 409.104  1.00 30.35           C  
ANISOU 1673  CD1 LEU A 203     3203   5634   2695  -1128   -419    942       C  
ATOM   1674  CD2 LEU A 203      -6.538 147.504 408.184  1.00 28.83           C  
ANISOU 1674  CD2 LEU A 203     3202   5030   2723  -1089   -470   1049       C  
ATOM   1675  N   VAL A 204     -10.469 143.641 408.092  1.00 30.71           N  
ANISOU 1675  N   VAL A 204     3458   5384   2826  -1540   -754   1568       N  
ATOM   1676  CA  VAL A 204     -11.187 142.441 408.541  1.00 32.61           C  
ANISOU 1676  CA  VAL A 204     3677   5683   3030  -1694   -857   1757       C  
ATOM   1677  C   VAL A 204     -11.050 141.302 407.515  1.00 38.60           C  
ANISOU 1677  C   VAL A 204     4572   6159   3934  -1708   -927   1826       C  
ATOM   1678  O   VAL A 204     -11.698 140.267 407.667  1.00 39.89           O  
ANISOU 1678  O   VAL A 204     4738   6325   4093  -1833  -1018   1976       O  
ATOM   1679  CB  VAL A 204     -12.658 142.722 408.935  1.00 37.56           C  
ANISOU 1679  CB  VAL A 204     4201   6569   3501  -1784   -849   1772       C  
ATOM   1680  CG1 VAL A 204     -12.731 143.786 410.023  1.00 37.48           C  
ANISOU 1680  CG1 VAL A 204     4044   6847   3350  -1768   -790   1695       C  
ATOM   1681  CG2 VAL A 204     -13.518 143.104 407.720  1.00 36.45           C  
ANISOU 1681  CG2 VAL A 204     4124   6348   3379  -1733   -803   1663       C  
ATOM   1682  N   ASP A 205     -10.225 141.514 406.450  1.00 33.99           N  
ANISOU 1682  N   ASP A 205     4097   5337   3479  -1580   -885   1708       N  
ATOM   1683  CA  ASP A 205      -9.962 140.531 405.395  1.00 35.06           C  
ANISOU 1683  CA  ASP A 205     4360   5201   3762  -1568   -943   1735       C  
ATOM   1684  C   ASP A 205     -11.232 140.142 404.589  1.00 37.43           C  
ANISOU 1684  C   ASP A 205     4697   5476   4049  -1627   -964   1750       C  
ATOM   1685  O   ASP A 205     -11.494 138.947 404.372  1.00 38.07           O  
ANISOU 1685  O   ASP A 205     4828   5439   4199  -1711  -1064   1866       O  
ATOM   1686  CB  ASP A 205      -9.227 139.282 405.964  1.00 39.97           C  
ANISOU 1686  CB  ASP A 205     5002   5715   4470  -1634  -1060   1895       C  
ATOM   1687  CG  ASP A 205      -8.541 138.393 404.933  1.00 60.82           C  
ANISOU 1687  CG  ASP A 205     7769   8052   7287  -1580  -1116   1882       C  
ATOM   1688  OD1 ASP A 205      -8.403 138.829 403.759  1.00 61.08           O  
ANISOU 1688  OD1 ASP A 205     7874   7958   7377  -1476  -1051   1736       O  
ATOM   1689  OD2 ASP A 205      -8.154 137.257 405.293  1.00 70.79           O1-
ANISOU 1689  OD2 ASP A 205     9054   9209   8634  -1643  -1231   2019       O1-
ATOM   1690  N   TYR A 206     -12.041 141.153 404.195  1.00 31.53           N  
ANISOU 1690  N   TYR A 206     3919   4845   3215  -1587   -878   1634       N  
ATOM   1691  CA  TYR A 206     -13.225 140.958 403.342  1.00 30.28           C  
ANISOU 1691  CA  TYR A 206     3794   4673   3039  -1624   -882   1622       C  
ATOM   1692  C   TYR A 206     -12.724 141.242 401.914  1.00 33.71           C  
ANISOU 1692  C   TYR A 206     4339   4885   3584  -1496   -829   1483       C  
ATOM   1693  O   TYR A 206     -12.435 142.400 401.579  1.00 30.57           O  
ANISOU 1693  O   TYR A 206     3936   4511   3168  -1387   -734   1345       O  
ATOM   1694  CB  TYR A 206     -14.386 141.893 403.730  1.00 30.87           C  
ANISOU 1694  CB  TYR A 206     3766   5007   2956  -1648   -823   1573       C  
ATOM   1695  CG  TYR A 206     -15.607 141.617 402.881  1.00 32.01           C  
ANISOU 1695  CG  TYR A 206     3941   5141   3080  -1693   -835   1571       C  
ATOM   1696  CD1 TYR A 206     -16.398 140.494 403.112  1.00 34.63           C  
ANISOU 1696  CD1 TYR A 206     4264   5501   3393  -1839   -929   1722       C  
ATOM   1697  CD2 TYR A 206     -15.904 142.409 401.774  1.00 30.90           C  
ANISOU 1697  CD2 TYR A 206     3848   4940   2954  -1590   -758   1425       C  
ATOM   1698  CE1 TYR A 206     -17.484 140.200 402.303  1.00 34.56           C  
ANISOU 1698  CE1 TYR A 206     4286   5474   3370  -1881   -942   1718       C  
ATOM   1699  CE2 TYR A 206     -16.971 142.101 400.932  1.00 31.20           C  
ANISOU 1699  CE2 TYR A 206     3919   4957   2980  -1628   -771   1422       C  
ATOM   1700  CZ  TYR A 206     -17.775 141.011 401.219  1.00 36.61           C  
ANISOU 1700  CZ  TYR A 206     4589   5684   3638  -1773   -860   1564       C  
ATOM   1701  OH  TYR A 206     -18.822 140.714 400.390  1.00 35.05           O  
ANISOU 1701  OH  TYR A 206     4421   5469   3427  -1811   -873   1557       O  
ATOM   1702  N   GLN A 207     -12.553 140.181 401.107  1.00 31.57           N  
ANISOU 1702  N   GLN A 207     4164   4401   3431  -1510   -897   1521       N  
ATOM   1703  CA  GLN A 207     -11.907 140.308 399.791  1.00 30.32           C  
ANISOU 1703  CA  GLN A 207     4104   4034   3381  -1393   -857   1395       C  
ATOM   1704  C   GLN A 207     -12.770 140.813 398.639  1.00 30.87           C  
ANISOU 1704  C   GLN A 207     4208   4099   3424  -1354   -799   1294       C  
ATOM   1705  O   GLN A 207     -12.208 141.262 397.617  1.00 28.79           O  
ANISOU 1705  O   GLN A 207     4005   3715   3220  -1245   -741   1173       O  
ATOM   1706  CB  GLN A 207     -11.259 138.985 399.372  1.00 32.11           C  
ANISOU 1706  CB  GLN A 207     4414   4033   3754  -1407   -954   1452       C  
ATOM   1707  CG  GLN A 207     -10.137 138.518 400.295  1.00 43.26           C  
ANISOU 1707  CG  GLN A 207     5812   5403   5224  -1411  -1009   1531       C  
ATOM   1708  CD  GLN A 207      -9.519 137.270 399.733  1.00 53.89           C  
ANISOU 1708  CD  GLN A 207     7242   6504   6728  -1406  -1108   1561       C  
ATOM   1709  NE2 GLN A 207     -10.124 136.140 400.017  1.00 45.25           N  
ANISOU 1709  NE2 GLN A 207     6154   5371   5667  -1526  -1223   1701       N  
ATOM   1710  OE1 GLN A 207      -8.548 137.311 398.979  1.00 49.82           O  
ANISOU 1710  OE1 GLN A 207     6785   5835   6308  -1296  -1084   1454       O  
ATOM   1711  N   MET A 208     -14.101 140.741 398.778  1.00 25.37           N  
ANISOU 1711  N   MET A 208     3467   3538   2635  -1443   -814   1343       N  
ATOM   1712  CA  MET A 208     -15.003 141.111 397.676  1.00 25.26           C  
ANISOU 1712  CA  MET A 208     3483   3519   2595  -1415   -771   1258       C  
ATOM   1713  C   MET A 208     -15.348 142.595 397.701  1.00 27.75           C  
ANISOU 1713  C   MET A 208     3741   3989   2813  -1341   -668   1150       C  
ATOM   1714  O   MET A 208     -16.514 142.981 397.694  1.00 27.69           O  
ANISOU 1714  O   MET A 208     3685   4125   2709  -1376   -650   1141       O  
ATOM   1715  CB  MET A 208     -16.255 140.215 397.677  1.00 28.36           C  
ANISOU 1715  CB  MET A 208     3865   3961   2950  -1547   -845   1360       C  
ATOM   1716  CG  MET A 208     -16.835 140.048 396.292  1.00 31.51           C  
ANISOU 1716  CG  MET A 208     4334   4253   3385  -1519   -834   1287       C  
ATOM   1717  SD  MET A 208     -18.233 138.877 396.203  1.00 35.88           S  
ANISOU 1717  SD  MET A 208     4884   4836   3913  -1678   -931   1405       S  
ATOM   1718  CE  MET A 208     -17.403 137.384 396.683  1.00 33.91           C  
ANISOU 1718  CE  MET A 208     4680   4407   3798  -1754  -1061   1538       C  
ATOM   1719  N   TYR A 209     -14.301 143.431 397.746  1.00 24.42           N  
ANISOU 1719  N   TYR A 209     3323   3533   2421  -1236   -605   1065       N  
ATOM   1720  CA  TYR A 209     -14.470 144.855 397.864  1.00 22.84           C  
ANISOU 1720  CA  TYR A 209     3068   3459   2150  -1161   -519    963       C  
ATOM   1721  C   TYR A 209     -14.536 145.505 396.482  1.00 25.09           C  
ANISOU 1721  C   TYR A 209     3419   3644   2471  -1066   -458    848       C  
ATOM   1722  O   TYR A 209     -14.422 144.820 395.448  1.00 24.62           O  
ANISOU 1722  O   TYR A 209     3442   3430   2484  -1059   -479    844       O  
ATOM   1723  CB  TYR A 209     -13.398 145.459 398.787  1.00 22.49           C  
ANISOU 1723  CB  TYR A 209     2979   3456   2109  -1114   -489    941       C  
ATOM   1724  CG  TYR A 209     -11.981 145.291 398.289  1.00 22.74           C  
ANISOU 1724  CG  TYR A 209     3087   3295   2258  -1037   -479    905       C  
ATOM   1725  CD1 TYR A 209     -11.449 146.163 397.343  1.00 22.99           C  
ANISOU 1725  CD1 TYR A 209     3165   3236   2333   -928   -407    787       C  
ATOM   1726  CD2 TYR A 209     -11.145 144.308 398.819  1.00 23.15           C  
ANISOU 1726  CD2 TYR A 209     3156   3267   2373  -1075   -543    992       C  
ATOM   1727  CE1 TYR A 209     -10.132 146.051 396.914  1.00 22.96           C  
ANISOU 1727  CE1 TYR A 209     3219   3079   2425   -860   -394    749       C  
ATOM   1728  CE2 TYR A 209      -9.815 144.200 398.415  1.00 24.07           C  
ANISOU 1728  CE2 TYR A 209     3332   3223   2592   -998   -532    948       C  
ATOM   1729  CZ  TYR A 209      -9.319 145.067 397.440  1.00 22.96           C  
ANISOU 1729  CZ  TYR A 209     3233   3006   2485   -892   -455    823       C  
ATOM   1730  OH  TYR A 209      -8.022 145.005 397.016  1.00 23.29           O  
ANISOU 1730  OH  TYR A 209     3324   2910   2616   -818   -440    774       O  
ATOM   1731  N   ASP A 210     -14.742 146.821 396.468  1.00 20.63           N  
ANISOU 1731  N   ASP A 210     2812   3172   1855   -995   -388    756       N  
ATOM   1732  CA  ASP A 210     -14.933 147.494 395.183  1.00 19.73           C  
ANISOU 1732  CA  ASP A 210     2750   2982   1764   -915   -336    662       C  
ATOM   1733  C   ASP A 210     -14.434 148.955 395.244  1.00 20.31           C  
ANISOU 1733  C   ASP A 210     2795   3085   1835   -814   -264    561       C  
ATOM   1734  O   ASP A 210     -13.663 149.318 396.146  1.00 20.47           O  
ANISOU 1734  O   ASP A 210     2774   3143   1861   -797   -253    555       O  
ATOM   1735  CB  ASP A 210     -16.431 147.396 394.769  1.00 22.04           C  
ANISOU 1735  CB  ASP A 210     3024   3365   1984   -964   -350    672       C  
ATOM   1736  CG  ASP A 210     -17.391 148.013 395.759  1.00 28.68           C  
ANISOU 1736  CG  ASP A 210     3756   4427   2712   -997   -346    673       C  
ATOM   1737  OD1 ASP A 210     -17.436 149.264 395.852  1.00 27.10           O  
ANISOU 1737  OD1 ASP A 210     3515   4297   2487   -919   -293    583       O  
ATOM   1738  OD2 ASP A 210     -18.144 147.250 396.417  1.00 29.34           O1-
ANISOU 1738  OD2 ASP A 210     3793   4621   2733  -1103   -399    760       O1-
ATOM   1739  N   TYR A 211     -14.901 149.790 394.286  1.00 18.20           N  
ANISOU 1739  N   TYR A 211     2549   2802   1563   -752   -221    486       N  
ATOM   1740  CA  TYR A 211     -14.565 151.218 394.211  1.00 16.99           C  
ANISOU 1740  CA  TYR A 211     2374   2664   1418   -660   -163    394       C  
ATOM   1741  C   TYR A 211     -14.774 151.970 395.521  1.00 18.71           C  
ANISOU 1741  C   TYR A 211     2487   3045   1576   -658   -158    368       C  
ATOM   1742  O   TYR A 211     -14.080 152.958 395.775  1.00 19.34           O  
ANISOU 1742  O   TYR A 211     2546   3115   1685   -590   -121    301       O  
ATOM   1743  CB  TYR A 211     -15.459 151.914 393.172  1.00 17.56           C  
ANISOU 1743  CB  TYR A 211     2462   2739   1471   -617   -139    341       C  
ATOM   1744  CG  TYR A 211     -15.630 151.167 391.863  1.00 17.65           C  
ANISOU 1744  CG  TYR A 211     2558   2637   1512   -630   -148    362       C  
ATOM   1745  CD1 TYR A 211     -14.576 151.054 390.958  1.00 18.31           C  
ANISOU 1745  CD1 TYR A 211     2716   2568   1672   -586   -126    342       C  
ATOM   1746  CD2 TYR A 211     -16.873 150.665 391.485  1.00 18.77           C  
ANISOU 1746  CD2 TYR A 211     2696   2836   1599   -682   -176    390       C  
ATOM   1747  CE1 TYR A 211     -14.748 150.434 389.717  1.00 17.56           C  
ANISOU 1747  CE1 TYR A 211     2688   2385   1598   -591   -132    344       C  
ATOM   1748  CE2 TYR A 211     -17.054 150.024 390.253  1.00 17.88           C  
ANISOU 1748  CE2 TYR A 211     2654   2626   1512   -691   -184    396       C  
ATOM   1749  CZ  TYR A 211     -15.992 149.920 389.372  1.00 17.57           C  
ANISOU 1749  CZ  TYR A 211     2686   2441   1549   -643   -162    370       C  
ATOM   1750  OH  TYR A 211     -16.180 149.332 388.139  1.00 17.54           O  
ANISOU 1750  OH  TYR A 211     2742   2358   1563   -648   -169    363       O  
ATOM   1751  N   SER A 212     -15.748 151.519 396.341  1.00 18.16           N  
ANISOU 1751  N   SER A 212     2345   3134   1419   -736   -195    417       N  
ATOM   1752  CA  SER A 212     -16.048 152.154 397.635  1.00 17.96           C  
ANISOU 1752  CA  SER A 212     2204   3299   1320   -742   -195    388       C  
ATOM   1753  C   SER A 212     -14.839 152.196 398.601  1.00 21.98           C  
ANISOU 1753  C   SER A 212     2686   3808   1858   -735   -190    394       C  
ATOM   1754  O   SER A 212     -14.784 153.056 399.479  1.00 20.59           O  
ANISOU 1754  O   SER A 212     2423   3757   1645   -704   -173    331       O  
ATOM   1755  CB  SER A 212     -17.269 151.506 398.284  1.00 22.23           C  
ANISOU 1755  CB  SER A 212     2671   4021   1754   -842   -239    452       C  
ATOM   1756  OG  SER A 212     -17.080 150.120 398.471  1.00 22.84           O  
ANISOU 1756  OG  SER A 212     2783   4055   1840   -940   -290    576       O  
ATOM   1757  N   LEU A 213     -13.830 151.334 398.388  1.00 19.88           N  
ANISOU 1757  N   LEU A 213     2493   3398   1663   -754   -205    458       N  
ATOM   1758  CA  LEU A 213     -12.603 151.420 399.184  1.00 20.48           C  
ANISOU 1758  CA  LEU A 213     2549   3458   1773   -737   -198    458       C  
ATOM   1759  C   LEU A 213     -11.984 152.823 399.023  1.00 21.08           C  
ANISOU 1759  C   LEU A 213     2616   3502   1889   -632   -139    339       C  
ATOM   1760  O   LEU A 213     -11.507 153.423 399.999  1.00 19.91           O  
ANISOU 1760  O   LEU A 213     2396   3443   1725   -612   -126    298       O  
ATOM   1761  CB  LEU A 213     -11.605 150.346 398.712  1.00 20.49           C  
ANISOU 1761  CB  LEU A 213     2642   3281   1861   -752   -223    526       C  
ATOM   1762  CG  LEU A 213     -10.135 150.516 399.181  1.00 23.67           C  
ANISOU 1762  CG  LEU A 213     3049   3621   2323   -710   -205    509       C  
ATOM   1763  CD1 LEU A 213     -10.051 150.451 400.740  1.00 25.15           C  
ANISOU 1763  CD1 LEU A 213     3134   3979   2444   -762   -230    552       C  
ATOM   1764  CD2 LEU A 213      -9.253 149.458 398.537  1.00 23.60           C  
ANISOU 1764  CD2 LEU A 213     3132   3430   2404   -714   -233    560       C  
ATOM   1765  N   ASP A 214     -11.943 153.334 397.759  1.00 18.04           N  
ANISOU 1765  N   ASP A 214     2307   2986   1562   -567   -106    286       N  
ATOM   1766  CA  ASP A 214     -11.358 154.651 397.493  1.00 15.44           C  
ANISOU 1766  CA  ASP A 214     1977   2607   1283   -476    -58    187       C  
ATOM   1767  C   ASP A 214     -12.101 155.758 398.228  1.00 18.68           C  
ANISOU 1767  C   ASP A 214     2287   3172   1639   -446    -52    106       C  
ATOM   1768  O   ASP A 214     -11.488 156.760 398.590  1.00 17.32           O  
ANISOU 1768  O   ASP A 214     2082   2998   1502   -386    -27     28       O  
ATOM   1769  CB  ASP A 214     -11.355 154.934 395.979  1.00 15.69           C  
ANISOU 1769  CB  ASP A 214     2099   2491   1371   -428    -34    164       C  
ATOM   1770  CG  ASP A 214     -10.384 154.081 395.168  1.00 18.49           C  
ANISOU 1770  CG  ASP A 214     2546   2688   1791   -434    -31    207       C  
ATOM   1771  OD1 ASP A 214      -9.384 153.579 395.762  1.00 17.04           O  
ANISOU 1771  OD1 ASP A 214     2362   2477   1635   -447    -39    235       O  
ATOM   1772  OD2 ASP A 214     -10.568 153.996 393.908  1.00 17.16           O1-
ANISOU 1772  OD2 ASP A 214     2446   2426   1647   -416    -21    205       O1-
ATOM   1773  N   MET A 215     -13.427 155.590 398.426  1.00 16.80           N  
ANISOU 1773  N   MET A 215     1997   3068   1319   -485    -77    117       N  
ATOM   1774  CA  MET A 215     -14.256 156.595 399.108  1.00 17.10           C  
ANISOU 1774  CA  MET A 215     1928   3270   1299   -452    -77     27       C  
ATOM   1775  C   MET A 215     -13.934 156.623 400.623  1.00 21.89           C  
ANISOU 1775  C   MET A 215     2426   4039   1850   -481    -87     15       C  
ATOM   1776  O   MET A 215     -13.941 157.708 401.226  1.00 21.15           O  
ANISOU 1776  O   MET A 215     2252   4031   1752   -423    -75    -93       O  
ATOM   1777  CB  MET A 215     -15.752 156.324 398.832  1.00 19.42           C  
ANISOU 1777  CB  MET A 215     2195   3669   1514   -489   -101     44       C  
ATOM   1778  CG  MET A 215     -16.082 156.369 397.319  1.00 20.17           C  
ANISOU 1778  CG  MET A 215     2389   3614   1659   -457    -90     49       C  
ATOM   1779  SD  MET A 215     -15.463 157.851 396.473  1.00 21.72           S  
ANISOU 1779  SD  MET A 215     2631   3662   1961   -336    -53    -50       S  
ATOM   1780  CE  MET A 215     -16.459 159.138 397.256  1.00 19.31           C  
ANISOU 1780  CE  MET A 215     2198   3529   1611   -277    -66   -173       C  
ATOM   1781  N   TRP A 216     -13.586 155.449 401.216  1.00 20.23           N  
ANISOU 1781  N   TRP A 216     2215   3864   1606   -567   -112    122       N  
ATOM   1782  CA  TRP A 216     -13.139 155.401 402.619  1.00 20.41           C  
ANISOU 1782  CA  TRP A 216     2140   4038   1578   -600   -123    126       C  
ATOM   1783  C   TRP A 216     -11.821 156.194 402.682  1.00 21.38           C  
ANISOU 1783  C   TRP A 216     2283   4053   1789   -522    -87     53       C  
ATOM   1784  O   TRP A 216     -11.679 157.091 403.511  1.00 21.95           O  
ANISOU 1784  O   TRP A 216     2262   4237   1840   -482    -74    -42       O  
ATOM   1785  CB  TRP A 216     -12.876 153.961 403.102  1.00 20.29           C  
ANISOU 1785  CB  TRP A 216     2138   4041   1532   -706   -164    273       C  
ATOM   1786  CG  TRP A 216     -12.252 153.942 404.469  1.00 21.54           C  
ANISOU 1786  CG  TRP A 216     2202   4338   1644   -735   -173    284       C  
ATOM   1787  CD1 TRP A 216     -10.919 154.049 404.758  1.00 23.47           C  
ANISOU 1787  CD1 TRP A 216     2467   4499   1953   -701   -157    275       C  
ATOM   1788  CD2 TRP A 216     -12.945 154.023 405.727  1.00 22.05           C  
ANISOU 1788  CD2 TRP A 216     2123   4673   1583   -790   -194    281       C  
ATOM   1789  CE2 TRP A 216     -11.961 154.075 406.746  1.00 25.66           C  
ANISOU 1789  CE2 TRP A 216     2522   5194   2032   -795   -193    284       C  
ATOM   1790  CE3 TRP A 216     -14.303 153.968 406.098  1.00 23.89           C  
ANISOU 1790  CE3 TRP A 216     2265   5112   1699   -845   -217    284       C  
ATOM   1791  NE1 TRP A 216     -10.732 154.089 406.131  1.00 23.26           N  
ANISOU 1791  NE1 TRP A 216     2323   4666   1848   -739   -170    280       N  
ATOM   1792  CZ2 TRP A 216     -12.291 154.119 408.108  1.00 25.48           C  
ANISOU 1792  CZ2 TRP A 216     2353   5440   1889   -850   -212    285       C  
ATOM   1793  CZ3 TRP A 216     -14.625 153.981 407.459  1.00 26.33           C  
ANISOU 1793  CZ3 TRP A 216     2427   5692   1886   -903   -236    288       C  
ATOM   1794  CH2 TRP A 216     -13.627 154.092 408.438  1.00 27.35           C  
ANISOU 1794  CH2 TRP A 216     2499   5883   2009   -903   -232    284       C  
ATOM   1795  N   SER A 217     -10.854 155.863 401.791  1.00 17.24           N  
ANISOU 1795  N   SER A 217     1874   3317   1360   -500    -71     90       N  
ATOM   1796  CA  SER A 217      -9.556 156.563 401.822  1.00 17.28           C  
ANISOU 1796  CA  SER A 217     1897   3222   1445   -435    -37     28       C  
ATOM   1797  C   SER A 217      -9.723 158.084 401.658  1.00 20.84           C  
ANISOU 1797  C   SER A 217     2315   3674   1931   -348     -9   -106       C  
ATOM   1798  O   SER A 217      -9.084 158.867 402.371  1.00 18.75           O  
ANISOU 1798  O   SER A 217     1991   3448   1685   -309      6   -184       O  
ATOM   1799  CB  SER A 217      -8.632 155.984 400.755  1.00 20.24           C  
ANISOU 1799  CB  SER A 217     2397   3385   1910   -425    -25     81       C  
ATOM   1800  OG  SER A 217      -8.492 154.576 400.871  1.00 19.57           O  
ANISOU 1800  OG  SER A 217     2345   3282   1810   -498    -62    197       O  
ATOM   1801  N   LEU A 218     -10.630 158.498 400.754  1.00 18.12           N  
ANISOU 1801  N   LEU A 218     2002   3289   1594   -318     -8   -134       N  
ATOM   1802  CA  LEU A 218     -10.931 159.911 400.547  1.00 17.98           C  
ANISOU 1802  CA  LEU A 218     1953   3263   1616   -236      4   -254       C  
ATOM   1803  C   LEU A 218     -11.467 160.552 401.868  1.00 21.56           C  
ANISOU 1803  C   LEU A 218     2263   3928   2002   -224    -12   -348       C  
ATOM   1804  O   LEU A 218     -11.021 161.643 402.235  1.00 20.59           O  
ANISOU 1804  O   LEU A 218     2094   3799   1929   -160     -3   -455       O  
ATOM   1805  CB  LEU A 218     -11.928 160.086 399.400  1.00 18.42           C  
ANISOU 1805  CB  LEU A 218     2060   3259   1678   -216     -2   -251       C  
ATOM   1806  CG  LEU A 218     -12.242 161.536 399.097  1.00 23.45           C  
ANISOU 1806  CG  LEU A 218     2674   3865   2372   -128      0   -364       C  
ATOM   1807  CD1 LEU A 218     -11.004 162.292 398.554  1.00 24.71           C  
ANISOU 1807  CD1 LEU A 218     2896   3845   2646    -77     25   -390       C  
ATOM   1808  CD2 LEU A 218     -13.419 161.646 398.180  1.00 26.94           C  
ANISOU 1808  CD2 LEU A 218     3143   4295   2798   -114    -15   -358       C  
ATOM   1809  N   GLY A 219     -12.359 159.840 402.563  1.00 19.18           N  
ANISOU 1809  N   GLY A 219     1889   3811   1589   -290    -37   -307       N  
ATOM   1810  CA  GLY A 219     -12.859 160.286 403.876  1.00 20.81           C  
ANISOU 1810  CA  GLY A 219     1944   4253   1709   -291    -53   -390       C  
ATOM   1811  C   GLY A 219     -11.756 160.488 404.909  1.00 24.55           C  
ANISOU 1811  C   GLY A 219     2361   4776   2191   -288    -42   -424       C  
ATOM   1812  O   GLY A 219     -11.782 161.461 405.668  1.00 25.23           O  
ANISOU 1812  O   GLY A 219     2345   4973   2271   -237    -43   -553       O  
ATOM   1813  N   CYS A 220     -10.751 159.586 404.930  1.00 21.63           N  
ANISOU 1813  N   CYS A 220     2056   4321   1843   -338    -35   -315       N  
ATOM   1814  CA  CYS A 220      -9.604 159.706 405.854  1.00 21.50           C  
ANISOU 1814  CA  CYS A 220     1992   4340   1836   -337    -24   -336       C  
ATOM   1815  C   CYS A 220      -8.844 160.994 405.540  1.00 25.11           C  
ANISOU 1815  C   CYS A 220     2468   4669   2403   -241      4   -459       C  
ATOM   1816  O   CYS A 220      -8.383 161.681 406.448  1.00 25.38           O  
ANISOU 1816  O   CYS A 220     2414   4795   2436   -212      8   -554       O  
ATOM   1817  CB  CYS A 220      -8.678 158.501 405.726  1.00 21.55           C  
ANISOU 1817  CB  CYS A 220     2080   4246   1863   -397    -27   -196       C  
ATOM   1818  SG  CYS A 220      -9.408 156.942 406.253  1.00 25.09           S  
ANISOU 1818  SG  CYS A 220     2502   4835   2197   -522    -75    -35       S  
ATOM   1819  N   MET A 221      -8.672 161.286 404.234  1.00 20.86           N  
ANISOU 1819  N   MET A 221     2045   3918   1961   -199     20   -452       N  
ATOM   1820  CA  MET A 221      -7.960 162.501 403.818  1.00 20.95           C  
ANISOU 1820  CA  MET A 221     2083   3792   2084   -119     40   -550       C  
ATOM   1821  C   MET A 221      -8.737 163.745 404.227  1.00 25.26           C  
ANISOU 1821  C   MET A 221     2532   4431   2633    -54     22   -698       C  
ATOM   1822  O   MET A 221      -8.142 164.682 404.775  1.00 26.11           O  
ANISOU 1822  O   MET A 221     2585   4543   2792     -5     25   -805       O  
ATOM   1823  CB  MET A 221      -7.754 162.495 402.308  1.00 22.56           C  
ANISOU 1823  CB  MET A 221     2423   3777   2373    -99     56   -497       C  
ATOM   1824  CG  MET A 221      -6.671 161.605 401.909  1.00 26.89           C  
ANISOU 1824  CG  MET A 221     3057   4211   2949   -136     75   -398       C  
ATOM   1825  SD  MET A 221      -6.322 161.794 400.139  1.00 31.02           S  
ANISOU 1825  SD  MET A 221     3719   4497   3568   -106     97   -360       S  
ATOM   1826  CE  MET A 221      -6.166 163.462 400.003  1.00 25.19           C  
ANISOU 1826  CE  MET A 221     2956   3698   2916    -30    102   -479       C  
ATOM   1827  N   LEU A 222     -10.063 163.732 404.013  1.00 22.39           N  
ANISOU 1827  N   LEU A 222     2142   4151   2216    -53      0   -709       N  
ATOM   1828  CA  LEU A 222     -10.908 164.866 404.379  1.00 23.32           C  
ANISOU 1828  CA  LEU A 222     2162   4365   2336     16    -25   -857       C  
ATOM   1829  C   LEU A 222     -10.808 165.129 405.887  1.00 27.81           C  
ANISOU 1829  C   LEU A 222     2580   5151   2835     15    -34   -955       C  
ATOM   1830  O   LEU A 222     -10.582 166.269 406.289  1.00 27.89           O  
ANISOU 1830  O   LEU A 222     2526   5164   2907     86    -44  -1098       O  
ATOM   1831  CB  LEU A 222     -12.367 164.626 403.974  1.00 23.57           C  
ANISOU 1831  CB  LEU A 222     2179   4477   2299      8    -48   -843       C  
ATOM   1832  CG  LEU A 222     -13.338 165.764 404.337  1.00 28.66           C  
ANISOU 1832  CG  LEU A 222     2714   5232   2944     86    -81  -1005       C  
ATOM   1833  CD1 LEU A 222     -12.972 167.087 403.610  1.00 28.94           C  
ANISOU 1833  CD1 LEU A 222     2799   5064   3133    184    -92  -1096       C  
ATOM   1834  CD2 LEU A 222     -14.750 165.357 404.054  1.00 31.21           C  
ANISOU 1834  CD2 LEU A 222     3012   5667   3178     66   -102   -981       C  
ATOM   1835  N   ALA A 223     -10.970 164.085 406.704  1.00 25.05           N  
ANISOU 1835  N   ALA A 223     2173   4983   2362    -69    -35   -876       N  
ATOM   1836  CA  ALA A 223     -10.872 164.217 408.178  1.00 25.24           C  
ANISOU 1836  CA  ALA A 223     2044   5246   2299    -83    -43   -954       C  
ATOM   1837  C   ALA A 223      -9.526 164.832 408.595  1.00 30.17           C  
ANISOU 1837  C   ALA A 223     2664   5794   3006    -45    -25  -1020       C  
ATOM   1838  O   ALA A 223      -9.500 165.755 409.414  1.00 29.31           O  
ANISOU 1838  O   ALA A 223     2439   5798   2899      7    -35  -1174       O  
ATOM   1839  CB  ALA A 223     -11.054 162.868 408.831  1.00 25.86           C  
ANISOU 1839  CB  ALA A 223     2089   5492   2244   -195    -49   -816       C  
ATOM   1840  N   SER A 224      -8.400 164.345 408.025  1.00 25.56           N  
ANISOU 1840  N   SER A 224     2200   5020   2492    -68      1   -914       N  
ATOM   1841  CA  SER A 224      -7.097 164.899 408.386  1.00 26.23           C  
ANISOU 1841  CA  SER A 224     2280   5032   2652    -37     20   -972       C  
ATOM   1842  C   SER A 224      -6.958 166.387 407.977  1.00 30.83           C  
ANISOU 1842  C   SER A 224     2866   5484   3362     60     15  -1122       C  
ATOM   1843  O   SER A 224      -6.332 167.153 408.715  1.00 32.24           O  
ANISOU 1843  O   SER A 224     2970   5704   3576     96     14  -1237       O  
ATOM   1844  CB  SER A 224      -5.980 164.055 407.776  1.00 27.18           C  
ANISOU 1844  CB  SER A 224     2528   4981   2820    -79     46   -831       C  
ATOM   1845  OG  SER A 224      -5.982 164.228 406.375  1.00 34.97           O  
ANISOU 1845  OG  SER A 224     3643   5743   3900    -50     56   -793       O  
ATOM   1846  N   MET A 225      -7.562 166.798 406.839  1.00 28.26           N  
ANISOU 1846  N   MET A 225     2621   5010   3107     99      5  -1120       N  
ATOM   1847  CA  MET A 225      -7.496 168.185 406.358  1.00 30.64           C  
ANISOU 1847  CA  MET A 225     2934   5168   3539    185    -12  -1242       C  
ATOM   1848  C   MET A 225      -8.352 169.135 407.215  1.00 35.31           C  
ANISOU 1848  C   MET A 225     3380   5924   4114    249    -52  -1423       C  
ATOM   1849  O   MET A 225      -7.851 170.168 407.680  1.00 35.53           O  
ANISOU 1849  O   MET A 225     3349   5929   4221    305    -66  -1560       O  
ATOM   1850  CB  MET A 225      -7.928 168.312 404.881  1.00 34.00           C  
ANISOU 1850  CB  MET A 225     3485   5397   4038    204    -17  -1174       C  
ATOM   1851  CG  MET A 225      -7.028 167.565 403.900  1.00 39.71           C  
ANISOU 1851  CG  MET A 225     4349   5943   4796    157     20  -1023       C  
ATOM   1852  SD  MET A 225      -5.355 168.206 403.815  1.00 47.34           S  
ANISOU 1852  SD  MET A 225     5359   6748   5882    173     44  -1044       S  
ATOM   1853  CE  MET A 225      -4.517 166.765 402.993  1.00 44.04           C  
ANISOU 1853  CE  MET A 225     5070   6229   5435     98     88   -856       C  
ATOM   1854  N   ILE A 226      -9.630 168.792 407.411  1.00 31.65           N  
ANISOU 1854  N   ILE A 226     2853   5626   3548    239    -72  -1431       N  
ATOM   1855  CA  ILE A 226     -10.531 169.686 408.169  1.00 31.98           C  
ANISOU 1855  CA  ILE A 226     2747   5837   3568    307   -113  -1616       C  
ATOM   1856  C   ILE A 226     -10.194 169.737 409.674  1.00 38.51           C  
ANISOU 1856  C   ILE A 226     3420   6901   4311    295   -112  -1718       C  
ATOM   1857  O   ILE A 226     -10.472 170.765 410.307  1.00 39.40           O  
ANISOU 1857  O   ILE A 226     3415   7103   4454    370   -145  -1908       O  
ATOM   1858  CB  ILE A 226     -12.044 169.421 407.914  1.00 34.30           C  
ANISOU 1858  CB  ILE A 226     3006   6250   3776    308   -137  -1613       C  
ATOM   1859  CG1 ILE A 226     -12.552 168.121 408.592  1.00 33.90           C  
ANISOU 1859  CG1 ILE A 226     2896   6442   3543    208   -122  -1510       C  
ATOM   1860  CG2 ILE A 226     -12.359 169.452 406.407  1.00 33.57           C  
ANISOU 1860  CG2 ILE A 226     3062   5924   3770    325   -140  -1521       C  
ATOM   1861  CD1 ILE A 226     -14.114 167.917 408.574  1.00 37.42           C  
ANISOU 1861  CD1 ILE A 226     3270   7063   3883    205   -149  -1532       C  
ATOM   1862  N   PHE A 227      -9.642 168.639 410.247  1.00 33.38           N  
ANISOU 1862  N   PHE A 227     2765   6361   3558    204    -80  -1597       N  
ATOM   1863  CA  PHE A 227      -9.305 168.608 411.674  1.00 34.03           C  
ANISOU 1863  CA  PHE A 227     2699   6685   3546    182    -78  -1675       C  
ATOM   1864  C   PHE A 227      -7.848 168.929 411.971  1.00 39.64           C  
ANISOU 1864  C   PHE A 227     3432   7293   4339    190    -56  -1696       C  
ATOM   1865  O   PHE A 227      -7.483 169.059 413.150  1.00 39.72           O  
ANISOU 1865  O   PHE A 227     3314   7494   4285    183    -56  -1781       O  
ATOM   1866  CB  PHE A 227      -9.699 167.271 412.314  1.00 35.23           C  
ANISOU 1866  CB  PHE A 227     2800   7064   3521     74    -69  -1539       C  
ATOM   1867  CG  PHE A 227     -11.182 166.967 412.257  1.00 36.40           C  
ANISOU 1867  CG  PHE A 227     2892   7373   3564     57    -92  -1535       C  
ATOM   1868  CD1 PHE A 227     -12.124 167.918 412.659  1.00 39.36           C  
ANISOU 1868  CD1 PHE A 227     3136   7896   3922    132   -125  -1726       C  
ATOM   1869  CD2 PHE A 227     -11.635 165.713 411.857  1.00 35.75           C  
ANISOU 1869  CD2 PHE A 227     2878   7307   3399    -37    -86  -1346       C  
ATOM   1870  CE1 PHE A 227     -13.492 167.633 412.596  1.00 39.67           C  
ANISOU 1870  CE1 PHE A 227     3119   8095   3859    116   -146  -1725       C  
ATOM   1871  CE2 PHE A 227     -12.995 165.423 411.820  1.00 38.63           C  
ANISOU 1871  CE2 PHE A 227     3186   7829   3662    -60   -108  -1340       C  
ATOM   1872  CZ  PHE A 227     -13.916 166.378 412.207  1.00 38.20           C  
ANISOU 1872  CZ  PHE A 227     3001   7929   3584     14   -135  -1528       C  
ATOM   1873  N   ARG A 228      -7.008 169.034 410.915  1.00 36.09           N  
ANISOU 1873  N   ARG A 228     3136   6557   4020    201    -37  -1618       N  
ATOM   1874  CA  ARG A 228      -5.568 169.305 411.055  1.00 36.42           C  
ANISOU 1874  CA  ARG A 228     3212   6481   4144    203    -14  -1624       C  
ATOM   1875  C   ARG A 228      -4.914 168.223 411.953  1.00 40.68           C  
ANISOU 1875  C   ARG A 228     3710   7181   4566    121     12  -1524       C  
ATOM   1876  O   ARG A 228      -4.199 168.531 412.910  1.00 40.42           O  
ANISOU 1876  O   ARG A 228     3585   7253   4518    125     17  -1606       O  
ATOM   1877  CB  ARG A 228      -5.308 170.758 411.528  1.00 38.89           C  
ANISOU 1877  CB  ARG A 228     3438   6781   4558    289    -40  -1836       C  
ATOM   1878  CG  ARG A 228      -5.753 171.804 410.502  1.00 48.36           C  
ANISOU 1878  CG  ARG A 228     4704   7766   5903    366    -73  -1905       C  
ATOM   1879  CD  ARG A 228      -5.404 173.221 410.911  1.00 56.38           C  
ANISOU 1879  CD  ARG A 228     5647   8733   7043    448   -109  -2105       C  
ATOM   1880  NE  ARG A 228      -3.964 173.477 410.849  1.00 64.13           N  
ANISOU 1880  NE  ARG A 228     6685   9567   8117    434    -84  -2085       N  
ATOM   1881  CZ  ARG A 228      -3.360 174.521 411.407  1.00 83.86           C  
ANISOU 1881  CZ  ARG A 228     9113  12042  10709    482   -108  -2244       C  
ATOM   1882  NH1 ARG A 228      -4.065 175.427 412.077  1.00 71.92           N1+
ANISOU 1882  NH1 ARG A 228     7470  10640   9218    556   -159  -2446       N1+
ATOM   1883  NH2 ARG A 228      -2.046 174.667 411.304  1.00 74.13           N  
ANISOU 1883  NH2 ARG A 228     7936  10680   9551    459    -82  -2210       N  
ATOM   1884  N   LYS A 229      -5.242 166.949 411.674  1.00 36.52           N  
ANISOU 1884  N   LYS A 229     3241   6684   3950     45     21  -1350       N  
ATOM   1885  CA  LYS A 229      -4.723 165.792 412.407  1.00 36.62           C  
ANISOU 1885  CA  LYS A 229     3228   6828   3858    -41     33  -1225       C  
ATOM   1886  C   LYS A 229      -4.232 164.804 411.362  1.00 38.67           C  
ANISOU 1886  C   LYS A 229     3652   6882   4161    -85     50  -1041       C  
ATOM   1887  O   LYS A 229      -5.053 164.133 410.739  1.00 35.21           O  
ANISOU 1887  O   LYS A 229     3272   6419   3687   -118     40   -944       O  
ATOM   1888  CB  LYS A 229      -5.817 165.157 413.291  1.00 39.74           C  
ANISOU 1888  CB  LYS A 229     3500   7514   4086    -99      9  -1201       C  
ATOM   1889  CG  LYS A 229      -5.255 164.055 414.197  1.00 49.03           C  
ANISOU 1889  CG  LYS A 229     4632   8845   5154   -190     11  -1074       C  
ATOM   1890  CD  LYS A 229      -6.326 163.222 414.913  1.00 51.10           C  
ANISOU 1890  CD  LYS A 229     4793   9375   5246   -273    -16   -999       C  
ATOM   1891  CE  LYS A 229      -5.710 162.140 415.785  1.00 57.03           C  
ANISOU 1891  CE  LYS A 229     5504  10263   5901   -368    -24   -856       C  
ATOM   1892  NZ  LYS A 229      -4.876 161.155 415.011  1.00 47.70           N1+
ANISOU 1892  NZ  LYS A 229     4484   8847   4792   -406    -18   -677       N1+
ATOM   1893  N   GLU A 230      -2.917 164.730 411.157  1.00 36.32           N  
ANISOU 1893  N   GLU A 230     3423   6439   3937    -83     74  -1003       N  
ATOM   1894  CA  GLU A 230      -2.306 163.878 410.139  1.00 35.47           C  
ANISOU 1894  CA  GLU A 230     3465   6131   3882   -113     91   -854       C  
ATOM   1895  C   GLU A 230      -1.462 162.731 410.720  1.00 35.32           C  
ANISOU 1895  C   GLU A 230     3447   6167   3808   -178     93   -730       C  
ATOM   1896  O   GLU A 230      -0.425 163.009 411.325  1.00 36.88           O  
ANISOU 1896  O   GLU A 230     3604   6385   4024   -167    107   -773       O  
ATOM   1897  CB  GLU A 230      -1.453 164.748 409.179  1.00 37.41           C  
ANISOU 1897  CB  GLU A 230     3805   6136   4273    -53    115   -906       C  
ATOM   1898  CG  GLU A 230      -0.963 164.024 407.930  1.00 52.20           C  
ANISOU 1898  CG  GLU A 230     5830   7801   6204    -72    133   -775       C  
ATOM   1899  CD  GLU A 230      -0.192 164.861 406.925  1.00 82.74           C  
ANISOU 1899  CD  GLU A 230     9784  11453  10201    -25    156   -813       C  
ATOM   1900  OE1 GLU A 230       0.588 165.744 407.348  1.00 77.14           O  
ANISOU 1900  OE1 GLU A 230     9031  10730   9547      6    165   -910       O  
ATOM   1901  OE2 GLU A 230      -0.333 164.595 405.708  1.00 80.88           O1-
ANISOU 1901  OE2 GLU A 230     9658  11064  10007    -27    163   -741       O1-
ATOM   1902  N   PRO A 231      -1.818 161.440 410.498  1.00 28.45           N  
ANISOU 1902  N   PRO A 231     2627   5303   2880   -244     75   -574       N  
ATOM   1903  CA  PRO A 231      -3.055 160.945 409.842  1.00 28.51           C  
ANISOU 1903  CA  PRO A 231     2678   5301   2852   -271     55   -509       C  
ATOM   1904  C   PRO A 231      -4.207 160.988 410.852  1.00 30.14           C  
ANISOU 1904  C   PRO A 231     2746   5774   2931   -304     29   -546       C  
ATOM   1905  O   PRO A 231      -3.967 161.068 412.069  1.00 29.93           O  
ANISOU 1905  O   PRO A 231     2598   5945   2831   -324     22   -583       O  
ATOM   1906  CB  PRO A 231      -2.692 159.502 409.490  1.00 29.57           C  
ANISOU 1906  CB  PRO A 231     2902   5356   2980   -336     40   -334       C  
ATOM   1907  CG  PRO A 231      -1.777 159.070 410.615  1.00 34.66           C  
ANISOU 1907  CG  PRO A 231     3476   6113   3580   -370     32   -297       C  
ATOM   1908  CD  PRO A 231      -0.990 160.320 410.999  1.00 29.72           C  
ANISOU 1908  CD  PRO A 231     2796   5492   3006   -303     64   -449       C  
ATOM   1909  N   PHE A 232      -5.452 160.890 410.361  1.00 26.60           N  
ANISOU 1909  N   PHE A 232     2309   5350   2449   -313     13   -534       N  
ATOM   1910  CA  PHE A 232      -6.602 160.898 411.271  1.00 26.59           C  
ANISOU 1910  CA  PHE A 232     2169   5616   2316   -348    -13   -569       C  
ATOM   1911  C   PHE A 232      -6.687 159.619 412.109  1.00 31.18           C  
ANISOU 1911  C   PHE A 232     2700   6369   2778   -458    -42   -419       C  
ATOM   1912  O   PHE A 232      -6.862 159.704 413.334  1.00 31.45           O  
ANISOU 1912  O   PHE A 232     2589   6657   2704   -490    -55   -455       O  
ATOM   1913  CB  PHE A 232      -7.914 161.167 410.506  1.00 27.42           C  
ANISOU 1913  CB  PHE A 232     2296   5705   2417   -327    -23   -601       C  
ATOM   1914  CG  PHE A 232      -9.071 161.381 411.454  1.00 30.14           C  
ANISOU 1914  CG  PHE A 232     2482   6341   2629   -348    -46   -672       C  
ATOM   1915  CD1 PHE A 232      -9.160 162.542 412.218  1.00 33.91           C  
ANISOU 1915  CD1 PHE A 232     2829   6959   3095   -282    -44   -858       C  
ATOM   1916  CD2 PHE A 232     -10.068 160.423 411.583  1.00 32.23           C  
ANISOU 1916  CD2 PHE A 232     2721   6745   2780   -436    -73   -559       C  
ATOM   1917  CE1 PHE A 232     -10.217 162.724 413.124  1.00 36.34           C  
ANISOU 1917  CE1 PHE A 232     2976   7560   3270   -299    -67   -936       C  
ATOM   1918  CE2 PHE A 232     -11.131 160.613 412.475  1.00 37.13           C  
ANISOU 1918  CE2 PHE A 232     3184   7659   3266   -461    -94   -626       C  
ATOM   1919  CZ  PHE A 232     -11.202 161.770 413.228  1.00 35.99           C  
ANISOU 1919  CZ  PHE A 232     2905   7664   3104   -389    -89   -818       C  
ATOM   1920  N   PHE A 233      -6.600 158.441 411.456  1.00 26.21           N  
ANISOU 1920  N   PHE A 233     2183   5607   2167   -517    -58   -251       N  
ATOM   1921  CA  PHE A 233      -6.626 157.131 412.109  1.00 25.18           C  
ANISOU 1921  CA  PHE A 233     2027   5590   1949   -627    -98    -83       C  
ATOM   1922  C   PHE A 233      -5.188 156.656 412.144  1.00 29.66           C  
ANISOU 1922  C   PHE A 233     2660   6020   2589   -625    -94    -15       C  
ATOM   1923  O   PHE A 233      -4.681 156.144 411.140  1.00 28.05           O  
ANISOU 1923  O   PHE A 233     2593   5580   2483   -612    -92     54       O  
ATOM   1924  CB  PHE A 233      -7.534 156.143 411.356  1.00 25.96           C  
ANISOU 1924  CB  PHE A 233     2206   5626   2032   -691   -129     48       C  
ATOM   1925  CG  PHE A 233      -8.992 156.524 411.283  1.00 27.47           C  
ANISOU 1925  CG  PHE A 233     2333   5958   2146   -697   -135    -10       C  
ATOM   1926  CD1 PHE A 233      -9.763 156.615 412.438  1.00 31.58           C  
ANISOU 1926  CD1 PHE A 233     2692   6786   2521   -750   -155    -34       C  
ATOM   1927  CD2 PHE A 233      -9.620 156.705 410.050  1.00 27.52           C  
ANISOU 1927  CD2 PHE A 233     2437   5805   2215   -657   -125    -32       C  
ATOM   1928  CE1 PHE A 233     -11.131 156.930 412.361  1.00 31.77           C  
ANISOU 1928  CE1 PHE A 233     2651   6952   2468   -755   -163    -91       C  
ATOM   1929  CE2 PHE A 233     -10.989 157.008 409.974  1.00 30.33           C  
ANISOU 1929  CE2 PHE A 233     2733   6294   2497   -663   -134    -82       C  
ATOM   1930  CZ  PHE A 233     -11.729 157.131 411.132  1.00 30.57           C  
ANISOU 1930  CZ  PHE A 233     2601   6628   2387   -709   -152   -116       C  
ATOM   1931  N   HIS A 234      -4.507 156.852 413.295  1.00 28.61           N  
ANISOU 1931  N   HIS A 234     2422   6041   2406   -634    -94    -43       N  
ATOM   1932  CA  HIS A 234      -3.081 156.558 413.389  1.00 28.05           C  
ANISOU 1932  CA  HIS A 234     2400   5853   2405   -620    -87     -1       C  
ATOM   1933  C   HIS A 234      -2.757 155.181 413.948  1.00 31.27           C  
ANISOU 1933  C   HIS A 234     2807   6310   2765   -715   -139    187       C  
ATOM   1934  O   HIS A 234      -2.287 155.061 415.093  1.00 31.17           O  
ANISOU 1934  O   HIS A 234     2691   6471   2681   -751   -154    209       O  
ATOM   1935  CB  HIS A 234      -2.352 157.669 414.189  1.00 31.05           C  
ANISOU 1935  CB  HIS A 234     2680   6333   2783   -561    -53   -154       C  
ATOM   1936  CG  HIS A 234      -0.868 157.729 413.978  1.00 34.59           C  
ANISOU 1936  CG  HIS A 234     3195   6615   3332   -518    -30   -158       C  
ATOM   1937  CD2 HIS A 234      -0.006 156.799 413.486  1.00 37.01           C  
ANISOU 1937  CD2 HIS A 234     3608   6748   3705   -533    -43    -36       C  
ATOM   1938  ND1 HIS A 234      -0.154 158.876 414.284  1.00 38.10           N  
ANISOU 1938  ND1 HIS A 234     3590   7068   3819   -448      8   -313       N  
ATOM   1939  CE1 HIS A 234       1.107 158.625 413.956  1.00 37.17           C  
ANISOU 1939  CE1 HIS A 234     3550   6789   3785   -427     21   -276       C  
ATOM   1940  NE2 HIS A 234       1.254 157.383 413.483  1.00 37.13           N  
ANISOU 1940  NE2 HIS A 234     3637   6675   3796   -473     -8   -114       N  
ATOM   1941  N   GLY A 235      -2.976 154.150 413.143  1.00 27.69           N  
ANISOU 1941  N   GLY A 235     2466   5699   2355   -755   -172    319       N  
ATOM   1942  CA  GLY A 235      -2.641 152.789 413.538  1.00 26.87           C  
ANISOU 1942  CA  GLY A 235     2380   5595   2235   -842   -234    505       C  
ATOM   1943  C   GLY A 235      -1.144 152.541 413.471  1.00 29.42           C  
ANISOU 1943  C   GLY A 235     2762   5765   2652   -800   -231    524       C  
ATOM   1944  O   GLY A 235      -0.428 153.190 412.694  1.00 27.34           O  
ANISOU 1944  O   GLY A 235     2572   5327   2489   -710   -181    420       O  
ATOM   1945  N   HIS A 236      -0.641 151.628 414.326  1.00 26.39           N  
ANISOU 1945  N   HIS A 236     2337   5458   2230   -868   -286    659       N  
ATOM   1946  CA  HIS A 236       0.786 151.276 414.311  1.00 26.01           C  
ANISOU 1946  CA  HIS A 236     2340   5273   2269   -830   -292    688       C  
ATOM   1947  C   HIS A 236       1.064 149.961 413.615  1.00 31.05           C  
ANISOU 1947  C   HIS A 236     3098   5702   2997   -857   -354    833       C  
ATOM   1948  O   HIS A 236       2.224 149.611 413.457  1.00 30.92           O  
ANISOU 1948  O   HIS A 236     3133   5551   3064   -817   -363    852       O  
ATOM   1949  CB  HIS A 236       1.371 151.242 415.728  1.00 27.80           C  
ANISOU 1949  CB  HIS A 236     2438   5713   2410   -869   -312    724       C  
ATOM   1950  CG  HIS A 236       1.466 152.574 416.371  1.00 31.86           C  
ANISOU 1950  CG  HIS A 236     2841   6399   2866   -820   -249    554       C  
ATOM   1951  CD2 HIS A 236       1.708 152.872 417.667  1.00 32.91           C  
ANISOU 1951  CD2 HIS A 236     2830   6778   2896   -849   -252    535       C  
ATOM   1952  ND1 HIS A 236       1.331 153.755 415.656  1.00 33.01           N  
ANISOU 1952  ND1 HIS A 236     3016   6461   3065   -732   -181    378       N  
ATOM   1953  CE1 HIS A 236       1.469 154.719 416.557  1.00 32.92           C  
ANISOU 1953  CE1 HIS A 236     2879   6642   2989   -709   -149    254       C  
ATOM   1954  NE2 HIS A 236       1.687 154.224 417.776  1.00 33.56           N  
ANISOU 1954  NE2 HIS A 236     2850   6932   2969   -777   -187    338       N  
ATOM   1955  N   ASP A 237       0.006 149.228 413.239  1.00 28.93           N  
ANISOU 1955  N   ASP A 237     2867   5415   2711   -925   -400    932       N  
ATOM   1956  CA  ASP A 237       0.024 147.985 412.460  1.00 29.45           C  
ANISOU 1956  CA  ASP A 237     3049   5273   2867   -953   -465   1057       C  
ATOM   1957  C   ASP A 237      -1.390 147.799 411.919  1.00 30.25           C  
ANISOU 1957  C   ASP A 237     3173   5387   2932  -1005   -478   1084       C  
ATOM   1958  O   ASP A 237      -2.270 148.601 412.259  1.00 28.16           O  
ANISOU 1958  O   ASP A 237     2828   5304   2569  -1017   -439   1012       O  
ATOM   1959  CB  ASP A 237       0.508 146.784 413.286  1.00 32.64           C  
ANISOU 1959  CB  ASP A 237     3430   5704   3270  -1030   -560   1235       C  
ATOM   1960  CG  ASP A 237      -0.325 146.587 414.527  1.00 41.92           C  
ANISOU 1960  CG  ASP A 237     4474   7157   4296  -1146   -602   1340       C  
ATOM   1961  OD1 ASP A 237      -1.478 146.153 414.398  1.00 38.69           O  
ANISOU 1961  OD1 ASP A 237     4063   6797   3839  -1225   -638   1416       O  
ATOM   1962  OD2 ASP A 237       0.147 146.955 415.618  1.00 48.81           O1-
ANISOU 1962  OD2 ASP A 237     5237   8218   5093  -1157   -594   1334       O1-
ATOM   1963  N   ASN A 238      -1.636 146.778 411.085  1.00 29.83           N  
ANISOU 1963  N   ASN A 238     3226   5151   2957  -1032   -533   1175       N  
ATOM   1964  CA  ASN A 238      -2.973 146.627 410.485  1.00 29.66           C  
ANISOU 1964  CA  ASN A 238     3231   5134   2904  -1078   -541   1192       C  
ATOM   1965  C   ASN A 238      -4.066 146.294 411.490  1.00 35.56           C  
ANISOU 1965  C   ASN A 238     3870   6127   3515  -1202   -590   1302       C  
ATOM   1966  O   ASN A 238      -5.201 146.739 411.323  1.00 35.08           O  
ANISOU 1966  O   ASN A 238     3775   6172   3380  -1224   -564   1258       O  
ATOM   1967  CB  ASN A 238      -2.968 145.630 409.319  1.00 30.33           C  
ANISOU 1967  CB  ASN A 238     3451   4965   3109  -1075   -589   1249       C  
ATOM   1968  CG  ASN A 238      -2.164 146.114 408.133  1.00 43.33           C  
ANISOU 1968  CG  ASN A 238     5196   6400   4867   -954   -527   1116       C  
ATOM   1969  ND2 ASN A 238      -1.715 145.193 407.309  1.00 38.93           N  
ANISOU 1969  ND2 ASN A 238     4741   5626   4423   -937   -574   1157       N  
ATOM   1970  OD1 ASN A 238      -1.878 147.307 407.972  1.00 31.01           O  
ANISOU 1970  OD1 ASN A 238     3616   4870   3296   -875   -443    976       O  
ATOM   1971  N   TYR A 239      -3.726 145.567 412.571  1.00 32.96           N  
ANISOU 1971  N   TYR A 239     3475   5906   3143  -1284   -659   1445       N  
ATOM   1972  CA  TYR A 239      -4.724 145.228 413.584  1.00 34.82           C  
ANISOU 1972  CA  TYR A 239     3594   6400   3235  -1415   -709   1563       C  
ATOM   1973  C   TYR A 239      -5.082 146.463 414.389  1.00 34.13           C  
ANISOU 1973  C   TYR A 239     3367   6589   3012  -1396   -636   1437       C  
ATOM   1974  O   TYR A 239      -6.265 146.778 414.561  1.00 34.19           O  
ANISOU 1974  O   TYR A 239     3303   6776   2911  -1445   -625   1416       O  
ATOM   1975  CB  TYR A 239      -4.197 144.082 414.469  1.00 41.03           C  
ANISOU 1975  CB  TYR A 239     4354   7215   4022  -1511   -811   1764       C  
ATOM   1976  CG  TYR A 239      -4.027 142.810 413.674  1.00 48.17           C  
ANISOU 1976  CG  TYR A 239     5390   7847   5065  -1537   -898   1888       C  
ATOM   1977  CD1 TYR A 239      -5.121 142.002 413.377  1.00 52.32           C  
ANISOU 1977  CD1 TYR A 239     5942   8357   5579  -1641   -964   2005       C  
ATOM   1978  CD2 TYR A 239      -2.792 142.465 413.131  1.00 50.14           C  
ANISOU 1978  CD2 TYR A 239     5738   7849   5464  -1450   -911   1866       C  
ATOM   1979  CE1 TYR A 239      -4.990 140.866 412.582  1.00 55.98           C  
ANISOU 1979  CE1 TYR A 239     6529   8557   6182  -1657  -1047   2099       C  
ATOM   1980  CE2 TYR A 239      -2.647 141.329 412.333  1.00 52.42           C  
ANISOU 1980  CE2 TYR A 239     6146   7881   5890  -1460   -993   1954       C  
ATOM   1981  CZ  TYR A 239      -3.750 140.527 412.070  1.00 64.93           C  
ANISOU 1981  CZ  TYR A 239     7756   9446   7467  -1564  -1063   2069       C  
ATOM   1982  OH  TYR A 239      -3.640 139.402 411.292  1.00 72.19           O  
ANISOU 1982  OH  TYR A 239     8790  10112   8529  -1575  -1150   2146       O  
ATOM   1983  N   ASP A 240      -4.045 147.206 414.825  1.00 30.39           N  
ANISOU 1983  N   ASP A 240     2854   6144   2550  -1316   -587   1335       N  
ATOM   1984  CA  ASP A 240      -4.225 148.444 415.564  1.00 30.67           C  
ANISOU 1984  CA  ASP A 240     2758   6418   2477  -1280   -520   1188       C  
ATOM   1985  C   ASP A 240      -4.985 149.485 414.717  1.00 32.72           C  
ANISOU 1985  C   ASP A 240     3042   6644   2747  -1201   -447   1014       C  
ATOM   1986  O   ASP A 240      -5.743 150.289 415.264  1.00 31.84           O  
ANISOU 1986  O   ASP A 240     2813   6761   2524  -1205   -416    919       O  
ATOM   1987  CB  ASP A 240      -2.863 148.985 416.020  1.00 32.36           C  
ANISOU 1987  CB  ASP A 240     2948   6617   2730  -1202   -484   1109       C  
ATOM   1988  CG  ASP A 240      -2.980 150.223 416.856  1.00 35.86           C  
ANISOU 1988  CG  ASP A 240     3249   7308   3070  -1167   -424    953       C  
ATOM   1989  OD1 ASP A 240      -3.685 150.178 417.890  1.00 35.55           O  
ANISOU 1989  OD1 ASP A 240     3069   7556   2881  -1253   -448    997       O  
ATOM   1990  OD2 ASP A 240      -2.391 151.244 416.473  1.00 33.57           O1-
ANISOU 1990  OD2 ASP A 240     2982   6929   2846  -1056   -355    784       O1-
ATOM   1991  N   GLN A 241      -4.789 149.464 413.383  1.00 27.96           N  
ANISOU 1991  N   GLN A 241     2585   5762   2275  -1129   -425    972       N  
ATOM   1992  CA  GLN A 241      -5.511 150.394 412.522  1.00 26.76           C  
ANISOU 1992  CA  GLN A 241     2463   5566   2139  -1059   -366    826       C  
ATOM   1993  C   GLN A 241      -7.037 150.280 412.731  1.00 28.88           C  
ANISOU 1993  C   GLN A 241     2660   6023   2289  -1139   -388    859       C  
ATOM   1994  O   GLN A 241      -7.715 151.308 412.839  1.00 28.01           O  
ANISOU 1994  O   GLN A 241     2475   6049   2117  -1098   -343    722       O  
ATOM   1995  CB  GLN A 241      -5.136 150.171 411.048  1.00 26.29           C  
ANISOU 1995  CB  GLN A 241     2569   5196   2226   -993   -351    810       C  
ATOM   1996  CG  GLN A 241      -5.732 151.251 410.120  1.00 24.67           C  
ANISOU 1996  CG  GLN A 241     2396   4932   2045   -910   -287    656       C  
ATOM   1997  CD  GLN A 241      -5.167 152.633 410.369  1.00 24.15           C  
ANISOU 1997  CD  GLN A 241     2278   4909   1990   -814   -221    487       C  
ATOM   1998  NE2 GLN A 241      -5.946 153.658 410.048  1.00 25.47           N  
ANISOU 1998  NE2 GLN A 241     2416   5124   2137   -764   -181    359       N  
ATOM   1999  OE1 GLN A 241      -4.025 152.801 410.819  1.00 25.54           O  
ANISOU 1999  OE1 GLN A 241     2439   5064   2199   -783   -208    466       O  
ATOM   2000  N   LEU A 242      -7.570 149.046 412.798  1.00 28.60           N  
ANISOU 2000  N   LEU A 242     2644   5996   2226  -1253   -462   1037       N  
ATOM   2001  CA  LEU A 242      -9.009 148.841 413.027  1.00 29.34           C  
ANISOU 2001  CA  LEU A 242     2665   6280   2201  -1345   -488   1085       C  
ATOM   2002  C   LEU A 242      -9.421 149.361 414.411  1.00 32.05           C  
ANISOU 2002  C   LEU A 242     2822   6977   2379  -1394   -483   1055       C  
ATOM   2003  O   LEU A 242     -10.488 149.959 414.554  1.00 30.57           O  
ANISOU 2003  O   LEU A 242     2547   6975   2093  -1399   -460    972       O  
ATOM   2004  CB  LEU A 242      -9.417 147.371 412.862  1.00 30.75           C  
ANISOU 2004  CB  LEU A 242     2903   6391   2392  -1468   -577   1293       C  
ATOM   2005  CG  LEU A 242     -10.955 147.115 412.866  1.00 34.25           C  
ANISOU 2005  CG  LEU A 242     3291   6998   2725  -1565   -603   1344       C  
ATOM   2006  CD1 LEU A 242     -11.701 147.949 411.771  1.00 32.82           C  
ANISOU 2006  CD1 LEU A 242     3160   6738   2571  -1475   -540   1187       C  
ATOM   2007  CD2 LEU A 242     -11.274 145.630 412.765  1.00 37.40           C  
ANISOU 2007  CD2 LEU A 242     3745   7320   3145  -1697   -701   1560       C  
ATOM   2008  N   VAL A 243      -8.549 149.178 415.430  1.00 30.51           N  
ANISOU 2008  N   VAL A 243     2557   6883   2151  -1422   -503   1110       N  
ATOM   2009  CA  VAL A 243      -8.816 149.679 416.783  1.00 32.19           C  
ANISOU 2009  CA  VAL A 243     2583   7445   2203  -1465   -497   1074       C  
ATOM   2010  C   VAL A 243      -8.951 151.216 416.750  1.00 34.70           C  
ANISOU 2010  C   VAL A 243     2836   7843   2506  -1342   -414    825       C  
ATOM   2011  O   VAL A 243      -9.886 151.767 417.337  1.00 32.97           O  
ANISOU 2011  O   VAL A 243     2479   7893   2156  -1363   -403    745       O  
ATOM   2012  CB  VAL A 243      -7.739 149.206 417.812  1.00 36.88           C  
ANISOU 2012  CB  VAL A 243     3122   8114   2776  -1510   -533   1178       C  
ATOM   2013  CG1 VAL A 243      -8.064 149.716 419.222  1.00 37.93           C  
ANISOU 2013  CG1 VAL A 243     3049   8637   2727  -1560   -527   1137       C  
ATOM   2014  CG2 VAL A 243      -7.623 147.684 417.816  1.00 37.52           C  
ANISOU 2014  CG2 VAL A 243     3271   8096   2888  -1629   -628   1428       C  
ATOM   2015  N   ARG A 244      -8.053 151.902 416.007  1.00 31.09           N  
ANISOU 2015  N   ARG A 244     2478   7146   2189  -1213   -362    700       N  
ATOM   2016  CA  ARG A 244      -8.116 153.364 415.914  1.00 29.87           C  
ANISOU 2016  CA  ARG A 244     2274   7029   2045  -1095   -294    470       C  
ATOM   2017  C   ARG A 244      -9.432 153.800 415.281  1.00 31.14           C  
ANISOU 2017  C   ARG A 244     2433   7221   2179  -1077   -281    391       C  
ATOM   2018  O   ARG A 244      -9.999 154.811 415.695  1.00 33.02           O  
ANISOU 2018  O   ARG A 244     2556   7641   2350  -1030   -253    232       O  
ATOM   2019  CB  ARG A 244      -6.924 153.953 415.116  1.00 27.11           C  
ANISOU 2019  CB  ARG A 244     2044   6396   1859   -975   -247    373       C  
ATOM   2020  CG  ARG A 244      -5.517 153.517 415.579  1.00 31.07           C  
ANISOU 2020  CG  ARG A 244     2567   6831   2409   -979   -258    444       C  
ATOM   2021  CD  ARG A 244      -5.293 153.588 417.082  1.00 39.35           C  
ANISOU 2021  CD  ARG A 244     3448   8175   3329  -1031   -273    451       C  
ATOM   2022  NE  ARG A 244      -5.267 154.973 417.534  1.00 43.87           N  
ANISOU 2022  NE  ARG A 244     3915   8882   3873   -947   -221    237       N  
ATOM   2023  CZ  ARG A 244      -5.111 155.334 418.801  1.00 57.25           C  
ANISOU 2023  CZ  ARG A 244     5448  10850   5455   -969   -221    184       C  
ATOM   2024  NH1 ARG A 244      -4.970 154.415 419.747  1.00 39.85           N1+
ANISOU 2024  NH1 ARG A 244     3169   8822   3149  -1077   -270    344       N1+
ATOM   2025  NH2 ARG A 244      -5.084 156.619 419.131  1.00 53.13           N  
ANISOU 2025  NH2 ARG A 244     4835  10426   4927   -883   -177    -28       N  
ATOM   2026  N   ILE A 245      -9.905 153.060 414.257  1.00 27.62           N  
ANISOU 2026  N   ILE A 245     2112   6591   1790  -1108   -303    493       N  
ATOM   2027  CA  ILE A 245     -11.178 153.395 413.620  1.00 26.38           C  
ANISOU 2027  CA  ILE A 245     1957   6462   1605  -1096   -294    431       C  
ATOM   2028  C   ILE A 245     -12.320 153.186 414.634  1.00 33.35           C  
ANISOU 2028  C   ILE A 245     2674   7694   2304  -1199   -326    467       C  
ATOM   2029  O   ILE A 245     -13.206 154.046 414.759  1.00 33.68           O  
ANISOU 2029  O   ILE A 245     2621   7900   2277  -1158   -303    325       O  
ATOM   2030  CB  ILE A 245     -11.366 152.543 412.353  1.00 27.69           C  
ANISOU 2030  CB  ILE A 245     2287   6366   1867  -1116   -314    541       C  
ATOM   2031  CG1 ILE A 245     -10.290 152.962 411.290  1.00 26.96           C  
ANISOU 2031  CG1 ILE A 245     2340   5957   1945  -1001   -272    470       C  
ATOM   2032  CG2 ILE A 245     -12.812 152.670 411.820  1.00 28.46           C  
ANISOU 2032  CG2 ILE A 245     2372   6534   1909  -1133   -316    511       C  
ATOM   2033  CD1 ILE A 245     -10.175 151.947 410.145  1.00 27.15           C  
ANISOU 2033  CD1 ILE A 245     2525   5723   2069  -1025   -298    589       C  
ATOM   2034  N   ALA A 246     -12.278 152.042 415.340  1.00 34.04           N  
ANISOU 2034  N   ALA A 246     2725   7892   2315  -1333   -384    659       N  
ATOM   2035  CA  ALA A 246     -13.305 151.653 416.332  1.00 37.08           C  
ANISOU 2035  CA  ALA A 246     2953   8621   2515  -1459   -423    734       C  
ATOM   2036  C   ALA A 246     -13.427 152.684 417.459  1.00 40.33           C  
ANISOU 2036  C   ALA A 246     3173   9349   2802  -1424   -393    573       C  
ATOM   2037  O   ALA A 246     -14.538 152.880 417.965  1.00 40.41           O  
ANISOU 2037  O   ALA A 246     3046   9642   2667  -1473   -400    534       O  
ATOM   2038  CB  ALA A 246     -12.981 150.287 416.921  1.00 39.58           C  
ANISOU 2038  CB  ALA A 246     3272   8973   2794  -1605   -496    978       C  
ATOM   2039  N   LYS A 247     -12.300 153.344 417.827  1.00 36.81           N  
ANISOU 2039  N   LYS A 247     2714   8859   2413  -1338   -359    472       N  
ATOM   2040  CA  LYS A 247     -12.271 154.379 418.865  1.00 37.38           C  
ANISOU 2040  CA  LYS A 247     2609   9207   2388  -1290   -330    297       C  
ATOM   2041  C   LYS A 247     -13.042 155.638 418.471  1.00 43.69           C  
ANISOU 2041  C   LYS A 247     3363  10042   3195  -1174   -288     63       C  
ATOM   2042  O   LYS A 247     -13.401 156.428 419.341  1.00 44.60           O  
ANISOU 2042  O   LYS A 247     3306  10436   3204  -1148   -276    -89       O  
ATOM   2043  CB  LYS A 247     -10.839 154.707 419.285  1.00 39.10           C  
ANISOU 2043  CB  LYS A 247     2836   9344   2676  -1231   -308    254       C  
ATOM   2044  CG  LYS A 247     -10.216 153.590 420.105  1.00 44.98           C  
ANISOU 2044  CG  LYS A 247     3554  10177   3361  -1353   -358    465       C  
ATOM   2045  CD  LYS A 247      -8.731 153.832 420.328  1.00 50.62           C  
ANISOU 2045  CD  LYS A 247     4306  10760   4167  -1288   -337    434       C  
ATOM   2046  CE  LYS A 247      -8.169 152.970 421.426  1.00 61.45           C  
ANISOU 2046  CE  LYS A 247     5597  12303   5446  -1399   -386    606       C  
ATOM   2047  NZ  LYS A 247      -8.307 153.614 422.757  1.00 69.19           N1+
ANISOU 2047  NZ  LYS A 247     6363  13663   6265  -1416   -375    500       N1+
ATOM   2048  N   VAL A 248     -13.320 155.811 417.154  1.00 39.05           N  
ANISOU 2048  N   VAL A 248     2924   9179   2735  -1106   -271     33       N  
ATOM   2049  CA  VAL A 248     -14.073 156.951 416.624  1.00 39.55           C  
ANISOU 2049  CA  VAL A 248     2966   9234   2827   -994   -241   -171       C  
ATOM   2050  C   VAL A 248     -15.492 156.553 416.208  1.00 44.54           C  
ANISOU 2050  C   VAL A 248     3585   9959   3381  -1052   -264   -122       C  
ATOM   2051  O   VAL A 248     -16.465 157.160 416.674  1.00 44.55           O  
ANISOU 2051  O   VAL A 248     3441  10215   3273  -1037   -264   -250       O  
ATOM   2052  CB  VAL A 248     -13.333 157.634 415.443  1.00 41.45           C  
ANISOU 2052  CB  VAL A 248     3370   9110   3267   -862   -203   -260       C  
ATOM   2053  CG1 VAL A 248     -14.173 158.775 414.850  1.00 41.25           C  
ANISOU 2053  CG1 VAL A 248     3328   9066   3280   -752   -184   -451       C  
ATOM   2054  CG2 VAL A 248     -11.953 158.131 415.874  1.00 40.46           C  
ANISOU 2054  CG2 VAL A 248     3247   8910   3217   -802   -179   -325       C  
ATOM   2055  N   LEU A 249     -15.609 155.572 415.296  1.00 41.40           N  
ANISOU 2055  N   LEU A 249     3337   9350   3043  -1112   -284     48       N  
ATOM   2056  CA  LEU A 249     -16.910 155.150 414.774  1.00 41.79           C  
ANISOU 2056  CA  LEU A 249     3393   9454   3033  -1169   -305    100       C  
ATOM   2057  C   LEU A 249     -17.695 154.319 415.769  1.00 45.51           C  
ANISOU 2057  C   LEU A 249     3723  10252   3315  -1325   -351    229       C  
ATOM   2058  O   LEU A 249     -18.878 154.045 415.548  1.00 44.86           O  
ANISOU 2058  O   LEU A 249     3607  10287   3152  -1382   -370    258       O  
ATOM   2059  CB  LEU A 249     -16.747 154.366 413.460  1.00 41.24           C  
ANISOU 2059  CB  LEU A 249     3527   9049   3094  -1181   -314    231       C  
ATOM   2060  CG  LEU A 249     -16.208 155.086 412.251  1.00 44.59           C  
ANISOU 2060  CG  LEU A 249     4097   9153   3691  -1043   -273    125       C  
ATOM   2061  CD1 LEU A 249     -16.407 154.246 411.000  1.00 43.01           C  
ANISOU 2061  CD1 LEU A 249     4063   8703   3577  -1074   -288    249       C  
ATOM   2062  CD2 LEU A 249     -16.860 156.419 412.081  1.00 45.71           C  
ANISOU 2062  CD2 LEU A 249     4171   9365   3833   -928   -243    -88       C  
ATOM   2063  N   GLY A 250     -17.015 153.931 416.849  1.00 42.90           N  
ANISOU 2063  N   GLY A 250     3312  10073   2916  -1397   -369    310       N  
ATOM   2064  CA  GLY A 250     -17.619 153.084 417.868  1.00 44.82           C  
ANISOU 2064  CA  GLY A 250     3419  10635   2977  -1561   -419    460       C  
ATOM   2065  C   GLY A 250     -17.578 151.638 417.424  1.00 47.64           C  
ANISOU 2065  C   GLY A 250     3902  10828   3373  -1691   -474    719       C  
ATOM   2066  O   GLY A 250     -17.457 151.350 416.226  1.00 45.96           O  
ANISOU 2066  O   GLY A 250     3864  10294   3304  -1650   -471    753       O  
ATOM   2067  N   THR A 251     -17.663 150.731 418.388  1.00 44.30           N  
ANISOU 2067  N   THR A 251     3385  10622   2823  -1848   -529    901       N  
ATOM   2068  CA  THR A 251     -17.623 149.285 418.178  1.00 43.60           C  
ANISOU 2068  CA  THR A 251     3393  10409   2763  -1991   -600   1165       C  
ATOM   2069  C   THR A 251     -19.000 148.701 417.806  1.00 49.27           C  
ANISOU 2069  C   THR A 251     4099  11220   3402  -2099   -636   1253       C  
ATOM   2070  O   THR A 251     -19.039 147.676 417.128  1.00 49.10           O  
ANISOU 2070  O   THR A 251     4211  10980   3465  -2172   -685   1421       O  
ATOM   2071  CB  THR A 251     -16.993 148.600 419.382  1.00 53.15           C  
ANISOU 2071  CB  THR A 251     4514  11793   3888  -2110   -651   1331       C  
ATOM   2072  CG2 THR A 251     -15.471 148.808 419.466  1.00 47.13           C  
ANISOU 2072  CG2 THR A 251     3824  10830   3252  -2018   -631   1302       C  
ATOM   2073  OG1 THR A 251     -17.628 149.078 420.571  1.00 52.98           O  
ANISOU 2073  OG1 THR A 251     4265  12207   3656  -2164   -645   1268       O  
ATOM   2074  N   GLU A 252     -20.120 149.343 418.219  1.00 47.69           N  
ANISOU 2074  N   GLU A 252     3739  11336   3045  -2105   -614   1134       N  
ATOM   2075  CA  GLU A 252     -21.464 148.838 417.867  1.00 48.75           C  
ANISOU 2075  CA  GLU A 252     3852  11577   3095  -2206   -645   1207       C  
ATOM   2076  C   GLU A 252     -21.627 148.652 416.357  1.00 48.98           C  
ANISOU 2076  C   GLU A 252     4080  11240   3290  -2141   -636   1200       C  
ATOM   2077  O   GLU A 252     -21.941 147.545 415.925  1.00 48.14           O  
ANISOU 2077  O   GLU A 252     4059  11019   3212  -2257   -693   1387       O  
ATOM   2078  CB  GLU A 252     -22.592 149.720 418.438  1.00 51.67           C  
ANISOU 2078  CB  GLU A 252     4020  12329   3284  -2190   -615   1036       C  
ATOM   2079  CG  GLU A 252     -22.674 149.699 419.957  1.00 67.47           C  
ANISOU 2079  CG  GLU A 252     5800  14753   5081  -2294   -635   1071       C  
ATOM   2080  CD  GLU A 252     -24.043 149.946 420.566  1.00104.69           C  
ANISOU 2080  CD  GLU A 252    10307  19893   9576  -2367   -640   1010       C  
ATOM   2081  OE1 GLU A 252     -24.375 149.245 421.547  1.00 99.48           O  
ANISOU 2081  OE1 GLU A 252     9510  19543   8745  -2542   -689   1173       O  
ATOM   2082  OE2 GLU A 252     -24.789 150.823 420.068  1.00106.60           O1-
ANISOU 2082  OE2 GLU A 252    10520  20167   9816  -2254   -598    806       O1-
ATOM   2083  N   ASP A 253     -21.358 149.702 415.559  1.00 43.84           N  
ANISOU 2083  N   ASP A 253     3503  10397   2755  -1959   -571    993       N  
ATOM   2084  CA  ASP A 253     -21.490 149.653 414.099  1.00 42.60           C  
ANISOU 2084  CA  ASP A 253     3526   9910   2750  -1885   -556    968       C  
ATOM   2085  C   ASP A 253     -20.471 148.706 413.434  1.00 42.86           C  
ANISOU 2085  C   ASP A 253     3747   9588   2950  -1904   -586   1121       C  
ATOM   2086  O   ASP A 253     -20.781 148.149 412.368  1.00 41.68           O  
ANISOU 2086  O   ASP A 253     3729   9218   2888  -1916   -603   1181       O  
ATOM   2087  CB  ASP A 253     -21.482 151.061 413.487  1.00 44.35           C  
ANISOU 2087  CB  ASP A 253     3763  10044   3043  -1694   -485    717       C  
ATOM   2088  CG  ASP A 253     -22.648 151.940 413.928  1.00 55.52           C  
ANISOU 2088  CG  ASP A 253     5005  11776   4313  -1664   -465    556       C  
ATOM   2089  OD1 ASP A 253     -23.618 151.402 414.513  1.00 60.09           O  
ANISOU 2089  OD1 ASP A 253     5464  12634   4731  -1797   -501    641       O  
ATOM   2090  OD2 ASP A 253     -22.603 153.157 413.671  1.00 58.98           O1-
ANISOU 2090  OD2 ASP A 253     5426  12181   4801  -1511   -417    344       O1-
ATOM   2091  N  ALEU A 254     -19.282 148.505 414.053  0.50 38.48           N  
ANISOU 2091  N  ALEU A 254     3199   8984   2436  -1906   -597   1179       N  
ATOM   2092  N  BLEU A 254     -19.293 148.520 414.070  0.50 41.97           N  
ANISOU 2092  N  BLEU A 254     3638   9433   2875  -1906   -596   1177       N  
ATOM   2093  CA ALEU A 254     -18.269 147.574 413.540  0.50 36.06           C  
ANISOU 2093  CA ALEU A 254     3055   8363   2282  -1924   -634   1321       C  
ATOM   2094  CA BLEU A 254     -18.219 147.624 413.635  0.50 41.50           C  
ANISOU 2094  CA BLEU A 254     3733   9069   2965  -1922   -632   1316       C  
ATOM   2095  C  ALEU A 254     -18.766 146.141 413.649  0.50 42.37           C  
ANISOU 2095  C  ALEU A 254     3874   9175   3049  -2103   -725   1560       C  
ATOM   2096  C  BLEU A 254     -18.705 146.173 413.684  0.50 45.04           C  
ANISOU 2096  C  BLEU A 254     4210   9514   3388  -2098   -723   1556       C  
ATOM   2097  O  ALEU A 254     -18.718 145.400 412.671  0.50 40.43           O  
ANISOU 2097  O  ALEU A 254     3777   8660   2927  -2115   -756   1638       O  
ATOM   2098  O  BLEU A 254     -18.581 145.451 412.699  0.50 43.60           O  
ANISOU 2098  O  BLEU A 254     4179   9050   3335  -2104   -753   1631       O  
ATOM   2099  CB ALEU A 254     -16.917 147.747 414.257  0.50 34.23           C  
ANISOU 2099  CB ALEU A 254     2809   8107   2091  -1882   -626   1319       C  
ATOM   2100  CB BLEU A 254     -16.991 147.825 414.541  0.50 41.84           C  
ANISOU 2100  CB BLEU A 254     3732   9150   3018  -1895   -626   1315       C  
ATOM   2101  CG ALEU A 254     -15.791 146.748 413.928  0.50 35.08           C  
ANISOU 2101  CG ALEU A 254     3060   7926   2345  -1904   -674   1468       C  
ATOM   2102  CG BLEU A 254     -15.694 147.145 414.133  0.50 46.15           C  
ANISOU 2102  CG BLEU A 254     4425   9382   3726  -1873   -652   1412       C  
ATOM   2103  CD1ALEU A 254     -15.422 146.773 412.419  0.50 31.95           C  
ANISOU 2103  CD1ALEU A 254     2851   7159   2130  -1794   -646   1403       C  
ATOM   2104  CD1BLEU A 254     -14.515 148.036 414.436  0.50 45.12           C  
ANISOU 2104  CD1BLEU A 254     4285   9208   3650  -1748   -596   1278       C  
ATOM   2105  CD2ALEU A 254     -14.550 147.045 414.790  0.50 34.78           C  
ANISOU 2105  CD2ALEU A 254     2975   7924   2316  -1863   -661   1451       C  
ATOM   2106  CD2BLEU A 254     -15.511 145.844 414.869  0.50 51.02           C  
ANISOU 2106  CD2BLEU A 254     5022  10056   4307  -2034   -745   1654       C  
ATOM   2107  N   TYR A 255     -19.257 145.751 414.837  1.00 42.51           N  
ANISOU 2107  N   TYR A 255     3737   9513   2902  -2246   -770   1675       N  
ATOM   2108  CA  TYR A 255     -19.789 144.406 415.047  1.00 42.68           C  
ANISOU 2108  CA  TYR A 255     3761   9574   2882  -2434   -866   1917       C  
ATOM   2109  C   TYR A 255     -21.007 144.098 414.158  1.00 46.29           C  
ANISOU 2109  C   TYR A 255     4265   9993   3332  -2479   -878   1928       C  
ATOM   2110  O   TYR A 255     -21.089 142.989 413.608  1.00 46.02           O  
ANISOU 2110  O   TYR A 255     4341   9762   3384  -2568   -948   2088       O  
ATOM   2111  CB  TYR A 255     -20.058 144.199 416.546  1.00 44.87           C  
ANISOU 2111  CB  TYR A 255     3844  10237   2965  -2577   -906   2028       C  
ATOM   2112  CG  TYR A 255     -18.782 144.318 417.372  1.00 48.23           C  
ANISOU 2112  CG  TYR A 255     4241  10673   3412  -2545   -906   2046       C  
ATOM   2113  CD1 TYR A 255     -17.627 143.628 417.014  1.00 49.56           C  
ANISOU 2113  CD1 TYR A 255     4558  10522   3752  -2524   -946   2150       C  
ATOM   2114  CD2 TYR A 255     -18.720 145.152 418.480  1.00 50.11           C  
ANISOU 2114  CD2 TYR A 255     4300  11237   3501  -2526   -865   1944       C  
ATOM   2115  CE1 TYR A 255     -16.457 143.734 417.764  1.00 49.64           C  
ANISOU 2115  CE1 TYR A 255     4538  10543   3779  -2493   -946   2166       C  
ATOM   2116  CE2 TYR A 255     -17.552 145.276 419.230  1.00 51.57           C  
ANISOU 2116  CE2 TYR A 255     4455  11437   3702  -2496   -863   1956       C  
ATOM   2117  CZ  TYR A 255     -16.427 144.552 418.880  1.00 57.25           C  
ANISOU 2117  CZ  TYR A 255     5324  11841   4589  -2483   -905   2074       C  
ATOM   2118  OH  TYR A 255     -15.275 144.670 419.622  1.00 58.08           O  
ANISOU 2118  OH  TYR A 255     5395  11965   4707  -2453   -904   2085       O  
ATOM   2119  N   ASP A 256     -21.891 145.099 413.916  1.00 43.75           N  
ANISOU 2119  N   ASP A 256     3870   9825   2929  -2402   -812   1744       N  
ATOM   2120  CA  ASP A 256     -23.032 144.941 412.992  1.00 43.98           C  
ANISOU 2120  CA  ASP A 256     3943   9812   2954  -2423   -814   1728       C  
ATOM   2121  C   ASP A 256     -22.565 144.711 411.546  1.00 44.09           C  
ANISOU 2121  C   ASP A 256     4168   9413   3172  -2328   -804   1701       C  
ATOM   2122  O   ASP A 256     -23.183 143.925 410.820  1.00 42.80           O  
ANISOU 2122  O   ASP A 256     4082   9134   3046  -2401   -847   1793       O  
ATOM   2123  CB  ASP A 256     -23.963 146.162 413.031  1.00 47.50           C  
ANISOU 2123  CB  ASP A 256     4268  10497   3284  -2335   -745   1517       C  
ATOM   2124  CG  ASP A 256     -24.896 146.225 414.223  1.00 63.78           C  
ANISOU 2124  CG  ASP A 256     6114  13002   5119  -2455   -763   1544       C  
ATOM   2125  OD1 ASP A 256     -25.016 145.205 414.941  1.00 66.47           O  
ANISOU 2125  OD1 ASP A 256     6401  13474   5379  -2635   -836   1757       O  
ATOM   2126  OD2 ASP A 256     -25.527 147.283 414.421  1.00 70.31           O1-
ANISOU 2126  OD2 ASP A 256     6821  14046   5849  -2372   -710   1355       O1-
ATOM   2127  N   TYR A 257     -21.420 145.342 411.148  1.00 39.08           N  
ANISOU 2127  N   TYR A 257     3622   8558   2670  -2172   -752   1583       N  
ATOM   2128  CA  TYR A 257     -20.840 145.188 409.794  1.00 36.63           C  
ANISOU 2128  CA  TYR A 257     3502   7869   2548  -2074   -737   1547       C  
ATOM   2129  C   TYR A 257     -20.341 143.758 409.591  1.00 38.70           C  
ANISOU 2129  C   TYR A 257     3873   7919   2913  -2178   -824   1748       C  
ATOM   2130  O   TYR A 257     -20.622 143.146 408.569  1.00 37.68           O  
ANISOU 2130  O   TYR A 257     3859   7583   2875  -2190   -851   1785       O  
ATOM   2131  CB  TYR A 257     -19.684 146.203 409.571  1.00 37.11           C  
ANISOU 2131  CB  TYR A 257     3610   7782   2709  -1899   -665   1385       C  
ATOM   2132  CG  TYR A 257     -18.863 146.024 408.302  1.00 37.76           C  
ANISOU 2132  CG  TYR A 257     3876   7493   2979  -1803   -650   1357       C  
ATOM   2133  CD1 TYR A 257     -19.457 146.114 407.043  1.00 38.61           C  
ANISOU 2133  CD1 TYR A 257     4074   7451   3143  -1754   -630   1295       C  
ATOM   2134  CD2 TYR A 257     -17.474 145.898 408.357  1.00 38.74           C  
ANISOU 2134  CD2 TYR A 257     4070   7436   3215  -1747   -649   1371       C  
ATOM   2135  CE1 TYR A 257     -18.701 145.995 405.877  1.00 37.91           C  
ANISOU 2135  CE1 TYR A 257     4140   7049   3214  -1665   -614   1260       C  
ATOM   2136  CE2 TYR A 257     -16.708 145.780 407.193  1.00 38.28           C  
ANISOU 2136  CE2 TYR A 257     4166   7061   3318  -1655   -633   1331       C  
ATOM   2137  CZ  TYR A 257     -17.328 145.827 405.955  1.00 43.29           C  
ANISOU 2137  CZ  TYR A 257     4886   7560   4001  -1616   -615   1276       C  
ATOM   2138  OH  TYR A 257     -16.589 145.763 404.791  1.00 41.53           O  
ANISOU 2138  OH  TYR A 257     4803   7051   3924  -1525   -595   1227       O  
ATOM   2139  N   ILE A 258     -19.579 143.241 410.567  1.00 39.69           N  
ANISOU 2139  N   ILE A 258     3958   8094   3028  -2247   -873   1873       N  
ATOM   2140  CA  ILE A 258     -19.021 141.890 410.522  1.00 41.34           C  
ANISOU 2140  CA  ILE A 258     4259   8107   3342  -2344   -969   2069       C  
ATOM   2141  C   ILE A 258     -20.159 140.838 410.424  1.00 47.52           C  
ANISOU 2141  C   ILE A 258     5034   8944   4076  -2515  -1053   2233       C  
ATOM   2142  O   ILE A 258     -20.064 139.916 409.612  1.00 46.18           O  
ANISOU 2142  O   ILE A 258     4993   8514   4038  -2544  -1112   2314       O  
ATOM   2143  CB  ILE A 258     -18.074 141.694 411.730  1.00 46.17           C  
ANISOU 2143  CB  ILE A 258     4801   8814   3926  -2385  -1002   2165       C  
ATOM   2144  CG1 ILE A 258     -16.868 142.680 411.627  1.00 45.34           C  
ANISOU 2144  CG1 ILE A 258     4728   8600   3898  -2208   -920   1996       C  
ATOM   2145  CG2 ILE A 258     -17.610 140.264 411.798  1.00 48.34           C  
ANISOU 2145  CG2 ILE A 258     5154   8911   4302  -2498  -1118   2384       C  
ATOM   2146  CD1 ILE A 258     -16.158 142.950 412.951  1.00 56.87           C  
ANISOU 2146  CD1 ILE A 258     6071  10260   5279  -2226   -920   2025       C  
ATOM   2147  N   ASP A 259     -21.247 141.030 411.195  1.00 48.51           N  
ANISOU 2147  N   ASP A 259     5007   9409   4015  -2620  -1055   2264       N  
ATOM   2148  CA  ASP A 259     -22.427 140.152 411.153  1.00 49.33           C  
ANISOU 2148  CA  ASP A 259     5084   9609   4049  -2789  -1128   2410       C  
ATOM   2149  C   ASP A 259     -23.167 140.244 409.826  1.00 50.79           C  
ANISOU 2149  C   ASP A 259     5365   9638   4296  -2733  -1099   2312       C  
ATOM   2150  O   ASP A 259     -23.604 139.214 409.317  1.00 50.12           O  
ANISOU 2150  O   ASP A 259     5352   9422   4269  -2837  -1175   2438       O  
ATOM   2151  CB  ASP A 259     -23.383 140.478 412.303  1.00 52.90           C  
ANISOU 2151  CB  ASP A 259     5333  10495   4271  -2901  -1125   2441       C  
ATOM   2152  CG  ASP A 259     -22.946 139.925 413.641  1.00 64.64           C  
ANISOU 2152  CG  ASP A 259     6718  12166   5677  -3035  -1193   2623       C  
ATOM   2153  OD1 ASP A 259     -22.121 138.983 413.656  1.00 64.15           O  
ANISOU 2153  OD1 ASP A 259     6750  11882   5741  -3084  -1272   2779       O  
ATOM   2154  OD2 ASP A 259     -23.472 140.389 414.671  1.00 71.28           O1-
ANISOU 2154  OD2 ASP A 259     7380  13380   6325  -3096  -1174   2614       O1-
ATOM   2155  N   LYS A 260     -23.294 141.461 409.248  1.00 46.80           N  
ANISOU 2155  N   LYS A 260     4860   9137   3783  -2570   -995   2089       N  
ATOM   2156  CA  LYS A 260     -23.995 141.632 407.967  1.00 44.87           C  
ANISOU 2156  CA  LYS A 260     4702   8757   3591  -2508   -964   1990       C  
ATOM   2157  C   LYS A 260     -23.329 140.797 406.868  1.00 48.09           C  
ANISOU 2157  C   LYS A 260     5294   8782   4197  -2480  -1004   2037       C  
ATOM   2158  O   LYS A 260     -24.026 140.152 406.078  1.00 49.40           O  
ANISOU 2158  O   LYS A 260     5524   8848   4399  -2538  -1042   2080       O  
ATOM   2159  CB  LYS A 260     -24.081 143.131 407.566  1.00 46.08           C  
ANISOU 2159  CB  LYS A 260     4829   8960   3720  -2328   -853   1750       C  
ATOM   2160  CG  LYS A 260     -24.649 143.370 406.163  1.00 47.89           C  
ANISOU 2160  CG  LYS A 260     5156   9021   4017  -2246   -818   1644       C  
ATOM   2161  CD  LYS A 260     -24.905 144.825 405.816  1.00 53.94           C  
ANISOU 2161  CD  LYS A 260     5885   9860   4752  -2086   -724   1427       C  
ATOM   2162  CE  LYS A 260     -25.227 144.938 404.327  1.00 52.27           C  
ANISOU 2162  CE  LYS A 260     5796   9429   4635  -2004   -698   1347       C  
ATOM   2163  NZ  LYS A 260     -25.689 146.293 403.937  1.00 57.98           N1+
ANISOU 2163  NZ  LYS A 260     6477  10230   5322  -1865   -622   1155       N1+
ATOM   2164  N   TYR A 261     -21.991 140.806 406.819  1.00 42.12           N  
ANISOU 2164  N   TYR A 261     4616   7821   3566  -2392   -997   2019       N  
ATOM   2165  CA  TYR A 261     -21.275 140.105 405.753  1.00 40.56           C  
ANISOU 2165  CA  TYR A 261     4585   7267   3557  -2344  -1030   2033       C  
ATOM   2166  C   TYR A 261     -20.747 138.755 406.182  1.00 43.15           C  
ANISOU 2166  C   TYR A 261     4954   7473   3967  -2466  -1146   2234       C  
ATOM   2167  O   TYR A 261     -20.064 138.092 405.400  1.00 41.76           O  
ANISOU 2167  O   TYR A 261     4908   7003   3956  -2427  -1186   2246       O  
ATOM   2168  CB  TYR A 261     -20.165 141.009 405.145  1.00 38.76           C  
ANISOU 2168  CB  TYR A 261     4432   6861   3432  -2151   -944   1862       C  
ATOM   2169  CG  TYR A 261     -20.742 142.220 404.444  1.00 38.26           C  
ANISOU 2169  CG  TYR A 261     4358   6855   3325  -2032   -846   1674       C  
ATOM   2170  CD1 TYR A 261     -20.989 143.399 405.138  1.00 39.53           C  
ANISOU 2170  CD1 TYR A 261     4398   7256   3366  -1978   -779   1568       C  
ATOM   2171  CD2 TYR A 261     -21.129 142.158 403.105  1.00 37.99           C  
ANISOU 2171  CD2 TYR A 261     4424   6648   3363  -1981   -829   1607       C  
ATOM   2172  CE1 TYR A 261     -21.554 144.504 404.507  1.00 39.58           C  
ANISOU 2172  CE1 TYR A 261     4392   7306   3340  -1869   -701   1401       C  
ATOM   2173  CE2 TYR A 261     -21.704 143.252 402.467  1.00 36.86           C  
ANISOU 2173  CE2 TYR A 261     4267   6560   3177  -1878   -749   1449       C  
ATOM   2174  CZ  TYR A 261     -21.908 144.423 403.167  1.00 40.05           C  
ANISOU 2174  CZ  TYR A 261     4557   7184   3475  -1821   -688   1349       C  
ATOM   2175  OH  TYR A 261     -22.477 145.485 402.516  1.00 36.51           O  
ANISOU 2175  OH  TYR A 261     4099   6773   3001  -1716   -620   1197       O  
ATOM   2176  N   ASN A 262     -21.124 138.316 407.401  1.00 44.16           N  
ANISOU 2176  N   ASN A 262     4967   7834   3979  -2619  -1208   2393       N  
ATOM   2177  CA  ASN A 262     -20.726 137.036 407.987  1.00 46.12           C  
ANISOU 2177  CA  ASN A 262     5232   8003   4287  -2758  -1333   2613       C  
ATOM   2178  C   ASN A 262     -19.213 136.839 407.858  1.00 47.78           C  
ANISOU 2178  C   ASN A 262     5539   7955   4660  -2656  -1347   2600       C  
ATOM   2179  O   ASN A 262     -18.722 135.829 407.337  1.00 48.35           O  
ANISOU 2179  O   ASN A 262     5724   7754   4893  -2674  -1431   2679       O  
ATOM   2180  CB  ASN A 262     -21.564 135.884 407.380  1.00 50.56           C  
ANISOU 2180  CB  ASN A 262     5857   8448   4904  -2889  -1430   2737       C  
ATOM   2181  CG  ASN A 262     -21.455 134.577 408.125  1.00 70.18           C  
ANISOU 2181  CG  ASN A 262     8333  10908   7424  -3069  -1574   2988       C  
ATOM   2182  ND2 ASN A 262     -21.317 134.640 409.447  1.00 62.38           N  
ANISOU 2182  ND2 ASN A 262     7222  10164   6316  -3156  -1596   3103       N  
ATOM   2183  OD1 ASN A 262     -21.456 133.504 407.521  1.00 66.23           O  
ANISOU 2183  OD1 ASN A 262     7935  10165   7064  -3127  -1670   3080       O  
ATOM   2184  N   ILE A 263     -18.476 137.872 408.294  1.00 40.99           N  
ANISOU 2184  N   ILE A 263     4632   7182   3761  -2537  -1259   2480       N  
ATOM   2185  CA  ILE A 263     -17.024 137.916 408.214  1.00 39.33           C  
ANISOU 2185  CA  ILE A 263     4495   6767   3683  -2424  -1251   2438       C  
ATOM   2186  C   ILE A 263     -16.423 137.106 409.352  1.00 46.99           C  
ANISOU 2186  C   ILE A 263     5419   7781   4654  -2533  -1349   2633       C  
ATOM   2187  O   ILE A 263     -16.860 137.268 410.477  1.00 45.49           O  
ANISOU 2187  O   ILE A 263     5093   7882   4309  -2633  -1358   2716       O  
ATOM   2188  CB  ILE A 263     -16.549 139.409 408.224  1.00 39.90           C  
ANISOU 2188  CB  ILE A 263     4528   6927   3706  -2260  -1118   2229       C  
ATOM   2189  CG1 ILE A 263     -16.923 140.128 406.892  1.00 37.90           C  
ANISOU 2189  CG1 ILE A 263     4351   6552   3496  -2135  -1033   2044       C  
ATOM   2190  CG2 ILE A 263     -15.049 139.538 408.530  1.00 40.33           C  
ANISOU 2190  CG2 ILE A 263     4614   6856   3852  -2168  -1109   2206       C  
ATOM   2191  CD1 ILE A 263     -16.959 141.719 406.956  1.00 39.95           C  
ANISOU 2191  CD1 ILE A 263     4542   6966   3670  -2004   -909   1844       C  
ATOM   2192  N   GLU A 264     -15.417 136.263 409.071  1.00 46.55           N  
ANISOU 2192  N   GLU A 264     5468   7449   4770  -2510  -1424   2700       N  
ATOM   2193  CA  GLU A 264     -14.725 135.508 410.110  1.00 50.00           C  
ANISOU 2193  CA  GLU A 264     5869   7901   5226  -2598  -1522   2883       C  
ATOM   2194  C   GLU A 264     -13.654 136.463 410.698  1.00 52.84           C  
ANISOU 2194  C   GLU A 264     6179   8343   5554  -2478  -1438   2776       C  
ATOM   2195  O   GLU A 264     -12.597 136.635 410.090  1.00 53.22           O  
ANISOU 2195  O   GLU A 264     6319   8167   5735  -2338  -1407   2668       O  
ATOM   2196  CB  GLU A 264     -14.102 134.227 409.507  1.00 52.82           C  
ANISOU 2196  CB  GLU A 264     6360   7915   5794  -2611  -1643   2982       C  
ATOM   2197  CG  GLU A 264     -13.342 133.358 410.502  1.00 68.59           C  
ANISOU 2197  CG  GLU A 264     8334   9889   7839  -2697  -1762   3182       C  
ATOM   2198  CD  GLU A 264     -12.938 131.980 410.009  1.00102.44           C  
ANISOU 2198  CD  GLU A 264    12739  13854  12331  -2736  -1908   3303       C  
ATOM   2199  OE1 GLU A 264     -12.165 131.907 409.027  1.00102.09           O  
ANISOU 2199  OE1 GLU A 264    12810  13533  12448  -2594  -1893   3172       O  
ATOM   2200  OE2 GLU A 264     -13.355 130.975 410.629  1.00103.12           O1-
ANISOU 2200  OE2 GLU A 264    12796  13967  12418  -2907  -2042   3530       O1-
ATOM   2201  N   LEU A 265     -13.971 137.145 411.824  1.00 48.37           N  
ANISOU 2201  N   LEU A 265     5462   8110   4806  -2527  -1396   2787       N  
ATOM   2202  CA  LEU A 265     -13.055 138.109 412.451  1.00 48.17           C  
ANISOU 2202  CA  LEU A 265     5373   8194   4736  -2421  -1315   2678       C  
ATOM   2203  C   LEU A 265     -11.884 137.397 413.103  1.00 54.37           C  
ANISOU 2203  C   LEU A 265     6172   8882   5603  -2441  -1397   2812       C  
ATOM   2204  O   LEU A 265     -12.106 136.482 413.883  1.00 55.38           O  
ANISOU 2204  O   LEU A 265     6251   9095   5697  -2595  -1507   3027       O  
ATOM   2205  CB  LEU A 265     -13.788 139.031 413.456  1.00 47.75           C  
ANISOU 2205  CB  LEU A 265     5145   8535   4464  -2466  -1251   2635       C  
ATOM   2206  CG  LEU A 265     -13.059 140.291 413.964  1.00 50.24           C  
ANISOU 2206  CG  LEU A 265     5385   8982   4720  -2338  -1147   2465       C  
ATOM   2207  CD1 LEU A 265     -12.932 141.336 412.867  1.00 47.15           C  
ANISOU 2207  CD1 LEU A 265     5072   8445   4399  -2163  -1035   2225       C  
ATOM   2208  CD2 LEU A 265     -13.776 140.919 415.139  1.00 53.60           C  
ANISOU 2208  CD2 LEU A 265     5621   9814   4930  -2413  -1117   2460       C  
ATOM   2209  N   ASP A 266     -10.641 137.788 412.763  1.00 51.24           N  
ANISOU 2209  N   ASP A 266     5843   8307   5318  -2291  -1350   2693       N  
ATOM   2210  CA  ASP A 266      -9.411 137.205 413.317  1.00 52.20           C  
ANISOU 2210  CA  ASP A 266     5982   8326   5528  -2284  -1420   2793       C  
ATOM   2211  C   ASP A 266      -9.515 137.138 414.861  1.00 58.38           C  
ANISOU 2211  C   ASP A 266     6608   9421   6152  -2412  -1461   2947       C  
ATOM   2212  O   ASP A 266      -9.896 138.143 415.477  1.00 55.61           O  
ANISOU 2212  O   ASP A 266     6134   9356   5639  -2404  -1374   2855       O  
ATOM   2213  CB  ASP A 266      -8.186 138.039 412.884  1.00 52.98           C  
ANISOU 2213  CB  ASP A 266     6132   8290   5709  -2098  -1326   2601       C  
ATOM   2214  CG  ASP A 266      -6.822 137.411 413.134  1.00 66.79           C  
ANISOU 2214  CG  ASP A 266     7927   9865   7584  -2058  -1393   2671       C  
ATOM   2215  OD1 ASP A 266      -6.544 137.036 414.293  1.00 70.07           O  
ANISOU 2215  OD1 ASP A 266     8256  10429   7939  -2147  -1458   2822       O  
ATOM   2216  OD2 ASP A 266      -5.996 137.385 412.189  1.00 70.03           O1-
ANISOU 2216  OD2 ASP A 266     8450  10011   8145  -1932  -1373   2562       O1-
ATOM   2217  N   PRO A 267      -9.250 135.957 415.491  1.00 59.05           N  
ANISOU 2217  N   PRO A 267     6690   9468   6280  -2535  -1600   3181       N  
ATOM   2218  CA  PRO A 267      -9.355 135.860 416.968  1.00 60.63           C  
ANISOU 2218  CA  PRO A 267     6734   9983   6320  -2668  -1644   3343       C  
ATOM   2219  C   PRO A 267      -8.527 136.878 417.749  1.00 61.29           C  
ANISOU 2219  C   PRO A 267     6721  10252   6316  -2577  -1554   3226       C  
ATOM   2220  O   PRO A 267      -8.903 137.209 418.870  1.00 60.61           O  
ANISOU 2220  O   PRO A 267     6478  10504   6046  -2667  -1545   3283       O  
ATOM   2221  CB  PRO A 267      -8.926 134.419 417.278  1.00 64.61           C  
ANISOU 2221  CB  PRO A 267     7287  10322   6941  -2778  -1813   3598       C  
ATOM   2222  CG  PRO A 267      -8.163 133.965 416.077  1.00 68.75           C  
ANISOU 2222  CG  PRO A 267     7986  10436   7700  -2651  -1837   3518       C  
ATOM   2223  CD  PRO A 267      -8.813 134.673 414.906  1.00 62.28           C  
ANISOU 2223  CD  PRO A 267     7231   9547   6888  -2556  -1727   3307       C  
ATOM   2224  N   ARG A 268      -7.452 137.411 417.141  1.00 56.44           N  
ANISOU 2224  N   ARG A 268     6191   9433   5822  -2401  -1485   3054       N  
ATOM   2225  CA  ARG A 268      -6.585 138.434 417.730  1.00 55.66           C  
ANISOU 2225  CA  ARG A 268     6016   9468   5663  -2298  -1393   2917       C  
ATOM   2226  C   ARG A 268      -7.319 139.720 418.120  1.00 55.80           C  
ANISOU 2226  C   ARG A 268     5907   9796   5500  -2278  -1276   2757       C  
ATOM   2227  O   ARG A 268      -6.893 140.398 419.053  1.00 54.76           O  
ANISOU 2227  O   ARG A 268     5656   9888   5262  -2260  -1231   2706       O  
ATOM   2228  CB  ARG A 268      -5.414 138.775 416.793  1.00 56.62           C  
ANISOU 2228  CB  ARG A 268     6266   9292   5957  -2115  -1338   2750       C  
ATOM   2229  CG  ARG A 268      -4.239 137.822 416.940  1.00 72.52           C  
ANISOU 2229  CG  ARG A 268     8342  11100   8111  -2106  -1438   2876       C  
ATOM   2230  CD  ARG A 268      -3.086 138.230 416.046  1.00 85.08           C  
ANISOU 2230  CD  ARG A 268    10041  12433   9851  -1926  -1374   2698       C  
ATOM   2231  NE  ARG A 268      -3.188 137.633 414.713  1.00 92.18           N  
ANISOU 2231  NE  ARG A 268    11091  13020  10913  -1879  -1405   2666       N  
ATOM   2232  CZ  ARG A 268      -2.305 137.821 413.738  1.00102.38           C  
ANISOU 2232  CZ  ARG A 268    12488  14066  12344  -1733  -1362   2520       C  
ATOM   2233  NH1 ARG A 268      -1.248 138.603 413.930  1.00 86.56           N1+
ANISOU 2233  NH1 ARG A 268    10462  12084  10343  -1621  -1285   2396       N1+
ATOM   2234  NH2 ARG A 268      -2.471 137.230 412.562  1.00 85.10           N  
ANISOU 2234  NH2 ARG A 268    10424  11620  10291  -1700  -1395   2495       N  
ATOM   2235  N   PHE A 269      -8.399 140.071 417.409  1.00 49.63           N  
ANISOU 2235  N   PHE A 269     5145   9026   4686  -2275  -1229   2667       N  
ATOM   2236  CA  PHE A 269      -9.155 141.283 417.719  1.00 47.97           C  
ANISOU 2236  CA  PHE A 269     4814   9095   4316  -2248  -1126   2505       C  
ATOM   2237  C   PHE A 269      -9.827 141.264 419.101  1.00 53.27           C  
ANISOU 2237  C   PHE A 269     5296  10170   4775  -2395  -1157   2617       C  
ATOM   2238  O   PHE A 269     -10.032 142.329 419.663  1.00 52.35           O  
ANISOU 2238  O   PHE A 269     5054  10310   4528  -2353  -1076   2470       O  
ATOM   2239  CB  PHE A 269     -10.160 141.626 416.618  1.00 47.87           C  
ANISOU 2239  CB  PHE A 269     4868   8998   4323  -2210  -1077   2389       C  
ATOM   2240  CG  PHE A 269      -9.512 142.229 415.393  1.00 46.19           C  
ANISOU 2240  CG  PHE A 269     4792   8494   4263  -2034  -1000   2199       C  
ATOM   2241  CD1 PHE A 269      -8.831 143.439 415.469  1.00 47.23           C  
ANISOU 2241  CD1 PHE A 269     4893   8661   4391  -1898   -900   2004       C  
ATOM   2242  CD2 PHE A 269      -9.590 141.592 414.161  1.00 47.39           C  
ANISOU 2242  CD2 PHE A 269     5098   8346   4563  -2009  -1029   2216       C  
ATOM   2243  CE1 PHE A 269      -8.240 144.001 414.329  1.00 46.34           C  
ANISOU 2243  CE1 PHE A 269     4903   8290   4415  -1747   -832   1842       C  
ATOM   2244  CE2 PHE A 269      -9.020 142.163 413.018  1.00 47.90           C  
ANISOU 2244  CE2 PHE A 269     5278   8167   4754  -1854   -957   2043       C  
ATOM   2245  CZ  PHE A 269      -8.340 143.358 413.113  1.00 44.82           C  
ANISOU 2245  CZ  PHE A 269     4857   7818   4355  -1728   -860   1866       C  
ATOM   2246  N   ASN A 270     -10.124 140.071 419.660  1.00 52.73           N  
ANISOU 2246  N   ASN A 270     5202  10159   4676  -2566  -1278   2874       N  
ATOM   2247  CA  ASN A 270     -10.731 139.901 420.991  1.00 54.35           C  
ANISOU 2247  CA  ASN A 270     5221  10755   4674  -2728  -1322   3017       C  
ATOM   2248  C   ASN A 270      -9.932 140.616 422.111  1.00 59.46           C  
ANISOU 2248  C   ASN A 270     5733  11641   5217  -2688  -1277   2953       C  
ATOM   2249  O   ASN A 270     -10.525 141.309 422.944  1.00 59.23           O  
ANISOU 2249  O   ASN A 270     5532  11978   4994  -2728  -1231   2888       O  
ATOM   2250  CB  ASN A 270     -10.899 138.399 421.299  1.00 56.30           C  
ANISOU 2250  CB  ASN A 270     5494  10947   4951  -2910  -1475   3326       C  
ATOM   2251  CG  ASN A 270     -11.605 138.052 422.595  1.00 71.58           C  
ANISOU 2251  CG  ASN A 270     7244  13278   6674  -3107  -1538   3515       C  
ATOM   2252  ND2 ASN A 270     -11.480 136.801 423.011  1.00 64.99           N  
ANISOU 2252  ND2 ASN A 270     6425  12392   5876  -3259  -1678   3795       N  
ATOM   2253  OD1 ASN A 270     -12.292 138.870 423.217  1.00 57.97           O  
ANISOU 2253  OD1 ASN A 270     5361  11910   4754  -3129  -1468   3417       O  
ATOM   2254  N   ASP A 271      -8.599 140.470 422.101  1.00 56.31           N  
ANISOU 2254  N   ASP A 271     5407  11041   4947  -2604  -1290   2958       N  
ATOM   2255  CA  ASP A 271      -7.711 141.085 423.095  1.00 57.57           C  
ANISOU 2255  CA  ASP A 271     5453  11390   5029  -2559  -1252   2899       C  
ATOM   2256  C   ASP A 271      -7.420 142.579 422.895  1.00 60.01           C  
ANISOU 2256  C   ASP A 271     5731  11747   5321  -2388  -1112   2597       C  
ATOM   2257  O   ASP A 271      -6.854 143.183 423.807  1.00 60.82           O  
ANISOU 2257  O   ASP A 271     5714  12061   5334  -2361  -1076   2532       O  
ATOM   2258  CB  ASP A 271      -6.384 140.308 423.205  1.00 60.54           C  
ANISOU 2258  CB  ASP A 271     5914  11540   5548  -2540  -1327   3030       C  
ATOM   2259  CG  ASP A 271      -5.740 139.957 421.879  1.00 76.47           C  
ANISOU 2259  CG  ASP A 271     8139  13111   7803  -2422  -1333   2978       C  
ATOM   2260  OD1 ASP A 271      -5.017 140.814 421.323  1.00 77.22           O  
ANISOU 2260  OD1 ASP A 271     8293  13070   7979  -2256  -1238   2765       O  
ATOM   2261  OD2 ASP A 271      -5.966 138.829 421.390  1.00 84.00           O1-
ANISOU 2261  OD2 ASP A 271     9196  13858   8864  -2496  -1435   3146       O1-
ATOM   2262  N   ILE A 272      -7.776 143.179 421.719  1.00 54.37           N  
ANISOU 2262  N   ILE A 272     5122  10838   4697  -2273  -1038   2415       N  
ATOM   2263  CA  ILE A 272      -7.433 144.586 421.427  1.00 51.26           C  
ANISOU 2263  CA  ILE A 272     4716  10442   4317  -2106   -916   2136       C  
ATOM   2264  C   ILE A 272      -8.618 145.504 421.054  1.00 51.77           C  
ANISOU 2264  C   ILE A 272     4731  10640   4300  -2071   -842   1961       C  
ATOM   2265  O   ILE A 272      -8.558 146.701 421.335  1.00 49.68           O  
ANISOU 2265  O   ILE A 272     4379  10521   3978  -1978   -759   1755       O  
ATOM   2266  CB  ILE A 272      -6.328 144.677 420.343  1.00 52.67           C  
ANISOU 2266  CB  ILE A 272     5074  10229   4710  -1959   -885   2045       C  
ATOM   2267  CG1 ILE A 272      -6.698 143.903 419.044  1.00 51.92           C  
ANISOU 2267  CG1 ILE A 272     5151   9817   4758  -1960   -923   2109       C  
ATOM   2268  CG2 ILE A 272      -4.959 144.254 420.892  1.00 54.14           C  
ANISOU 2268  CG2 ILE A 272     5269  10345   4957  -1945   -924   2130       C  
ATOM   2269  CD1 ILE A 272      -5.763 144.194 417.829  1.00 52.61           C  
ANISOU 2269  CD1 ILE A 272     5404   9547   5040  -1801   -873   1975       C  
ATOM   2270  N   LEU A 273      -9.666 144.967 420.412  1.00 47.78           N  
ANISOU 2270  N   LEU A 273     4279  10077   3797  -2140   -875   2035       N  
ATOM   2271  CA  LEU A 273     -10.789 145.768 419.941  1.00 47.98           C  
ANISOU 2271  CA  LEU A 273     4272  10198   3761  -2100   -812   1876       C  
ATOM   2272  C   LEU A 273     -11.545 146.505 421.026  1.00 54.74           C  
ANISOU 2272  C   LEU A 273     4915  11480   4405  -2144   -781   1793       C  
ATOM   2273  O   LEU A 273     -11.904 147.667 420.820  1.00 52.94           O  
ANISOU 2273  O   LEU A 273     4640  11324   4151  -2036   -701   1567       O  
ATOM   2274  CB  LEU A 273     -11.759 144.927 419.082  1.00 48.36           C  
ANISOU 2274  CB  LEU A 273     4415  10110   3848  -2180   -863   1991       C  
ATOM   2275  CG  LEU A 273     -12.161 145.478 417.716  1.00 52.21           C  
ANISOU 2275  CG  LEU A 273     5025  10369   4443  -2062   -801   1830       C  
ATOM   2276  CD1 LEU A 273     -10.994 146.097 416.965  1.00 51.78           C  
ANISOU 2276  CD1 LEU A 273     5091  10030   4552  -1892   -739   1681       C  
ATOM   2277  CD2 LEU A 273     -12.815 144.390 416.878  1.00 53.75           C  
ANISOU 2277  CD2 LEU A 273     5336  10381   4707  -2147   -868   1979       C  
ATOM   2278  N   GLY A 274     -11.811 145.820 422.142  1.00 55.50           N  
ANISOU 2278  N   GLY A 274     4880  11854   4353  -2303   -850   1975       N  
ATOM   2279  CA  GLY A 274     -12.552 146.362 423.272  1.00 56.42           C  
ANISOU 2279  CA  GLY A 274     4774  12419   4246  -2369   -833   1921       C  
ATOM   2280  C   GLY A 274     -13.964 146.798 422.945  1.00 59.58           C  
ANISOU 2280  C   GLY A 274     5113  12974   4550  -2381   -803   1820       C  
ATOM   2281  O   GLY A 274     -14.607 146.250 422.040  1.00 60.73           O  
ANISOU 2281  O   GLY A 274     5372  12939   4764  -2414   -829   1891       O  
ATOM   2282  N   ARG A 275     -14.446 147.805 423.693  1.00 54.19           N  
ANISOU 2282  N   ARG A 275     4245  12635   3709  -2349   -750   1641       N  
ATOM   2283  CA  ARG A 275     -15.780 148.407 423.590  1.00 53.92           C  
ANISOU 2283  CA  ARG A 275     4110  12821   3558  -2346   -717   1506       C  
ATOM   2284  C   ARG A 275     -15.593 149.900 423.506  1.00 55.04           C  
ANISOU 2284  C   ARG A 275     4203  12988   3724  -2161   -627   1195       C  
ATOM   2285  O   ARG A 275     -14.940 150.486 424.379  1.00 53.77           O  
ANISOU 2285  O   ARG A 275     3927  12997   3507  -2120   -602   1099       O  
ATOM   2286  CB  ARG A 275     -16.614 148.117 424.862  1.00 60.32           C  
ANISOU 2286  CB  ARG A 275     4689  14116   4113  -2513   -757   1603       C  
ATOM   2287  CG  ARG A 275     -16.772 146.654 425.222  1.00 77.15           C  
ANISOU 2287  CG  ARG A 275     6831  16289   6193  -2722   -859   1933       C  
ATOM   2288  CD  ARG A 275     -17.373 146.508 426.595  1.00 90.19           C  
ANISOU 2288  CD  ARG A 275     8238  18446   7586  -2878   -893   2016       C  
ATOM   2289  NE  ARG A 275     -17.089 145.186 427.152  1.00 98.03           N  
ANISOU 2289  NE  ARG A 275     9235  19465   8546  -3068   -996   2342       N  
ATOM   2290  CZ  ARG A 275     -17.035 144.912 428.449  1.00111.18           C  
ANISOU 2290  CZ  ARG A 275    10716  21504  10025  -3202  -1038   2467       C  
ATOM   2291  NH1 ARG A 275     -17.263 145.864 429.346  1.00101.27           N1+
ANISOU 2291  NH1 ARG A 275     9246  20644   8588  -3168   -981   2281       N1+
ATOM   2292  NH2 ARG A 275     -16.750 143.685 428.861  1.00 89.93           N  
ANISOU 2292  NH2 ARG A 275     8046  18794   7328  -3372  -1142   2778       N  
ATOM   2293  N   HIS A 276     -16.160 150.533 422.477  1.00 51.17           N  
ANISOU 2293  N   HIS A 276     3793  12330   3318  -2051   -582   1036       N  
ATOM   2294  CA  HIS A 276     -16.003 151.973 422.290  1.00 49.32           C  
ANISOU 2294  CA  HIS A 276     3527  12079   3132  -1870   -506    742       C  
ATOM   2295  C   HIS A 276     -17.281 152.612 421.827  1.00 54.27           C  
ANISOU 2295  C   HIS A 276     4105  12806   3710  -1823   -481    590       C  
ATOM   2296  O   HIS A 276     -17.956 152.091 420.930  1.00 52.98           O  
ANISOU 2296  O   HIS A 276     4049  12487   3592  -1858   -499    675       O  
ATOM   2297  CB  HIS A 276     -14.865 152.270 421.273  1.00 47.42           C  
ANISOU 2297  CB  HIS A 276     3491  11399   3126  -1730   -471    683       C  
ATOM   2298  CG  HIS A 276     -13.551 151.687 421.665  1.00 49.23           C  
ANISOU 2298  CG  HIS A 276     3775  11514   3417  -1759   -494    816       C  
ATOM   2299  CD2 HIS A 276     -12.961 150.538 421.266  1.00 49.69           C  
ANISOU 2299  CD2 HIS A 276     3977  11332   3572  -1828   -544   1034       C  
ATOM   2300  ND1 HIS A 276     -12.761 152.287 422.622  1.00 50.95           N  
ANISOU 2300  ND1 HIS A 276     3878  11893   3588  -1719   -471    720       N  
ATOM   2301  CE1 HIS A 276     -11.706 151.498 422.760  1.00 50.02           C  
ANISOU 2301  CE1 HIS A 276     3841  11627   3538  -1762   -505    887       C  
ATOM   2302  NE2 HIS A 276     -11.778 150.440 421.955  1.00 49.85           N  
ANISOU 2302  NE2 HIS A 276     3975  11356   3609  -1825   -551   1075       N  
ATOM   2303  N   SER A 277     -17.599 153.779 422.399  1.00 52.84           N  
ANISOU 2303  N   SER A 277     3762  12871   3445  -1734   -442    350       N  
ATOM   2304  CA  SER A 277     -18.787 154.538 422.015  1.00 54.23           C  
ANISOU 2304  CA  SER A 277     3874  13153   3578  -1667   -419    170       C  
ATOM   2305  C   SER A 277     -18.574 155.195 420.636  1.00 57.03           C  
ANISOU 2305  C   SER A 277     4417  13107   4147  -1506   -381     44       C  
ATOM   2306  O   SER A 277     -17.423 155.415 420.233  1.00 55.51           O  
ANISOU 2306  O   SER A 277     4351  12626   4112  -1422   -358     26       O  
ATOM   2307  CB  SER A 277     -19.057 155.635 423.034  1.00 60.69           C  
ANISOU 2307  CB  SER A 277     4465  14330   4265  -1601   -395    -68       C  
ATOM   2308  OG  SER A 277     -17.949 156.518 423.096  1.00 68.60           O  
ANISOU 2308  OG  SER A 277     5496  15179   5389  -1463   -357   -229       O  
ATOM   2309  N   ARG A 278     -19.690 155.579 419.970  1.00 53.78           N  
ANISOU 2309  N   ARG A 278     4004  12702   3728  -1462   -373    -53       N  
ATOM   2310  CA  ARG A 278     -19.703 156.306 418.703  1.00 53.28           C  
ANISOU 2310  CA  ARG A 278     4089  12314   3842  -1313   -341   -184       C  
ATOM   2311  C   ARG A 278     -19.407 157.753 419.051  1.00 57.77           C  
ANISOU 2311  C   ARG A 278     4563  12940   4446  -1155   -305   -460       C  
ATOM   2312  O   ARG A 278     -20.200 158.377 419.766  1.00 59.70           O  
ANISOU 2312  O   ARG A 278     4617  13507   4558  -1136   -307   -616       O  
ATOM   2313  CB  ARG A 278     -21.099 156.254 418.044  1.00 57.95           C  
ANISOU 2313  CB  ARG A 278     4675  12956   4385  -1327   -351   -201       C  
ATOM   2314  CG  ARG A 278     -21.498 154.911 417.474  1.00 76.78           C  
ANISOU 2314  CG  ARG A 278     7173  15238   6763  -1468   -388     49       C  
ATOM   2315  CD  ARG A 278     -22.869 154.949 416.812  1.00 95.56           C  
ANISOU 2315  CD  ARG A 278     9541  17671   9094  -1473   -395     14       C  
ATOM   2316  NE  ARG A 278     -22.832 155.581 415.490  1.00107.98           N  
ANISOU 2316  NE  ARG A 278    11271  18914  10843  -1329   -365    -93       N  
ATOM   2317  CZ  ARG A 278     -23.907 155.850 414.754  1.00124.23           C  
ANISOU 2317  CZ  ARG A 278    13338  20968  12895  -1292   -364   -161       C  
ATOM   2318  NH1 ARG A 278     -25.121 155.548 415.202  1.00115.33           N1+
ANISOU 2318  NH1 ARG A 278    12073  20153  11596  -1385   -389   -141       N1+
ATOM   2319  NH2 ARG A 278     -23.778 156.420 413.563  1.00107.33           N  
ANISOU 2319  NH2 ARG A 278    11342  18523  10917  -1165   -340   -245       N  
ATOM   2320  N   LYS A 279     -18.279 158.297 418.581  1.00 50.91           N  
ANISOU 2320  N   LYS A 279     3816  11774   3752  -1044   -277   -527       N  
ATOM   2321  CA  LYS A 279     -17.978 159.687 418.902  1.00 50.21           C  
ANISOU 2321  CA  LYS A 279     3642  11723   3713   -897   -251   -788       C  
ATOM   2322  C   LYS A 279     -18.697 160.634 417.946  1.00 55.83           C  
ANISOU 2322  C   LYS A 279     4398  12291   4523   -766   -241   -960       C  
ATOM   2323  O   LYS A 279     -18.935 160.288 416.783  1.00 53.72           O  
ANISOU 2323  O   LYS A 279     4293  11768   4350   -762   -240   -869       O  
ATOM   2324  CB  LYS A 279     -16.464 159.961 418.919  1.00 50.58           C  
ANISOU 2324  CB  LYS A 279     3776  11545   3896   -838   -227   -800       C  
ATOM   2325  CG  LYS A 279     -15.602 158.964 419.707  1.00 52.15           C  
ANISOU 2325  CG  LYS A 279     3964  11822   4029   -960   -240   -610       C  
ATOM   2326  CD  LYS A 279     -15.977 158.859 421.215  1.00 53.52           C  
ANISOU 2326  CD  LYS A 279     3898  12451   3984  -1047   -260   -629       C  
ATOM   2327  CE  LYS A 279     -15.050 157.934 421.966  1.00 54.69           C  
ANISOU 2327  CE  LYS A 279     4041  12659   4081  -1161   -277   -437       C  
ATOM   2328  NZ  LYS A 279     -15.189 156.515 421.547  1.00 58.62           N1+
ANISOU 2328  NZ  LYS A 279     4655  13048   4570  -1298   -314   -154       N1+
ATOM   2329  N   ARG A 280     -19.038 161.834 418.433  1.00 55.15           N  
ANISOU 2329  N   ARG A 280     4166  12369   4418   -656   -239  -1212       N  
ATOM   2330  CA  ARG A 280     -19.644 162.876 417.608  1.00 54.98           C  
ANISOU 2330  CA  ARG A 280     4177  12209   4506   -515   -239  -1395       C  
ATOM   2331  C   ARG A 280     -18.485 163.536 416.860  1.00 55.42           C  
ANISOU 2331  C   ARG A 280     4393  11884   4782   -404   -217  -1444       C  
ATOM   2332  O   ARG A 280     -17.452 163.787 417.477  1.00 55.54           O  
ANISOU 2332  O   ARG A 280     4381  11896   4826   -389   -204  -1482       O  
ATOM   2333  CB  ARG A 280     -20.380 163.910 418.486  1.00 59.98           C  
ANISOU 2333  CB  ARG A 280     4582  13162   5044   -435   -254  -1656       C  
ATOM   2334  CG  ARG A 280     -21.832 163.543 418.774  1.00 75.93           C  
ANISOU 2334  CG  ARG A 280     6465  15504   6882   -503   -277  -1655       C  
ATOM   2335  CD  ARG A 280     -22.645 164.752 419.208  1.00 95.77           C  
ANISOU 2335  CD  ARG A 280     8794  18237   9358   -377   -296  -1949       C  
ATOM   2336  NE  ARG A 280     -22.377 165.143 420.596  1.00109.39           N  
ANISOU 2336  NE  ARG A 280    10306  20294  10964   -378   -299  -2092       N  
ATOM   2337  CZ  ARG A 280     -23.298 165.182 421.556  1.00127.89           C  
ANISOU 2337  CZ  ARG A 280    12417  23073  13103   -415   -317  -2194       C  
ATOM   2338  NH1 ARG A 280     -22.965 165.552 422.786  1.00116.97           N1+
ANISOU 2338  NH1 ARG A 280    10843  21984  11616   -413   -318  -2328       N1+
ATOM   2339  NH2 ARG A 280     -24.559 164.860 421.292  1.00116.27           N  
ANISOU 2339  NH2 ARG A 280    10895  21757  11525   -457   -333  -2169       N  
ATOM   2340  N   TRP A 281     -18.623 163.781 415.537  1.00 50.34           N  
ANISOU 2340  N   TRP A 281     3913  10928   4285   -336   -213  -1432       N  
ATOM   2341  CA  TRP A 281     -17.547 164.406 414.756  1.00 47.96           C  
ANISOU 2341  CA  TRP A 281     3764  10270   4188   -241   -194  -1466       C  
ATOM   2342  C   TRP A 281     -17.129 165.755 415.340  1.00 51.57           C  
ANISOU 2342  C   TRP A 281     4117  10764   4714   -118   -199  -1710       C  
ATOM   2343  O   TRP A 281     -15.961 166.134 415.258  1.00 50.46           O  
ANISOU 2343  O   TRP A 281     4047  10430   4694    -76   -182  -1728       O  
ATOM   2344  CB  TRP A 281     -17.938 164.523 413.278  1.00 45.11           C  
ANISOU 2344  CB  TRP A 281     3569   9619   3953   -190   -194  -1425       C  
ATOM   2345  CG  TRP A 281     -18.130 163.196 412.595  1.00 44.99           C  
ANISOU 2345  CG  TRP A 281     3679   9512   3902   -305   -189  -1188       C  
ATOM   2346  CD1 TRP A 281     -19.312 162.634 412.205  1.00 48.16           C  
ANISOU 2346  CD1 TRP A 281     4077  10003   4219   -359   -205  -1118       C  
ATOM   2347  CD2 TRP A 281     -17.106 162.232 412.293  1.00 43.58           C  
ANISOU 2347  CD2 TRP A 281     3638   9150   3770   -382   -171   -995       C  
ATOM   2348  CE2 TRP A 281     -17.743 161.116 411.699  1.00 46.90           C  
ANISOU 2348  CE2 TRP A 281     4136   9546   4139   -479   -182   -819       C  
ATOM   2349  CE3 TRP A 281     -15.705 162.210 412.455  1.00 43.68           C  
ANISOU 2349  CE3 TRP A 281     3715   9016   3867   -375   -150   -961       C  
ATOM   2350  NE1 TRP A 281     -19.089 161.391 411.650  1.00 46.83           N  
ANISOU 2350  NE1 TRP A 281     4040   9705   4049   -466   -201   -895       N  
ATOM   2351  CZ2 TRP A 281     -17.026 159.997 411.246  1.00 44.91           C  
ANISOU 2351  CZ2 TRP A 281     4023   9115   3927   -561   -177   -619       C  
ATOM   2352  CZ3 TRP A 281     -14.997 161.101 412.012  1.00 44.01           C  
ANISOU 2352  CZ3 TRP A 281     3891   8890   3940   -456   -143   -761       C  
ATOM   2353  CH2 TRP A 281     -15.652 160.012 411.417  1.00 44.20           C  
ANISOU 2353  CH2 TRP A 281     3989   8883   3920   -545   -158   -596       C  
ATOM   2354  N   GLU A 282     -18.069 166.441 416.006  1.00 49.87           N  
ANISOU 2354  N   GLU A 282     3720  10818   4412    -65   -224  -1901       N  
ATOM   2355  CA  GLU A 282     -17.839 167.729 416.674  1.00 50.14           C  
ANISOU 2355  CA  GLU A 282     3624  10929   4498     54   -240  -2160       C  
ATOM   2356  C   GLU A 282     -16.731 167.655 417.715  1.00 53.62           C  
ANISOU 2356  C   GLU A 282     3994  11476   4902     17   -222  -2170       C  
ATOM   2357  O   GLU A 282     -16.054 168.656 417.919  1.00 54.92           O  
ANISOU 2357  O   GLU A 282     4135  11551   5182    115   -227  -2337       O  
ATOM   2358  CB  GLU A 282     -19.138 168.262 417.314  1.00 52.55           C  
ANISOU 2358  CB  GLU A 282     3723  11562   4681    100   -274  -2355       C  
ATOM   2359  CG  GLU A 282     -20.224 168.649 416.323  1.00 57.41           C  
ANISOU 2359  CG  GLU A 282     4388  12069   5357    172   -300  -2404       C  
ATOM   2360  CD  GLU A 282     -21.084 167.515 415.796  1.00 65.99           C  
ANISOU 2360  CD  GLU A 282     5532  13207   6332     61   -293  -2202       C  
ATOM   2361  OE1 GLU A 282     -21.930 167.788 414.916  1.00 58.02           O  
ANISOU 2361  OE1 GLU A 282     4576  12095   5375    117   -312  -2230       O  
ATOM   2362  OE2 GLU A 282     -20.946 166.369 416.285  1.00 52.69           O1-
ANISOU 2362  OE2 GLU A 282     3835  11674   4510    -83   -274  -2020       O1-
ATOM   2363  N   ARG A 283     -16.478 166.457 418.306  1.00 49.01           N  
ANISOU 2363  N   ARG A 283     3391  11055   4175   -125   -206  -1977       N  
ATOM   2364  CA  ARG A 283     -15.429 166.186 419.313  1.00 48.79           C  
ANISOU 2364  CA  ARG A 283     3298  11147   4092   -180   -190  -1945       C  
ATOM   2365  C   ARG A 283     -14.014 166.546 418.822  1.00 52.53           C  
ANISOU 2365  C   ARG A 283     3922  11284   4753   -126   -167  -1933       C  
ATOM   2366  O   ARG A 283     -13.138 166.869 419.631  1.00 52.04           O  
ANISOU 2366  O   ARG A 283     3785  11296   4690   -114   -158  -2007       O  
ATOM   2367  CB  ARG A 283     -15.486 164.692 419.714  1.00 49.98           C  
ANISOU 2367  CB  ARG A 283     3449  11457   4083   -351   -186  -1688       C  
ATOM   2368  CG  ARG A 283     -14.431 164.181 420.692  1.00 63.83           C  
ANISOU 2368  CG  ARG A 283     5152  13331   5771   -429   -175  -1602       C  
ATOM   2369  CD  ARG A 283     -14.476 162.665 420.786  1.00 76.92           C  
ANISOU 2369  CD  ARG A 283     6858  15051   7318   -592   -183  -1316       C  
ATOM   2370  NE  ARG A 283     -13.265 162.100 421.389  1.00 88.28           N  
ANISOU 2370  NE  ARG A 283     8311  16484   8746   -656   -175  -1194       N  
ATOM   2371  CZ  ARG A 283     -13.153 161.744 422.667  1.00106.58           C  
ANISOU 2371  CZ  ARG A 283    10463  19136  10899   -742   -187  -1165       C  
ATOM   2372  NH1 ARG A 283     -14.176 161.897 423.500  1.00 95.59           N1+
ANISOU 2372  NH1 ARG A 283     8868  18124   9326   -777   -205  -1253       N1+
ATOM   2373  NH2 ARG A 283     -12.015 161.234 423.121  1.00 94.26           N  
ANISOU 2373  NH2 ARG A 283     8930  17540   9345   -793   -183  -1047       N  
ATOM   2374  N   PHE A 284     -13.796 166.487 417.494  1.00 47.00           N  
ANISOU 2374  N   PHE A 284     3425  10226   4207    -96   -157  -1839       N  
ATOM   2375  CA  PHE A 284     -12.480 166.744 416.908  1.00 45.21           C  
ANISOU 2375  CA  PHE A 284     3349   9679   4151    -56   -134  -1806       C  
ATOM   2376  C   PHE A 284     -12.238 168.208 416.541  1.00 48.99           C  
ANISOU 2376  C   PHE A 284     3836   9980   4800     86   -146  -2022       C  
ATOM   2377  O   PHE A 284     -11.149 168.544 416.063  1.00 46.68           O  
ANISOU 2377  O   PHE A 284     3657   9427   4651    121   -129  -2009       O  
ATOM   2378  CB  PHE A 284     -12.260 165.808 415.697  1.00 45.18           C  
ANISOU 2378  CB  PHE A 284     3555   9398   4213   -112   -118  -1578       C  
ATOM   2379  CG  PHE A 284     -12.449 164.362 416.079  1.00 46.18           C  
ANISOU 2379  CG  PHE A 284     3675   9679   4191   -254   -118  -1365       C  
ATOM   2380  CD1 PHE A 284     -11.452 163.674 416.768  1.00 48.65           C  
ANISOU 2380  CD1 PHE A 284     3980  10044   4461   -328   -107  -1253       C  
ATOM   2381  CD2 PHE A 284     -13.647 163.704 415.807  1.00 48.20           C  
ANISOU 2381  CD2 PHE A 284     3923  10041   4350   -315   -136  -1277       C  
ATOM   2382  CE1 PHE A 284     -11.642 162.355 417.173  1.00 49.26           C  
ANISOU 2382  CE1 PHE A 284     4045  10265   4408   -462   -120  -1052       C  
ATOM   2383  CE2 PHE A 284     -13.835 162.382 416.205  1.00 51.09           C  
ANISOU 2383  CE2 PHE A 284     4277  10551   4584   -454   -146  -1077       C  
ATOM   2384  CZ  PHE A 284     -12.829 161.718 416.892  1.00 48.84           C  
ANISOU 2384  CZ  PHE A 284     3986  10305   4265   -526   -141   -963       C  
ATOM   2385  N   VAL A 285     -13.231 169.078 416.793  1.00 47.01           N  
ANISOU 2385  N   VAL A 285     3459   9872   4532    167   -179  -2221       N  
ATOM   2386  CA  VAL A 285     -13.136 170.507 416.488  1.00 47.93           C  
ANISOU 2386  CA  VAL A 285     3569   9826   4815    306   -206  -2437       C  
ATOM   2387  C   VAL A 285     -12.397 171.252 417.612  1.00 54.62           C  
ANISOU 2387  C   VAL A 285     4277  10808   5670    350   -212  -2621       C  
ATOM   2388  O   VAL A 285     -12.714 171.065 418.780  1.00 57.50           O  
ANISOU 2388  O   VAL A 285     4461  11513   5874    315   -216  -2694       O  
ATOM   2389  CB  VAL A 285     -14.518 171.138 416.158  1.00 51.53           C  
ANISOU 2389  CB  VAL A 285     3961  10344   5274    387   -249  -2576       C  
ATOM   2390  CG1 VAL A 285     -14.379 172.593 415.714  1.00 51.20           C  
ANISOU 2390  CG1 VAL A 285     3937  10084   5434    531   -290  -2777       C  
ATOM   2391  CG2 VAL A 285     -15.245 170.322 415.087  1.00 50.77           C  
ANISOU 2391  CG2 VAL A 285     3998  10137   5156    334   -241  -2386       C  
ATOM   2392  N   HIS A 286     -11.409 172.084 417.258  1.00 51.19           N  
ANISOU 2392  N   HIS A 286     3920  10113   5416    419   -214  -2694       N  
ATOM   2393  CA  HIS A 286     -10.626 172.879 418.209  1.00 52.23           C  
ANISOU 2393  CA  HIS A 286     3934  10326   5583    467   -222  -2876       C  
ATOM   2394  C   HIS A 286     -10.427 174.272 417.617  1.00 51.82           C  
ANISOU 2394  C   HIS A 286     3927  10008   5752    595   -263  -3052       C  
ATOM   2395  O   HIS A 286     -10.823 174.493 416.474  1.00 49.43           O  
ANISOU 2395  O   HIS A 286     3754   9465   5561    632   -280  -3000       O  
ATOM   2396  CB  HIS A 286      -9.279 172.187 418.536  1.00 53.69           C  
ANISOU 2396  CB  HIS A 286     4177  10475   5747    382   -175  -2729       C  
ATOM   2397  CG  HIS A 286      -9.448 170.825 419.139  1.00 58.59           C  
ANISOU 2397  CG  HIS A 286     4754  11345   6163    255   -148  -2548       C  
ATOM   2398  CD2 HIS A 286     -10.006 170.469 420.317  1.00 62.45           C  
ANISOU 2398  CD2 HIS A 286     5054  12217   6458    206   -154  -2594       C  
ATOM   2399  ND1 HIS A 286      -9.073 169.676 418.459  1.00 60.10           N  
ANISOU 2399  ND1 HIS A 286     5106  11389   6343    163   -117  -2286       N  
ATOM   2400  CE1 HIS A 286      -9.396 168.667 419.257  1.00 60.23           C  
ANISOU 2400  CE1 HIS A 286     5030  11685   6169     61   -110  -2177       C  
ATOM   2401  NE2 HIS A 286      -9.969 169.097 420.382  1.00 62.01           N  
ANISOU 2401  NE2 HIS A 286     5045  12243   6274     77   -131  -2348       N  
ATOM   2402  N   SER A 287      -9.853 175.221 418.385  1.00 47.72           N  
ANISOU 2402  N   SER A 287     3299   9534   5299    661   -286  -3261       N  
ATOM   2403  CA  SER A 287      -9.633 176.596 417.902  1.00 47.00           C  
ANISOU 2403  CA  SER A 287     3241   9187   5432    779   -337  -3436       C  
ATOM   2404  C   SER A 287      -8.760 176.651 416.648  1.00 49.22           C  
ANISOU 2404  C   SER A 287     3746   9070   5886    766   -320  -3273       C  
ATOM   2405  O   SER A 287      -8.982 177.505 415.789  1.00 49.58           O  
ANISOU 2405  O   SER A 287     3868   8867   6102    844   -366  -3328       O  
ATOM   2406  CB  SER A 287      -9.021 177.463 419.003  1.00 50.29           C  
ANISOU 2406  CB  SER A 287     3503   9725   5882    834   -361  -3670       C  
ATOM   2407  OG  SER A 287      -7.806 176.903 419.462  1.00 55.24           O  
ANISOU 2407  OG  SER A 287     4153  10374   6461    752   -307  -3563       O  
ATOM   2408  N   GLU A 288      -7.783 175.727 416.546  1.00 44.59           N  
ANISOU 2408  N   GLU A 288     3258   8432   5252    667   -259  -3071       N  
ATOM   2409  CA  GLU A 288      -6.834 175.614 415.433  1.00 43.39           C  
ANISOU 2409  CA  GLU A 288     3307   7944   5234    639   -233  -2903       C  
ATOM   2410  C   GLU A 288      -7.469 175.089 414.129  1.00 45.37           C  
ANISOU 2410  C   GLU A 288     3712   8022   5503    618   -226  -2726       C  
ATOM   2411  O   GLU A 288      -6.890 175.325 413.067  1.00 45.01           O  
ANISOU 2411  O   GLU A 288     3822   7683   5598    622   -222  -2635       O  
ATOM   2412  CB  GLU A 288      -5.640 174.696 415.799  1.00 43.94           C  
ANISOU 2412  CB  GLU A 288     3417   8048   5230    543   -172  -2751       C  
ATOM   2413  CG  GLU A 288      -5.001 174.950 417.163  1.00 61.68           C  
ANISOU 2413  CG  GLU A 288     5506  10512   7417    542   -168  -2891       C  
ATOM   2414  CD  GLU A 288      -3.490 175.094 417.201  1.00 92.83           C  
ANISOU 2414  CD  GLU A 288     9512  14310  11449    520   -139  -2859       C  
ATOM   2415  OE1 GLU A 288      -2.792 174.196 416.675  1.00 91.95           O  
ANISOU 2415  OE1 GLU A 288     9529  14087  11320    446    -93  -2649       O  
ATOM   2416  OE2 GLU A 288      -3.000 176.060 417.835  1.00 88.98           O1-
ANISOU 2416  OE2 GLU A 288     8930  13841  11037    574   -164  -3050       O1-
ATOM   2417  N   ASN A 289      -8.613 174.374 414.196  1.00 41.12           N  
ANISOU 2417  N   ASN A 289     3132   7670   4823    589   -225  -2673       N  
ATOM   2418  CA  ASN A 289      -9.230 173.769 412.989  1.00 39.57           C  
ANISOU 2418  CA  ASN A 289     3078   7330   4629    561   -216  -2500       C  
ATOM   2419  C   ASN A 289     -10.678 174.168 412.709  1.00 43.09           C  
ANISOU 2419  C   ASN A 289     3470   7839   5063    624   -263  -2591       C  
ATOM   2420  O   ASN A 289     -11.257 173.693 411.723  1.00 41.03           O  
ANISOU 2420  O   ASN A 289     3318   7473   4799    603   -258  -2457       O  
ATOM   2421  CB  ASN A 289      -9.124 172.233 413.053  1.00 37.65           C  
ANISOU 2421  CB  ASN A 289     2881   7196   4229    441   -164  -2280       C  
ATOM   2422  CG  ASN A 289      -9.951 171.549 414.124  1.00 44.78           C  
ANISOU 2422  CG  ASN A 289     3630   8456   4930    390   -164  -2297       C  
ATOM   2423  ND2 ASN A 289      -9.465 170.425 414.624  1.00 37.54           N  
ANISOU 2423  ND2 ASN A 289     2711   7660   3891    288   -127  -2147       N  
ATOM   2424  OD1 ASN A 289     -11.040 171.994 414.503  1.00 42.31           O  
ANISOU 2424  OD1 ASN A 289     3194   8319   4565    439   -200  -2437       O  
ATOM   2425  N   GLN A 290     -11.280 175.012 413.574  1.00 41.01           N  
ANISOU 2425  N   GLN A 290     3036   7759   4789    703   -310  -2824       N  
ATOM   2426  CA  GLN A 290     -12.693 175.381 413.453  1.00 40.69           C  
ANISOU 2426  CA  GLN A 290     2918   7821   4722    770   -359  -2933       C  
ATOM   2427  C   GLN A 290     -13.015 176.125 412.151  1.00 43.67           C  
ANISOU 2427  C   GLN A 290     3422   7891   5278    845   -401  -2928       C  
ATOM   2428  O   GLN A 290     -14.118 175.968 411.648  1.00 44.65           O  
ANISOU 2428  O   GLN A 290     3553   8049   5363    862   -421  -2906       O  
ATOM   2429  CB  GLN A 290     -13.214 176.143 414.705  1.00 43.47           C  
ANISOU 2429  CB  GLN A 290     3043   8450   5023    846   -404  -3205       C  
ATOM   2430  CG  GLN A 290     -12.515 177.467 414.997  1.00 46.03           C  
ANISOU 2430  CG  GLN A 290     3325   8640   5526    944   -450  -3412       C  
ATOM   2431  CD  GLN A 290     -13.151 178.621 414.259  1.00 64.56           C  
ANISOU 2431  CD  GLN A 290     5696  10782   8052   1067   -528  -3546       C  
ATOM   2432  NE2 GLN A 290     -12.325 179.487 413.718  1.00 54.36           N  
ANISOU 2432  NE2 GLN A 290     4500   9186   6969   1114   -559  -3572       N  
ATOM   2433  OE1 GLN A 290     -14.380 178.776 414.196  1.00 71.03           O  
ANISOU 2433  OE1 GLN A 290     6441  11718   8828   1122   -568  -3631       O  
ATOM   2434  N   HIS A 291     -12.068 176.905 411.595  1.00 42.64           N  
ANISOU 2434  N   HIS A 291     3392   7471   5338    883   -417  -2936       N  
ATOM   2435  CA  HIS A 291     -12.241 177.656 410.337  1.00 43.37           C  
ANISOU 2435  CA  HIS A 291     3611   7258   5611    945   -463  -2912       C  
ATOM   2436  C   HIS A 291     -12.440 176.753 409.105  1.00 45.93           C  
ANISOU 2436  C   HIS A 291     4103   7447   5903    875   -423  -2668       C  
ATOM   2437  O   HIS A 291     -12.807 177.258 408.041  1.00 46.54           O  
ANISOU 2437  O   HIS A 291     4272   7315   6097    920   -460  -2635       O  
ATOM   2438  CB  HIS A 291     -11.065 178.627 410.113  1.00 45.09           C  
ANISOU 2438  CB  HIS A 291     3890   7215   6026    979   -487  -2960       C  
ATOM   2439  CG  HIS A 291      -9.745 177.958 409.907  1.00 47.98           C  
ANISOU 2439  CG  HIS A 291     4367   7478   6383    883   -416  -2786       C  
ATOM   2440  CD2 HIS A 291      -8.964 177.924 408.807  1.00 49.13           C  
ANISOU 2440  CD2 HIS A 291     4682   7352   6634    845   -396  -2624       C  
ATOM   2441  ND1 HIS A 291      -9.114 177.265 410.924  1.00 50.06           N  
ANISOU 2441  ND1 HIS A 291     4560   7942   6519    818   -363  -2777       N  
ATOM   2442  CE1 HIS A 291      -7.979 176.824 410.406  1.00 48.24           C  
ANISOU 2442  CE1 HIS A 291     4458   7547   6324    749   -314  -2614       C  
ATOM   2443  NE2 HIS A 291      -7.855 177.184 409.130  1.00 47.92           N  
ANISOU 2443  NE2 HIS A 291     4562   7227   6417    761   -329  -2520       N  
ATOM   2444  N   LEU A 292     -12.229 175.438 409.262  1.00 39.65           N  
ANISOU 2444  N   LEU A 292     3339   6776   4952    767   -353  -2502       N  
ATOM   2445  CA  LEU A 292     -12.345 174.445 408.168  1.00 37.29           C  
ANISOU 2445  CA  LEU A 292     3191   6365   4611    692   -313  -2273       C  
ATOM   2446  C   LEU A 292     -13.543 173.507 408.338  1.00 40.82           C  
ANISOU 2446  C   LEU A 292     3585   7042   4884    648   -302  -2219       C  
ATOM   2447  O   LEU A 292     -13.881 172.752 407.415  1.00 40.47           O  
ANISOU 2447  O   LEU A 292     3651   6919   4806    597   -280  -2055       O  
ATOM   2448  CB  LEU A 292     -11.035 173.633 408.083  1.00 35.81           C  
ANISOU 2448  CB  LEU A 292     3102   6096   4408    600   -248  -2111       C  
ATOM   2449  CG  LEU A 292      -9.739 174.421 407.885  1.00 40.17           C  
ANISOU 2449  CG  LEU A 292     3714   6430   5119    623   -250  -2139       C  
ATOM   2450  CD1 LEU A 292      -8.522 173.493 407.922  1.00 39.31           C  
ANISOU 2450  CD1 LEU A 292     3681   6290   4966    531   -185  -1987       C  
ATOM   2451  CD2 LEU A 292      -9.759 175.226 406.596  1.00 41.20           C  
ANISOU 2451  CD2 LEU A 292     3963   6276   5415    672   -285  -2110       C  
ATOM   2452  N   VAL A 293     -14.202 173.573 409.502  1.00 36.32           N  
ANISOU 2452  N   VAL A 293     2838   6762   4199    665   -320  -2363       N  
ATOM   2453  CA  VAL A 293     -15.326 172.720 409.851  1.00 36.19           C  
ANISOU 2453  CA  VAL A 293     2743   7006   4003    614   -312  -2325       C  
ATOM   2454  C   VAL A 293     -16.655 173.495 409.721  1.00 42.02           C  
ANISOU 2454  C   VAL A 293     3393   7818   4755    712   -373  -2482       C  
ATOM   2455  O   VAL A 293     -16.730 174.693 410.018  1.00 43.40           O  
ANISOU 2455  O   VAL A 293     3486   7966   5035    821   -426  -2684       O  
ATOM   2456  CB  VAL A 293     -15.123 172.118 411.277  1.00 40.91           C  
ANISOU 2456  CB  VAL A 293     3194   7915   4435    547   -287  -2354       C  
ATOM   2457  CG1 VAL A 293     -16.257 171.162 411.662  1.00 41.29           C  
ANISOU 2457  CG1 VAL A 293     3157   8246   4284    474   -281  -2292       C  
ATOM   2458  CG2 VAL A 293     -13.750 171.432 411.402  1.00 39.61           C  
ANISOU 2458  CG2 VAL A 293     3116   7661   4274    463   -236  -2208       C  
ATOM   2459  N   SER A 294     -17.695 172.791 409.285  1.00 36.52           N  
ANISOU 2459  N   SER A 294     2710   7211   3954    672   -368  -2390       N  
ATOM   2460  CA  SER A 294     -19.029 173.316 409.108  1.00 36.47           C  
ANISOU 2460  CA  SER A 294     2625   7296   3937    751   -420  -2511       C  
ATOM   2461  C   SER A 294     -19.993 172.147 409.242  1.00 39.18           C  
ANISOU 2461  C   SER A 294     2928   7878   4081    656   -395  -2401       C  
ATOM   2462  O   SER A 294     -19.562 170.998 409.088  1.00 37.78           O  
ANISOU 2462  O   SER A 294     2836   7691   3827    538   -344  -2202       O  
ATOM   2463  CB  SER A 294     -19.168 173.960 407.723  1.00 41.13           C  
ANISOU 2463  CB  SER A 294     3357   7573   4697    821   -453  -2476       C  
ATOM   2464  OG  SER A 294     -19.004 173.023 406.666  1.00 41.15           O  
ANISOU 2464  OG  SER A 294     3527   7425   4685    735   -409  -2244       O  
ATOM   2465  N   PRO A 295     -21.303 172.389 409.481  1.00 38.06           N  
ANISOU 2465  N   PRO A 295     2659   7943   3859    703   -433  -2521       N  
ATOM   2466  CA  PRO A 295     -22.253 171.263 409.543  1.00 37.44           C  
ANISOU 2466  CA  PRO A 295     2546   8089   3592    602   -411  -2404       C  
ATOM   2467  C   PRO A 295     -22.206 170.413 408.252  1.00 37.78           C  
ANISOU 2467  C   PRO A 295     2786   7907   3661    529   -380  -2169       C  
ATOM   2468  O   PRO A 295     -22.271 169.188 408.338  1.00 36.18           O  
ANISOU 2468  O   PRO A 295     2610   7806   3330    403   -343  -2001       O  
ATOM   2469  CB  PRO A 295     -23.616 171.958 409.699  1.00 40.59           C  
ANISOU 2469  CB  PRO A 295     2802   8667   3954    698   -467  -2592       C  
ATOM   2470  CG  PRO A 295     -23.294 173.260 410.331  1.00 46.34           C  
ANISOU 2470  CG  PRO A 295     3422   9391   4792    826   -513  -2836       C
[truncated: 67,234 more chars]
