# Supplementary material for: Solvent-Site Prediction for Fragment Docking and Its Implication on Fragment-Based Drug Discovery
Source: J Chem Inf Model. 2025 Nov 24;65(23):12959–77. doi: 10.1021/acs.jcim.5c02352 (PMC12690578; doi:10.1021/acs.jcim.5c02352)
Supplement: Supplementary file 3 [file ci5c02352_si_003.zip › Frag2Lead_dataset/2016-02/rec-lead.pdb]

ATOM      1  N   GLY A   3     -19.145 130.758 404.745  1.00 48.25           N  
ANISOU    1  N   GLY A   3     7277   4986   6068  -1809    521    -52       N  
ATOM      2  CA  GLY A   3     -18.231 131.775 404.230  1.00 46.76           C  
ANISOU    2  CA  GLY A   3     7025   4840   5901  -1685    468    -60       C  
ATOM      3  C   GLY A   3     -18.802 133.183 404.205  1.00 46.99           C  
ANISOU    3  C   GLY A   3     6888   5042   5926  -1666    380    -53       C  
ATOM      4  O   GLY A   3     -19.990 133.372 404.482  1.00 45.95           O  
ANISOU    4  O   GLY A   3     6679   5008   5771  -1755    357    -48       O  
ATOM      5  N   PRO A   4     -17.988 134.213 403.870  1.00 41.74           N  
ANISOU    5  N   PRO A   4     6161   4417   5282  -1551    332    -53       N  
ATOM      6  CA  PRO A   4     -18.545 135.580 403.816  1.00 40.13           C  
ANISOU    6  CA  PRO A   4     5806   4364   5076  -1529    250    -44       C  
ATOM      7  C   PRO A   4     -19.600 135.762 402.717  1.00 41.91           C  
ANISOU    7  C   PRO A   4     5980   4682   5260  -1663    211    -85       C  
ATOM      8  O   PRO A   4     -19.555 135.087 401.694  1.00 44.16           O  
ANISOU    8  O   PRO A   4     6343   4917   5517  -1751    235   -132       O  
ATOM      9  CB  PRO A   4     -17.325 136.484 403.602  1.00 41.29           C  
ANISOU    9  CB  PRO A   4     5928   4508   5252  -1389    220    -38       C  
ATOM     10  CG  PRO A   4     -16.248 135.611 403.132  1.00 46.39           C  
ANISOU   10  CG  PRO A   4     6699   5022   5906  -1363    278    -62       C  
ATOM     11  CD  PRO A   4     -16.561 134.178 403.493  1.00 42.71           C  
ANISOU   11  CD  PRO A   4     6348   4451   5431  -1441    351    -62       C  
ATOM     12  N   VAL A   5     -20.578 136.635 402.971  1.00 35.89           N  
ANISOU   12  N   VAL A   5     5087   4057   4492  -1679    153    -68       N  
ATOM     13  CA  VAL A   5     -21.679 137.000 402.073  1.00 35.44           C  
ANISOU   13  CA  VAL A   5     4950   4120   4397  -1788    100    -95       C  
ATOM     14  C   VAL A   5     -21.058 137.784 400.893  1.00 38.31           C  
ANISOU   14  C   VAL A   5     5297   4505   4754  -1744     50   -113       C  
ATOM     15  O   VAL A   5     -20.295 138.728 401.152  1.00 36.08           O  
ANISOU   15  O   VAL A   5     4976   4228   4508  -1612     23    -88       O  
ATOM     16  CB  VAL A   5     -22.745 137.852 402.836  1.00 39.37           C  
ANISOU   16  CB  VAL A   5     5300   4756   4901  -1776     51    -62       C  
ATOM     17  CG1 VAL A   5     -23.814 138.416 401.898  1.00 40.12           C  
ANISOU   17  CG1 VAL A   5     5292   4991   4960  -1860    -15    -80       C  
ATOM     18  CG2 VAL A   5     -23.390 137.063 403.981  1.00 39.83           C  
ANISOU   18  CG2 VAL A   5     5374   4802   4957  -1832    104    -45       C  
ATOM     19  N   PRO A   6     -21.348 137.424 399.618  1.00 36.56           N  
ANISOU   19  N   PRO A   6     5107   4298   4485  -1856     41   -158       N  
ATOM     20  CA  PRO A   6     -20.788 138.188 398.493  1.00 34.64           C  
ANISOU   20  CA  PRO A   6     4849   4083   4229  -1821     -6   -171       C  
ATOM     21  C   PRO A   6     -21.323 139.616 398.422  1.00 36.55           C  
ANISOU   21  C   PRO A   6     4948   4463   4478  -1765    -94   -136       C  
ATOM     22  O   PRO A   6     -22.377 139.937 398.972  1.00 36.39           O  
ANISOU   22  O   PRO A   6     4829   4538   4458  -1786   -125   -113       O  
ATOM     23  CB  PRO A   6     -21.198 137.366 397.250  1.00 38.48           C  
ANISOU   23  CB  PRO A   6     5399   4570   4653  -1977      6   -229       C  
ATOM     24  CG  PRO A   6     -22.387 136.603 397.683  1.00 43.58           C  
ANISOU   24  CG  PRO A   6     6031   5251   5275  -2103     26   -238       C  
ATOM     25  CD  PRO A   6     -22.227 136.331 399.142  1.00 39.18           C  
ANISOU   25  CD  PRO A   6     5489   4631   4768  -2030     72   -200       C  
ATOM     26  N   SER A   7     -20.555 140.486 397.774  1.00 29.51           N  
ANISOU   26  N   SER A   7     4047   3575   3592  -1687   -130   -130       N  
ATOM     27  CA  SER A   7     -20.888 141.888 397.637  1.00 29.67           C  
ANISOU   27  CA  SER A   7     3950   3702   3622  -1621   -210    -92       C  
ATOM     28  C   SER A   7     -20.515 142.339 396.237  1.00 33.38           C  
ANISOU   28  C   SER A   7     4436   4195   4053  -1641   -249   -107       C  
ATOM     29  O   SER A   7     -19.595 141.776 395.646  1.00 32.54           O  
ANISOU   29  O   SER A   7     4432   4002   3931  -1656   -206   -141       O  
ATOM     30  CB  SER A   7     -20.050 142.701 398.632  1.00 30.92           C  
ANISOU   30  CB  SER A   7     4085   3820   3842  -1465   -205    -58       C  
ATOM     31  OG  SER A   7     -20.237 144.100 398.527  1.00 29.67           O  
ANISOU   31  OG  SER A   7     3828   3743   3701  -1389   -273    -24       O  
ATOM     32  N   ARG A   8     -21.172 143.398 395.744  1.00 30.58           N  
ANISOU   32  N   ARG A   8     3981   3954   3682  -1631   -328    -76       N  
ATOM     33  CA  ARG A   8     -20.790 144.018 394.470  1.00 30.32           C  
ANISOU   33  CA  ARG A   8     3958   3950   3612  -1635   -373    -75       C  
ATOM     34  C   ARG A   8     -20.997 145.532 394.521  1.00 34.14           C  
ANISOU   34  C   ARG A   8     4340   4509   4122  -1535   -446    -18       C  
ATOM     35  O   ARG A   8     -21.759 146.045 395.356  1.00 31.83           O  
ANISOU   35  O   ARG A   8     3953   4275   3864  -1487   -472     13       O  
ATOM     36  CB  ARG A   8     -21.429 143.343 393.219  1.00 35.51           C  
ANISOU   36  CB  ARG A   8     4639   4665   4187  -1789   -389   -112       C  
ATOM     37  CG  ARG A   8     -22.929 143.366 393.096  1.00 47.58           C  
ANISOU   37  CG  ARG A   8     6068   6330   5680  -1875   -445    -98       C  
ATOM     38  CD  ARG A   8     -23.390 142.326 392.076  1.00 47.77           C  
ANISOU   38  CD  ARG A   8     6145   6382   5622  -2046   -434   -153       C  
ATOM     39  NE  ARG A   8     -24.824 142.454 391.792  1.00 53.02           N  
ANISOU   39  NE  ARG A   8     6700   7203   6241  -2133   -500   -140       N  
ATOM     40  CZ  ARG A   8     -25.807 141.989 392.558  1.00 73.00           C  
ANISOU   40  CZ  ARG A   8     9172   9784   8781  -2187   -489   -143       C  
ATOM     41  NH1 ARG A   8     -25.534 141.349 393.693  1.00 68.53           N1+
ANISOU   41  NH1 ARG A   8     8653   9117   8266  -2163   -415   -155       N1+
ATOM     42  NH2 ARG A   8     -27.072 142.177 392.207  1.00 53.33           N  
ANISOU   42  NH2 ARG A   8     6568   7449   6244  -2264   -554   -131       N  
ATOM     43  N   ALA A   9     -20.262 146.262 393.656  1.00 29.54           N  
ANISOU   43  N   ALA A   9     3782   3918   3525  -1497   -473     -7       N  
ATOM     44  CA  ALA A   9     -20.367 147.710 393.569  1.00 29.21           C  
ANISOU   44  CA  ALA A   9     3663   3930   3504  -1405   -539     48       C  
ATOM     45  C   ALA A   9     -21.811 148.129 393.258  1.00 35.31           C  
ANISOU   45  C   ALA A   9     4327   4839   4250  -1444   -614     83       C  
ATOM     46  O   ALA A   9     -22.499 147.457 392.473  1.00 34.02           O  
ANISOU   46  O   ALA A   9     4165   4741   4022  -1564   -632     62       O  
ATOM     47  CB  ALA A   9     -19.432 148.232 392.482  1.00 29.50           C  
ANISOU   47  CB  ALA A   9     3757   3940   3512  -1394   -553     51       C  
ATOM     48  N   ARG A  10     -22.264 149.230 393.884  1.00 34.44           N  
ANISOU   48  N   ARG A  10     4124   4774   4189  -1342   -657    132       N  
ATOM     49  CA  ARG A  10     -23.603 149.807 393.647  1.00 35.06           C  
ANISOU   49  CA  ARG A  10     4085   4985   4252  -1348   -732    173       C  
ATOM     50  C   ARG A  10     -23.635 150.541 392.291  1.00 37.49           C  
ANISOU   50  C   ARG A  10     4388   5349   4507  -1358   -804    212       C  
ATOM     51  O   ARG A  10     -24.713 150.780 391.745  1.00 37.79           O  
ANISOU   51  O   ARG A  10     4343   5510   4506  -1393   -871    242       O  
ATOM     52  CB  ARG A  10     -23.960 150.825 394.761  1.00 33.51           C  
ANISOU   52  CB  ARG A  10     3797   4803   4132  -1218   -746    211       C  
ATOM     53  CG  ARG A  10     -24.355 150.213 396.084  1.00 39.25           C  
ANISOU   53  CG  ARG A  10     4493   5521   4898  -1217   -694    185       C  
ATOM     54  CD  ARG A  10     -25.182 151.166 396.914  1.00 36.36           C  
ANISOU   54  CD  ARG A  10     4009   5223   4585  -1121   -725    220       C  
ATOM     55  NE  ARG A  10     -24.387 152.285 397.435  1.00 30.22           N  
ANISOU   55  NE  ARG A  10     3242   4371   3869   -986   -718    242       N  
ATOM     56  CZ  ARG A  10     -24.515 153.551 397.051  1.00 35.73           C  
ANISOU   56  CZ  ARG A  10     3896   5094   4587   -899   -773    288       C  
ATOM     57  NH1 ARG A  10     -25.346 153.879 396.062  1.00 33.20           N1+
ANISOU   57  NH1 ARG A  10     3517   4871   4226   -926   -846    325       N1+
ATOM     58  NH2 ARG A  10     -23.796 154.501 397.629  1.00 31.53           N  
ANISOU   58  NH2 ARG A  10     3380   4487   4112   -788   -758    299       N  
ATOM     59  N   VAL A  11     -22.458 150.959 391.786  1.00 32.49           N  
ANISOU   59  N   VAL A  11     3839   4635   3873  -1320   -790    214       N  
ATOM     60  CA  VAL A  11     -22.299 151.699 390.522  1.00 32.32           C  
ANISOU   60  CA  VAL A  11     3830   4650   3799  -1326   -849    254       C  
ATOM     61  C   VAL A  11     -21.221 151.074 389.656  1.00 33.70           C  
ANISOU   61  C   VAL A  11     4125   4758   3922  -1400   -807    210       C  
ATOM     62  O   VAL A  11     -20.325 150.410 390.172  1.00 30.60           O  
ANISOU   62  O   VAL A  11     3805   4265   3557  -1398   -731    160       O  
ATOM     63  CB  VAL A  11     -22.035 153.222 390.724  1.00 37.05           C  
ANISOU   63  CB  VAL A  11     4397   5228   4452  -1189   -886    318       C  
ATOM     64  CG1 VAL A  11     -23.266 153.915 391.322  1.00 38.23           C  
ANISOU   64  CG1 VAL A  11     4420   5464   4641  -1120   -939    366       C  
ATOM     65  CG2 VAL A  11     -20.766 153.477 391.564  1.00 35.16           C  
ANISOU   65  CG2 VAL A  11     4221   4858   4279  -1107   -819    296       C  
ATOM     66  N   TYR A  12     -21.316 151.262 388.323  1.00 30.38           N  
ANISOU   66  N   TYR A  12     3723   4399   3421  -1464   -856    229       N  
ATOM     67  CA  TYR A  12     -20.325 150.771 387.360  1.00 29.99           C  
ANISOU   67  CA  TYR A  12     3783   4299   3313  -1537   -819    189       C  
ATOM     68  C   TYR A  12     -19.985 149.293 387.593  1.00 31.46           C  
ANISOU   68  C   TYR A  12     4041   4424   3490  -1624   -737    102       C  
ATOM     69  O   TYR A  12     -18.842 148.862 387.425  1.00 30.44           O  
ANISOU   69  O   TYR A  12     4006   4201   3360  -1631   -670     57       O  
ATOM     70  CB  TYR A  12     -19.055 151.648 387.446  1.00 29.86           C  
ANISOU   70  CB  TYR A  12     3820   4188   3338  -1440   -793    207       C  
ATOM     71  CG  TYR A  12     -19.310 153.138 387.356  1.00 30.59           C  
ANISOU   71  CG  TYR A  12     3854   4314   3453  -1344   -863    292       C  
ATOM     72  CD1 TYR A  12     -20.023 153.685 386.283  1.00 33.23           C  
ANISOU   72  CD1 TYR A  12     4157   4751   3719  -1378   -946    350       C  
ATOM     73  CD2 TYR A  12     -18.764 154.014 388.292  1.00 28.93           C  
ANISOU   73  CD2 TYR A  12     3634   4030   3330  -1221   -843    314       C  
ATOM     74  CE1 TYR A  12     -20.234 155.055 386.181  1.00 33.15           C  
ANISOU   74  CE1 TYR A  12     4104   4759   3732  -1283  -1008    433       C  
ATOM     75  CE2 TYR A  12     -18.934 155.393 388.173  1.00 29.70           C  
ANISOU   75  CE2 TYR A  12     3695   4140   3450  -1135   -900    389       C  
ATOM     76  CZ  TYR A  12     -19.690 155.907 387.130  1.00 35.10           C  
ANISOU   76  CZ  TYR A  12     4347   4917   4071  -1161   -982    451       C  
ATOM     77  OH  TYR A  12     -19.848 157.267 387.000  1.00 31.46           O  
ANISOU   77  OH  TYR A  12     3860   4458   3635  -1069  -1035    530       O  
ATOM     78  N   THR A  13     -20.990 148.521 387.997  1.00 30.20           N  
ANISOU   78  N   THR A  13     3836   4315   3323  -1689   -737     81       N  
ATOM     79  CA  THR A  13     -20.805 147.128 388.382  1.00 29.81           C  
ANISOU   79  CA  THR A  13     3853   4199   3274  -1765   -657      6       C  
ATOM     80  C   THR A  13     -20.224 146.262 387.261  1.00 33.75           C  
ANISOU   80  C   THR A  13     4459   4668   3697  -1880   -618    -56       C  
ATOM     81  O   THR A  13     -19.299 145.496 387.518  1.00 33.30           O  
ANISOU   81  O   THR A  13     4494   4498   3662  -1879   -534   -110       O  
ATOM     82  CB  THR A  13     -22.129 146.556 388.918  1.00 36.43           C  
ANISOU   82  CB  THR A  13     4616   5116   4111  -1829   -674      1       C  
ATOM     83  CG2 THR A  13     -21.944 145.252 389.663  1.00 34.59           C  
ANISOU   83  CG2 THR A  13     4447   4792   3901  -1880   -585    -61       C  
ATOM     84  OG1 THR A  13     -22.741 147.533 389.755  1.00 34.84           O  
ANISOU   84  OG1 THR A  13     4304   4964   3970  -1722   -721     63       O  
ATOM     85  N   ASP A  14     -20.803 146.344 386.052  1.00 29.56           N  
ANISOU   85  N   ASP A  14     3914   4243   3074  -1976   -676    -49       N  
ATOM     86  CA  ASP A  14     -20.463 145.472 384.928  1.00 31.06           C  
ANISOU   86  CA  ASP A  14     4198   4427   3178  -2107   -643   -117       C  
ATOM     87  C   ASP A  14     -19.756 146.173 383.773  1.00 34.22           C  
ANISOU   87  C   ASP A  14     4638   4845   3520  -2104   -670    -97       C  
ATOM     88  O   ASP A  14     -19.724 145.641 382.657  1.00 33.03           O  
ANISOU   88  O   ASP A  14     4544   4730   3276  -2224   -664   -142       O  
ATOM     89  CB  ASP A  14     -21.756 144.807 384.399  1.00 33.72           C  
ANISOU   89  CB  ASP A  14     4493   4884   3436  -2255   -683   -138       C  
ATOM     90  CG  ASP A  14     -22.592 144.131 385.479  1.00 46.31           C  
ANISOU   90  CG  ASP A  14     6041   6479   5078  -2276   -660   -155       C  
ATOM     91  OD1 ASP A  14     -22.024 143.341 386.260  1.00 45.53           O  
ANISOU   91  OD1 ASP A  14     6011   6254   5033  -2260   -572   -201       O  
ATOM     92  OD2 ASP A  14     -23.799 144.455 385.589  1.00 48.68           O1-
ANISOU   92  OD2 ASP A  14     6228   6906   5362  -2298   -732   -116       O1-
ATOM     93  N   VAL A  15     -19.147 147.330 384.036  1.00 31.73           N  
ANISOU   93  N   VAL A  15     4302   4499   3256  -1976   -691    -36       N  
ATOM     94  CA  VAL A  15     -18.482 148.078 382.970  1.00 30.94           C  
ANISOU   94  CA  VAL A  15     4240   4416   3100  -1973   -716    -10       C  
ATOM     95  C   VAL A  15     -17.341 147.272 382.317  1.00 34.00           C  
ANISOU   95  C   VAL A  15     4748   4724   3447  -2037   -631    -92       C  
ATOM     96  O   VAL A  15     -17.157 147.389 381.108  1.00 34.17           O  
ANISOU   96  O   VAL A  15     4809   4797   3378  -2112   -649    -98       O  
ATOM     97  CB  VAL A  15     -18.034 149.495 383.436  1.00 33.95           C  
ANISOU   97  CB  VAL A  15     4581   4770   3549  -1826   -749     69       C  
ATOM     98  CG1 VAL A  15     -19.252 150.374 383.736  1.00 33.72           C  
ANISOU   98  CG1 VAL A  15     4435   4840   3538  -1775   -843    152       C  
ATOM     99  CG2 VAL A  15     -17.114 149.414 384.637  1.00 33.08           C  
ANISOU   99  CG2 VAL A  15     4495   4534   3541  -1724   -673     44       C  
ATOM    100  N   ASN A  16     -16.598 146.438 383.077  1.00 28.96           N  
ANISOU  100  N   ASN A  16     4168   3967   2871  -2009   -536   -155       N  
ATOM    101  CA  ASN A  16     -15.535 145.633 382.446  1.00 29.42           C  
ANISOU  101  CA  ASN A  16     4336   3948   2893  -2063   -451   -236       C  
ATOM    102  C   ASN A  16     -16.075 144.373 381.786  1.00 34.58           C  
ANISOU  102  C   ASN A  16     5044   4625   3471  -2215   -422   -313       C  
ATOM    103  O   ASN A  16     -15.518 143.912 380.787  1.00 34.41           O  
ANISOU  103  O   ASN A  16     5102   4594   3379  -2296   -381   -372       O  
ATOM    104  CB  ASN A  16     -14.420 145.303 383.412  1.00 28.37           C  
ANISOU  104  CB  ASN A  16     4246   3682   2852  -1963   -363   -269       C  
ATOM    105  CG  ASN A  16     -13.606 146.535 383.766  1.00 33.28           C  
ANISOU  105  CG  ASN A  16     4836   4281   3527  -1837   -379   -211       C  
ATOM    106  ND2 ASN A  16     -13.157 146.629 385.005  1.00 28.17           N  
ANISOU  106  ND2 ASN A  16     4169   3560   2976  -1726   -347   -201       N  
ATOM    107  OD1 ASN A  16     -13.357 147.410 382.918  1.00 31.84           O  
ANISOU  107  OD1 ASN A  16     4652   4148   3296  -1843   -419   -176       O  
ATOM    108  N   THR A  17     -17.155 143.819 382.348  1.00 32.26           N  
ANISOU  108  N   THR A  17     4705   4362   3189  -2261   -439   -316       N  
ATOM    109  CA  THR A  17     -17.791 142.589 381.824  1.00 32.59           C  
ANISOU  109  CA  THR A  17     4795   4426   3162  -2418   -412   -393       C  
ATOM    110  C   THR A  17     -18.214 142.809 380.361  1.00 38.19           C  
ANISOU  110  C   THR A  17     5505   5262   3745  -2541   -471   -396       C  
ATOM    111  O   THR A  17     -18.069 141.897 379.540  1.00 39.78           O  
ANISOU  111  O   THR A  17     5791   5453   3871  -2665   -422   -479       O  
ATOM    112  CB  THR A  17     -19.000 142.186 382.681  1.00 34.78           C  
ANISOU  112  CB  THR A  17     5003   4742   3471  -2448   -437   -379       C  
ATOM    113  CG2 THR A  17     -19.648 140.878 382.213  1.00 39.37           C  
ANISOU  113  CG2 THR A  17     5638   5337   3983  -2620   -400   -463       C  
ATOM    114  OG1 THR A  17     -18.635 142.068 384.064  1.00 37.68           O  
ANISOU  114  OG1 THR A  17     5366   5003   3949  -2332   -387   -367       O  
ATOM    115  N   HIS A  18     -18.711 143.998 380.076  1.00 35.51           N  
ANISOU  115  N   HIS A  18     5075   5033   3382  -2499   -573   -306       N  
ATOM    116  CA  HIS A  18     -19.166 144.410 378.768  1.00 37.61           C  
ANISOU  116  CA  HIS A  18     5326   5435   3529  -2594   -647   -284       C  
ATOM    117  C   HIS A  18     -18.133 145.001 377.807  1.00 42.63           C  
ANISOU  117  C   HIS A  18     6024   6060   4113  -2581   -638   -277       C  
ATOM    118  O   HIS A  18     -18.489 145.496 376.773  1.00 43.47           O  
ANISOU  118  O   HIS A  18     6114   6282   4121  -2643   -708   -241       O  
ATOM    119  CB  HIS A  18     -20.307 145.358 378.910  1.00 39.24           C  
ANISOU  119  CB  HIS A  18     5403   5774   3732  -2556   -764   -185       C  
ATOM    120  CG  HIS A  18     -21.531 144.718 379.446  1.00 43.19           C  
ANISOU  120  CG  HIS A  18     5834   6337   4238  -2622   -785   -200       C  
ATOM    121  CD2 HIS A  18     -22.250 144.966 380.557  1.00 45.66           C  
ANISOU  121  CD2 HIS A  18     6053   6663   4633  -2546   -812   -156       C  
ATOM    122  ND1 HIS A  18     -22.154 143.668 378.809  1.00 44.28           N  
ANISOU  122  ND1 HIS A  18     6000   6538   4287  -2794   -775   -274       N  
ATOM    123  CE1 HIS A  18     -23.208 143.304 379.508  1.00 44.03           C  
ANISOU  123  CE1 HIS A  18     5891   6557   4282  -2824   -795   -273       C  
ATOM    124  NE2 HIS A  18     -23.293 144.079 380.569  1.00 46.03           N  
ANISOU  124  NE2 HIS A  18     6067   6784   4638  -2674   -818   -200       N  
ATOM    125  N   ARG A  19     -16.869 144.914 378.154  1.00 37.71           N  
ANISOU  125  N   ARG A  19     5471   5306   3551  -2503   -553   -310       N  
ATOM    126  CA  ARG A  19     -15.818 145.393 377.324  1.00 37.08           C  
ANISOU  126  CA  ARG A  19     5451   5209   3427  -2494   -530   -313       C  
ATOM    127  C   ARG A  19     -15.022 144.199 376.918  1.00 43.10           C  
ANISOU  127  C   ARG A  19     6326   5889   4163  -2571   -419   -431       C  
ATOM    128  O   ARG A  19     -14.902 143.256 377.653  1.00 40.17           O  
ANISOU  128  O   ARG A  19     5988   5421   3853  -2562   -348   -491       O  
ATOM    129  CB  ARG A  19     -14.909 146.378 378.075  1.00 34.90           C  
ANISOU  129  CB  ARG A  19     5156   4854   3249  -2333   -519   -255       C  
ATOM    130  CG  ARG A  19     -15.601 147.641 378.486  1.00 36.39           C  
ANISOU  130  CG  ARG A  19     5244   5109   3473  -2244   -620   -140       C  
ATOM    131  CD  ARG A  19     -14.718 148.625 379.255  1.00 33.46           C  
ANISOU  131  CD  ARG A  19     4858   4657   3199  -2094   -605    -91       C  
ATOM    132  NE  ARG A  19     -15.441 149.847 379.546  1.00 35.69           N  
ANISOU  132  NE  ARG A  19     5053   5000   3508  -2016   -701     17       N  
ATOM    133  CZ  ARG A  19     -15.422 150.489 380.698  1.00 46.18           C  
ANISOU  133  CZ  ARG A  19     6326   6278   4942  -1890   -708     61       C  
ATOM    134  NH1 ARG A  19     -14.704 150.029 381.689  1.00 34.52           N1+
ANISOU  134  NH1 ARG A  19     4870   4694   3550  -1828   -630     13       N1+
ATOM    135  NH2 ARG A  19     -16.122 151.572 380.850  1.00 32.17           N  
ANISOU  135  NH2 ARG A  19     4477   4560   3185  -1825   -792    153       N  
ATOM    136  N   PRO A  20     -14.454 144.291 375.663  1.00 42.96           N  
ANISOU  136  N   PRO A  20     6370   5907   4043  -2647   -405   -460       N  
ATOM    137  CA  PRO A  20     -13.643 143.139 375.272  1.00 44.14           C  
ANISOU  137  CA  PRO A  20     6630   5971   4170  -2713   -290   -582       C  
ATOM    138  C   PRO A  20     -12.447 142.917 376.144  1.00 45.46           C  
ANISOU  138  C   PRO A  20     6834   5989   4448  -2588   -194   -613       C  
ATOM    139  O   PRO A  20     -11.963 143.830 376.739  1.00 41.68           O  
ANISOU  139  O   PRO A  20     6310   5487   4041  -2464   -214   -546       O  
ATOM    140  CB  PRO A  20     -13.171 143.496 373.870  1.00 46.77           C  
ANISOU  140  CB  PRO A  20     7011   6377   4382  -2795   -295   -595       C  
ATOM    141  CG  PRO A  20     -13.156 144.946 373.847  1.00 51.18           C  
ANISOU  141  CG  PRO A  20     7502   6999   4948  -2710   -381   -477       C  
ATOM    142  CD  PRO A  20     -14.454 145.250 374.482  1.00 46.02           C  
ANISOU  142  CD  PRO A  20     6750   6410   4325  -2689   -476   -402       C  
ATOM    143  N   SER A  21     -11.975 141.693 376.192  1.00 44.27           N  
ANISOU  143  N   SER A  21     6769   5742   4312  -2624    -90   -717       N  
ATOM    144  CA  SER A  21     -10.844 141.330 377.012  1.00 43.15           C  
ANISOU  144  CA  SER A  21     6663   5460   4272  -2507      5   -752       C  
ATOM    145  C   SER A  21      -9.599 142.202 376.859  1.00 44.83           C  
ANISOU  145  C   SER A  21     6872   5657   4506  -2411     26   -727       C  
ATOM    146  O   SER A  21      -8.855 142.367 377.796  1.00 42.55           O  
ANISOU  146  O   SER A  21     6565   5285   4316  -2282     62   -712       O  
ATOM    147  CB  SER A  21     -10.529 139.845 376.888  1.00 21.16           C  
ANISOU  147  CB  SER A  21     3967   2605   1469  -2513    153   -817       C  
ATOM    148  OG  SER A  21      -9.615 139.524 375.880  1.00 21.35           O  
ANISOU  148  OG  SER A  21     4063   2623   1428  -2544    241   -874       O  
ATOM    149  N   GLU A  22      -9.383 142.751 375.684  1.00 40.79           N  
ANISOU  149  N   GLU A  22     6376   5228   3895  -2481      3   -724       N  
ATOM    150  CA  GLU A  22      -8.232 143.603 375.479  1.00 40.77           C  
ANISOU  150  CA  GLU A  22     6371   5217   3901  -2406     24   -700       C  
ATOM    151  C   GLU A  22      -8.216 144.794 376.477  1.00 39.61           C  
ANISOU  151  C   GLU A  22     6135   5069   3846  -2272    -41   -592       C  
ATOM    152  O   GLU A  22      -7.173 145.220 376.876  1.00 38.16           O  
ANISOU  152  O   GLU A  22     5945   4833   3720  -2177     -0   -587       O  
ATOM    153  CB  GLU A  22      -8.188 144.125 374.043  1.00 44.20           C  
ANISOU  153  CB  GLU A  22     6831   5758   4203  -2514     -6   -695       C  
ATOM    154  CG  GLU A  22      -9.148 145.254 373.806  1.00 59.28           C  
ANISOU  154  CG  GLU A  22     8672   7783   6069  -2530   -135   -581       C  
ATOM    155  CD  GLU A  22      -8.999 145.924 372.457  1.00 94.47           C  
ANISOU  155  CD  GLU A  22    13155  12343  10399  -2618   -170   -556       C  
ATOM    156  OE1 GLU A  22      -8.174 146.856 372.331  1.00 97.88           O  
ANISOU  156  OE1 GLU A  22    13581  12770  10839  -2559   -166   -511       O  
ATOM    157  OE2 GLU A  22      -9.745 145.550 371.528  1.00 90.52           O1-
ANISOU  157  OE2 GLU A  22    12677  11932   9784  -2750   -204   -578       O1-
ATOM    158  N   TYR A  23      -9.372 145.311 376.847  1.00 32.77           N  
ANISOU  158  N   TYR A  23     5200   4264   2988  -2269   -139   -512       N  
ATOM    159  CA  TYR A  23      -9.448 146.434 377.769  1.00 32.07           C  
ANISOU  159  CA  TYR A  23     5032   4173   2982  -2147   -200   -415       C  
ATOM    160  C   TYR A  23      -8.883 146.130 379.153  1.00 35.29           C  
ANISOU  160  C   TYR A  23     5421   4470   3516  -2024   -144   -430       C  
ATOM    161  O   TYR A  23      -8.152 146.913 379.702  1.00 34.04           O  
ANISOU  161  O   TYR A  23     5234   4282   3419  -1923   -139   -392       O  
ATOM    162  CB  TYR A  23     -10.876 146.952 377.925  1.00 31.80           C  
ANISOU  162  CB  TYR A  23     4922   4226   2935  -2164   -311   -333       C  
ATOM    163  CG  TYR A  23     -11.004 148.156 378.816  1.00 29.05           C  
ANISOU  163  CG  TYR A  23     4494   3874   2668  -2040   -371   -235       C  
ATOM    164  CD1 TYR A  23     -10.771 149.419 378.336  1.00 31.30           C  
ANISOU  164  CD1 TYR A  23     4763   4203   2927  -2013   -423   -161       C  
ATOM    165  CD2 TYR A  23     -11.314 148.031 380.147  1.00 27.70           C  
ANISOU  165  CD2 TYR A  23     4273   3651   2601  -1951   -370   -221       C  
ATOM    166  CE1 TYR A  23     -10.874 150.531 379.133  1.00 28.82           C  
ANISOU  166  CE1 TYR A  23     4386   3877   2688  -1902   -471    -78       C  
ATOM    167  CE2 TYR A  23     -11.414 149.126 380.958  1.00 25.97           C  
ANISOU  167  CE2 TYR A  23     3986   3427   2453  -1841   -418   -142       C  
ATOM    168  CZ  TYR A  23     -11.168 150.389 380.449  1.00 31.70           C  
ANISOU  168  CZ  TYR A  23     4698   4190   3155  -1814   -467    -72       C  
ATOM    169  OH  TYR A  23     -11.264 151.494 381.210  1.00 28.16           O  
ANISOU  169  OH  TYR A  23     4192   3730   2777  -1709   -511      2       O  
ATOM    170  N   TRP A  24      -9.248 144.985 379.708  1.00 33.61           N  
ANISOU  170  N   TRP A  24     5231   4204   3337  -2038   -102   -483       N  
ATOM    171  CA  TRP A  24      -8.862 144.620 381.049  1.00 34.38           C  
ANISOU  171  CA  TRP A  24     5312   4205   3546  -1927    -56   -489       C  
ATOM    172  C   TRP A  24      -7.870 143.496 381.277  1.00 37.52           C  
ANISOU  172  C   TRP A  24     5781   4495   3979  -1900     57   -577       C  
ATOM    173  O   TRP A  24      -7.433 143.310 382.370  1.00 34.74           O  
ANISOU  173  O   TRP A  24     5413   4071   3716  -1797     90   -571       O  
ATOM    174  CB  TRP A  24     -10.123 144.378 381.876  1.00 33.15           C  
ANISOU  174  CB  TRP A  24     5106   4064   3426  -1929   -108   -453       C  
ATOM    175  CG  TRP A  24     -11.109 143.444 381.244  1.00 34.80           C  
ANISOU  175  CG  TRP A  24     5350   4311   3563  -2067   -113   -498       C  
ATOM    176  CD1 TRP A  24     -12.262 143.772 380.646  1.00 38.06           C  
ANISOU  176  CD1 TRP A  24     5722   4836   3905  -2157   -198   -462       C  
ATOM    177  CD2 TRP A  24     -11.010 142.030 381.171  1.00 35.74           C  
ANISOU  177  CD2 TRP A  24     5550   4354   3672  -2131    -29   -590       C  
ATOM    178  CE2 TRP A  24     -12.138 141.574 380.502  1.00 40.16           C  
ANISOU  178  CE2 TRP A  24     6117   4989   4152  -2271    -66   -609       C  
ATOM    179  CE3 TRP A  24     -10.072 141.105 381.601  1.00 37.52           C  
ANISOU  179  CE3 TRP A  24     5848   4458   3953  -2082     75   -656       C  
ATOM    180  NE1 TRP A  24     -12.891 142.661 380.192  1.00 38.10           N  
ANISOU  180  NE1 TRP A  24     5774   4849   3852  -2282   -173   -528       N  
ATOM    181  CZ2 TRP A  24     -12.356 140.239 380.255  1.00 40.88           C  
ANISOU  181  CZ2 TRP A  24     6289   5028   4215  -2371      1   -698       C  
ATOM    182  CZ3 TRP A  24     -10.305 139.774 381.363  1.00 39.93           C  
ANISOU  182  CZ3 TRP A  24     6235   4704   4233  -2171    142   -738       C  
ATOM    183  CH2 TRP A  24     -11.432 139.363 380.695  1.00 41.51           C  
ANISOU  183  CH2 TRP A  24     6446   4973   4351  -2318    106   -760       C  
ATOM    184  N   ASP A  25      -7.520 142.761 380.242  1.00 34.86           N  
ANISOU  184  N   ASP A  25     5522   4150   3570  -1991    117   -657       N  
ATOM    185  CA  ASP A  25      -6.599 141.648 380.352  1.00 35.48           C  
ANISOU  185  CA  ASP A  25     5676   4125   3680  -1965    230   -746       C  
ATOM    186  C   ASP A  25      -5.171 142.119 380.220  1.00 40.55           C  
ANISOU  186  C   ASP A  25     6318   4747   4343  -1883    281   -759       C  
ATOM    187  O   ASP A  25      -4.540 141.905 379.237  1.00 41.97           O  
ANISOU  187  O   ASP A  25     6549   4934   4462  -1937    334   -821       O  
ATOM    188  CB  ASP A  25      -6.929 140.605 379.277  1.00 38.20           C  
ANISOU  188  CB  ASP A  25     6108   4469   3936  -2106    276   -835       C  
ATOM    189  CG  ASP A  25      -6.083 139.383 379.365  1.00 49.31           C  
ANISOU  189  CG  ASP A  25     7601   5757   5376  -2081    397   -930       C  
ATOM    190  OD1 ASP A  25      -5.444 139.179 380.373  1.00 50.56           O  
ANISOU  190  OD1 ASP A  25     7749   5832   5629  -1957    438   -921       O  
ATOM    191  OD2 ASP A  25      -6.053 138.604 378.415  1.00 48.27           O1-
ANISOU  191  OD2 ASP A  25     7551   5614   5175  -2185    453  -1017       O1-
ATOM    192  N   TYR A  26      -4.681 142.777 381.255  1.00 36.08           N  
ANISOU  192  N   TYR A  26     5688   4159   3862  -1756    267   -705       N  
ATOM    193  CA  TYR A  26      -3.357 143.343 381.255  1.00 34.86           C  
ANISOU  193  CA  TYR A  26     5516   3997   3731  -1679    306   -711       C  
ATOM    194  C   TYR A  26      -2.228 142.379 381.113  1.00 38.39           C  
ANISOU  194  C   TYR A  26     6021   4371   4196  -1643    419   -800       C  
ATOM    195  O   TYR A  26      -1.219 142.732 380.591  1.00 37.96           O  
ANISOU  195  O   TYR A  26     5967   4336   4120  -1630    460   -827       O  
ATOM    196  CB  TYR A  26      -3.163 144.246 382.459  1.00 33.83           C  
ANISOU  196  CB  TYR A  26     5304   3865   3686  -1559    262   -634       C  
ATOM    197  CG  TYR A  26      -3.284 143.574 383.780  1.00 33.73           C  
ANISOU  197  CG  TYR A  26     5277   3777   3762  -1470    281   -629       C  
ATOM    198  CD1 TYR A  26      -2.231 142.894 384.325  1.00 34.81           C  
ANISOU  198  CD1 TYR A  26     5431   3840   3956  -1380    364   -673       C  
ATOM    199  CD2 TYR A  26      -4.448 143.643 384.485  1.00 34.46           C  
ANISOU  199  CD2 TYR A  26     5335   3878   3880  -1474    217   -576       C  
ATOM    200  CE1 TYR A  26      -2.341 142.287 385.546  1.00 33.28           C  
ANISOU  200  CE1 TYR A  26     5229   3578   3838  -1298    377   -659       C  
ATOM    201  CE2 TYR A  26      -4.564 143.040 385.702  1.00 36.18           C  
ANISOU  201  CE2 TYR A  26     5543   4031   4173  -1398    236   -567       C  
ATOM    202  CZ  TYR A  26      -3.508 142.366 386.219  1.00 41.48           C  
ANISOU  202  CZ  TYR A  26     6240   4626   4895  -1312    315   -606       C  
ATOM    203  OH  TYR A  26      -3.647 141.789 387.427  1.00 43.54           O  
ANISOU  203  OH  TYR A  26     6494   4825   5225  -1237    330   -589       O  
ATOM    204  N   GLU A  27      -2.413 141.156 381.574  1.00 37.62           N  
ANISOU  204  N   GLU A  27     5972   4187   4135  -1629    473   -846       N  
ATOM    205  CA  GLU A  27      -1.381 140.119 381.420  1.00 39.72           C  
ANISOU  205  CA  GLU A  27     6301   4369   4421  -1589    588   -934       C  
ATOM    206  C   GLU A  27      -1.045 139.846 379.954  1.00 46.36           C  
ANISOU  206  C   GLU A  27     7208   5240   5166  -1697    641  -1015       C  
ATOM    207  O   GLU A  27       0.110 139.538 379.655  1.00 48.31           O  
ANISOU  207  O   GLU A  27     7476   5458   5421  -1650    726  -1078       O  
ATOM    208  CB  GLU A  27      -1.768 138.828 382.146  1.00 41.86           C  
ANISOU  208  CB  GLU A  27     6628   4531   4746  -1565    634   -963       C  
ATOM    209  CG  GLU A  27      -1.749 138.968 383.653  1.00 55.19           C  
ANISOU  209  CG  GLU A  27     8257   6180   6532  -1436    608   -894       C  
ATOM    210  CD  GLU A  27      -2.057 137.670 384.365  1.00 83.15           C  
ANISOU  210  CD  GLU A  27    11862   9607  10124  -1409    660   -917       C  
ATOM    211  OE1 GLU A  27      -3.236 137.463 384.733  1.00 83.40           O  
ANISOU  211  OE1 GLU A  27    11897   9637  10153  -1468    614   -885       O  
ATOM    212  OE2 GLU A  27      -1.130 136.842 384.512  1.00 78.62           O1-
ANISOU  212  OE2 GLU A  27    11335   8946   9590  -1333    751   -969       O1-
ATOM    213  N   SER A  28      -2.029 140.002 379.033  1.00 43.21           N  
ANISOU  213  N   SER A  28     6833   4910   4673  -1838    588  -1014       N  
ATOM    214  CA  SER A  28      -1.824 139.824 377.589  1.00 44.13           C  
ANISOU  214  CA  SER A  28     7011   5073   4682  -1957    628  -1087       C  
ATOM    215  C   SER A  28      -1.453 141.152 376.878  1.00 48.18           C  
ANISOU  215  C   SER A  28     7477   5696   5134  -1983    578  -1040       C  
ATOM    216  O   SER A  28      -1.129 141.145 375.686  1.00 48.11           O  
ANISOU  216  O   SER A  28     7512   5737   5031  -2074    612  -1093       O  
ATOM    217  CB  SER A  28      -3.056 139.207 376.934  1.00 48.17           C  
ANISOU  217  CB  SER A  28     7580   5607   5115  -2105    601  -1117       C  
ATOM    218  OG  SER A  28      -3.400 137.972 377.541  1.00 52.48           O  
ANISOU  218  OG  SER A  28     8181   6044   5713  -2095    653  -1162       O  
ATOM    219  N   HIS A  29      -1.500 142.284 377.603  1.00 44.74           N  
ANISOU  219  N   HIS A  29     6955   5296   4747  -1908    500   -941       N  
ATOM    220  CA  HIS A  29      -1.176 143.582 377.025  1.00 44.51           C  
ANISOU  220  CA  HIS A  29     6886   5358   4668  -1928    453   -887       C  
ATOM    221  C   HIS A  29       0.280 143.605 376.609  1.00 47.79           C  
ANISOU  221  C   HIS A  29     7315   5768   5077  -1894    544   -948       C  
ATOM    222  O   HIS A  29       1.142 143.189 377.377  1.00 47.78           O  
ANISOU  222  O   HIS A  29     7295   5698   5160  -1785    609   -979       O  
ATOM    223  CB  HIS A  29      -1.494 144.730 377.998  1.00 44.48           C  
ANISOU  223  CB  HIS A  29     6796   5376   4730  -1845    363   -777       C  
ATOM    224  CG  HIS A  29      -1.170 146.088 377.450  1.00 47.72           C  
ANISOU  224  CG  HIS A  29     7175   5863   5094  -1864    315   -717       C  
ATOM    225  CD2 HIS A  29      -0.320 147.030 377.922  1.00 49.50           C  
ANISOU  225  CD2 HIS A  29     7350   6092   5367  -1784    316   -679       C  
ATOM    226  ND1 HIS A  29      -1.780 146.569 376.306  1.00 50.07           N  
ANISOU  226  ND1 HIS A  29     7497   6244   5282  -1981    263   -690       N  
ATOM    227  CE1 HIS A  29      -1.282 147.777 376.114  1.00 49.60           C  
ANISOU  227  CE1 HIS A  29     7409   6228   5210  -1965    234   -631       C  
ATOM    228  NE2 HIS A  29      -0.399 148.099 377.060  1.00 49.44           N  
ANISOU  228  NE2 HIS A  29     7342   6161   5284  -1852    266   -627       N  
ATOM    229  N   VAL A  30       0.534 144.033 375.375  1.00 46.36           N  
ANISOU  229  N   VAL A  30     7161   5660   4792  -1992    552   -967       N  
ATOM    230  CA  VAL A  30       1.876 144.119 374.805  1.00 46.48           C  
ANISOU  230  CA  VAL A  30     7186   5690   4784  -1982    640  -1028       C  
ATOM    231  C   VAL A  30       2.380 145.536 375.014  1.00 47.95           C  
ANISOU  231  C   VAL A  30     7305   5929   4983  -1941    592   -945       C  
ATOM    232  O   VAL A  30       1.802 146.493 374.487  1.00 48.45           O  
ANISOU  232  O   VAL A  30     7363   6065   4982  -2012    511   -872       O  
ATOM    233  CB  VAL A  30       1.929 143.666 373.320  1.00 52.20           C  
ANISOU  233  CB  VAL A  30     7989   6462   5381  -2120    690  -1107       C  
ATOM    234  CG1 VAL A  30       3.297 143.963 372.700  1.00 52.60           C  
ANISOU  234  CG1 VAL A  30     8038   6545   5400  -2116    775  -1160       C  
ATOM    235  CG2 VAL A  30       1.597 142.183 373.198  1.00 52.48           C  
ANISOU  235  CG2 VAL A  30     8098   6425   5416  -2152    758  -1205       C  
ATOM    236  N   VAL A  31       3.437 145.666 375.827  1.00 42.15           N  
ANISOU  236  N   VAL A  31     6518   5159   4335  -1825    640   -955       N  
ATOM    237  CA  VAL A  31       4.040 146.952 376.151  1.00 40.70           C  
ANISOU  237  CA  VAL A  31     6271   5018   4176  -1783    607   -890       C  
ATOM    238  C   VAL A  31       5.127 147.303 375.148  1.00 42.80           C  
ANISOU  238  C   VAL A  31     6551   5343   4370  -1838    676   -937       C  
ATOM    239  O   VAL A  31       5.981 146.471 374.842  1.00 42.25           O  
ANISOU  239  O   VAL A  31     6501   5256   4298  -1825    778  -1034       O  
ATOM    240  CB  VAL A  31       4.559 147.018 377.610  1.00 43.95           C  
ANISOU  240  CB  VAL A  31     6610   5377   4713  -1637    613   -869       C  
ATOM    241  CG1 VAL A  31       5.260 148.353 377.890  1.00 43.51           C  
ANISOU  241  CG1 VAL A  31     6491   5366   4674  -1607    589   -814       C  
ATOM    242  CG2 VAL A  31       3.422 146.763 378.619  1.00 42.79           C  
ANISOU  242  CG2 VAL A  31     6449   5179   4630  -1589    542   -815       C  
ATOM    243  N   GLU A  32       5.075 148.538 374.634  1.00 39.00           N  
ANISOU  243  N   GLU A  32     6060   4929   3831  -1901    622   -868       N  
ATOM    244  CA  GLU A  32       6.090 149.062 373.729  1.00 40.13           C  
ANISOU  244  CA  GLU A  32     6211   5133   3902  -1961    679   -898       C  
ATOM    245  C   GLU A  32       6.686 150.324 374.298  1.00 44.21           C  
ANISOU  245  C   GLU A  32     6664   5669   4464  -1916    651   -831       C  
ATOM    246  O   GLU A  32       5.988 151.109 374.938  1.00 43.67           O  
ANISOU  246  O   GLU A  32     6570   5587   4435  -1886    561   -737       O  
ATOM    247  CB  GLU A  32       5.583 149.228 372.297  1.00 42.26           C  
ANISOU  247  CB  GLU A  32     6552   5472   4034  -2109    660   -894       C  
ATOM    248  CG  GLU A  32       5.262 147.887 371.650  1.00 52.95           C  
ANISOU  248  CG  GLU A  32     7972   6811   5336  -2167    716   -989       C  
ATOM    249  CD  GLU A  32       5.008 147.888 370.159  1.00 64.10           C  
ANISOU  249  CD  GLU A  32     9457   8300   6600  -2318    723  -1014       C  
ATOM    250  OE1 GLU A  32       4.357 148.837 369.665  1.00 73.58           O  
ANISOU  250  OE1 GLU A  32    10667   9562   7729  -2391    633   -920       O  
ATOM    251  OE2 GLU A  32       5.434 146.920 369.487  1.00 51.63           O1-
ANISOU  251  OE2 GLU A  32     7926   6720   4972  -2363    817  -1124       O1-
ATOM    252  N   TRP A  33       7.995 150.477 374.162  1.00 40.88           N  
ANISOU  252  N   TRP A  33     6213   5276   4043  -1902    735   -883       N  
ATOM    253  CA  TRP A  33       8.664 151.658 374.708  1.00 40.25           C  
ANISOU  253  CA  TRP A  33     6074   5217   4004  -1868    718   -831       C  
ATOM    254  C   TRP A  33       9.712 152.188 373.775  1.00 41.78           C  
ANISOU  254  C   TRP A  33     6273   5480   4120  -1949    785   -863       C  
ATOM    255  O   TRP A  33      10.218 151.449 372.929  1.00 42.81           O  
ANISOU  255  O   TRP A  33     6435   5641   4190  -1996    868   -951       O  
ATOM    256  CB  TRP A  33       9.273 151.374 376.096  1.00 39.39           C  
ANISOU  256  CB  TRP A  33     5883   5063   4018  -1728    741   -852       C  
ATOM    257  CG  TRP A  33      10.026 150.088 376.192  1.00 41.15           C  
ANISOU  257  CG  TRP A  33     6095   5267   4272  -1665    841   -959       C  
ATOM    258  CD1 TRP A  33      11.097 149.703 375.442  1.00 45.32           C  
ANISOU  258  CD1 TRP A  33     6624   5839   4756  -1693    943  -1047       C  
ATOM    259  CD2 TRP A  33       9.812 149.049 377.155  1.00 40.76           C  
ANISOU  259  CD2 TRP A  33     6028   5146   4311  -1553    850   -984       C  
ATOM    260  CE2 TRP A  33      10.767 148.040 376.901  1.00 45.56           C  
ANISOU  260  CE2 TRP A  33     6634   5752   4926  -1514    959  -1088       C  
ATOM    261  CE3 TRP A  33       8.927 148.891 378.247  1.00 41.17           C  
ANISOU  261  CE3 TRP A  33     6065   5136   4439  -1480    778   -928       C  
ATOM    262  NE1 TRP A  33      11.516 148.451 375.826  1.00 45.25           N  
ANISOU  262  NE1 TRP A  33     6604   5785   4803  -1602   1016  -1128       N  
ATOM    263  CZ2 TRP A  33      10.811 146.849 377.636  1.00 44.86           C  
ANISOU  263  CZ2 TRP A  33     6541   5591   4913  -1405    997  -1131       C  
ATOM    264  CZ3 TRP A  33       8.997 147.728 378.998  1.00 42.80           C  
ANISOU  264  CZ3 TRP A  33     6265   5280   4719  -1379    815   -971       C  
ATOM    265  CH2 TRP A  33       9.923 146.715 378.683  1.00 44.37           C  
ANISOU  265  CH2 TRP A  33     6471   5468   4921  -1341    923  -1070       C  
ATOM    266  N   GLY A  34       9.973 153.475 373.890  1.00 37.48           N  
ANISOU  266  N   GLY A  34     5707   4962   3574  -1973    750   -794       N  
ATOM    267  CA  GLY A  34      10.980 154.144 373.090  1.00 37.34           C  
ANISOU  267  CA  GLY A  34     5692   5013   3484  -2056    809   -813       C  
ATOM    268  C   GLY A  34      12.310 154.225 373.816  1.00 40.31           C  
ANISOU  268  C   GLY A  34     5980   5405   3929  -1985    882   -868       C  
ATOM    269  O   GLY A  34      12.527 153.582 374.851  1.00 39.55           O  
ANISOU  269  O   GLY A  34     5824   5271   3931  -1867    896   -903       O  
ATOM    270  N   ASN A  35      13.214 154.999 373.243  1.00 37.21           N  
ANISOU  270  N   ASN A  35     5580   5077   3482  -2061    930   -875       N  
ATOM    271  CA  ASN A  35      14.566 155.137 373.749  1.00 37.07           C  
ANISOU  271  CA  ASN A  35     5474   5100   3512  -2018   1006   -934       C  
ATOM    272  C   ASN A  35      14.630 156.226 374.787  1.00 39.29           C  
ANISOU  272  C   ASN A  35     5704   5360   3865  -1978    947   -862       C  
ATOM    273  O   ASN A  35      14.269 157.372 374.509  1.00 38.49           O  
ANISOU  273  O   ASN A  35     5644   5254   3725  -2055    894   -779       O  
ATOM    274  CB  ASN A  35      15.562 155.364 372.562  1.00 37.90           C  
ANISOU  274  CB  ASN A  35     5593   5294   3514  -2132   1100   -990       C  
ATOM    275  CG  ASN A  35      17.016 155.148 372.921  1.00 48.08           C  
ANISOU  275  CG  ASN A  35     6783   6643   4843  -2084   1198  -1080       C  
ATOM    276  ND2 ASN A  35      17.852 154.881 371.925  1.00 36.14           N  
ANISOU  276  ND2 ASN A  35     5273   5206   3251  -2158   1298  -1158       N  
ATOM    277  OD1 ASN A  35      17.420 155.251 374.089  1.00 38.82           O  
ANISOU  277  OD1 ASN A  35     5525   5458   3769  -1984   1187  -1079       O  
ATOM    278  N   GLN A  36      15.086 155.881 376.009  1.00 36.64           N  
ANISOU  278  N   GLN A  36     5280   5008   3634  -1856    957   -892       N  
ATOM    279  CA  GLN A  36      15.202 156.896 377.065  1.00 35.95           C  
ANISOU  279  CA  GLN A  36     5139   4906   3613  -1820    906   -835       C  
ATOM    280  C   GLN A  36      16.302 157.949 376.759  1.00 39.76           C  
ANISOU  280  C   GLN A  36     5592   5458   4058  -1907    955   -845       C  
ATOM    281  O   GLN A  36      16.375 158.969 377.440  1.00 38.48           O  
ANISOU  281  O   GLN A  36     5404   5282   3933  -1910    916   -794       O  
ATOM    282  CB  GLN A  36      15.372 156.240 378.439  1.00 36.17           C  
ANISOU  282  CB  GLN A  36     5083   4907   3751  -1674    900   -863       C  
ATOM    283  CG  GLN A  36      15.246 157.224 379.609  1.00 35.81           C  
ANISOU  283  CG  GLN A  36     4993   4836   3777  -1635    835   -801       C  
ATOM    284  CD  GLN A  36      15.412 156.541 380.935  1.00 49.31           C  
ANISOU  284  CD  GLN A  36     6622   6530   5584  -1495    828   -826       C  
ATOM    285  NE2 GLN A  36      14.750 155.421 381.109  1.00 35.94           N  
ANISOU  285  NE2 GLN A  36     4951   4787   3917  -1422    816   -838       N  
ATOM    286  OE1 GLN A  36      16.151 156.995 381.805  1.00 45.17           O  
ANISOU  286  OE1 GLN A  36     6015   6040   5106  -1455    836   -838       O  
ATOM    287  N   ASP A  37      17.098 157.756 375.665  1.00 37.36           N  
ANISOU  287  N   ASP A  37     5298   5227   3671  -1993   1043   -907       N  
ATOM    288  CA  ASP A  37      18.159 158.706 375.269  1.00 38.15           C  
ANISOU  288  CA  ASP A  37     5372   5402   3723  -2091   1099   -920       C  
ATOM    289  C   ASP A  37      17.640 160.109 374.996  1.00 42.92           C  
ANISOU  289  C   ASP A  37     6048   5973   4286  -2192   1036   -817       C  
ATOM    290  O   ASP A  37      18.417 161.059 375.049  1.00 44.37           O  
ANISOU  290  O   ASP A  37     6205   6194   4458  -2259   1065   -813       O  
ATOM    291  CB  ASP A  37      18.966 158.193 374.054  1.00 40.85           C  
ANISOU  291  CB  ASP A  37     5722   5828   3973  -2170   1204  -1005       C  
ATOM    292  CG  ASP A  37      19.890 157.021 374.344  1.00 48.88           C  
ANISOU  292  CG  ASP A  37     6644   6894   5032  -2073   1292  -1120       C  
ATOM    293  OD1 ASP A  37      20.143 156.736 375.544  1.00 47.87           O  
ANISOU  293  OD1 ASP A  37     6430   6753   5005  -1949   1277  -1133       O  
ATOM    294  OD2 ASP A  37      20.325 156.363 373.384  1.00 49.58           O1-
ANISOU  294  OD2 ASP A  37     6750   7035   5056  -2114   1374  -1193       O1-
ATOM    295  N   ASP A  38      16.323 160.244 374.747  1.00 38.28           N  
ANISOU  295  N   ASP A  38     5550   5314   3681  -2201    949   -733       N  
ATOM    296  CA  ASP A  38      15.684 161.526 374.466  1.00 39.14           C  
ANISOU  296  CA  ASP A  38     5737   5379   3754  -2281    881   -623       C  
ATOM    297  C   ASP A  38      15.318 162.299 375.721  1.00 42.32           C  
ANISOU  297  C   ASP A  38     6110   5713   4255  -2210    812   -564       C  
ATOM    298  O   ASP A  38      14.860 163.439 375.623  1.00 42.92           O  
ANISOU  298  O   ASP A  38     6248   5745   4317  -2264    759   -475       O  
ATOM    299  CB  ASP A  38      14.462 161.334 373.546  1.00 42.47           C  
ANISOU  299  CB  ASP A  38     6262   5771   4104  -2323    821   -559       C  
ATOM    300  CG  ASP A  38      14.813 160.796 372.172  1.00 52.07           C  
ANISOU  300  CG  ASP A  38     7524   7058   5202  -2422    888   -609       C  
ATOM    301  OD1 ASP A  38      15.895 161.147 371.656  1.00 55.28           O  
ANISOU  301  OD1 ASP A  38     7917   7532   5557  -2504    970   -652       O  
ATOM    302  OD2 ASP A  38      14.011 160.019 371.621  1.00 57.89           O1-
ANISOU  302  OD2 ASP A  38     8309   7789   5898  -2422    863   -611       O1-
ATOM    303  N   TYR A  39      15.562 161.705 376.899  1.00 38.74           N  
ANISOU  303  N   TYR A  39     5566   5254   3899  -2092    814   -613       N  
ATOM    304  CA  TYR A  39      15.250 162.323 378.192  1.00 38.27           C  
ANISOU  304  CA  TYR A  39     5469   5138   3934  -2017    753   -571       C  
ATOM    305  C   TYR A  39      16.496 162.451 379.062  1.00 42.16           C  
ANISOU  305  C   TYR A  39     5855   5685   4478  -1987    809   -641       C  
ATOM    306  O   TYR A  39      17.329 161.539 379.091  1.00 43.59           O  
ANISOU  306  O   TYR A  39     5963   5934   4665  -1948    877   -728       O  
ATOM    307  CB  TYR A  39      14.172 161.496 378.944  1.00 37.78           C  
ANISOU  307  CB  TYR A  39     5400   5015   3940  -1895    686   -553       C  
ATOM    308  CG  TYR A  39      12.841 161.455 378.226  1.00 38.50           C  
ANISOU  308  CG  TYR A  39     5585   5057   3986  -1922    618   -478       C  
ATOM    309  CD1 TYR A  39      11.920 162.489 378.365  1.00 38.61           C  
ANISOU  309  CD1 TYR A  39     5654   5007   4010  -1935    536   -377       C  
ATOM    310  CD2 TYR A  39      12.541 160.429 377.325  1.00 39.59           C  
ANISOU  310  CD2 TYR A  39     5760   5218   4063  -1941    638   -511       C  
ATOM    311  CE1 TYR A  39      10.712 162.481 377.662  1.00 37.04           C  
ANISOU  311  CE1 TYR A  39     5533   4778   3764  -1960    470   -305       C  
ATOM    312  CE2 TYR A  39      11.342 160.417 376.611  1.00 40.26           C  
ANISOU  312  CE2 TYR A  39     5927   5274   4095  -1978    573   -444       C  
ATOM    313  CZ  TYR A  39      10.435 161.451 376.775  1.00 44.05           C  
ANISOU  313  CZ  TYR A  39     6450   5700   4586  -1986    486   -338       C  
ATOM    314  OH  TYR A  39       9.250 161.435 376.079  1.00 43.36           O  
ANISOU  314  OH  TYR A  39     6433   5597   4445  -2016    418   -269       O  
ATOM    315  N   GLN A  40      16.628 163.582 379.762  1.00 35.34           N  
ANISOU  315  N   GLN A  40     4980   4795   3653  -2006    784   -603       N  
ATOM    316  CA  GLN A  40      17.713 163.797 380.714  1.00 34.48           C  
ANISOU  316  CA  GLN A  40     4764   4741   3594  -1981    824   -663       C  
ATOM    317  C   GLN A  40      17.100 164.001 382.086  1.00 34.86           C  
ANISOU  317  C   GLN A  40     4782   4727   3736  -1881    753   -631       C  
ATOM    318  O   GLN A  40      16.219 164.850 382.238  1.00 33.02           O  
ANISOU  318  O   GLN A  40     4618   4411   3517  -1897    688   -553       O  
ATOM    319  CB  GLN A  40      18.611 164.993 380.314  1.00 36.78           C  
ANISOU  319  CB  GLN A  40     5064   5071   3837  -2116    873   -667       C  
ATOM    320  CG  GLN A  40      19.670 164.604 379.283  1.00 55.20           C  
ANISOU  320  CG  GLN A  40     7373   7508   6092  -2197    969   -737       C  
ATOM    321  CD  GLN A  40      20.539 165.767 378.838  1.00 73.60           C  
ANISOU  321  CD  GLN A  40     9716   9880   8369  -2343   1021   -738       C  
ATOM    322  NE2 GLN A  40      21.054 165.666 377.622  1.00 64.91           N  
ANISOU  322  NE2 GLN A  40     8646   8841   7176  -2444   1089   -763       N  
ATOM    323  OE1 GLN A  40      20.773 166.746 379.570  1.00 68.43           O  
ANISOU  323  OE1 GLN A  40     9046   9204   7750  -2372   1007   -721       O  
ATOM    324  N   LEU A  41      17.508 163.189 383.069  1.00 32.47           N  
ANISOU  324  N   LEU A  41     4379   4464   3495  -1772    762   -688       N  
ATOM    325  CA  LEU A  41      16.988 163.299 384.447  1.00 32.84           C  
ANISOU  325  CA  LEU A  41     4388   4463   3627  -1675    700   -665       C  
ATOM    326  C   LEU A  41      17.560 164.560 385.113  1.00 36.33           C  
ANISOU  326  C   LEU A  41     4800   4915   4087  -1731    701   -664       C  
ATOM    327  O   LEU A  41      18.738 164.859 384.920  1.00 36.58           O  
ANISOU  327  O   LEU A  41     4779   5032   4090  -1800    766   -720       O  
ATOM    328  CB  LEU A  41      17.347 162.053 385.277  1.00 33.37           C  
ANISOU  328  CB  LEU A  41     4358   4576   3746  -1546    714   -723       C  
ATOM    329  CG  LEU A  41      16.848 160.689 384.753  1.00 39.39           C  
ANISOU  329  CG  LEU A  41     5146   5320   4498  -1482    721   -736       C  
ATOM    330  CD1 LEU A  41      17.332 159.570 385.662  1.00 40.84           C  
ANISOU  330  CD1 LEU A  41     5235   5544   4738  -1354    740   -790       C  
ATOM    331  CD2 LEU A  41      15.321 160.652 384.621  1.00 36.91           C  
ANISOU  331  CD2 LEU A  41     4926   4907   4191  -1466    645   -659       C  
ATOM    332  N   VAL A  42      16.716 165.306 385.846  1.00 32.69           N  
ANISOU  332  N   VAL A  42     4377   4371   3672  -1709    635   -606       N  
ATOM    333  CA  VAL A  42      17.081 166.564 386.520  1.00 33.13           C  
ANISOU  333  CA  VAL A  42     4423   4415   3750  -1763    632   -602       C  
ATOM    334  C   VAL A  42      17.268 166.356 388.034  1.00 37.58           C  
ANISOU  334  C   VAL A  42     4890   5005   4385  -1668    610   -638       C  
ATOM    335  O   VAL A  42      18.327 166.686 388.584  1.00 37.00           O  
ANISOU  335  O   VAL A  42     4735   5009   4316  -1698    648   -697       O  
ATOM    336  CB  VAL A  42      16.030 167.683 386.206  1.00 36.71           C  
ANISOU  336  CB  VAL A  42     4998   4749   4200  -1814    580   -511       C  
ATOM    337  CG1 VAL A  42      16.236 168.944 387.068  1.00 36.74           C  
ANISOU  337  CG1 VAL A  42     5002   4715   4240  -1853    572   -508       C  
ATOM    338  CG2 VAL A  42      16.013 168.036 384.718  1.00 37.10           C  
ANISOU  338  CG2 VAL A  42     5141   4786   4169  -1924    604   -472       C  
ATOM    339  N   ARG A  43      16.221 165.873 388.720  1.00 35.28           N  
ANISOU  339  N   ARG A  43     4608   4653   4145  -1560    547   -602       N  
ATOM    340  CA  ARG A  43      16.279 165.686 390.173  1.00 35.20           C  
ANISOU  340  CA  ARG A  43     4515   4662   4197  -1469    521   -628       C  
ATOM    341  C   ARG A  43      15.290 164.624 390.619  1.00 37.18           C  
ANISOU  341  C   ARG A  43     4765   4873   4486  -1346    473   -600       C  
ATOM    342  O   ARG A  43      14.283 164.408 389.946  1.00 33.59           O  
ANISOU  342  O   ARG A  43     4391   4351   4022  -1341    442   -547       O  
ATOM    343  CB  ARG A  43      15.999 167.010 390.933  1.00 34.58           C  
ANISOU  343  CB  ARG A  43     4463   4526   4148  -1508    491   -605       C  
ATOM    344  CG  ARG A  43      14.565 167.541 390.793  1.00 36.65           C  
ANISOU  344  CG  ARG A  43     4832   4663   4433  -1494    430   -521       C  
ATOM    345  CD  ARG A  43      14.388 168.878 391.478  1.00 36.55           C  
ANISOU  345  CD  ARG A  43     4850   4588   4449  -1534    413   -507       C  
ATOM    346  NE  ARG A  43      13.017 169.367 391.332  1.00 39.96           N  
ANISOU  346  NE  ARG A  43     5377   4902   4906  -1507    356   -426       N  
ATOM    347  CZ  ARG A  43      12.089 169.249 392.276  1.00 55.73           C  
ANISOU  347  CZ  ARG A  43     7363   6853   6958  -1413    305   -405       C  
ATOM    348  NH1 ARG A  43      12.377 168.664 393.431  1.00 43.28           N1+
ANISOU  348  NH1 ARG A  43     5695   5334   5415  -1342    302   -454       N1+
ATOM    349  NH2 ARG A  43      10.854 169.683 392.057  1.00 46.35           N  
ANISOU  349  NH2 ARG A  43     6254   5568   5789  -1388    255   -331       N  
ATOM    350  N   LYS A  44      15.535 164.042 391.798  1.00 35.24           N  
ANISOU  350  N   LYS A  44     4433   4673   4284  -1252    463   -633       N  
ATOM    351  CA  LYS A  44      14.639 163.046 392.387  1.00 35.13           C  
ANISOU  351  CA  LYS A  44     4415   4623   4311  -1136    419   -607       C  
ATOM    352  C   LYS A  44      13.469 163.775 393.059  1.00 42.50           C  
ANISOU  352  C   LYS A  44     5398   5468   5283  -1119    356   -552       C  
ATOM    353  O   LYS A  44      13.682 164.791 393.728  1.00 41.65           O  
ANISOU  353  O   LYS A  44     5276   5359   5191  -1152    349   -559       O  
ATOM    354  CB  LYS A  44      15.414 162.213 393.420  1.00 38.22           C  
ANISOU  354  CB  LYS A  44     4696   5099   4728  -1044    434   -657       C  
ATOM    355  CG  LYS A  44      14.867 160.789 393.551  1.00 61.17           C  
ANISOU  355  CG  LYS A  44     7602   7985   7656   -936    422   -645       C  
ATOM    356  CD  LYS A  44      15.701 159.908 394.483  1.00 74.86           C  
ANISOU  356  CD  LYS A  44     9232   9801   9413   -838    440   -687       C  
ATOM    357  CE  LYS A  44      16.910 159.294 393.810  1.00 88.08           C  
ANISOU  357  CE  LYS A  44    10852  11559  11058   -840    508   -743       C  
ATOM    358  NZ  LYS A  44      17.550 158.261 394.668  1.00 97.45           N1+
ANISOU  358  NZ  LYS A  44    11945  12812  12270   -720    519   -770       N1+
ATOM    359  N   LEU A  45      12.235 163.276 392.864  1.00 40.60           N  
ANISOU  359  N   LEU A  45     5213   5158   5055  -1072    313   -500       N  
ATOM    360  CA  LEU A  45      11.007 163.827 393.456  1.00 41.68           C  
ANISOU  360  CA  LEU A  45     5391   5215   5230  -1042    252   -446       C  
ATOM    361  C   LEU A  45      10.495 162.921 394.571  1.00 50.33           C  
ANISOU  361  C   LEU A  45     6439   6315   6369   -932    223   -447       C  
ATOM    362  O   LEU A  45       9.816 163.388 395.485  1.00 50.01           O  
ANISOU  362  O   LEU A  45     6396   6238   6367   -897    184   -425       O  
ATOM    363  CB  LEU A  45       9.892 163.980 392.403  1.00 42.12           C  
ANISOU  363  CB  LEU A  45     5542   5197   5264  -1074    219   -381       C  
ATOM    364  CG  LEU A  45      10.125 164.938 391.227  1.00 47.39           C  
ANISOU  364  CG  LEU A  45     6279   5844   5884  -1182    237   -358       C  
ATOM    365  CD1 LEU A  45       8.925 164.925 390.298  1.00 47.29           C  
ANISOU  365  CD1 LEU A  45     6349   5770   5849  -1195    194   -288       C  
ATOM    366  CD2 LEU A  45      10.341 166.353 391.715  1.00 48.62           C  
ANISOU  366  CD2 LEU A  45     6447   5966   6060  -1228    235   -352       C  
ATOM    367  N   GLY A  46      10.780 161.632 394.449  1.00 50.56           N  
ANISOU  367  N   GLY A  46     6437   6381   6392   -880    245   -469       N  
ATOM    368  CA  GLY A  46      10.360 160.619 395.408  1.00 51.78           C  
ANISOU  368  CA  GLY A  46     6555   6538   6582   -777    223   -466       C  
ATOM    369  C   GLY A  46      10.985 159.265 395.160  1.00 58.76           C  
ANISOU  369  C   GLY A  46     7409   7465   7455   -727    263   -500       C  
ATOM    370  O   GLY A  46      11.409 158.953 394.042  1.00 56.98           O  
ANISOU  370  O   GLY A  46     7209   7250   7192   -772    302   -520       O  
ATOM    371  N   ARG A  47      11.042 158.454 396.223  1.00 59.39           N  
ANISOU  371  N   ARG A  47     7435   7565   7565   -634    257   -507       N  
ATOM    372  CA  ARG A  47      11.577 157.100 396.203  1.00 61.15           C  
ANISOU  372  CA  ARG A  47     7629   7815   7787   -563    292   -533       C  
ATOM    373  C   ARG A  47      10.626 156.176 396.962  1.00 67.09           C  
ANISOU  373  C   ARG A  47     8397   8520   8573   -480    260   -498       C  
ATOM    374  O   ARG A  47      10.198 156.492 398.077  1.00 67.16           O  
ANISOU  374  O   ARG A  47     8381   8527   8608   -444    222   -476       O  
ATOM    375  CB  ARG A  47      12.993 157.049 396.804  1.00 64.47           C  
ANISOU  375  CB  ARG A  47     7951   8336   8209   -527    326   -581       C  
ATOM    376  CG  ARG A  47      13.759 155.790 396.408  1.00 81.88           C  
ANISOU  376  CG  ARG A  47    10130  10572  10407   -466    378   -614       C  
ATOM    377  CD  ARG A  47      14.988 155.561 397.263  1.00 99.35           C  
ANISOU  377  CD  ARG A  47    12234  12885  12628   -397    399   -649       C  
ATOM    378  NE  ARG A  47      15.612 154.274 396.952  1.00114.32           N  
ANISOU  378  NE  ARG A  47    14109  14800  14527   -319    448   -674       N  
ATOM    379  CZ  ARG A  47      16.570 153.703 397.677  1.00131.47           C  
ANISOU  379  CZ  ARG A  47    16189  17050  16712   -225    465   -695       C  
ATOM    380  NH1 ARG A  47      17.028 154.297 398.773  1.00119.63           N1+
ANISOU  380  NH1 ARG A  47    14608  15630  15217   -208    435   -694       N1+
ATOM    381  NH2 ARG A  47      17.071 152.529 397.317  1.00118.75           N  
ANISOU  381  NH2 ARG A  47    14571  15442  15107   -147    513   -715       N  
ATOM    382  N   GLY A  48      10.296 155.064 396.325  1.00 64.53           N  
ANISOU  382  N   GLY A  48     8120   8157   8243   -459    281   -497       N  
ATOM    383  CA  GLY A  48       9.408 154.035 396.848  1.00 64.71           C  
ANISOU  383  CA  GLY A  48     8171   8126   8290   -394    262   -467       C  
ATOM    384  C   GLY A  48      10.044 152.662 396.807  1.00 70.44           C  
ANISOU  384  C   GLY A  48     8887   8856   9021   -320    310   -494       C  
ATOM    385  O   GLY A  48      11.220 152.526 396.443  1.00 71.03           O  
ANISOU  385  O   GLY A  48     8921   8985   9083   -309    357   -538       O  
ATOM    386  N   LYS A  49       9.268 151.636 397.197  1.00 66.58           N  
ANISOU  386  N   LYS A  49     8437   8309   8553   -267    301   -468       N  
ATOM    387  CA  LYS A  49       9.724 150.247 397.251  1.00 66.43           C  
ANISOU  387  CA  LYS A  49     8425   8270   8546   -188    348   -485       C  
ATOM    388  C   LYS A  49      10.059 149.670 395.876  1.00 68.93           C  
ANISOU  388  C   LYS A  49     8791   8564   8834   -225    403   -528       C  
ATOM    389  O   LYS A  49      11.084 148.992 395.741  1.00 70.81           O  
ANISOU  389  O   LYS A  49     9002   8827   9076   -167    458   -565       O  
ATOM    390  CB  LYS A  49       8.707 149.362 397.994  1.00 69.09           C  
ANISOU  390  CB  LYS A  49     8803   8540   8906   -137    324   -442       C  
ATOM    391  CG  LYS A  49       8.829 149.470 399.511  1.00 91.77           C  
ANISOU  391  CG  LYS A  49    11613  11449  11806    -60    293   -411       C  
ATOM    392  CD  LYS A  49       7.472 149.486 400.203  1.00103.68           C  
ANISOU  392  CD  LYS A  49    13156  12911  13329    -69    244   -362       C  
ATOM    393  CE  LYS A  49       7.602 149.862 401.662  1.00113.67           C  
ANISOU  393  CE  LYS A  49    14355  14225  14609    -12    210   -335       C  
ATOM    394  NZ  LYS A  49       6.279 149.919 402.338  1.00123.37           N1+
ANISOU  394  NZ  LYS A  49    15612  15416  15849    -25    168   -292       N1+
ATOM    395  N   TYR A  50       9.220 149.949 394.857  1.00 61.62           N  
ANISOU  395  N   TYR A  50     7936   7599   7879   -322    392   -524       N  
ATOM    396  CA  TYR A  50       9.453 149.415 393.517  1.00 60.57           C  
ANISOU  396  CA  TYR A  50     7856   7447   7710   -370    444   -567       C  
ATOM    397  C   TYR A  50       9.627 150.506 392.424  1.00 57.25           C  
ANISOU  397  C   TYR A  50     7445   7065   7242   -480    443   -580       C  
ATOM    398  O   TYR A  50       9.606 150.173 391.238  1.00 56.74           O  
ANISOU  398  O   TYR A  50     7436   6986   7137   -540    478   -611       O  
ATOM    399  CB  TYR A  50       8.354 148.390 393.149  1.00 63.50           C  
ANISOU  399  CB  TYR A  50     8316   7732   8078   -386    446   -557       C  
ATOM    400  CG  TYR A  50       8.031 147.400 394.255  1.00 67.74           C  
ANISOU  400  CG  TYR A  50     8856   8220   8660   -291    442   -532       C  
ATOM    401  CD1 TYR A  50       9.007 146.540 394.759  1.00 70.74           C  
ANISOU  401  CD1 TYR A  50     9205   8603   9068   -187    492   -554       C  
ATOM    402  CD2 TYR A  50       6.753 147.328 394.804  1.00 68.56           C  
ANISOU  402  CD2 TYR A  50     8992   8280   8778   -306    391   -483       C  
ATOM    403  CE1 TYR A  50       8.719 145.633 395.780  1.00 71.98           C  
ANISOU  403  CE1 TYR A  50     9373   8712   9263    -99    489   -522       C  
ATOM    404  CE2 TYR A  50       6.452 146.423 395.825  1.00 69.76           C  
ANISOU  404  CE2 TYR A  50     9152   8388   8966   -227    391   -457       C  
ATOM    405  CZ  TYR A  50       7.439 145.576 396.309  1.00 79.70           C  
ANISOU  405  CZ  TYR A  50    10389   9643  10250   -124    439   -474       C  
ATOM    406  OH  TYR A  50       7.154 144.678 397.313  1.00 83.25           O  
ANISOU  406  OH  TYR A  50    10854  10045  10733    -45    440   -440       O  
ATOM    407  N   SER A  51       9.848 151.788 392.821  1.00 49.09           N  
ANISOU  407  N   SER A  51     6362   6080   6211   -507    408   -561       N  
ATOM    408  CA  SER A  51      10.043 152.904 391.875  1.00 46.30           C  
ANISOU  408  CA  SER A  51     6021   5757   5813   -610    406   -566       C  
ATOM    409  C   SER A  51      10.770 154.132 392.466  1.00 46.34           C  
ANISOU  409  C   SER A  51     5957   5823   5826   -621    393   -565       C  
ATOM    410  O   SER A  51      10.748 154.354 393.680  1.00 44.38           O  
ANISOU  410  O   SER A  51     5658   5587   5617   -562    363   -547       O  
ATOM    411  CB  SER A  51       8.708 153.357 391.285  1.00 47.96           C  
ANISOU  411  CB  SER A  51     6305   5918   6000   -686    354   -518       C  
ATOM    412  OG  SER A  51       7.896 153.961 392.280  1.00 53.16           O  
ANISOU  412  OG  SER A  51     6947   6557   6694   -661    290   -467       O  
ATOM    413  N   GLU A  52      11.351 154.951 391.567  1.00 39.34           N  
ANISOU  413  N   GLU A  52     5075   4973   4898   -707    416   -584       N  
ATOM    414  CA  GLU A  52      12.044 156.213 391.847  1.00 38.47           C  
ANISOU  414  CA  GLU A  52     4916   4915   4783   -750    413   -589       C  
ATOM    415  C   GLU A  52      11.497 157.212 390.820  1.00 37.36           C  
ANISOU  415  C   GLU A  52     4848   4746   4600   -863    393   -557       C  
ATOM    416  O   GLU A  52      11.420 156.885 389.633  1.00 37.02           O  
ANISOU  416  O   GLU A  52     4859   4695   4511   -918    419   -566       O  
ATOM    417  CB  GLU A  52      13.552 156.018 391.652  1.00 41.06           C  
ANISOU  417  CB  GLU A  52     5175   5329   5097   -744    481   -653       C  
ATOM    418  CG  GLU A  52      14.391 156.614 392.765  1.00 58.23           C  
ANISOU  418  CG  GLU A  52     7255   7573   7298   -712    476   -669       C  
ATOM    419  CD  GLU A  52      15.792 156.044 392.898  1.00 79.53           C  
ANISOU  419  CD  GLU A  52     9861  10363   9993   -662    536   -729       C  
ATOM    420  OE1 GLU A  52      16.465 155.838 391.861  1.00 65.47           O  
ANISOU  420  OE1 GLU A  52     8083   8617   8176   -705    595   -771       O  
ATOM    421  OE2 GLU A  52      16.231 155.843 394.054  1.00 79.31           O1-
ANISOU  421  OE2 GLU A  52     9754  10382   9999   -579    524   -734       O1-
ATOM    422  N   VAL A  53      11.043 158.379 391.280  1.00 31.33           N  
ANISOU  422  N   VAL A  53     4090   3962   3852   -892    345   -516       N  
ATOM    423  CA  VAL A  53      10.414 159.381 390.421  1.00 30.34           C  
ANISOU  423  CA  VAL A  53     4037   3797   3693   -984    317   -471       C  
ATOM    424  C   VAL A  53      11.328 160.607 390.286  1.00 32.06           C  
ANISOU  424  C   VAL A  53     4237   4051   3891  -1058    342   -485       C  
ATOM    425  O   VAL A  53      11.834 161.109 391.288  1.00 30.22           O  
ANISOU  425  O   VAL A  53     3946   3844   3693  -1034    341   -502       O  
ATOM    426  CB  VAL A  53       8.980 159.743 390.903  1.00 34.38           C  
ANISOU  426  CB  VAL A  53     4587   4240   4236   -959    244   -404       C  
ATOM    427  CG1 VAL A  53       8.340 160.800 390.004  1.00 34.48           C  
ANISOU  427  CG1 VAL A  53     4672   4214   4214  -1042    213   -350       C  
ATOM    428  CG2 VAL A  53       8.085 158.495 390.938  1.00 33.61           C  
ANISOU  428  CG2 VAL A  53     4509   4113   4149   -903    226   -395       C  
ATOM    429  N   PHE A  54      11.533 161.054 389.048  1.00 28.84           N  
ANISOU  429  N   PHE A  54     3884   3647   3426  -1154    366   -479       N  
ATOM    430  CA  PHE A  54      12.402 162.202 388.762  1.00 31.23           C  
ANISOU  430  CA  PHE A  54     4183   3979   3703  -1242    396   -492       C  
ATOM    431  C   PHE A  54      11.719 163.249 387.937  1.00 34.74           C  
ANISOU  431  C   PHE A  54     4721   4365   4113  -1327    366   -427       C  
ATOM    432  O   PHE A  54      10.877 162.944 387.105  1.00 34.41           O  
ANISOU  432  O   PHE A  54     4745   4291   4040  -1343    340   -386       O  
ATOM    433  CB  PHE A  54      13.636 161.739 387.963  1.00 33.91           C  
ANISOU  433  CB  PHE A  54     4493   4399   3993  -1288    474   -556       C  
ATOM    434  CG  PHE A  54      14.531 160.746 388.660  1.00 36.62           C  
ANISOU  434  CG  PHE A  54     4738   4812   4365  -1204    515   -623       C  
ATOM    435  CD1 PHE A  54      14.220 159.389 388.667  1.00 40.15           C  
ANISOU  435  CD1 PHE A  54     5181   5249   4825  -1120    519   -637       C  
ATOM    436  CD2 PHE A  54      15.696 161.162 389.296  1.00 40.40           C  
ANISOU  436  CD2 PHE A  54     5129   5366   4855  -1208    549   -671       C  
ATOM    437  CE1 PHE A  54      15.047 158.473 389.315  1.00 41.86           C  
ANISOU  437  CE1 PHE A  54     5311   5523   5071  -1032    557   -692       C  
ATOM    438  CE2 PHE A  54      16.521 160.246 389.953  1.00 43.82           C  
ANISOU  438  CE2 PHE A  54     5464   5872   5313  -1120    580   -725       C  
ATOM    439  CZ  PHE A  54      16.194 158.909 389.960  1.00 41.85           C  
ANISOU  439  CZ  PHE A  54     5216   5604   5080  -1027    584   -733       C  
ATOM    440  N   GLU A  55      12.152 164.492 388.108  1.00 33.10           N  
ANISOU  440  N   GLU A  55     4520   4150   3905  -1389    372   -418       N  
ATOM    441  CA  GLU A  55      11.803 165.565 387.208  1.00 33.55           C  
ANISOU  441  CA  GLU A  55     4668   4158   3922  -1483    360   -361       C  
ATOM    442  C   GLU A  55      12.847 165.360 386.092  1.00 37.61           C  
ANISOU  442  C   GLU A  55     5186   4741   4364  -1572    430   -403       C  
ATOM    443  O   GLU A  55      13.987 164.964 386.363  1.00 37.02           O  
ANISOU  443  O   GLU A  55     5032   4745   4289  -1571    487   -476       O  
ATOM    444  CB  GLU A  55      12.010 166.922 387.892  1.00 35.28           C  
ANISOU  444  CB  GLU A  55     4893   4338   4173  -1517    354   -348       C  
ATOM    445  CG  GLU A  55      11.645 168.116 387.027  1.00 48.03           C  
ANISOU  445  CG  GLU A  55     6612   5886   5752  -1607    341   -279       C  
ATOM    446  CD  GLU A  55      11.704 169.427 387.782  1.00 59.85           C  
ANISOU  446  CD  GLU A  55     8126   7323   7289  -1631    333   -265       C  
ATOM    447  OE1 GLU A  55      10.692 170.162 387.768  1.00 62.29           O  
ANISOU  447  OE1 GLU A  55     8508   7540   7620  -1615    283   -192       O  
ATOM    448  OE2 GLU A  55      12.752 169.711 388.406  1.00 49.16           O1-
ANISOU  448  OE2 GLU A  55     6712   6018   5947  -1661    379   -330       O1-
ATOM    449  N   ALA A  56      12.444 165.556 384.846  1.00 34.00           N  
ANISOU  449  N   ALA A  56     4814   4262   3842  -1644    426   -356       N  
ATOM    450  CA  ALA A  56      13.332 165.345 383.726  1.00 35.05           C  
ANISOU  450  CA  ALA A  56     4958   4461   3898  -1734    493   -394       C  
ATOM    451  C   ALA A  56      13.003 166.330 382.632  1.00 38.99           C  
ANISOU  451  C   ALA A  56     5563   4921   4332  -1841    482   -323       C  
ATOM    452  O   ALA A  56      12.016 167.067 382.719  1.00 36.96           O  
ANISOU  452  O   ALA A  56     5368   4582   4092  -1832    417   -241       O  
ATOM    453  CB  ALA A  56      13.176 163.914 383.199  1.00 35.97           C  
ANISOU  453  CB  ALA A  56     5062   4615   3989  -1692    509   -430       C  
ATOM    454  N   ILE A  57      13.830 166.340 381.606  1.00 36.48           N  
ANISOU  454  N   ILE A  57     5261   4662   3936  -1940    545   -352       N  
ATOM    455  CA  ILE A  57      13.606 167.191 380.463  1.00 38.79           C  
ANISOU  455  CA  ILE A  57     5659   4927   4153  -2051    541   -283       C  
ATOM    456  C   ILE A  57      13.710 166.365 379.193  1.00 43.67           C  
ANISOU  456  C   ILE A  57     6306   5606   4681  -2102    576   -304       C  
ATOM    457  O   ILE A  57      14.599 165.515 379.065  1.00 43.53           O  
ANISOU  457  O   ILE A  57     6223   5668   4649  -2101    644   -393       O  
ATOM    458  CB  ILE A  57      14.526 168.453 380.521  1.00 43.40           C  
ANISOU  458  CB  ILE A  57     6255   5510   4726  -2150    586   -285       C  
ATOM    459  CG1 ILE A  57      14.203 169.446 379.397  1.00 46.62           C  
ANISOU  459  CG1 ILE A  57     6785   5870   5057  -2261    576   -197       C  
ATOM    460  CG2 ILE A  57      16.017 168.105 380.577  1.00 43.18           C  
ANISOU  460  CG2 ILE A  57     6137   5590   4681  -2194    679   -391       C  
ATOM    461  CD1 ILE A  57      14.107 170.866 379.855  1.00 52.63           C  
ANISOU  461  CD1 ILE A  57     7599   6544   5852  -2297    557   -139       C  
ATOM    462  N   ASN A  58      12.748 166.561 378.281  1.00 41.96           N  
ANISOU  462  N   ASN A  58     6184   5352   4407  -2139    526   -222       N  
ATOM    463  CA  ASN A  58      12.756 165.924 376.981  1.00 41.61           C  
ANISOU  463  CA  ASN A  58     6183   5362   4263  -2207    553   -232       C  
ATOM    464  C   ASN A  58      13.715 166.830 376.172  1.00 45.65           C  
ANISOU  464  C   ASN A  58     6738   5909   4699  -2344    617   -228       C  
ATOM    465  O   ASN A  58      13.430 168.021 376.004  1.00 44.79           O  
ANISOU  465  O   ASN A  58     6702   5741   4576  -2397    585   -143       O  
ATOM    466  CB  ASN A  58      11.345 165.930 376.390  1.00 47.11           C  
ANISOU  466  CB  ASN A  58     6962   6013   4925  -2198    467   -138       C  
ATOM    467  CG  ASN A  58      11.215 165.315 375.017  1.00 65.32           C  
ANISOU  467  CG  ASN A  58     9323   8379   7119  -2276    484   -142       C  
ATOM    468  ND2 ASN A  58      10.020 164.853 374.705  1.00 59.67           N  
ANISOU  468  ND2 ASN A  58     8643   7646   6384  -2244    414    -94       N  
ATOM    469  OD1 ASN A  58      12.153 165.280 374.216  1.00 60.09           O  
ANISOU  469  OD1 ASN A  58     8671   7781   6381  -2370    562   -189       O  
ATOM    470  N   ILE A  59      14.865 166.281 375.736  1.00 43.49           N  
ANISOU  470  N   ILE A  59     6416   5728   4381  -2396    710   -322       N  
ATOM    471  CA  ILE A  59      15.884 167.075 375.020  1.00 46.67           C  
ANISOU  471  CA  ILE A  59     6846   6178   4710  -2533    783   -331       C  
ATOM    472  C   ILE A  59      15.458 167.476 373.592  1.00 52.95           C  
ANISOU  472  C   ILE A  59     7760   6974   5386  -2646    772   -256       C  
ATOM    473  O   ILE A  59      16.010 168.435 373.052  1.00 54.35           O  
ANISOU  473  O   ILE A  59     7989   7157   5504  -2763    810   -224       O  
ATOM    474  CB  ILE A  59      17.301 166.408 375.038  1.00 51.19           C  
ANISOU  474  CB  ILE A  59     7316   6860   5273  -2551    890   -458       C  
ATOM    475  CG1 ILE A  59      17.342 165.071 374.249  1.00 52.81           C  
ANISOU  475  CG1 ILE A  59     7510   7132   5423  -2538    931   -524       C  
ATOM    476  CG2 ILE A  59      17.812 166.250 376.476  1.00 52.51           C  
ANISOU  476  CG2 ILE A  59     7367   7032   5551  -2451    896   -518       C  
ATOM    477  CD1 ILE A  59      18.735 164.584 373.829  1.00 62.89           C  
ANISOU  477  CD1 ILE A  59     8713   8523   6658  -2589   1048   -636       C  
ATOM    478  N   THR A  60      14.482 166.776 372.998  1.00 50.70           N  
ANISOU  478  N   THR A  60     7520   6684   5060  -2619    722   -224       N  
ATOM    479  CA  THR A  60      14.028 167.066 371.631  1.00 51.93           C  
ANISOU  479  CA  THR A  60     7784   6854   5093  -2724    706   -152       C  
ATOM    480  C   THR A  60      13.098 168.303 371.538  1.00 55.76           C  
ANISOU  480  C   THR A  60     8367   7246   5574  -2741    618     -8       C  
ATOM    481  O   THR A  60      13.110 168.975 370.504  1.00 57.93           O  
ANISOU  481  O   THR A  60     8734   7530   5748  -2851    623     61       O  
ATOM    482  CB  THR A  60      13.412 165.831 370.949  1.00 58.94           C  
ANISOU  482  CB  THR A  60     8681   7788   5927  -2704    693   -183       C  
ATOM    483  CG2 THR A  60      14.345 164.613 370.955  1.00 57.29           C  
ANISOU  483  CG2 THR A  60     8388   7659   5719  -2686    787   -324       C  
ATOM    484  OG1 THR A  60      12.161 165.508 371.554  1.00 60.33           O  
ANISOU  484  OG1 THR A  60     8855   7899   6167  -2594    595   -134       O  
ATOM    485  N   ASN A  61      12.343 168.633 372.605  1.00 47.84           N  
ANISOU  485  N   ASN A  61     7346   6157   4677  -2631    543     39       N  
ATOM    486  CA  ASN A  61      11.425 169.786 372.588  1.00 46.75           C  
ANISOU  486  CA  ASN A  61     7294   5922   4545  -2627    460    174       C  
ATOM    487  C   ASN A  61      11.596 170.759 373.768  1.00 47.27           C  
ANISOU  487  C   ASN A  61     7341   5899   4719  -2581    452    190       C  
ATOM    488  O   ASN A  61      10.811 171.707 373.888  1.00 47.07           O  
ANISOU  488  O   ASN A  61     7385   5782   4716  -2559    386    297       O  
ATOM    489  CB  ASN A  61       9.959 169.304 372.491  1.00 50.29           C  
ANISOU  489  CB  ASN A  61     7762   6348   4999  -2544    358    240       C  
ATOM    490  CG  ASN A  61       9.491 168.465 373.663  1.00 67.02           C  
ANISOU  490  CG  ASN A  61     9788   8450   7228  -2407    327    184       C  
ATOM    491  ND2 ASN A  61       8.304 167.878 373.541  1.00 59.87           N  
ANISOU  491  ND2 ASN A  61     8887   7542   6318  -2347    250    223       N  
ATOM    492  OD1 ASN A  61      10.157 168.364 374.704  1.00 56.62           O  
ANISOU  492  OD1 ASN A  61     8393   7123   5996  -2357    368    110       O  
ATOM    493  N   ASN A  62      12.605 170.520 374.646  1.00 41.71           N  
ANISOU  493  N   ASN A  62     6544   5226   4080  -2562    518     85       N  
ATOM    494  CA  ASN A  62      12.928 171.362 375.805  1.00 40.77           C  
ANISOU  494  CA  ASN A  62     6396   5040   4056  -2530    522     78       C  
ATOM    495  C   ASN A  62      11.746 171.513 376.801  1.00 45.20           C  
ANISOU  495  C   ASN A  62     6949   5509   4717  -2398    431    132       C  
ATOM    496  O   ASN A  62      11.590 172.545 377.473  1.00 45.11           O  
ANISOU  496  O   ASN A  62     6966   5409   4766  -2382    410    174       O  
ATOM    497  CB  ASN A  62      13.504 172.740 375.347  1.00 43.65           C  
ANISOU  497  CB  ASN A  62     6848   5362   4377  -2658    560    131       C  
ATOM    498  CG  ASN A  62      14.293 173.484 376.409  1.00 56.31           C  
ANISOU  498  CG  ASN A  62     8408   6932   6057  -2669    602     83       C  
ATOM    499  ND2 ASN A  62      14.604 174.738 376.137  1.00 52.95           N  
ANISOU  499  ND2 ASN A  62     8070   6443   5605  -2770    626    138       N  
ATOM    500  OD1 ASN A  62      14.614 172.952 377.482  1.00 44.02           O  
ANISOU  500  OD1 ASN A  62     6743   5404   4578  -2589    613     -2       O  
ATOM    501  N   GLU A  63      10.936 170.453 376.925  1.00 41.81           N  
ANISOU  501  N   GLU A  63     6480   5102   4305  -2304    382    122       N  
ATOM    502  CA  GLU A  63       9.793 170.448 377.830  1.00 41.03           C  
ANISOU  502  CA  GLU A  63     6363   4933   4294  -2180    299    165       C  
ATOM    503  C   GLU A  63      10.076 169.592 379.055  1.00 41.38           C  
ANISOU  503  C   GLU A  63     6292   5005   4426  -2084    316     68       C  
ATOM    504  O   GLU A  63      10.633 168.501 378.924  1.00 38.22           O  
ANISOU  504  O   GLU A  63     5832   4685   4007  -2081    362    -15       O  
ATOM    505  CB  GLU A  63       8.534 169.927 377.102  1.00 43.07           C  
ANISOU  505  CB  GLU A  63     6663   5196   4508  -2148    223    236       C  
ATOM    506  CG  GLU A  63       7.891 170.987 376.216  1.00 57.97           C  
ANISOU  506  CG  GLU A  63     8661   7030   6333  -2201    174    363       C  
ATOM    507  CD  GLU A  63       6.418 170.808 375.889  1.00 91.96           C  
ANISOU  507  CD  GLU A  63    12997  11318  10626  -2138     74    454       C  
ATOM    508  OE1 GLU A  63       5.812 169.807 376.339  1.00 94.61           O  
ANISOU  508  OE1 GLU A  63    13266  11683  10999  -2058     42    415       O  
ATOM    509  OE2 GLU A  63       5.866 171.687 375.186  1.00 88.80           O1-
ANISOU  509  OE2 GLU A  63    12686  10876  10179  -2169     28    568       O1-
ATOM    510  N   LYS A  64       9.688 170.087 380.248  1.00 38.62           N  
ANISOU  510  N   LYS A  64     5915   4587   4172  -2003    280     82       N  
ATOM    511  CA  LYS A  64       9.839 169.327 381.482  1.00 37.34           C  
ANISOU  511  CA  LYS A  64     5649   4447   4093  -1904    285      4       C  
ATOM    512  C   LYS A  64       8.825 168.197 381.498  1.00 39.21           C  
ANISOU  512  C   LYS A  64     5861   4697   4339  -1819    233     11       C  
ATOM    513  O   LYS A  64       7.746 168.316 380.911  1.00 38.59           O  
ANISOU  513  O   LYS A  64     5842   4587   4232  -1812    170     91       O  
ATOM    514  CB  LYS A  64       9.660 170.211 382.729  1.00 40.30           C  
ANISOU  514  CB  LYS A  64     6007   4746   4558  -1850    262     14       C  
ATOM    515  CG  LYS A  64      10.800 171.212 382.960  1.00 45.67           C  
ANISOU  515  CG  LYS A  64     6693   5419   5239  -1935    325    -19       C  
ATOM    516  CD  LYS A  64      10.743 171.769 384.385  1.00 63.98           C  
ANISOU  516  CD  LYS A  64     8972   7687   7652  -1871    311    -40       C  
ATOM    517  CE  LYS A  64      10.066 173.123 384.474  1.00 84.38           C  
ANISOU  517  CE  LYS A  64    11647  10149  10263  -1879    276     44       C  
ATOM    518  NZ  LYS A  64       8.596 173.067 384.245  1.00100.35           N1+
ANISOU  518  NZ  LYS A  64    13715  12112  12300  -1799    193    135       N1+
ATOM    519  N   VAL A  65       9.214 167.073 382.094  1.00 34.21           N  
ANISOU  519  N   VAL A  65     5142   4116   3737  -1760    261    -74       N  
ATOM    520  CA  VAL A  65       8.354 165.885 382.234  1.00 33.52           C  
ANISOU  520  CA  VAL A  65     5029   4041   3665  -1682    223    -81       C  
ATOM    521  C   VAL A  65       8.690 165.287 383.583  1.00 35.30           C  
ANISOU  521  C   VAL A  65     5161   4277   3974  -1588    237   -149       C  
ATOM    522  O   VAL A  65       9.642 165.711 384.242  1.00 33.41           O  
ANISOU  522  O   VAL A  65     4876   4053   3767  -1593    280   -194       O  
ATOM    523  CB  VAL A  65       8.541 164.796 381.103  1.00 37.68           C  
ANISOU  523  CB  VAL A  65     5571   4635   4111  -1730    257   -118       C  
ATOM    524  CG1 VAL A  65       8.107 165.275 379.720  1.00 39.51           C  
ANISOU  524  CG1 VAL A  65     5896   4869   4247  -1824    235    -48       C  
ATOM    525  CG2 VAL A  65       9.955 164.207 381.084  1.00 37.29           C  
ANISOU  525  CG2 VAL A  65     5465   4656   4048  -1755    350   -220       C  
ATOM    526  N   VAL A  66       7.967 164.240 383.950  1.00 32.43           N  
ANISOU  526  N   VAL A  66     4769   3916   3639  -1510    208   -159       N  
ATOM    527  CA  VAL A  66       8.264 163.455 385.128  1.00 32.08           C  
ANISOU  527  CA  VAL A  66     4641   3888   3662  -1420    224   -220       C  
ATOM    528  C   VAL A  66       8.582 162.034 384.630  1.00 34.11           C  
ANISOU  528  C   VAL A  66     4879   4194   3885  -1412    267   -281       C  
ATOM    529  O   VAL A  66       7.875 161.512 383.766  1.00 33.11           O  
ANISOU  529  O   VAL A  66     4802   4066   3711  -1439    246   -259       O  
ATOM    530  CB  VAL A  66       7.113 163.496 386.164  1.00 36.05           C  
ANISOU  530  CB  VAL A  66     5126   4337   4234  -1330    155   -178       C  
ATOM    531  CG1 VAL A  66       7.321 162.451 387.243  1.00 35.51           C  
ANISOU  531  CG1 VAL A  66     4982   4290   4221  -1239    171   -236       C  
ATOM    532  CG2 VAL A  66       6.983 164.897 386.768  1.00 36.50           C  
ANISOU  532  CG2 VAL A  66     5195   4341   4331  -1330    128   -135       C  
ATOM    533  N   VAL A  67       9.660 161.435 385.138  1.00 31.47           N  
ANISOU  533  N   VAL A  67     4476   3907   3574  -1379    326   -358       N  
ATOM    534  CA  VAL A  67      10.058 160.083 384.740  1.00 30.93           C  
ANISOU  534  CA  VAL A  67     4391   3879   3483  -1360    377   -421       C  
ATOM    535  C   VAL A  67      10.004 159.178 385.977  1.00 33.02           C  
ANISOU  535  C   VAL A  67     4589   4136   3822  -1242    372   -452       C  
ATOM    536  O   VAL A  67      10.643 159.475 386.983  1.00 32.14           O  
ANISOU  536  O   VAL A  67     4411   4043   3758  -1196    382   -473       O  
ATOM    537  CB  VAL A  67      11.456 160.048 384.037  1.00 35.90           C  
ANISOU  537  CB  VAL A  67     4998   4578   4063  -1422    462   -488       C  
ATOM    538  CG1 VAL A  67      11.918 158.594 383.806  1.00 36.14           C  
ANISOU  538  CG1 VAL A  67     5003   4643   4086  -1378    520   -561       C  
ATOM    539  CG2 VAL A  67      11.416 160.795 382.689  1.00 36.33           C  
ANISOU  539  CG2 VAL A  67     5132   4640   4032  -1545    468   -453       C  
ATOM    540  N   LYS A  68       9.255 158.074 385.885  1.00 29.43           N  
ANISOU  540  N   LYS A  68     4155   3657   3370  -1202    358   -454       N  
ATOM    541  CA  LYS A  68       9.153 157.103 386.970  1.00 29.00           C  
ANISOU  541  CA  LYS A  68     4051   3588   3378  -1095    358   -478       C  
ATOM    542  C   LYS A  68       9.885 155.830 386.539  1.00 32.23           C  
ANISOU  542  C   LYS A  68     4452   4025   3770  -1073    430   -550       C  
ATOM    543  O   LYS A  68       9.426 155.111 385.642  1.00 31.48           O  
ANISOU  543  O   LYS A  68     4415   3913   3632  -1108    442   -560       O  
ATOM    544  CB  LYS A  68       7.679 156.820 387.287  1.00 29.74           C  
ANISOU  544  CB  LYS A  68     4180   3625   3494  -1065    289   -424       C  
ATOM    545  CG  LYS A  68       7.474 155.847 388.422  1.00 33.05           C  
ANISOU  545  CG  LYS A  68     4558   4024   3975   -963    287   -440       C  
ATOM    546  CD  LYS A  68       5.978 155.572 388.472  1.00 35.81           C  
ANISOU  546  CD  LYS A  68     4950   4327   4331   -960    226   -389       C  
ATOM    547  CE  LYS A  68       5.575 154.732 389.620  1.00 40.18           C  
ANISOU  547  CE  LYS A  68     5471   4853   4942   -870    214   -390       C  
ATOM    548  NZ  LYS A  68       4.093 154.721 389.726  1.00 27.01           N1+
ANISOU  548  NZ  LYS A  68     3832   3150   3280   -877    150   -338       N1+
ATOM    549  N   ILE A  69      11.011 155.554 387.184  1.00 31.31           N  
ANISOU  549  N   ILE A  69     4262   3950   3686  -1013    479   -600       N  
ATOM    550  CA  ILE A  69      11.830 154.386 386.865  1.00 33.52           C  
ANISOU  550  CA  ILE A  69     4523   4255   3958   -975    552   -670       C  
ATOM    551  C   ILE A  69      11.305 153.193 387.681  1.00 40.15           C  
ANISOU  551  C   ILE A  69     5359   5045   4850   -870    542   -669       C  
ATOM    552  O   ILE A  69      11.235 153.275 388.900  1.00 36.79           O  
ANISOU  552  O   ILE A  69     4884   4614   4481   -794    510   -646       O  
ATOM    553  CB  ILE A  69      13.338 154.699 387.081  1.00 37.99           C  
ANISOU  553  CB  ILE A  69     5004   4902   4528   -962    611   -722       C  
ATOM    554  CG1 ILE A  69      13.781 155.836 386.099  1.00 39.18           C  
ANISOU  554  CG1 ILE A  69     5174   5095   4614  -1087    628   -722       C  
ATOM    555  CG2 ILE A  69      14.184 153.426 386.875  1.00 38.72           C  
ANISOU  555  CG2 ILE A  69     5067   5020   4624   -896    689   -794       C  
ATOM    556  CD1 ILE A  69      15.208 156.368 386.290  1.00 54.34           C  
ANISOU  556  CD1 ILE A  69     7011   7105   6533  -1099    681   -770       C  
ATOM    557  N   LEU A  70      10.927 152.106 386.997  1.00 40.17           N  
ANISOU  557  N   LEU A  70     5421   5010   4831   -874    571   -696       N  
ATOM    558  CA  LEU A  70      10.317 150.924 387.621  1.00 42.56           C  
ANISOU  558  CA  LEU A  70     5741   5252   5177   -794    566   -694       C  
ATOM    559  C   LEU A  70      11.310 149.785 387.881  1.00 53.79           C  
ANISOU  559  C   LEU A  70     7131   6680   6628   -700    641   -755       C  
ATOM    560  O   LEU A  70      11.940 149.299 386.941  1.00 54.65           O  
ANISOU  560  O   LEU A  70     7259   6805   6701   -725    710   -815       O  
ATOM    561  CB  LEU A  70       9.157 150.414 386.733  1.00 42.60           C  
ANISOU  561  CB  LEU A  70     5842   5206   5140   -863    549   -684       C  
ATOM    562  CG  LEU A  70       8.058 151.402 386.340  1.00 46.72           C  
ANISOU  562  CG  LEU A  70     6402   5723   5628   -951    472   -619       C  
ATOM    563  CD1 LEU A  70       7.211 150.834 385.228  1.00 48.51           C  
ANISOU  563  CD1 LEU A  70     6711   5925   5795  -1031    470   -627       C  
ATOM    564  CD2 LEU A  70       7.183 151.780 387.527  1.00 45.85           C  
ANISOU  564  CD2 LEU A  70     6265   5582   5573   -899    399   -556       C  
ATOM    565  N   LYS A  71      11.430 149.345 389.149  1.00 55.21           N  
ANISOU  565  N   LYS A  71     7262   6845   6871   -588    628   -739       N  
ATOM    566  CA  LYS A  71      12.277 148.202 389.535  1.00 57.66           C  
ANISOU  566  CA  LYS A  71     7541   7151   7217   -478    692   -783       C  
ATOM    567  C   LYS A  71      11.460 146.959 389.132  1.00 63.82           C  
ANISOU  567  C   LYS A  71     8417   7837   7996   -474    713   -795       C  
ATOM    568  O   LYS A  71      10.346 146.804 389.646  1.00 63.04           O  
ANISOU  568  O   LYS A  71     8356   7682   7916   -476    659   -745       O  
ATOM    569  CB  LYS A  71      12.568 148.221 391.052  1.00 60.74           C  
ANISOU  569  CB  LYS A  71     7852   7558   7666   -367    660   -749       C  
ATOM    570  CG  LYS A  71      13.279 149.489 391.519  1.00 81.64           C  
ANISOU  570  CG  LYS A  71    10409  10297  10312   -383    634   -741       C  
ATOM    571  CD  LYS A  71      13.196 149.684 393.027  1.00 94.11           C  
ANISOU  571  CD  LYS A  71    11928  11891  11940   -301    582   -696       C  
ATOM    572  CE  LYS A  71      13.781 151.006 393.443  1.00106.51           C  
ANISOU  572  CE  LYS A  71    13421  13545  13503   -338    556   -692       C  
ATOM    573  NZ  LYS A  71      13.720 151.199 394.915  1.00117.80           N1+
ANISOU  573  NZ  LYS A  71    14790  14996  14972   -264    508   -655       N1+
ATOM    574  N   PRO A  72      11.919 146.132 388.148  1.00 63.39           N  
ANISOU  574  N   PRO A  72     8404   7766   7913   -486    791   -861       N  
ATOM    575  CA  PRO A  72      11.054 145.050 387.634  1.00 64.13           C  
ANISOU  575  CA  PRO A  72     8601   7768   7996   -511    813   -879       C  
ATOM    576  C   PRO A  72      10.871 143.818 388.537  1.00 70.77           C  
ANISOU  576  C   PRO A  72     9463   8527   8898   -398    829   -870       C  
ATOM    577  O   PRO A  72      11.160 142.692 388.119  1.00 72.49           O  
ANISOU  577  O   PRO A  72     9733   8688   9121   -362    904   -924       O  
ATOM    578  CB  PRO A  72      11.698 144.692 386.287  1.00 66.72           C  
ANISOU  578  CB  PRO A  72     8965   8114   8271   -566    895   -959       C  
ATOM    579  CG  PRO A  72      13.124 145.052 386.445  1.00 71.25           C  
ANISOU  579  CG  PRO A  72     9443   8770   8857   -506    940   -992       C  
ATOM    580  CD  PRO A  72      13.179 146.229 387.376  1.00 65.84           C  
ANISOU  580  CD  PRO A  72     8676   8146   8195   -495    866   -929       C  
ATOM    581  N   VAL A  73      10.291 144.024 389.732  1.00 66.24           N  
ANISOU  581  N   VAL A  73     8863   7937   8367   -349    763   -802       N  
ATOM    582  CA  VAL A  73       9.992 142.982 390.714  1.00 66.47           C  
ANISOU  582  CA  VAL A  73     8915   7889   8451   -250    767   -777       C  
ATOM    583  C   VAL A  73       8.955 141.972 390.153  1.00 70.24           C  
ANISOU  583  C   VAL A  73     9510   8265   8914   -307    788   -793       C  
ATOM    584  O   VAL A  73       9.039 140.771 390.435  1.00 71.01           O  
ANISOU  584  O   VAL A  73     9655   8281   9045   -234    838   -808       O  
ATOM    585  CB  VAL A  73       9.581 143.628 392.063  1.00 69.99           C  
ANISOU  585  CB  VAL A  73     9301   8360   8932   -207    688   -701       C  
ATOM    586  CG1 VAL A  73       8.792 142.671 392.944  1.00 69.89           C  
ANISOU  586  CG1 VAL A  73     9338   8260   8958   -151    675   -660       C  
ATOM    587  CG2 VAL A  73      10.800 144.157 392.808  1.00 70.05           C  
ANISOU  587  CG2 VAL A  73     9198   8453   8965   -119    690   -698       C  
ATOM    588  N   LYS A  74       8.021 142.474 389.323  1.00 64.78           N  
ANISOU  588  N   LYS A  74     8863   7581   8168   -439    751   -789       N  
ATOM    589  CA  LYS A  74       6.989 141.706 388.636  1.00 64.08           C  
ANISOU  589  CA  LYS A  74     8878   7420   8048   -524    761   -809       C  
ATOM    590  C   LYS A  74       6.623 142.411 387.329  1.00 63.75           C  
ANISOU  590  C   LYS A  74     8862   7430   7930   -663    745   -830       C  
ATOM    591  O   LYS A  74       6.272 143.599 387.338  1.00 62.70           O  
ANISOU  591  O   LYS A  74     8686   7363   7777   -713    674   -783       O  
ATOM    592  CB  LYS A  74       5.743 141.521 389.522  1.00 66.79           C  
ANISOU  592  CB  LYS A  74     9243   7716   8419   -527    699   -745       C  
ATOM    593  CG  LYS A  74       5.714 140.178 390.254  1.00 87.90           C  
ANISOU  593  CG  LYS A  74    11966  10290  11144   -442    744   -748       C  
ATOM    594  CD  LYS A  74       4.574 140.089 391.267  1.00 99.47           C  
ANISOU  594  CD  LYS A  74    13439  11721  12635   -441    683   -679       C  
ATOM    595  CE  LYS A  74       3.276 139.599 390.669  1.00111.73           C  
ANISOU  595  CE  LYS A  74    15077  13225  14152   -561    672   -688       C  
ATOM    596  NZ  LYS A  74       2.177 139.582 391.671  1.00120.96           N1+
ANISOU  596  NZ  LYS A  74    16240  14375  15344   -563    613   -623       N1+
ATOM    597  N   LYS A  75       6.738 141.685 386.201  1.00 57.55           N  
ANISOU  597  N   LYS A  75     8151   6617   7099   -724    811   -902       N  
ATOM    598  CA  LYS A  75       6.384 142.197 384.882  1.00 55.13           C  
ANISOU  598  CA  LYS A  75     7880   6359   6708   -860    801   -926       C  
ATOM    599  C   LYS A  75       4.868 142.408 384.835  1.00 50.54           C  
ANISOU  599  C   LYS A  75     7335   5769   6098   -954    720   -875       C  
ATOM    600  O   LYS A  75       4.408 143.371 384.232  1.00 47.65           O  
ANISOU  600  O   LYS A  75     6958   5469   5678  -1043    662   -845       O  
ATOM    601  CB  LYS A  75       6.847 141.235 383.775  1.00 59.28           C  
ANISOU  601  CB  LYS A  75     8482   6852   7192   -900    899  -1023       C  
ATOM    602  CG  LYS A  75       8.265 141.522 383.306  1.00 77.54           C  
ANISOU  602  CG  LYS A  75    10746   9222   9494   -862    965  -1076       C  
ATOM    603  CD  LYS A  75       8.769 140.484 382.315  1.00 91.49           C  
ANISOU  603  CD  LYS A  75    12586  10950  11228   -884   1073  -1178       C  
ATOM    604  CE  LYS A  75      10.135 140.825 381.763  1.00105.10           C  
ANISOU  604  CE  LYS A  75    14256  12746  12932   -860   1141  -1234       C  
ATOM    605  NZ  LYS A  75      11.199 140.744 382.802  1.00114.93           N1+
ANISOU  605  NZ  LYS A  75    15411  13996  14258   -702   1167  -1224       N1+
ATOM    606  N   LYS A  76       4.110 141.518 385.508  1.00 45.76           N  
ANISOU  606  N   LYS A  76     6770   5087   5532   -928    715   -862       N  
ATOM    607  CA  LYS A  76       2.647 141.537 385.628  1.00 44.35           C  
ANISOU  607  CA  LYS A  76     6617   4898   5336  -1005    645   -817       C  
ATOM    608  C   LYS A  76       2.177 142.886 386.211  1.00 43.07           C  
ANISOU  608  C   LYS A  76     6375   4806   5185  -1000    547   -731       C  
ATOM    609  O   LYS A  76       1.246 143.495 385.683  1.00 40.01           O  
ANISOU  609  O   LYS A  76     5991   4464   4748  -1094    483   -700       O  
ATOM    610  CB  LYS A  76       2.195 140.380 386.542  1.00 47.75           C  
ANISOU  610  CB  LYS A  76     7089   5231   5823   -949    667   -812       C  
ATOM    611  CG  LYS A  76       0.995 139.613 386.027  1.00 73.93           C  
ANISOU  611  CG  LYS A  76    10488   8505   9098  -1061    664   -834       C  
ATOM    612  CD  LYS A  76       0.559 138.492 386.984  1.00 88.48           C  
ANISOU  612  CD  LYS A  76    12375  10246  10998  -1011    691   -826       C  
ATOM    613  CE  LYS A  76       1.330 137.201 386.796  1.00103.23           C  
ANISOU  613  CE  LYS A  76    14323  12012  12887   -962    800   -899       C  
ATOM    614  NZ  LYS A  76       0.859 136.136 387.722  1.00112.22           N1+
ANISOU  614  NZ  LYS A  76    15516  13043  14079   -918    825   -882       N1+
ATOM    615  N   LYS A  77       2.842 143.342 387.289  1.00 39.51           N  
ANISOU  615  N   LYS A  77     5851   4364   4796   -890    537   -696       N  
ATOM    616  CA  LYS A  77       2.565 144.605 387.971  1.00 38.55           C  
ANISOU  616  CA  LYS A  77     5653   4299   4694   -871    457   -624       C  
ATOM    617  C   LYS A  77       2.857 145.797 387.053  1.00 39.77           C  
ANISOU  617  C   LYS A  77     5786   4529   4795   -939    432   -618       C  
ATOM    618  O   LYS A  77       2.101 146.763 387.056  1.00 37.70           O  
ANISOU  618  O   LYS A  77     5501   4305   4519   -981    357   -562       O  
ATOM    619  CB  LYS A  77       3.380 144.711 389.274  1.00 41.93           C  
ANISOU  619  CB  LYS A  77     6015   4722   5194   -742    466   -604       C  
ATOM    620  CG  LYS A  77       2.521 145.126 390.462  1.00 60.99           C  
ANISOU  620  CG  LYS A  77     8388   7137   7651   -707    395   -534       C  
ATOM    621  CD  LYS A  77       3.331 145.342 391.747  1.00 70.08           C  
ANISOU  621  CD  LYS A  77     9468   8298   8860   -589    398   -513       C  
ATOM    622  CE  LYS A  77       3.915 146.733 391.898  1.00 70.20           C  
ANISOU  622  CE  LYS A  77     9410   8388   8876   -581    364   -493       C  
ATOM    623  NZ  LYS A  77       2.884 147.765 392.181  1.00 72.43           N1+
ANISOU  623  NZ  LYS A  77     9668   8695   9156   -624    285   -436       N1+
ATOM    624  N   ILE A  78       3.944 145.722 386.262  1.00 39.09           N  
ANISOU  624  N   ILE A  78     5710   4464   4679   -948    497   -676       N  
ATOM    625  CA  ILE A  78       4.315 146.763 385.300  1.00 38.31           C  
ANISOU  625  CA  ILE A  78     5602   4434   4522  -1023    485   -674       C  
ATOM    626  C   ILE A  78       3.232 146.858 384.213  1.00 38.06           C  
ANISOU  626  C   ILE A  78     5630   4418   4412  -1147    446   -664       C  
ATOM    627  O   ILE A  78       2.726 147.952 383.938  1.00 36.15           O  
ANISOU  627  O   ILE A  78     5372   4224   4141  -1198    378   -607       O  
ATOM    628  CB  ILE A  78       5.755 146.559 384.742  1.00 42.93           C  
ANISOU  628  CB  ILE A  78     6179   5042   5091  -1004    573   -745       C  
ATOM    629  CG1 ILE A  78       6.806 146.761 385.881  1.00 43.55           C  
ANISOU  629  CG1 ILE A  78     6175   5131   5241   -883    592   -741       C  
ATOM    630  CG2 ILE A  78       6.039 147.486 383.546  1.00 44.96           C  
ANISOU  630  CG2 ILE A  78     6447   5367   5269  -1105    570   -750       C  
ATOM    631  CD1 ILE A  78       8.245 146.369 385.511  1.00 53.19           C  
ANISOU  631  CD1 ILE A  78     7374   6375   6459   -842    684   -814       C  
ATOM    632  N   LYS A  79       2.828 145.700 383.655  1.00 33.84           N  
ANISOU  632  N   LYS A  79     5165   3844   3848  -1193    484   -714       N  
ATOM    633  CA  LYS A  79       1.789 145.626 382.613  1.00 32.49           C  
ANISOU  633  CA  LYS A  79     5051   3696   3596  -1318    449   -713       C  
ATOM    634  C   LYS A  79       0.457 146.176 383.133  1.00 33.20           C  
ANISOU  634  C   LYS A  79     5114   3801   3699  -1334    349   -631       C  
ATOM    635  O   LYS A  79      -0.242 146.886 382.407  1.00 31.43           O  
ANISOU  635  O   LYS A  79     4894   3633   3412  -1417    288   -591       O  
ATOM    636  CB  LYS A  79       1.598 144.185 382.143  1.00 34.92           C  
ANISOU  636  CB  LYS A  79     5437   3948   3883  -1357    516   -789       C  
ATOM    637  CG  LYS A  79       2.686 143.699 381.199  1.00 44.33           C  
ANISOU  637  CG  LYS A  79     6670   5141   5032  -1379    612   -878       C  
ATOM    638  CD  LYS A  79       2.365 142.279 380.722  1.00 50.93           C  
ANISOU  638  CD  LYS A  79     7595   5911   5844  -1427    676   -957       C  
ATOM    639  CE  LYS A  79       3.302 141.862 379.615  1.00 68.66           C  
ANISOU  639  CE  LYS A  79     9888   8166   8033  -1468    770  -1049       C  
ATOM    640  NZ  LYS A  79       2.785 140.685 378.875  1.00 83.68           N1+
ANISOU  640  NZ  LYS A  79    11889  10020   9887  -1554    822  -1126       N1+
ATOM    641  N   ARG A  80       0.112 145.865 384.391  1.00 31.18           N  
ANISOU  641  N   ARG A  80     4828   3501   3521  -1252    333   -603       N  
ATOM    642  CA  ARG A  80      -1.125 146.359 385.003  1.00 29.59           C  
ANISOU  642  CA  ARG A  80     4590   3314   3338  -1256    245   -531       C  
ATOM    643  C   ARG A  80      -1.132 147.884 385.086  1.00 30.89           C  
ANISOU  643  C   ARG A  80     4697   3535   3503  -1245    179   -462       C  
ATOM    644  O   ARG A  80      -2.077 148.511 384.605  1.00 30.74           O  
ANISOU  644  O   ARG A  80     4676   3561   3443  -1307    109   -414       O  
ATOM    645  CB  ARG A  80      -1.363 145.726 386.383  1.00 29.35           C  
ANISOU  645  CB  ARG A  80     4538   3224   3388  -1167    252   -518       C  
ATOM    646  CG  ARG A  80      -2.749 146.045 386.961  1.00 26.95           C  
ANISOU  646  CG  ARG A  80     4203   2938   3099  -1184    170   -454       C  
ATOM    647  CD  ARG A  80      -2.947 145.394 388.316  1.00 28.85           C  
ANISOU  647  CD  ARG A  80     4426   3124   3412  -1103    183   -443       C  
ATOM    648  NE  ARG A  80      -2.080 146.008 389.328  1.00 28.51           N  
ANISOU  648  NE  ARG A  80     4324   3078   3431   -993    187   -420       N  
ATOM    649  CZ  ARG A  80      -1.916 145.522 390.553  1.00 33.97           C  
ANISOU  649  CZ  ARG A  80     4997   3728   4184   -906    205   -410       C  
ATOM    650  NH1 ARG A  80      -2.539 144.409 390.920  1.00 31.42           N1+
ANISOU  650  NH1 ARG A  80     4715   3351   3873   -915    225   -420       N1+
ATOM    651  NH2 ARG A  80      -1.137 146.153 391.426  1.00 29.39           N  
ANISOU  651  NH2 ARG A  80     4357   3160   3648   -815    203   -390       N  
ATOM    652  N   GLU A  81      -0.073 148.476 385.658  1.00 26.75           N  
ANISOU  652  N   GLU A  81     4131   3011   3024  -1168    201   -459       N  
ATOM    653  CA  GLU A  81       0.010 149.937 385.786  1.00 26.02           C  
ANISOU  653  CA  GLU A  81     3990   2959   2936  -1158    148   -400       C  
ATOM    654  C   GLU A  81      -0.050 150.632 384.417  1.00 29.71           C  
ANISOU  654  C   GLU A  81     4493   3477   3320  -1255    127   -387       C  
ATOM    655  O   GLU A  81      -0.782 151.621 384.246  1.00 28.00           O  
ANISOU  655  O   GLU A  81     4263   3291   3086  -1282     55   -320       O  
ATOM    656  CB  GLU A  81       1.275 150.357 386.543  1.00 26.41           C  
ANISOU  656  CB  GLU A  81     3992   3005   3039  -1074    186   -414       C  
ATOM    657  CG  GLU A  81       1.313 151.866 386.762  1.00 29.32           C  
ANISOU  657  CG  GLU A  81     4319   3404   3418  -1069    134   -357       C  
ATOM    658  CD  GLU A  81       2.423 152.356 387.651  1.00 31.62           C  
ANISOU  658  CD  GLU A  81     4554   3698   3761   -993    162   -367       C  
ATOM    659  OE1 GLU A  81       3.146 151.506 388.218  1.00 29.00           O  
ANISOU  659  OE1 GLU A  81     4206   3349   3463   -930    216   -414       O  
ATOM    660  OE2 GLU A  81       2.529 153.591 387.825  1.00 32.61           O1-
ANISOU  660  OE2 GLU A  81     4654   3843   3895   -995    129   -328       O1-
ATOM    661  N   ILE A  82       0.699 150.096 383.440  1.00 27.64           N  
ANISOU  661  N   ILE A  82     4276   3224   3001  -1308    193   -450       N  
ATOM    662  CA  ILE A  82       0.745 150.672 382.081  1.00 27.80           C  
ANISOU  662  CA  ILE A  82     4335   3298   2930  -1409    183   -443       C  
ATOM    663  C   ILE A  82      -0.628 150.608 381.421  1.00 30.07           C  
ANISOU  663  C   ILE A  82     4654   3614   3158  -1490    115   -405       C  
ATOM    664  O   ILE A  82      -1.075 151.623 380.898  1.00 28.87           O  
ANISOU  664  O   ILE A  82     4501   3507   2963  -1533     52   -340       O  
ATOM    665  CB  ILE A  82       1.862 150.050 381.218  1.00 31.52           C  
ANISOU  665  CB  ILE A  82     4846   3777   3353  -1446    276   -528       C  
ATOM    666  CG1 ILE A  82       3.252 150.518 381.740  1.00 32.32           C  
ANISOU  666  CG1 ILE A  82     4899   3879   3501  -1376    328   -548       C  
ATOM    667  CG2 ILE A  82       1.669 150.403 379.717  1.00 33.63           C  
ANISOU  667  CG2 ILE A  82     5167   4102   3508  -1571    266   -524       C  
ATOM    668  CD1 ILE A  82       4.429 149.757 381.148  1.00 37.75           C  
ANISOU  668  CD1 ILE A  82     5607   4571   4164  -1383    431   -641       C  
ATOM    669  N   LYS A  83      -1.299 149.441 381.454  1.00 28.54           N  
ANISOU  669  N   LYS A  83     4486   3397   2960  -1512    126   -442       N  
ATOM    670  CA  LYS A  83      -2.611 149.307 380.825  1.00 26.91           C  
ANISOU  670  CA  LYS A  83     4303   3231   2692  -1598     62   -414       C  
ATOM    671  C   LYS A  83      -3.616 150.272 381.441  1.00 29.11           C  
ANISOU  671  C   LYS A  83     4524   3532   3005  -1563    -35   -318       C  
ATOM    672  O   LYS A  83      -4.380 150.901 380.715  1.00 28.43           O  
ANISOU  672  O   LYS A  83     4439   3505   2857  -1624   -104   -264       O  
ATOM    673  CB  LYS A  83      -3.124 147.852 380.879  1.00 30.60           C  
ANISOU  673  CB  LYS A  83     4808   3661   3156  -1630     98   -476       C  
ATOM    674  CG  LYS A  83      -4.433 147.622 380.130  1.00 33.53           C  
ANISOU  674  CG  LYS A  83     5200   4088   3451  -1738     37   -459       C  
ATOM    675  CD  LYS A  83      -4.219 147.675 378.591  1.00 38.72           C  
ANISOU  675  CD  LYS A  83     5915   4807   3992  -1854     50   -489       C  
ATOM    676  CE  LYS A  83      -5.524 147.809 377.856  1.00 40.67           C  
ANISOU  676  CE  LYS A  83     6163   5133   4155  -1954    -33   -448       C  
ATOM    677  NZ  LYS A  83      -5.342 147.885 376.391  1.00 44.92           N1+
ANISOU  677  NZ  LYS A  83     6757   5740   4572  -2070    -27   -472       N1+
ATOM    678  N   ILE A  84      -3.602 150.393 382.782  1.00 26.26           N  
ANISOU  678  N   ILE A  84     4112   3127   2740  -1461    -40   -298       N  
ATOM    679  CA  ILE A  84      -4.511 151.283 383.486  1.00 24.73           C  
ANISOU  679  CA  ILE A  84     3860   2948   2588  -1416   -123   -217       C  
ATOM    680  C   ILE A  84      -4.240 152.723 383.085  1.00 27.51           C  
ANISOU  680  C   ILE A  84     4201   3330   2920  -1414   -164   -155       C  
ATOM    681  O   ILE A  84      -5.181 153.443 382.778  1.00 28.04           O  
ANISOU  681  O   ILE A  84     4254   3438   2963  -1435   -240    -86       O  
ATOM    682  CB  ILE A  84      -4.404 151.027 385.012  1.00 26.13           C  
ANISOU  682  CB  ILE A  84     3991   3071   2866  -1310   -106   -220       C  
ATOM    683  CG1 ILE A  84      -5.175 149.709 385.343  1.00 26.19           C  
ANISOU  683  CG1 ILE A  84     4013   3057   2882  -1330    -92   -255       C  
ATOM    684  CG2 ILE A  84      -4.904 152.216 385.834  1.00 25.69           C  
ANISOU  684  CG2 ILE A  84     3874   3025   2863  -1245   -171   -145       C  
ATOM    685  CD1 ILE A  84      -4.993 149.174 386.807  1.00 24.91           C  
ANISOU  685  CD1 ILE A  84     3820   2836   2808  -1234    -61   -266       C  
ATOM    686  N   LEU A  85      -2.962 153.143 383.080  1.00 24.15           N  
ANISOU  686  N   LEU A  85     3782   2886   2507  -1389   -111   -179       N  
ATOM    687  CA  LEU A  85      -2.607 154.511 382.692  1.00 24.38           C  
ANISOU  687  CA  LEU A  85     3812   2935   2519  -1397   -138   -124       C  
ATOM    688  C   LEU A  85      -2.994 154.803 381.242  1.00 29.66           C  
ANISOU  688  C   LEU A  85     4529   3658   3081  -1500   -172    -93       C  
ATOM    689  O   LEU A  85      -3.473 155.896 380.944  1.00 27.31           O  
ANISOU  689  O   LEU A  85     4229   3382   2764  -1507   -236    -14       O  
ATOM    690  CB  LEU A  85      -1.096 154.751 382.872  1.00 25.38           C  
ANISOU  690  CB  LEU A  85     3937   3040   2668  -1370    -65   -168       C  
ATOM    691  CG  LEU A  85      -0.628 154.944 384.308  1.00 28.78           C  
ANISOU  691  CG  LEU A  85     4310   3429   3195  -1266    -49   -175       C  
ATOM    692  CD1 LEU A  85       0.883 154.834 384.381  1.00 28.45           C  
ANISOU  692  CD1 LEU A  85     4264   3382   3164  -1250     33   -236       C  
ATOM    693  CD2 LEU A  85      -1.150 156.276 384.899  1.00 27.80           C  
ANISOU  693  CD2 LEU A  85     4153   3295   3113  -1225   -114    -97       C  
ATOM    694  N   GLU A  86      -2.856 153.808 380.358  1.00 29.28           N  
ANISOU  694  N   GLU A  86     4528   3635   2964  -1577   -131   -154       N  
ATOM    695  CA  GLU A  86      -3.235 154.002 378.952  1.00 31.00           C  
ANISOU  695  CA  GLU A  86     4794   3916   3068  -1684   -162   -131       C  
ATOM    696  C   GLU A  86      -4.752 154.111 378.831  1.00 33.64           C  
ANISOU  696  C   GLU A  86     5109   4294   3380  -1705   -257    -66       C  
ATOM    697  O   GLU A  86      -5.245 154.991 378.132  1.00 32.96           O  
ANISOU  697  O   GLU A  86     5031   4256   3237  -1741   -324     11       O  
ATOM    698  CB  GLU A  86      -2.685 152.867 378.082  1.00 34.09           C  
ANISOU  698  CB  GLU A  86     5241   4322   3390  -1764    -85   -226       C  
ATOM    699  CG  GLU A  86      -1.169 152.900 377.952  1.00 37.20           C  
ANISOU  699  CG  GLU A  86     5652   4695   3789  -1754      6   -285       C  
ATOM    700  CD  GLU A  86      -0.553 151.877 377.011  1.00 65.09           C  
ANISOU  700  CD  GLU A  86     9239   8243   7249  -1830     89   -381       C  
ATOM    701  OE1 GLU A  86      -1.193 150.835 376.741  1.00 59.07           O  
ANISOU  701  OE1 GLU A  86     8505   7482   6457  -1874     94   -425       O  
ATOM    702  OE2 GLU A  86       0.597 152.105 376.574  1.00 56.17           O1-
ANISOU  702  OE2 GLU A  86     8126   7122   6096  -1846    154   -418       O1-
ATOM    703  N   ASN A  87      -5.495 153.267 379.566  1.00 28.98           N  
ANISOU  703  N   ASN A  87     4488   3687   2836  -1677   -266    -88       N  
ATOM    704  CA  ASN A  87      -6.954 153.305 379.568  1.00 28.60           C  
ANISOU  704  CA  ASN A  87     4406   3688   2772  -1694   -353    -32       C  
ATOM    705  C   ASN A  87      -7.489 154.653 380.070  1.00 32.10           C  
ANISOU  705  C   ASN A  87     4798   4136   3262  -1620   -431     70       C  
ATOM    706  O   ASN A  87      -8.396 155.221 379.462  1.00 31.70           O  
ANISOU  706  O   ASN A  87     4736   4148   3160  -1650   -511    141       O  
ATOM    707  CB  ASN A  87      -7.519 152.149 380.409  1.00 26.85           C  
ANISOU  707  CB  ASN A  87     4161   3438   2602  -1675   -334    -82       C  
ATOM    708  CG  ASN A  87      -7.463 150.805 379.718  1.00 37.26           C  
ANISOU  708  CG  ASN A  87     5537   4765   3858  -1770   -279   -170       C  
ATOM    709  ND2 ASN A  87      -7.858 149.762 380.425  1.00 30.61           N  
ANISOU  709  ND2 ASN A  87     4687   3885   3060  -1760   -252   -217       N  
ATOM    710  OD1 ASN A  87      -7.131 150.695 378.529  1.00 34.44           O  
ANISOU  710  OD1 ASN A  87     5233   4446   3407  -1859   -262   -197       O  
ATOM    711  N   LEU A  88      -6.903 155.178 381.161  1.00 28.57           N  
ANISOU  711  N   LEU A  88     4320   3623   2911  -1520   -406     75       N  
ATOM    712  CA  LEU A  88      -7.340 156.425 381.825  1.00 26.70           C  
ANISOU  712  CA  LEU A  88     4037   3373   2734  -1439   -466    159       C  
ATOM    713  C   LEU A  88      -6.799 157.706 381.228  1.00 31.39           C  
ANISOU  713  C   LEU A  88     4663   3963   3302  -1443   -481    218       C  
ATOM    714  O   LEU A  88      -7.201 158.785 381.689  1.00 30.60           O  
ANISOU  714  O   LEU A  88     4535   3844   3247  -1378   -530    290       O  
ATOM    715  CB  LEU A  88      -6.928 156.387 383.325  1.00 25.01           C  
ANISOU  715  CB  LEU A  88     3780   3091   2633  -1337   -428    129       C  
ATOM    716  CG  LEU A  88      -7.560 155.251 384.143  1.00 27.77           C  
ANISOU  716  CG  LEU A  88     4095   3434   3022  -1318   -417     87       C  
ATOM    717  CD1 LEU A  88      -7.089 155.310 385.580  1.00 26.54           C  
ANISOU  717  CD1 LEU A  88     3899   3218   2965  -1220   -382     68       C  
ATOM    718  CD2 LEU A  88      -9.084 155.304 384.077  1.00 28.82           C  
ANISOU  718  CD2 LEU A  88     4185   3624   3142  -1330   -499    142       C  
ATOM    719  N   ARG A  89      -5.842 157.606 380.287  1.00 29.45           N  
ANISOU  719  N   ARG A  89     4477   3727   2986  -1516   -432    184       N  
ATOM    720  CA  ARG A  89      -5.157 158.797 379.739  1.00 30.29           C  
ANISOU  720  CA  ARG A  89     4621   3823   3064  -1530   -431    233       C  
ATOM    721  C   ARG A  89      -6.151 159.869 379.262  1.00 34.73           C  
ANISOU  721  C   ARG A  89     5184   4414   3597  -1524   -527    348       C  
ATOM    722  O   ARG A  89      -7.074 159.560 378.497  1.00 34.85           O  
ANISOU  722  O   ARG A  89     5202   4498   3540  -1576   -584    380       O  
ATOM    723  CB  ARG A  89      -4.201 158.385 378.607  1.00 32.89           C  
ANISOU  723  CB  ARG A  89     5014   4181   3302  -1628   -370    180       C  
ATOM    724  CG  ARG A  89      -3.260 159.510 378.136  1.00 37.12           C  
ANISOU  724  CG  ARG A  89     5592   4700   3814  -1650   -347    216       C  
ATOM    725  CD  ARG A  89      -2.692 159.219 376.756  1.00 55.15           C  
ANISOU  725  CD  ARG A  89     7939   7038   5979  -1765   -310    188       C  
ATOM    726  NE  ARG A  89      -1.641 158.194 376.755  1.00 73.79           N  
ANISOU  726  NE  ARG A  89    10306   9393   8336  -1789   -211     73       N  
ATOM    727  CZ  ARG A  89      -1.800 156.937 376.341  1.00 92.20           C  
ANISOU  727  CZ  ARG A  89    12651  11755  10625  -1838   -181     -0       C  
ATOM    728  NH1 ARG A  89      -2.985 156.515 375.908  1.00 79.75           N1+
ANISOU  728  NH1 ARG A  89    11079  10224   8999  -1876   -244     26       N1+
ATOM    729  NH2 ARG A  89      -0.779 156.090 376.369  1.00 81.64           N  
ANISOU  729  NH2 ARG A  89    11322  10404   9294  -1846    -86   -102       N  
ATOM    730  N   GLY A  90      -5.976 161.089 379.770  1.00 31.96           N  
ANISOU  730  N   GLY A  90     4829   4011   3304  -1459   -543    407       N  
ATOM    731  CA  GLY A  90      -6.801 162.246 379.419  1.00 32.41           C  
ANISOU  731  CA  GLY A  90     4891   4075   3348  -1434   -626    522       C  
ATOM    732  C   GLY A  90      -8.008 162.445 380.315  1.00 35.15           C  
ANISOU  732  C   GLY A  90     5167   4418   3770  -1340   -691    566       C  
ATOM    733  O   GLY A  90      -8.693 163.459 380.198  1.00 35.04           O  
ANISOU  733  O   GLY A  90     5151   4400   3765  -1295   -757    661       O  
ATOM    734  N   GLY A  91      -8.265 161.498 381.220  1.00 29.78           N  
ANISOU  734  N   GLY A  91     4432   3737   3145  -1307   -669    498       N  
ATOM    735  CA  GLY A  91      -9.366 161.609 382.170  1.00 29.87           C  
ANISOU  735  CA  GLY A  91     4371   3749   3231  -1222   -719    529       C  
ATOM    736  C   GLY A  91      -9.192 162.811 383.088  1.00 31.25           C  
ANISOU  736  C   GLY A  91     4531   3845   3497  -1124   -719    567       C  
ATOM    737  O   GLY A  91      -8.054 163.260 383.292  1.00 30.21           O  
ANISOU  737  O   GLY A  91     4438   3652   3387  -1123   -661    540       O  
ATOM    738  N   PRO A  92     -10.279 163.412 383.619  1.00 29.08           N  
ANISOU  738  N   PRO A  92     4204   3571   3273  -1042   -781    629       N  
ATOM    739  CA  PRO A  92     -10.096 164.615 384.455  1.00 28.45           C  
ANISOU  739  CA  PRO A  92     4121   3410   3279   -951   -776    661       C  
ATOM    740  C   PRO A  92      -9.233 164.380 385.690  1.00 28.38           C  
ANISOU  740  C   PRO A  92     4094   3340   3348   -915   -701    578       C  
ATOM    741  O   PRO A  92      -9.482 163.443 386.463  1.00 26.98           O  
ANISOU  741  O   PRO A  92     3865   3183   3203   -898   -683    520       O  
ATOM    742  CB  PRO A  92     -11.525 165.026 384.822  1.00 31.58           C  
ANISOU  742  CB  PRO A  92     4451   3834   3715   -870   -850    729       C  
ATOM    743  CG  PRO A  92     -12.339 163.765 384.652  1.00 37.28           C  
ANISOU  743  CG  PRO A  92     5119   4648   4396   -914   -876    698       C  
ATOM    744  CD  PRO A  92     -11.710 163.073 383.475  1.00 32.67           C  
ANISOU  744  CD  PRO A  92     4597   4104   3710  -1030   -856    671       C  
ATOM    745  N   ASN A  93      -8.168 165.187 385.824  1.00 26.46           N  
ANISOU  745  N   ASN A  93     3899   3027   3126   -915   -655    569       N  
ATOM    746  CA  ASN A  93      -7.243 165.140 386.985  1.00 26.73           C  
ANISOU  746  CA  ASN A  93     3918   3011   3230   -882   -586    494       C  
ATOM    747  C   ASN A  93      -6.508 163.792 387.141  1.00 27.99           C  
ANISOU  747  C   ASN A  93     4065   3201   3369   -926   -529    403       C  
ATOM    748  O   ASN A  93      -5.997 163.493 388.217  1.00 28.61           O  
ANISOU  748  O   ASN A  93     4110   3256   3505   -888   -484    343       O  
ATOM    749  CB  ASN A  93      -7.973 165.552 388.288  1.00 25.15           C  
ANISOU  749  CB  ASN A  93     3656   2779   3122   -780   -604    500       C  
ATOM    750  CG  ASN A  93      -8.626 166.914 388.177  1.00 29.71           C  
ANISOU  750  CG  ASN A  93     4249   3312   3727   -724   -653    586       C  
ATOM    751  ND2 ASN A  93      -9.835 167.037 388.667  1.00 32.74           N  
ANISOU  751  ND2 ASN A  93     4575   3713   4152   -649   -701    620       N  
ATOM    752  OD1 ASN A  93      -8.113 167.828 387.525  1.00 31.39           O  
ANISOU  752  OD1 ASN A  93     4530   3482   3917   -750   -649    628       O  
ATOM    753  N   ILE A  94      -6.424 163.010 386.062  1.00 26.93           N  
ANISOU  753  N   ILE A  94     3960   3119   3154  -1006   -527    392       N  
ATOM    754  CA  ILE A  94      -5.673 161.752 386.036  1.00 25.84           C  
ANISOU  754  CA  ILE A  94     3825   3003   2993  -1052   -467    307       C  
ATOM    755  C   ILE A  94      -4.286 162.090 385.504  1.00 27.66           C  
ANISOU  755  C   ILE A  94     4105   3213   3189  -1103   -408    277       C  
ATOM    756  O   ILE A  94      -4.195 162.745 384.469  1.00 26.70           O  
ANISOU  756  O   ILE A  94     4036   3101   3009  -1156   -425    326       O  
ATOM    757  CB  ILE A  94      -6.308 160.695 385.102  1.00 30.01           C  
ANISOU  757  CB  ILE A  94     4364   3594   3444  -1119   -488    300       C  
ATOM    758  CG1 ILE A  94      -7.788 160.371 385.466  1.00 32.18           C  
ANISOU  758  CG1 ILE A  94     4584   3905   3738  -1085   -553    334       C  
ATOM    759  CG2 ILE A  94      -5.413 159.438 385.063  1.00 28.27           C  
ANISOU  759  CG2 ILE A  94     4158   3380   3205  -1160   -415    207       C  
ATOM    760  CD1 ILE A  94      -8.063 159.748 386.809  1.00 30.53           C  
ANISOU  760  CD1 ILE A  94     4317   3678   3606  -1021   -534    291       C  
ATOM    761  N   ILE A  95      -3.202 161.636 386.183  1.00 25.13           N  
ANISOU  761  N   ILE A  95     3769   2875   2902  -1090   -338    200       N  
ATOM    762  CA  ILE A  95      -1.853 161.899 385.648  1.00 25.22           C  
ANISOU  762  CA  ILE A  95     3819   2885   2879  -1144   -278    167       C  
ATOM    763  C   ILE A  95      -1.753 161.346 384.220  1.00 28.81           C  
ANISOU  763  C   ILE A  95     4325   3386   3236  -1237   -271    162       C  
ATOM    764  O   ILE A  95      -2.135 160.190 383.968  1.00 28.21           O  
ANISOU  764  O   ILE A  95     4244   3342   3133  -1256   -267    128       O  
ATOM    765  CB  ILE A  95      -0.736 161.367 386.582  1.00 26.85           C  
ANISOU  765  CB  ILE A  95     3987   3081   3133  -1111   -207     83       C  
ATOM    766  CG1 ILE A  95       0.655 161.959 386.197  1.00 27.15           C  
ANISOU  766  CG1 ILE A  95     4050   3118   3147  -1159   -149     55       C  
ATOM    767  CG2 ILE A  95      -0.731 159.803 386.652  1.00 25.22           C  
ANISOU  767  CG2 ILE A  95     3764   2903   2918  -1108   -177     21       C  
ATOM    768  CD1 ILE A  95       0.843 163.485 386.535  1.00 25.50           C  
ANISOU  768  CD1 ILE A  95     3853   2865   2970  -1150   -163     99       C  
ATOM    769  N   THR A  96      -1.272 162.177 383.289  1.00 28.06           N  
ANISOU  769  N   THR A  96     4283   3293   3085  -1299   -266    197       N  
ATOM    770  CA  THR A  96      -1.196 161.765 381.884  1.00 29.92           C  
ANISOU  770  CA  THR A  96     4572   3580   3217  -1394   -259    197       C  
ATOM    771  C   THR A  96       0.108 161.033 381.582  1.00 33.52           C  
ANISOU  771  C   THR A  96     5037   4056   3644  -1441   -169    106       C  
ATOM    772  O   THR A  96       1.185 161.622 381.712  1.00 32.62           O  
ANISOU  772  O   THR A  96     4927   3927   3540  -1452   -120     84       O  
ATOM    773  CB  THR A  96      -1.338 162.997 380.936  1.00 36.65           C  
ANISOU  773  CB  THR A  96     5484   4430   4012  -1445   -298    286       C  
ATOM    774  CG2 THR A  96      -1.409 162.596 379.483  1.00 41.61           C  
ANISOU  774  CG2 THR A  96     6166   5120   4522  -1545   -302    295       C  
ATOM    775  OG1 THR A  96      -2.509 163.739 381.260  1.00 39.51           O  
ANISOU  775  OG1 THR A  96     5834   4767   4410  -1386   -380    374       O  
ATOM    776  N   LEU A  97       0.004 159.786 381.124  1.00 29.37           N  
ANISOU  776  N   LEU A  97     4517   3568   3075  -1474   -147     51       N  
ATOM    777  CA  LEU A  97       1.155 159.030 380.655  1.00 30.83           C  
ANISOU  777  CA  LEU A  97     4715   3776   3221  -1520    -60    -35       C  
ATOM    778  C   LEU A  97       1.442 159.560 379.214  1.00 38.34           C  
ANISOU  778  C   LEU A  97     5734   4769   4066  -1627    -55     -7       C  
ATOM    779  O   LEU A  97       0.598 159.418 378.311  1.00 39.87           O  
ANISOU  779  O   LEU A  97     5965   4998   4186  -1683   -102     32       O  
ATOM    780  CB  LEU A  97       0.836 157.522 380.606  1.00 30.46           C  
ANISOU  780  CB  LEU A  97     4665   3744   3165  -1520    -37   -102       C  
ATOM    781  CG  LEU A  97       1.963 156.606 380.094  1.00 34.54           C  
ANISOU  781  CG  LEU A  97     5199   4281   3646  -1558     57   -198       C  
ATOM    782  CD1 LEU A  97       3.161 156.586 381.068  1.00 32.60           C  
ANISOU  782  CD1 LEU A  97     4900   4011   3474  -1487    122   -252       C  
ATOM    783  CD2 LEU A  97       1.440 155.188 379.853  1.00 38.60           C  
ANISOU  783  CD2 LEU A  97     5728   4799   4137  -1574     73   -252       C  
ATOM    784  N   ALA A  98       2.602 160.201 379.030  1.00 34.49           N  
ANISOU  784  N   ALA A  98     5256   4280   3566  -1658     -0    -24       N  
ATOM    785  CA  ALA A  98       3.006 160.835 377.772  1.00 35.07           C  
ANISOU  785  CA  ALA A  98     5394   4388   3541  -1760     12      5       C  
ATOM    786  C   ALA A  98       3.871 159.956 376.918  1.00 41.49           C  
ANISOU  786  C   ALA A  98     6227   5254   4282  -1832     94    -81       C  
ATOM    787  O   ALA A  98       3.861 160.107 375.697  1.00 43.70           O  
ANISOU  787  O   ALA A  98     6566   5578   4459  -1928     95    -62       O  
ATOM    788  CB  ALA A  98       3.720 162.159 378.050  1.00 35.93           C  
ANISOU  788  CB  ALA A  98     5509   4465   3678  -1764     26     43       C  
ATOM    789  N   ASP A  99       4.645 159.060 377.545  1.00 35.41           N  
ANISOU  789  N   ASP A  99     5409   4481   3565  -1784    165   -177       N  
ATOM    790  CA  ASP A  99       5.554 158.161 376.829  1.00 34.50           C  
ANISOU  790  CA  ASP A  99     5307   4410   3394  -1836    254   -271       C  
ATOM    791  C   ASP A  99       5.957 157.008 377.759  1.00 38.03           C  
ANISOU  791  C   ASP A  99     5695   4834   3919  -1747    306   -358       C  
ATOM    792  O   ASP A  99       5.734 157.057 378.974  1.00 36.32           O  
ANISOU  792  O   ASP A  99     5428   4575   3796  -1652    277   -344       O  
ATOM    793  CB  ASP A  99       6.830 158.963 376.428  1.00 36.13           C  
ANISOU  793  CB  ASP A  99     5516   4644   3567  -1893    319   -287       C  
ATOM    794  CG  ASP A  99       7.622 158.428 375.246  1.00 43.31           C  
ANISOU  794  CG  ASP A  99     6459   5616   4379  -1985    400   -357       C  
ATOM    795  OD1 ASP A  99       7.278 157.329 374.745  1.00 40.74           O  
ANISOU  795  OD1 ASP A  99     6157   5309   4015  -2001    417   -408       O  
ATOM    796  OD2 ASP A  99       8.586 159.113 374.820  1.00 44.75           O1-
ANISOU  796  OD2 ASP A  99     6649   5831   4524  -2045    451   -366       O1-
ATOM    797  N   ILE A 100       6.538 155.958 377.177  1.00 35.40           N  
ANISOU  797  N   ILE A 100     5375   4529   3546  -1774    382   -448       N  
ATOM    798  CA  ILE A 100       7.094 154.832 377.920  1.00 36.19           C  
ANISOU  798  CA  ILE A 100     5429   4608   3714  -1689    445   -532       C  
ATOM    799  C   ILE A 100       8.450 154.627 377.265  1.00 41.31           C  
ANISOU  799  C   ILE A 100     6073   5305   4317  -1729    546   -613       C  
ATOM    800  O   ILE A 100       8.540 154.608 376.022  1.00 39.49           O  
ANISOU  800  O   ILE A 100     5899   5118   3988  -1831    574   -630       O  
ATOM    801  CB  ILE A 100       6.244 153.534 377.886  1.00 39.25           C  
ANISOU  801  CB  ILE A 100     5844   4966   4102  -1672    438   -565       C  
ATOM    802  CG1 ILE A 100       4.767 153.784 378.286  1.00 38.77           C  
ANISOU  802  CG1 ILE A 100     5792   4878   4062  -1660    333   -482       C  
ATOM    803  CG2 ILE A 100       6.873 152.451 378.775  1.00 39.82           C  
ANISOU  803  CG2 ILE A 100     5872   5004   4254  -1571    503   -642       C  
ATOM    804  CD1 ILE A 100       3.779 152.730 377.738  1.00 40.53           C  
ANISOU  804  CD1 ILE A 100     6064   5098   4239  -1704    318   -504       C  
ATOM    805  N   VAL A 101       9.505 154.545 378.083  1.00 36.74           N  
ANISOU  805  N   VAL A 101     5423   4728   3807  -1653    600   -660       N  
ATOM    806  CA  VAL A 101      10.870 154.419 377.546  1.00 38.06           C  
ANISOU  806  CA  VAL A 101     5568   4952   3941  -1683    700   -738       C  
ATOM    807  C   VAL A 101      11.663 153.371 378.314  1.00 42.11           C  
ANISOU  807  C   VAL A 101     6017   5457   4526  -1573    768   -820       C  
ATOM    808  O   VAL A 101      11.216 152.891 379.355  1.00 39.79           O  
ANISOU  808  O   VAL A 101     5696   5111   4312  -1475    734   -806       O  
ATOM    809  CB  VAL A 101      11.622 155.778 377.510  1.00 41.66           C  
ANISOU  809  CB  VAL A 101     5998   5450   4382  -1733    703   -704       C  
ATOM    810  CG1 VAL A 101      11.033 156.725 376.473  1.00 41.76           C  
ANISOU  810  CG1 VAL A 101     6089   5477   4303  -1853    657   -631       C  
ATOM    811  CG2 VAL A 101      11.688 156.431 378.895  1.00 40.48           C  
ANISOU  811  CG2 VAL A 101     5781   5271   4329  -1647    659   -663       C  
ATOM    812  N   LYS A 102      12.845 153.022 377.796  1.00 39.09           N  
ANISOU  812  N   LYS A 102     5610   5128   4115  -1587    865   -901       N  
ATOM    813  CA  LYS A 102      13.747 152.072 378.427  1.00 38.07           C  
ANISOU  813  CA  LYS A 102     5413   5001   4049  -1478    937   -980       C  
ATOM    814  C   LYS A 102      15.171 152.616 378.213  1.00 40.76           C  
ANISOU  814  C   LYS A 102     5687   5429   4373  -1500   1010  -1028       C  
ATOM    815  O   LYS A 102      15.530 153.022 377.095  1.00 37.84           O  
ANISOU  815  O   LYS A 102     5351   5113   3915  -1612   1050  -1047       O  
ATOM    816  CB  LYS A 102      13.595 150.689 377.778  1.00 41.13           C  
ANISOU  816  CB  LYS A 102     5855   5361   4411  -1470    997  -1055       C  
ATOM    817  CG  LYS A 102      14.500 149.613 378.360  1.00 50.58           C  
ANISOU  817  CG  LYS A 102     6993   6549   5676  -1346   1078  -1134       C  
ATOM    818  CD  LYS A 102      14.369 148.260 377.647  1.00 50.15           C  
ANISOU  818  CD  LYS A 102     7006   6455   5595  -1345   1148  -1215       C  
ATOM    819  CE  LYS A 102      15.179 148.122 376.368  1.00 45.63           C  
ANISOU  819  CE  LYS A 102     6453   5949   4936  -1428   1245  -1298       C  
ATOM    820  NZ  LYS A 102      15.164 146.726 375.880  1.00 45.95           N1+
ANISOU  820  NZ  LYS A 102     6550   5940   4969  -1401   1323  -1387       N1+
ATOM    821  N   ASP A 103      15.973 152.638 379.283  1.00 36.13           N  
ANISOU  821  N   ASP A 103     5002   4863   3863  -1401   1025  -1044       N  
ATOM    822  CA  ASP A 103      17.346 153.083 379.131  1.00 36.14           C  
ANISOU  822  CA  ASP A 103     4925   4956   3848  -1422   1096  -1095       C  
ATOM    823  C   ASP A 103      18.078 151.948 378.401  1.00 38.60           C  
ANISOU  823  C   ASP A 103     5232   5299   4133  -1401   1203  -1197       C  
ATOM    824  O   ASP A 103      17.906 150.783 378.765  1.00 39.70           O  
ANISOU  824  O   ASP A 103     5376   5387   4322  -1298   1222  -1231       O  
ATOM    825  CB  ASP A 103      17.988 153.429 380.486  1.00 38.50           C  
ANISOU  825  CB  ASP A 103     5114   5282   4232  -1325   1079  -1085       C  
ATOM    826  CG  ASP A 103      19.479 153.657 380.356  1.00 46.95           C  
ANISOU  826  CG  ASP A 103     6089   6461   5290  -1334   1162  -1153       C  
ATOM    827  OD1 ASP A 103      19.877 154.676 379.727  1.00 50.41           O  
ANISOU  827  OD1 ASP A 103     6532   6955   5666  -1455   1176  -1145       O  
ATOM    828  OD2 ASP A 103      20.240 152.742 380.709  1.00 51.23           O1-
ANISOU  828  OD2 ASP A 103     6560   7034   5872  -1230   1221  -1218       O1-
ATOM    829  N   PRO A 104      18.824 152.225 377.316  1.00 36.11           N  
ANISOU  829  N   PRO A 104     4921   5061   3737  -1500   1277  -1248       N  
ATOM    830  CA  PRO A 104      19.426 151.124 376.556  1.00 36.22           C  
ANISOU  830  CA  PRO A 104     4941   5099   3723  -1482   1383  -1350       C  
ATOM    831  C   PRO A 104      20.336 150.175 377.330  1.00 40.86           C  
ANISOU  831  C   PRO A 104     5432   5701   4393  -1327   1445  -1418       C  
ATOM    832  O   PRO A 104      20.357 148.988 377.015  1.00 39.53           O  
ANISOU  832  O   PRO A 104     5294   5494   4231  -1269   1506  -1484       O  
ATOM    833  CB  PRO A 104      20.193 151.843 375.438  1.00 38.95           C  
ANISOU  833  CB  PRO A 104     5286   5542   3970  -1618   1447  -1384       C  
ATOM    834  CG  PRO A 104      19.519 153.142 375.288  1.00 42.11           C  
ANISOU  834  CG  PRO A 104     5739   5934   4328  -1729   1361  -1285       C  
ATOM    835  CD  PRO A 104      19.076 153.526 376.664  1.00 37.26           C  
ANISOU  835  CD  PRO A 104     5081   5267   3809  -1639   1271  -1213       C  
ATOM    836  N   VAL A 105      21.098 150.689 378.316  1.00 41.24           N  
ANISOU  836  N   VAL A 105     5366   5804   4500  -1261   1434  -1405       N  
ATOM    837  CA  VAL A 105      22.095 149.849 378.983  1.00 44.14           C  
ANISOU  837  CA  VAL A 105     5628   6206   4935  -1115   1496  -1468       C  
ATOM    838  C   VAL A 105      21.543 149.090 380.188  1.00 48.85           C  
ANISOU  838  C   VAL A 105     6219   6715   5629   -965   1442  -1431       C  
ATOM    839  O   VAL A 105      21.828 147.899 380.336  1.00 50.39           O  
ANISOU  839  O   VAL A 105     6403   6877   5865   -849   1498  -1483       O  
ATOM    840  CB  VAL A 105      23.418 150.601 379.318  1.00 49.65           C  
ANISOU  840  CB  VAL A 105     6190   7035   5639  -1116   1531  -1496       C  
ATOM    841  CG1 VAL A 105      24.232 150.813 378.049  1.00 50.60           C  
ANISOU  841  CG1 VAL A 105     6304   7248   5671  -1228   1629  -1569       C  
ATOM    842  CG2 VAL A 105      23.170 151.941 380.000  1.00 49.21           C  
ANISOU  842  CG2 VAL A 105     6111   6996   5591  -1178   1442  -1413       C  
ATOM    843  N   SER A 106      20.731 149.743 381.002  1.00 45.74           N  
ANISOU  843  N   SER A 106     5838   6275   5265   -969   1339  -1342       N  
ATOM    844  CA  SER A 106      20.160 149.095 382.182  1.00 45.60           C  
ANISOU  844  CA  SER A 106     5816   6178   5331   -839   1283  -1300       C  
ATOM    845  C   SER A 106      18.982 148.185 381.822  1.00 51.90           C  
ANISOU  845  C   SER A 106     6737   6858   6126   -838   1269  -1290       C  
ATOM    846  O   SER A 106      18.695 147.225 382.544  1.00 52.15           O  
ANISOU  846  O   SER A 106     6776   6818   6221   -721   1263  -1285       O  
ATOM    847  CB  SER A 106      19.751 150.141 383.206  1.00 45.62           C  
ANISOU  847  CB  SER A 106     5783   6184   5367   -846   1185  -1216       C  
ATOM    848  OG  SER A 106      18.614 150.876 382.786  1.00 51.42           O  
ANISOU  848  OG  SER A 106     6612   6865   6059   -958   1117  -1153       O  
ATOM    849  N   ARG A 107      18.306 148.489 380.688  1.00 48.25           N  
ANISOU  849  N   ARG A 107     6372   6378   5585   -975   1263  -1286       N  
ATOM    850  CA  ARG A 107      17.102 147.806 380.193  1.00 47.45           C  
ANISOU  850  CA  ARG A 107     6389   6181   5460  -1011   1241  -1276       C  
ATOM    851  C   ARG A 107      15.928 148.027 381.174  1.00 51.33           C  
ANISOU  851  C   ARG A 107     6904   6599   6001   -981   1132  -1184       C  
ATOM    852  O   ARG A 107      14.898 147.360 381.077  1.00 50.32           O  
ANISOU  852  O   ARG A 107     6858   6389   5873   -987   1107  -1170       O  
ATOM    853  CB  ARG A 107      17.321 146.297 379.909  1.00 47.43           C  
ANISOU  853  CB  ARG A 107     6423   6123   5475   -934   1327  -1358       C  
ATOM    854  CG  ARG A 107      18.488 145.940 378.990  1.00 50.63           C  
ANISOU  854  CG  ARG A 107     6801   6596   5839   -945   1446  -1459       C  
ATOM    855  CD  ARG A 107      18.669 144.429 379.024  1.00 58.06           C  
ANISOU  855  CD  ARG A 107     7772   7463   6824   -835   1524  -1530       C  
ATOM    856  NE  ARG A 107      19.791 143.949 378.224  1.00 70.64           N  
ANISOU  856  NE  ARG A 107     9338   9114   8389   -822   1646  -1636       N  
ATOM    857  CZ  ARG A 107      20.205 142.683 378.210  1.00 87.15           C  
ANISOU  857  CZ  ARG A 107    11442  11149  10522   -713   1733  -1710       C  
ATOM    858  NH1 ARG A 107      19.592 141.768 378.954  1.00 83.98           N1+
ANISOU  858  NH1 ARG A 107    11087  10631  10190   -611   1711  -1685       N1+
ATOM    859  NH2 ARG A 107      21.231 142.322 377.451  1.00 59.85           N  
ANISOU  859  NH2 ARG A 107     7952   7751   7037   -703   1846  -1808       N  
ATOM    860  N   THR A 108      16.084 148.982 382.106  1.00 48.23           N  
ANISOU  860  N   THR A 108     6438   6242   5647   -956   1073  -1126       N  
ATOM    861  CA  THR A 108      15.077 149.291 383.122  1.00 48.03           C  
ANISOU  861  CA  THR A 108     6420   6159   5671   -921    975  -1043       C  
ATOM    862  C   THR A 108      13.959 150.135 382.489  1.00 53.11           C  
ANISOU  862  C   THR A 108     7140   6782   6256  -1047    904   -982       C  
ATOM    863  O   THR A 108      14.249 151.173 381.891  1.00 52.98           O  
ANISOU  863  O   THR A 108     7121   6822   6187  -1142    900   -968       O  
ATOM    864  CB  THR A 108      15.745 149.928 384.343  1.00 54.34           C  
ANISOU  864  CB  THR A 108     7112   7007   6528   -845    947  -1016       C  
ATOM    865  CG2 THR A 108      14.791 150.126 385.490  1.00 51.48           C  
ANISOU  865  CG2 THR A 108     6751   6589   6222   -796    857   -940       C  
ATOM    866  OG1 THR A 108      16.817 149.082 384.756  1.00 51.72           O  
ANISOU  866  OG1 THR A 108     6707   6705   6238   -732   1016  -1075       O  
ATOM    867  N   PRO A 109      12.685 149.694 382.556  1.00 49.74           N  
ANISOU  867  N   PRO A 109     6784   6279   5834  -1053    851   -942       N  
ATOM    868  CA  PRO A 109      11.619 150.503 381.950  1.00 48.12           C  
ANISOU  868  CA  PRO A 109     6642   6065   5574  -1164    780   -880       C  
ATOM    869  C   PRO A 109      11.250 151.705 382.811  1.00 44.08           C  
ANISOU  869  C   PRO A 109     6092   5559   5100  -1156    697   -799       C  
ATOM    870  O   PRO A 109      11.410 151.709 384.033  1.00 41.75           O  
ANISOU  870  O   PRO A 109     5733   5251   4877  -1061    676   -782       O  
ATOM    871  CB  PRO A 109      10.449 149.521 381.777  1.00 50.75           C  
ANISOU  871  CB  PRO A 109     7052   6327   5904  -1168    757   -877       C  
ATOM    872  CG  PRO A 109      10.794 148.307 382.591  1.00 56.17           C  
ANISOU  872  CG  PRO A 109     7716   6967   6662  -1046    804   -919       C  
ATOM    873  CD  PRO A 109      12.147 148.486 383.214  1.00 52.08           C  
ANISOU  873  CD  PRO A 109     7103   6497   6186   -961    851   -948       C  
ATOM    874  N   ALA A 110      10.787 152.749 382.146  1.00 37.40           N  
ANISOU  874  N   ALA A 110     5282   4730   4198  -1256    653   -749       N  
ATOM    875  CA  ALA A 110      10.400 153.973 382.815  1.00 35.22           C  
ANISOU  875  CA  ALA A 110     4983   4450   3950  -1258    578   -674       C  
ATOM    876  C   ALA A 110       9.171 154.537 382.172  1.00 37.39           C  
ANISOU  876  C   ALA A 110     5328   4701   4177  -1337    507   -603       C  
ATOM    877  O   ALA A 110       9.008 154.456 380.949  1.00 37.81           O  
ANISOU  877  O   ALA A 110     5442   4773   4149  -1429    522   -612       O  
ATOM    878  CB  ALA A 110      11.534 154.987 382.764  1.00 36.24           C  
ANISOU  878  CB  ALA A 110     5065   4639   4067  -1293    611   -685       C  
ATOM    879  N   LEU A 111       8.313 155.146 382.994  1.00 30.62           N  
ANISOU  879  N   LEU A 111     4460   3807   3367  -1303    428   -534       N  
ATOM    880  CA  LEU A 111       7.104 155.812 382.532  1.00 29.34           C  
ANISOU  880  CA  LEU A 111     4353   3626   3170  -1361    350   -456       C  
ATOM    881  C   LEU A 111       7.376 157.292 382.486  1.00 32.34           C  
ANISOU  881  C   LEU A 111     4729   4017   3541  -1402    326   -404       C  
ATOM    882  O   LEU A 111       8.013 157.830 383.391  1.00 33.78           O  
ANISOU  882  O   LEU A 111     4857   4201   3780  -1356    335   -410       O  
ATOM    883  CB  LEU A 111       5.934 155.525 383.494  1.00 27.85           C  
ANISOU  883  CB  LEU A 111     4150   3388   3043  -1289    284   -413       C  
ATOM    884  CG  LEU A 111       5.678 154.036 383.804  1.00 30.66           C  
ANISOU  884  CG  LEU A 111     4507   3718   3423  -1238    310   -462       C  
ATOM    885  CD1 LEU A 111       4.477 153.866 384.727  1.00 29.49           C  
ANISOU  885  CD1 LEU A 111     4347   3529   3329  -1183    243   -414       C  
ATOM    886  CD2 LEU A 111       5.441 153.238 382.538  1.00 32.58           C  
ANISOU  886  CD2 LEU A 111     4816   3973   3589  -1317    339   -499       C  
ATOM    887  N   VAL A 112       6.869 157.961 381.466  1.00 29.58           N  
ANISOU  887  N   VAL A 112     4442   3675   3122  -1491    293   -352       N  
ATOM    888  CA  VAL A 112       7.059 159.408 381.296  1.00 29.86           C  
ANISOU  888  CA  VAL A 112     4493   3709   3142  -1539    269   -293       C  
ATOM    889  C   VAL A 112       5.695 160.061 381.410  1.00 33.03           C  
ANISOU  889  C   VAL A 112     4926   4068   3554  -1528    175   -199       C  
ATOM    890  O   VAL A 112       4.774 159.705 380.672  1.00 33.04           O  
ANISOU  890  O   VAL A 112     4972   4078   3504  -1563    135   -168       O  
ATOM    891  CB  VAL A 112       7.752 159.759 379.941  1.00 34.94           C  
ANISOU  891  CB  VAL A 112     5188   4400   3687  -1654    317   -305       C  
ATOM    892  CG1 VAL A 112       8.023 161.257 379.845  1.00 35.14           C  
ANISOU  892  CG1 VAL A 112     5236   4414   3702  -1704    300   -244       C  
ATOM    893  CG2 VAL A 112       9.042 158.963 379.751  1.00 34.64           C  
ANISOU  893  CG2 VAL A 112     5114   4413   3636  -1659    416   -407       C  
ATOM    894  N   PHE A 113       5.559 160.999 382.348  1.00 29.66           N  
ANISOU  894  N   PHE A 113     4473   3602   3193  -1480    140   -157       N  
ATOM    895  CA  PHE A 113       4.289 161.674 382.565  1.00 28.79           C  
ANISOU  895  CA  PHE A 113     4383   3450   3104  -1455     54    -69       C  
ATOM    896  C   PHE A 113       4.390 163.144 382.211  1.00 34.65           C  
ANISOU  896  C   PHE A 113     5169   4167   3827  -1502     34     -1       C  
ATOM    897  O   PHE A 113       5.488 163.696 382.206  1.00 35.14           O  
ANISOU  897  O   PHE A 113     5229   4236   3885  -1540     87    -30       O  
ATOM    898  CB  PHE A 113       3.888 161.565 384.053  1.00 28.44           C  
ANISOU  898  CB  PHE A 113     4276   3370   3160  -1349     28    -73       C  
ATOM    899  CG  PHE A 113       3.668 160.156 384.558  1.00 28.56           C  
ANISOU  899  CG  PHE A 113     4253   3396   3202  -1292     42   -127       C  
ATOM    900  CD1 PHE A 113       2.483 159.479 384.285  1.00 29.90           C  
ANISOU  900  CD1 PHE A 113     4441   3566   3356  -1288     -5   -102       C  
ATOM    901  CD2 PHE A 113       4.640 159.513 385.321  1.00 28.94           C  
ANISOU  901  CD2 PHE A 113     4248   3457   3291  -1244    101   -200       C  
ATOM    902  CE1 PHE A 113       2.281 158.173 384.744  1.00 31.19           C  
ANISOU  902  CE1 PHE A 113     4578   3729   3543  -1245     12   -150       C  
ATOM    903  CE2 PHE A 113       4.453 158.199 385.759  1.00 31.33           C  
ANISOU  903  CE2 PHE A 113     4526   3759   3618  -1190    118   -243       C  
ATOM    904  CZ  PHE A 113       3.258 157.541 385.489  1.00 30.44           C  
ANISOU  904  CZ  PHE A 113     4441   3635   3492  -1193     74   -219       C  
ATOM    905  N   GLU A 114       3.223 163.801 381.996  1.00 32.15           N  
ANISOU  905  N   GLU A 114     4889   3819   3507  -1494    -43     90       N  
ATOM    906  CA  GLU A 114       3.123 165.254 381.838  1.00 33.67           C  
ANISOU  906  CA  GLU A 114     5128   3965   3700  -1516    -72    168       C  
ATOM    907  C   GLU A 114       3.853 165.878 383.038  1.00 37.83           C  
ANISOU  907  C   GLU A 114     5614   4453   4309  -1472    -38    133       C  
ATOM    908  O   GLU A 114       3.913 165.265 384.121  1.00 37.09           O  
ANISOU  908  O   GLU A 114     5452   4360   4281  -1399    -28     79       O  
ATOM    909  CB  GLU A 114       1.640 165.699 381.862  1.00 34.95           C  
ANISOU  909  CB  GLU A 114     5308   4095   3878  -1467   -165    262       C  
ATOM    910  CG  GLU A 114       0.911 165.418 383.194  1.00 33.99           C  
ANISOU  910  CG  GLU A 114     5119   3945   3852  -1358   -198    252       C  
ATOM    911  CD  GLU A 114      -0.557 165.795 383.249  1.00 48.76           C  
ANISOU  911  CD  GLU A 114     6992   5794   5741  -1305   -285    338       C  
ATOM    912  OE1 GLU A 114      -0.907 166.935 382.864  1.00 39.16           O  
ANISOU  912  OE1 GLU A 114     5825   4539   4516  -1311   -322    421       O  
ATOM    913  OE2 GLU A 114      -1.359 164.957 383.722  1.00 34.60           O1-
ANISOU  913  OE2 GLU A 114     5149   4022   3975  -1253   -315    324       O1-
ATOM    914  N   HIS A 115       4.407 167.077 382.858  1.00 36.34           N  
ANISOU  914  N   HIS A 115     5467   4228   4112  -1522    -19    163       N  
ATOM    915  CA  HIS A 115       5.090 167.723 383.955  1.00 37.29           C  
ANISOU  915  CA  HIS A 115     5553   4314   4302  -1494     12    126       C  
ATOM    916  C   HIS A 115       4.090 168.138 385.014  1.00 40.84           C  
ANISOU  916  C   HIS A 115     5980   4701   4834  -1397    -45    163       C  
ATOM    917  O   HIS A 115       2.983 168.598 384.724  1.00 39.32           O  
ANISOU  917  O   HIS A 115     5828   4470   4642  -1372   -109    247       O  
ATOM    918  CB  HIS A 115       5.935 168.926 383.530  1.00 39.93           C  
ANISOU  918  CB  HIS A 115     5942   4619   4608  -1581     52    144       C  
ATOM    919  CG  HIS A 115       6.673 169.521 384.690  1.00 44.29           C  
ANISOU  919  CG  HIS A 115     6454   5146   5230  -1564     88     93       C  
ATOM    920  CD2 HIS A 115       7.705 169.016 385.409  1.00 46.43           C  
ANISOU  920  CD2 HIS A 115     6647   5471   5526  -1557    144     -1       C  
ATOM    921  ND1 HIS A 115       6.270 170.720 385.269  1.00 46.86           N  
ANISOU  921  ND1 HIS A 115     6813   5384   5607  -1541     62    141       N  
ATOM    922  CE1 HIS A 115       7.086 170.918 386.293  1.00 45.79           C  
ANISOU  922  CE1 HIS A 115     6624   5255   5521  -1534    105     69       C  
ATOM    923  NE2 HIS A 115       7.977 169.930 386.410  1.00 45.84           N  
ANISOU  923  NE2 HIS A 115     6558   5349   5510  -1544    152    -14       N  
ATOM    924  N   VAL A 116       4.519 167.988 386.244  1.00 38.76           N  
ANISOU  924  N   VAL A 116     5650   4437   4638  -1344    -20    102       N  
ATOM    925  CA  VAL A 116       3.759 168.373 387.404  1.00 40.18           C  
ANISOU  925  CA  VAL A 116     5801   4567   4899  -1255    -60    119       C  
ATOM    926  C   VAL A 116       4.655 169.158 388.348  1.00 44.11           C  
ANISOU  926  C   VAL A 116     6276   5040   5443  -1262    -17     71       C  
ATOM    927  O   VAL A 116       5.796 168.872 388.460  1.00 46.41           O  
ANISOU  927  O   VAL A 116     6534   5380   5720  -1302     40      3       O  
ATOM    928  CB  VAL A 116       3.173 167.156 388.129  1.00 45.15           C  
ANISOU  928  CB  VAL A 116     6361   5232   5563  -1174    -81     86       C  
ATOM    929  CG1 VAL A 116       3.226 165.909 387.279  1.00 45.06           C  
ANISOU  929  CG1 VAL A 116     6346   5282   5492  -1203    -70     64       C  
ATOM    930  CG2 VAL A 116       3.910 166.957 389.425  1.00 45.14           C  
ANISOU  930  CG2 VAL A 116     6288   5245   5617  -1131    -43     12       C  
ATOM    931  N   ASN A 117       4.113 170.137 389.022  1.00 38.77           N  
ANISOU  931  N   ASN A 117     5618   4291   4821  -1222    -42    104       N  
ATOM    932  CA  ASN A 117       4.893 170.972 389.942  1.00 37.83           C  
ANISOU  932  CA  ASN A 117     5486   4143   4746  -1235     -3     58       C  
ATOM    933  C   ASN A 117       4.241 171.030 391.323  1.00 38.48           C  
ANISOU  933  C   ASN A 117     5518   4198   4906  -1139    -29     40       C  
ATOM    934  O   ASN A 117       3.337 171.832 391.537  1.00 37.55           O  
ANISOU  934  O   ASN A 117     5438   4004   4826  -1097    -65     94       O  
ATOM    935  CB  ASN A 117       5.128 172.378 389.369  1.00 42.12           C  
ANISOU  935  CB  ASN A 117     6121   4610   5275  -1309     11    104       C  
ATOM    936  CG  ASN A 117       6.059 173.209 390.228  1.00 61.30           C  
ANISOU  936  CG  ASN A 117     8540   7016   7737  -1346     62     44       C  
ATOM    937  ND2 ASN A 117       5.708 174.465 390.471  1.00 53.68           N  
ANISOU  937  ND2 ASN A 117     7640   5948   6809  -1347     56     82       N  
ATOM    938  OD1 ASN A 117       7.087 172.729 390.702  1.00 46.59           O  
ANISOU  938  OD1 ASN A 117     6608   5225   5867  -1372    108    -39       O  
ATOM    939  N   ASN A 118       4.695 170.163 392.245  1.00 33.35           N  
ANISOU  939  N   ASN A 118     4782   3613   4276  -1102     -9    -32       N  
ATOM    940  CA  ASN A 118       4.179 170.061 393.611  1.00 33.10           C  
ANISOU  940  CA  ASN A 118     4695   3574   4308  -1015    -28    -56       C  
ATOM    941  C   ASN A 118       4.445 171.330 394.421  1.00 38.11           C  
ANISOU  941  C   ASN A 118     5346   4148   4984  -1027     -8    -76       C  
ATOM    942  O   ASN A 118       5.601 171.740 394.529  1.00 37.64           O  
ANISOU  942  O   ASN A 118     5282   4110   4910  -1096     40   -128       O  
ATOM    943  CB  ASN A 118       4.817 168.867 394.337  1.00 35.80           C  
ANISOU  943  CB  ASN A 118     4948   4003   4651   -984     -4   -127       C  
ATOM    944  CG  ASN A 118       4.333 167.530 393.848  1.00 43.97           C  
ANISOU  944  CG  ASN A 118     5964   5081   5661   -951    -24   -112       C  
ATOM    945  ND2 ASN A 118       5.102 166.901 392.961  1.00 38.39           N  
ANISOU  945  ND2 ASN A 118     5262   4424   4902  -1003      8   -133       N  
ATOM    946  OD1 ASN A 118       3.296 167.031 394.288  1.00 35.51           O  
ANISOU  946  OD1 ASN A 118     4874   4000   4617   -882    -64    -88       O  
ATOM    947  N   THR A 119       3.397 171.918 395.022  1.00 35.62           N  
ANISOU  947  N   THR A 119     5046   3766   4723   -962    -43    -43       N  
ATOM    948  CA  THR A 119       3.550 173.102 395.898  1.00 38.14           C  
ANISOU  948  CA  THR A 119     5385   4021   5087   -965    -22    -71       C  
ATOM    949  C   THR A 119       4.208 172.633 397.215  1.00 47.66           C  
ANISOU  949  C   THR A 119     6503   5296   6310   -946      5   -159       C  
ATOM    950  O   THR A 119       3.922 171.519 397.637  1.00 44.20           O  
ANISOU  950  O   THR A 119     5998   4922   5873   -886    -14   -172       O  
ATOM    951  CB  THR A 119       2.152 173.712 396.178  1.00 40.37           C  
ANISOU  951  CB  THR A 119     5698   4217   5422   -883    -66    -12       C  
ATOM    952  CG2 THR A 119       2.197 174.921 397.152  1.00 40.18           C  
ANISOU  952  CG2 THR A 119     5699   4115   5452   -877    -40    -46       C  
ATOM    953  OG1 THR A 119       1.597 174.129 394.934  1.00 35.67           O  
ANISOU  953  OG1 THR A 119     5180   3568   4805   -899    -94     76       O  
ATOM    954  N   ASP A 120       5.075 173.459 397.868  1.00 52.45           N  
ANISOU  954  N   ASP A 120     7109   5893   6926   -999     47   -219       N  
ATOM    955  CA  ASP A 120       5.683 173.075 399.160  1.00 55.66           C  
ANISOU  955  CA  ASP A 120     7429   6375   7343   -982     67   -300       C  
ATOM    956  C   ASP A 120       4.527 172.643 400.123  1.00 64.47           C  
ANISOU  956  C   ASP A 120     8506   7487   8504   -873     28   -290       C  
ATOM    957  O   ASP A 120       3.720 173.490 400.513  1.00 62.57           O  
ANISOU  957  O   ASP A 120     8305   7164   8307   -839     17   -272       O  
ATOM    958  CB  ASP A 120       6.497 174.257 399.729  1.00 59.51           C  
ANISOU  958  CB  ASP A 120     7937   6835   7839  -1056    112   -359       C  
ATOM    959  CG  ASP A 120       7.618 173.869 400.678  1.00 73.24           C  
ANISOU  959  CG  ASP A 120     9586   8684   9560  -1082    142   -449       C  
ATOM    960  OD1 ASP A 120       7.335 173.664 401.880  1.00 74.24           O  
ANISOU  960  OD1 ASP A 120     9657   8840   9709  -1025    130   -484       O  
ATOM    961  OD2 ASP A 120       8.788 173.830 400.233  1.00 78.04           O1-
ANISOU  961  OD2 ASP A 120    10175   9352  10125  -1165    178   -483       O1-
ATOM    962  N   PHE A 121       4.375 171.304 400.379  1.00 66.22           N  
ANISOU  962  N   PHE A 121     8658   7788   8713   -817      9   -294       N  
ATOM    963  CA  PHE A 121       3.271 170.729 401.175  1.00 68.43           C  
ANISOU  963  CA  PHE A 121     8900   8074   9026   -722    -27   -278       C  
ATOM    964  C   PHE A 121       3.131 171.367 402.570  1.00 76.31           C  
ANISOU  964  C   PHE A 121     9873   9062  10061   -694    -16   -326       C  
ATOM    965  O   PHE A 121       2.020 171.783 402.908  1.00 76.36           O  
ANISOU  965  O   PHE A 121     9897   9009  10107   -639    -38   -299       O  
ATOM    966  CB  PHE A 121       3.342 169.180 401.250  1.00 70.16           C  
ANISOU  966  CB  PHE A 121     9056   8380   9221   -681    -39   -281       C  
ATOM    967  CG  PHE A 121       2.320 168.414 402.090  1.00 72.04           C  
ANISOU  967  CG  PHE A 121     9251   8637   9484   -596    -69   -267       C  
ATOM    968  CD1 PHE A 121       1.091 168.980 402.422  1.00 75.67           C  
ANISOU  968  CD1 PHE A 121     9730   9037   9985   -548    -95   -236       C  
ATOM    969  CD2 PHE A 121       2.568 167.106 402.495  1.00 74.58           C  
ANISOU  969  CD2 PHE A 121     9514   9033   9787   -561    -70   -283       C  
ATOM    970  CE1 PHE A 121       0.162 168.279 403.204  1.00 76.68           C  
ANISOU  970  CE1 PHE A 121     9813   9189  10132   -477   -118   -227       C  
ATOM    971  CE2 PHE A 121       1.623 166.396 403.255  1.00 77.32           C  
ANISOU  971  CE2 PHE A 121     9828   9394  10155   -491    -93   -268       C  
ATOM    972  CZ  PHE A 121       0.428 166.984 403.604  1.00 75.49           C  
ANISOU  972  CZ  PHE A 121     9611   9112   9959   -454   -118   -242       C  
ATOM    973  N   LYS A 122       4.206 171.413 403.378  1.00 74.64           N  
ANISOU  973  N   LYS A 122     9613   8913   9833   -729     15   -398       N  
ATOM    974  CA  LYS A 122       4.137 172.000 404.724  1.00 75.46           C  
ANISOU  974  CA  LYS A 122     9692   9018   9960   -713     28   -452       C  
ATOM    975  C   LYS A 122       3.595 173.443 404.688  1.00 80.80           C  
ANISOU  975  C   LYS A 122    10447   9576  10678   -729     39   -446       C  
ATOM    976  O   LYS A 122       2.825 173.833 405.575  1.00 80.43           O  
ANISOU  976  O   LYS A 122    10396   9496  10668   -678     35   -459       O  
ATOM    977  CB  LYS A 122       5.489 171.900 405.464  1.00 78.56           C  
ANISOU  977  CB  LYS A 122    10022   9508  10319   -764     59   -530       C  
ATOM    978  CG  LYS A 122       6.090 170.483 405.527  1.00 97.07           C  
ANISOU  978  CG  LYS A 122    12288  11966  12627   -735     51   -535       C  
ATOM    979  CD  LYS A 122       5.251 169.483 406.337  1.00107.62           C  
ANISOU  979  CD  LYS A 122    13578  13337  13975   -641     20   -514       C  
ATOM    980  CE  LYS A 122       5.488 168.060 405.889  1.00118.78           C  
ANISOU  980  CE  LYS A 122    14954  14814  15363   -606      8   -487       C  
ATOM    981  NZ  LYS A 122       4.493 167.121 406.473  1.00127.61           N1+
ANISOU  981  NZ  LYS A 122    16049  15942  16495   -521    -21   -455       N1+
ATOM    982  N   GLN A 123       3.936 174.193 403.615  1.00 77.89           N  
ANISOU  982  N   GLN A 123    10152   9140  10302   -796     54   -420       N  
ATOM    983  CA  GLN A 123       3.459 175.558 403.381  1.00 78.86           C  
ANISOU  983  CA  GLN A 123    10365   9134  10463   -812     67   -400       C  
ATOM    984  C   GLN A 123       1.994 175.563 402.922  1.00 82.90           C  
ANISOU  984  C   GLN A 123    10911   9573  11012   -724     22   -317       C  
ATOM    985  O   GLN A 123       1.227 176.423 403.355  1.00 83.21           O  
ANISOU  985  O   GLN A 123    10989   9528  11101   -681     25   -312       O  
ATOM    986  CB  GLN A 123       4.360 176.289 402.376  1.00 81.02           C  
ANISOU  986  CB  GLN A 123    10710   9365  10711   -917     98   -393       C  
ATOM    987  CG  GLN A 123       5.596 176.902 403.020  1.00 94.93           C  
ANISOU  987  CG  GLN A 123    12459  11157  12453  -1012    150   -484       C  
ATOM    988  CD  GLN A 123       6.506 177.536 402.003  1.00119.79           C  
ANISOU  988  CD  GLN A 123    15670  14274  15570  -1124    185   -478       C  
ATOM    989  NE2 GLN A 123       6.183 178.752 401.585  1.00115.00           N  
ANISOU  989  NE2 GLN A 123    15172  13533  14991  -1156    202   -447       N  
ATOM    990  OE1 GLN A 123       7.508 176.950 401.584  1.00115.80           O  
ANISOU  990  OE1 GLN A 123    15121  13863  15015  -1184    200   -499       O  
ATOM    991  N   LEU A 124       1.613 174.582 402.069  1.00 78.72           N  
ANISOU  991  N   LEU A 124    10365   9084  10459   -697    -14   -256       N  
ATOM    992  CA  LEU A 124       0.264 174.371 401.522  1.00 78.13           C  
ANISOU  992  CA  LEU A 124    10308   8972  10407   -622    -63   -176       C  
ATOM    993  C   LEU A 124      -0.735 174.074 402.662  1.00 81.22           C  
ANISOU  993  C   LEU A 124    10641   9380  10838   -529    -81   -191       C  
ATOM    994  O   LEU A 124      -1.727 174.792 402.813  1.00 80.99           O  
ANISOU  994  O   LEU A 124    10640   9278  10857   -471    -93   -161       O  
ATOM    995  CB  LEU A 124       0.332 173.199 400.508  1.00 77.55           C  
ANISOU  995  CB  LEU A 124    10215   8965  10285   -634    -90   -133       C  
ATOM    996  CG  LEU A 124      -0.892 172.840 399.658  1.00 81.57           C  
ANISOU  996  CG  LEU A 124    10740   9456  10796   -583   -143    -47       C  
ATOM    997  CD1 LEU A 124      -1.160 173.884 398.615  1.00 82.16           C  
ANISOU  997  CD1 LEU A 124    10904   9440  10873   -605   -153     20       C  
ATOM    998  CD2 LEU A 124      -0.667 171.529 398.947  1.00 82.18           C  
ANISOU  998  CD2 LEU A 124    10787   9616  10823   -603   -158    -34       C  
ATOM    999  N   TYR A 125      -0.413 173.063 403.498  1.00 76.44           N  
ANISOU  999  N   TYR A 125     9956   8872  10214   -516    -78   -239       N  
ATOM   1000  CA  TYR A 125      -1.160 172.571 404.665  1.00 75.54           C  
ANISOU 1000  CA  TYR A 125     9778   8800  10124   -443    -88   -261       C  
ATOM   1001  C   TYR A 125      -1.579 173.671 405.659  1.00 77.44           C  
ANISOU 1001  C   TYR A 125    10033   8980  10412   -413    -65   -301       C  
ATOM   1002  O   TYR A 125      -2.604 173.526 406.325  1.00 77.80           O  
ANISOU 1002  O   TYR A 125    10043   9029  10487   -340    -80   -295       O  
ATOM   1003  CB  TYR A 125      -0.322 171.471 405.356  1.00 76.69           C  
ANISOU 1003  CB  TYR A 125     9852   9056  10231   -457    -76   -311       C  
ATOM   1004  CG  TYR A 125      -0.893 170.856 406.619  1.00 78.71           C  
ANISOU 1004  CG  TYR A 125    10042   9368  10497   -394    -83   -336       C  
ATOM   1005  CD1 TYR A 125      -2.015 170.030 406.572  1.00 80.50           C  
ANISOU 1005  CD1 TYR A 125    10241   9613  10732   -332   -117   -289       C  
ATOM   1006  CD2 TYR A 125      -0.240 170.994 407.840  1.00 79.51           C  
ANISOU 1006  CD2 TYR A 125    10104   9520  10589   -406    -55   -409       C  
ATOM   1007  CE1 TYR A 125      -2.515 169.419 407.723  1.00 81.21           C  
ANISOU 1007  CE1 TYR A 125    10273   9757  10827   -283   -118   -311       C  
ATOM   1008  CE2 TYR A 125      -0.728 170.390 408.998  1.00 80.05           C  
ANISOU 1008  CE2 TYR A 125    10113   9645  10657   -353    -60   -428       C  
ATOM   1009  CZ  TYR A 125      -1.863 169.598 408.935  1.00 86.64           C  
ANISOU 1009  CZ  TYR A 125    10927  10489  11504   -293    -90   -378       C  
ATOM   1010  OH  TYR A 125      -2.331 168.994 410.077  1.00 84.51           O  
ANISOU 1010  OH  TYR A 125    10602  10278  11229   -248    -92   -396       O  
ATOM   1011  N   GLN A 126      -0.799 174.763 405.755  1.00 71.57           N  
ANISOU 1011  N   GLN A 126     9339   8181   9673   -473    -26   -344       N  
ATOM   1012  CA  GLN A 126      -1.087 175.886 406.657  1.00 70.33           C  
ANISOU 1012  CA  GLN A 126     9208   7954   9560   -457      5   -392       C  
ATOM   1013  C   GLN A 126      -1.874 177.023 405.992  1.00 68.19           C  
ANISOU 1013  C   GLN A 126     9023   7548   9339   -426      2   -338       C  
ATOM   1014  O   GLN A 126      -2.629 177.717 406.676  1.00 68.57           O  
ANISOU 1014  O   GLN A 126     9082   7537   9437   -369     15   -356       O  
ATOM   1015  CB  GLN A 126       0.203 176.424 407.296  1.00 72.40           C  
ANISOU 1015  CB  GLN A 126     9474   8235   9798   -544     53   -481       C  
ATOM   1016  CG  GLN A 126       0.775 175.516 408.386  1.00 92.02           C  
ANISOU 1016  CG  GLN A 126    11867  10852  12245   -549     57   -543       C  
ATOM   1017  CD  GLN A 126       2.128 175.985 408.869  1.00117.88           C  
ANISOU 1017  CD  GLN A 126    15137  14164  15487   -645     98   -626       C  
ATOM   1018  NE2 GLN A 126       2.226 176.296 410.155  1.00110.15           N  
ANISOU 1018  NE2 GLN A 126    14126  13218  14507   -647    122   -702       N  
ATOM   1019  OE1 GLN A 126       3.103 176.054 408.108  1.00115.52           O  
ANISOU 1019  OE1 GLN A 126    14858  13877  15158   -721    111   -625       O  
ATOM   1020  N   THR A 127      -1.721 177.198 404.667  1.00 59.08           N  
ANISOU 1020  N   THR A 127     7929   6349   8171   -459    -14   -271       N  
ATOM   1021  CA  THR A 127      -2.397 178.272 403.935  1.00 56.82           C  
ANISOU 1021  CA  THR A 127     7730   5933   7925   -430    -21   -206       C  
ATOM   1022  C   THR A 127      -3.758 177.858 403.307  1.00 50.62           C  
ANISOU 1022  C   THR A 127     6927   5146   7161   -335    -79   -113       C  
ATOM   1023  O   THR A 127      -4.546 178.750 402.986  1.00 48.12           O  
ANISOU 1023  O   THR A 127     6665   4729   6888   -280    -88    -62       O  
ATOM   1024  CB  THR A 127      -1.447 178.912 402.894  1.00 65.52           C  
ANISOU 1024  CB  THR A 127     8919   6976   9000   -527      0   -184       C  
ATOM   1025  CG2 THR A 127      -1.152 178.002 401.694  1.00 62.65           C  
ANISOU 1025  CG2 THR A 127     8545   6679   8579   -564    -33   -124       C  
ATOM   1026  OG1 THR A 127      -2.019 180.141 402.443  1.00 68.86           O  
ANISOU 1026  OG1 THR A 127     9439   7257   9469   -499      6   -133       O  
ATOM   1027  N   LEU A 128      -4.044 176.546 403.120  1.00 42.30           N  
ANISOU 1027  N   LEU A 128     5801   4199   6072   -317   -119    -90       N  
ATOM   1028  CA  LEU A 128      -5.331 176.199 402.493  1.00 40.25           C  
ANISOU 1028  CA  LEU A 128     5523   3943   5826   -240   -175     -6       C  
ATOM   1029  C   LEU A 128      -6.539 176.649 403.318  1.00 39.39           C  
ANISOU 1029  C   LEU A 128     5384   3801   5779   -137   -179     -7       C  
ATOM   1030  O   LEU A 128      -6.559 176.500 404.530  1.00 40.21           O  
ANISOU 1030  O   LEU A 128     5437   3939   5900   -117   -152    -78       O  
ATOM   1031  CB  LEU A 128      -5.438 174.703 402.116  1.00 39.83           C  
ANISOU 1031  CB  LEU A 128     5403   4005   5723   -250   -211     15       C  
ATOM   1032  CG  LEU A 128      -4.504 174.157 401.013  1.00 44.53           C  
ANISOU 1032  CG  LEU A 128     6028   4634   6257   -335   -214     36       C  
ATOM   1033  CD1 LEU A 128      -4.987 172.834 400.539  1.00 44.64           C  
ANISOU 1033  CD1 LEU A 128     5991   4736   6235   -325   -255     69       C  
ATOM   1034  CD2 LEU A 128      -4.384 175.103 399.804  1.00 48.07           C  
ANISOU 1034  CD2 LEU A 128     6570   4997   6698   -370   -222    101       C  
ATOM   1035  N   THR A 129      -7.506 177.256 402.667  1.00 33.48           N  
ANISOU 1035  N   THR A 129     4668   2988   5064    -72   -211     70       N  
ATOM   1036  CA  THR A 129      -8.741 177.754 403.300  1.00 32.19           C  
ANISOU 1036  CA  THR A 129     4475   2790   4965     39   -217     77       C  
ATOM   1037  C   THR A 129      -9.838 176.685 403.222  1.00 32.22           C  
ANISOU 1037  C   THR A 129     4385   2897   4960     96   -270    118       C  
ATOM   1038  O   THR A 129      -9.660 175.656 402.540  1.00 29.11           O  
ANISOU 1038  O   THR A 129     3968   2582   4511     49   -303    147       O  
ATOM   1039  CB  THR A 129      -9.210 179.025 402.564  1.00 35.80           C  
ANISOU 1039  CB  THR A 129     5017   3118   5465     87   -226    148       C  
ATOM   1040  CG2 THR A 129      -8.149 180.121 402.560  1.00 36.85           C  
ANISOU 1040  CG2 THR A 129     5256   3138   5608     19   -170    113       C  
ATOM   1041  OG1 THR A 129      -9.598 178.679 401.219  1.00 31.95           O  
ANISOU 1041  OG1 THR A 129     4542   2654   4943     87   -287    251       O  
ATOM   1042  N   ASP A 130     -11.008 176.970 403.847  1.00 28.19           N  
ANISOU 1042  N   ASP A 130     3827   2380   4503    197   -276    121       N  
ATOM   1043  CA  ASP A 130     -12.190 176.095 403.755  1.00 27.41           C  
ANISOU 1043  CA  ASP A 130     3638   2377   4400    253   -325    162       C  
ATOM   1044  C   ASP A 130     -12.552 175.926 402.259  1.00 28.79           C  
ANISOU 1044  C   ASP A 130     3836   2562   4544    247   -389    267       C  
ATOM   1045  O   ASP A 130     -12.764 174.795 401.781  1.00 28.01           O  
ANISOU 1045  O   ASP A 130     3688   2559   4394    214   -428    292       O  
ATOM   1046  CB  ASP A 130     -13.382 176.744 404.520  1.00 29.46           C  
ANISOU 1046  CB  ASP A 130     3852   2612   4730    370   -317    156       C  
ATOM   1047  CG  ASP A 130     -14.682 175.952 404.473  1.00 31.32           C  
ANISOU 1047  CG  ASP A 130     3985   2948   4964    429   -365    197       C  
ATOM   1048  OD1 ASP A 130     -14.626 174.730 404.204  1.00 28.09           O  
ANISOU 1048  OD1 ASP A 130     3531   2640   4500    373   -393    206       O  
ATOM   1049  OD2 ASP A 130     -15.749 176.543 404.745  1.00 35.10           O1-
ANISOU 1049  OD2 ASP A 130     4428   3409   5498    531   -370    215       O1-
ATOM   1050  N   TYR A 131     -12.556 177.050 401.512  1.00 28.01           N  
ANISOU 1050  N   TYR A 131     3818   2356   4467    272   -397    326       N  
ATOM   1051  CA  TYR A 131     -12.841 177.006 400.073  1.00 29.90           C  
ANISOU 1051  CA  TYR A 131     4089   2601   4670    262   -458    429       C  
ATOM   1052  C   TYR A 131     -11.860 176.090 399.329  1.00 30.95           C  
ANISOU 1052  C   TYR A 131     4244   2793   4722    144   -465    426       C  
ATOM   1053  O   TYR A 131     -12.306 175.301 398.500  1.00 29.32           O  
ANISOU 1053  O   TYR A 131     4004   2665   4469    127   -518    481       O  
ATOM   1054  CB  TYR A 131     -12.873 178.409 399.427  1.00 33.84           C  
ANISOU 1054  CB  TYR A 131     4687   2967   5203    302   -459    496       C  
ATOM   1055  CG  TYR A 131     -13.073 178.310 397.927  1.00 39.36           C  
ANISOU 1055  CG  TYR A 131     5422   3683   5851    281   -522    605       C  
ATOM   1056  CD1 TYR A 131     -14.336 178.080 397.386  1.00 42.57           C  
ANISOU 1056  CD1 TYR A 131     5766   4153   6256    357   -592    687       C  
ATOM   1057  CD2 TYR A 131     -11.984 178.319 397.055  1.00 41.70           C  
ANISOU 1057  CD2 TYR A 131     5802   3954   6087    174   -514    622       C  
ATOM   1058  CE1 TYR A 131     -14.518 177.919 396.012  1.00 43.64           C  
ANISOU 1058  CE1 TYR A 131     5929   4321   6332    330   -656    785       C  
ATOM   1059  CE2 TYR A 131     -12.156 178.156 395.679  1.00 44.09           C  
ANISOU 1059  CE2 TYR A 131     6135   4285   6332    147   -572    718       C  
ATOM   1060  CZ  TYR A 131     -13.424 177.938 395.165  1.00 49.52           C  
ANISOU 1060  CZ  TYR A 131     6764   5036   7016    223   -644    799       C  
ATOM   1061  OH  TYR A 131     -13.608 177.758 393.816  1.00 56.54           O  
ANISOU 1061  OH  TYR A 131     7680   5964   7837    190   -705    893       O  
ATOM   1062  N   ASP A 132     -10.531 176.242 399.578  1.00 28.79           N  
ANISOU 1062  N   ASP A 132     4025   2481   4432     61   -411    364       N  
ATOM   1063  CA  ASP A 132      -9.485 175.428 398.916  1.00 29.48           C  
ANISOU 1063  CA  ASP A 132     4132   2622   4446    -47   -407    353       C  
ATOM   1064  C   ASP A 132      -9.686 173.949 399.121  1.00 29.02           C  
ANISOU 1064  C   ASP A 132     3989   2687   4351    -66   -425    327       C  
ATOM   1065  O   ASP A 132      -9.551 173.177 398.171  1.00 26.48           O  
ANISOU 1065  O   ASP A 132     3671   2421   3972   -119   -455    361       O  
ATOM   1066  CB  ASP A 132      -8.087 175.793 399.423  1.00 30.72           C  
ANISOU 1066  CB  ASP A 132     4336   2737   4599   -123   -342    274       C  
ATOM   1067  CG  ASP A 132      -7.634 177.204 399.064  1.00 37.17           C  
ANISOU 1067  CG  ASP A 132     5257   3425   5439   -138   -314    296       C  
ATOM   1068  OD1 ASP A 132      -7.973 177.681 397.954  1.00 37.60           O  
ANISOU 1068  OD1 ASP A 132     5370   3435   5482   -132   -349    386       O  
ATOM   1069  OD2 ASP A 132      -6.900 177.802 399.861  1.00 41.67           O1-
ANISOU 1069  OD2 ASP A 132     5854   3945   6035   -166   -258    224       O1-
ATOM   1070  N   ILE A 133     -10.011 173.536 400.358  1.00 24.82           N  
ANISOU 1070  N   ILE A 133     3385   2196   3850    -25   -405    265       N  
ATOM   1071  CA  ILE A 133     -10.260 172.110 400.646  1.00 23.25           C  
ANISOU 1071  CA  ILE A 133     3109   2106   3618    -40   -419    242       C  
ATOM   1072  C   ILE A 133     -11.423 171.610 399.813  1.00 26.14           C  
ANISOU 1072  C   ILE A 133     3439   2525   3965    -13   -482    317       C  
ATOM   1073  O   ILE A 133     -11.321 170.547 399.200  1.00 25.31           O  
ANISOU 1073  O   ILE A 133     3322   2489   3808    -69   -502    328       O  
ATOM   1074  CB  ILE A 133     -10.439 171.835 402.178  1.00 25.44           C  
ANISOU 1074  CB  ILE A 133     3321   2415   3929     -2   -384    169       C  
ATOM   1075  CG1 ILE A 133      -9.113 172.229 402.929  1.00 25.49           C  
ANISOU 1075  CG1 ILE A 133     3362   2386   3937    -47   -325     90       C  
ATOM   1076  CG2 ILE A 133     -10.754 170.333 402.414  1.00 24.97           C  
ANISOU 1076  CG2 ILE A 133     3192   2461   3834    -19   -398    156       C  
ATOM   1077  CD1 ILE A 133      -9.173 172.235 404.412  1.00 26.11           C  
ANISOU 1077  CD1 ILE A 133     3392   2485   4044    -14   -287     18       C  
ATOM   1078  N   ARG A 134     -12.550 172.343 399.806  1.00 23.82           N  
ANISOU 1078  N   ARG A 134     3126   2208   3717     71   -511    366       N  
ATOM   1079  CA  ARG A 134     -13.729 171.919 399.029  1.00 23.32           C  
ANISOU 1079  CA  ARG A 134     3017   2210   3636     99   -577    438       C  
ATOM   1080  C   ARG A 134     -13.374 171.796 397.536  1.00 27.28           C  
ANISOU 1080  C   ARG A 134     3577   2714   4072     33   -614    502       C  
ATOM   1081  O   ARG A 134     -13.749 170.808 396.886  1.00 25.92           O  
ANISOU 1081  O   ARG A 134     3372   2627   3848     -8   -652    526       O  
ATOM   1082  CB  ARG A 134     -14.864 172.957 399.182  1.00 25.13           C  
ANISOU 1082  CB  ARG A 134     3222   2400   3927    210   -601    486       C  
ATOM   1083  CG  ARG A 134     -15.423 173.004 400.592  1.00 27.48           C  
ANISOU 1083  CG  ARG A 134     3449   2711   4281    279   -567    425       C  
ATOM   1084  CD  ARG A 134     -16.439 174.138 400.722  1.00 33.77           C  
ANISOU 1084  CD  ARG A 134     4229   3456   5145    396   -582    466       C  
ATOM   1085  NE  ARG A 134     -16.689 174.507 402.114  1.00 30.09           N  
ANISOU 1085  NE  ARG A 134     3723   2971   4740    457   -531    395       N  
ATOM   1086  CZ  ARG A 134     -17.894 174.587 402.675  1.00 39.01           C  
ANISOU 1086  CZ  ARG A 134     4765   4143   5912    548   -540    397       C  
ATOM   1087  NH1 ARG A 134     -18.981 174.289 401.976  1.00 31.01           N1+
ANISOU 1087  NH1 ARG A 134     3690   3205   4889    586   -604    469       N1+
ATOM   1088  NH2 ARG A 134     -18.022 175.000 403.929  1.00 32.61           N  
ANISOU 1088  NH2 ARG A 134     3930   3307   5153    598   -486    326       N  
ATOM   1089  N   PHE A 135     -12.673 172.826 397.002  1.00 25.76           N  
ANISOU 1089  N   PHE A 135     3476   2429   3883     19   -601    529       N  
ATOM   1090  CA  PHE A 135     -12.237 172.883 395.597  1.00 25.87           C  
ANISOU 1090  CA  PHE A 135     3559   2435   3833    -47   -629    591       C  
ATOM   1091  C   PHE A 135     -11.381 171.652 395.261  1.00 27.65           C  
ANISOU 1091  C   PHE A 135     3785   2729   3992   -150   -612    545       C  
ATOM   1092  O   PHE A 135     -11.717 170.916 394.336  1.00 27.86           O  
ANISOU 1092  O   PHE A 135     3801   2825   3959   -191   -653    583       O  
ATOM   1093  CB  PHE A 135     -11.442 174.182 395.310  1.00 28.00           C  
ANISOU 1093  CB  PHE A 135     3931   2585   4121    -58   -599    610       C  
ATOM   1094  CG  PHE A 135     -10.851 174.202 393.919  1.00 31.00           C  
ANISOU 1094  CG  PHE A 135     4389   2963   4429   -141   -617    666       C  
ATOM   1095  CD1 PHE A 135     -11.595 174.666 392.835  1.00 38.70           C  
ANISOU 1095  CD1 PHE A 135     5392   3934   5380   -113   -680    773       C  
ATOM   1096  CD2 PHE A 135      -9.567 173.730 393.682  1.00 32.65           C  
ANISOU 1096  CD2 PHE A 135     4635   3183   4589   -244   -575    614       C  
ATOM   1097  CE1 PHE A 135     -11.057 174.665 391.541  1.00 39.67           C  
ANISOU 1097  CE1 PHE A 135     5586   4061   5426   -194   -697    826       C  
ATOM   1098  CE2 PHE A 135      -9.036 173.717 392.386  1.00 36.11           C  
ANISOU 1098  CE2 PHE A 135     5139   3625   4955   -324   -587    662       C  
ATOM   1099  CZ  PHE A 135      -9.786 174.182 391.330  1.00 36.81           C  
ANISOU 1099  CZ  PHE A 135     5262   3709   5015   -302   -647    767       C  
ATOM   1100  N   TYR A 136     -10.312 171.395 396.024  1.00 24.26           N  
ANISOU 1100  N   TYR A 136     3361   2285   3568   -191   -550    462       N  
ATOM   1101  CA  TYR A 136      -9.458 170.231 395.716  1.00 23.97           C  
ANISOU 1101  CA  TYR A 136     3325   2310   3473   -277   -530    418       C  
ATOM   1102  C   TYR A 136     -10.126 168.871 395.955  1.00 26.12           C  
ANISOU 1102  C   TYR A 136     3523   2675   3727   -276   -550    400       C  
ATOM   1103  O   TYR A 136      -9.872 167.915 395.206  1.00 24.59           O  
ANISOU 1103  O   TYR A 136     3337   2534   3473   -342   -557    400       O  
ATOM   1104  CB  TYR A 136      -8.113 170.322 396.446  1.00 23.35           C  
ANISOU 1104  CB  TYR A 136     3267   2200   3404   -315   -463    340       C  
ATOM   1105  CG  TYR A 136      -7.257 171.436 395.879  1.00 24.02           C  
ANISOU 1105  CG  TYR A 136     3438   2206   3483   -356   -440    356       C  
ATOM   1106  CD1 TYR A 136      -6.847 171.418 394.542  1.00 26.74           C  
ANISOU 1106  CD1 TYR A 136     3840   2553   3765   -425   -454    401       C  
ATOM   1107  CD2 TYR A 136      -6.852 172.505 396.671  1.00 24.93           C  
ANISOU 1107  CD2 TYR A 136     3579   2244   3649   -333   -402    323       C  
ATOM   1108  CE1 TYR A 136      -6.076 172.449 394.004  1.00 28.79           C  
ANISOU 1108  CE1 TYR A 136     4183   2739   4016   -470   -430    421       C  
ATOM   1109  CE2 TYR A 136      -6.076 173.552 396.138  1.00 26.32           C  
ANISOU 1109  CE2 TYR A 136     3841   2341   3820   -380   -377    339       C  
ATOM   1110  CZ  TYR A 136      -5.692 173.511 394.804  1.00 31.76           C  
ANISOU 1110  CZ  TYR A 136     4586   3033   4446   -449   -391    390       C  
ATOM   1111  OH  TYR A 136      -4.913 174.499 394.251  1.00 35.29           O  
ANISOU 1111  OH  TYR A 136     5122   3406   4881   -505   -363    408       O  
ATOM   1112  N   MET A 137     -11.014 168.776 396.949  1.00 22.79           N  
ANISOU 1112  N   MET A 137     3032   2274   3353   -207   -556    386       N  
ATOM   1113  CA  MET A 137     -11.747 167.524 397.191  1.00 21.83           C  
ANISOU 1113  CA  MET A 137     2842   2239   3213   -211   -574    373       C  
ATOM   1114  C   MET A 137     -12.651 167.212 395.961  1.00 26.45           C  
ANISOU 1114  C   MET A 137     3421   2877   3752   -232   -637    444       C  
ATOM   1115  O   MET A 137     -12.723 166.066 395.497  1.00 24.11           O  
ANISOU 1115  O   MET A 137     3113   2644   3406   -291   -646    435       O  
ATOM   1116  CB  MET A 137     -12.604 167.659 398.468  1.00 23.07           C  
ANISOU 1116  CB  MET A 137     2928   2409   3431   -132   -568    351       C  
ATOM   1117  CG  MET A 137     -11.788 167.509 399.759  1.00 24.78           C  
ANISOU 1117  CG  MET A 137     3134   2607   3672   -129   -507    271       C  
ATOM   1118  SD  MET A 137     -11.180 165.805 399.991  1.00 28.20           S  
ANISOU 1118  SD  MET A 137     3550   3106   4058   -195   -481    221       S  
ATOM   1119  CE  MET A 137     -12.656 164.986 400.028  1.00 26.49           C  
ANISOU 1119  CE  MET A 137     3263   2964   3836   -179   -520    249       C  
ATOM   1120  N   TYR A 138     -13.286 168.265 395.412  1.00 24.77           N  
ANISOU 1120  N   TYR A 138     3222   2635   3555   -184   -680    515       N  
ATOM   1121  CA  TYR A 138     -14.137 168.117 394.233  1.00 25.26           C  
ANISOU 1121  CA  TYR A 138     3276   2755   3569   -199   -747    589       C  
ATOM   1122  C   TYR A 138     -13.290 167.636 393.049  1.00 27.27           C  
ANISOU 1122  C   TYR A 138     3598   3020   3744   -300   -746    596       C  
ATOM   1123  O   TYR A 138     -13.740 166.772 392.299  1.00 27.34           O  
ANISOU 1123  O   TYR A 138     3589   3106   3693   -352   -780    612       O  
ATOM   1124  CB  TYR A 138     -14.857 169.432 393.891  1.00 26.47           C  
ANISOU 1124  CB  TYR A 138     3436   2865   3755   -118   -791    671       C  
ATOM   1125  CG  TYR A 138     -16.027 169.226 392.954  1.00 30.70           C  
ANISOU 1125  CG  TYR A 138     3930   3485   4250   -111   -869    749       C  
ATOM   1126  CD1 TYR A 138     -17.256 168.771 393.430  1.00 33.23           C  
ANISOU 1126  CD1 TYR A 138     4148   3887   4591    -64   -902    750       C  
ATOM   1127  CD2 TYR A 138     -15.903 169.466 391.590  1.00 33.62           C  
ANISOU 1127  CD2 TYR A 138     4358   3862   4554   -156   -913    818       C  
ATOM   1128  CE1 TYR A 138     -18.340 168.569 392.567  1.00 35.81           C  
ANISOU 1128  CE1 TYR A 138     4425   4306   4875    -62   -977    819       C  
ATOM   1129  CE2 TYR A 138     -16.979 169.267 390.720  1.00 35.94           C  
ANISOU 1129  CE2 TYR A 138     4606   4246   4801   -153   -990    891       C  
ATOM   1130  CZ  TYR A 138     -18.195 168.828 391.213  1.00 42.07           C  
ANISOU 1130  CZ  TYR A 138     5277   5109   5601   -106  -1023    890       C  
ATOM   1131  OH  TYR A 138     -19.248 168.645 390.350  1.00 41.20           O  
ANISOU 1131  OH  TYR A 138     5114   5099   5440   -108  -1102    961       O  
ATOM   1132  N   GLU A 139     -12.062 168.172 392.912  1.00 24.80           N  
ANISOU 1132  N   GLU A 139     3360   2636   3428   -333   -702    577       N  
ATOM   1133  CA  GLU A 139     -11.161 167.789 391.809  1.00 24.39           C  
ANISOU 1133  CA  GLU A 139     3374   2593   3300   -429   -692    577       C  
ATOM   1134  C   GLU A 139     -10.767 166.302 391.933  1.00 26.17           C  
ANISOU 1134  C   GLU A 139     3576   2879   3490   -491   -661    508       C  
ATOM   1135  O   GLU A 139     -10.666 165.604 390.909  1.00 24.81           O  
ANISOU 1135  O   GLU A 139     3427   2753   3245   -565   -675    515       O  
ATOM   1136  CB  GLU A 139      -9.894 168.655 391.773  1.00 25.47           C  
ANISOU 1136  CB  GLU A 139     3586   2645   3445   -454   -642    561       C  
ATOM   1137  CG  GLU A 139     -10.145 170.115 391.420  1.00 28.25           C  
ANISOU 1137  CG  GLU A 139     3989   2924   3822   -410   -667    636       C  
ATOM   1138  CD  GLU A 139     -10.684 170.334 390.019  1.00 46.13           C  
ANISOU 1138  CD  GLU A 139     6290   5216   6023   -435   -728    730       C  
ATOM   1139  OE1 GLU A 139      -9.955 170.039 389.049  1.00 41.59           O  
ANISOU 1139  OE1 GLU A 139     5769   4659   5375   -524   -718    733       O  
ATOM   1140  OE2 GLU A 139     -11.840 170.791 389.893  1.00 48.53           O1-
ANISOU 1140  OE2 GLU A 139     6563   5529   6346   -364   -787    800       O1-
ATOM   1141  N   ILE A 140     -10.532 165.821 393.168  1.00 22.50           N  
ANISOU 1141  N   ILE A 140     3068   2410   3071   -463   -619    440       N  
ATOM   1142  CA  ILE A 140     -10.230 164.394 393.394  1.00 21.32           C  
ANISOU 1142  CA  ILE A 140     2898   2308   2896   -508   -589    380       C  
ATOM   1143  C   ILE A 140     -11.455 163.547 392.995  1.00 24.02           C  
ANISOU 1143  C   ILE A 140     3195   2725   3206   -524   -636    405       C  
ATOM   1144  O   ILE A 140     -11.310 162.469 392.397  1.00 23.08           O  
ANISOU 1144  O   ILE A 140     3091   2647   3033   -593   -630    382       O  
ATOM   1145  CB  ILE A 140      -9.805 164.114 394.861  1.00 23.01           C  
ANISOU 1145  CB  ILE A 140     3074   2505   3164   -467   -539    313       C  
ATOM   1146  CG1 ILE A 140      -8.510 164.880 395.195  1.00 22.49           C  
ANISOU 1146  CG1 ILE A 140     3049   2379   3118   -467   -491    281       C  
ATOM   1147  CG2 ILE A 140      -9.596 162.588 395.082  1.00 20.77           C  
ANISOU 1147  CG2 ILE A 140     2773   2265   2854   -505   -511    262       C  
ATOM   1148  CD1 ILE A 140      -8.155 164.863 396.746  1.00 21.84           C  
ANISOU 1148  CD1 ILE A 140     2925   2284   3091   -417   -449    221       C  
ATOM   1149  N   LEU A 141     -12.652 163.994 393.391  1.00 21.79           N  
ANISOU 1149  N   LEU A 141     2855   2462   2960   -461   -680    444       N  
ATOM   1150  CA  LEU A 141     -13.895 163.281 393.072  1.00 23.52           C  
ANISOU 1150  CA  LEU A 141     3020   2764   3153   -476   -729    469       C  
ATOM   1151  C   LEU A 141     -14.115 163.150 391.559  1.00 28.38           C  
ANISOU 1151  C   LEU A 141     3669   3424   3687   -544   -776    518       C  
ATOM   1152  O   LEU A 141     -14.564 162.089 391.117  1.00 27.79           O  
ANISOU 1152  O   LEU A 141     3579   3417   3563   -608   -790    505       O  
ATOM   1153  CB  LEU A 141     -15.096 163.968 393.734  1.00 24.02           C  
ANISOU 1153  CB  LEU A 141     3009   2844   3272   -386   -766    507       C  
ATOM   1154  CG  LEU A 141     -15.225 163.732 395.226  1.00 25.70           C  
ANISOU 1154  CG  LEU A 141     3169   3048   3547   -335   -725    453       C  
ATOM   1155  CD1 LEU A 141     -16.295 164.635 395.809  1.00 27.08           C  
ANISOU 1155  CD1 LEU A 141     3278   3230   3780   -239   -756    489       C  
ATOM   1156  CD2 LEU A 141     -15.547 162.255 395.512  1.00 25.69           C  
ANISOU 1156  CD2 LEU A 141     3132   3109   3518   -390   -710    410       C  
ATOM   1157  N   LYS A 142     -13.754 164.185 390.760  1.00 26.62           N  
ANISOU 1157  N   LYS A 142     3502   3165   3448   -541   -796    572       N  
ATOM   1158  CA  LYS A 142     -13.870 164.084 389.286  1.00 26.85           C  
ANISOU 1158  CA  LYS A 142     3571   3240   3391   -612   -839    621       C  
ATOM   1159  C   LYS A 142     -12.981 162.919 388.781  1.00 28.75           C  
ANISOU 1159  C   LYS A 142     3859   3497   3569   -714   -793    556       C  
ATOM   1160  O   LYS A 142     -13.430 162.127 387.954  1.00 27.81           O  
ANISOU 1160  O   LYS A 142     3739   3449   3381   -785   -820    558       O  
ATOM   1161  CB  LYS A 142     -13.398 165.376 388.603  1.00 28.84           C  
ANISOU 1161  CB  LYS A 142     3890   3435   3634   -597   -854    685       C  
ATOM   1162  CG  LYS A 142     -14.301 166.580 388.759  1.00 34.46           C  
ANISOU 1162  CG  LYS A 142     4574   4127   4393   -500   -907    765       C  
ATOM   1163  CD  LYS A 142     -13.633 167.728 387.971  1.00 34.96           C  
ANISOU 1163  CD  LYS A 142     4727   4121   4437   -505   -910    825       C  
ATOM   1164  CE  LYS A 142     -14.192 169.077 388.266  1.00 45.91           C  
ANISOU 1164  CE  LYS A 142     6112   5446   5886   -399   -940    896       C  
ATOM   1165  NZ  LYS A 142     -13.345 170.131 387.625  1.00 40.91           N1+
ANISOU 1165  NZ  LYS A 142     5581   4727   5237   -417   -926    941       N1+
ATOM   1166  N   ALA A 143     -11.740 162.808 389.319  1.00 23.68           N  
ANISOU 1166  N   ALA A 143     3253   2793   2953   -719   -721    493       N  
ATOM   1167  CA  ALA A 143     -10.785 161.755 388.951  1.00 23.38           C  
ANISOU 1167  CA  ALA A 143     3256   2759   2867   -798   -667    427       C  
ATOM   1168  C   ALA A 143     -11.308 160.391 389.345  1.00 24.54           C  
ANISOU 1168  C   ALA A 143     3363   2950   3011   -822   -657    378       C  
ATOM   1169  O   ALA A 143     -11.231 159.452 388.544  1.00 23.60           O  
ANISOU 1169  O   ALA A 143     3273   2869   2826   -902   -649    353       O  
ATOM   1170  CB  ALA A 143      -9.426 162.014 389.611  1.00 23.91           C  
ANISOU 1170  CB  ALA A 143     3351   2758   2975   -780   -597    375       C  
ATOM   1171  N   LEU A 144     -11.887 160.276 390.571  1.00 22.62           N  
ANISOU 1171  N   LEU A 144     3058   2705   2834   -757   -655    366       N  
ATOM   1172  CA  LEU A 144     -12.439 158.992 391.043  1.00 20.75           C  
ANISOU 1172  CA  LEU A 144     2785   2504   2594   -781   -642    324       C  
ATOM   1173  C   LEU A 144     -13.673 158.572 390.285  1.00 24.49           C  
ANISOU 1173  C   LEU A 144     3230   3060   3017   -831   -701    358       C  
ATOM   1174  O   LEU A 144     -13.770 157.406 389.899  1.00 24.03           O  
ANISOU 1174  O   LEU A 144     3187   3031   2912   -907   -685    319       O  
ATOM   1175  CB  LEU A 144     -12.722 159.009 392.558  1.00 20.04           C  
ANISOU 1175  CB  LEU A 144     2636   2394   2582   -704   -623    304       C  
ATOM   1176  CG  LEU A 144     -11.446 159.127 393.427  1.00 23.75           C  
ANISOU 1176  CG  LEU A 144     3130   2799   3095   -666   -559    257       C  
ATOM   1177  CD1 LEU A 144     -11.806 159.253 394.917  1.00 24.35           C  
ANISOU 1177  CD1 LEU A 144     3149   2864   3240   -591   -545    242       C  
ATOM   1178  CD2 LEU A 144     -10.480 157.922 393.191  1.00 23.68           C  
ANISOU 1178  CD2 LEU A 144     3169   2777   3052   -723   -501    197       C  
ATOM   1179  N   ASP A 145     -14.616 159.486 390.066  1.00 23.71           N  
ANISOU 1179  N   ASP A 145     3088   2997   2925   -791   -768    427       N  
ATOM   1180  CA  ASP A 145     -15.798 159.109 389.272  1.00 23.92           C  
ANISOU 1180  CA  ASP A 145     3077   3118   2893   -843   -831    462       C  
ATOM   1181  C   ASP A 145     -15.378 158.644 387.875  1.00 27.27           C  
ANISOU 1181  C   ASP A 145     3568   3571   3221   -947   -836    457       C  
ATOM   1182  O   ASP A 145     -15.907 157.635 387.392  1.00 26.70           O  
ANISOU 1182  O   ASP A 145     3489   3562   3093  -1030   -846    433       O  
ATOM   1183  CB  ASP A 145     -16.820 160.244 389.184  1.00 26.47           C  
ANISOU 1183  CB  ASP A 145     3341   3481   3237   -771   -905    545       C  
ATOM   1184  CG  ASP A 145     -18.129 159.811 388.545  1.00 32.76           C  
ANISOU 1184  CG  ASP A 145     4077   4392   3979   -817   -974    579       C  
ATOM   1185  OD1 ASP A 145     -18.590 158.681 388.842  1.00 31.27           O  
ANISOU 1185  OD1 ASP A 145     3855   4249   3775   -873   -958    529       O  
ATOM   1186  OD2 ASP A 145     -18.752 160.647 387.860  1.00 36.19           O1-
ANISOU 1186  OD2 ASP A 145     4488   4872   4390   -790  -1044    657       O1-
ATOM   1187  N   TYR A 146     -14.386 159.331 387.263  1.00 24.31           N  
ANISOU 1187  N   TYR A 146     3262   3147   2827   -951   -822    473       N  
ATOM   1188  CA  TYR A 146     -13.904 158.914 385.956  1.00 25.60           C  
ANISOU 1188  CA  TYR A 146     3492   3338   2896  -1051   -818    464       C  
ATOM   1189  C   TYR A 146     -13.250 157.513 386.036  1.00 28.10           C  
ANISOU 1189  C   TYR A 146     3845   3638   3194  -1121   -745    370       C  
ATOM   1190  O   TYR A 146     -13.619 156.656 385.255  1.00 27.96           O  
ANISOU 1190  O   TYR A 146     3842   3677   3104  -1211   -754    348       O  
ATOM   1191  CB  TYR A 146     -12.937 159.931 385.350  1.00 26.02           C  
ANISOU 1191  CB  TYR A 146     3611   3342   2933  -1045   -809    497       C  
ATOM   1192  CG  TYR A 146     -12.412 159.511 383.993  1.00 29.12           C  
ANISOU 1192  CG  TYR A 146     4073   3768   3223  -1153   -800    485       C  
ATOM   1193  CD1 TYR A 146     -13.219 159.583 382.857  1.00 30.12           C  
ANISOU 1193  CD1 TYR A 146     4200   3981   3262  -1211   -869    541       C  
ATOM   1194  CD2 TYR A 146     -11.153 158.925 383.861  1.00 30.22           C  
ANISOU 1194  CD2 TYR A 146     4271   3863   3346  -1199   -719    411       C  
ATOM   1195  CE1 TYR A 146     -12.750 159.167 381.607  1.00 31.09           C  
ANISOU 1195  CE1 TYR A 146     4389   4141   3282  -1317   -859    523       C  
ATOM   1196  CE2 TYR A 146     -10.678 158.501 382.617  1.00 31.70           C  
ANISOU 1196  CE2 TYR A 146     4522   4084   3438  -1300   -704    391       C  
ATOM   1197  CZ  TYR A 146     -11.466 158.658 381.493  1.00 34.40           C  
ANISOU 1197  CZ  TYR A 146     4870   4508   3691  -1361   -773    448       C  
ATOM   1198  OH  TYR A 146     -11.006 158.219 380.276  1.00 40.27           O  
ANISOU 1198  OH  TYR A 146     5679   5290   4332  -1467   -755    423       O  
ATOM   1199  N   CYS A 147     -12.267 157.283 386.935  1.00 24.67           N  
ANISOU 1199  N   CYS A 147     3428   3128   2819  -1080   -674    314       N  
ATOM   1200  CA  CYS A 147     -11.620 155.969 386.921  1.00 24.35           C  
ANISOU 1200  CA  CYS A 147     3427   3067   2757  -1137   -605    232       C  
ATOM   1201  C   CYS A 147     -12.575 154.848 387.315  1.00 26.56           C  
ANISOU 1201  C   CYS A 147     3672   3383   3038  -1168   -609    203       C  
ATOM   1202  O   CYS A 147     -12.537 153.785 386.685  1.00 25.96           O  
ANISOU 1202  O   CYS A 147     3636   3322   2905  -1255   -583    155       O  
ATOM   1203  CB  CYS A 147     -10.311 155.939 387.702  1.00 25.39           C  
ANISOU 1203  CB  CYS A 147     3583   3120   2944  -1086   -530    183       C  
ATOM   1204  SG  CYS A 147     -10.499 155.970 389.507  1.00 28.24           S  
ANISOU 1204  SG  CYS A 147     3879   3441   3409   -982   -513    173       S  
ATOM   1205  N   HIS A 148     -13.512 155.101 388.250  1.00 22.98           N  
ANISOU 1205  N   HIS A 148     3146   2947   2640  -1110   -643    233       N  
ATOM   1206  CA  HIS A 148     -14.496 154.067 388.613  1.00 23.04           C  
ANISOU 1206  CA  HIS A 148     3115   2996   2643  -1149   -647    208       C  
ATOM   1207  C   HIS A 148     -15.383 153.773 387.382  1.00 26.58           C  
ANISOU 1207  C   HIS A 148     3561   3536   3002  -1249   -703    227       C  
ATOM   1208  O   HIS A 148     -15.679 152.596 387.104  1.00 26.49           O  
ANISOU 1208  O   HIS A 148     3571   3546   2948  -1337   -681    178       O  
ATOM   1209  CB  HIS A 148     -15.343 154.533 389.809  1.00 22.88           C  
ANISOU 1209  CB  HIS A 148     3011   2988   2695  -1066   -674    240       C  
ATOM   1210  CG  HIS A 148     -14.542 154.715 391.079  1.00 23.75           C  
ANISOU 1210  CG  HIS A 148     3120   3020   2884   -979   -619    216       C  
ATOM   1211  CD2 HIS A 148     -13.291 154.296 391.391  1.00 23.18           C  
ANISOU 1211  CD2 HIS A 148     3103   2875   2827   -969   -551    166       C  
ATOM   1212  ND1 HIS A 148     -15.084 155.364 392.173  1.00 25.25           N  
ANISOU 1212  ND1 HIS A 148     3242   3212   3141   -894   -637    241       N  
ATOM   1213  CE1 HIS A 148     -14.151 155.343 393.119  1.00 23.94           C  
ANISOU 1213  CE1 HIS A 148     3094   2976   3025   -840   -580    209       C  
ATOM   1214  NE2 HIS A 148     -13.034 154.736 392.683  1.00 23.80           N  
ANISOU 1214  NE2 HIS A 148     3147   2916   2980   -879   -529    165       N  
ATOM   1215  N   SER A 149     -15.795 154.826 386.638  1.00 24.71           N  
ANISOU 1215  N   SER A 149     3304   3353   2734  -1237   -773    298       N  
ATOM   1216  CA  SER A 149     -16.629 154.672 385.415  1.00 26.10           C  
ANISOU 1216  CA  SER A 149     3472   3631   2816  -1328   -838    326       C  
ATOM   1217  C   SER A 149     -15.896 153.841 384.352  1.00 29.72           C  
ANISOU 1217  C   SER A 149     4019   4083   3189  -1440   -796    269       C  
ATOM   1218  O   SER A 149     -16.517 153.187 383.515  1.00 28.99           O  
ANISOU 1218  O   SER A 149     3931   4069   3015  -1543   -822    254       O  
ATOM   1219  CB  SER A 149     -17.018 156.036 384.826  1.00 26.59           C  
ANISOU 1219  CB  SER A 149     3506   3738   2860  -1280   -918    421       C  
ATOM   1220  OG  SER A 149     -16.026 156.602 383.984  1.00 31.89           O  
ANISOU 1220  OG  SER A 149     4254   4373   3491  -1295   -906    437       O  
ATOM   1221  N   MET A 150     -14.557 153.866 384.439  1.00 26.14           N  
ANISOU 1221  N   MET A 150     3634   3542   2757  -1417   -726    231       N  
ATOM   1222  CA  MET A 150     -13.641 153.148 383.565  1.00 25.68           C  
ANISOU 1222  CA  MET A 150     3662   3462   2635  -1503   -669    169       C  
ATOM   1223  C   MET A 150     -13.269 151.781 384.159  1.00 27.96           C  
ANISOU 1223  C   MET A 150     3981   3692   2950  -1527   -587     80       C  
ATOM   1224  O   MET A 150     -12.347 151.123 383.670  1.00 28.99           O  
ANISOU 1224  O   MET A 150     4185   3782   3048  -1575   -521     16       O  
ATOM   1225  CB  MET A 150     -12.408 154.026 383.314  1.00 25.89           C  
ANISOU 1225  CB  MET A 150     3734   3433   2668  -1460   -640    184       C  
ATOM   1226  CG  MET A 150     -12.744 155.304 382.534  1.00 28.89           C  
ANISOU 1226  CG  MET A 150     4105   3864   3007  -1452   -717    275       C  
ATOM   1227  SD  MET A 150     -13.066 154.968 380.767  1.00 32.85           S  
ANISOU 1227  SD  MET A 150     4655   4465   3361  -1592   -756    281       S  
ATOM   1228  CE  MET A 150     -11.415 154.721 380.227  1.00 29.24           C  
ANISOU 1228  CE  MET A 150     4293   3943   2874  -1632   -660    214       C  
ATOM   1229  N   GLY A 151     -14.014 151.363 385.176  1.00 26.24           N  
ANISOU 1229  N   GLY A 151     3711   3472   2787  -1497   -591     76       N  
ATOM   1230  CA  GLY A 151     -13.863 150.055 385.828  1.00 25.83           C  
ANISOU 1230  CA  GLY A 151     3687   3363   2763  -1518   -521      3       C  
ATOM   1231  C   GLY A 151     -12.546 149.836 386.551  1.00 27.74           C  
ANISOU 1231  C   GLY A 151     3970   3502   3067  -1446   -439    -38       C  
ATOM   1232  O   GLY A 151     -12.067 148.694 386.661  1.00 27.86           O  
ANISOU 1232  O   GLY A 151     4041   3461   3083  -1477   -368   -105       O  
ATOM   1233  N   ILE A 152     -11.970 150.917 387.091  1.00 24.84           N  
ANISOU 1233  N   ILE A 152     3576   3108   2754  -1349   -447      1       N  
ATOM   1234  CA  ILE A 152     -10.688 150.822 387.793  1.00 21.92           C  
ANISOU 1234  CA  ILE A 152     3232   2655   2440  -1277   -377    -34       C  
ATOM   1235  C   ILE A 152     -10.816 151.397 389.205  1.00 25.41           C  
ANISOU 1235  C   ILE A 152     3612   3074   2969  -1172   -388     -2       C  
ATOM   1236  O   ILE A 152     -11.415 152.460 389.398  1.00 25.37           O  
ANISOU 1236  O   ILE A 152     3553   3104   2983  -1131   -447     57       O  
ATOM   1237  CB  ILE A 152      -9.566 151.524 386.946  1.00 24.67           C  
ANISOU 1237  CB  ILE A 152     3623   2994   2756  -1281   -361    -35       C  
ATOM   1238  CG1 ILE A 152      -9.296 150.706 385.610  1.00 25.70           C  
ANISOU 1238  CG1 ILE A 152     3826   3143   2798  -1390   -330    -86       C  
ATOM   1239  CG2 ILE A 152      -8.259 151.720 387.762  1.00 23.13           C  
ANISOU 1239  CG2 ILE A 152     3432   2732   2624  -1196   -300    -60       C  
ATOM   1240  CD1 ILE A 152      -8.645 151.536 384.487  1.00 36.91           C  
ANISOU 1240  CD1 ILE A 152     5278   4589   4156  -1424   -339    -68       C  
ATOM   1241  N   MET A 153     -10.244 150.669 390.175  1.00 22.37           N  
ANISOU 1241  N   MET A 153     3238   2629   2633  -1127   -327    -42       N  
ATOM   1242  CA  MET A 153     -10.154 151.151 391.580  1.00 22.53           C  
ANISOU 1242  CA  MET A 153     3205   2624   2730  -1027   -325    -21       C  
ATOM   1243  C   MET A 153      -8.705 151.618 391.750  1.00 23.47           C  
ANISOU 1243  C   MET A 153     3344   2699   2874   -969   -283    -40       C  
ATOM   1244  O   MET A 153      -7.795 150.895 391.337  1.00 22.75           O  
ANISOU 1244  O   MET A 153     3307   2576   2763   -990   -227    -87       O  
ATOM   1245  CB  MET A 153     -10.352 149.986 392.588  1.00 24.42           C  
ANISOU 1245  CB  MET A 153     3448   2829   3004  -1013   -283    -51       C  
ATOM   1246  CG  MET A 153     -11.504 149.095 392.338  1.00 28.73           C  
ANISOU 1246  CG  MET A 153     3996   3403   3517  -1092   -296    -57       C  
ATOM   1247  SD  MET A 153     -11.468 147.766 393.590  1.00 29.99           S  
ANISOU 1247  SD  MET A 153     4176   3499   3718  -1070   -231    -89       S  
ATOM   1248  CE  MET A 153     -10.800 146.474 392.674  1.00 28.75           C  
ANISOU 1248  CE  MET A 153     4120   3287   3518  -1141   -166   -153       C  
ATOM   1249  N   HIS A 154      -8.477 152.767 392.384  1.00 21.33           N  
ANISOU 1249  N   HIS A 154     3031   2428   2646   -899   -305     -8       N  
ATOM   1250  CA  HIS A 154      -7.107 153.267 392.587  1.00 20.03           C  
ANISOU 1250  CA  HIS A 154     2878   2231   2503   -854   -266    -28       C  
ATOM   1251  C   HIS A 154      -6.378 152.455 393.673  1.00 22.27           C  
ANISOU 1251  C   HIS A 154     3158   2476   2827   -798   -208    -67       C  
ATOM   1252  O   HIS A 154      -5.219 152.030 393.475  1.00 22.01           O  
ANISOU 1252  O   HIS A 154     3156   2420   2788   -792   -155   -107       O  
ATOM   1253  CB  HIS A 154      -7.115 154.774 392.889  1.00 19.86           C  
ANISOU 1253  CB  HIS A 154     2818   2217   2511   -807   -304     16       C  
ATOM   1254  CG  HIS A 154      -5.736 155.340 393.034  1.00 22.47           C  
ANISOU 1254  CG  HIS A 154     3159   2523   2856   -777   -265     -7       C  
ATOM   1255  CD2 HIS A 154      -4.996 156.046 392.147  1.00 24.32           C  
ANISOU 1255  CD2 HIS A 154     3424   2757   3059   -809   -259     -4       C  
ATOM   1256  ND1 HIS A 154      -5.019 155.213 394.218  1.00 22.94           N  
ANISOU 1256  ND1 HIS A 154     3192   2562   2963   -712   -229    -34       N  
ATOM   1257  CE1 HIS A 154      -3.875 155.860 394.023  1.00 22.76           C  
ANISOU 1257  CE1 HIS A 154     3177   2532   2937   -708   -203    -51       C  
ATOM   1258  NE2 HIS A 154      -3.811 156.376 392.787  1.00 23.33           N  
ANISOU 1258  NE2 HIS A 154     3286   2612   2964   -767   -217    -34       N  
ATOM   1259  N   ARG A 155      -7.076 152.231 394.820  1.00 20.26           N  
ANISOU 1259  N   ARG A 155     2864   2221   2614   -755   -219    -52       N  
ATOM   1260  CA  ARG A 155      -6.603 151.402 395.969  1.00 20.15           C  
ANISOU 1260  CA  ARG A 155     2845   2175   2635   -700   -174    -76       C  
ATOM   1261  C   ARG A 155      -5.406 151.972 396.709  1.00 22.95           C  
ANISOU 1261  C   ARG A 155     3177   2521   3024   -629   -149    -88       C  
ATOM   1262  O   ARG A 155      -4.828 151.256 397.537  1.00 21.73           O  
ANISOU 1262  O   ARG A 155     3021   2345   2890   -581   -110   -107       O  
ATOM   1263  CB  ARG A 155      -6.290 149.941 395.552  1.00 20.80           C  
ANISOU 1263  CB  ARG A 155     2988   2222   2693   -735   -121   -116       C  
ATOM   1264  CG  ARG A 155      -7.460 149.258 394.800  1.00 23.01           C  
ANISOU 1264  CG  ARG A 155     3296   2514   2933   -823   -141   -114       C  
ATOM   1265  CD  ARG A 155      -7.320 147.748 394.793  1.00 22.72           C  
ANISOU 1265  CD  ARG A 155     3319   2426   2886   -849    -83   -153       C  
ATOM   1266  NE  ARG A 155      -6.043 147.344 394.198  1.00 22.36           N  
ANISOU 1266  NE  ARG A 155     3322   2344   2827   -840    -28   -196       N  
ATOM   1267  CZ  ARG A 155      -5.631 146.082 394.105  1.00 23.58           C  
ANISOU 1267  CZ  ARG A 155     3538   2442   2978   -846     34   -237       C  
ATOM   1268  NH1 ARG A 155      -6.396 145.096 394.543  1.00 21.09           N1+
ANISOU 1268  NH1 ARG A 155     3251   2095   2668   -870     47   -237       N1+
ATOM   1269  NH2 ARG A 155      -4.472 145.798 393.515  1.00 23.90           N  
ANISOU 1269  NH2 ARG A 155     3617   2458   3007   -833     85   -279       N  
ATOM   1270  N   ASP A 156      -5.029 153.234 396.438  1.00 19.32           N  
ANISOU 1270  N   ASP A 156     2698   2077   2566   -622   -171    -76       N  
ATOM   1271  CA  ASP A 156      -3.926 153.857 397.184  1.00 19.25           C  
ANISOU 1271  CA  ASP A 156     2661   2067   2586   -565   -148    -91       C  
ATOM   1272  C   ASP A 156      -4.120 155.353 397.294  1.00 20.37           C  
ANISOU 1272  C   ASP A 156     2775   2221   2746   -555   -187    -65       C  
ATOM   1273  O   ASP A 156      -3.161 156.122 397.200  1.00 20.59           O  
ANISOU 1273  O   ASP A 156     2800   2249   2774   -550   -172    -78       O  
ATOM   1274  CB  ASP A 156      -2.540 153.470 396.605  1.00 20.62           C  
ANISOU 1274  CB  ASP A 156     2863   2233   2738   -572    -98   -132       C  
ATOM   1275  CG  ASP A 156      -1.370 153.628 397.573  1.00 26.53           C  
ANISOU 1275  CG  ASP A 156     3575   2990   3514   -507    -66   -156       C  
ATOM   1276  OD1 ASP A 156      -1.614 153.730 398.794  1.00 25.85           O  
ANISOU 1276  OD1 ASP A 156     3449   2911   3461   -455    -77   -145       O  
ATOM   1277  OD2 ASP A 156      -0.227 153.657 397.108  1.00 26.65           O1-
ANISOU 1277  OD2 ASP A 156     3598   3014   3515   -512    -31   -187       O1-
ATOM   1278  N   VAL A 157      -5.386 155.777 397.530  1.00 19.48           N  
ANISOU 1278  N   VAL A 157     2637   2117   2646   -551   -232    -27       N  
ATOM   1279  CA  VAL A 157      -5.693 157.202 397.699  1.00 20.00           C  
ANISOU 1279  CA  VAL A 157     2678   2183   2735   -532   -267      1       C  
ATOM   1280  C   VAL A 157      -5.073 157.647 399.065  1.00 23.11           C  
ANISOU 1280  C   VAL A 157     3035   2575   3172   -469   -246    -22       C  
ATOM   1281  O   VAL A 157      -5.318 157.031 400.106  1.00 22.14           O  
ANISOU 1281  O   VAL A 157     2883   2461   3068   -432   -235    -31       O  
ATOM   1282  CB  VAL A 157      -7.216 157.467 397.601  1.00 23.47           C  
ANISOU 1282  CB  VAL A 157     3095   2640   3181   -534   -319     45       C  
ATOM   1283  CG1 VAL A 157      -7.551 158.913 397.961  1.00 25.57           C  
ANISOU 1283  CG1 VAL A 157     3335   2897   3483   -494   -349     72       C  
ATOM   1284  CG2 VAL A 157      -7.742 157.131 396.190  1.00 23.10           C  
ANISOU 1284  CG2 VAL A 157     3085   2609   3084   -603   -346     67       C  
ATOM   1285  N   LYS A 158      -4.230 158.678 399.014  1.00 21.08           N  
ANISOU 1285  N   LYS A 158     2780   2307   2921   -466   -237    -33       N  
ATOM   1286  CA  LYS A 158      -3.560 159.257 400.182  1.00 19.86           C  
ANISOU 1286  CA  LYS A 158     2591   2155   2797   -421   -217    -59       C  
ATOM   1287  C   LYS A 158      -2.882 160.560 399.733  1.00 22.63           C  
ANISOU 1287  C   LYS A 158     2962   2488   3151   -445   -214    -62       C  
ATOM   1288  O   LYS A 158      -2.650 160.739 398.530  1.00 21.62           O  
ANISOU 1288  O   LYS A 158     2875   2349   2992   -495   -217    -49       O  
ATOM   1289  CB  LYS A 158      -2.537 158.267 400.776  1.00 21.76           C  
ANISOU 1289  CB  LYS A 158     2819   2418   3032   -401   -175    -98       C  
ATOM   1290  CG  LYS A 158      -1.437 157.871 399.810  1.00 22.96           C  
ANISOU 1290  CG  LYS A 158     3001   2571   3150   -437   -144   -122       C  
ATOM   1291  CD  LYS A 158      -0.448 156.947 400.473  1.00 25.00           C  
ANISOU 1291  CD  LYS A 158     3239   2853   3407   -400   -104   -155       C  
ATOM   1292  CE  LYS A 158       0.602 156.485 399.483  1.00 27.85           C  
ANISOU 1292  CE  LYS A 158     3626   3219   3737   -430    -68   -183       C  
ATOM   1293  NZ  LYS A 158       1.698 155.769 400.171  1.00 35.18           N1+
ANISOU 1293  NZ  LYS A 158     4523   4176   4669   -381    -29   -215       N1+
ATOM   1294  N   PRO A 159      -2.511 161.452 400.682  1.00 20.78           N  
ANISOU 1294  N   PRO A 159     2700   2249   2944   -417   -205    -83       N  
ATOM   1295  CA  PRO A 159      -1.911 162.734 400.279  1.00 20.58           C  
ANISOU 1295  CA  PRO A 159     2702   2197   2923   -448   -199    -87       C  
ATOM   1296  C   PRO A 159      -0.681 162.558 399.372  1.00 22.68           C  
ANISOU 1296  C   PRO A 159     2994   2474   3149   -501   -169   -109       C  
ATOM   1297  O   PRO A 159      -0.501 163.346 398.447  1.00 23.15           O  
ANISOU 1297  O   PRO A 159     3096   2507   3193   -547   -172    -90       O  
ATOM   1298  CB  PRO A 159      -1.551 163.380 401.632  1.00 22.75           C  
ANISOU 1298  CB  PRO A 159     2938   2477   3229   -413   -184   -124       C  
ATOM   1299  CG  PRO A 159      -2.663 162.883 402.555  1.00 27.63           C  
ANISOU 1299  CG  PRO A 159     3519   3109   3870   -359   -203   -111       C  
ATOM   1300  CD  PRO A 159      -2.775 161.423 402.147  1.00 23.57           C  
ANISOU 1300  CD  PRO A 159     3007   2621   3329   -363   -203   -101       C  
ATOM   1301  N   HIS A 160       0.182 161.566 399.654  1.00 21.13           N  
ANISOU 1301  N   HIS A 160     2773   2318   2937   -492   -136   -146       N  
ATOM   1302  CA  HIS A 160       1.392 161.334 398.854  1.00 24.47           C  
ANISOU 1302  CA  HIS A 160     3211   2761   3324   -537   -100   -175       C  
ATOM   1303  C   HIS A 160       1.017 161.038 397.380  1.00 25.39           C  
ANISOU 1303  C   HIS A 160     3382   2861   3405   -588   -110   -145       C  
ATOM   1304  O   HIS A 160       1.840 161.269 396.488  1.00 25.82           O  
ANISOU 1304  O   HIS A 160     3463   2922   3426   -641    -85   -158       O  
ATOM   1305  CB  HIS A 160       2.205 160.153 399.424  1.00 29.09           C  
ANISOU 1305  CB  HIS A 160     3756   3392   3904   -500    -67   -212       C  
ATOM   1306  CG  HIS A 160       3.598 160.075 398.883  1.00 37.11           C  
ANISOU 1306  CG  HIS A 160     4767   4442   4892   -533    -24   -252       C  
ATOM   1307  CD2 HIS A 160       4.156 159.172 398.045  1.00 42.36           C  
ANISOU 1307  CD2 HIS A 160     5447   5122   5527   -548      7   -268       C  
ATOM   1308  ND1 HIS A 160       4.561 161.025 399.219  1.00 41.99           N  
ANISOU 1308  ND1 HIS A 160     5358   5084   5510   -556     -5   -284       N  
ATOM   1309  CE1 HIS A 160       5.661 160.677 398.560  1.00 42.08           C  
ANISOU 1309  CE1 HIS A 160     5364   5133   5492   -584     35   -315       C  
ATOM   1310  NE2 HIS A 160       5.478 159.562 397.858  1.00 42.51           N  
ANISOU 1310  NE2 HIS A 160     5443   5181   5529   -576     44   -308       N  
ATOM   1311  N   ASN A 161      -0.217 160.512 397.137  1.00 18.59           N  
ANISOU 1311  N   ASN A 161     2535   1985   2544   -578   -144   -107       N  
ATOM   1312  CA  ASN A 161      -0.657 160.182 395.763  1.00 19.19           C  
ANISOU 1312  CA  ASN A 161     2660   2056   2577   -631   -158    -80       C  
ATOM   1313  C   ASN A 161      -1.595 161.250 395.135  1.00 23.16           C  
ANISOU 1313  C   ASN A 161     3192   2530   3077   -653   -207    -22       C  
ATOM   1314  O   ASN A 161      -2.246 160.979 394.128  1.00 24.36           O  
ANISOU 1314  O   ASN A 161     3377   2687   3193   -690   -233     11       O  
ATOM   1315  CB  ASN A 161      -1.256 158.781 395.690  1.00 19.63           C  
ANISOU 1315  CB  ASN A 161     2717   2122   2620   -621   -160    -83       C  
ATOM   1316  CG  ASN A 161      -0.179 157.747 395.898  1.00 26.91           C  
ANISOU 1316  CG  ASN A 161     3628   3061   3534   -608   -107   -133       C  
ATOM   1317  ND2 ASN A 161      -0.547 156.520 396.220  1.00 22.89           N  
ANISOU 1317  ND2 ASN A 161     3117   2550   3028   -583    -97   -142       N  
ATOM   1318  OD1 ASN A 161       1.006 158.020 395.658  1.00 25.99           O  
ANISOU 1318  OD1 ASN A 161     3510   2960   3405   -623    -70   -165       O  
ATOM   1319  N   VAL A 162      -1.586 162.459 395.680  1.00 20.50           N  
ANISOU 1319  N   VAL A 162     2848   2166   2774   -632   -216    -11       N  
ATOM   1320  CA  VAL A 162      -2.370 163.586 395.128  1.00 20.01           C  
ANISOU 1320  CA  VAL A 162     2820   2068   2716   -641   -258     48       C  
ATOM   1321  C   VAL A 162      -1.359 164.726 394.931  1.00 24.83           C  
ANISOU 1321  C   VAL A 162     3461   2648   3324   -678   -230     37       C  
ATOM   1322  O   VAL A 162      -0.744 165.175 395.900  1.00 23.02           O  
ANISOU 1322  O   VAL A 162     3206   2412   3127   -657   -202     -2       O  
ATOM   1323  CB  VAL A 162      -3.567 163.991 396.029  1.00 24.50           C  
ANISOU 1323  CB  VAL A 162     3353   2620   3337   -575   -296     75       C  
ATOM   1324  CG1 VAL A 162      -4.265 165.264 395.506  1.00 25.53           C  
ANISOU 1324  CG1 VAL A 162     3518   2706   3478   -571   -334    136       C  
ATOM   1325  CG2 VAL A 162      -4.573 162.835 396.143  1.00 24.27           C  
ANISOU 1325  CG2 VAL A 162     3293   2625   3302   -555   -319     85       C  
ATOM   1326  N   MET A 163      -1.186 165.167 393.670  1.00 21.88           N  
ANISOU 1326  N   MET A 163     3145   2263   2906   -739   -235     70       N  
ATOM   1327  CA  MET A 163      -0.234 166.235 393.332  1.00 23.41           C  
ANISOU 1327  CA  MET A 163     3380   2427   3090   -789   -205     66       C  
ATOM   1328  C   MET A 163      -1.054 167.522 393.246  1.00 27.79           C  
ANISOU 1328  C   MET A 163     3973   2914   3671   -769   -243    129       C  
ATOM   1329  O   MET A 163      -2.023 167.565 392.495  1.00 26.64           O  
ANISOU 1329  O   MET A 163     3851   2762   3507   -765   -290    194       O  
ATOM   1330  CB  MET A 163       0.378 165.894 391.943  1.00 26.09           C  
ANISOU 1330  CB  MET A 163     3764   2793   3357   -870   -187     70       C  
ATOM   1331  CG  MET A 163       1.524 166.750 391.527  1.00 31.38           C  
ANISOU 1331  CG  MET A 163     4471   3448   4004   -937   -144     55       C  
ATOM   1332  SD  MET A 163       1.156 168.524 391.329  1.00 36.80           S  
ANISOU 1332  SD  MET A 163     5225   4046   4710   -951   -167    122       S  
ATOM   1333  CE  MET A 163      -0.038 168.507 389.896  1.00 33.72           C  
ANISOU 1333  CE  MET A 163     4895   3650   4268   -967   -231    221       C  
ATOM   1334  N   ILE A 164      -0.708 168.536 394.020  1.00 25.63           N  
ANISOU 1334  N   ILE A 164     3703   2595   3442   -755   -224    111       N  
ATOM   1335  CA  ILE A 164      -1.379 169.829 393.924  1.00 26.61           C  
ANISOU 1335  CA  ILE A 164     3874   2641   3596   -735   -250    169       C  
ATOM   1336  C   ILE A 164      -0.349 170.876 393.519  1.00 29.77           C  
ANISOU 1336  C   ILE A 164     4336   2994   3980   -805   -210    163       C  
ATOM   1337  O   ILE A 164       0.706 170.981 394.145  1.00 29.09           O  
ANISOU 1337  O   ILE A 164     4230   2921   3902   -837   -161     95       O  
ATOM   1338  CB  ILE A 164      -2.154 170.222 395.208  1.00 30.39           C  
ANISOU 1338  CB  ILE A 164     4312   3090   4146   -648   -264    160       C  
ATOM   1339  CG1 ILE A 164      -3.317 169.219 395.494  1.00 31.01           C  
ANISOU 1339  CG1 ILE A 164     4332   3217   4235   -585   -306    177       C  
ATOM   1340  CG2 ILE A 164      -2.639 171.687 395.170  1.00 30.81           C  
ANISOU 1340  CG2 ILE A 164     4422   3048   4238   -625   -277    208       C  
ATOM   1341  CD1 ILE A 164      -4.109 169.503 396.719  1.00 37.24           C  
ANISOU 1341  CD1 ILE A 164     5075   3989   5087   -504   -317    165       C  
ATOM   1342  N   ASP A 165      -0.659 171.611 392.446  1.00 28.52           N  
ANISOU 1342  N   ASP A 165     4252   2788   3795   -836   -233    237       N  
ATOM   1343  CA  ASP A 165       0.100 172.772 391.962  1.00 30.10           C  
ANISOU 1343  CA  ASP A 165     4530   2924   3982   -906   -200    252       C  
ATOM   1344  C   ASP A 165      -0.838 173.933 392.265  1.00 32.88           C  
ANISOU 1344  C   ASP A 165     4924   3177   4389   -843   -229    310       C  
ATOM   1345  O   ASP A 165      -1.675 174.299 391.442  1.00 32.68           O  
ANISOU 1345  O   ASP A 165     4946   3121   4352   -822   -276    399       O  
ATOM   1346  CB  ASP A 165       0.353 172.657 390.460  1.00 31.75           C  
ANISOU 1346  CB  ASP A 165     4798   3152   4111   -984   -206    303       C  
ATOM   1347  CG  ASP A 165       1.098 173.830 389.867  1.00 40.24           C  
ANISOU 1347  CG  ASP A 165     5962   4162   5164  -1064   -171    327       C  
ATOM   1348  OD1 ASP A 165       1.324 174.823 390.594  1.00 37.81           O  
ANISOU 1348  OD1 ASP A 165     5679   3780   4908  -1057   -146    309       O  
ATOM   1349  OD2 ASP A 165       1.428 173.767 388.670  1.00 44.35           O1-
ANISOU 1349  OD2 ASP A 165     6532   4703   5613  -1138   -168    363       O1-
ATOM   1350  N   HIS A 166      -0.764 174.421 393.498  1.00 31.30           N  
ANISOU 1350  N   HIS A 166     4699   2940   4254   -802   -205    259       N  
ATOM   1351  CA  HIS A 166      -1.659 175.440 394.039  1.00 32.05           C  
ANISOU 1351  CA  HIS A 166     4822   2942   4415   -726   -224    294       C  
ATOM   1352  C   HIS A 166      -1.676 176.743 393.255  1.00 37.74           C  
ANISOU 1352  C   HIS A 166     5651   3555   5134   -754   -222    366       C  
ATOM   1353  O   HIS A 166      -2.746 177.344 393.122  1.00 36.15           O  
ANISOU 1353  O   HIS A 166     5479   3289   4969   -677   -263    439       O  
ATOM   1354  CB  HIS A 166      -1.351 175.712 395.517  1.00 32.86           C  
ANISOU 1354  CB  HIS A 166     4881   3030   4574   -699   -184    207       C  
ATOM   1355  CG  HIS A 166      -2.409 176.508 396.217  1.00 36.82           C  
ANISOU 1355  CG  HIS A 166     5390   3453   5148   -603   -202    230       C  
ATOM   1356  CD2 HIS A 166      -2.282 177.584 397.027  1.00 40.08           C  
ANISOU 1356  CD2 HIS A 166     5836   3777   5614   -591   -165    194       C  
ATOM   1357  ND1 HIS A 166      -3.761 176.196 396.091  1.00 38.43           N  
ANISOU 1357  ND1 HIS A 166     5561   3667   5372   -510   -261    292       N  
ATOM   1358  CE1 HIS A 166      -4.406 177.085 396.826  1.00 39.30           C  
ANISOU 1358  CE1 HIS A 166     5683   3699   5550   -438   -257    294       C  
ATOM   1359  NE2 HIS A 166      -3.559 177.948 397.409  1.00 40.26           N  
ANISOU 1359  NE2 HIS A 166     5851   3753   5694   -481   -199    234       N  
ATOM   1360  N   GLU A 167      -0.512 177.154 392.717  1.00 36.57           N  
ANISOU 1360  N   GLU A 167     5562   3389   4944   -861   -176    349       N  
ATOM   1361  CA  GLU A 167      -0.351 178.383 391.915  1.00 38.95           C  
ANISOU 1361  CA  GLU A 167     5980   3584   5234   -909   -164    416       C  
ATOM   1362  C   GLU A 167      -1.261 178.337 390.665  1.00 44.07           C  
ANISOU 1362  C   GLU A 167     6673   4230   5843   -882   -229    536       C  
ATOM   1363  O   GLU A 167      -1.836 179.353 390.278  1.00 44.74           O  
ANISOU 1363  O   GLU A 167     6838   4215   5948   -848   -250    620       O  
ATOM   1364  CB  GLU A 167       1.129 178.542 391.503  1.00 40.87           C  
ANISOU 1364  CB  GLU A 167     6261   3844   5424  -1045   -100    368       C  
ATOM   1365  CG  GLU A 167       1.428 179.866 390.801  1.00 58.11           C  
ANISOU 1365  CG  GLU A 167     8572   5910   7596  -1110    -75    428       C  
ATOM   1366  CD  GLU A 167       2.817 180.083 390.224  1.00 87.80           C  
ANISOU 1366  CD  GLU A 167    12377   9689  11294  -1255    -13    393       C  
ATOM   1367  OE1 GLU A 167       3.165 181.259 389.970  1.00 84.34           O  
ANISOU 1367  OE1 GLU A 167    12042   9144  10861  -1315     23    421       O  
ATOM   1368  OE2 GLU A 167       3.543 179.088 389.987  1.00 86.39           O1-
ANISOU 1368  OE2 GLU A 167    12133   9629  11063  -1310      4    340       O1-
ATOM   1369  N   HIS A 168      -1.431 177.151 390.105  1.00 39.70           N  
ANISOU 1369  N   HIS A 168     6062   3786   5234   -890   -262    541       N  
ATOM   1370  CA  HIS A 168      -2.269 176.943 388.945  1.00 39.88           C  
ANISOU 1370  CA  HIS A 168     6111   3834   5207   -874   -326    643       C  
ATOM   1371  C   HIS A 168      -3.600 176.254 389.223  1.00 39.71           C  
ANISOU 1371  C   HIS A 168     6012   3865   5211   -769   -392    670       C  
ATOM   1372  O   HIS A 168      -4.335 175.943 388.328  1.00 38.80           O  
ANISOU 1372  O   HIS A 168     5900   3791   5051   -757   -450    745       O  
ATOM   1373  CB  HIS A 168      -1.474 176.206 387.901  1.00 41.92           C  
ANISOU 1373  CB  HIS A 168     6382   4176   5371   -982   -310    633       C  
ATOM   1374  CG  HIS A 168      -0.308 176.982 387.403  1.00 47.06           C  
ANISOU 1374  CG  HIS A 168     7118   4778   5987  -1091   -250    628       C  
ATOM   1375  CD2 HIS A 168      -0.245 178.083 386.633  1.00 49.24           C  
ANISOU 1375  CD2 HIS A 168     7503   4967   6240  -1131   -249    710       C  
ATOM   1376  ND1 HIS A 168       0.987 176.665 387.720  1.00 50.81           N  
ANISOU 1376  ND1 HIS A 168     7565   5294   6444  -1173   -181    530       N  
ATOM   1377  CE1 HIS A 168       1.803 177.531 387.160  1.00 50.77           C  
ANISOU 1377  CE1 HIS A 168     7647   5237   6406  -1267   -137    546       C  
ATOM   1378  NE2 HIS A 168       1.076 178.405 386.500  1.00 50.15           N  
ANISOU 1378  NE2 HIS A 168     7657   5073   6324  -1246   -176    656       N  
ATOM   1379  N   ARG A 169      -3.880 176.052 390.493  1.00 34.67           N  
ANISOU 1379  N   ARG A 169     5303   3228   4643   -699   -382    606       N  
ATOM   1380  CA  ARG A 169      -5.109 175.398 390.988  1.00 34.67           C  
ANISOU 1380  CA  ARG A 169     5217   3279   4677   -601   -434    617       C  
ATOM   1381  C   ARG A 169      -5.321 174.105 390.190  1.00 36.17           C  
ANISOU 1381  C   ARG A 169     5366   3585   4794   -638   -469    627       C  
ATOM   1382  O   ARG A 169      -6.400 173.815 389.670  1.00 35.08           O  
ANISOU 1382  O   ARG A 169     5205   3487   4639   -596   -533    693       O  
ATOM   1383  CB  ARG A 169      -6.307 176.378 390.970  1.00 38.02           C  
ANISOU 1383  CB  ARG A 169     5668   3628   5152   -500   -482    705       C  
ATOM   1384  CG  ARG A 169      -6.085 177.539 391.957  1.00 46.55           C  
ANISOU 1384  CG  ARG A 169     6783   4591   6313   -460   -435    672       C  
ATOM   1385  CD  ARG A 169      -7.342 178.315 392.308  1.00 61.17           C  
ANISOU 1385  CD  ARG A 169     8631   6376   8233   -334   -473    733       C  
ATOM   1386  NE  ARG A 169      -8.170 177.600 393.277  1.00 65.60           N  
ANISOU 1386  NE  ARG A 169     9082   7006   8838   -253   -491    688       N  
ATOM   1387  CZ  ARG A 169      -8.022 177.662 394.597  1.00 74.90           C  
ANISOU 1387  CZ  ARG A 169    10217   8166  10075   -221   -446    599       C  
ATOM   1388  NH1 ARG A 169      -7.078 178.431 395.132  1.00 59.76           N1+
ANISOU 1388  NH1 ARG A 169     8357   6165   8182   -264   -381    542       N1+
ATOM   1389  NH2 ARG A 169      -8.813 176.953 395.392  1.00 53.04           N  
ANISOU 1389  NH2 ARG A 169     7350   5469   7335   -154   -465    567       N  
ATOM   1390  N   LYS A 170      -4.224 173.345 390.075  1.00 31.13           N  
ANISOU 1390  N   LYS A 170     4718   3000   4111   -722   -423    556       N  
ATOM   1391  CA  LYS A 170      -4.134 172.118 389.291  1.00 30.42           C  
ANISOU 1391  CA  LYS A 170     4602   3008   3948   -776   -436    548       C  
ATOM   1392  C   LYS A 170      -3.924 170.914 390.210  1.00 30.66           C  
ANISOU 1392  C   LYS A 170     4547   3104   3998   -760   -411    457       C  
ATOM   1393  O   LYS A 170      -3.093 170.974 391.135  1.00 29.19           O  
ANISOU 1393  O   LYS A 170     4340   2904   3847   -762   -358    382       O  
ATOM   1394  CB  LYS A 170      -2.951 172.291 388.321  1.00 33.63           C  
ANISOU 1394  CB  LYS A 170     5078   3414   4284   -886   -394    542       C  
ATOM   1395  CG  LYS A 170      -2.562 171.080 387.484  1.00 41.70           C  
ANISOU 1395  CG  LYS A 170     6087   4531   5226   -958   -387    515       C  
ATOM   1396  CD  LYS A 170      -1.427 171.513 386.558  1.00 52.95           C  
ANISOU 1396  CD  LYS A 170     7585   5947   6588  -1063   -342    517       C  
ATOM   1397  CE  LYS A 170      -0.923 170.429 385.651  1.00 60.18           C  
ANISOU 1397  CE  LYS A 170     8496   6949   7420  -1140   -323    485       C  
ATOM   1398  NZ  LYS A 170       0.106 170.953 384.724  1.00 65.39           N1+
ANISOU 1398  NZ  LYS A 170     9228   7601   8014  -1243   -279    491       N1+
ATOM   1399  N   LEU A 171      -4.659 169.831 389.943  1.00 26.38           N  
ANISOU 1399  N   LEU A 171     3959   2635   3429   -747   -449    464       N  
ATOM   1400  CA  LEU A 171      -4.548 168.620 390.764  1.00 23.84           C  
ANISOU 1400  CA  LEU A 171     3566   2371   3123   -730   -426    387       C  
ATOM   1401  C   LEU A 171      -4.429 167.410 389.872  1.00 24.89           C  
ANISOU 1401  C   LEU A 171     3696   2576   3184   -792   -428    375       C  
ATOM   1402  O   LEU A 171      -5.135 167.316 388.847  1.00 24.82           O  
ANISOU 1402  O   LEU A 171     3711   2595   3125   -815   -476    435       O  
ATOM   1403  CB  LEU A 171      -5.788 168.475 391.695  1.00 23.51           C  
ANISOU 1403  CB  LEU A 171     3457   2335   3140   -638   -466    399       C  
ATOM   1404  CG  LEU A 171      -5.811 167.285 392.687  1.00 22.98           C  
ANISOU 1404  CG  LEU A 171     3318   2319   3095   -613   -445    329       C  
ATOM   1405  CD1 LEU A 171      -6.570 167.666 393.954  1.00 24.17           C  
ANISOU 1405  CD1 LEU A 171     3416   2447   3321   -525   -455    323       C  
ATOM   1406  CD2 LEU A 171      -6.502 166.033 392.099  1.00 22.27           C  
ANISOU 1406  CD2 LEU A 171     3203   2301   2959   -635   -476    338       C  
ATOM   1407  N   ARG A 172      -3.614 166.429 390.314  1.00 21.33           N  
ANISOU 1407  N   ARG A 172     3215   2161   2730   -811   -379    294       N  
ATOM   1408  CA  ARG A 172      -3.547 165.140 389.618  1.00 22.21           C  
ANISOU 1408  CA  ARG A 172     3322   2335   2782   -859   -373    270       C  
ATOM   1409  C   ARG A 172      -3.519 164.017 390.635  1.00 25.48           C  
ANISOU 1409  C   ARG A 172     3676   2776   3231   -819   -348    206       C  
ATOM   1410  O   ARG A 172      -2.794 164.101 391.634  1.00 24.86           O  
ANISOU 1410  O   ARG A 172     3568   2682   3196   -789   -309    157       O  
ATOM   1411  CB  ARG A 172      -2.288 165.021 388.747  1.00 23.02           C  
ANISOU 1411  CB  ARG A 172     3471   2451   2825   -943   -322    238       C  
ATOM   1412  CG  ARG A 172      -2.219 165.995 387.563  1.00 24.06           C  
ANISOU 1412  CG  ARG A 172     3674   2563   2903  -1002   -340    302       C  
ATOM   1413  CD  ARG A 172      -3.271 165.651 386.512  1.00 24.21           C  
ANISOU 1413  CD  ARG A 172     3713   2622   2863  -1026   -399    365       C  
ATOM   1414  NE  ARG A 172      -3.053 166.503 385.327  1.00 29.19           N  
ANISOU 1414  NE  ARG A 172     4418   3241   3431  -1090   -411    426       N  
ATOM   1415  CZ  ARG A 172      -3.569 167.715 385.139  1.00 40.71           C  
ANISOU 1415  CZ  ARG A 172     5914   4651   4902  -1066   -453    511       C  
ATOM   1416  NH1 ARG A 172      -4.400 168.237 386.031  1.00 31.81           N1+
ANISOU 1416  NH1 ARG A 172     4753   3484   3851   -974   -489    540       N1+
ATOM   1417  NH2 ARG A 172      -3.285 168.401 384.039  1.00 37.42           N  
ANISOU 1417  NH2 ARG A 172     5572   4225   4421  -1130   -458    567       N  
ATOM   1418  N   LEU A 173      -4.257 162.943 390.337  1.00 21.87           N  
ANISOU 1418  N   LEU A 173     3201   2360   2747   -827   -371    206       N  
ATOM   1419  CA  LEU A 173      -4.240 161.716 391.118  1.00 21.59           C  
ANISOU 1419  CA  LEU A 173     3124   2348   2733   -801   -345    151       C  
ATOM   1420  C   LEU A 173      -3.156 160.878 390.436  1.00 25.21           C  
ANISOU 1420  C   LEU A 173     3611   2826   3140   -861   -291     98       C  
ATOM   1421  O   LEU A 173      -3.223 160.602 389.225  1.00 26.16           O  
ANISOU 1421  O   LEU A 173     3773   2969   3195   -927   -298    111       O  
ATOM   1422  CB  LEU A 173      -5.628 161.054 391.078  1.00 22.37           C  
ANISOU 1422  CB  LEU A 173     3196   2477   2826   -791   -394    179       C  
ATOM   1423  CG  LEU A 173      -5.786 159.713 391.834  1.00 25.51           C  
ANISOU 1423  CG  LEU A 173     3559   2892   3241   -772   -370    130       C  
ATOM   1424  CD1 LEU A 173      -5.369 159.822 393.361  1.00 25.02           C  
ANISOU 1424  CD1 LEU A 173     3452   2807   3248   -699   -339     97       C  
ATOM   1425  CD2 LEU A 173      -7.210 159.221 391.697  1.00 26.33           C  
ANISOU 1425  CD2 LEU A 173     3638   3031   3335   -777   -420    163       C  
ATOM   1426  N   ILE A 174      -2.123 160.528 391.205  1.00 21.85           N  
ANISOU 1426  N   ILE A 174     3163   2396   2743   -836   -237     39       N  
ATOM   1427  CA  ILE A 174      -0.924 159.853 390.704  1.00 21.82           C  
ANISOU 1427  CA  ILE A 174     3177   2411   2703   -876   -177    -18       C  
ATOM   1428  C   ILE A 174      -0.714 158.470 391.328  1.00 24.89           C  
ANISOU 1428  C   ILE A 174     3539   2811   3108   -841   -141    -69       C  
ATOM   1429  O   ILE A 174      -1.491 158.031 392.190  1.00 24.13           O  
ANISOU 1429  O   ILE A 174     3410   2708   3050   -792   -163    -61       O  
ATOM   1430  CB  ILE A 174       0.347 160.788 390.939  1.00 24.22           C  
ANISOU 1430  CB  ILE A 174     3476   2706   3019   -882   -137    -40       C  
ATOM   1431  CG1 ILE A 174       0.629 160.941 392.467  1.00 24.13           C  
ANISOU 1431  CG1 ILE A 174     3407   2686   3074   -809   -126    -67       C  
ATOM   1432  CG2 ILE A 174       0.209 162.178 390.220  1.00 25.84           C  
ANISOU 1432  CG2 ILE A 174     3726   2887   3203   -927   -165     14       C  
ATOM   1433  CD1 ILE A 174       1.918 161.746 392.904  1.00 24.47           C  
ANISOU 1433  CD1 ILE A 174     3432   2733   3131   -816    -85   -103       C  
ATOM   1434  N   ASP A 175       0.375 157.808 390.902  1.00 21.79           N  
ANISOU 1434  N   ASP A 175     3157   2433   2688   -864    -83   -122       N  
ATOM   1435  CA  ASP A 175       0.802 156.453 391.313  1.00 22.11           C  
ANISOU 1435  CA  ASP A 175     3185   2477   2740   -830    -38   -174       C  
ATOM   1436  C   ASP A 175      -0.281 155.384 391.268  1.00 24.97           C  
ANISOU 1436  C   ASP A 175     3563   2828   3095   -832    -57   -167       C  
ATOM   1437  O   ASP A 175      -0.795 154.896 392.299  1.00 24.37           O  
ANISOU 1437  O   ASP A 175     3457   2739   3063   -776    -67   -163       O  
ATOM   1438  CB  ASP A 175       1.509 156.425 392.669  1.00 24.21           C  
ANISOU 1438  CB  ASP A 175     3393   2744   3060   -754    -14   -201       C  
ATOM   1439  CG  ASP A 175       2.331 155.142 392.863  1.00 31.51           C  
ANISOU 1439  CG  ASP A 175     4310   3674   3987   -719     44   -255       C  
ATOM   1440  OD1 ASP A 175       2.145 154.175 392.072  1.00 28.39           O  
ANISOU 1440  OD1 ASP A 175     3957   3271   3558   -751     66   -272       O  
ATOM   1441  OD2 ASP A 175       3.181 155.122 393.764  1.00 37.59           O1-
ANISOU 1441  OD2 ASP A 175     5032   4460   4788   -663     69   -279       O1-
ATOM   1442  N   TRP A 176      -0.527 154.915 390.048  1.00 22.50           N  
ANISOU 1442  N   TRP A 176     3300   2525   2724   -902    -53   -173       N  
ATOM   1443  CA  TRP A 176      -1.531 153.904 389.734  1.00 22.24           C  
ANISOU 1443  CA  TRP A 176     3292   2487   2670   -931    -68   -173       C  
ATOM   1444  C   TRP A 176      -0.931 152.483 389.851  1.00 25.76           C  
ANISOU 1444  C   TRP A 176     3757   2910   3118   -915     -2   -236       C  
ATOM   1445  O   TRP A 176      -1.512 151.532 389.349  1.00 23.90           O  
ANISOU 1445  O   TRP A 176     3561   2667   2853   -958      6   -253       O  
ATOM   1446  CB  TRP A 176      -2.083 154.221 388.307  1.00 22.25           C  
ANISOU 1446  CB  TRP A 176     3339   2517   2598  -1023   -100   -147       C  
ATOM   1447  CG  TRP A 176      -2.833 155.527 388.292  1.00 22.53           C  
ANISOU 1447  CG  TRP A 176     3357   2566   2637  -1022   -171    -76       C  
ATOM   1448  CD1 TRP A 176      -2.294 156.789 388.278  1.00 25.07           C  
ANISOU 1448  CD1 TRP A 176     3673   2884   2968  -1013   -179    -48       C  
ATOM   1449  CD2 TRP A 176      -4.226 155.687 388.560  1.00 22.23           C  
ANISOU 1449  CD2 TRP A 176     3296   2538   2612  -1012   -237    -24       C  
ATOM   1450  CE2 TRP A 176      -4.482 157.074 388.642  1.00 24.24           C  
ANISOU 1450  CE2 TRP A 176     3534   2793   2884   -990   -284     35       C  
ATOM   1451  CE3 TRP A 176      -5.304 154.781 388.705  1.00 22.52           C  
ANISOU 1451  CE3 TRP A 176     3323   2587   2646  -1025   -259    -24       C  
ATOM   1452  NE1 TRP A 176      -3.283 157.725 388.480  1.00 24.17           N  
ANISOU 1452  NE1 TRP A 176     3541   2769   2873   -994   -245     19       N  
ATOM   1453  CZ2 TRP A 176      -5.765 157.582 388.834  1.00 23.34           C  
ANISOU 1453  CZ2 TRP A 176     3390   2692   2784   -970   -352     96       C  
ATOM   1454  CZ3 TRP A 176      -6.576 155.287 388.928  1.00 23.01           C  
ANISOU 1454  CZ3 TRP A 176     3349   2672   2721  -1012   -329     34       C  
ATOM   1455  CH2 TRP A 176      -6.802 156.675 388.970  1.00 23.46           C  
ANISOU 1455  CH2 TRP A 176     3386   2732   2796   -980   -375     93       C  
ATOM   1456  N   GLY A 177       0.200 152.346 390.568  1.00 25.49           N  
ANISOU 1456  N   GLY A 177     3694   2868   3121   -850     47   -269       N  
ATOM   1457  CA  GLY A 177       0.894 151.067 390.756  1.00 26.41           C  
ANISOU 1457  CA  GLY A 177     3826   2960   3248   -815    113   -324       C  
ATOM   1458  C   GLY A 177       0.121 150.007 391.538  1.00 29.04           C  
ANISOU 1458  C   GLY A 177     4167   3254   3613   -779    110   -318       C  
ATOM   1459  O   GLY A 177       0.390 148.815 391.401  1.00 28.93           O  
ANISOU 1459  O   GLY A 177     4190   3207   3597   -771    162   -359       O  
ATOM   1460  N   LEU A 178      -0.851 150.422 392.361  1.00 23.27           N  
ANISOU 1460  N   LEU A 178     3404   2526   2913   -759     56   -271       N  
ATOM   1461  CA  LEU A 178      -1.677 149.465 393.097  1.00 22.48           C  
ANISOU 1461  CA  LEU A 178     3311   2394   2837   -737     52   -262       C  
ATOM   1462  C   LEU A 178      -3.077 149.338 392.509  1.00 25.80           C  
ANISOU 1462  C   LEU A 178     3755   2822   3225   -815      8   -238       C  
ATOM   1463  O   LEU A 178      -3.857 148.531 392.999  1.00 25.25           O  
ANISOU 1463  O   LEU A 178     3696   2730   3168   -817      6   -233       O  
ATOM   1464  CB  LEU A 178      -1.761 149.848 394.602  1.00 22.59           C  
ANISOU 1464  CB  LEU A 178     3265   2410   2907   -655     31   -231       C  
ATOM   1465  CG  LEU A 178      -0.502 149.553 395.447  1.00 28.52           C  
ANISOU 1465  CG  LEU A 178     3991   3154   3691   -569     77   -255       C  
ATOM   1466  CD1 LEU A 178      -0.726 149.972 396.890  1.00 27.88           C  
ANISOU 1466  CD1 LEU A 178     3852   3086   3654   -503     49   -223       C  
ATOM   1467  CD2 LEU A 178      -0.144 148.086 395.424  1.00 35.37           C  
ANISOU 1467  CD2 LEU A 178     4904   3975   4560   -547    136   -287       C  
ATOM   1468  N   ALA A 179      -3.404 150.144 391.479  1.00 22.57           N  
ANISOU 1468  N   ALA A 179     3354   2451   2771   -880    -31   -220       N  
ATOM   1469  CA  ALA A 179      -4.745 150.131 390.897  1.00 22.37           C  
ANISOU 1469  CA  ALA A 179     3339   2451   2710   -952    -83   -192       C  
ATOM   1470  C   ALA A 179      -5.098 148.774 390.294  1.00 25.68           C  
ANISOU 1470  C   ALA A 179     3817   2849   3092  -1018    -49   -234       C  
ATOM   1471  O   ALA A 179      -4.206 148.015 389.887  1.00 24.62           O  
ANISOU 1471  O   ALA A 179     3730   2681   2944  -1023     17   -288       O  
ATOM   1472  CB  ALA A 179      -4.883 151.251 389.853  1.00 22.51           C  
ANISOU 1472  CB  ALA A 179     3358   2514   2682  -1003   -127   -160       C  
ATOM   1473  N   GLU A 180      -6.393 148.459 390.238  1.00 22.77           N  
ANISOU 1473  N   GLU A 180     3445   2500   2707  -1070    -89   -214       N  
ATOM   1474  CA  GLU A 180      -6.809 147.174 389.680  1.00 24.11           C  
ANISOU 1474  CA  GLU A 180     3675   2649   2837  -1146    -56   -258       C  
ATOM   1475  C   GLU A 180      -8.133 147.369 388.946  1.00 26.26           C  
ANISOU 1475  C   GLU A 180     3937   2985   3056  -1238   -121   -231       C  
ATOM   1476  O   GLU A 180      -8.854 148.348 389.219  1.00 25.32           O  
ANISOU 1476  O   GLU A 180     3756   2916   2949  -1219   -190   -172       O  
ATOM   1477  CB  GLU A 180      -6.974 146.180 390.864  1.00 26.71           C  
ANISOU 1477  CB  GLU A 180     4009   2921   3220  -1099    -20   -269       C  
ATOM   1478  CG  GLU A 180      -7.000 144.683 390.596  1.00 39.93           C  
ANISOU 1478  CG  GLU A 180     5761   4536   4876  -1149     44   -324       C  
ATOM   1479  CD  GLU A 180      -6.239 144.098 389.424  1.00 37.82           C  
ANISOU 1479  CD  GLU A 180     5567   4243   4561  -1202    101   -388       C  
ATOM   1480  OE1 GLU A 180      -6.688 144.319 388.285  1.00 32.39           O  
ANISOU 1480  OE1 GLU A 180     4896   3606   3806  -1296     73   -397       O  
ATOM   1481  OE2 GLU A 180      -5.276 143.331 389.641  1.00 35.33           O1-
ANISOU 1481  OE2 GLU A 180     5294   3859   4271  -1150    174   -430       O1-
ATOM   1482  N   PHE A 181      -8.444 146.441 388.006  1.00 24.10           N  
ANISOU 1482  N   PHE A 181     3724   2713   2721  -1339    -99   -276       N  
ATOM   1483  CA  PHE A 181      -9.702 146.389 387.295  1.00 24.39           C  
ANISOU 1483  CA  PHE A 181     3752   2817   2697  -1440   -155   -260       C  
ATOM   1484  C   PHE A 181     -10.747 145.772 388.197  1.00 28.84           C  
ANISOU 1484  C   PHE A 181     4288   3377   3294  -1446   -167   -250       C  
ATOM   1485  O   PHE A 181     -10.503 144.713 388.807  1.00 27.53           O  
ANISOU 1485  O   PHE A 181     4164   3137   3160  -1434   -104   -289       O  
ATOM   1486  CB  PHE A 181      -9.584 145.519 386.002  1.00 26.73           C  
ANISOU 1486  CB  PHE A 181     4128   3115   2911  -1555   -117   -325       C  
ATOM   1487  CG  PHE A 181      -8.716 146.211 384.967  1.00 27.26           C  
ANISOU 1487  CG  PHE A 181     4219   3208   2929  -1569   -114   -331       C  
ATOM   1488  CD1 PHE A 181      -9.276 147.099 384.045  1.00 29.78           C  
ANISOU 1488  CD1 PHE A 181     4515   3616   3182  -1626   -186   -285       C  
ATOM   1489  CD2 PHE A 181      -7.331 146.056 384.978  1.00 26.84           C  
ANISOU 1489  CD2 PHE A 181     4203   3096   2899  -1515    -39   -373       C  
ATOM   1490  CE1 PHE A 181      -8.463 147.770 383.104  1.00 29.51           C  
ANISOU 1490  CE1 PHE A 181     4507   3605   3099  -1643   -181   -284       C  
ATOM   1491  CE2 PHE A 181      -6.528 146.693 384.011  1.00 29.52           C  
ANISOU 1491  CE2 PHE A 181     4562   3465   3190  -1537    -31   -380       C  
ATOM   1492  CZ  PHE A 181      -7.100 147.549 383.091  1.00 28.43           C  
ANISOU 1492  CZ  PHE A 181     4411   3410   2982  -1603   -101   -335       C  
ATOM   1493  N   TYR A 182     -11.928 146.398 388.251  1.00 24.53           N  
ANISOU 1493  N   TYR A 182     3673   2909   2737  -1467   -245   -197       N  
ATOM   1494  CA  TYR A 182     -13.028 145.858 389.039  1.00 24.51           C  
ANISOU 1494  CA  TYR A 182     3634   2920   2758  -1485   -259   -188       C  
ATOM   1495  C   TYR A 182     -13.828 144.849 388.208  1.00 27.79           C  
ANISOU 1495  C   TYR A 182     4091   3367   3102  -1624   -256   -230       C  
ATOM   1496  O   TYR A 182     -14.328 145.198 387.135  1.00 27.51           O  
ANISOU 1496  O   TYR A 182     4045   3413   2996  -1701   -307   -221       O  
ATOM   1497  CB  TYR A 182     -13.968 146.963 389.566  1.00 24.81           C  
ANISOU 1497  CB  TYR A 182     3570   3034   2822  -1438   -341   -115       C  
ATOM   1498  CG  TYR A 182     -15.141 146.373 390.315  1.00 24.56           C  
ANISOU 1498  CG  TYR A 182     3496   3029   2807  -1469   -352   -110       C  
ATOM   1499  CD1 TYR A 182     -14.970 145.787 391.573  1.00 26.27           C  
ANISOU 1499  CD1 TYR A 182     3718   3179   3085  -1415   -301   -121       C  
ATOM   1500  CD2 TYR A 182     -16.413 146.343 389.749  1.00 25.50           C  
ANISOU 1500  CD2 TYR A 182     3570   3247   2874  -1558   -410    -96       C  
ATOM   1501  CE1 TYR A 182     -16.026 145.165 392.228  1.00 25.54           C  
ANISOU 1501  CE1 TYR A 182     3594   3110   3000  -1457   -303   -120       C  
ATOM   1502  CE2 TYR A 182     -17.476 145.711 390.391  1.00 26.70           C  
ANISOU 1502  CE2 TYR A 182     3683   3427   3035  -1602   -414    -99       C  
ATOM   1503  CZ  TYR A 182     -17.285 145.148 391.645  1.00 28.35           C  
ANISOU 1503  CZ  TYR A 182     3903   3564   3306  -1551   -358   -110       C  
ATOM   1504  OH  TYR A 182     -18.332 144.543 392.290  1.00 27.90           O  
ANISOU 1504  OH  TYR A 182     3809   3537   3254  -1601   -357   -111       O  
ATOM   1505  N   HIS A 183     -14.009 143.626 388.748  1.00 25.43           N  
ANISOU 1505  N   HIS A 183     3837   3007   2821  -1657   -198   -272       N  
ATOM   1506  CA  HIS A 183     -14.838 142.547 388.165  1.00 27.58           C  
ANISOU 1506  CA  HIS A 183     4151   3295   3032  -1797   -184   -320       C  
ATOM   1507  C   HIS A 183     -15.760 142.080 389.288  1.00 30.65           C  
ANISOU 1507  C   HIS A 183     4500   3682   3463  -1799   -185   -303       C  
ATOM   1508  O   HIS A 183     -15.268 141.711 390.365  1.00 30.35           O  
ANISOU 1508  O   HIS A 183     4482   3559   3491  -1720   -134   -302       O  
ATOM   1509  CB  HIS A 183     -13.999 141.375 387.621  1.00 28.54           C  
ANISOU 1509  CB  HIS A 183     4392   3319   3130  -1848    -92   -402       C  
ATOM   1510  CG  HIS A 183     -13.070 141.801 386.516  1.00 31.51           C  
ANISOU 1510  CG  HIS A 183     4806   3703   3462  -1851    -84   -424       C  
ATOM   1511  CD2 HIS A 183     -11.756 142.112 386.562  1.00 32.98           C  
ANISOU 1511  CD2 HIS A 183     5019   3830   3680  -1758    -41   -432       C  
ATOM   1512  ND1 HIS A 183     -13.511 141.915 385.211  1.00 33.61           N  
ANISOU 1512  ND1 HIS A 183     5083   4052   3635  -1966   -121   -442       N  
ATOM   1513  CE1 HIS A 183     -12.449 142.267 384.503  1.00 33.14           C  
ANISOU 1513  CE1 HIS A 183     5063   3976   3553  -1941    -95   -461       C  
ATOM   1514  NE2 HIS A 183     -11.375 142.432 385.282  1.00 33.03           N  
ANISOU 1514  NE2 HIS A 183     5054   3880   3615  -1816    -48   -455       N  
ATOM   1515  N   PRO A 184     -17.094 142.157 389.091  1.00 29.28           N  
ANISOU 1515  N   PRO A 184     4263   3613   3250  -1885   -245   -285       N  
ATOM   1516  CA  PRO A 184     -18.018 141.776 390.178  1.00 29.69           C  
ANISOU 1516  CA  PRO A 184     4267   3675   3340  -1891   -245   -267       C  
ATOM   1517  C   PRO A 184     -17.752 140.358 390.674  1.00 32.41           C  
ANISOU 1517  C   PRO A 184     4709   3903   3701  -1933   -151   -321       C  
ATOM   1518  O   PRO A 184     -17.490 139.447 389.879  1.00 31.93           O  
ANISOU 1518  O   PRO A 184     4744   3794   3596  -2025   -102   -384       O  
ATOM   1519  CB  PRO A 184     -19.419 141.920 389.542  1.00 33.16           C  
ANISOU 1519  CB  PRO A 184     4631   4253   3713  -2005   -318   -256       C  
ATOM   1520  CG  PRO A 184     -19.180 141.988 388.055  1.00 37.74           C  
ANISOU 1520  CG  PRO A 184     5254   4875   4211  -2086   -339   -284       C  
ATOM   1521  CD  PRO A 184     -17.818 142.570 387.866  1.00 33.54           C  
ANISOU 1521  CD  PRO A 184     4766   4271   3704  -1981   -315   -278       C  
ATOM   1522  N   GLY A 185     -17.738 140.207 391.998  1.00 30.62           N  
ANISOU 1522  N   GLY A 185     4466   3626   3542  -1856   -125   -294       N  
ATOM   1523  CA  GLY A 185     -17.498 138.927 392.643  1.00 31.38           C  
ANISOU 1523  CA  GLY A 185     4654   3605   3663  -1877    -38   -329       C  
ATOM   1524  C   GLY A 185     -16.035 138.549 392.810  1.00 33.62           C  
ANISOU 1524  C   GLY A 185     5030   3759   3986  -1783     34   -350       C  
ATOM   1525  O   GLY A 185     -15.750 137.538 393.460  1.00 32.03           O  
ANISOU 1525  O   GLY A 185     4906   3451   3813  -1775    106   -367       O  
ATOM   1526  N   GLN A 186     -15.091 139.333 392.222  1.00 29.24           N  
ANISOU 1526  N   GLN A 186     4469   3211   3430  -1713     17   -348       N  
ATOM   1527  CA  GLN A 186     -13.664 139.015 392.320  1.00 30.12           C  
ANISOU 1527  CA  GLN A 186     4655   3214   3575  -1623     85   -372       C  
ATOM   1528  C   GLN A 186     -13.123 139.229 393.734  1.00 31.81           C  
ANISOU 1528  C   GLN A 186     4840   3382   3865  -1485    100   -326       C  
ATOM   1529  O   GLN A 186     -13.482 140.216 394.380  1.00 30.93           O  
ANISOU 1529  O   GLN A 186     4633   3341   3778  -1427     42   -272       O  
ATOM   1530  CB  GLN A 186     -12.834 139.809 391.286  1.00 31.66           C  
ANISOU 1530  CB  GLN A 186     4845   3441   3742  -1598     66   -384       C  
ATOM   1531  CG  GLN A 186     -11.360 139.377 391.181  1.00 40.13           C  
ANISOU 1531  CG  GLN A 186     5994   4413   4840  -1522    141   -422       C  
ATOM   1532  CD  GLN A 186     -10.657 139.874 389.930  1.00 53.83           C  
ANISOU 1532  CD  GLN A 186     7745   6179   6528  -1542    138   -453       C  
ATOM   1533  NE2 GLN A 186     -11.281 139.694 388.778  1.00 42.44           N  
ANISOU 1533  NE2 GLN A 186     6328   4787   5010  -1670    119   -487       N  
ATOM   1534  OE1 GLN A 186      -9.518 140.364 389.971  1.00 47.82           O  
ANISOU 1534  OE1 GLN A 186     6978   5398   5794  -1448    155   -450       O  
ATOM   1535  N   GLU A 187     -12.276 138.285 394.212  1.00 27.60           N  
ANISOU 1535  N   GLU A 187     4391   2731   3365  -1433    179   -347       N  
ATOM   1536  CA  GLU A 187     -11.637 138.393 395.529  1.00 28.12           C  
ANISOU 1536  CA  GLU A 187     4438   2752   3496  -1300    197   -304       C  
ATOM   1537  C   GLU A 187     -10.256 139.011 395.319  1.00 31.93           C  
ANISOU 1537  C   GLU A 187     4911   3223   3998  -1193    205   -309       C  
ATOM   1538  O   GLU A 187      -9.428 138.516 394.538  1.00 32.11           O  
ANISOU 1538  O   GLU A 187     5003   3189   4006  -1197    255   -357       O  
ATOM   1539  CB  GLU A 187     -11.596 137.057 396.269  1.00 30.77           C  
ANISOU 1539  CB  GLU A 187     4861   2975   3854  -1299    271   -310       C  
ATOM   1540  CG  GLU A 187     -12.992 136.586 396.673  1.00 37.46           C  
ANISOU 1540  CG  GLU A 187     5702   3847   4685  -1403    259   -297       C  
ATOM   1541  CD  GLU A 187     -13.096 135.232 397.341  1.00 62.23           C  
ANISOU 1541  CD  GLU A 187     8937   6869   7837  -1426    334   -301       C  
ATOM   1542  OE1 GLU A 187     -12.337 134.312 396.959  1.00 53.03           O  
ANISOU 1542  OE1 GLU A 187     7880   5591   6676  -1417    405   -340       O  
ATOM   1543  OE2 GLU A 187     -13.978 135.077 398.214  1.00 60.36           O1-
ANISOU 1543  OE2 GLU A 187     8673   6655   7607  -1456    323   -265       O1-
ATOM   1544  N   TYR A 188     -10.054 140.164 395.922  1.00 26.21           N  
ANISOU 1544  N   TYR A 188     4096   2561   3301  -1110    154   -263       N  
ATOM   1545  CA  TYR A 188      -8.821 140.920 395.742  1.00 25.34           C  
ANISOU 1545  CA  TYR A 188     3962   2458   3207  -1019    154   -265       C  
ATOM   1546  C   TYR A 188      -7.910 140.764 396.945  1.00 30.50           C  
ANISOU 1546  C   TYR A 188     4610   3065   3913   -894    186   -242       C  
ATOM   1547  O   TYR A 188      -8.382 140.415 398.019  1.00 29.29           O  
ANISOU 1547  O   TYR A 188     4448   2896   3784   -871    189   -209       O  
ATOM   1548  CB  TYR A 188      -9.153 142.402 395.545  1.00 25.86           C  
ANISOU 1548  CB  TYR A 188     3934   2626   3265  -1014     76   -233       C  
ATOM   1549  CG  TYR A 188      -9.872 142.662 394.238  1.00 27.53           C  
ANISOU 1549  CG  TYR A 188     4149   2894   3418  -1125     39   -250       C  
ATOM   1550  CD1 TYR A 188      -9.163 142.792 393.043  1.00 29.39           C  
ANISOU 1550  CD1 TYR A 188     4422   3129   3615  -1154     53   -287       C  
ATOM   1551  CD2 TYR A 188     -11.259 142.781 394.194  1.00 26.89           C  
ANISOU 1551  CD2 TYR A 188     4028   2876   3314  -1202    -12   -229       C  
ATOM   1552  CE1 TYR A 188      -9.825 142.975 391.827  1.00 30.34           C  
ANISOU 1552  CE1 TYR A 188     4549   3306   3671  -1261     18   -301       C  
ATOM   1553  CE2 TYR A 188     -11.930 142.963 392.981  1.00 28.05           C  
ANISOU 1553  CE2 TYR A 188     4175   3084   3400  -1306    -49   -242       C  
ATOM   1554  CZ  TYR A 188     -11.206 143.055 391.800  1.00 32.31           C  
ANISOU 1554  CZ  TYR A 188     4759   3620   3897  -1336    -36   -277       C  
ATOM   1555  OH  TYR A 188     -11.843 143.251 390.597  1.00 30.52           O  
ANISOU 1555  OH  TYR A 188     4532   3461   3602  -1440    -77   -286       O  
ATOM   1556  N   ASN A 189      -6.617 141.040 396.761  1.00 27.59           N  
ANISOU 1556  N   ASN A 189     4242   2684   3559   -817    210   -258       N  
ATOM   1557  CA  ASN A 189      -5.617 141.028 397.829  1.00 27.88           C  
ANISOU 1557  CA  ASN A 189     4258   2695   3640   -693    233   -237       C  
ATOM   1558  C   ASN A 189      -5.935 142.229 398.730  1.00 28.19           C  
ANISOU 1558  C   ASN A 189     4200   2814   3699   -649    170   -188       C  
ATOM   1559  O   ASN A 189      -6.105 143.353 398.238  1.00 27.76           O  
ANISOU 1559  O   ASN A 189     4092   2826   3631   -673    122   -185       O  
ATOM   1560  CB  ASN A 189      -4.205 141.199 397.243  1.00 31.98           C  
ANISOU 1560  CB  ASN A 189     4782   3206   4161   -635    267   -272       C  
ATOM   1561  CG  ASN A 189      -3.081 140.872 398.194  1.00 47.93           C  
ANISOU 1561  CG  ASN A 189     6794   5194   6221   -509    303   -259       C  
ATOM   1562  ND2 ASN A 189      -2.079 140.169 397.709  1.00 47.81           N  
ANISOU 1562  ND2 ASN A 189     6830   5126   6210   -470    365   -298       N  
ATOM   1563  OD1 ASN A 189      -3.086 141.245 399.361  1.00 33.03           O  
ANISOU 1563  OD1 ASN A 189     4853   3336   4360   -445    276   -215       O  
ATOM   1564  N   VAL A 190      -6.066 141.980 400.044  1.00 23.67           N  
ANISOU 1564  N   VAL A 190     3608   2230   3155   -590    173   -151       N  
ATOM   1565  CA  VAL A 190      -6.394 143.067 400.995  1.00 22.67           C  
ANISOU 1565  CA  VAL A 190     3393   2176   3045   -550    120   -112       C  
ATOM   1566  C   VAL A 190      -5.169 143.871 401.387  1.00 26.79           C  
ANISOU 1566  C   VAL A 190     3864   2728   3586   -456    114   -110       C  
ATOM   1567  O   VAL A 190      -5.305 144.910 402.045  1.00 26.32           O  
ANISOU 1567  O   VAL A 190     3733   2728   3539   -426     73    -89       O  
ATOM   1568  CB  VAL A 190      -7.196 142.568 402.244  1.00 26.55           C  
ANISOU 1568  CB  VAL A 190     3879   2660   3549   -542    121    -73       C  
ATOM   1569  CG1 VAL A 190      -8.507 141.894 401.809  1.00 26.56           C  
ANISOU 1569  CG1 VAL A 190     3920   2646   3527   -652    122    -77       C  
ATOM   1570  CG2 VAL A 190      -6.359 141.621 403.121  1.00 27.86           C  
ANISOU 1570  CG2 VAL A 190     4089   2763   3734   -459    171    -57       C  
ATOM   1571  N   ARG A 191      -3.973 143.415 400.990  1.00 26.15           N  
ANISOU 1571  N   ARG A 191     3817   2610   3508   -411    159   -138       N  
ATOM   1572  CA  ARG A 191      -2.734 144.127 401.350  1.00 28.24           C  
ANISOU 1572  CA  ARG A 191     4028   2914   3788   -327    157   -141       C  
ATOM   1573  C   ARG A 191      -2.428 145.229 400.336  1.00 31.40           C  
ANISOU 1573  C   ARG A 191     4396   3361   4172   -366    132   -167       C  
ATOM   1574  O   ARG A 191      -1.478 145.168 399.555  1.00 32.82           O  
ANISOU 1574  O   ARG A 191     4593   3534   4342   -359    163   -203       O  
ATOM   1575  CB  ARG A 191      -1.565 143.132 401.582  1.00 31.23           C  
ANISOU 1575  CB  ARG A 191     4443   3242   4181   -245    215   -153       C  
ATOM   1576  CG  ARG A 191      -1.880 142.053 402.622  1.00 37.02           C  
ANISOU 1576  CG  ARG A 191     5215   3921   4928   -204    239   -116       C  
ATOM   1577  CD  ARG A 191      -1.954 142.496 404.126  1.00 51.59           C  
ANISOU 1577  CD  ARG A 191     6998   5817   6787   -141    206    -68       C  
ATOM   1578  NE  ARG A 191      -0.753 143.199 404.620  1.00 62.51           N  
ANISOU 1578  NE  ARG A 191     8311   7262   8178    -56    196    -69       N  
ATOM   1579  CZ  ARG A 191       0.133 142.701 405.480  1.00 78.88           C  
ANISOU 1579  CZ  ARG A 191    10374   9335  10263     43    216    -47       C  
ATOM   1580  NH1 ARG A 191      -0.030 141.482 405.984  1.00 63.91           N1+
ANISOU 1580  NH1 ARG A 191     8540   7369   8371     77    250    -16       N1+
ATOM   1581  NH2 ARG A 191       1.197 143.410 405.831  1.00 69.96           N  
ANISOU 1581  NH2 ARG A 191     9172   8276   9135    106    202    -55       N  
ATOM   1582  N   VAL A 192      -3.306 146.226 400.326  1.00 24.90           N  
ANISOU 1582  N   VAL A 192     3532   2585   3345   -410     78   -148       N  
ATOM   1583  CA  VAL A 192      -3.241 147.371 399.431  1.00 23.57           C  
ANISOU 1583  CA  VAL A 192     3338   2457   3159   -452     47   -159       C  
ATOM   1584  C   VAL A 192      -3.477 148.615 400.313  1.00 26.10           C  
ANISOU 1584  C   VAL A 192     3586   2830   3502   -418      0   -131       C  
ATOM   1585  O   VAL A 192      -3.885 148.501 401.479  1.00 24.88           O  
ANISOU 1585  O   VAL A 192     3404   2683   3368   -380     -8   -107       O  
ATOM   1586  CB  VAL A 192      -4.291 147.275 398.274  1.00 27.57           C  
ANISOU 1586  CB  VAL A 192     3882   2961   3632   -551     26   -162       C  
ATOM   1587  CG1 VAL A 192      -3.990 146.090 397.337  1.00 28.61           C  
ANISOU 1587  CG1 VAL A 192     4092   3042   3737   -594     78   -202       C  
ATOM   1588  CG2 VAL A 192      -5.713 147.171 398.824  1.00 27.24           C  
ANISOU 1588  CG2 VAL A 192     3823   2932   3596   -582     -9   -130       C  
ATOM   1589  N   ALA A 193      -3.308 149.794 399.725  1.00 24.18           N  
ANISOU 1589  N   ALA A 193     3317   2619   3250   -440    -27   -133       N  
ATOM   1590  CA  ALA A 193      -3.424 151.092 400.390  1.00 23.12           C  
ANISOU 1590  CA  ALA A 193     3122   2523   3137   -413    -65   -115       C  
ATOM   1591  C   ALA A 193      -2.365 151.245 401.480  1.00 28.14           C  
ANISOU 1591  C   ALA A 193     3721   3177   3794   -338    -45   -126       C  
ATOM   1592  O   ALA A 193      -1.726 150.282 401.909  1.00 33.18           O  
ANISOU 1592  O   ALA A 193     4372   3802   4436   -296     -9   -135       O  
ATOM   1593  CB  ALA A 193      -4.842 151.288 400.974  1.00 23.49           C  
ANISOU 1593  CB  ALA A 193     3145   2582   3197   -423   -104    -82       C  
ATOM   1594  N  ASER A 194      -2.183 152.454 401.967  0.50 22.45           N  
ANISOU 1594  N  ASER A 194     2954   2490   3089   -320    -68   -124       N  
ATOM   1595  N  BSER A 194      -2.217 152.470 401.957  0.50 23.43           N  
ANISOU 1595  N  BSER A 194     3078   2613   3213   -321    -69   -123       N  
ATOM   1596  CA ASER A 194      -1.187 152.640 403.007  0.50 20.67           C  
ANISOU 1596  CA ASER A 194     2685   2293   2875   -259    -53   -137       C  
ATOM   1597  CA BSER A 194      -1.292 152.768 403.029  0.50 22.22           C  
ANISOU 1597  CA BSER A 194     2879   2490   3072   -262    -57   -135       C  
ATOM   1598  C  ASER A 194      -1.947 152.625 404.343  0.50 19.57           C  
ANISOU 1598  C  ASER A 194     2514   2169   2753   -223    -70   -114       C  
ATOM   1599  C  BSER A 194      -2.057 152.455 404.321  0.50 21.22           C  
ANISOU 1599  C  BSER A 194     2729   2373   2961   -225    -69   -112       C  
ATOM   1600  O  ASER A 194      -3.084 153.084 404.377  0.50 15.83           O  
ANISOU 1600  O  ASER A 194     2033   1693   2287   -248   -100    -95       O  
ATOM   1601  O  BSER A 194      -3.278 152.588 404.317  0.50 18.95           O  
ANISOU 1601  O  BSER A 194     2444   2078   2679   -253    -94    -90       O  
ATOM   1602  CB ASER A 194      -0.408 153.916 402.734  0.50 25.10           C  
ANISOU 1602  CB ASER A 194     3220   2881   3436   -271    -59   -158       C  
ATOM   1603  CB BSER A 194      -0.961 154.254 402.999  0.50 26.58           C  
ANISOU 1603  CB BSER A 194     3398   3068   3632   -274    -77   -146       C  
ATOM   1604  OG ASER A 194       0.089 153.785 401.408  0.50 30.14           O  
ANISOU 1604  OG ASER A 194     3896   3504   4052   -315    -41   -175       O  
ATOM   1605  OG BSER A 194       0.268 154.473 403.664  0.50 37.18           O  
ANISOU 1605  OG BSER A 194     4704   4448   4976   -234    -57   -172       O  
ATOM   1606  N   ARG A 195      -1.366 152.013 405.390  1.00 18.01           N  
ANISOU 1606  N   ARG A 195     2298   1989   2558   -165    -50   -113       N  
ATOM   1607  CA  ARG A 195      -2.022 151.724 406.702  1.00 18.93           C  
ANISOU 1607  CA  ARG A 195     2392   2120   2680   -131    -59    -89       C  
ATOM   1608  C   ARG A 195      -3.114 152.710 407.130  1.00 17.60           C  
ANISOU 1608  C   ARG A 195     2193   1970   2525   -152    -93    -79       C  
ATOM   1609  O   ARG A 195      -4.243 152.298 407.390  1.00 18.26           O  
ANISOU 1609  O   ARG A 195     2283   2044   2611   -167   -100    -56       O  
ATOM   1610  CB  ARG A 195      -0.989 151.630 407.851  1.00 20.23           C  
ANISOU 1610  CB  ARG A 195     2517   2330   2839    -65    -46    -94       C  
ATOM   1611  CG  ARG A 195      -1.635 151.119 409.161  1.00 21.08           C  
ANISOU 1611  CG  ARG A 195     2614   2453   2944    -33    -49    -63       C  
ATOM   1612  CD  ARG A 195      -0.718 151.345 410.364  1.00 25.04           C  
ANISOU 1612  CD  ARG A 195     3064   3016   3432     25    -49    -68       C  
ATOM   1613  NE  ARG A 195       0.615 150.819 410.137  1.00 30.83           N  
ANISOU 1613  NE  ARG A 195     3796   3761   4157     68    -28    -77       N  
ATOM   1614  CZ  ARG A 195       1.747 151.364 410.572  1.00 37.19           C  
ANISOU 1614  CZ  ARG A 195     4548   4631   4952     99    -30   -101       C  
ATOM   1615  NH1 ARG A 195       1.721 152.429 411.377  1.00 26.23           N1+
ANISOU 1615  NH1 ARG A 195     3109   3299   3557     91    -52   -118       N1+
ATOM   1616  NH2 ARG A 195       2.911 150.811 410.268  1.00 36.70           N  
ANISOU 1616  NH2 ARG A 195     4479   4581   4884    141     -9   -108       N  
ATOM   1617  N   TYR A 196      -2.792 154.013 407.185  1.00 16.64           N  
ANISOU 1617  N   TYR A 196     2038   1874   2412   -154   -108   -100       N  
ATOM   1618  CA  TYR A 196      -3.756 154.963 407.766  1.00 15.99           C  
ANISOU 1618  CA  TYR A 196     1923   1805   2347   -157   -133    -95       C  
ATOM   1619  C   TYR A 196      -5.012 155.155 406.895  1.00 18.60           C  
ANISOU 1619  C   TYR A 196     2271   2108   2687   -199   -158    -74       C  
ATOM   1620  O   TYR A 196      -6.000 155.701 407.386  1.00 18.84           O  
ANISOU 1620  O   TYR A 196     2273   2151   2734   -196   -176    -64       O  
ATOM   1621  CB  TYR A 196      -3.097 156.331 407.983  1.00 16.77           C  
ANISOU 1621  CB  TYR A 196     1993   1925   2457   -152   -139   -125       C  
ATOM   1622  CG  TYR A 196      -1.753 156.316 408.659  1.00 19.17           C  
ANISOU 1622  CG  TYR A 196     2270   2268   2745   -123   -119   -152       C  
ATOM   1623  CD1 TYR A 196      -1.547 155.587 409.829  1.00 18.94           C  
ANISOU 1623  CD1 TYR A 196     2218   2277   2702    -79   -109   -146       C  
ATOM   1624  CD2 TYR A 196      -0.706 157.114 408.185  1.00 22.63           C  
ANISOU 1624  CD2 TYR A 196     2702   2715   3181   -140   -112   -183       C  
ATOM   1625  CE1 TYR A 196      -0.316 155.617 410.493  1.00 21.41           C  
ANISOU 1625  CE1 TYR A 196     2496   2641   2996    -48    -97   -168       C  
ATOM   1626  CE2 TYR A 196       0.511 157.183 408.858  1.00 25.49           C  
ANISOU 1626  CE2 TYR A 196     3027   3131   3527   -117    -97   -212       C  
ATOM   1627  CZ  TYR A 196       0.704 156.433 410.008  1.00 31.13           C  
ANISOU 1627  CZ  TYR A 196     3713   3889   4225    -68    -92   -204       C  
ATOM   1628  OH  TYR A 196       1.909 156.523 410.645  1.00 29.12           O  
ANISOU 1628  OH  TYR A 196     3415   3699   3951    -44    -83   -229       O  
ATOM   1629  N   PHE A 197      -4.931 154.742 405.622  1.00 15.96           N  
ANISOU 1629  N   PHE A 197     1980   1744   2340   -239   -157    -69       N  
ATOM   1630  CA  PHE A 197      -5.975 154.929 404.614  1.00 16.31           C  
ANISOU 1630  CA  PHE A 197     2040   1774   2383   -286   -184    -48       C  
ATOM   1631  C   PHE A 197      -6.710 153.647 404.250  1.00 19.53           C  
ANISOU 1631  C   PHE A 197     2478   2168   2774   -319   -180    -33       C  
ATOM   1632  O   PHE A 197      -7.636 153.683 403.434  1.00 18.51           O  
ANISOU 1632  O   PHE A 197     2358   2038   2637   -364   -205    -16       O  
ATOM   1633  CB  PHE A 197      -5.355 155.596 403.364  1.00 17.66           C  
ANISOU 1633  CB  PHE A 197     2240   1928   2544   -318   -190    -56       C  
ATOM   1634  CG  PHE A 197      -4.735 156.926 403.755  1.00 18.55           C  
ANISOU 1634  CG  PHE A 197     2327   2047   2675   -296   -194    -72       C  
ATOM   1635  CD1 PHE A 197      -5.505 158.088 403.795  1.00 21.91           C  
ANISOU 1635  CD1 PHE A 197     2734   2468   3122   -293   -224    -57       C  
ATOM   1636  CD2 PHE A 197      -3.402 157.001 404.145  1.00 22.08           C  
ANISOU 1636  CD2 PHE A 197     2766   2507   3118   -277   -166   -104       C  
ATOM   1637  CE1 PHE A 197      -4.949 159.299 404.224  1.00 24.25           C  
ANISOU 1637  CE1 PHE A 197     3017   2760   3438   -276   -220    -78       C  
ATOM   1638  CE2 PHE A 197      -2.837 158.223 404.542  1.00 23.36           C  
ANISOU 1638  CE2 PHE A 197     2906   2676   3292   -268   -166   -125       C  
ATOM   1639  CZ  PHE A 197      -3.622 159.350 404.592  1.00 22.99           C  
ANISOU 1639  CZ  PHE A 197     2853   2614   3270   -269   -191   -113       C  
ATOM   1640  N   LYS A 198      -6.379 152.539 404.921  1.00 18.56           N  
ANISOU 1640  N   LYS A 198     2369   2039   2645   -298   -148    -35       N  
ATOM   1641  CA  LYS A 198      -7.008 151.243 404.638  1.00 18.44           C  
ANISOU 1641  CA  LYS A 198     2394   2000   2614   -335   -133    -23       C  
ATOM   1642  C   LYS A 198      -8.438 151.220 405.119  1.00 22.33           C  
ANISOU 1642  C   LYS A 198     2857   2515   3111   -356   -155     -1       C  
ATOM   1643  O   LYS A 198      -8.707 151.548 406.295  1.00 21.53           O  
ANISOU 1643  O   LYS A 198     2713   2442   3024   -318   -157      6       O  
ATOM   1644  CB  LYS A 198      -6.244 150.094 405.347  1.00 21.61           C  
ANISOU 1644  CB  LYS A 198     2823   2378   3010   -295    -91    -26       C  
ATOM   1645  CG  LYS A 198      -4.878 149.791 404.721  1.00 19.13           C  
ANISOU 1645  CG  LYS A 198     2541   2038   2687   -277    -63    -50       C  
ATOM   1646  CD  LYS A 198      -4.102 148.752 405.556  1.00 23.15           C  
ANISOU 1646  CD  LYS A 198     3069   2531   3197   -218    -24    -45       C  
ATOM   1647  CE  LYS A 198      -2.731 148.508 404.945  1.00 28.78           C  
ANISOU 1647  CE  LYS A 198     3801   3230   3905   -191      5    -71       C  
ATOM   1648  NZ  LYS A 198      -2.815 147.496 403.870  1.00 28.92           N1+
ANISOU 1648  NZ  LYS A 198     3888   3190   3910   -232     35    -83       N1+
ATOM   1649  N   GLY A 199      -9.341 150.801 404.227  1.00 17.78           N  
ANISOU 1649  N   GLY A 199     2301   1936   2520   -420   -168      7       N  
ATOM   1650  CA  GLY A 199     -10.741 150.666 404.619  1.00 18.47           C  
ANISOU 1650  CA  GLY A 199     2354   2054   2609   -449   -187     26       C  
ATOM   1651  C   GLY A 199     -10.938 149.516 405.591  1.00 21.17           C  
ANISOU 1651  C   GLY A 199     2715   2385   2945   -448   -151     33       C  
ATOM   1652  O   GLY A 199     -10.171 148.546 405.584  1.00 19.83           O  
ANISOU 1652  O   GLY A 199     2602   2168   2766   -444   -114     26       O  
ATOM   1653  N   PRO A 200     -12.002 149.540 406.412  1.00 19.75           N  
ANISOU 1653  N   PRO A 200     2489   2243   2770   -455   -158     49       N  
ATOM   1654  CA  PRO A 200     -12.237 148.398 407.326  1.00 20.29           C  
ANISOU 1654  CA  PRO A 200     2583   2298   2828   -464   -122     61       C  
ATOM   1655  C   PRO A 200     -12.398 147.053 406.609  1.00 22.38           C  
ANISOU 1655  C   PRO A 200     2921   2513   3070   -534    -95     59       C  
ATOM   1656  O   PRO A 200     -12.008 146.047 407.178  1.00 21.29           O  
ANISOU 1656  O   PRO A 200     2834   2330   2924   -524    -54     67       O  
ATOM   1657  CB  PRO A 200     -13.506 148.756 408.111  1.00 23.24           C  
ANISOU 1657  CB  PRO A 200     2889   2734   3208   -476   -136     73       C  
ATOM   1658  CG  PRO A 200     -14.029 150.018 407.497  1.00 27.53           C  
ANISOU 1658  CG  PRO A 200     3373   3320   3769   -472   -183     68       C  
ATOM   1659  CD  PRO A 200     -13.012 150.616 406.565  1.00 22.31           C  
ANISOU 1659  CD  PRO A 200     2739   2625   3112   -450   -197     56       C  
ATOM   1660  N   GLU A 201     -12.866 147.044 405.354  1.00 22.19           N  
ANISOU 1660  N   GLU A 201     2910   2491   3031   -600   -116     48       N  
ATOM   1661  CA  GLU A 201     -13.004 145.792 404.577  1.00 21.32           C  
ANISOU 1661  CA  GLU A 201     2875   2330   2894   -677    -87     36       C  
ATOM   1662  C   GLU A 201     -11.602 145.147 404.448  1.00 22.61           C  
ANISOU 1662  C   GLU A 201     3114   2417   3060   -633    -44     22       C  
ATOM   1663  O   GLU A 201     -11.477 143.942 404.547  1.00 23.19           O  
ANISOU 1663  O   GLU A 201     3257   2430   3124   -655      1     20       O  
ATOM   1664  CB  GLU A 201     -13.660 146.050 403.184  1.00 21.90           C  
ANISOU 1664  CB  GLU A 201     2942   2433   2944   -756   -123     22       C  
ATOM   1665  CG  GLU A 201     -12.958 147.108 402.319  1.00 25.23           C  
ANISOU 1665  CG  GLU A 201     3351   2865   3369   -722   -155     15       C  
ATOM   1666  CD  GLU A 201     -13.513 148.515 402.455  1.00 25.59           C  
ANISOU 1666  CD  GLU A 201     3311   2978   3434   -688   -208     34       C  
ATOM   1667  OE1 GLU A 201     -13.635 149.008 403.604  1.00 22.78           O  
ANISOU 1667  OE1 GLU A 201     2906   2645   3106   -630   -210     47       O  
ATOM   1668  OE2 GLU A 201     -13.839 149.122 401.405  1.00 23.93           O1-
ANISOU 1668  OE2 GLU A 201     3086   2798   3208   -720   -249     38       O1-
ATOM   1669  N   LEU A 202     -10.546 145.963 404.255  1.00 19.49           N  
ANISOU 1669  N   LEU A 202     2703   2026   2678   -569    -54     13       N  
ATOM   1670  CA  LEU A 202      -9.204 145.386 404.171  1.00 19.05           C  
ANISOU 1670  CA  LEU A 202     2703   1911   2626   -520    -14     -1       C  
ATOM   1671  C   LEU A 202      -8.733 144.826 405.508  1.00 24.08           C  
ANISOU 1671  C   LEU A 202     3348   2527   3274   -451     17     21       C  
ATOM   1672  O   LEU A 202      -8.123 143.757 405.550  1.00 24.07           O  
ANISOU 1672  O   LEU A 202     3414   2462   3271   -433     62     20       O  
ATOM   1673  CB  LEU A 202      -8.185 146.397 403.666  1.00 18.18           C  
ANISOU 1673  CB  LEU A 202     2567   1819   2523   -477    -30    -19       C  
ATOM   1674  CG  LEU A 202      -8.555 147.191 402.400  1.00 20.69           C  
ANISOU 1674  CG  LEU A 202     2871   2165   2826   -533    -67    -32       C  
ATOM   1675  CD1 LEU A 202      -7.440 148.182 402.056  1.00 20.39           C  
ANISOU 1675  CD1 LEU A 202     2813   2139   2794   -488    -76    -46       C  
ATOM   1676  CD2 LEU A 202      -8.860 146.242 401.203  1.00 22.46           C  
ANISOU 1676  CD2 LEU A 202     3164   2353   3018   -618    -48    -54       C  
ATOM   1677  N   LEU A 203      -9.044 145.537 406.595  1.00 18.66           N  
ANISOU 1677  N   LEU A 203     2596   1894   2598   -414     -5     42       N  
ATOM   1678  CA  LEU A 203      -8.553 145.184 407.939  1.00 18.39           C  
ANISOU 1678  CA  LEU A 203     2559   1860   2569   -345     16     67       C  
ATOM   1679  C   LEU A 203      -9.206 143.943 408.495  1.00 22.91           C  
ANISOU 1679  C   LEU A 203     3183   2393   3129   -377     49     93       C  
ATOM   1680  O   LEU A 203      -8.554 143.214 409.253  1.00 23.97           O  
ANISOU 1680  O   LEU A 203     3354   2493   3260   -323     81    117       O  
ATOM   1681  CB  LEU A 203      -8.710 146.397 408.877  1.00 18.23           C  
ANISOU 1681  CB  LEU A 203     2453   1915   2558   -304    -16     72       C  
ATOM   1682  CG  LEU A 203      -8.071 147.704 408.338  1.00 21.47           C  
ANISOU 1682  CG  LEU A 203     2819   2357   2982   -278    -47     45       C  
ATOM   1683  CD1 LEU A 203      -8.478 148.924 409.202  1.00 19.61           C  
ANISOU 1683  CD1 LEU A 203     2506   2186   2758   -253    -76     45       C  
ATOM   1684  CD2 LEU A 203      -6.533 147.567 408.252  1.00 21.44           C  
ANISOU 1684  CD2 LEU A 203     2834   2332   2979   -218    -27     33       C  
ATOM   1685  N   VAL A 204     -10.461 143.683 408.111  1.00 21.59           N  
ANISOU 1685  N   VAL A 204     3022   2231   2952   -466     44     91       N  
ATOM   1686  CA  VAL A 204     -11.193 142.470 408.545  1.00 21.06           C  
ANISOU 1686  CA  VAL A 204     3010   2123   2869   -520     80    114       C  
ATOM   1687  C   VAL A 204     -11.034 141.329 407.528  1.00 26.70           C  
ANISOU 1687  C   VAL A 204     3822   2749   3574   -574    118     95       C  
ATOM   1688  O   VAL A 204     -11.623 140.257 407.722  1.00 26.92           O  
ANISOU 1688  O   VAL A 204     3911   2728   3589   -632    154    108       O  
ATOM   1689  CB  VAL A 204     -12.681 142.743 408.910  1.00 24.73           C  
ANISOU 1689  CB  VAL A 204     3418   2654   3325   -590     60    122       C  
ATOM   1690  CG1 VAL A 204     -12.781 143.822 410.006  1.00 23.99           C  
ANISOU 1690  CG1 VAL A 204     3235   2639   3240   -529     33    135       C  
ATOM   1691  CG2 VAL A 204     -13.507 143.155 407.674  1.00 23.83           C  
ANISOU 1691  CG2 VAL A 204     3277   2572   3205   -672     27     94       C  
ATOM   1692  N   ASP A 205     -10.191 141.545 406.484  1.00 23.75           N  
ANISOU 1692  N   ASP A 205     3466   2351   3206   -557    116     63       N  
ATOM   1693  CA  ASP A 205      -9.889 140.552 405.445  1.00 24.14           C  
ANISOU 1693  CA  ASP A 205     3609   2317   3247   -601    156     35       C  
ATOM   1694  C   ASP A 205     -11.146 140.140 404.654  1.00 27.15           C  
ANISOU 1694  C   ASP A 205     4013   2701   3602   -731    154     14       C  
ATOM   1695  O   ASP A 205     -11.443 138.950 404.483  1.00 28.71           O  
ANISOU 1695  O   ASP A 205     4295   2825   3788   -791    199      7       O  
ATOM   1696  CB  ASP A 205      -9.133 139.337 406.050  1.00 27.50           C  
ANISOU 1696  CB  ASP A 205     4120   2649   3681   -544    216     54       C  
ATOM   1697  CG  ASP A 205      -8.483 138.406 405.032  1.00 43.76           C  
ANISOU 1697  CG  ASP A 205     6275   4612   5739   -556    266     19       C  
ATOM   1698  OD1 ASP A 205      -8.289 138.833 403.855  1.00 42.06           O  
ANISOU 1698  OD1 ASP A 205     6052   4413   5515   -590    253    -25       O  
ATOM   1699  OD2 ASP A 205      -8.184 137.247 405.398  1.00 47.77           O1-
ANISOU 1699  OD2 ASP A 205     6869   5027   6252   -532    320     35       O1-
ATOM   1700  N   TYR A 206     -11.910 141.142 404.195  1.00 25.15           N  
ANISOU 1700  N   TYR A 206     3681   2534   3341   -775     98      6       N  
ATOM   1701  CA  TYR A 206     -13.067 140.957 403.322  1.00 24.70           C  
ANISOU 1701  CA  TYR A 206     3624   2506   3255   -896     81    -14       C  
ATOM   1702  C   TYR A 206     -12.555 141.270 401.918  1.00 27.95           C  
ANISOU 1702  C   TYR A 206     4055   2914   3651   -918     68    -51       C  
ATOM   1703  O   TYR A 206     -12.282 142.430 401.593  1.00 23.87           O  
ANISOU 1703  O   TYR A 206     3476   2454   3140   -879     23    -49       O  
ATOM   1704  CB  TYR A 206     -14.265 141.825 403.722  1.00 25.95           C  
ANISOU 1704  CB  TYR A 206     3680   2769   3412   -923     29      6       C  
ATOM   1705  CG  TYR A 206     -15.475 141.542 402.859  1.00 26.83           C  
ANISOU 1705  CG  TYR A 206     3785   2921   3490  -1050     10    -12       C  
ATOM   1706  CD1 TYR A 206     -16.247 140.401 403.060  1.00 29.50           C  
ANISOU 1706  CD1 TYR A 206     4171   3231   3807  -1143     47    -17       C  
ATOM   1707  CD2 TYR A 206     -15.801 142.374 401.794  1.00 27.30           C  
ANISOU 1707  CD2 TYR A 206     3794   3047   3532  -1082    -43    -26       C  
ATOM   1708  CE1 TYR A 206     -17.327 140.105 402.233  1.00 30.97           C  
ANISOU 1708  CE1 TYR A 206     4348   3463   3957  -1270     31    -40       C  
ATOM   1709  CE2 TYR A 206     -16.884 142.093 400.963  1.00 28.68           C  
ANISOU 1709  CE2 TYR A 206     3958   3271   3669  -1200    -65    -42       C  
ATOM   1710  CZ  TYR A 206     -17.635 140.949 401.181  1.00 32.98           C  
ANISOU 1710  CZ  TYR A 206     4544   3793   4192  -1296    -28    -53       C  
ATOM   1711  OH  TYR A 206     -18.706 140.672 400.384  1.00 32.39           O  
ANISOU 1711  OH  TYR A 206     4453   3779   4075  -1420    -50    -72       O  
ATOM   1712  N   GLN A 207     -12.365 140.215 401.102  1.00 24.96           N  
ANISOU 1712  N   GLN A 207     3770   2462   3251   -981    113    -87       N  
ATOM   1713  CA  GLN A 207     -11.714 140.349 399.802  1.00 24.99           C  
ANISOU 1713  CA  GLN A 207     3807   2452   3235   -999    115   -128       C  
ATOM   1714  C   GLN A 207     -12.576 140.869 398.645  1.00 27.90           C  
ANISOU 1714  C   GLN A 207     4141   2897   3563  -1099     65   -146       C  
ATOM   1715  O   GLN A 207     -12.025 141.312 397.623  1.00 26.49           O  
ANISOU 1715  O   GLN A 207     3970   2731   3366  -1104     53   -170       O  
ATOM   1716  CB  GLN A 207     -11.106 138.999 399.412  1.00 27.89           C  
ANISOU 1716  CB  GLN A 207     4293   2706   3596  -1019    190   -164       C  
ATOM   1717  CG  GLN A 207      -9.973 138.547 400.348  1.00 29.39           C  
ANISOU 1717  CG  GLN A 207     4520   2822   3827   -899    238   -144       C  
ATOM   1718  CD  GLN A 207      -9.310 137.313 399.780  1.00 46.24           C  
ANISOU 1718  CD  GLN A 207     6771   4842   5958   -908    313   -184       C  
ATOM   1719  NE2 GLN A 207      -9.994 136.218 399.825  1.00 35.44           N  
ANISOU 1719  NE2 GLN A 207     5480   3407   4579   -987    354   -193       N  
ATOM   1720  OE1 GLN A 207      -8.227 137.357 399.203  1.00 49.73           O  
ANISOU 1720  OE1 GLN A 207     7235   5256   6406   -855    336   -213       O  
ATOM   1721  N   MET A 208     -13.910 140.776 398.769  1.00 24.01           N  
ANISOU 1721  N   MET A 208     3612   2460   3051  -1183     37   -134       N  
ATOM   1722  CA  MET A 208     -14.809 141.170 397.664  1.00 22.68           C  
ANISOU 1722  CA  MET A 208     3407   2374   2838  -1283    -15   -148       C  
ATOM   1723  C   MET A 208     -15.193 142.643 397.709  1.00 26.07           C  
ANISOU 1723  C   MET A 208     3724   2905   3276  -1235    -91   -110       C  
ATOM   1724  O   MET A 208     -16.375 143.013 397.671  1.00 25.02           O  
ANISOU 1724  O   MET A 208     3520   2860   3128  -1286   -139    -92       O  
ATOM   1725  CB  MET A 208     -16.041 140.238 397.639  1.00 25.42           C  
ANISOU 1725  CB  MET A 208     3771   2734   3152  -1409     -3   -162       C  
ATOM   1726  CG  MET A 208     -16.529 139.991 396.254  1.00 29.94           C  
ANISOU 1726  CG  MET A 208     4367   3344   3665  -1532    -20   -202       C  
ATOM   1727  SD  MET A 208     -17.920 138.810 396.265  1.00 35.64           S  
ANISOU 1727  SD  MET A 208     5114   4081   4347  -1695      2   -226       S  
ATOM   1728  CE  MET A 208     -17.085 137.328 396.864  1.00 32.89           C  
ANISOU 1728  CE  MET A 208     4910   3561   4025  -1681    111   -253       C  
ATOM   1729  N   TYR A 209     -14.162 143.503 397.787  1.00 22.52           N  
ANISOU 1729  N   TYR A 209     3258   2444   2853  -1134    -99    -99       N  
ATOM   1730  CA  TYR A 209     -14.372 144.938 397.870  1.00 22.37           C  
ANISOU 1730  CA  TYR A 209     3148   2502   2851  -1079   -163    -64       C  
ATOM   1731  C   TYR A 209     -14.450 145.576 396.481  1.00 26.45           C  
ANISOU 1731  C   TYR A 209     3657   3066   3326  -1127   -208    -69       C  
ATOM   1732  O   TYR A 209     -14.337 144.880 395.459  1.00 25.90           O  
ANISOU 1732  O   TYR A 209     3653   2977   3212  -1207   -190   -104       O  
ATOM   1733  CB  TYR A 209     -13.304 145.607 398.771  1.00 22.55           C  
ANISOU 1733  CB  TYR A 209     3153   2494   2922   -956   -151    -49       C  
ATOM   1734  CG  TYR A 209     -11.883 145.414 398.290  1.00 22.78           C  
ANISOU 1734  CG  TYR A 209     3248   2460   2951   -919   -111    -76       C  
ATOM   1735  CD1 TYR A 209     -11.331 146.257 397.325  1.00 22.97           C  
ANISOU 1735  CD1 TYR A 209     3266   2503   2958   -915   -137    -82       C  
ATOM   1736  CD2 TYR A 209     -11.054 144.454 398.870  1.00 22.58           C  
ANISOU 1736  CD2 TYR A 209     3282   2356   2942   -880    -48    -93       C  
ATOM   1737  CE1 TYR A 209     -10.006 146.124 396.918  1.00 23.71           C  
ANISOU 1737  CE1 TYR A 209     3410   2548   3050   -882    -97   -110       C  
ATOM   1738  CE2 TYR A 209      -9.730 144.302 398.459  1.00 23.01           C  
ANISOU 1738  CE2 TYR A 209     3383   2360   2999   -838    -11   -119       C  
ATOM   1739  CZ  TYR A 209      -9.206 145.157 397.496  1.00 23.81           C  
ANISOU 1739  CZ  TYR A 209     3474   2491   3083   -840    -34   -130       C  
ATOM   1740  OH  TYR A 209      -7.899 145.061 397.091  1.00 22.05           O  
ANISOU 1740  OH  TYR A 209     3287   2231   2861   -801      5   -159       O  
ATOM   1741  N   ASP A 210     -14.685 146.891 396.439  1.00 20.98           N  
ANISOU 1741  N   ASP A 210     2890   2435   2646  -1079   -268    -33       N  
ATOM   1742  CA  ASP A 210     -14.918 147.567 395.156  1.00 22.36           C  
ANISOU 1742  CA  ASP A 210     3054   2664   2778  -1122   -320    -24       C  
ATOM   1743  C   ASP A 210     -14.452 149.013 395.208  1.00 24.27           C  
ANISOU 1743  C   ASP A 210     3252   2922   3048  -1035   -357     11       C  
ATOM   1744  O   ASP A 210     -13.646 149.356 396.069  1.00 24.51           O  
ANISOU 1744  O   ASP A 210     3280   2908   3123   -950   -330     12       O  
ATOM   1745  CB  ASP A 210     -16.415 147.453 394.784  1.00 24.05           C  
ANISOU 1745  CB  ASP A 210     3214   2968   2956  -1206   -370     -8       C  
ATOM   1746  CG  ASP A 210     -17.366 148.081 395.810  1.00 28.45           C  
ANISOU 1746  CG  ASP A 210     3674   3582   3555  -1153   -405     31       C  
ATOM   1747  OD1 ASP A 210     -17.446 149.323 395.864  1.00 27.47           O  
ANISOU 1747  OD1 ASP A 210     3490   3493   3454  -1082   -452     69       O  
ATOM   1748  OD2 ASP A 210     -18.089 147.324 396.493  1.00 28.89           O1-
ANISOU 1748  OD2 ASP A 210     3712   3650   3616  -1191   -385     22       O1-
ATOM   1749  N   TYR A 211     -14.946 149.854 394.280  1.00 22.14           N  
ANISOU 1749  N   TYR A 211     2952   2714   2747  -1059   -419     42       N  
ATOM   1750  CA  TYR A 211     -14.585 151.268 394.160  1.00 22.25           C  
ANISOU 1750  CA  TYR A 211     2935   2738   2782   -987   -456     79       C  
ATOM   1751  C   TYR A 211     -14.770 152.028 395.487  1.00 23.91           C  
ANISOU 1751  C   TYR A 211     3079   2944   3059   -889   -461    102       C  
ATOM   1752  O   TYR A 211     -14.047 152.974 395.738  1.00 22.80           O  
ANISOU 1752  O   TYR A 211     2937   2776   2951   -819   -461    114       O  
ATOM   1753  CB  TYR A 211     -15.448 151.954 393.117  1.00 22.72           C  
ANISOU 1753  CB  TYR A 211     2961   2875   2798  -1026   -529    120       C  
ATOM   1754  CG  TYR A 211     -15.624 151.198 391.816  1.00 23.80           C  
ANISOU 1754  CG  TYR A 211     3146   3042   2857  -1140   -535     99       C  
ATOM   1755  CD1 TYR A 211     -14.575 151.085 390.904  1.00 24.62           C  
ANISOU 1755  CD1 TYR A 211     3327   3107   2921  -1172   -506     74       C  
ATOM   1756  CD2 TYR A 211     -16.861 150.655 391.464  1.00 24.51           C  
ANISOU 1756  CD2 TYR A 211     3199   3208   2905  -1220   -571    103       C  
ATOM   1757  CE1 TYR A 211     -14.765 150.477 389.656  1.00 25.81           C  
ANISOU 1757  CE1 TYR A 211     3522   3294   2992  -1280   -514     52       C  
ATOM   1758  CE2 TYR A 211     -17.051 150.029 390.233  1.00 25.48           C  
ANISOU 1758  CE2 TYR A 211     3366   3369   2947  -1332   -581     80       C  
ATOM   1759  CZ  TYR A 211     -15.996 149.937 389.336  1.00 28.60           C  
ANISOU 1759  CZ  TYR A 211     3843   3722   3303  -1361   -551     54       C  
ATOM   1760  OH  TYR A 211     -16.200 149.340 388.108  1.00 29.42           O  
ANISOU 1760  OH  TYR A 211     3990   3867   3321  -1477   -560     28       O  
ATOM   1761  N   SER A 212     -15.750 151.604 396.317  1.00 21.73           N  
ANISOU 1761  N   SER A 212     2752   2701   2802   -891   -464    106       N  
ATOM   1762  CA  SER A 212     -16.047 152.232 397.617  1.00 21.49           C  
ANISOU 1762  CA  SER A 212     2657   2677   2830   -807   -465    123       C  
ATOM   1763  C   SER A 212     -14.836 152.264 398.565  1.00 22.75           C  
ANISOU 1763  C   SER A 212     2849   2767   3029   -738   -412    100       C  
ATOM   1764  O   SER A 212     -14.813 153.081 399.475  1.00 20.69           O  
ANISOU 1764  O   SER A 212     2543   2506   2811   -663   -416    111       O  
ATOM   1765  CB  SER A 212     -17.246 151.559 398.280  1.00 23.54           C  
ANISOU 1765  CB  SER A 212     2865   2988   3092   -840   -465    122       C  
ATOM   1766  OG  SER A 212     -16.995 150.175 398.449  1.00 26.16           O  
ANISOU 1766  OG  SER A 212     3256   3280   3404   -899   -413     88       O  
ATOM   1767  N   LEU A 213     -13.834 151.388 398.362  1.00 22.04           N  
ANISOU 1767  N   LEU A 213     2832   2621   2923   -761   -364     67       N  
ATOM   1768  CA  LEU A 213     -12.582 151.446 399.156  1.00 21.75           C  
ANISOU 1768  CA  LEU A 213     2819   2528   2916   -693   -318     48       C  
ATOM   1769  C   LEU A 213     -11.921 152.832 398.975  1.00 21.50           C  
ANISOU 1769  C   LEU A 213     2772   2492   2903   -638   -340     60       C  
ATOM   1770  O   LEU A 213     -11.435 153.413 399.945  1.00 21.11           O  
ANISOU 1770  O   LEU A 213     2698   2431   2892   -570   -327     57       O  
ATOM   1771  CB  LEU A 213     -11.594 150.330 398.700  1.00 21.87           C  
ANISOU 1771  CB  LEU A 213     2915   2488   2907   -725   -266     11       C  
ATOM   1772  CG  LEU A 213     -10.130 150.479 399.202  1.00 24.88           C  
ANISOU 1772  CG  LEU A 213     3317   2824   3310   -657   -226     -8       C  
ATOM   1773  CD1 LEU A 213     -10.057 150.330 400.782  1.00 23.95           C  
ANISOU 1773  CD1 LEU A 213     3167   2701   3231   -589   -204     -2       C  
ATOM   1774  CD2 LEU A 213      -9.213 149.454 398.499  1.00 22.65           C  
ANISOU 1774  CD2 LEU A 213     3111   2493   3002   -688   -177    -43       C  
ATOM   1775  N   ASP A 214     -11.918 153.372 397.734  1.00 19.30           N  
ANISOU 1775  N   ASP A 214     2512   2227   2595   -675   -372     74       N  
ATOM   1776  CA  ASP A 214     -11.325 154.697 397.441  1.00 18.24           C  
ANISOU 1776  CA  ASP A 214     2374   2081   2474   -635   -391     91       C  
ATOM   1777  C   ASP A 214     -12.063 155.806 398.186  1.00 21.27           C  
ANISOU 1777  C   ASP A 214     2693   2486   2902   -573   -425    121       C  
ATOM   1778  O   ASP A 214     -11.441 156.801 398.536  1.00 18.74           O  
ANISOU 1778  O   ASP A 214     2370   2140   2611   -522   -421    122       O  
ATOM   1779  CB  ASP A 214     -11.348 154.979 395.919  1.00 20.74           C  
ANISOU 1779  CB  ASP A 214     2727   2413   2742   -695   -422    108       C  
ATOM   1780  CG  ASP A 214     -10.372 154.105 395.109  1.00 22.20           C  
ANISOU 1780  CG  ASP A 214     2982   2570   2883   -750   -379     69       C  
ATOM   1781  OD1 ASP A 214      -9.352 153.637 395.692  1.00 19.35           O  
ANISOU 1781  OD1 ASP A 214     2642   2169   2540   -721   -326     33       O  
ATOM   1782  OD2 ASP A 214     -10.578 153.969 393.878  1.00 22.57           O1-
ANISOU 1782  OD2 ASP A 214     3061   2638   2876   -818   -400     76       O1-
ATOM   1783  N   MET A 215     -13.385 155.628 398.416  1.00 20.45           N  
ANISOU 1783  N   MET A 215     2537   2431   2802   -580   -456    142       N  
ATOM   1784  CA  MET A 215     -14.205 156.645 399.102  1.00 19.21           C  
ANISOU 1784  CA  MET A 215     2312   2299   2688   -516   -487    169       C  
ATOM   1785  C   MET A 215     -13.896 156.672 400.618  1.00 22.07           C  
ANISOU 1785  C   MET A 215     2649   2642   3094   -456   -446    142       C  
ATOM   1786  O   MET A 215     -13.909 157.757 401.221  1.00 19.55           O  
ANISOU 1786  O   MET A 215     2298   2314   2814   -392   -452    147       O  
ATOM   1787  CB  MET A 215     -15.697 156.431 398.785  1.00 21.42           C  
ANISOU 1787  CB  MET A 215     2537   2649   2954   -546   -532    198       C  
ATOM   1788  CG  MET A 215     -15.966 156.485 397.259  1.00 23.93           C  
ANISOU 1788  CG  MET A 215     2878   2995   3218   -607   -577    227       C  
ATOM   1789  SD  MET A 215     -15.411 158.002 396.458  1.00 26.16           S  
ANISOU 1789  SD  MET A 215     3188   3245   3507   -564   -611    267       S  
ATOM   1790  CE  MET A 215     -16.474 159.191 397.298  1.00 23.18           C  
ANISOU 1790  CE  MET A 215     2724   2891   3193   -466   -645    304       C  
ATOM   1791  N   TRP A 216     -13.534 155.512 401.197  1.00 20.90           N  
ANISOU 1791  N   TRP A 216     2521   2484   2936   -477   -403    113       N  
ATOM   1792  CA  TRP A 216     -13.079 155.454 402.604  1.00 19.47           C  
ANISOU 1792  CA  TRP A 216     2324   2289   2785   -425   -365     89       C  
ATOM   1793  C   TRP A 216     -11.746 156.221 402.695  1.00 21.77           C  
ANISOU 1793  C   TRP A 216     2643   2537   3089   -386   -348     71       C  
ATOM   1794  O   TRP A 216     -11.599 157.104 403.556  1.00 16.90           O  
ANISOU 1794  O   TRP A 216     1996   1919   2505   -330   -343     64       O  
ATOM   1795  CB  TRP A 216     -12.849 153.997 403.080  1.00 16.79           C  
ANISOU 1795  CB  TRP A 216     2015   1940   2426   -455   -323     71       C  
ATOM   1796  CG  TRP A 216     -12.210 153.988 404.462  1.00 17.27           C  
ANISOU 1796  CG  TRP A 216     2064   1988   2509   -397   -288     53       C  
ATOM   1797  CD1 TRP A 216     -10.871 154.087 404.759  1.00 19.00           C  
ANISOU 1797  CD1 TRP A 216     2311   2176   2730   -364   -260     32       C  
ATOM   1798  CD2 TRP A 216     -12.903 154.090 405.709  1.00 17.28           C  
ANISOU 1798  CD2 TRP A 216     2013   2023   2530   -366   -281     55       C  
ATOM   1799  CE2 TRP A 216     -11.925 154.099 406.732  1.00 21.02           C  
ANISOU 1799  CE2 TRP A 216     2493   2483   3011   -319   -249     36       C  
ATOM   1800  CE3 TRP A 216     -14.265 154.056 406.071  1.00 18.58           C  
ANISOU 1800  CE3 TRP A 216     2122   2237   2700   -378   -297     69       C  
ATOM   1801  NE1 TRP A 216     -10.693 154.104 406.117  1.00 19.36           N  
ANISOU 1801  NE1 TRP A 216     2330   2236   2792   -317   -238     23       N  
ATOM   1802  CZ2 TRP A 216     -12.259 154.169 408.093  1.00 19.79           C  
ANISOU 1802  CZ2 TRP A 216     2295   2357   2866   -283   -233     31       C  
ATOM   1803  CZ3 TRP A 216     -14.598 154.066 407.426  1.00 20.70           C  
ANISOU 1803  CZ3 TRP A 216     2350   2533   2983   -344   -275     62       C  
ATOM   1804  CH2 TRP A 216     -13.601 154.166 408.417  1.00 21.42           C  
ANISOU 1804  CH2 TRP A 216     2454   2607   3079   -297   -244     44       C  
ATOM   1805  N   SER A 217     -10.776 155.897 401.797  1.00 17.89           N  
ANISOU 1805  N   SER A 217     2210   2017   2572   -418   -334     61       N  
ATOM   1806  CA  SER A 217      -9.467 156.587 401.819  1.00 17.68           C  
ANISOU 1806  CA  SER A 217     2205   1959   2553   -392   -314     41       C  
ATOM   1807  C   SER A 217      -9.614 158.097 401.648  1.00 20.18           C  
ANISOU 1807  C   SER A 217     2505   2268   2894   -365   -343     58       C  
ATOM   1808  O   SER A 217      -8.946 158.876 402.336  1.00 19.32           O  
ANISOU 1808  O   SER A 217     2387   2143   2810   -326   -326     38       O  
ATOM   1809  CB  SER A 217      -8.557 156.028 400.730  1.00 18.96           C  
ANISOU 1809  CB  SER A 217     2426   2100   2679   -439   -296     28       C  
ATOM   1810  OG  SER A 217      -8.454 154.614 400.890  1.00 21.52           O  
ANISOU 1810  OG  SER A 217     2772   2419   2985   -457   -266     12       O  
ATOM   1811  N   LEU A 218     -10.509 158.507 400.753  1.00 17.34           N  
ANISOU 1811  N   LEU A 218     2142   1919   2525   -386   -386     94       N  
ATOM   1812  CA  LEU A 218     -10.813 159.934 400.535  1.00 18.23           C  
ANISOU 1812  CA  LEU A 218     2244   2019   2665   -353   -416    122       C  
ATOM   1813  C   LEU A 218     -11.350 160.592 401.836  1.00 20.82           C  
ANISOU 1813  C   LEU A 218     2518   2352   3042   -287   -412    113       C  
ATOM   1814  O   LEU A 218     -10.935 161.699 402.179  1.00 20.94           O  
ANISOU 1814  O   LEU A 218     2537   2332   3088   -250   -405    105       O  
ATOM   1815  CB  LEU A 218     -11.838 160.077 399.389  1.00 19.08           C  
ANISOU 1815  CB  LEU A 218     2349   2151   2749   -382   -469    171       C  
ATOM   1816  CG  LEU A 218     -12.146 161.532 399.045  1.00 23.19           C  
ANISOU 1816  CG  LEU A 218     2866   2648   3295   -342   -503    210       C  
ATOM   1817  CD1 LEU A 218     -10.887 162.226 398.524  1.00 23.24           C  
ANISOU 1817  CD1 LEU A 218     2936   2601   3292   -358   -482    202       C  
ATOM   1818  CD2 LEU A 218     -13.280 161.602 398.047  1.00 28.68           C  
ANISOU 1818  CD2 LEU A 218     3546   3385   3967   -359   -560    265       C  
ATOM   1819  N   GLY A 219     -12.257 159.903 402.531  1.00 19.32           N  
ANISOU 1819  N   GLY A 219     2281   2203   2858   -277   -412    112       N  
ATOM   1820  CA  GLY A 219     -12.797 160.346 403.814  1.00 19.27           C  
ANISOU 1820  CA  GLY A 219     2220   2210   2891   -220   -402     98       C  
ATOM   1821  C   GLY A 219     -11.673 160.535 404.830  1.00 19.75           C  
ANISOU 1821  C   GLY A 219     2292   2247   2963   -196   -358     53       C  
ATOM   1822  O   GLY A 219     -11.670 161.514 405.573  1.00 18.43           O  
ANISOU 1822  O   GLY A 219     2105   2068   2831   -150   -349     37       O  
ATOM   1823  N   CYS A 220     -10.689 159.614 404.855  1.00 17.67           N  
ANISOU 1823  N   CYS A 220     2062   1980   2670   -225   -330     33       N  
ATOM   1824  CA  CYS A 220      -9.532 159.737 405.769  1.00 17.18           C  
ANISOU 1824  CA  CYS A 220     2005   1909   2612   -204   -293     -7       C  
ATOM   1825  C   CYS A 220      -8.747 161.018 405.471  1.00 20.23           C  
ANISOU 1825  C   CYS A 220     2414   2257   3014   -196   -293    -20       C  
ATOM   1826  O   CYS A 220      -8.293 161.702 406.394  1.00 18.87           O  
ANISOU 1826  O   CYS A 220     2226   2083   2860   -168   -272    -52       O  
ATOM   1827  CB  CYS A 220      -8.610 158.523 405.668  1.00 17.02           C  
ANISOU 1827  CB  CYS A 220     2016   1893   2559   -230   -268    -19       C  
ATOM   1828  SG  CYS A 220      -9.355 157.010 406.263  1.00 19.18           S  
ANISOU 1828  SG  CYS A 220     2277   2196   2816   -240   -256     -8       S  
ATOM   1829  N   MET A 221      -8.559 161.314 404.187  1.00 18.42           N  
ANISOU 1829  N   MET A 221     2225   2002   2773   -229   -310      3       N  
ATOM   1830  CA  MET A 221      -7.841 162.536 403.773  1.00 19.48           C  
ANISOU 1830  CA  MET A 221     2389   2093   2918   -232   -308     -3       C  
ATOM   1831  C   MET A 221      -8.644 163.769 404.140  1.00 22.21           C  
ANISOU 1831  C   MET A 221     2717   2413   3306   -189   -324      9       C  
ATOM   1832  O   MET A 221      -8.083 164.717 404.653  1.00 21.46           O  
ANISOU 1832  O   MET A 221     2631   2289   3233   -173   -304    -21       O  
ATOM   1833  CB  MET A 221      -7.631 162.522 402.253  1.00 23.36           C  
ANISOU 1833  CB  MET A 221     2930   2565   3379   -281   -327     29       C  
ATOM   1834  CG  MET A 221      -6.531 161.607 401.833  1.00 30.31           C  
ANISOU 1834  CG  MET A 221     3838   3458   4222   -323   -301      5       C  
ATOM   1835  SD  MET A 221      -6.073 161.884 400.082  1.00 36.60           S  
ANISOU 1835  SD  MET A 221     4696   4230   4979   -386   -312     31       S  
ATOM   1836  CE  MET A 221      -6.013 163.505 400.000  1.00 29.11           C  
ANISOU 1836  CE  MET A 221     3767   3236   4059   -374   -322     47       C  
ATOM   1837  N   LEU A 222      -9.968 163.736 403.929  1.00 19.99           N  
ANISOU 1837  N   LEU A 222     2408   2148   3038   -166   -357     46       N  
ATOM   1838  CA  LEU A 222     -10.819 164.884 404.301  1.00 19.30           C  
ANISOU 1838  CA  LEU A 222     2297   2038   2997   -111   -369     58       C  
ATOM   1839  C   LEU A 222     -10.741 165.153 405.810  1.00 20.97           C  
ANISOU 1839  C   LEU A 222     2472   2258   3237    -70   -334      7       C  
ATOM   1840  O   LEU A 222     -10.528 166.287 406.222  1.00 19.79           O  
ANISOU 1840  O   LEU A 222     2335   2065   3120    -42   -318    -15       O  
ATOM   1841  CB  LEU A 222     -12.284 164.644 403.888  1.00 19.84           C  
ANISOU 1841  CB  LEU A 222     2323   2142   3071    -90   -412    106       C  
ATOM   1842  CG  LEU A 222     -13.258 165.792 404.239  1.00 24.76           C  
ANISOU 1842  CG  LEU A 222     2914   2747   3747    -19   -426    122       C  
ATOM   1843  CD1 LEU A 222     -12.921 167.095 403.432  1.00 26.43           C  
ANISOU 1843  CD1 LEU A 222     3183   2882   3978     -4   -439    151       C  
ATOM   1844  CD2 LEU A 222     -14.705 165.364 404.109  1.00 25.84           C  
ANISOU 1844  CD2 LEU A 222     2986   2945   3887      4   -462    157       C  
ATOM   1845  N   ALA A 223     -10.874 164.103 406.621  1.00 19.15           N  
ANISOU 1845  N   ALA A 223     2205   2082   2989    -74   -318    -14       N  
ATOM   1846  CA  ALA A 223     -10.799 164.221 408.080  1.00 18.07           C  
ANISOU 1846  CA  ALA A 223     2034   1968   2866    -43   -285    -61       C  
ATOM   1847  C   ALA A 223      -9.480 164.844 408.525  1.00 20.51           C  
ANISOU 1847  C   ALA A 223     2371   2249   3172    -53   -254   -107       C  
ATOM   1848  O   ALA A 223      -9.486 165.736 409.379  1.00 19.29           O  
ANISOU 1848  O   ALA A 223     2207   2081   3043    -24   -233   -145       O  
ATOM   1849  CB  ALA A 223     -11.030 162.849 408.741  1.00 18.20           C  
ANISOU 1849  CB  ALA A 223     2017   2046   2853    -55   -274    -64       C  
ATOM   1850  N  ASER A 224      -8.349 164.402 407.936  0.50 17.50           N  
ANISOU 1850  N  ASER A 224     2028   1864   2759    -98   -248   -110       N  
ATOM   1851  N  BSER A 224      -8.360 164.399 407.936  0.50 17.61           N  
ANISOU 1851  N  BSER A 224     2042   1878   2773    -97   -249   -109       N  
ATOM   1852  CA ASER A 224      -7.038 164.944 408.287  0.50 18.07           C  
ANISOU 1852  CA ASER A 224     2119   1922   2822   -116   -221   -156       C  
ATOM   1853  CA BSER A 224      -7.050 164.933 408.271  0.50 18.22           C  
ANISOU 1853  CA BSER A 224     2138   1941   2841   -116   -220   -155       C  
ATOM   1854  C  ASER A 224      -6.913 166.433 407.911  0.50 22.16           C  
ANISOU 1854  C  ASER A 224     2674   2373   3372   -117   -218   -163       C  
ATOM   1855  C  BSER A 224      -6.941 166.430 407.923  0.50 22.26           C  
ANISOU 1855  C  BSER A 224     2685   2386   3386   -115   -218   -162       C  
ATOM   1856  O  ASER A 224      -6.331 167.214 408.660  0.50 21.93           O  
ANISOU 1856  O  ASER A 224     2647   2331   3354   -117   -190   -212       O  
ATOM   1857  O  BSER A 224      -6.386 167.206 408.695  0.50 22.06           O  
ANISOU 1857  O  BSER A 224     2661   2349   3371   -115   -190   -211       O  
ATOM   1858  CB ASER A 224      -5.921 164.126 407.641  0.50 21.37           C  
ANISOU 1858  CB ASER A 224     2563   2357   3202   -159   -214   -154       C  
ATOM   1859  CB BSER A 224      -5.960 164.148 407.551  0.50 21.73           C  
ANISOU 1859  CB BSER A 224     2611   2400   3249   -161   -216   -151       C  
ATOM   1860  OG ASER A 224      -5.825 164.348 406.244  0.50 22.78           O  
ANISOU 1860  OG ASER A 224     2785   2496   3375   -192   -233   -121       O  
ATOM   1861  OG BSER A 224      -4.712 164.800 407.699  0.50 24.04           O  
ANISOU 1861  OG BSER A 224     2917   2683   3533   -186   -192   -193       O  
ATOM   1862  N   MET A 225      -7.491 166.826 406.781  1.00 19.87           N  
ANISOU 1862  N   MET A 225     2414   2039   3096   -117   -246   -113       N  
ATOM   1863  CA  MET A 225      -7.418 168.226 406.312  1.00 21.03           C  
ANISOU 1863  CA  MET A 225     2608   2109   3273   -115   -245   -107       C  
ATOM   1864  C   MET A 225      -8.302 169.174 407.139  1.00 24.09           C  
ANISOU 1864  C   MET A 225     2976   2466   3711    -54   -236   -122       C  
ATOM   1865  O   MET A 225      -7.823 170.226 407.568  1.00 23.49           O  
ANISOU 1865  O   MET A 225     2928   2338   3658    -54   -207   -162       O  
ATOM   1866  CB  MET A 225      -7.818 168.295 404.822  1.00 25.02           C  
ANISOU 1866  CB  MET A 225     3151   2583   3771   -130   -282    -38       C  
ATOM   1867  CG  MET A 225      -6.812 167.665 403.879  1.00 31.40           C  
ANISOU 1867  CG  MET A 225     3994   3406   4531   -196   -282    -31       C  
ATOM   1868  SD  MET A 225      -5.151 168.384 404.001  1.00 38.87           S  
ANISOU 1868  SD  MET A 225     4981   4324   5465   -251   -236    -85       S  
ATOM   1869  CE  MET A 225      -5.478 170.191 403.680  1.00 37.22           C  
ANISOU 1869  CE  MET A 225     4833   4008   5302   -237   -235    -64       C  
ATOM   1870  N   ILE A 226      -9.576 168.814 407.355  1.00 22.61           N  
ANISOU 1870  N   ILE A 226     2740   2308   3541     -4   -258    -95       N  
ATOM   1871  CA  ILE A 226     -10.474 169.714 408.093  1.00 22.48           C  
ANISOU 1871  CA  ILE A 226     2700   2264   3575     62   -247   -110       C  
ATOM   1872  C   ILE A 226     -10.150 169.738 409.578  1.00 24.09           C  
ANISOU 1872  C   ILE A 226     2873   2500   3780     69   -204   -185       C  
ATOM   1873  O   ILE A 226     -10.380 170.758 410.206  1.00 23.48           O  
ANISOU 1873  O   ILE A 226     2801   2380   3740    105   -177   -221       O  
ATOM   1874  CB  ILE A 226     -11.997 169.464 407.825  1.00 24.40           C  
ANISOU 1874  CB  ILE A 226     2894   2538   3841    118   -284    -59       C  
ATOM   1875  CG1 ILE A 226     -12.502 168.126 408.454  1.00 23.13           C  
ANISOU 1875  CG1 ILE A 226     2665   2471   3650    111   -286    -66       C  
ATOM   1876  CG2 ILE A 226     -12.331 169.576 406.314  1.00 25.11           C  
ANISOU 1876  CG2 ILE A 226     3015   2600   3925    110   -331     18       C  
ATOM   1877  CD1 ILE A 226     -14.039 167.966 408.313  1.00 23.25           C  
ANISOU 1877  CD1 ILE A 226     2619   2526   3688    159   -316    -24       C  
ATOM   1878  N   PHE A 227      -9.622 168.626 410.148  1.00 19.15           N  
ANISOU 1878  N   PHE A 227     2219   1948   3110     36   -194   -208       N  
ATOM   1879  CA  PHE A 227      -9.313 168.631 411.567  1.00 19.05           C  
ANISOU 1879  CA  PHE A 227     2174   1976   3087     40   -157   -273       C  
ATOM   1880  C   PHE A 227      -7.854 168.951 411.893  1.00 23.68           C  
ANISOU 1880  C   PHE A 227     2792   2558   3648     -8   -130   -325       C  
ATOM   1881  O   PHE A 227      -7.534 169.117 413.061  1.00 22.74           O  
ANISOU 1881  O   PHE A 227     2651   2474   3518    -10   -100   -384       O  
ATOM   1882  CB  PHE A 227      -9.738 167.308 412.250  1.00 19.89           C  
ANISOU 1882  CB  PHE A 227     2226   2172   3161     45   -160   -266       C  
ATOM   1883  CG  PHE A 227     -11.214 167.018 412.179  1.00 20.24           C  
ANISOU 1883  CG  PHE A 227     2226   2236   3228     87   -180   -229       C  
ATOM   1884  CD1 PHE A 227     -12.153 167.976 412.582  1.00 23.28           C  
ANISOU 1884  CD1 PHE A 227     2589   2597   3659    143   -169   -244       C  
ATOM   1885  CD2 PHE A 227     -11.672 165.752 411.810  1.00 20.42           C  
ANISOU 1885  CD2 PHE A 227     2226   2309   3223     70   -203   -185       C  
ATOM   1886  CE1 PHE A 227     -13.535 167.691 412.542  1.00 23.56           C  
ANISOU 1886  CE1 PHE A 227     2571   2668   3715    183   -186   -211       C  
ATOM   1887  CE2 PHE A 227     -13.047 165.455 411.799  1.00 23.38           C  
ANISOU 1887  CE2 PHE A 227     2552   2716   3614     99   -220   -156       C  
ATOM   1888  CZ  PHE A 227     -13.971 166.421 412.178  1.00 23.00           C  
ANISOU 1888  CZ  PHE A 227     2472   2657   3612    156   -212   -169       C  
ATOM   1889  N   ARG A 228      -7.009 169.071 410.866  1.00 20.98           N  
ANISOU 1889  N   ARG A 228     2497   2181   3295    -52   -139   -306       N  
ATOM   1890  CA  ARG A 228      -5.565 169.333 410.990  1.00 22.18           C  
ANISOU 1890  CA  ARG A 228     2671   2336   3418   -109   -115   -351       C  
ATOM   1891  C   ARG A 228      -4.968 168.233 411.897  1.00 25.98           C  
ANISOU 1891  C   ARG A 228     3104   2915   3852   -119   -108   -379       C  
ATOM   1892  O   ARG A 228      -4.308 168.505 412.897  1.00 24.00           O  
ANISOU 1892  O   ARG A 228     2836   2701   3583   -133    -82   -437       O  
ATOM   1893  CB  ARG A 228      -5.299 170.770 411.496  1.00 26.99           C  
ANISOU 1893  CB  ARG A 228     3313   2886   4056   -117    -82   -409       C  
ATOM   1894  CG  ARG A 228      -5.724 171.793 410.441  1.00 34.11           C  
ANISOU 1894  CG  ARG A 228     4276   3683   5002   -108    -91   -369       C  
ATOM   1895  CD  ARG A 228      -5.448 173.196 410.901  1.00 45.97           C  
ANISOU 1895  CD  ARG A 228     5822   5109   6534   -119    -51   -425       C  
ATOM   1896  NE  ARG A 228      -4.398 173.842 410.121  1.00 70.15           N  
ANISOU 1896  NE  ARG A 228     8949   8118   9588   -188    -39   -429       N  
ATOM   1897  CZ  ARG A 228      -3.845 175.008 410.444  1.00 90.81           C  
ANISOU 1897  CZ  ARG A 228    11613  10669  12221   -225      1   -484       C  
ATOM   1898  NH1 ARG A 228      -4.243 175.662 411.530  1.00 71.57           N1+
ANISOU 1898  NH1 ARG A 228     9169   8212   9811   -196     33   -544       N1+
ATOM   1899  NH2 ARG A 228      -2.899 175.537 409.678  1.00 88.31           N  
ANISOU 1899  NH2 ARG A 228    11356  10308  11892   -297     14   -484       N  
ATOM   1900  N   LYS A 229      -5.322 166.975 411.590  1.00 23.06           N  
ANISOU 1900  N   LYS A 229     2713   2587   3463   -106   -130   -332       N  
ATOM   1901  CA  LYS A 229      -4.820 165.850 412.392  1.00 22.93           C  
ANISOU 1901  CA  LYS A 229     2657   2653   3403   -106   -125   -343       C  
ATOM   1902  C   LYS A 229      -4.262 164.880 411.372  1.00 24.62           C  
ANISOU 1902  C   LYS A 229     2889   2873   3593   -130   -140   -305       C  
ATOM   1903  O   LYS A 229      -5.037 164.241 410.676  1.00 24.29           O  
ANISOU 1903  O   LYS A 229     2854   2818   3557   -121   -161   -256       O  
ATOM   1904  CB  LYS A 229      -5.951 165.200 413.204  1.00 25.55           C  
ANISOU 1904  CB  LYS A 229     2949   3024   3736    -65   -129   -329       C  
ATOM   1905  CG  LYS A 229      -5.438 164.130 414.203  1.00 31.65           C  
ANISOU 1905  CG  LYS A 229     3687   3878   4460    -63   -119   -339       C  
ATOM   1906  CD  LYS A 229      -6.587 163.279 414.792  1.00 34.96           C  
ANISOU 1906  CD  LYS A 229     4076   4333   4875    -34   -122   -310       C  
ATOM   1907  CE  LYS A 229      -6.079 162.234 415.782  1.00 41.37           C  
ANISOU 1907  CE  LYS A 229     4864   5217   5637    -29   -113   -311       C  
ATOM   1908  NZ  LYS A 229      -5.082 161.264 415.188  1.00 31.46           N1+
ANISOU 1908  NZ  LYS A 229     3628   3971   4355    -43   -121   -284       N1+
ATOM   1909  N   GLU A 230      -2.939 164.779 411.260  1.00 23.70           N  
ANISOU 1909  N   GLU A 230     2776   2781   3448   -162   -128   -329       N  
ATOM   1910  CA  GLU A 230      -2.348 163.913 410.245  1.00 24.99           C  
ANISOU 1910  CA  GLU A 230     2957   2948   3590   -181   -135   -299       C  
ATOM   1911  C   GLU A 230      -1.504 162.779 410.843  1.00 27.43           C  
ANISOU 1911  C   GLU A 230     3234   3329   3860   -170   -126   -307       C  
ATOM   1912  O   GLU A 230      -0.538 163.042 411.551  1.00 26.64           O  
ANISOU 1912  O   GLU A 230     3106   3277   3739   -177   -111   -349       O  
ATOM   1913  CB  GLU A 230      -1.557 164.701 409.151  1.00 28.52           C  
ANISOU 1913  CB  GLU A 230     3444   3351   4039   -231   -129   -307       C  
ATOM   1914  CG  GLU A 230      -0.437 165.595 409.649  1.00 48.31           C  
ANISOU 1914  CG  GLU A 230     5944   5877   6537   -264   -104   -365       C  
ATOM   1915  CD  GLU A 230       0.586 166.047 408.616  1.00 84.71           C  
ANISOU 1915  CD  GLU A 230    10585  10466  11135   -322    -92   -374       C  
ATOM   1916  OE1 GLU A 230       0.311 165.937 407.399  1.00 87.48           O  
ANISOU 1916  OE1 GLU A 230    10976  10772  11490   -337   -104   -333       O  
ATOM   1917  OE2 GLU A 230       1.679 166.497 409.033  1.00 81.31           O1-
ANISOU 1917  OE2 GLU A 230    10136  10073  10687   -357    -70   -425       O1-
ATOM   1918  N   PRO A 231      -1.901 161.506 410.647  1.00 22.63           N  
ANISOU 1918  N   PRO A 231     2627   2730   3241   -149   -134   -268       N  
ATOM   1919  CA  PRO A 231      -3.133 161.051 409.960  1.00 20.42           C  
ANISOU 1919  CA  PRO A 231     2371   2410   2979   -144   -153   -221       C  
ATOM   1920  C   PRO A 231      -4.302 161.105 410.956  1.00 20.90           C  
ANISOU 1920  C   PRO A 231     2402   2485   3053   -114   -158   -216       C  
ATOM   1921  O   PRO A 231      -4.101 161.300 412.169  1.00 20.47           O  
ANISOU 1921  O   PRO A 231     2315   2472   2988    -95   -144   -246       O  
ATOM   1922  CB  PRO A 231      -2.808 159.590 409.635  1.00 21.41           C  
ANISOU 1922  CB  PRO A 231     2505   2552   3079   -139   -148   -197       C  
ATOM   1923  CG  PRO A 231      -1.984 159.148 410.843  1.00 26.15           C  
ANISOU 1923  CG  PRO A 231     3070   3213   3654   -110   -133   -217       C  
ATOM   1924  CD  PRO A 231      -1.140 160.369 411.217  1.00 24.43           C  
ANISOU 1924  CD  PRO A 231     2831   3016   3436   -124   -124   -266       C  
ATOM   1925  N   PHE A 232      -5.517 160.936 410.455  1.00 17.89           N  
ANISOU 1925  N   PHE A 232     2030   2077   2691   -112   -175   -181       N  
ATOM   1926  CA  PHE A 232      -6.693 160.986 411.314  1.00 17.55           C  
ANISOU 1926  CA  PHE A 232     1953   2053   2661    -86   -178   -177       C  
ATOM   1927  C   PHE A 232      -6.816 159.711 412.138  1.00 20.01           C  
ANISOU 1927  C   PHE A 232     2248   2412   2944    -74   -167   -163       C  
ATOM   1928  O   PHE A 232      -6.977 159.802 413.357  1.00 21.28           O  
ANISOU 1928  O   PHE A 232     2375   2613   3096    -53   -153   -183       O  
ATOM   1929  CB  PHE A 232      -7.961 161.243 410.470  1.00 17.38           C  
ANISOU 1929  CB  PHE A 232     1936   2000   2667    -87   -203   -142       C  
ATOM   1930  CG  PHE A 232      -9.153 161.428 411.382  1.00 18.52           C  
ANISOU 1930  CG  PHE A 232     2037   2171   2831    -58   -200   -144       C  
ATOM   1931  CD1 PHE A 232      -9.288 162.581 412.162  1.00 22.74           C  
ANISOU 1931  CD1 PHE A 232     2550   2702   3388    -29   -187   -182       C  
ATOM   1932  CD2 PHE A 232     -10.119 160.434 411.493  1.00 20.55           C  
ANISOU 1932  CD2 PHE A 232     2274   2458   3077    -62   -207   -114       C  
ATOM   1933  CE1 PHE A 232     -10.371 162.732 413.041  1.00 23.51           C  
ANISOU 1933  CE1 PHE A 232     2602   2828   3501      1   -178   -191       C  
ATOM   1934  CE2 PHE A 232     -11.206 160.579 412.374  1.00 23.79           C  
ANISOU 1934  CE2 PHE A 232     2636   2904   3500    -38   -199   -120       C  
ATOM   1935  CZ  PHE A 232     -11.332 161.730 413.141  1.00 24.11           C  
ANISOU 1935  CZ  PHE A 232     2652   2944   3565     -3   -185   -159       C  
ATOM   1936  N   PHE A 233      -6.706 158.533 411.492  1.00 17.49           N  
ANISOU 1936  N   PHE A 233     1955   2085   2607    -90   -170   -132       N  
ATOM   1937  CA  PHE A 233      -6.755 157.240 412.184  1.00 16.01           C  
ANISOU 1937  CA  PHE A 233     1765   1926   2391    -80   -156   -112       C  
ATOM   1938  C   PHE A 233      -5.320 156.745 412.231  1.00 19.23           C  
ANISOU 1938  C   PHE A 233     2187   2345   2774    -69   -143   -122       C  
ATOM   1939  O   PHE A 233      -4.791 156.225 411.233  1.00 18.81           O  
ANISOU 1939  O   PHE A 233     2169   2262   2717    -85   -141   -112       O  
ATOM   1940  CB  PHE A 233      -7.627 156.265 411.390  1.00 17.23           C  
ANISOU 1940  CB  PHE A 233     1946   2057   2546   -107   -164    -74       C  
ATOM   1941  CG  PHE A 233      -9.083 156.638 411.301  1.00 17.62           C  
ANISOU 1941  CG  PHE A 233     1970   2110   2616   -119   -181    -62       C  
ATOM   1942  CD1 PHE A 233      -9.883 156.676 412.454  1.00 18.89           C  
ANISOU 1942  CD1 PHE A 233     2089   2312   2777   -102   -170    -65       C  
ATOM   1943  CD2 PHE A 233      -9.688 156.818 410.063  1.00 18.04           C  
ANISOU 1943  CD2 PHE A 233     2037   2135   2681   -148   -205    -43       C  
ATOM   1944  CE1 PHE A 233     -11.254 156.944 412.358  1.00 19.25           C  
ANISOU 1944  CE1 PHE A 233     2102   2370   2842   -109   -184    -54       C  
ATOM   1945  CE2 PHE A 233     -11.063 157.049 409.963  1.00 20.10           C  
ANISOU 1945  CE2 PHE A 233     2265   2413   2960   -155   -224    -27       C  
ATOM   1946  CZ  PHE A 233     -11.830 157.141 411.113  1.00 18.81           C  
ANISOU 1946  CZ  PHE A 233     2055   2290   2803   -132   -212    -34       C  
ATOM   1947  N   HIS A 234      -4.655 156.987 413.379  1.00 19.17           N  
ANISOU 1947  N   HIS A 234     2149   2387   2748    -43   -132   -146       N  
ATOM   1948  CA  HIS A 234      -3.234 156.707 413.509  1.00 19.37           C  
ANISOU 1948  CA  HIS A 234     2172   2439   2751    -28   -122   -159       C  
ATOM   1949  C   HIS A 234      -2.940 155.314 414.085  1.00 20.90           C  
ANISOU 1949  C   HIS A 234     2373   2655   2914      4   -111   -125       C  
ATOM   1950  O   HIS A 234      -2.489 155.196 415.233  1.00 19.48           O  
ANISOU 1950  O   HIS A 234     2164   2533   2705     33   -107   -128       O  
ATOM   1951  CB  HIS A 234      -2.559 157.811 414.378  1.00 22.77           C  
ANISOU 1951  CB  HIS A 234     2562   2919   3172    -23   -120   -206       C  
ATOM   1952  CG  HIS A 234      -1.049 157.805 414.322  1.00 28.18           C  
ANISOU 1952  CG  HIS A 234     3232   3640   3834    -18   -114   -228       C  
ATOM   1953  CD2 HIS A 234      -0.191 156.881 413.822  1.00 31.17           C  
ANISOU 1953  CD2 HIS A 234     3621   4022   4198     -0   -108   -209       C  
ATOM   1954  ND1 HIS A 234      -0.311 158.851 414.845  1.00 31.81           N  
ANISOU 1954  ND1 HIS A 234     3659   4143   4285    -30   -112   -278       N  
ATOM   1955  CE1 HIS A 234       0.957 158.541 414.650  1.00 31.37           C  
ANISOU 1955  CE1 HIS A 234     3588   4125   4208    -25   -107   -287       C  
ATOM   1956  NE2 HIS A 234       1.086 157.366 414.039  1.00 31.55           N  
ANISOU 1956  NE2 HIS A 234     3635   4124   4229     -0   -104   -246       N  
ATOM   1957  N   GLY A 235      -3.154 154.279 413.279  1.00 17.17           N  
ANISOU 1957  N   GLY A 235     1943   2135   2445     -2   -106    -93       N  
ATOM   1958  CA  GLY A 235      -2.825 152.920 413.701  1.00 17.14           C  
ANISOU 1958  CA  GLY A 235     1962   2134   2418     31    -91    -57       C  
ATOM   1959  C   GLY A 235      -1.321 152.700 413.709  1.00 20.95           C  
ANISOU 1959  C   GLY A 235     2432   2644   2884     69    -83    -68       C  
ATOM   1960  O   GLY A 235      -0.591 153.314 412.917  1.00 19.57           O  
ANISOU 1960  O   GLY A 235     2249   2466   2719     55    -83    -99       O  
ATOM   1961  N   HIS A 236      -0.853 151.810 414.569  1.00 18.93           N  
ANISOU 1961  N   HIS A 236     2173   2418   2601    119    -74    -38       N  
ATOM   1962  CA  HIS A 236       0.569 151.468 414.648  1.00 19.13           C  
ANISOU 1962  CA  HIS A 236     2178   2479   2609    169    -68    -42       C  
ATOM   1963  C   HIS A 236       0.906 150.178 413.912  1.00 24.33           C  
ANISOU 1963  C   HIS A 236     2890   3079   3276    198    -45    -12       C  
ATOM   1964  O   HIS A 236       2.032 149.884 413.676  1.00 24.47           O  
ANISOU 1964  O   HIS A 236     2895   3115   3289    238    -36    -19       O  
ATOM   1965  CB  HIS A 236       1.065 151.414 416.080  1.00 20.12           C  
ANISOU 1965  CB  HIS A 236     2258   2689   2696    215    -77    -29       C  
ATOM   1966  CG  HIS A 236       1.144 152.754 416.712  1.00 22.99           C  
ANISOU 1966  CG  HIS A 236     2566   3121   3048    189    -93    -75       C  
ATOM   1967  CD2 HIS A 236       1.045 153.982 416.173  1.00 22.14           C  
ANISOU 1967  CD2 HIS A 236     2444   3005   2964    139    -99   -125       C  
ATOM   1968  ND1 HIS A 236       1.322 152.941 418.053  1.00 25.55           N  
ANISOU 1968  ND1 HIS A 236     2847   3528   3333    210   -104    -74       N  
ATOM   1969  CE1 HIS A 236       1.335 154.224 418.314  1.00 23.23           C  
ANISOU 1969  CE1 HIS A 236     2516   3273   3038    171   -112   -129       C  
ATOM   1970  NE2 HIS A 236       1.164 154.879 417.190  1.00 24.35           N  
ANISOU 1970  NE2 HIS A 236     2675   3355   3221    130   -108   -158       N  
ATOM   1971  N   ASP A 237      -0.117 149.439 413.558  1.00 20.51           N  
ANISOU 1971  N   ASP A 237     2465   2525   2804    172    -34     16       N  
ATOM   1972  CA  ASP A 237      -0.013 148.195 412.798  1.00 20.92           C  
ANISOU 1972  CA  ASP A 237     2583   2502   2866    186     -6     39       C  
ATOM   1973  C   ASP A 237      -1.393 147.973 412.170  1.00 21.23           C  
ANISOU 1973  C   ASP A 237     2671   2476   2919    116     -3     45       C  
ATOM   1974  O   ASP A 237      -2.309 148.751 412.471  1.00 19.31           O  
ANISOU 1974  O   ASP A 237     2402   2257   2679     75    -24     39       O  
ATOM   1975  CB  ASP A 237       0.488 147.007 413.662  1.00 23.59           C  
ANISOU 1975  CB  ASP A 237     2939   2838   3183    261     11     88       C  
ATOM   1976  CG  ASP A 237      -0.436 146.693 414.821  1.00 26.88           C  
ANISOU 1976  CG  ASP A 237     3365   3267   3580    257      5    130       C  
ATOM   1977  OD1 ASP A 237      -1.539 146.203 414.569  1.00 26.46           O  
ANISOU 1977  OD1 ASP A 237     3363   3154   3535    208     17    147       O  
ATOM   1978  OD2 ASP A 237      -0.034 146.925 415.986  1.00 28.77           O1-
ANISOU 1978  OD2 ASP A 237     3560   3583   3791    299    -10    145       O1-
ATOM   1979  N   ASN A 238      -1.548 146.989 411.266  1.00 19.74           N  
ANISOU 1979  N   ASN A 238     2551   2211   2740     99     22     53       N  
ATOM   1980  CA  ASN A 238      -2.841 146.802 410.577  1.00 20.00           C  
ANISOU 1980  CA  ASN A 238     2624   2193   2781     22     23     54       C  
ATOM   1981  C   ASN A 238      -3.978 146.378 411.511  1.00 22.89           C  
ANISOU 1981  C   ASN A 238     3000   2560   3137      1     21     91       C  
ATOM   1982  O   ASN A 238      -5.128 146.749 411.257  1.00 22.00           O  
ANISOU 1982  O   ASN A 238     2880   2450   3030    -61      7     85       O  
ATOM   1983  CB  ASN A 238      -2.713 145.853 409.411  1.00 22.83           C  
ANISOU 1983  CB  ASN A 238     3055   2475   3146     -1     52     47       C  
ATOM   1984  CG  ASN A 238      -1.847 146.357 408.277  1.00 28.00           C  
ANISOU 1984  CG  ASN A 238     3702   3130   3808     -6     55      4       C  
ATOM   1985  ND2 ASN A 238      -1.549 145.456 407.352  1.00 28.84           N  
ANISOU 1985  ND2 ASN A 238     3871   3173   3916    -15     89     -8       N  
ATOM   1986  OD1 ASN A 238      -1.507 147.532 408.178  1.00 25.53           O  
ANISOU 1986  OD1 ASN A 238     3334   2870   3497    -11     31    -20       O  
ATOM   1987  N   TYR A 239      -3.669 145.680 412.617  1.00 21.06           N  
ANISOU 1987  N   TYR A 239     2776   2336   2888     56     35    129       N  
ATOM   1988  CA  TYR A 239      -4.720 145.285 413.592  1.00 20.94           C  
ANISOU 1988  CA  TYR A 239     2771   2328   2857     33     38    165       C  
ATOM   1989  C   TYR A 239      -5.130 146.517 414.436  1.00 20.71           C  
ANISOU 1989  C   TYR A 239     2661   2386   2821     28      8    151       C  
ATOM   1990  O   TYR A 239      -6.306 146.878 414.517  1.00 20.24           O  
ANISOU 1990  O   TYR A 239     2586   2341   2764    -27     -1    146       O  
ATOM   1991  CB  TYR A 239      -4.235 144.126 414.502  1.00 24.25           C  
ANISOU 1991  CB  TYR A 239     3233   2725   3255     94     65    218       C  
ATOM   1992  CG  TYR A 239      -4.048 142.854 413.715  1.00 30.53           C  
ANISOU 1992  CG  TYR A 239     4120   3419   4062     93    102    233       C  
ATOM   1993  CD1 TYR A 239      -5.129 142.026 413.432  1.00 33.45           C  
ANISOU 1993  CD1 TYR A 239     4556   3722   4433     23    127    248       C  
ATOM   1994  CD2 TYR A 239      -2.817 142.536 413.154  1.00 33.86           C  
ANISOU 1994  CD2 TYR A 239     4557   3812   4496    156    117    222       C  
ATOM   1995  CE1 TYR A 239      -4.991 140.906 412.610  1.00 38.56           C  
ANISOU 1995  CE1 TYR A 239     5293   4267   5091     10    166    249       C  
ATOM   1996  CE2 TYR A 239      -2.661 141.411 412.340  1.00 36.70           C  
ANISOU 1996  CE2 TYR A 239     5004   4072   4870    154    158    224       C  
ATOM   1997  CZ  TYR A 239      -3.750 140.594 412.081  1.00 48.44           C  
ANISOU 1997  CZ  TYR A 239     6564   5484   6356     80    183    237       C  
ATOM   1998  OH  TYR A 239      -3.617 139.492 411.281  1.00 55.29           O  
ANISOU 1998  OH  TYR A 239     7525   6247   7237     70    229    232       O  
ATOM   1999  N   ASP A 240      -4.146 147.243 414.912  1.00 18.95           N  
ANISOU 1999  N   ASP A 240     2388   2222   2591     80     -7    134       N  
ATOM   2000  CA  ASP A 240      -4.358 148.469 415.665  1.00 18.20           C  
ANISOU 2000  CA  ASP A 240     2222   2204   2488     77    -31    109       C  
ATOM   2001  C   ASP A 240      -5.118 149.505 414.816  1.00 19.27           C  
ANISOU 2001  C   ASP A 240     2336   2333   2654     21    -48     70       C  
ATOM   2002  O   ASP A 240      -5.915 150.251 415.367  1.00 19.12           O  
ANISOU 2002  O   ASP A 240     2278   2353   2636      2    -59     57       O  
ATOM   2003  CB  ASP A 240      -3.011 149.044 416.144  1.00 20.91           C  
ANISOU 2003  CB  ASP A 240     2519   2610   2817    133    -43     89       C  
ATOM   2004  CG  ASP A 240      -3.183 150.272 417.014  1.00 23.60           C  
ANISOU 2004  CG  ASP A 240     2794   3027   3146    126    -61     58       C  
ATOM   2005  OD1 ASP A 240      -3.938 150.188 418.030  1.00 22.65           O  
ANISOU 2005  OD1 ASP A 240     2662   2939   3003    119    -59     75       O  
ATOM   2006  OD2 ASP A 240      -2.600 151.339 416.669  1.00 19.94           O1-
ANISOU 2006  OD2 ASP A 240     2293   2588   2694    121    -74     12       O1-
ATOM   2007  N   GLN A 241      -4.908 149.523 413.495  1.00 16.74           N  
ANISOU 2007  N   GLN A 241     2042   1964   2355     -2    -50     53       N  
ATOM   2008  CA  GLN A 241      -5.604 150.469 412.603  1.00 16.19           C  
ANISOU 2008  CA  GLN A 241     1957   1886   2310    -52    -70     25       C  
ATOM   2009  C   GLN A 241      -7.131 150.324 412.776  1.00 17.89           C  
ANISOU 2009  C   GLN A 241     2168   2100   2528    -96    -74     43       C  
ATOM   2010  O   GLN A 241      -7.833 151.326 412.846  1.00 14.28           O  
ANISOU 2010  O   GLN A 241     1668   1672   2086   -111    -93     25       O  
ATOM   2011  CB  GLN A 241      -5.220 150.210 411.123  1.00 16.63           C  
ANISOU 2011  CB  GLN A 241     2055   1888   2377    -78    -67     15       C  
ATOM   2012  CG  GLN A 241      -5.791 151.281 410.179  1.00 15.13           C  
ANISOU 2012  CG  GLN A 241     1848   1695   2206   -122    -92     -7       C  
ATOM   2013  CD  GLN A 241      -5.257 152.673 410.454  1.00 19.96           C  
ANISOU 2013  CD  GLN A 241     2411   2343   2828   -101   -109    -36       C  
ATOM   2014  NE2 GLN A 241      -6.031 153.698 410.120  1.00 17.38           N  
ANISOU 2014  NE2 GLN A 241     2063   2021   2521   -126   -132    -45       N  
ATOM   2015  OE1 GLN A 241      -4.136 152.857 410.927  1.00 17.28           O  
ANISOU 2015  OE1 GLN A 241     2055   2031   2480    -65   -100    -52       O  
ATOM   2016  N   LEU A 242      -7.638 149.083 412.831  1.00 16.17           N  
ANISOU 2016  N   LEU A 242     1997   1849   2298   -118    -53     74       N  
ATOM   2017  CA  LEU A 242      -9.087 148.895 413.017  1.00 16.79           C  
ANISOU 2017  CA  LEU A 242     2066   1937   2376   -170    -54     88       C  
ATOM   2018  C   LEU A 242      -9.551 149.399 414.391  1.00 18.13           C  
ANISOU 2018  C   LEU A 242     2182   2172   2534   -150    -55     90       C  
ATOM   2019  O   LEU A 242     -10.630 149.968 414.490  1.00 17.84           O  
ANISOU 2019  O   LEU A 242     2103   2168   2508   -178    -66     81       O  
ATOM   2020  CB  LEU A 242      -9.495 147.428 412.786  1.00 16.25           C  
ANISOU 2020  CB  LEU A 242     2065   1815   2293   -209    -26    118       C  
ATOM   2021  CG  LEU A 242     -11.015 147.179 412.839  1.00 19.77           C  
ANISOU 2021  CG  LEU A 242     2499   2278   2735   -279    -26    127       C  
ATOM   2022  CD1 LEU A 242     -11.757 147.930 411.708  1.00 19.37           C  
ANISOU 2022  CD1 LEU A 242     2417   2240   2704   -325    -57    104       C  
ATOM   2023  CD2 LEU A 242     -11.301 145.670 412.841  1.00 20.54           C  
ANISOU 2023  CD2 LEU A 242     2672   2319   2813   -321     11    157       C  
ATOM   2024  N   VAL A 243      -8.716 149.237 415.440  1.00 16.31           N  
ANISOU 2024  N   VAL A 243     1948   1968   2280    -98    -43    101       N  
ATOM   2025  CA  VAL A 243      -9.035 149.739 416.785  1.00 17.07           C  
ANISOU 2025  CA  VAL A 243     1995   2133   2357    -80    -42     98       C  
ATOM   2026  C   VAL A 243      -9.149 151.271 416.749  1.00 18.76           C  
ANISOU 2026  C   VAL A 243     2147   2385   2594    -72    -64     51       C  
ATOM   2027  O   VAL A 243     -10.072 151.821 417.328  1.00 16.54           O  
ANISOU 2027  O   VAL A 243     1824   2146   2316    -85    -62     38       O  
ATOM   2028  CB  VAL A 243      -8.014 149.264 417.828  1.00 18.80           C  
ANISOU 2028  CB  VAL A 243     2225   2379   2540    -27    -31    120       C  
ATOM   2029  CG1 VAL A 243      -8.462 149.675 419.259  1.00 19.38           C  
ANISOU 2029  CG1 VAL A 243     2252   2530   2582    -20    -25    119       C  
ATOM   2030  CG2 VAL A 243      -7.847 147.744 417.744  1.00 18.68           C  
ANISOU 2030  CG2 VAL A 243     2281   2306   2507    -25     -6    172       C  
ATOM   2031  N   ARG A 244      -8.232 151.945 416.030  1.00 17.24           N  
ANISOU 2031  N   ARG A 244     1954   2176   2421    -54    -79     23       N  
ATOM   2032  CA  ARG A 244      -8.297 153.425 415.911  1.00 17.21           C  
ANISOU 2032  CA  ARG A 244     1905   2192   2443    -50    -96    -21       C  
ATOM   2033  C   ARG A 244      -9.598 153.886 415.253  1.00 19.80           C  
ANISOU 2033  C   ARG A 244     2216   2506   2802    -84   -108    -23       C  
ATOM   2034  O   ARG A 244     -10.182 154.900 415.658  1.00 18.33           O  
ANISOU 2034  O   ARG A 244     1985   2348   2632    -76   -113    -49       O  
ATOM   2035  CB  ARG A 244      -7.108 153.969 415.116  1.00 18.63           C  
ANISOU 2035  CB  ARG A 244     2095   2348   2635    -37   -107    -44       C  
ATOM   2036  CG  ARG A 244      -5.738 153.569 415.638  1.00 19.47           C  
ANISOU 2036  CG  ARG A 244     2206   2478   2712      0    -98    -44       C  
ATOM   2037  CD  ARG A 244      -5.601 153.584 417.173  1.00 23.23           C  
ANISOU 2037  CD  ARG A 244     2648   3024   3152     28    -90    -45       C  
ATOM   2038  NE  ARG A 244      -5.509 154.954 417.686  1.00 25.94           N  
ANISOU 2038  NE  ARG A 244     2946   3409   3502     28    -96    -94       N  
ATOM   2039  CZ  ARG A 244      -5.309 155.269 418.970  1.00 35.16           C  
ANISOU 2039  CZ  ARG A 244     4079   4644   4635     44    -90   -112       C  
ATOM   2040  NH1 ARG A 244      -5.247 154.316 419.896  1.00 26.41           N1+
ANISOU 2040  NH1 ARG A 244     2976   3575   3485     63    -82    -75       N1+
ATOM   2041  NH2 ARG A 244      -5.190 156.540 419.336  1.00 28.96           N  
ANISOU 2041  NH2 ARG A 244     3260   3886   3858     38    -92   -166       N  
ATOM   2042  N   ILE A 245     -10.080 153.109 414.256  1.00 16.18           N  
ANISOU 2042  N   ILE A 245     1793   2008   2349   -121   -112      3       N  
ATOM   2043  CA  ILE A 245     -11.330 153.449 413.585  1.00 15.79           C  
ANISOU 2043  CA  ILE A 245     1721   1956   2322   -155   -131      5       C  
ATOM   2044  C   ILE A 245     -12.469 153.195 414.574  1.00 16.46           C  
ANISOU 2044  C   ILE A 245     1768   2090   2397   -166   -116     14       C  
ATOM   2045  O   ILE A 245     -13.396 154.009 414.671  1.00 18.26           O  
ANISOU 2045  O   ILE A 245     1943   2348   2646   -164   -126     -0       O  
ATOM   2046  CB  ILE A 245     -11.500 152.612 412.292  1.00 17.69           C  
ANISOU 2046  CB  ILE A 245     2009   2151   2561   -202   -138     26       C  
ATOM   2047  CG1 ILE A 245     -10.404 153.006 411.244  1.00 17.81           C  
ANISOU 2047  CG1 ILE A 245     2057   2126   2585   -194   -150     12       C  
ATOM   2048  CG2 ILE A 245     -12.974 152.729 411.695  1.00 18.48           C  
ANISOU 2048  CG2 ILE A 245     2079   2270   2673   -247   -158     36       C  
ATOM   2049  CD1 ILE A 245     -10.241 151.952 410.150  1.00 19.28           C  
ANISOU 2049  CD1 ILE A 245     2302   2266   2757   -236   -145     27       C  
ATOM   2050  N   ALA A 246     -12.403 152.062 415.287  1.00 16.21           N  
ANISOU 2050  N   ALA A 246     1762   2062   2332   -178    -90     39       N  
ATOM   2051  CA  ALA A 246     -13.472 151.732 416.256  1.00 17.61           C  
ANISOU 2051  CA  ALA A 246     1909   2289   2492   -198    -71     49       C  
ATOM   2052  C   ALA A 246     -13.556 152.736 417.404  1.00 19.37           C  
ANISOU 2052  C   ALA A 246     2074   2572   2715   -159    -64     19       C  
ATOM   2053  O   ALA A 246     -14.639 152.918 417.963  1.00 20.42           O  
ANISOU 2053  O   ALA A 246     2160   2752   2847   -173    -52     13       O  
ATOM   2054  CB  ALA A 246     -13.270 150.330 416.798  1.00 19.01           C  
ANISOU 2054  CB  ALA A 246     2140   2452   2632   -218    -41     87       C  
ATOM   2055  N   LYS A 247     -12.434 153.381 417.754  1.00 18.11           N  
ANISOU 2055  N   LYS A 247     1915   2413   2552   -114    -67     -5       N  
ATOM   2056  CA  LYS A 247     -12.459 154.406 418.817  1.00 17.13           C  
ANISOU 2056  CA  LYS A 247     1741   2343   2425    -83    -58    -43       C  
ATOM   2057  C   LYS A 247     -13.291 155.624 418.396  1.00 21.13           C  
ANISOU 2057  C   LYS A 247     2201   2851   2979    -75    -70    -77       C  
ATOM   2058  O   LYS A 247     -13.693 156.395 419.266  1.00 22.33           O  
ANISOU 2058  O   LYS A 247     2308   3046   3133    -55    -55   -111       O  
ATOM   2059  CB  LYS A 247     -11.029 154.820 419.235  1.00 18.70           C  
ANISOU 2059  CB  LYS A 247     1952   2547   2606    -46    -60    -65       C  
ATOM   2060  CG  LYS A 247     -10.324 153.738 420.049  1.00 23.28           C  
ANISOU 2060  CG  LYS A 247     2561   3150   3134    -39    -46    -32       C  
ATOM   2061  CD  LYS A 247      -8.852 154.104 420.286  1.00 33.74           C  
ANISOU 2061  CD  LYS A 247     3888   4488   4442     -3    -55    -51       C  
ATOM   2062  CE  LYS A 247      -8.467 153.952 421.736  1.00 54.68           C  
ANISOU 2062  CE  LYS A 247     6524   7215   7039     16    -42    -50       C  
ATOM   2063  NZ  LYS A 247      -8.809 155.178 422.504  1.00 54.57           N1+
ANISOU 2063  NZ  LYS A 247     6458   7251   7022     15    -34   -108       N1+
ATOM   2064  N   VAL A 248     -13.557 155.784 417.084  1.00 17.94           N  
ANISOU 2064  N   VAL A 248     1807   2401   2609    -88    -96    -66       N  
ATOM   2065  CA  VAL A 248     -14.375 156.879 416.551  1.00 18.05           C  
ANISOU 2065  CA  VAL A 248     1780   2411   2667    -73   -113    -84       C  
ATOM   2066  C   VAL A 248     -15.752 156.382 416.130  1.00 21.19           C  
ANISOU 2066  C   VAL A 248     2147   2832   3073   -107   -120    -58       C  
ATOM   2067  O   VAL A 248     -16.763 156.956 416.533  1.00 22.50           O  
ANISOU 2067  O   VAL A 248     2252   3040   3258    -91   -114    -74       O  
ATOM   2068  CB  VAL A 248     -13.622 157.613 415.384  1.00 20.09           C  
ANISOU 2068  CB  VAL A 248     2070   2609   2955    -61   -141    -90       C  
ATOM   2069  CG1 VAL A 248     -14.463 158.774 414.827  1.00 20.65           C  
ANISOU 2069  CG1 VAL A 248     2104   2669   3072    -38   -160    -99       C  
ATOM   2070  CG2 VAL A 248     -12.248 158.115 415.853  1.00 19.38           C  
ANISOU 2070  CG2 VAL A 248     2002   2507   2854    -39   -130   -121       C  
ATOM   2071  N   LEU A 249     -15.807 155.363 415.255  1.00 18.15           N  
ANISOU 2071  N   LEU A 249     1800   2423   2674   -154   -133    -23       N  
ATOM   2072  CA  LEU A 249     -17.096 154.872 414.733  1.00 18.41           C  
ANISOU 2072  CA  LEU A 249     1801   2483   2709   -199   -143     -1       C  
ATOM   2073  C   LEU A 249     -17.841 153.973 415.741  1.00 22.75           C  
ANISOU 2073  C   LEU A 249     2330   3087   3227   -234   -109      9       C  
ATOM   2074  O   LEU A 249     -19.022 153.684 415.544  1.00 23.43           O  
ANISOU 2074  O   LEU A 249     2373   3215   3314   -273   -112     18       O  
ATOM   2075  CB  LEU A 249     -16.895 154.123 413.410  1.00 18.63           C  
ANISOU 2075  CB  LEU A 249     1883   2467   2730   -246   -166     26       C  
ATOM   2076  CG  LEU A 249     -16.360 154.921 412.176  1.00 25.16           C  
ANISOU 2076  CG  LEU A 249     2730   3248   3581   -228   -202     25       C  
ATOM   2077  CD1 LEU A 249     -16.574 154.101 410.878  1.00 22.16           C  
ANISOU 2077  CD1 LEU A 249     2387   2847   3186   -291   -223     49       C  
ATOM   2078  CD2 LEU A 249     -17.057 156.290 412.031  1.00 33.24           C  
ANISOU 2078  CD2 LEU A 249     3691   4293   4645   -184   -226     14       C  
ATOM   2079  N   GLY A 250     -17.106 153.464 416.725  1.00 19.84           N  
ANISOU 2079  N   GLY A 250     1995   2716   2826   -226    -79      9       N  
ATOM   2080  CA  GLY A 250     -17.667 152.616 417.780  1.00 18.38           C  
ANISOU 2080  CA  GLY A 250     1803   2578   2604   -260    -43     23       C  
ATOM   2081  C   GLY A 250     -17.674 151.149 417.421  1.00 21.12           C  
ANISOU 2081  C   GLY A 250     2214   2890   2921   -323    -32     63       C  
ATOM   2082  O   GLY A 250     -17.627 150.800 416.240  1.00 21.92           O  
ANISOU 2082  O   GLY A 250     2347   2946   3034   -353    -53     74       O  
ATOM   2083  N   THR A 251     -17.709 150.282 418.436  1.00 19.98           N  
ANISOU 2083  N   THR A 251     2093   2763   2734   -346      4     84       N  
ATOM   2084  CA  THR A 251     -17.665 148.831 418.162  1.00 18.82           C  
ANISOU 2084  CA  THR A 251     2022   2568   2560   -405     22    125       C  
ATOM   2085  C   THR A 251     -19.024 148.226 417.778  1.00 22.50           C  
ANISOU 2085  C   THR A 251     2466   3062   3022   -491     32    134       C  
ATOM   2086  O   THR A 251     -19.038 147.163 417.168  1.00 21.76           O  
ANISOU 2086  O   THR A 251     2437   2916   2916   -550     40    157       O  
ATOM   2087  CB  THR A 251     -17.019 148.089 419.324  1.00 20.90           C  
ANISOU 2087  CB  THR A 251     2334   2827   2780   -391     55    155       C  
ATOM   2088  CG2 THR A 251     -15.477 148.287 419.345  1.00 20.60           C  
ANISOU 2088  CG2 THR A 251     2339   2747   2742   -318     42    156       C  
ATOM   2089  OG1 THR A 251     -17.585 148.541 420.560  1.00 20.16           O  
ANISOU 2089  OG1 THR A 251     2182   2815   2665   -383     77    143       O  
ATOM   2090  N   GLU A 252     -20.160 148.825 418.216  1.00 22.50           N  
ANISOU 2090  N   GLU A 252     2376   3146   3027   -503     35    114       N  
ATOM   2091  CA  GLU A 252     -21.485 148.283 417.853  1.00 22.50           C  
ANISOU 2091  CA  GLU A 252     2341   3189   3021   -590     43    119       C  
ATOM   2092  C   GLU A 252     -21.641 148.198 416.363  1.00 24.91           C  
ANISOU 2092  C   GLU A 252     2657   3460   3348   -624      5    117       C  
ATOM   2093  O   GLU A 252     -21.964 147.134 415.848  1.00 24.75           O  
ANISOU 2093  O   GLU A 252     2684   3413   3307   -708     16    134       O  
ATOM   2094  CB  GLU A 252     -22.644 149.113 418.439  1.00 24.89           C  
ANISOU 2094  CB  GLU A 252     2528   3596   3335   -582     48     91       C  
ATOM   2095  CG  GLU A 252     -22.744 149.047 419.944  1.00 32.00           C  
ANISOU 2095  CG  GLU A 252     3412   4546   4201   -573     94     90       C  
ATOM   2096  CD  GLU A 252     -23.508 150.233 420.500  1.00 56.86           C  
ANISOU 2096  CD  GLU A 252     6450   7784   7371   -528     97     48       C  
ATOM   2097  OE1 GLU A 252     -22.852 151.228 420.883  1.00 47.46           O  
ANISOU 2097  OE1 GLU A 252     5246   6586   6199   -445     89     21       O  
ATOM   2098  OE2 GLU A 252     -24.758 150.220 420.428  1.00 42.80           O1-
ANISOU 2098  OE2 GLU A 252     4591   6077   5593   -573    105     38       O1-
ATOM   2099  N   ASP A 253     -21.369 149.310 415.637  1.00 22.29           N  
ANISOU 2099  N   ASP A 253     2289   3124   3055   -563    -38     97       N  
ATOM   2100  CA  ASP A 253     -21.510 149.298 414.176  1.00 22.43           C  
ANISOU 2100  CA  ASP A 253     2318   3118   3087   -595    -78     99       C  
ATOM   2101  C   ASP A 253     -20.480 148.416 413.469  1.00 25.13           C  
ANISOU 2101  C   ASP A 253     2769   3363   3415   -620    -74    113       C  
ATOM   2102  O   ASP A 253     -20.760 147.946 412.384  1.00 24.65           O  
ANISOU 2102  O   ASP A 253     2732   3286   3347   -680    -91    116       O  
ATOM   2103  CB  ASP A 253     -21.528 150.719 413.604  1.00 23.42           C  
ANISOU 2103  CB  ASP A 253     2381   3262   3255   -525   -122     82       C  
ATOM   2104  CG  ASP A 253     -22.720 151.539 414.094  1.00 28.71           C  
ANISOU 2104  CG  ASP A 253     2939   4027   3944   -501   -127     67       C  
ATOM   2105  OD1 ASP A 253     -23.663 150.943 414.681  1.00 29.48           O  
ANISOU 2105  OD1 ASP A 253     2996   4187   4020   -558   -100     68       O  
ATOM   2106  OD2 ASP A 253     -22.690 152.775 413.938  1.00 27.68           O1-
ANISOU 2106  OD2 ASP A 253     2762   3904   3852   -427   -153     53       O1-
ATOM   2107  N   LEU A 254     -19.323 148.139 414.116  1.00 22.71           N  
ANISOU 2107  N   LEU A 254     2528   3002   3100   -573    -49    121       N  
ATOM   2108  CA  LEU A 254     -18.321 147.242 413.541  1.00 21.32           C  
ANISOU 2108  CA  LEU A 254     2453   2735   2912   -585    -38    135       C  
ATOM   2109  C   LEU A 254     -18.892 145.830 413.531  1.00 22.32           C  
ANISOU 2109  C   LEU A 254     2636   2838   3008   -678     -3    154       C  
ATOM   2110  O   LEU A 254     -18.791 145.150 412.512  1.00 22.89           O  
ANISOU 2110  O   LEU A 254     2767   2857   3074   -732     -4    153       O  
ATOM   2111  CB  LEU A 254     -17.005 147.295 414.349  1.00 20.78           C  
ANISOU 2111  CB  LEU A 254     2426   2630   2840   -506    -22    142       C  
ATOM   2112  CG  LEU A 254     -15.922 146.248 413.967  1.00 24.49           C  
ANISOU 2112  CG  LEU A 254     3000   3009   3298   -505     -1    159       C  
ATOM   2113  CD1 LEU A 254     -15.547 146.315 412.452  1.00 24.59           C  
ANISOU 2113  CD1 LEU A 254     3044   2974   3326   -521    -25    142       C  
ATOM   2114  CD2 LEU A 254     -14.696 146.455 414.816  1.00 25.45           C  
ANISOU 2114  CD2 LEU A 254     3136   3118   3414   -419      8    168       C  
ATOM   2115  N   TYR A 255     -19.526 145.406 414.642  1.00 20.90           N  
ANISOU 2115  N   TYR A 255     2439   2698   2805   -706     30    170       N  
ATOM   2116  CA  TYR A 255     -20.166 144.083 414.687  1.00 22.89           C  
ANISOU 2116  CA  TYR A 255     2745   2927   3026   -807     70    188       C  
ATOM   2117  C   TYR A 255     -21.343 143.989 413.734  1.00 28.10           C  
ANISOU 2117  C   TYR A 255     3361   3632   3683   -902     51    170       C  
ATOM   2118  O   TYR A 255     -21.511 142.960 413.089  1.00 27.72           O  
ANISOU 2118  O   TYR A 255     3382   3533   3616   -987     69    172       O  
ATOM   2119  CB  TYR A 255     -20.532 143.684 416.118  1.00 25.28           C  
ANISOU 2119  CB  TYR A 255     3043   3264   3299   -818    112    212       C  
ATOM   2120  CG  TYR A 255     -19.317 143.143 416.830  1.00 27.41           C  
ANISOU 2120  CG  TYR A 255     3399   3462   3554   -756    138    245       C  
ATOM   2121  CD1 TYR A 255     -18.801 141.886 416.510  1.00 29.77           C  
ANISOU 2121  CD1 TYR A 255     3815   3657   3839   -789    168    272       C  
ATOM   2122  CD2 TYR A 255     -18.622 143.919 417.756  1.00 29.24           C  
ANISOU 2122  CD2 TYR A 255     3598   3726   3785   -662    130    247       C  
ATOM   2123  CE1 TYR A 255     -17.639 141.408 417.107  1.00 32.10           C  
ANISOU 2123  CE1 TYR A 255     4185   3888   4123   -718    188    306       C  
ATOM   2124  CE2 TYR A 255     -17.480 143.430 418.398  1.00 31.56           C  
ANISOU 2124  CE2 TYR A 255     3963   3967   4062   -602    147    280       C  
ATOM   2125  CZ  TYR A 255     -16.991 142.174 418.060  1.00 40.98           C  
ANISOU 2125  CZ  TYR A 255     5266   5060   5244   -626    174    313       C  
ATOM   2126  OH  TYR A 255     -15.857 141.669 418.647  1.00 48.56           O  
ANISOU 2126  OH  TYR A 255     6293   5968   6188   -556    189    350       O  
ATOM   2127  N   ASP A 256     -22.098 145.096 413.553  1.00 25.67           N  
ANISOU 2127  N   ASP A 256     2941   3416   3396   -882     12    149       N  
ATOM   2128  CA  ASP A 256     -23.199 145.083 412.583  1.00 26.47           C  
ANISOU 2128  CA  ASP A 256     2988   3574   3494   -964    -16    134       C  
ATOM   2129  C   ASP A 256     -22.662 144.840 411.172  1.00 29.33           C  
ANISOU 2129  C   ASP A 256     3414   3873   3858   -988    -43    127       C  
ATOM   2130  O   ASP A 256     -23.248 144.077 410.412  1.00 29.24           O  
ANISOU 2130  O   ASP A 256     3426   3863   3822  -1092    -40    120       O  
ATOM   2131  CB  ASP A 256     -23.964 146.418 412.626  1.00 28.95           C  
ANISOU 2131  CB  ASP A 256     3170   3993   3836   -912    -56    120       C  
ATOM   2132  CG  ASP A 256     -25.158 146.416 413.563  1.00 44.72           C  
ANISOU 2132  CG  ASP A 256     5080   6092   5822   -948    -32    116       C  
ATOM   2133  OD1 ASP A 256     -25.521 145.321 414.075  1.00 49.87           O  
ANISOU 2133  OD1 ASP A 256     5771   6738   6438  -1034     15    127       O  
ATOM   2134  OD2 ASP A 256     -25.729 147.492 413.782  1.00 50.22           O1-
ANISOU 2134  OD2 ASP A 256     5669   6868   6544   -891    -54    102       O1-
ATOM   2135  N   TYR A 257     -21.512 145.433 410.848  1.00 23.65           N  
ANISOU 2135  N   TYR A 257     2729   3098   3161   -900    -62    125       N  
ATOM   2136  CA  TYR A 257     -20.853 145.273 409.548  1.00 22.62           C  
ANISOU 2136  CA  TYR A 257     2660   2905   3030   -914    -83    116       C  
ATOM   2137  C   TYR A 257     -20.380 143.842 409.333  1.00 26.64           C  
ANISOU 2137  C   TYR A 257     3288   3319   3513   -978    -36    118       C  
ATOM   2138  O   TYR A 257     -20.655 143.251 408.292  1.00 26.64           O  
ANISOU 2138  O   TYR A 257     3326   3301   3494  -1063    -41    103       O  
ATOM   2139  CB  TYR A 257     -19.625 146.220 409.481  1.00 21.69           C  
ANISOU 2139  CB  TYR A 257     2551   2749   2941   -802   -104    113       C  
ATOM   2140  CG  TYR A 257     -18.820 146.126 408.205  1.00 24.49           C  
ANISOU 2140  CG  TYR A 257     2970   3042   3293   -809   -120    102       C  
ATOM   2141  CD1 TYR A 257     -19.440 146.208 406.950  1.00 25.80           C  
ANISOU 2141  CD1 TYR A 257     3120   3239   3447   -875   -157     92       C  
ATOM   2142  CD2 TYR A 257     -17.433 145.994 408.240  1.00 25.05           C  
ANISOU 2142  CD2 TYR A 257     3112   3035   3372   -748   -100    100       C  
ATOM   2143  CE1 TYR A 257     -18.689 146.154 405.766  1.00 27.53           C  
ANISOU 2143  CE1 TYR A 257     3399   3407   3657   -884   -169     79       C  
ATOM   2144  CE2 TYR A 257     -16.682 145.931 407.067  1.00 26.25           C  
ANISOU 2144  CE2 TYR A 257     3318   3136   3520   -754   -110     86       C  
ATOM   2145  CZ  TYR A 257     -17.314 146.024 405.833  1.00 30.54           C  
ANISOU 2145  CZ  TYR A 257     3850   3707   4048   -823   -143     75       C  
ATOM   2146  OH  TYR A 257     -16.570 146.006 404.675  1.00 30.76           O  
ANISOU 2146  OH  TYR A 257     3930   3691   4066   -833   -151     59       O  
ATOM   2147  N   ILE A 258     -19.637 143.284 410.298  1.00 25.53           N  
ANISOU 2147  N   ILE A 258     3210   3118   3372   -936      8    137       N  
ATOM   2148  CA  ILE A 258     -19.110 141.937 410.115  1.00 28.06           C  
ANISOU 2148  CA  ILE A 258     3652   3336   3675   -980     55    143       C  
ATOM   2149  C   ILE A 258     -20.262 140.908 410.101  1.00 32.24           C  
ANISOU 2149  C   ILE A 258     4203   3874   4173  -1112     86    142       C  
ATOM   2150  O   ILE A 258     -20.169 139.952 409.341  1.00 32.96           O  
ANISOU 2150  O   ILE A 258     4381   3893   4247  -1185    111    130       O  
ATOM   2151  CB  ILE A 258     -17.949 141.556 411.059  1.00 32.00           C  
ANISOU 2151  CB  ILE A 258     4217   3762   4178   -894     91    170       C  
ATOM   2152  CG1 ILE A 258     -18.387 141.450 412.497  1.00 33.86           C  
ANISOU 2152  CG1 ILE A 258     4425   4038   4402   -885    116    199       C  
ATOM   2153  CG2 ILE A 258     -16.744 142.526 410.898  1.00 33.14           C  
ANISOU 2153  CG2 ILE A 258     4343   3900   4349   -779     60    162       C  
ATOM   2154  CD1 ILE A 258     -17.434 140.568 413.371  1.00 45.91           C  
ANISOU 2154  CD1 ILE A 258     6046   5481   5917   -834    162    238       C  
ATOM   2155  N   ASP A 259     -21.360 141.171 410.845  1.00 28.75           N  
ANISOU 2155  N   ASP A 259     3676   3526   3722  -1147     84    150       N  
ATOM   2156  CA  ASP A 259     -22.539 140.271 410.837  1.00 30.57           C  
ANISOU 2156  CA  ASP A 259     3912   3784   3921  -1284    113    146       C  
ATOM   2157  C   ASP A 259     -23.275 140.356 409.490  1.00 34.65           C  
ANISOU 2157  C   ASP A 259     4391   4349   4425  -1374     75    112       C  
ATOM   2158  O   ASP A 259     -23.681 139.323 408.954  1.00 34.37           O  
ANISOU 2158  O   ASP A 259     4420   4279   4361  -1493    103     97       O  
ATOM   2159  CB  ASP A 259     -23.489 140.589 411.992  1.00 33.07           C  
ANISOU 2159  CB  ASP A 259     4136   4201   4229  -1294    123    159       C  
ATOM   2160  CG  ASP A 259     -22.975 140.232 413.374  1.00 40.23           C  
ANISOU 2160  CG  ASP A 259     5090   5067   5129  -1243    170    195       C  
ATOM   2161  OD1 ASP A 259     -22.079 139.372 413.469  1.00 45.06           O  
ANISOU 2161  OD1 ASP A 259     5822   5564   5735  -1228    205    216       O  
ATOM   2162  OD2 ASP A 259     -23.454 140.829 414.355  1.00 42.48           O1-
ANISOU 2162  OD2 ASP A 259     5291   5437   5412  -1212    170    202       O1-
ATOM   2163  N   LYS A 260     -23.419 141.569 408.917  1.00 31.36           N  
ANISOU 2163  N   LYS A 260     3878   4010   4028  -1320     12    101       N  
ATOM   2164  CA  LYS A 260     -24.083 141.751 407.619  1.00 32.15           C  
ANISOU 2164  CA  LYS A 260     3935   4169   4112  -1394    -34     76       C  
ATOM   2165  C   LYS A 260     -23.388 140.936 406.506  1.00 36.00           C  
ANISOU 2165  C   LYS A 260     4541   4556   4580  -1448    -19     55       C  
ATOM   2166  O   LYS A 260     -24.069 140.351 405.659  1.00 34.74           O  
ANISOU 2166  O   LYS A 260     4393   4421   4386  -1569    -23     31       O  
ATOM   2167  CB  LYS A 260     -24.171 143.246 407.243  1.00 33.50           C  
ANISOU 2167  CB  LYS A 260     3997   4421   4310  -1303   -103     78       C  
ATOM   2168  CG  LYS A 260     -24.779 143.502 405.853  1.00 38.72           C  
ANISOU 2168  CG  LYS A 260     4615   5146   4949  -1368   -158     62       C  
ATOM   2169  CD  LYS A 260     -24.907 144.974 405.509  1.00 41.70           C  
ANISOU 2169  CD  LYS A 260     4891   5598   5354  -1273   -226     75       C  
ATOM   2170  CE  LYS A 260     -25.239 145.089 404.043  1.00 49.22           C  
ANISOU 2170  CE  LYS A 260     5830   6593   6278  -1335   -279     65       C  
ATOM   2171  NZ  LYS A 260     -25.541 146.482 403.626  1.00 43.70           N1+
ANISOU 2171  NZ  LYS A 260     5031   5972   5601  -1252   -348     86       N1+
ATOM   2172  N   TYR A 261     -22.034 140.891 406.513  1.00 31.42           N  
ANISOU 2172  N   TYR A 261     4048   3871   4021  -1360     -2     61       N  
ATOM   2173  CA  TYR A 261     -21.306 140.152 405.472  1.00 29.95           C  
ANISOU 2173  CA  TYR A 261     3972   3589   3820  -1400     18     36       C  
ATOM   2174  C   TYR A 261     -20.790 138.781 405.935  1.00 31.49           C  
ANISOU 2174  C   TYR A 261     4299   3657   4008  -1429     95     39       C  
ATOM   2175  O   TYR A 261     -20.033 138.155 405.204  1.00 31.19           O  
ANISOU 2175  O   TYR A 261     4360   3524   3965  -1440    121     18       O  
ATOM   2176  CB  TYR A 261     -20.165 141.027 404.886  1.00 29.28           C  
ANISOU 2176  CB  TYR A 261     3891   3477   3759  -1293    -14     33       C  
ATOM   2177  CG  TYR A 261     -20.709 142.261 404.212  1.00 30.01           C  
ANISOU 2177  CG  TYR A 261     3875   3677   3852  -1279    -88     31       C  
ATOM   2178  CD1 TYR A 261     -21.143 142.222 402.889  1.00 31.55           C  
ANISOU 2178  CD1 TYR A 261     4066   3907   4013  -1363   -121      8       C  
ATOM   2179  CD2 TYR A 261     -20.850 143.458 404.912  1.00 29.11           C  
ANISOU 2179  CD2 TYR A 261     3661   3630   3770  -1184   -123     54       C  
ATOM   2180  CE1 TYR A 261     -21.713 143.330 402.280  1.00 32.30           C  
ANISOU 2180  CE1 TYR A 261     4063   4105   4106  -1349   -192     17       C  
ATOM   2181  CE2 TYR A 261     -21.417 144.583 404.306  1.00 29.36           C  
ANISOU 2181  CE2 TYR A 261     3597   3753   3805  -1166   -188     58       C  
ATOM   2182  CZ  TYR A 261     -21.822 144.516 402.981  1.00 34.39           C  
ANISOU 2182  CZ  TYR A 261     4233   4424   4410  -1245   -224     44       C  
ATOM   2183  OH  TYR A 261     -22.401 145.589 402.371  1.00 29.76           O  
ANISOU 2183  OH  TYR A 261     3554   3929   3823  -1224   -291     57       O  
ATOM   2184  N   ASN A 262     -21.175 138.346 407.139  1.00 31.58           N  
ANISOU 2184  N   ASN A 262     4312   3668   4020  -1437    131     67       N  
ATOM   2185  CA  ASN A 262     -20.764 137.071 407.772  1.00 32.55           C  
ANISOU 2185  CA  ASN A 262     4559   3673   4136  -1457    206     85       C  
ATOM   2186  C   ASN A 262     -19.220 136.917 407.756  1.00 37.04           C  
ANISOU 2186  C   ASN A 262     5215   4127   4731  -1340    227     95       C  
ATOM   2187  O   ASN A 262     -18.665 135.888 407.331  1.00 36.46           O  
ANISOU 2187  O   ASN A 262     5264   3935   4653  -1366    275     83       O  
ATOM   2188  CB  ASN A 262     -21.482 135.876 407.088  1.00 34.04           C  
ANISOU 2188  CB  ASN A 262     4827   3818   4291  -1619    245     54       C  
ATOM   2189  CG  ASN A 262     -21.430 134.594 407.886  1.00 57.09           C  
ANISOU 2189  CG  ASN A 262     7863   6630   7201  -1662    323     78       C  
ATOM   2190  ND2 ASN A 262     -21.586 134.692 409.208  1.00 38.34           N  
ANISOU 2190  ND2 ASN A 262     5458   4279   4830  -1617    338    125       N  
ATOM   2191  OD1 ASN A 262     -21.235 133.505 407.327  1.00 58.64           O  
ANISOU 2191  OD1 ASN A 262     8182   6714   7383  -1735    373     56       O  
ATOM   2192  N   ILE A 263     -18.527 137.992 408.183  1.00 31.11           N  
ANISOU 2192  N   ILE A 263     4398   3417   4007  -1210    189    111       N  
ATOM   2193  CA  ILE A 263     -17.076 138.043 408.235  1.00 29.11           C  
ANISOU 2193  CA  ILE A 263     4197   3086   3777  -1093    200    120       C  
ATOM   2194  C   ILE A 263     -16.611 137.406 409.544  1.00 35.22           C  
ANISOU 2194  C   ILE A 263     5025   3802   4554  -1033    245    168       C  
ATOM   2195  O   ILE A 263     -17.172 137.679 410.615  1.00 33.90           O  
ANISOU 2195  O   ILE A 263     4803   3699   4380  -1027    242    198       O  
ATOM   2196  CB  ILE A 263     -16.577 139.544 408.103  1.00 30.52           C  
ANISOU 2196  CB  ILE A 263     4276   3342   3979   -993    139    115       C  
ATOM   2197  CG1 ILE A 263     -16.876 140.113 406.702  1.00 31.12           C  
ANISOU 2197  CG1 ILE A 263     4317   3460   4049  -1043     95     76       C  
ATOM   2198  CG2 ILE A 263     -15.074 139.723 408.462  1.00 29.31           C  
ANISOU 2198  CG2 ILE A 263     4155   3134   3849   -864    148    128       C  
ATOM   2199  CD1 ILE A 263     -16.944 141.685 406.658  1.00 30.04           C  
ANISOU 2199  CD1 ILE A 263     4062   3421   3929   -978     30     77       C  
ATOM   2200  N   GLU A 264     -15.561 136.586 409.456  1.00 33.29           N  
ANISOU 2200  N   GLU A 264     4889   3442   4319   -983    287    177       N  
ATOM   2201  CA  GLU A 264     -14.960 135.968 410.635  1.00 35.33           C  
ANISOU 2201  CA  GLU A 264     5205   3641   4580   -909    326    230       C  
ATOM   2202  C   GLU A 264     -13.887 136.949 411.104  1.00 36.65           C  
ANISOU 2202  C   GLU A 264     5307   3853   4766   -768    290    243       C  
ATOM   2203  O   GLU A 264     -12.969 137.249 410.348  1.00 37.54           O  
ANISOU 2203  O   GLU A 264     5424   3941   4897   -712    277    218       O  
ATOM   2204  CB  GLU A 264     -14.340 134.604 410.263  1.00 38.23           C  
ANISOU 2204  CB  GLU A 264     5719   3857   4949   -916    389    234       C  
ATOM   2205  CG  GLU A 264     -13.909 133.779 411.463  1.00 52.70           C  
ANISOU 2205  CG  GLU A 264     7626   5619   6779   -854    434    299       C  
ATOM   2206  CD  GLU A 264     -13.527 132.342 411.154  1.00 75.37           C  
ANISOU 2206  CD  GLU A 264    10652   8331   9654   -873    505    308       C  
ATOM   2207  OE1 GLU A 264     -12.694 132.120 410.244  1.00 68.57           O  
ANISOU 2207  OE1 GLU A 264     9841   7399   8815   -833    518    273       O  
ATOM   2208  OE2 GLU A 264     -14.033 131.437 411.854  1.00 70.82           O1-
ANISOU 2208  OE2 GLU A 264    10151   7696   9060   -924    550    349       O1-
ATOM   2209  N   LEU A 265     -14.025 137.487 412.316  1.00 32.62           N  
ANISOU 2209  N   LEU A 265     4731   3414   4248   -721    274    278       N  
ATOM   2210  CA  LEU A 265     -13.028 138.448 412.803  1.00 32.22           C  
ANISOU 2210  CA  LEU A 265     4616   3414   4212   -598    240    285       C  
ATOM   2211  C   LEU A 265     -11.821 137.701 413.356  1.00 36.27           C  
ANISOU 2211  C   LEU A 265     5205   3850   4726   -501    272    326       C  
ATOM   2212  O   LEU A 265     -11.983 136.796 414.188  1.00 35.14           O  
ANISOU 2212  O   LEU A 265     5126   3661   4564   -508    309    376       O  
ATOM   2213  CB  LEU A 265     -13.663 139.359 413.867  1.00 32.09           C  
ANISOU 2213  CB  LEU A 265     4499   3512   4184   -589    211    299       C  
ATOM   2214  CG  LEU A 265     -12.920 140.645 414.243  1.00 33.78           C  
ANISOU 2214  CG  LEU A 265     4626   3800   4411   -490    169    287       C  
ATOM   2215  CD1 LEU A 265     -12.768 141.583 413.039  1.00 32.36           C  
ANISOU 2215  CD1 LEU A 265     4397   3642   4256   -491    129    237       C  
ATOM   2216  CD2 LEU A 265     -13.675 141.371 415.327  1.00 35.28           C  
ANISOU 2216  CD2 LEU A 265     4730   4089   4586   -494    154    295       C  
ATOM   2217  N   ASP A 266     -10.620 138.035 412.848  1.00 31.99           N  
ANISOU 2217  N   ASP A 266     4659   3292   4205   -416    259    308       N  
ATOM   2218  CA  ASP A 266      -9.360 137.412 413.260  1.00 30.38           C  
ANISOU 2218  CA  ASP A 266     4512   3024   4006   -310    283    343       C  
ATOM   2219  C   ASP A 266      -9.223 137.410 414.794  1.00 31.80           C  
ANISOU 2219  C   ASP A 266     4671   3250   4162   -248    281    403       C  
ATOM   2220  O   ASP A 266      -9.449 138.454 415.424  1.00 28.60           O  
ANISOU 2220  O   ASP A 266     4169   2952   3746   -237    241    398       O  
ATOM   2221  CB  ASP A 266      -8.169 138.158 412.632  1.00 30.53           C  
ANISOU 2221  CB  ASP A 266     4486   3067   4048   -228    257    308       C  
ATOM   2222  CG  ASP A 266      -6.826 137.432 412.743  1.00 40.71           C  
ANISOU 2222  CG  ASP A 266     5833   4288   5347   -119    286    332       C  
ATOM   2223  OD1 ASP A 266      -6.380 137.161 413.886  1.00 38.10           O  
ANISOU 2223  OD1 ASP A 266     5504   3970   5002    -43    290    388       O  
ATOM   2224  OD2 ASP A 266      -6.188 137.215 411.700  1.00 49.85           O1-
ANISOU 2224  OD2 ASP A 266     7023   5392   6525   -105    302    296       O1-
ATOM   2225  N   PRO A 267      -8.857 136.258 415.405  1.00 30.37           N  
ANISOU 2225  N   PRO A 267     4581   2988   3969   -208    321    462       N  
ATOM   2226  CA  PRO A 267      -8.692 136.207 416.873  1.00 31.12           C  
ANISOU 2226  CA  PRO A 267     4661   3131   4032   -150    317    527       C  
ATOM   2227  C   PRO A 267      -7.686 137.207 417.460  1.00 31.07           C  
ANISOU 2227  C   PRO A 267     4561   3224   4021    -44    272    527       C  
ATOM   2228  O   PRO A 267      -7.771 137.530 418.631  1.00 29.34           O  
ANISOU 2228  O   PRO A 267     4299   3082   3768    -19    256    562       O  
ATOM   2229  CB  PRO A 267      -8.212 134.770 417.124  1.00 34.67           C  
ANISOU 2229  CB  PRO A 267     5239   3456   4478   -107    369    590       C  
ATOM   2230  CG  PRO A 267      -8.646 134.002 415.948  1.00 40.24           C  
ANISOU 2230  CG  PRO A 267     6031   4049   5209   -188    410    553       C  
ATOM   2231  CD  PRO A 267      -8.602 134.928 414.786  1.00 33.82           C  
ANISOU 2231  CD  PRO A 267     5147   3282   4421   -216    377    473       C  
ATOM   2232  N   ARG A 268      -6.746 137.690 416.658  1.00 29.82           N  
ANISOU 2232  N   ARG A 268     4371   3070   3890     12    253    485       N  
ATOM   2233  CA  ARG A 268      -5.753 138.664 417.117  1.00 30.48           C  
ANISOU 2233  CA  ARG A 268     4362   3250   3968    101    212    475       C  
ATOM   2234  C   ARG A 268      -6.427 139.991 417.526  1.00 29.11           C  
ANISOU 2234  C   ARG A 268     4086   3192   3784     55    173    441       C  
ATOM   2235  O   ARG A 268      -5.848 140.743 418.290  1.00 28.45           O  
ANISOU 2235  O   ARG A 268     3931   3197   3681    113    143    442       O  
ATOM   2236  CB  ARG A 268      -4.636 138.883 416.088  1.00 33.72           C  
ANISOU 2236  CB  ARG A 268     4762   3639   4411    158    207    433       C  
ATOM   2237  CG  ARG A 268      -3.722 137.657 415.976  1.00 54.98           C  
ANISOU 2237  CG  ARG A 268     7541   6235   7114    240    247    473       C  
ATOM   2238  CD  ARG A 268      -2.264 138.012 416.175  1.00 69.66           C  
ANISOU 2238  CD  ARG A 268     9343   8150   8976    359    225    474       C  
ATOM   2239  NE  ARG A 268      -1.693 138.628 414.976  1.00 74.25           N  
ANISOU 2239  NE  ARG A 268     9886   8738   9586    355    218    404       N  
ATOM   2240  CZ  ARG A 268      -0.455 139.107 414.883  1.00 81.25           C  
ANISOU 2240  CZ  ARG A 268    10710   9683  10478    437    201    386       C  
ATOM   2241  NH1 ARG A 268       0.366 139.063 415.928  1.00 72.97           N1+
ANISOU 2241  NH1 ARG A 268     9622   8698   9407    533    185    432       N1+
ATOM   2242  NH2 ARG A 268      -0.025 139.628 413.743  1.00 50.91           N  
ANISOU 2242  NH2 ARG A 268     6842   5842   6660    419    201    322       N  
ATOM   2243  N   PHE A 269      -7.677 140.227 417.091  1.00 25.18           N  
ANISOU 2243  N   PHE A 269     3580   2695   3293    -46    174    412       N  
ATOM   2244  CA  PHE A 269      -8.416 141.426 417.545  1.00 23.68           C  
ANISOU 2244  CA  PHE A 269     3295   2608   3094    -83    141    383       C  
ATOM   2245  C   PHE A 269      -8.973 141.278 418.968  1.00 27.46           C  
ANISOU 2245  C   PHE A 269     3762   3141   3530    -89    150    426       C  
ATOM   2246  O   PHE A 269      -9.314 142.285 419.586  1.00 27.25           O  
ANISOU 2246  O   PHE A 269     3654   3208   3491    -93    127    404       O  
ATOM   2247  CB  PHE A 269      -9.573 141.728 416.588  1.00 24.46           C  
ANISOU 2247  CB  PHE A 269     3381   2699   3214   -182    137    340       C  
ATOM   2248  CG  PHE A 269      -9.122 142.319 415.270  1.00 24.24           C  
ANISOU 2248  CG  PHE A 269     3335   2654   3219   -180    117    289       C  
ATOM   2249  CD1 PHE A 269      -8.577 143.603 415.210  1.00 23.82           C  
ANISOU 2249  CD1 PHE A 269     3203   2667   3179   -138     80    253       C  
ATOM   2250  CD2 PHE A 269      -9.266 141.601 414.082  1.00 26.46           C  
ANISOU 2250  CD2 PHE A 269     3685   2853   3517   -230    137    274       C  
ATOM   2251  CE1 PHE A 269      -8.174 144.152 413.987  1.00 23.16           C  
ANISOU 2251  CE1 PHE A 269     3110   2569   3122   -143     63    211       C  
ATOM   2252  CE2 PHE A 269      -8.862 142.162 412.855  1.00 27.16           C  
ANISOU 2252  CE2 PHE A 269     3758   2932   3628   -234    118    228       C  
ATOM   2253  CZ  PHE A 269      -8.315 143.433 412.827  1.00 23.72           C  
ANISOU 2253  CZ  PHE A 269     3244   2564   3204   -190     80    201       C  
ATOM   2254  N   ASN A 270      -9.146 140.039 419.460  1.00 28.52           N  
ANISOU 2254  N   ASN A 270     3981   3214   3641    -98    187    486       N  
ATOM   2255  CA  ASN A 270      -9.835 139.742 420.726  1.00 28.90           C  
ANISOU 2255  CA  ASN A 270     4032   3305   3643   -125    204    534       C  
ATOM   2256  C   ASN A 270      -9.431 140.574 421.933  1.00 33.40           C  
ANISOU 2256  C   ASN A 270     4526   3989   4176    -68    177    540       C  
ATOM   2257  O   ASN A 270     -10.316 141.024 422.662  1.00 34.70           O  
ANISOU 2257  O   ASN A 270     4643   4227   4315   -117    178    533       O  
ATOM   2258  CB  ASN A 270      -9.749 138.263 421.097  1.00 30.05           C  
ANISOU 2258  CB  ASN A 270     4295   3357   3767   -122    247    608       C  
ATOM   2259  CG  ASN A 270     -10.514 137.367 420.148  1.00 47.99           C  
ANISOU 2259  CG  ASN A 270     6650   5522   6063   -213    285    600       C  
ATOM   2260  ND2 ASN A 270     -11.311 137.974 419.286  1.00 33.11           N  
ANISOU 2260  ND2 ASN A 270     4715   3662   4203   -290    272    537       N  
ATOM   2261  OD1 ASN A 270     -10.379 136.138 420.160  1.00 51.02           O  
ANISOU 2261  OD1 ASN A 270     7143   5802   6442   -213    327    650       O  
ATOM   2262  N   ASP A 271      -8.125 140.753 422.174  1.00 26.50           N  
ANISOU 2262  N   ASP A 271     3637   3135   3296     30    155    552       N  
ATOM   2263  CA  ASP A 271      -7.732 141.480 423.387  1.00 25.54           C  
ANISOU 2263  CA  ASP A 271     3446   3128   3129     76    130    558       C  
ATOM   2264  C   ASP A 271      -7.296 142.930 423.130  1.00 26.51           C  
ANISOU 2264  C   ASP A 271     3470   3331   3272     96     91    484       C  
ATOM   2265  O   ASP A 271      -6.809 143.588 424.049  1.00 26.89           O  
ANISOU 2265  O   ASP A 271     3460   3473   3284    134     70    477       O  
ATOM   2266  CB  ASP A 271      -6.675 140.694 424.167  1.00 28.94           C  
ANISOU 2266  CB  ASP A 271     3918   3556   3520    166    130    632       C  
ATOM   2267  CG  ASP A 271      -5.435 140.350 423.376  1.00 39.29           C  
ANISOU 2267  CG  ASP A 271     5254   4809   4865    248    122    635       C  
ATOM   2268  OD1 ASP A 271      -5.356 140.743 422.197  1.00 41.84           O  
ANISOU 2268  OD1 ASP A 271     5563   5093   5239    229    118    575       O  
ATOM   2269  OD2 ASP A 271      -4.566 139.637 423.917  1.00 46.92           O1-
ANISOU 2269  OD2 ASP A 271     6256   5767   5806    331    123    699       O1-
ATOM   2270  N   ILE A 272      -7.487 143.423 421.908  1.00 22.55           N  
ANISOU 2270  N   ILE A 272     2953   2790   2824     64     83    427       N  
ATOM   2271  CA  ILE A 272      -7.137 144.826 421.610  1.00 20.05           C  
ANISOU 2271  CA  ILE A 272     2552   2537   2529     76     51    359       C  
ATOM   2272  C   ILE A 272      -8.322 145.687 421.193  1.00 23.50           C  
ANISOU 2272  C   ILE A 272     2944   2991   2992      5     46    307       C  
ATOM   2273  O   ILE A 272      -8.245 146.909 421.295  1.00 20.98           O  
ANISOU 2273  O   ILE A 272     2557   2733   2683     11     25    256       O  
ATOM   2274  CB  ILE A 272      -5.984 144.918 420.559  1.00 23.63           C  
ANISOU 2274  CB  ILE A 272     3012   2948   3017    123     37    336       C  
ATOM   2275  CG1 ILE A 272      -6.358 144.239 419.200  1.00 24.88           C  
ANISOU 2275  CG1 ILE A 272     3236   3000   3217     81     56    331       C  
ATOM   2276  CG2 ILE A 272      -4.658 144.392 421.140  1.00 24.94           C  
ANISOU 2276  CG2 ILE A 272     3189   3133   3154    213     33    377       C  
ATOM   2277  CD1 ILE A 272      -5.477 144.647 417.966  1.00 29.58           C  
ANISOU 2277  CD1 ILE A 272     3824   3566   3851    104     44    287       C  
ATOM   2278  N   LEU A 273      -9.391 145.070 420.649  1.00 22.34           N  
ANISOU 2278  N   LEU A 273     2837   2790   2862    -63     67    317       N  
ATOM   2279  CA  LEU A 273     -10.503 145.865 420.106  1.00 22.93           C  
ANISOU 2279  CA  LEU A 273     2862   2885   2965   -124     59    271       C  
ATOM   2280  C   LEU A 273     -11.279 146.629 421.180  1.00 25.60           C  
ANISOU 2280  C   LEU A 273     3132   3314   3281   -139     59    254       C  
ATOM   2281  O   LEU A 273     -11.649 147.788 420.971  1.00 25.28           O  
ANISOU 2281  O   LEU A 273     3027   3314   3266   -143     42    203       O  
ATOM   2282  CB  LEU A 273     -11.438 144.963 419.277  1.00 23.31           C  
ANISOU 2282  CB  LEU A 273     2964   2865   3029   -199     79    286       C  
ATOM   2283  CG  LEU A 273     -12.619 145.656 418.554  1.00 28.21           C  
ANISOU 2283  CG  LEU A 273     3531   3508   3678   -262     65    246       C  
ATOM   2284  CD1 LEU A 273     -12.106 146.673 417.526  1.00 27.01           C  
ANISOU 2284  CD1 LEU A 273     3347   3350   3566   -235     31    201       C  
ATOM   2285  CD2 LEU A 273     -13.545 144.607 417.868  1.00 29.78           C  
ANISOU 2285  CD2 LEU A 273     3783   3652   3879   -348     88    263       C  
ATOM   2286  N   GLY A 274     -11.531 145.976 422.309  1.00 22.36           N  
ANISOU 2286  N   GLY A 274     2741   2933   2822   -147     84    296       N  
ATOM   2287  CA  GLY A 274     -12.291 146.575 423.411  1.00 23.41           C  
ANISOU 2287  CA  GLY A 274     2813   3156   2924   -165     94    280       C  
ATOM   2288  C   GLY A 274     -13.721 146.927 423.032  1.00 25.10           C  
ANISOU 2288  C   GLY A 274     2985   3388   3165   -232    103    250       C  
ATOM   2289  O   GLY A 274     -14.279 146.341 422.100  1.00 23.93           O  
ANISOU 2289  O   GLY A 274     2869   3184   3042   -282    108    259       O  
ATOM   2290  N   ARG A 275     -14.296 147.887 423.743  1.00 23.59           N  
ANISOU 2290  N   ARG A 275     2718   3279   2965   -234    106    210       N  
ATOM   2291  CA  ARG A 275     -15.680 148.378 423.563  1.00 23.15           C  
ANISOU 2291  CA  ARG A 275     2601   3261   2933   -283    114    177       C  
ATOM   2292  C   ARG A 275     -15.584 149.872 423.460  1.00 26.62           C  
ANISOU 2292  C   ARG A 275     2968   3738   3408   -239     92    113       C  
ATOM   2293  O   ARG A 275     -14.981 150.502 424.349  1.00 27.95           O  
ANISOU 2293  O   ARG A 275     3115   3954   3552   -198     93     89       O  
ATOM   2294  CB  ARG A 275     -16.499 148.081 424.827  1.00 25.58           C  
ANISOU 2294  CB  ARG A 275     2886   3644   3189   -321    153    190       C  
ATOM   2295  CG  ARG A 275     -16.883 146.647 425.003  1.00 36.32           C  
ANISOU 2295  CG  ARG A 275     4316   4972   4514   -381    183    253       C  
ATOM   2296  CD  ARG A 275     -17.383 146.503 426.433  1.00 43.02           C  
ANISOU 2296  CD  ARG A 275     5145   5904   5300   -405    221    267       C  
ATOM   2297  NE  ARG A 275     -17.392 145.106 426.834  1.00 44.81           N  
ANISOU 2297  NE  ARG A 275     5457   6091   5478   -448    251    340       N  
ATOM   2298  CZ  ARG A 275     -17.383 144.669 428.089  1.00 50.65           C  
ANISOU 2298  CZ  ARG A 275     6218   6878   6147   -457    280    380       C  
ATOM   2299  NH1 ARG A 275     -17.348 145.529 429.103  1.00 35.44           N1+
ANISOU 2299  NH1 ARG A 275     4228   5050   4188   -429    283    347       N1+
ATOM   2300  NH2 ARG A 275     -17.398 143.374 428.339  1.00 36.86           N  
ANISOU 2300  NH2 ARG A 275     4560   5081   4363   -497    308    453       N  
ATOM   2301  N   HIS A 276     -16.171 150.456 422.403  1.00 22.33           N  
ANISOU 2301  N   HIS A 276     2391   3174   2918   -249     72     84       N  
ATOM   2302  CA  HIS A 276     -16.082 151.904 422.199  1.00 22.24           C  
ANISOU 2302  CA  HIS A 276     2322   3179   2947   -205     52     28       C  
ATOM   2303  C   HIS A 276     -17.411 152.456 421.726  1.00 23.52           C  
ANISOU 2303  C   HIS A 276     2419   3367   3149   -226     50      4       C  
ATOM   2304  O   HIS A 276     -18.082 151.876 420.884  1.00 22.56           O  
ANISOU 2304  O   HIS A 276     2304   3225   3041   -271     42     26       O  
ATOM   2305  CB  HIS A 276     -14.973 152.233 421.167  1.00 22.24           C  
ANISOU 2305  CB  HIS A 276     2359   3111   2980   -170     18     23       C  
ATOM   2306  CG  HIS A 276     -13.633 151.719 421.574  1.00 24.02           C  
ANISOU 2306  CG  HIS A 276     2636   3320   3171   -142     18     44       C  
ATOM   2307  CD2 HIS A 276     -13.009 150.573 421.230  1.00 25.15           C  
ANISOU 2307  CD2 HIS A 276     2847   3412   3297   -147     19     90       C  
ATOM   2308  ND1 HIS A 276     -12.849 152.396 422.507  1.00 26.47           N  
ANISOU 2308  ND1 HIS A 276     2926   3676   3457   -100     20     16       N  
ATOM   2309  CE1 HIS A 276     -11.782 151.629 422.696  1.00 24.83           C  
ANISOU 2309  CE1 HIS A 276     2766   3451   3216    -80     17     51       C  
ATOM   2310  NE2 HIS A 276     -11.829 150.532 421.941  1.00 24.21           N  
ANISOU 2310  NE2 HIS A 276     2743   3311   3145   -102     18     97       N  
ATOM   2311  N   SER A 277     -17.795 153.596 422.298  1.00 21.65           N  
ANISOU 2311  N   SER A 277     2118   3182   2928   -191     58    -45       N  
ATOM   2312  CA  SER A 277     -19.033 154.271 421.926  1.00 23.34           C  
ANISOU 2312  CA  SER A 277     2258   3427   3183   -192     55    -70       C  
ATOM   2313  C   SER A 277     -18.786 154.974 420.573  1.00 26.00           C  
ANISOU 2313  C   SER A 277     2599   3702   3577   -165     12    -76       C  
ATOM   2314  O   SER A 277     -17.631 155.250 420.202  1.00 24.47           O  
ANISOU 2314  O   SER A 277     2453   3454   3390   -136     -7    -80       O  
ATOM   2315  CB  SER A 277     -19.361 155.340 422.978  1.00 27.96           C  
ANISOU 2315  CB  SER A 277     2781   4073   3771   -152     83   -125       C  
ATOM   2316  OG  SER A 277     -18.298 156.291 422.975  1.00 33.13           O  
ANISOU 2316  OG  SER A 277     3456   4690   4442    -99     69   -159       O  
ATOM   2317  N   ARG A 278     -19.861 155.273 419.871  1.00 25.65           N  
ANISOU 2317  N   ARG A 278     2502   3675   3568   -172     -3    -77       N  
ATOM   2318  CA  ARG A 278     -19.859 156.025 418.614  1.00 26.84           C  
ANISOU 2318  CA  ARG A 278     2648   3780   3770   -144    -45    -78       C  
ATOM   2319  C   ARG A 278     -19.598 157.496 419.023  1.00 33.88           C  
ANISOU 2319  C   ARG A 278     3511   4665   4696    -71    -41   -126       C  
ATOM   2320  O   ARG A 278     -20.303 158.019 419.895  1.00 34.96           O  
ANISOU 2320  O   ARG A 278     3587   4857   4839    -46    -12   -160       O  
ATOM   2321  CB  ARG A 278     -21.241 155.852 417.998  1.00 31.18           C  
ANISOU 2321  CB  ARG A 278     3135   4375   4337   -175    -59    -63       C  
ATOM   2322  CG  ARG A 278     -21.373 155.913 416.505  1.00 42.33           C  
ANISOU 2322  CG  ARG A 278     4558   5751   5775   -186   -108    -37       C  
ATOM   2323  CD  ARG A 278     -22.853 155.753 416.131  1.00 42.11           C  
ANISOU 2323  CD  ARG A 278     4449   5795   5756   -217   -119    -26       C  
ATOM   2324  NE  ARG A 278     -23.302 154.352 416.156  1.00 47.00           N  
ANISOU 2324  NE  ARG A 278     5084   6443   6330   -311   -103     -1       N  
ATOM   2325  CZ  ARG A 278     -24.091 153.810 417.080  1.00 58.29           C  
ANISOU 2325  CZ  ARG A 278     6471   7943   7734   -351    -64     -7       C  
ATOM   2326  NH1 ARG A 278     -24.554 154.546 418.086  1.00 48.79           N1+
ANISOU 2326  NH1 ARG A 278     5199   6797   6541   -302    -35    -39       N1+
ATOM   2327  NH2 ARG A 278     -24.430 152.529 417.004  1.00 46.53           N  
ANISOU 2327  NH2 ARG A 278     5010   6465   6204   -443    -49     18       N  
ATOM   2328  N   LYS A 279     -18.556 158.138 418.458  1.00 27.34           N  
ANISOU 2328  N   LYS A 279     2728   3770   3889    -39    -64   -135       N  
ATOM   2329  CA  LYS A 279     -18.230 159.525 418.812  1.00 26.82           C  
ANISOU 2329  CA  LYS A 279     2649   3685   3856     21    -55   -183       C  
ATOM   2330  C   LYS A 279     -18.930 160.527 417.896  1.00 30.72           C  
ANISOU 2330  C   LYS A 279     3109   4153   4411     62    -82   -183       C  
ATOM   2331  O   LYS A 279     -19.262 160.228 416.750  1.00 30.66           O  
ANISOU 2331  O   LYS A 279     3106   4128   4415     44   -120   -143       O  
ATOM   2332  CB  LYS A 279     -16.703 159.785 418.787  1.00 25.91           C  
ANISOU 2332  CB  LYS A 279     2599   3517   3730     28    -60   -197       C  
ATOM   2333  CG  LYS A 279     -15.842 158.860 419.672  1.00 27.20           C  
ANISOU 2333  CG  LYS A 279     2796   3706   3833      1    -40   -192       C  
ATOM   2334  CD  LYS A 279     -16.323 158.711 421.161  1.00 28.01           C  
ANISOU 2334  CD  LYS A 279     2859   3885   3897     -1      1   -217       C  
ATOM   2335  CE  LYS A 279     -15.360 157.844 421.957  1.00 27.73           C  
ANISOU 2335  CE  LYS A 279     2863   3873   3799    -22     14   -201       C  
ATOM   2336  NZ  LYS A 279     -15.369 156.415 421.470  1.00 22.38           N1+
ANISOU 2336  NZ  LYS A 279     2226   3182   3098    -62      3   -138       N1+
ATOM   2337  N   ARG A 280     -19.154 161.730 418.408  1.00 27.56           N  
ANISOU 2337  N   ARG A 280     2677   3748   4045    119    -63   -229       N  
ATOM   2338  CA  ARG A 280     -19.744 162.792 417.594  1.00 27.21           C  
ANISOU 2338  CA  ARG A 280     2608   3669   4063    174    -87   -225       C  
ATOM   2339  C   ARG A 280     -18.580 163.419 416.829  1.00 26.97           C  
ANISOU 2339  C   ARG A 280     2652   3548   4048    182   -109   -223       C  
ATOM   2340  O   ARG A 280     -17.535 163.640 417.433  1.00 27.26           O  
ANISOU 2340  O   ARG A 280     2729   3562   4066    175    -87   -258       O  
ATOM   2341  CB  ARG A 280     -20.395 163.838 418.525  1.00 27.44           C  
ANISOU 2341  CB  ARG A 280     2581   3719   4125    236    -47   -281       C  
ATOM   2342  CG  ARG A 280     -21.737 163.353 419.094  1.00 36.54           C  
ANISOU 2342  CG  ARG A 280     3646   4967   5270    233    -26   -282       C  
ATOM   2343  CD  ARG A 280     -22.545 164.534 419.590  1.00 60.16           C  
ANISOU 2343  CD  ARG A 280     6577   7969   8313    312      4   -329       C  
ATOM   2344  NE  ARG A 280     -22.236 164.878 420.981  1.00 78.82           N  
ANISOU 2344  NE  ARG A 280     8940  10354  10654    320     63   -398       N  
ATOM   2345  CZ  ARG A 280     -23.147 165.016 421.940  1.00 99.56           C  
ANISOU 2345  CZ  ARG A 280    11494  13055  13281    341    109   -439       C  
ATOM   2346  NH1 ARG A 280     -22.779 165.339 423.171  1.00 88.94           N1+
ANISOU 2346  NH1 ARG A 280    10157  11729  11909    341    163   -505       N1+
ATOM   2347  NH2 ARG A 280     -24.436 164.833 421.673  1.00 89.58           N  
ANISOU 2347  NH2 ARG A 280    10144  11854  12039    359    104   -418       N  
ATOM   2348  N   TRP A 281     -18.740 163.720 415.525  1.00 23.15           N  
ANISOU 2348  N   TRP A 281     2182   3020   3594    192   -153   -181       N  
ATOM   2349  CA  TRP A 281     -17.629 164.329 414.763  1.00 23.62           C  
ANISOU 2349  CA  TRP A 281     2314   2994   3665    192   -172   -178       C  
ATOM   2350  C   TRP A 281     -17.227 165.694 415.331  1.00 27.43           C  
ANISOU 2350  C   TRP A 281     2814   3425   4185    243   -142   -231       C  
ATOM   2351  O   TRP A 281     -16.082 166.112 415.171  1.00 24.26           O  
ANISOU 2351  O   TRP A 281     2472   2967   3777    227   -139   -249       O  
ATOM   2352  CB  TRP A 281     -17.988 164.458 413.276  1.00 23.22           C  
ANISOU 2352  CB  TRP A 281     2274   2911   3635    194   -222   -120       C  
ATOM   2353  CG  TRP A 281     -18.178 163.144 412.571  1.00 24.31           C  
ANISOU 2353  CG  TRP A 281     2415   3089   3734    131   -251    -75       C  
ATOM   2354  CD1 TRP A 281     -19.355 162.603 412.137  1.00 27.65           C  
ANISOU 2354  CD1 TRP A 281     2782   3570   4154    119   -276    -40       C  
ATOM   2355  CD2 TRP A 281     -17.150 162.192 412.240  1.00 23.01           C  
ANISOU 2355  CD2 TRP A 281     2311   2907   3525     70   -254    -65       C  
ATOM   2356  CE2 TRP A 281     -17.785 161.087 411.628  1.00 26.16           C  
ANISOU 2356  CE2 TRP A 281     2695   3348   3897     21   -276    -26       C  
ATOM   2357  CE3 TRP A 281     -15.754 162.171 412.408  1.00 24.10           C  
ANISOU 2357  CE3 TRP A 281     2510   3005   3644     53   -237    -87       C  
ATOM   2358  NE1 TRP A 281     -19.128 161.357 411.589  1.00 25.63           N  
ANISOU 2358  NE1 TRP A 281     2556   3330   3853     45   -291    -12       N  
ATOM   2359  CZ2 TRP A 281     -17.068 159.978 411.156  1.00 25.42           C  
ANISOU 2359  CZ2 TRP A 281     2655   3241   3762    -41   -279    -10       C  
ATOM   2360  CZ3 TRP A 281     -15.037 161.067 411.940  1.00 24.88           C  
ANISOU 2360  CZ3 TRP A 281     2652   3099   3701     -1   -242    -67       C  
ATOM   2361  CH2 TRP A 281     -15.695 159.993 411.316  1.00 25.34           C  
ANISOU 2361  CH2 TRP A 281     2704   3185   3738    -45   -262    -30       C  
ATOM   2362  N   GLU A 282     -18.177 166.388 416.012  1.00 28.28           N  
ANISOU 2362  N   GLU A 282     2865   3554   4328    300   -116   -263       N  
ATOM   2363  CA  GLU A 282     -17.933 167.700 416.649  1.00 28.15           C  
ANISOU 2363  CA  GLU A 282     2865   3485   4348    349    -78   -323       C  
ATOM   2364  C   GLU A 282     -16.835 167.628 417.705  1.00 31.94           C  
ANISOU 2364  C   GLU A 282     3376   3973   4785    311    -39   -383       C  
ATOM   2365  O   GLU A 282     -16.177 168.636 417.970  1.00 32.35           O  
ANISOU 2365  O   GLU A 282     3470   3966   4856    323    -15   -431       O  
ATOM   2366  CB  GLU A 282     -19.231 168.306 417.264  1.00 30.45           C  
ANISOU 2366  CB  GLU A 282     3081   3806   4681    420    -50   -350       C  
ATOM   2367  CG  GLU A 282     -20.330 168.509 416.257  1.00 38.94           C  
ANISOU 2367  CG  GLU A 282     4114   4882   5802    469    -91   -292       C  
ATOM   2368  CD  GLU A 282     -21.322 167.367 416.306  1.00 55.61           C  
ANISOU 2368  CD  GLU A 282     6147   7100   7884    442   -106   -259       C  
ATOM   2369  OE1 GLU A 282     -22.418 167.551 416.881  1.00 65.31           O  
ANISOU 2369  OE1 GLU A 282     7294   8386   9133    488    -83   -280       O  
ATOM   2370  OE2 GLU A 282     -20.979 166.275 415.803  1.00 36.61           O1-
ANISOU 2370  OE2 GLU A 282     3761   4718   5431    372   -136   -219       O1-
ATOM   2371  N   ARG A 283     -16.590 166.431 418.276  1.00 28.75           N  
ANISOU 2371  N   ARG A 283     2960   3643   4322    259    -35   -377       N  
ATOM   2372  CA  ARG A 283     -15.530 166.187 419.262  1.00 28.62           C  
ANISOU 2372  CA  ARG A 283     2967   3653   4254    222     -7   -421       C  
ATOM   2373  C   ARG A 283     -14.150 166.568 418.718  1.00 30.39           C  
ANISOU 2373  C   ARG A 283     3259   3813   4472    196    -21   -427       C  
ATOM   2374  O   ARG A 283     -13.249 166.875 419.503  1.00 29.52           O  
ANISOU 2374  O   ARG A 283     3169   3713   4335    176      5   -479       O  
ATOM   2375  CB  ARG A 283     -15.509 164.687 419.615  1.00 36.39           C  
ANISOU 2375  CB  ARG A 283     3937   4713   5177    176    -13   -385       C  
ATOM   2376  CG  ARG A 283     -14.682 164.285 420.833  1.00 56.21           C  
ANISOU 2376  CG  ARG A 283     6455   7276   7625    146     15   -421       C  
ATOM   2377  CD  ARG A 283     -14.431 162.785 420.826  1.00 69.63           C  
ANISOU 2377  CD  ARG A 283     8164   9021   9272    104      0   -367       C  
ATOM   2378  NE  ARG A 283     -13.863 162.301 422.089  1.00 78.27           N  
ANISOU 2378  NE  ARG A 283     9256  10180  10303     85     25   -389       N  
ATOM   2379  CZ  ARG A 283     -14.580 161.885 423.131  1.00 94.80           C  
ANISOU 2379  CZ  ARG A 283    11312  12347  12363     78     55   -397       C  
ATOM   2380  NH1 ARG A 283     -15.908 161.899 423.084  1.00 82.61           N1+
ANISOU 2380  NH1 ARG A 283     9721  10821  10845     91     66   -391       N1+
ATOM   2381  NH2 ARG A 283     -13.975 161.457 424.232  1.00 82.79           N  
ANISOU 2381  NH2 ARG A 283     9794  10885  10775     60     73   -410       N  
ATOM   2382  N   PHE A 284     -13.962 166.517 417.379  1.00 24.40           N  
ANISOU 2382  N   PHE A 284     2536   3000   3735    189    -60   -375       N  
ATOM   2383  CA  PHE A 284     -12.632 166.763 416.786  1.00 22.62           C  
ANISOU 2383  CA  PHE A 284     2372   2724   3500    155    -71   -378       C  
ATOM   2384  C   PHE A 284     -12.366 168.214 416.441  1.00 25.68           C  
ANISOU 2384  C   PHE A 284     2799   3025   3934    175    -61   -408       C  
ATOM   2385  O   PHE A 284     -11.272 168.542 415.972  1.00 25.67           O  
ANISOU 2385  O   PHE A 284     2848   2981   3925    142    -64   -415       O  
ATOM   2386  CB  PHE A 284     -12.434 165.844 415.557  1.00 23.25           C  
ANISOU 2386  CB  PHE A 284     2475   2795   3565    125   -112   -309       C  
ATOM   2387  CG  PHE A 284     -12.563 164.395 415.985  1.00 25.20           C  
ANISOU 2387  CG  PHE A 284     2695   3114   3764     98   -115   -286       C  
ATOM   2388  CD1 PHE A 284     -11.532 163.761 416.675  1.00 31.17           C  
ANISOU 2388  CD1 PHE A 284     3465   3909   4471     71   -101   -303       C  
ATOM   2389  CD2 PHE A 284     -13.732 163.685 415.746  1.00 28.09           C  
ANISOU 2389  CD2 PHE A 284     3025   3514   4134    103   -129   -244       C  
ATOM   2390  CE1 PHE A 284     -11.680 162.429 417.115  1.00 31.94           C  
ANISOU 2390  CE1 PHE A 284     3547   4064   4525     52    -98   -275       C  
ATOM   2391  CE2 PHE A 284     -13.884 162.365 416.199  1.00 31.34           C  
ANISOU 2391  CE2 PHE A 284     3422   3984   4500     72   -124   -223       C  
ATOM   2392  CZ  PHE A 284     -12.871 161.766 416.911  1.00 29.65           C  
ANISOU 2392  CZ  PHE A 284     3229   3796   4242     52   -107   -237       C  
ATOM   2393  N   VAL A 285     -13.364 169.078 416.679  1.00 23.28           N  
ANISOU 2393  N   VAL A 285     2472   2694   3680    232    -44   -426       N  
ATOM   2394  CA  VAL A 285     -13.241 170.519 416.386  1.00 22.08           C  
ANISOU 2394  CA  VAL A 285     2365   2444   3581    262    -28   -453       C  
ATOM   2395  C   VAL A 285     -12.458 171.181 417.507  1.00 27.16           C  
ANISOU 2395  C   VAL A 285     3027   3084   4207    240     21   -541       C  
ATOM   2396  O   VAL A 285     -12.789 170.997 418.680  1.00 27.03           O  
ANISOU 2396  O   VAL A 285     2968   3133   4171    248     52   -588       O  
ATOM   2397  CB  VAL A 285     -14.629 171.194 416.175  1.00 26.19           C  
ANISOU 2397  CB  VAL A 285     2853   2933   4163    343    -30   -435       C  
ATOM   2398  CG1 VAL A 285     -14.461 172.661 415.773  1.00 26.66           C  
ANISOU 2398  CG1 VAL A 285     2973   2875   4281    377    -14   -453       C  
ATOM   2399  CG2 VAL A 285     -15.442 170.443 415.107  1.00 26.82           C  
ANISOU 2399  CG2 VAL A 285     2903   3041   4249    354    -83   -348       C  
ATOM   2400  N   HIS A 286     -11.473 171.980 417.126  1.00 25.41           N  
ANISOU 2400  N   HIS A 286     2870   2790   3995    209     28   -564       N  
ATOM   2401  CA  HIS A 286     -10.615 172.727 418.038  1.00 26.46           C  
ANISOU 2401  CA  HIS A 286     3030   2911   4111    173     74   -652       C  
ATOM   2402  C   HIS A 286     -10.285 174.131 417.540  1.00 27.35           C  
ANISOU 2402  C   HIS A 286     3216   2902   4276    174     95   -677       C  
ATOM   2403  O   HIS A 286     -10.551 174.440 416.442  1.00 25.36           O  
ANISOU 2403  O   HIS A 286     2997   2577   4062    197     70   -619       O  
ATOM   2404  CB  HIS A 286      -9.309 171.987 418.287  1.00 28.64           C  
ANISOU 2404  CB  HIS A 286     3308   3256   4319     99     66   -666       C  
ATOM   2405  CG  HIS A 286      -9.498 170.582 418.720  1.00 33.18           C  
ANISOU 2405  CG  HIS A 286     3826   3938   4842     96     46   -633       C  
ATOM   2406  CD2 HIS A 286      -9.238 169.420 418.091  1.00 35.24           C  
ANISOU 2406  CD2 HIS A 286     4079   4237   5074     78      9   -569       C  
ATOM   2407  ND1 HIS A 286     -10.055 170.244 419.925  1.00 36.12           N  
ANISOU 2407  ND1 HIS A 286     4149   4386   5189    112     70   -666       N  
ATOM   2408  CE1 HIS A 286     -10.122 168.935 420.025  1.00 34.56           C  
ANISOU 2408  CE1 HIS A 286     3916   4266   4948    104     47   -620       C  
ATOM   2409  NE2 HIS A 286      -9.620 168.414 418.930  1.00 35.27           N  
ANISOU 2409  NE2 HIS A 286     4033   4332   5037     84     10   -562       N  
ATOM   2410  N   SER A 287      -9.665 174.963 418.376  1.00 26.11           N  
ANISOU 2410  N   SER A 287     3087   2723   4111    142    143   -766       N  
ATOM   2411  CA  SER A 287      -9.336 176.333 417.964  1.00 25.89           C  
ANISOU 2411  CA  SER A 287     3140   2566   4132    136    171   -797       C  
ATOM   2412  C   SER A 287      -8.494 176.369 416.711  1.00 28.39           C  
ANISOU 2412  C   SER A 287     3512   2831   4445     87    140   -742       C  
ATOM   2413  O   SER A 287      -8.692 177.250 415.896  1.00 31.89           O  
ANISOU 2413  O   SER A 287     4017   3160   4940    108    141   -714       O  
ATOM   2414  CB  SER A 287      -8.620 177.103 419.076  1.00 30.76           C  
ANISOU 2414  CB  SER A 287     3780   3179   4727     84    230   -909       C  
ATOM   2415  OG  SER A 287      -7.376 176.489 419.389  1.00 34.76           O  
ANISOU 2415  OG  SER A 287     4273   3776   5160     -4    219   -934       O  
ATOM   2416  N   GLU A 288      -7.577 175.389 416.534  1.00 26.92           N  
ANISOU 2416  N   GLU A 288     3303   2727   4197     25    112   -724       N  
ATOM   2417  CA  GLU A 288      -6.705 175.387 415.354  1.00 27.49           C  
ANISOU 2417  CA  GLU A 288     3425   2760   4259    -28     88   -679       C  
ATOM   2418  C   GLU A 288      -7.385 174.959 414.036  1.00 29.35           C  
ANISOU 2418  C   GLU A 288     3668   2965   4520     13     38   -576       C  
ATOM   2419  O   GLU A 288      -6.829 175.224 412.966  1.00 29.94           O  
ANISOU 2419  O   GLU A 288     3796   2983   4596    -24     23   -538       O  
ATOM   2420  CB  GLU A 288      -5.438 174.532 415.594  1.00 29.36           C  
ANISOU 2420  CB  GLU A 288     3634   3098   4424   -104     79   -700       C  
ATOM   2421  CG  GLU A 288      -5.677 173.033 415.635  1.00 40.72           C  
ANISOU 2421  CG  GLU A 288     5006   4641   5823    -83     41   -649       C  
ATOM   2422  CD  GLU A 288      -6.124 172.428 416.950  1.00 67.26           C  
ANISOU 2422  CD  GLU A 288     8303   8096   9156    -56     53   -682       C  
ATOM   2423  OE1 GLU A 288      -6.175 173.153 417.976  1.00 61.53           O  
ANISOU 2423  OE1 GLU A 288     7576   7372   8433    -59     92   -758       O  
ATOM   2424  OE2 GLU A 288      -6.423 171.209 416.946  1.00 53.68           O1-
ANISOU 2424  OE2 GLU A 288     6538   6448   7408    -38     24   -634       O1-
ATOM   2425  N   ASN A 289      -8.557 174.286 414.100  1.00 23.81           N  
ANISOU 2425  N   ASN A 289     2910   2305   3830     80     13   -532       N  
ATOM   2426  CA  ASN A 289      -9.194 173.788 412.874  1.00 22.57           C  
ANISOU 2426  CA  ASN A 289     2752   2138   3687    108    -37   -438       C  
ATOM   2427  C   ASN A 289     -10.613 174.298 412.617  1.00 24.70           C  
ANISOU 2427  C   ASN A 289     3009   2359   4015    197    -49   -398       C  
ATOM   2428  O   ASN A 289     -11.156 174.010 411.555  1.00 24.25           O  
ANISOU 2428  O   ASN A 289     2951   2295   3968    219    -94   -319       O  
ATOM   2429  CB  ASN A 289      -9.190 172.201 412.879  1.00 20.06           C  
ANISOU 2429  CB  ASN A 289     2373   1933   3315     89    -69   -404       C  
ATOM   2430  CG  ASN A 289     -10.048 171.589 413.972  1.00 27.24           C  
ANISOU 2430  CG  ASN A 289     3211   2922   4219    129    -59   -425       C  
ATOM   2431  ND2 ASN A 289      -9.637 170.434 414.503  1.00 22.40           N  
ANISOU 2431  ND2 ASN A 289     2560   2400   3551     97    -63   -432       N  
ATOM   2432  OD1 ASN A 289     -11.080 172.156 414.392  1.00 25.60           O  
ANISOU 2432  OD1 ASN A 289     2981   2693   4053    191    -46   -436       O  
ATOM   2433  N   GLN A 290     -11.226 175.011 413.582  1.00 23.83           N  
ANISOU 2433  N   GLN A 290     2882   2228   3943    249    -10   -452       N  
ATOM   2434  CA  GLN A 290     -12.638 175.422 413.492  1.00 23.79           C  
ANISOU 2434  CA  GLN A 290     2847   2196   3996    346    -17   -420       C  
ATOM   2435  C   GLN A 290     -12.973 176.249 412.233  1.00 27.95           C  
ANISOU 2435  C   GLN A 290     3432   2618   4571    387    -45   -348       C  
ATOM   2436  O   GLN A 290     -14.124 176.184 411.755  1.00 28.32           O  
ANISOU 2436  O   GLN A 290     3438   2673   4649    461    -78   -287       O  
ATOM   2437  CB  GLN A 290     -13.109 176.142 414.796  1.00 24.67           C  
ANISOU 2437  CB  GLN A 290     2937   2296   4139    393     42   -506       C  
ATOM   2438  CG  GLN A 290     -12.323 177.411 415.167  1.00 21.69           C  
ANISOU 2438  CG  GLN A 290     2642   1814   3785    368     96   -578       C  
ATOM   2439  CD  GLN A 290     -12.853 178.650 414.508  1.00 33.60           C  
ANISOU 2439  CD  GLN A 290     4211   3185   5369    438    104   -549       C  
ATOM   2440  NE2 GLN A 290     -11.937 179.442 413.958  1.00 30.32           N  
ANISOU 2440  NE2 GLN A 290     3892   2668   4960    387    117   -553       N  
ATOM   2441  OE1 GLN A 290     -14.065 178.945 414.513  1.00 27.19           O  
ANISOU 2441  OE1 GLN A 290     3363   2357   4610    537    101   -524       O  
ATOM   2442  N   HIS A 291     -11.977 176.968 411.664  1.00 25.51           N  
ANISOU 2442  N   HIS A 291     3214   2219   4263    335    -34   -351       N  
ATOM   2443  CA  HIS A 291     -12.162 177.729 410.420  1.00 27.48           C  
ANISOU 2443  CA  HIS A 291     3530   2364   4547    363    -60   -275       C  
ATOM   2444  C   HIS A 291     -12.336 176.830 409.184  1.00 29.98           C  
ANISOU 2444  C   HIS A 291     3829   2733   4828    346   -128   -179       C  
ATOM   2445  O   HIS A 291     -12.700 177.325 408.128  1.00 31.29           O  
ANISOU 2445  O   HIS A 291     4037   2836   5016    377   -161   -103       O  
ATOM   2446  CB  HIS A 291     -11.002 178.719 410.193  1.00 29.11           C  
ANISOU 2446  CB  HIS A 291     3842   2462   4756    298    -23   -306       C  
ATOM   2447  CG  HIS A 291      -9.678 178.048 409.972  1.00 32.16           C  
ANISOU 2447  CG  HIS A 291     4242   2902   5075    184    -27   -324       C  
ATOM   2448  CD2 HIS A 291      -8.893 178.025 408.871  1.00 34.13           C  
ANISOU 2448  CD2 HIS A 291     4549   3125   5296    119    -48   -277       C  
ATOM   2449  ND1 HIS A 291      -9.043 177.356 410.988  1.00 33.62           N  
ANISOU 2449  ND1 HIS A 291     4377   3182   5214    133     -4   -398       N  
ATOM   2450  CE1 HIS A 291      -7.914 176.905 410.466  1.00 32.80           C  
ANISOU 2450  CE1 HIS A 291     4294   3108   5060     46    -14   -393       C  
ATOM   2451  NE2 HIS A 291      -7.789 177.265 409.189  1.00 33.79           N  
ANISOU 2451  NE2 HIS A 291     4483   3163   5191     32    -39   -324       N  
ATOM   2452  N   LEU A 292     -12.049 175.514 409.303  1.00 25.86           N  
ANISOU 2452  N   LEU A 292     3252   2325   4248    293   -147   -182       N  
ATOM   2453  CA  LEU A 292     -12.156 174.573 408.193  1.00 24.43           C  
ANISOU 2453  CA  LEU A 292     3057   2198   4028    265   -204   -105       C  
ATOM   2454  C   LEU A 292     -13.358 173.671 408.330  1.00 25.93           C  
ANISOU 2454  C   LEU A 292     3156   2481   4215    313   -237    -75       C  
ATOM   2455  O   LEU A 292     -13.648 172.898 407.409  1.00 25.06           O  
ANISOU 2455  O   LEU A 292     3029   2417   4074    294   -286    -11       O  
ATOM   2456  CB  LEU A 292     -10.865 173.706 408.100  1.00 22.39           C  
ANISOU 2456  CB  LEU A 292     2812   1989   3704    166   -199   -130       C  
ATOM   2457  CG  LEU A 292      -9.532 174.499 407.997  1.00 27.18           C  
ANISOU 2457  CG  LEU A 292     3499   2525   4304    101   -163   -170       C  
ATOM   2458  CD1 LEU A 292      -8.316 173.541 408.107  1.00 27.06           C  
ANISOU 2458  CD1 LEU A 292     3473   2583   4225     16   -155   -204       C  
ATOM   2459  CD2 LEU A 292      -9.438 175.266 406.684  1.00 29.30           C  
ANISOU 2459  CD2 LEU A 292     3846   2702   4584     92   -184   -103       C  
ATOM   2460  N   VAL A 293     -14.025 173.722 409.499  1.00 23.90           N  
ANISOU 2460  N   VAL A 293     2840   2258   3984    364   -208   -125       N  
ATOM   2461  CA  VAL A 293     -15.147 172.828 409.818  1.00 23.98           C  
ANISOU 2461  CA  VAL A 293     2756   2368   3988    398   -228   -108       C  
ATOM   2462  C   VAL A 293     -16.461 173.569 409.689  1.00 29.03           C  
ANISOU 2462  C   VAL A 293     3358   2985   4687    500   -241    -74       C  
ATOM   2463  O   VAL A 293     -16.560 174.745 410.046  1.00 29.22           O  
ANISOU 2463  O   VAL A 293     3413   2925   4765    558   -209   -101       O  
ATOM   2464  CB  VAL A 293     -14.982 172.152 411.225  1.00 27.92           C  
ANISOU 2464  CB  VAL A 293     3204   2944   4460    376   -187   -183       C  
ATOM   2465  CG1 VAL A 293     -16.148 171.216 411.542  1.00 27.77           C  
ANISOU 2465  CG1 VAL A 293     3093   3027   4433    401   -204   -163       C  
ATOM   2466  CG2 VAL A 293     -13.657 171.380 411.322  1.00 27.36           C  
ANISOU 2466  CG2 VAL A 293     3165   2902   4330    285   -179   -207       C  
ATOM   2467  N   SER A 294     -17.478 172.856 409.182  1.00 24.70           N  
ANISOU 2467  N   SER A 294     2741   2514   4129    522   -289    -16       N  
ATOM   2468  CA  SER A 294     -18.835 173.382 409.008  1.00 25.81           C  
ANISOU 2468  CA  SER A 294     2823   2664   4321    621   -311     24       C  
ATOM   2469  C   SER A 294     -19.813 172.206 409.169  1.00 28.28           C  
ANISOU 2469  C   SER A 294     3031   3111   4606    613   -337     39       C
[truncated: 72,958 more chars]
