# Supplementary material for: Solvent-Site Prediction for Fragment Docking and Its Implication on Fragment-Based Drug Discovery
Source: J Chem Inf Model. 2025 Nov 24;65(23):12959–77. doi: 10.1021/acs.jcim.5c02352 (PMC12690578; doi:10.1021/acs.jcim.5c02352)
Supplement: Supplementary file 3 [file ci5c02352_si_003.zip › Frag2Lead_dataset/2016-03/frag.sdf]

frag.A
 OpenBabel12052210463D

 17 17  0  0  0  0  0  0  0  0999 V2000
   92.1370   11.3010  131.2800 O   0  0  0  0  0  0  0  0  0  0  0  0
   92.4100   12.2330  132.1520 C   0  0  0  0  0  0  0  0  0  0  0  0
   92.4160   12.0420  133.3660 O   0  0  0  0  0  0  0  0  0  0  0  0
   92.7450   13.5640  131.5630 C   0  0  0  0  0  0  0  0  0  0  0  0
   92.7880   14.6940  132.3780 C   0  0  0  0  0  0  0  0  0  0  0  0
   92.9300   15.9700  131.8260 C   0  0  0  0  0  0  0  0  0  0  0  0
   92.8700   17.0960  132.6350 N   0  0  0  0  0  0  0  0  0  0  0  0
   93.0540   16.0950  130.4380 C   0  0  0  0  0  0  0  0  0  0  0  0
   93.0370   14.9750  129.6270 C   0  0  0  0  0  0  0  0  0  0  0  0
   92.8900   13.7150  130.1820 C   0  0  0  0  0  0  0  0  0  0  0  0
   92.7840   17.0150  133.6430 H   0  0  0  0  0  0  0  0  0  0  0  0
   92.9020   18.0300  132.2350 H   0  0  0  0  0  0  0  0  0  0  0  0
   91.9460   10.4260  131.7080 H   0  0  0  0  0  0  0  0  0  0  0  0
   92.7010   14.5820  133.4590 H   0  0  0  0  0  0  0  0  0  0  0  0
   93.1550   17.0780  129.9790 H   0  0  0  0  0  0  0  0  0  0  0  0
   93.1320   15.0930  128.5480 H   0  0  0  0  0  0  0  0  0  0  0  0
   92.9200   12.8610  129.5080 H   0  0  0  0  0  0  0  0  0  0  0  0
  1  2  1  0  0  0  0
  1 13  1  0  0  0  0
  2  3  2  0  0  0  0
  2  4  1  0  0  0  0
  4  5  2  0  0  0  0
  4 10  1  0  0  0  0
  5  6  1  0  0  0  0
  5 14  1  0  0  0  0
  6  7  1  0  0  0  0
  6  8  2  0  0  0  0
  7 11  1  0  0  0  0
  7 12  1  0  0  0  0
  8  9  1  0  0  0  0
  8 15  1  0  0  0  0
  9 10  2  0  0  0  0
  9 16  1  0  0  0  0
 10 17  1  0  0  0  0
M  END
$$$$
