# Supplementary material for: Solvent-Site Prediction for Fragment Docking and Its Implication on Fragment-Based Drug Discovery
Source: J Chem Inf Model. 2025 Nov 24;65(23):12959–77. doi: 10.1021/acs.jcim.5c02352 (PMC12690578; doi:10.1021/acs.jcim.5c02352)
Supplement: Supplementary file 3 [file ci5c02352_si_003.zip › Frag2Lead_dataset/2016-03/lead.sdf]

lead.A
 OpenBabel12052210463D

 34 36  0  0  0  0  0  0  0  0999 V2000
   91.5610   17.1250  132.8090 N   0  0  0  0  0  0  0  0  0  0  0  0
   92.1640   12.3300  132.0720 C   0  0  0  0  0  0  0  0  0  0  0  0
   92.2140   11.4040  131.1650 O   0  0  0  0  0  0  0  0  0  0  0  0
   78.6610   23.4820  130.3880 Cl  0  0  0  0  0  0  0  0  0  0  0  0
   92.2380   13.7220  131.5550 C   0  0  0  0  0  0  0  0  0  0  0  0
   88.8140   19.9090  132.8050 N   0  0  0  0  0  0  0  0  0  0  0  0
   92.0910   12.0950  133.2650 O   0  0  0  0  0  0  0  0  0  0  0  0
   92.4300   13.9700  130.2010 C   0  0  0  0  0  0  0  0  0  0  0  0
   84.1750   20.6970  131.9620 N   0  3  0  0  0  0  0  0  0  0  0  0
   91.2180   18.8490  131.3680 O   0  0  0  0  0  0  0  0  0  0  0  0
   92.3900   15.2660  129.7160 C   0  0  0  0  0  0  0  0  0  0  0  0
   87.5140   20.1720  134.6110 O   0  0  0  0  0  0  0  0  0  0  0  0
   92.1430   16.3250  130.5710 C   0  0  0  0  0  0  0  0  0  0  0  0
   91.9440   16.0880  131.9250 C   0  0  0  0  0  0  0  0  0  0  0  0
   91.2780   18.4090  132.5120 C   0  0  0  0  0  0  0  0  0  0  0  0
   91.0150   19.2810  133.7140 C   0  0  0  0  0  0  0  0  0  0  0  0
   90.0420   20.4000  133.4110 C   0  0  0  0  0  0  0  0  0  0  0  0
   87.6310   19.9880  133.4050 C   0  0  0  0  0  0  0  0  0  0  0  0
   86.4260   19.8310  132.5150 C   0  0  0  0  0  0  0  0  0  0  0  0
   85.3030   20.7740  132.8900 C   0  0  0  0  0  0  0  0  0  0  0  0
   83.0840   21.5990  132.3250 C   0  0  0  0  0  0  0  0  0  0  0  0
   81.8290   21.3580  131.5260 C   0  0  0  0  0  0  0  0  0  0  0  0
   81.5510   20.1140  130.9840 C   0  0  0  0  0  0  0  0  0  0  0  0
   80.3990   19.8870  130.2560 C   0  0  0  0  0  0  0  0  0  0  0  0
   79.4780   20.9110  130.0450 C   0  0  0  0  0  0  0  0  0  0  0  0
   79.7620   22.1590  130.5960 C   0  0  0  0  0  0  0  0  0  0  0  0
   80.9150   22.3850  131.3220 C   0  0  0  0  0  0  0  0  0  0  0  0
   78.2630   20.6220  129.2300 C   0  0  0  0  0  0  0  0  0  0  0  0
   77.6590   19.3680  129.2670 C   0  0  0  0  0  0  0  0  0  0  0  0
   76.5550   19.0900  128.4830 C   0  0  0  0  0  0  0  0  0  0  0  0
   76.0330   20.0540  127.6500 C   0  0  0  0  0  0  0  0  0  0  0  0
   76.6130   21.3030  127.6050 C   0  0  0  0  0  0  0  0  0  0  0  0
   77.7180   21.5880  128.3860 C   0  0  0  0  0  0  0  0  0  0  0  0
   92.0130   14.7910  132.4160 C   0  0  0  0  0  0  0  0  0  0  0  0
  1 14  1  0  0  0  0
  1 15  1  0  0  0  0
  2  3  2  0  0  0  0
  2  5  1  0  0  0  0
  2  7  1  0  0  0  0
  4 26  1  0  0  0  0
  5  8  2  0  0  0  0
  5 34  1  0  0  0  0
  6 17  1  0  0  0  0
  6 18  1  0  0  0  0
  8 11  1  0  0  0  0
  9 20  1  0  0  0  0
  9 21  1  0  0  0  0
 10 15  2  0  0  0  0
 11 13  2  0  0  0  0
 12 18  2  0  0  0  0
 13 14  1  0  0  0  0
 14 34  2  0  0  0  0
 15 16  1  0  0  0  0
 16 17  1  0  0  0  0
 18 19  1  0  0  0  0
 19 20  1  0  0  0  0
 21 22  1  0  0  0  0
 22 23  2  0  0  0  0
 22 27  1  0  0  0  0
 23 24  1  0  0  0  0
 24 25  2  0  0  0  0
 25 26  1  0  0  0  0
 25 28  1  0  0  0  0
 26 27  2  0  0  0  0
 28 29  2  0  0  0  0
 28 33  1  0  0  0  0
 29 30  1  0  0  0  0
 30 31  2  0  0  0  0
 31 32  1  0  0  0  0
 32 33  2  0  0  0  0
M  CHG  1   9   1
M  END
$$$$
