# Supplementary material for: Solvent-Site Prediction for Fragment Docking and Its Implication on Fragment-Based Drug Discovery
Source: J Chem Inf Model. 2025 Nov 24;65(23):12959–77. doi: 10.1021/acs.jcim.5c02352 (PMC12690578; doi:10.1021/acs.jcim.5c02352)
Supplement: Supplementary file 3 [file ci5c02352_si_003.zip › Frag2Lead_dataset/2016-03/rec-frag.pdb]

ATOM      1  N   GLY A   3      68.227 -13.311 148.573  1.00 34.96           N  
ANISOU    1  N   GLY A   3     5045   4021   4217   -284   -112     78       N  
ATOM      2  CA  GLY A   3      69.069 -12.159 148.262  1.00 33.33           C  
ANISOU    2  CA  GLY A   3     4809   3830   4024   -261   -127     79       C  
ATOM      3  C   GLY A   3      68.656 -11.443 146.986  1.00 34.11           C  
ANISOU    3  C   GLY A   3     4861   3961   4136   -254   -108     63       C  
ATOM      4  O   GLY A   3      67.637 -11.800 146.384  1.00 32.09           O  
ANISOU    4  O   GLY A   3     4596   3718   3879   -266    -82     51       O  
ATOM      5  N   PRO A   4      69.432 -10.429 146.522  1.00 29.13           N  
ANISOU    5  N   PRO A   4     4203   3345   3521   -233   -120     63       N  
ATOM      6  CA  PRO A   4      69.016  -9.708 145.299  1.00 27.06           C  
ANISOU    6  CA  PRO A   4     3898   3113   3270   -226   -101     49       C  
ATOM      7  C   PRO A   4      68.918 -10.548 144.028  1.00 25.80           C  
ANISOU    7  C   PRO A   4     3715   2958   3128   -220    -92     38       C  
ATOM      8  O   PRO A   4      69.659 -11.518 143.816  1.00 27.52           O  
ANISOU    8  O   PRO A   4     3940   3156   3361   -212   -107     41       O  
ATOM      9  CB  PRO A   4      70.049  -8.581 145.145  1.00 29.56           C  
ANISOU    9  CB  PRO A   4     4195   3438   3600   -206   -118     53       C  
ATOM     10  CG  PRO A   4      71.172  -8.928 146.060  1.00 35.73           C  
ANISOU   10  CG  PRO A   4     5001   4193   4382   -199   -149     68       C  
ATOM     11  CD  PRO A   4      70.650  -9.844 147.124  1.00 32.25           C  
ANISOU   11  CD  PRO A   4     4604   3730   3921   -218   -149     75       C  
ATOM     12  N   VAL A   5      67.960 -10.180 143.200  1.00 21.61           N  
ANISOU   12  N   VAL A   5     3159   2454   2596   -225    -67     24       N  
ATOM     13  CA  VAL A   5      67.658 -10.760 141.890  1.00 21.47           C  
ANISOU   13  CA  VAL A   5     3115   2450   2594   -221    -53     10       C  
ATOM     14  C   VAL A   5      68.786 -10.279 140.945  1.00 23.19           C  
ANISOU   14  C   VAL A   5     3302   2675   2836   -196    -68     10       C  
ATOM     15  O   VAL A   5      69.167  -9.100 141.024  1.00 21.05           O  
ANISOU   15  O   VAL A   5     3019   2415   2565   -186    -74     14       O  
ATOM     16  CB  VAL A   5      66.240 -10.276 141.413  1.00 24.49           C  
ANISOU   16  CB  VAL A   5     3479   2862   2964   -234    -23     -4       C  
ATOM     17  CG1 VAL A   5      66.042 -10.370 139.900  1.00 25.22           C  
ANISOU   17  CG1 VAL A   5     3534   2978   3072   -224    -11    -18       C  
ATOM     18  CG2 VAL A   5      65.122 -11.032 142.132  1.00 25.59           C  
ANISOU   18  CG2 VAL A   5     3645   2994   3083   -260     -6     -8       C  
ATOM     19  N   PRO A   6      69.311 -11.130 140.043  1.00 19.26           N  
ANISOU   19  N   PRO A   6     2789   2171   2356   -187    -73      4       N  
ATOM     20  CA  PRO A   6      70.373 -10.682 139.121  1.00 17.48           C  
ANISOU   20  CA  PRO A   6     2534   1954   2153   -164    -85      3       C  
ATOM     21  C   PRO A   6      69.800  -9.775 138.032  1.00 16.71           C  
ANISOU   21  C   PRO A   6     2400   1891   2057   -160    -66     -8       C  
ATOM     22  O   PRO A   6      68.588  -9.686 137.814  1.00 18.95           O  
ANISOU   22  O   PRO A   6     2680   2192   2328   -173    -43    -17       O  
ATOM     23  CB  PRO A   6      70.879 -11.988 138.483  1.00 19.23           C  
ANISOU   23  CB  PRO A   6     2753   2160   2393   -159    -91     -3       C  
ATOM     24  CG  PRO A   6      69.713 -12.933 138.607  1.00 25.50           C  
ANISOU   24  CG  PRO A   6     3564   2949   3174   -179    -72    -10       C  
ATOM     25  CD  PRO A   6      68.993 -12.566 139.866  1.00 21.10           C  
ANISOU   25  CD  PRO A   6     3036   2388   2593   -197    -67     -1       C  
ATOM     26  N   SER A   7      70.711  -9.083 137.360  1.00 14.77           N  
ANISOU   26  N   SER A   7     2130   1655   1827   -143    -75     -8       N  
ATOM     27  CA  SER A   7      70.381  -8.176 136.298  1.00 14.29           C  
ANISOU   27  CA  SER A   7     2037   1625   1769   -136    -61    -16       C  
ATOM     28  C   SER A   7      71.436  -8.316 135.209  1.00 15.08           C  
ANISOU   28  C   SER A   7     2111   1728   1892   -119    -69    -20       C  
ATOM     29  O   SER A   7      72.609  -8.606 135.496  1.00 16.34           O  
ANISOU   29  O   SER A   7     2276   1868   2065   -109    -90    -15       O  
ATOM     30  CB  SER A   7      70.417  -6.743 136.843  1.00 17.12           C  
ANISOU   30  CB  SER A   7     2396   1991   2117   -133    -63     -8       C  
ATOM     31  OG  SER A   7      70.190  -5.759 135.829  1.00 16.59           O  
ANISOU   31  OG  SER A   7     2299   1952   2053   -125    -50    -13       O  
ATOM     32  N   ARG A   8      71.044  -8.020 133.949  1.00 15.28           N  
ANISOU   32  N   ARG A   8     2106   1779   1921   -115    -53    -31       N  
ATOM     33  CA  ARG A   8      71.942  -7.990 132.793  1.00 16.24           C  
ANISOU   33  CA  ARG A   8     2200   1909   2062   -100    -58    -37       C  
ATOM     34  C   ARG A   8      71.650  -6.736 131.978  1.00 17.27           C  
ANISOU   34  C   ARG A   8     2306   2069   2188    -94    -45    -39       C  
ATOM     35  O   ARG A   8      70.490  -6.295 131.884  1.00 17.47           O  
ANISOU   35  O   ARG A   8     2329   2112   2198   -102    -28    -42       O  
ATOM     36  CB  ARG A   8      71.699  -9.204 131.854  1.00 19.61           C  
ANISOU   36  CB  ARG A   8     2616   2339   2497   -102    -48    -51       C  
ATOM     37  CG  ARG A   8      71.864 -10.581 132.463  1.00 28.82           C  
ANISOU   37  CG  ARG A   8     3806   3476   3668   -108    -57    -51       C  
ATOM     38  CD  ARG A   8      73.322 -10.981 132.405  1.00 30.77           C  
ANISOU   38  CD  ARG A   8     4049   3704   3937    -93    -79    -49       C  
ATOM     39  NE  ARG A   8      73.564 -12.367 132.807  1.00 29.48           N  
ANISOU   39  NE  ARG A   8     3906   3512   3781    -96    -88    -50       N  
ATOM     40  CZ  ARG A   8      73.634 -12.774 134.064  1.00 33.08           C  
ANISOU   40  CZ  ARG A   8     4396   3942   4230   -101   -102    -38       C  
ATOM     41  NH1 ARG A   8      73.372 -11.928 135.057  1.00 32.25           N1+
ANISOU   41  NH1 ARG A   8     4307   3837   4108   -107   -105    -26       N1+
ATOM     42  NH2 ARG A   8      73.893 -14.051 134.341  1.00 30.44           N  
ANISOU   42  NH2 ARG A   8     4081   3581   3904   -102   -110    -39       N  
ATOM     43  N   ALA A   9      72.688  -6.216 131.305  1.00 14.50           N  
ANISOU   43  N   ALA A   9     1934   1723   1851    -81    -53    -38       N  
ATOM     44  CA  ALA A   9      72.498  -5.131 130.366  1.00 14.61           C  
ANISOU   44  CA  ALA A   9     1925   1764   1863    -75    -41    -40       C  
ATOM     45  C   ALA A   9      71.569  -5.624 129.262  1.00 17.05           C  
ANISOU   45  C   ALA A   9     2216   2094   2167    -78    -22    -53       C  
ATOM     46  O   ALA A   9      71.678  -6.786 128.839  1.00 16.65           O  
ANISOU   46  O   ALA A   9     2163   2038   2126    -80    -22    -63       O  
ATOM     47  CB  ALA A   9      73.828  -4.756 129.741  1.00 14.85           C  
ANISOU   47  CB  ALA A   9     1936   1794   1911    -62    -51    -40       C  
ATOM     48  N   ARG A  10      70.736  -4.721 128.755  1.00 14.76           N  
ANISOU   48  N   ARG A  10     1915   1829   1865    -77     -7    -54       N  
ATOM     49  CA  ARG A  10      69.809  -5.065 127.673  1.00 15.13           C  
ANISOU   49  CA  ARG A  10     1943   1899   1906    -80     10    -67       C  
ATOM     50  C   ARG A  10      70.438  -4.836 126.294  1.00 16.87           C  
ANISOU   50  C   ARG A  10     2136   2137   2136    -69     13    -72       C  
ATOM     51  O   ARG A  10      69.820  -5.198 125.283  1.00 16.74           O  
ANISOU   51  O   ARG A  10     2103   2141   2117    -70     26    -84       O  
ATOM     52  CB  ARG A  10      68.531  -4.286 127.826  1.00 17.07           C  
ANISOU   52  CB  ARG A  10     2189   2164   2132    -83     24    -66       C  
ATOM     53  CG  ARG A  10      67.763  -4.771 129.060  1.00 21.92           C  
ANISOU   53  CG  ARG A  10     2830   2765   2736    -97     25    -65       C  
ATOM     54  CD  ARG A  10      66.511  -3.966 129.299  1.00 32.51           C  
ANISOU   54  CD  ARG A  10     4171   4124   4058   -101     39    -66       C  
ATOM     55  NE  ARG A  10      65.490  -4.261 128.298  1.00 40.57           N  
ANISOU   55  NE  ARG A  10     5171   5171   5071   -103     55    -80       N  
ATOM     56  CZ  ARG A  10      64.333  -3.617 128.193  1.00 54.04           C  
ANISOU   56  CZ  ARG A  10     6870   6900   6763   -103     68    -84       C  
ATOM     57  NH1 ARG A  10      64.040  -2.624 129.024  1.00 40.67           N1+
ANISOU   57  NH1 ARG A  10     5189   5205   5061   -101     67    -75       N1+
ATOM     58  NH2 ARG A  10      63.463  -3.954 127.251  1.00 34.64           N  
ANISOU   58  NH2 ARG A  10     4394   4469   4300   -104     81    -97       N  
ATOM     59  N   VAL A  11      71.675  -4.253 126.242  1.00 13.65           N  
ANISOU   59  N   VAL A  11     1724   1721   1741    -60      1    -65       N  
ATOM     60  CA  VAL A  11      72.430  -4.070 125.005  1.00 12.99           C  
ANISOU   60  CA  VAL A  11     1616   1652   1669    -51      3    -70       C  
ATOM     61  C   VAL A  11      73.871  -4.419 125.283  1.00 13.99           C  
ANISOU   61  C   VAL A  11     1744   1758   1816    -46    -14    -69       C  
ATOM     62  O   VAL A  11      74.311  -4.363 126.449  1.00 14.60           O  
ANISOU   62  O   VAL A  11     1840   1813   1896    -47    -28    -60       O  
ATOM     63  CB  VAL A  11      72.358  -2.614 124.457  1.00 15.58           C  
ANISOU   63  CB  VAL A  11     1933   1999   1988    -44     10    -63       C  
ATOM     64  CG1 VAL A  11      70.950  -2.279 123.951  1.00 15.89           C  
ANISOU   64  CG1 VAL A  11     1966   2063   2008    -45     26    -66       C  
ATOM     65  CG2 VAL A  11      72.820  -1.590 125.512  1.00 15.27           C  
ANISOU   65  CG2 VAL A  11     1910   1945   1947    -42      0    -49       C  
ATOM     66  N   TYR A  12      74.589  -4.806 124.242  1.00 12.10           N  
ANISOU   66  N   TYR A  12     1483   1525   1589    -41    -13    -78       N  
ATOM     67  CA  TYR A  12      76.012  -5.094 124.340  1.00 12.61           C  
ANISOU   67  CA  TYR A  12     1544   1574   1675    -35    -28    -79       C  
ATOM     68  C   TYR A  12      76.296  -6.046 125.500  1.00 13.94           C  
ANISOU   68  C   TYR A  12     1733   1712   1850    -37    -44    -77       C  
ATOM     69  O   TYR A  12      77.325  -5.962 126.166  1.00 13.94           O  
ANISOU   69  O   TYR A  12     1740   1695   1863    -32    -61    -72       O  
ATOM     70  CB  TYR A  12      76.835  -3.802 124.507  1.00 13.34           C  
ANISOU   70  CB  TYR A  12     1632   1667   1769    -30    -34    -69       C  
ATOM     71  CG  TYR A  12      76.510  -2.729 123.511  1.00 12.82           C  
ANISOU   71  CG  TYR A  12     1551   1627   1693    -28    -19    -68       C  
ATOM     72  CD1 TYR A  12      76.597  -2.972 122.146  1.00 14.33           C  
ANISOU   72  CD1 TYR A  12     1720   1838   1888    -26     -7    -79       C  
ATOM     73  CD2 TYR A  12      76.198  -1.434 123.928  1.00 13.56           C  
ANISOU   73  CD2 TYR A  12     1653   1724   1774    -28    -16    -55       C  
ATOM     74  CE1 TYR A  12      76.286  -1.979 121.214  1.00 14.21           C  
ANISOU   74  CE1 TYR A  12     1692   1845   1860    -24      6    -76       C  
ATOM     75  CE2 TYR A  12      75.950  -0.422 123.011  1.00 13.80           C  
ANISOU   75  CE2 TYR A  12     1672   1776   1796    -25     -3    -52       C  
ATOM     76  CZ  TYR A  12      75.979  -0.706 121.652  1.00 13.67           C  
ANISOU   76  CZ  TYR A  12     1634   1779   1781    -23      8    -62       C  
ATOM     77  OH  TYR A  12      75.761   0.303 120.751  1.00 15.69           O  
ANISOU   77  OH  TYR A  12     1880   2055   2026    -20     20    -58       O  
ATOM     78  N   THR A  13      75.416  -7.008 125.703  1.00 14.55           N  
ANISOU   78  N   THR A  13     1822   1784   1921    -44    -38    -82       N  
ATOM     79  CA  THR A  13      75.534  -7.877 126.849  1.00 14.98           C  
ANISOU   79  CA  THR A  13     1901   1811   1979    -48    -52    -79       C  
ATOM     80  C   THR A  13      76.772  -8.733 126.835  1.00 17.86           C  
ANISOU   80  C   THR A  13     2263   2156   2367    -39    -68    -84       C  
ATOM     81  O   THR A  13      77.429  -8.874 127.890  1.00 19.21           O  
ANISOU   81  O   THR A  13     2451   2304   2544    -36    -87    -75       O  
ATOM     82  CB  THR A  13      74.262  -8.750 126.928  1.00 16.66           C  
ANISOU   82  CB  THR A  13     2126   2024   2180    -59    -39    -85       C  
ATOM     83  CG2 THR A  13      74.107  -9.413 128.285  1.00 20.58           C  
ANISOU   83  CG2 THR A  13     2654   2492   2672    -66    -51    -77       C  
ATOM     84  OG1 THR A  13      73.101  -7.933 126.677  1.00 17.60           O  
ANISOU   84  OG1 THR A  13     2241   2167   2280    -65    -23    -83       O  
ATOM     85  N   ASP A  14      77.064  -9.331 125.686  1.00 17.51           N  
ANISOU   85  N   ASP A  14     2196   2121   2334    -35    -61    -98       N  
ATOM     86  CA  ASP A  14      78.068 -10.380 125.604  1.00 18.19           C  
ANISOU   86  CA  ASP A  14     2279   2189   2443    -27    -74   -106       C  
ATOM     87  C   ASP A  14      79.261 -10.001 124.797  1.00 21.98           C  
ANISOU   87  C   ASP A  14     2733   2679   2941    -16    -78   -113       C  
ATOM     88  O   ASP A  14      80.021 -10.890 124.384  1.00 23.34           O  
ANISOU   88  O   ASP A  14     2895   2842   3132     -8    -84   -125       O  
ATOM     89  CB  ASP A  14      77.379 -11.641 125.023  1.00 21.45           C  
ANISOU   89  CB  ASP A  14     2693   2601   2857    -32    -62   -120       C  
ATOM     90  CG  ASP A  14      76.085 -12.007 125.716  1.00 30.09           C  
ANISOU   90  CG  ASP A  14     3812   3689   3933    -46    -54   -116       C  
ATOM     91  OD1 ASP A  14      76.071 -12.038 126.973  1.00 31.08           O  
ANISOU   91  OD1 ASP A  14     3963   3792   4052    -49    -67   -103       O  
ATOM     92  OD2 ASP A  14      75.074 -12.246 125.002  1.00 34.33           O1-
ANISOU   92  OD2 ASP A  14     4341   4245   4460    -55    -35   -125       O1-
ATOM     93  N  AVAL A  15      79.477  -8.678 124.603  0.50 18.39           N  
ANISOU   93  N  AVAL A  15     2267   2241   2480    -15    -74   -106       N  
ATOM     94  N  BVAL A  15      79.476  -8.673 124.610  0.50 18.26           N  
ANISOU   94  N  BVAL A  15     2251   2225   2463    -15    -74   -106       N  
ATOM     95  CA AVAL A  15      80.578  -8.163 123.806  0.50 17.60           C  
ANISOU   95  CA AVAL A  15     2141   2153   2394     -7    -75   -113       C  
ATOM     96  CA BVAL A  15      80.582  -8.140 123.833  0.50 17.46           C  
ANISOU   96  CA BVAL A  15     2123   2135   2375     -7    -75   -112       C  
ATOM     97  C  AVAL A  15      81.941  -8.664 124.279  0.50 19.80           C  
ANISOU   97  C  AVAL A  15     2417   2411   2696      3    -97   -116       C  
ATOM     98  C  BVAL A  15      81.916  -8.740 124.297  0.50 19.75           C  
ANISOU   98  C  BVAL A  15     2411   2403   2689      3    -97   -116       C  
ATOM     99  O  AVAL A  15      82.773  -8.965 123.429  0.50 19.66           O  
ANISOU   99  O  AVAL A  15     2376   2399   2695     10    -96   -129       O  
ATOM    100  O  BVAL A  15      82.652  -9.271 123.474  0.50 19.97           O  
ANISOU  100  O  BVAL A  15     2418   2435   2735     10    -96   -131       O  
ATOM    101  CB AVAL A  15      80.562  -6.632 123.652  0.50 20.98           C  
ANISOU  101  CB AVAL A  15     2563   2599   2811     -9    -68   -103       C  
ATOM    102  CB BVAL A  15      80.577  -6.584 123.803  0.50 20.76           C  
ANISOU  102  CB BVAL A  15     2537   2569   2782     -9    -70   -101       C  
ATOM    103  CG1AVAL A  15      79.458  -6.202 122.694  0.50 20.86           C  
ANISOU  103  CG1AVAL A  15     2539   2610   2777    -15    -46   -105       C  
ATOM    104  CG1BVAL A  15      81.844  -6.014 123.169  0.50 20.54           C  
ANISOU  104  CG1BVAL A  15     2485   2549   2769     -3    -73   -107       C  
ATOM    105  CG2AVAL A  15      80.392  -5.947 124.994  0.50 20.46           C  
ANISOU  105  CG2AVAL A  15     2521   2519   2734    -12    -80    -86       C  
ATOM    106  CG2BVAL A  15      79.351  -6.072 123.052  0.50 20.52           C  
ANISOU  106  CG2BVAL A  15     2502   2563   2731    -16    -48   -101       C  
ATOM    107  N   ASN A  16      82.175  -8.737 125.614  1.00 17.05           N  
ANISOU  107  N   ASN A  16     2092   2038   2347      5   -116   -104       N  
ATOM    108  CA  ASN A  16      83.452  -9.210 126.150  1.00 18.45           C  
ANISOU  108  CA  ASN A  16     2268   2197   2547     17   -140   -107       C  
ATOM    109  C   ASN A  16      83.574 -10.712 126.147  1.00 23.41           C  
ANISOU  109  C   ASN A  16     2902   2805   3189     23   -147   -116       C  
ATOM    110  O   ASN A  16      84.674 -11.209 125.959  1.00 24.23           O  
ANISOU  110  O   ASN A  16     2992   2901   3314     35   -160   -126       O  
ATOM    111  CB  ASN A  16      83.717  -8.618 127.516  1.00 17.81           C  
ANISOU  111  CB  ASN A  16     2209   2100   2460     17   -159    -91       C  
ATOM    112  CG  ASN A  16      84.035  -7.137 127.418  1.00 19.23           C  
ANISOU  112  CG  ASN A  16     2376   2296   2633     13   -154    -85       C  
ATOM    113  ND2 ASN A  16      83.455  -6.347 128.326  1.00 15.94           N  
ANISOU  113  ND2 ASN A  16     1981   1877   2198      6   -156    -71       N  
ATOM    114  OD1 ASN A  16      84.826  -6.709 126.555  1.00 20.52           O  
ANISOU  114  OD1 ASN A  16     2513   2475   2808     17   -150    -94       O  
ATOM    115  N   THR A  17      82.461 -11.432 126.291  1.00 21.02           N  
ANISOU  115  N   THR A  17     2618   2495   2873     15   -138   -115       N  
ATOM    116  CA  THR A  17      82.447 -12.897 126.368  1.00 21.93           C  
ANISOU  116  CA  THR A  17     2744   2589   3000     19   -143   -123       C  
ATOM    117  C   THR A  17      82.991 -13.538 125.112  1.00 27.31           C  
ANISOU  117  C   THR A  17     3398   3279   3700     26   -135   -143       C  
ATOM    118  O   THR A  17      83.616 -14.596 125.193  1.00 28.50           O  
ANISOU  118  O   THR A  17     3550   3409   3869     37   -148   -151       O  
ATOM    119  CB  THR A  17      81.044 -13.395 126.687  1.00 25.35           C  
ANISOU  119  CB  THR A  17     3202   3017   3413      5   -131   -119       C  
ATOM    120  CG2 THR A  17      80.321 -12.497 127.679  1.00 21.44           C  
ANISOU  120  CG2 THR A  17     2728   2523   2895     -5   -131   -101       C  
ATOM    121  OG1 THR A  17      80.280 -13.481 125.484  1.00 34.01           O  
ANISOU  121  OG1 THR A  17     4281   4137   4504     -3   -106   -131       O  
ATOM    122  N   HIS A  18      82.744 -12.915 123.960  1.00 24.39           N  
ANISOU  122  N   HIS A  18     3002   2939   3325     21   -115   -152       N  
ATOM    123  CA  HIS A  18      83.165 -13.414 122.650  1.00 26.27           C  
ANISOU  123  CA  HIS A  18     3213   3191   3578     26   -104   -172       C  
ATOM    124  C   HIS A  18      84.572 -13.030 122.272  1.00 32.27           C  
ANISOU  124  C   HIS A  18     3947   3956   4358     38   -113   -179       C  
ATOM    125  O   HIS A  18      85.172 -13.673 121.409  1.00 33.71           O  
ANISOU  125  O   HIS A  18     4108   4141   4558     44   -109   -198       O  
ATOM    126  CB  HIS A  18      82.202 -12.903 121.574  1.00 26.64           C  
ANISOU  126  CB  HIS A  18     3247   3269   3608     14    -77   -177       C  
ATOM    127  CG  HIS A  18      80.855 -13.545 121.654  1.00 29.07           C  
ANISOU  127  CG  HIS A  18     3572   3574   3899      3    -65   -177       C  
ATOM    128  CD2 HIS A  18      80.444 -14.756 121.207  1.00 30.40           C  
ANISOU  128  CD2 HIS A  18     3742   3736   4073      0    -58   -191       C  
ATOM    129  ND1 HIS A  18      79.797 -12.916 122.275  1.00 30.46           N  
ANISOU  129  ND1 HIS A  18     3766   3755   4051     -8    -60   -162       N  
ATOM    130  CE1 HIS A  18      78.774 -13.750 122.175  1.00 30.10           C  
ANISOU  130  CE1 HIS A  18     3732   3707   3998    -17    -49   -168       C  
ATOM    131  NE2 HIS A  18      79.124 -14.883 121.561  1.00 30.91           N  
ANISOU  131  NE2 HIS A  18     3826   3802   4117    -13    -48   -185       N  
ATOM    132  N   ARG A  19      85.090 -11.966 122.873  1.00 28.47           N  
ANISOU  132  N   ARG A  19     3467   3477   3875     39   -123   -167       N  
ATOM    133  CA  ARG A  19      86.405 -11.443 122.545  1.00 28.80           C  
ANISOU  133  CA  ARG A  19     3482   3526   3933     47   -131   -175       C  
ATOM    134  C   ARG A  19      87.512 -12.321 123.092  1.00 31.91           C  
ANISOU  134  C   ARG A  19     3876   3897   4353     63   -155   -181       C  
ATOM    135  O   ARG A  19      87.312 -12.970 124.125  1.00 31.12           O  
ANISOU  135  O   ARG A  19     3802   3770   4252     67   -171   -172       O  
ATOM    136  CB  ARG A  19      86.547 -10.031 123.133  1.00 31.31           C  
ANISOU  136  CB  ARG A  19     3804   3852   4240     42   -135   -159       C  
ATOM    137  CG  ARG A  19      85.737  -8.992 122.392  1.00 41.04           C  
ANISOU  137  CG  ARG A  19     5030   5111   5451     30   -111   -154       C  
ATOM    138  CD  ARG A  19      86.618  -7.908 121.854  1.00 49.50           C  
ANISOU  138  CD  ARG A  19     6079   6201   6528     30   -107   -157       C  
ATOM    139  NE  ARG A  19      85.866  -6.697 121.541  1.00 49.23           N  
ANISOU  139  NE  ARG A  19     6048   6187   6472     19    -90   -146       N  
ATOM    140  CZ  ARG A  19      86.292  -5.766 120.697  1.00 61.26           C  
ANISOU  140  CZ  ARG A  19     7551   7730   7993     15    -78   -149       C  
ATOM    141  NH1 ARG A  19      87.456  -5.908 120.073  1.00 45.21           N1+
ANISOU  141  NH1 ARG A  19     5493   5704   5980     19    -79   -164       N1+
ATOM    142  NH2 ARG A  19      85.557  -4.689 120.464  1.00 43.06           N  
ANISOU  142  NH2 ARG A  19     5253   5441   5668      7    -64   -137       N  
ATOM    143  N   PRO A  20      88.723 -12.289 122.493  1.00 30.13           N  
ANISOU  143  N   PRO A  20     3620   3678   4149     73   -158   -197       N  
ATOM    144  CA  PRO A  20      89.834 -13.030 123.107  1.00 30.50           C  
ANISOU  144  CA  PRO A  20     3665   3703   4221     90   -184   -203       C  
ATOM    145  C   PRO A  20      90.219 -12.327 124.404  1.00 35.46           C  
ANISOU  145  C   PRO A  20     4310   4320   4845     92   -207   -185       C  
ATOM    146  O   PRO A  20      89.976 -11.113 124.549  1.00 33.93           O  
ANISOU  146  O   PRO A  20     4117   4141   4635     81   -200   -174       O  
ATOM    147  CB  PRO A  20      90.949 -12.945 122.062  1.00 32.37           C  
ANISOU  147  CB  PRO A  20     3863   3957   4479     97   -179   -224       C  
ATOM    148  CG  PRO A  20      90.642 -11.722 121.258  1.00 35.79           C  
ANISOU  148  CG  PRO A  20     4282   4421   4896     82   -155   -222       C  
ATOM    149  CD  PRO A  20      89.153 -11.549 121.284  1.00 31.20           C  
ANISOU  149  CD  PRO A  20     3724   3844   4287     68   -140   -208       C  
ATOM    150  N   SER A  21      90.812 -13.083 125.352  1.00 33.69           N  
ANISOU  150  N   SER A  21     4098   4068   4634    106   -234   -183       N  
ATOM    151  CA  SER A  21      91.250 -12.578 126.648  1.00 33.42           C  
ANISOU  151  CA  SER A  21     4081   4022   4597    110   -259   -168       C  
ATOM    152  C   SER A  21      92.193 -11.371 126.500  1.00 36.29           C  
ANISOU  152  C   SER A  21     4418   4405   4965    109   -261   -172       C  
ATOM    153  O   SER A  21      92.244 -10.538 127.394  1.00 36.02           O  
ANISOU  153  O   SER A  21     4396   4369   4920    104   -272   -157       O  
ATOM    154  CB  SER A  21      91.916 -13.689 127.457  1.00 38.26           C  
ANISOU  154  CB  SER A  21     4705   4604   5227    129   -288   -169       C  
ATOM    155  OG  SER A  21      93.092 -14.132 126.800  1.00 44.35           O  
ANISOU  155  OG  SER A  21     5445   5380   6028    145   -295   -190       O  
ATOM    156  N   GLU A  22      92.887 -11.242 125.352  1.00 31.82           N  
ANISOU  156  N   GLU A  22     3816   3859   4416    111   -248   -191       N  
ATOM    157  CA  GLU A  22      93.773 -10.106 125.080  1.00 31.41           C  
ANISOU  157  CA  GLU A  22     3738   3827   4369    107   -246   -196       C  
ATOM    158  C   GLU A  22      93.022  -8.774 125.253  1.00 34.13           C  
ANISOU  158  C   GLU A  22     4095   4186   4687     88   -232   -179       C  
ATOM    159  O   GLU A  22      93.595  -7.820 125.781  1.00 34.66           O  
ANISOU  159  O   GLU A  22     4159   4257   4753     85   -241   -174       O  
ATOM    160  CB  GLU A  22      94.367 -10.198 123.663  1.00 32.90           C  
ANISOU  160  CB  GLU A  22     3889   4037   4574    107   -228   -219       C  
ATOM    161  CG  GLU A  22      95.537 -11.174 123.544  1.00 46.63           C  
ANISOU  161  CG  GLU A  22     5606   5767   6345    127   -245   -239       C  
ATOM    162  CD  GLU A  22      95.247 -12.667 123.581  1.00 64.32           C  
ANISOU  162  CD  GLU A  22     7859   7984   8595    141   -252   -245       C  
ATOM    163  OE1 GLU A  22      94.066 -13.062 123.449  1.00 40.35           O  
ANISOU  163  OE1 GLU A  22     4845   4943   5542    133   -239   -237       O  
ATOM    164  OE2 GLU A  22      96.216 -13.448 123.730  1.00 56.19           O1-
ANISOU  164  OE2 GLU A  22     6816   6943   7591    160   -272   -259       O1-
ATOM    165  N   TYR A  23      91.721  -8.752 124.897  1.00 27.66           N  
ANISOU  165  N   TYR A  23     3292   3371   3847     77   -211   -171       N  
ATOM    166  CA  TYR A  23      90.915  -7.537 124.980  1.00 25.37           C  
ANISOU  166  CA  TYR A  23     3014   3094   3532     61   -196   -156       C  
ATOM    167  C   TYR A  23      90.564  -7.064 126.385  1.00 26.97           C  
ANISOU  167  C   TYR A  23     3247   3281   3720     58   -213   -136       C  
ATOM    168  O   TYR A  23      90.715  -5.869 126.679  1.00 25.21           O  
ANISOU  168  O   TYR A  23     3024   3067   3488     50   -211   -128       O  
ATOM    169  CB  TYR A  23      89.628  -7.713 124.172  1.00 23.90           C  
ANISOU  169  CB  TYR A  23     2834   2918   3328     52   -171   -154       C  
ATOM    170  CG  TYR A  23      88.843  -6.422 124.067  1.00 22.26           C  
ANISOU  170  CG  TYR A  23     2634   2727   3097     38   -154   -141       C  
ATOM    171  CD1 TYR A  23      89.168  -5.463 123.115  1.00 23.42           C  
ANISOU  171  CD1 TYR A  23     2759   2898   3243     31   -137   -146       C  
ATOM    172  CD2 TYR A  23      87.776  -6.160 124.926  1.00 20.80           C  
ANISOU  172  CD2 TYR A  23     2479   2533   2890     32   -155   -123       C  
ATOM    173  CE1 TYR A  23      88.464  -4.260 123.027  1.00 22.65           C  
ANISOU  173  CE1 TYR A  23     2670   2812   3123     20   -122   -133       C  
ATOM    174  CE2 TYR A  23      87.059  -4.960 124.842  1.00 19.53           C  
ANISOU  174  CE2 TYR A  23     2325   2386   2708     20   -140   -112       C  
ATOM    175  CZ  TYR A  23      87.415  -4.017 123.895  1.00 20.98           C  
ANISOU  175  CZ  TYR A  23     2487   2591   2892     15   -124   -116       C  
ATOM    176  OH  TYR A  23      86.739  -2.835 123.808  1.00 20.48           O  
ANISOU  176  OH  TYR A  23     2432   2541   2809      6   -111   -104       O  
ATOM    177  N   TRP A  24      89.995  -7.942 127.209  1.00 24.47           N  
ANISOU  177  N   TRP A  24     2957   2942   3397     62   -225   -128       N  
ATOM    178  CA  TRP A  24      89.489  -7.564 128.535  1.00 24.87           C  
ANISOU  178  CA  TRP A  24     3040   2978   3431     57   -238   -109       C  
ATOM    179  C   TRP A  24      90.346  -7.991 129.730  1.00 26.97           C  
ANISOU  179  C   TRP A  24     3317   3222   3708     69   -271   -105       C  
ATOM    180  O   TRP A  24      90.114  -7.513 130.849  1.00 25.29           O  
ANISOU  180  O   TRP A  24     3128   2999   3480     64   -283    -90       O  
ATOM    181  CB  TRP A  24      88.049  -8.096 128.697  1.00 24.07           C  
ANISOU  181  CB  TRP A  24     2966   2870   3310     50   -226   -100       C  
ATOM    182  CG  TRP A  24      87.894  -9.534 128.278  1.00 25.71           C  
ANISOU  182  CG  TRP A  24     3174   3066   3529     57   -226   -110       C  
ATOM    183  CD1 TRP A  24      87.431  -9.990 127.082  1.00 28.29           C  
ANISOU  183  CD1 TRP A  24     3486   3406   3858     55   -204   -122       C  
ATOM    184  CD2 TRP A  24      88.273 -10.691 129.034  1.00 26.71           C  
ANISOU  184  CD2 TRP A  24     3317   3165   3667     69   -249   -109       C  
ATOM    185  CE2 TRP A  24      87.980 -11.823 128.241  1.00 30.70           C  
ANISOU  185  CE2 TRP A  24     3817   3667   4181     73   -238   -122       C  
ATOM    186  CE3 TRP A  24      88.800 -10.884 130.321  1.00 28.98           C  
ANISOU  186  CE3 TRP A  24     3625   3430   3957     77   -277    -99       C  
ATOM    187  NE1 TRP A  24      87.485 -11.366 127.046  1.00 28.85           N  
ANISOU  187  NE1 TRP A  24     3562   3459   3942     64   -211   -130       N  
ATOM    188  CZ2 TRP A  24      88.239 -13.127 128.676  1.00 31.80           C  
ANISOU  188  CZ2 TRP A  24     3970   3779   4333     85   -255   -124       C  
ATOM    189  CZ3 TRP A  24      89.064 -12.179 130.750  1.00 31.69           C  
ANISOU  189  CZ3 TRP A  24     3982   3748   4312     90   -295   -101       C  
ATOM    190  CH2 TRP A  24      88.746 -13.282 129.947  1.00 32.43           C  
ANISOU  190  CH2 TRP A  24     4072   3837   4415     93   -284   -113       C  
ATOM    191  N   ASP A  25      91.314  -8.891 129.526  1.00 25.86           N  
ANISOU  191  N   ASP A  25     3161   3073   3591     85   -286   -118       N  
ATOM    192  CA  ASP A  25      92.167  -9.349 130.621  1.00 27.58           C  
ANISOU  192  CA  ASP A  25     3388   3270   3820     98   -319   -115       C  
ATOM    193  C   ASP A  25      93.332  -8.378 130.755  1.00 31.91           C  
ANISOU  193  C   ASP A  25     3913   3831   4380    100   -330   -121       C  
ATOM    194  O   ASP A  25      94.439  -8.624 130.303  1.00 31.48           O  
ANISOU  194  O   ASP A  25     3830   3782   4349    112   -339   -137       O  
ATOM    195  CB  ASP A  25      92.601 -10.798 130.372  1.00 30.43           C  
ANISOU  195  CB  ASP A  25     3745   3614   4203    116   -331   -127       C  
ATOM    196  CG  ASP A  25      93.491 -11.356 131.448  1.00 40.36           C  
ANISOU  196  CG  ASP A  25     5012   4850   5472    133   -367   -124       C  
ATOM    197  OD1 ASP A  25      93.541 -10.834 132.538  1.00 40.33           O  
ANISOU  197  OD1 ASP A  25     5028   4839   5457    130   -383   -110       O  
ATOM    198  OD2 ASP A  25      94.118 -12.389 131.162  1.00 47.46           O1-
ANISOU  198  OD2 ASP A  25     5901   5738   6395    151   -378   -137       O1-
ATOM    199  N   TYR A  26      93.027  -7.234 131.356  1.00 28.21           N  
ANISOU  199  N   TYR A  26     3458   3369   3893     87   -328   -108       N  
ATOM    200  CA  TYR A  26      93.969  -6.163 131.536  1.00 27.46           C  
ANISOU  200  CA  TYR A  26     3344   3286   3803     84   -335   -112       C  
ATOM    201  C   TYR A  26      95.194  -6.528 132.400  1.00 34.70           C  
ANISOU  201  C   TYR A  26     4256   4191   4737     99   -370   -116       C  
ATOM    202  O   TYR A  26      96.241  -5.972 132.211  1.00 35.08           O  
ANISOU  202  O   TYR A  26     4277   4252   4800    100   -376   -128       O  
ATOM    203  CB  TYR A  26      93.280  -4.881 132.015  1.00 27.16           C  
ANISOU  203  CB  TYR A  26     3323   3255   3740     66   -324    -97       C  
ATOM    204  CG  TYR A  26      92.657  -4.981 133.356  1.00 26.49           C  
ANISOU  204  CG  TYR A  26     3277   3152   3637     64   -340    -79       C  
ATOM    205  CD1 TYR A  26      93.397  -4.807 134.485  1.00 29.74           C  
ANISOU  205  CD1 TYR A  26     3697   3553   4051     68   -368    -75       C  
ATOM    206  CD2 TYR A  26      91.329  -5.286 133.505  1.00 26.50           C  
ANISOU  206  CD2 TYR A  26     3305   3145   3617     56   -326    -67       C  
ATOM    207  CE1 TYR A  26      92.832  -4.911 135.730  1.00 31.27           C  
ANISOU  207  CE1 TYR A  26     3927   3730   4226     65   -382    -58       C  
ATOM    208  CE2 TYR A  26      90.776  -5.391 134.751  1.00 27.81           C  
ANISOU  208  CE2 TYR A  26     3506   3294   3766     53   -340    -52       C  
ATOM    209  CZ  TYR A  26      91.561  -5.215 135.840  1.00 31.43           C  
ANISOU  209  CZ  TYR A  26     3973   3743   4227     58   -368    -47       C  
ATOM    210  OH  TYR A  26      91.037  -5.336 137.049  1.00 37.38           O  
ANISOU  210  OH  TYR A  26     4762   4480   4961     54   -380    -32       O  
ATOM    211  N   GLU A  27      95.021  -7.468 133.323  1.00 33.18           N  
ANISOU  211  N   GLU A  27     4090   3975   4543    110   -393   -107       N  
ATOM    212  CA  GLU A  27      96.118  -7.960 134.170  1.00 35.07           C  
ANISOU  212  CA  GLU A  27     4327   4200   4797    127   -429   -110       C  
ATOM    213  C   GLU A  27      97.251  -8.558 133.356  1.00 41.82           C  
ANISOU  213  C   GLU A  27     5144   5061   5683    144   -435   -133       C  
ATOM    214  O   GLU A  27      98.397  -8.383 133.702  1.00 42.22           O  
ANISOU  214  O   GLU A  27     5176   5115   5750    154   -457   -142       O  
ATOM    215  CB  GLU A  27      95.610  -9.007 135.150  1.00 36.59           C  
ANISOU  215  CB  GLU A  27     4558   4364   4981    136   -449    -96       C  
ATOM    216  CG  GLU A  27      94.460  -8.555 136.036  1.00 46.49           C  
ANISOU  216  CG  GLU A  27     5852   5611   6203    120   -443    -75       C  
ATOM    217  CD  GLU A  27      93.038  -9.047 135.625  1.00 63.53           C  
ANISOU  217  CD  GLU A  27     8031   7763   8345    110   -417    -67       C  
ATOM    218  OE1 GLU A  27      92.622  -8.901 134.445  1.00 36.05           O  
ANISOU  218  OE1 GLU A  27     4531   4299   4867    103   -389    -76       O  
ATOM    219  OE2 GLU A  27      92.355  -9.576 136.550  1.00 53.55           O1-
ANISOU  219  OE2 GLU A  27     6804   6478   7064    108   -426    -52       O1-
ATOM    220  N   SER A  28      96.925  -9.277 132.292  1.00 38.96           N  
ANISOU  220  N   SER A  28     4771   4702   5331    147   -416   -143       N  
ATOM    221  CA  SER A  28      97.924  -9.933 131.444  1.00 38.95           C  
ANISOU  221  CA  SER A  28     4734   4705   5359    164   -419   -166       C  
ATOM    222  C   SER A  28      98.511  -9.027 130.340  1.00 42.13           C  
ANISOU  222  C   SER A  28     5097   5139   5773    154   -397   -184       C  
ATOM    223  O   SER A  28      99.381  -9.481 129.593  1.00 43.10           O  
ANISOU  223  O   SER A  28     5187   5269   5921    165   -398   -205       O  
ATOM    224  CB  SER A  28      97.363 -11.225 130.856  1.00 43.22           C  
ANISOU  224  CB  SER A  28     5282   5232   5906    173   -411   -171       C  
ATOM    225  OG  SER A  28      96.255 -10.971 130.008  1.00 56.09           O  
ANISOU  225  OG  SER A  28     6917   6875   7521    155   -376   -168       O  
ATOM    226  N   HIS A  29      98.083  -7.772 130.276  1.00 35.87           N  
ANISOU  226  N   HIS A  29     4307   4362   4961    133   -379   -175       N  
ATOM    227  CA  HIS A  29      98.586  -6.826 129.265  1.00 34.78           C  
ANISOU  227  CA  HIS A  29     4134   4250   4829    121   -357   -189       C  
ATOM    228  C   HIS A  29     100.035  -6.323 129.481  1.00 39.58           C  
ANISOU  228  C   HIS A  29     4712   4869   5457    126   -375   -204       C  
ATOM    229  O   HIS A  29     100.377  -5.885 130.536  1.00 38.33           O  
ANISOU  229  O   HIS A  29     4565   4705   5295    126   -396   -196       O  
ATOM    230  CB  HIS A  29      97.642  -5.610 129.182  1.00 35.00           C  
ANISOU  230  CB  HIS A  29     4178   4290   4830     98   -333   -174       C  
ATOM    231  CG  HIS A  29      98.072  -4.557 128.212  1.00 37.92           C  
ANISOU  231  CG  HIS A  29     4520   4686   5203     84   -310   -184       C  
ATOM    232  CD2 HIS A  29      98.127  -4.554 126.869  1.00 39.74           C  
ANISOU  232  CD2 HIS A  29     4725   4933   5440     79   -284   -198       C  
ATOM    233  ND1 HIS A  29      98.432  -3.296 128.609  1.00 40.13           N  
ANISOU  233  ND1 HIS A  29     4798   4974   5476     71   -310   -180       N  
ATOM    234  CE1 HIS A  29      98.727  -2.570 127.555  1.00 39.67           C  
ANISOU  234  CE1 HIS A  29     4715   4938   5421     59   -285   -191       C  
ATOM    235  NE2 HIS A  29      98.562  -3.313 126.485  1.00 39.88           N  
ANISOU  235  NE2 HIS A  29     4728   4971   5456     64   -270   -202       N  
ATOM    236  N   VAL A  30     100.841  -6.357 128.444  1.00 37.84           N  
ANISOU  236  N   VAL A  30     4453   4666   5257    128   -363   -226       N  
ATOM    237  CA  VAL A  30     102.233  -5.904 128.539  1.00 38.65           C  
ANISOU  237  CA  VAL A  30     4524   4782   5381    131   -377   -244       C  
ATOM    238  C   VAL A  30     102.314  -4.481 127.985  1.00 45.51           C  
ANISOU  238  C   VAL A  30     5379   5674   6240    106   -351   -245       C  
ATOM    239  O   VAL A  30     102.077  -4.259 126.791  1.00 45.78           O  
ANISOU  239  O   VAL A  30     5398   5723   6272     96   -321   -253       O  
ATOM    240  CB  VAL A  30     103.240  -6.880 127.858  1.00 42.94           C  
ANISOU  240  CB  VAL A  30     5031   5328   5955    150   -384   -270       C  
ATOM    241  CG1 VAL A  30     104.663  -6.319 127.884  1.00 43.13           C  
ANISOU  241  CG1 VAL A  30     5017   5369   6000    151   -395   -290       C  
ATOM    242  CG2 VAL A  30     103.199  -8.254 128.520  1.00 43.17           C  
ANISOU  242  CG2 VAL A  30     5077   5331   5994    175   -412   -267       C  
ATOM    243  N   VAL A  31     102.629  -3.522 128.865  1.00 43.81           N  
ANISOU  243  N   VAL A  31     5170   5460   6016     97   -364   -238       N  
ATOM    244  CA  VAL A  31     102.742  -2.102 128.518  1.00 44.36           C  
ANISOU  244  CA  VAL A  31     5231   5548   6076     73   -342   -238       C  
ATOM    245  C   VAL A  31     104.012  -1.842 127.704  1.00 49.98           C  
ANISOU  245  C   VAL A  31     5898   6281   6811     70   -335   -264       C  
ATOM    246  O   VAL A  31     105.101  -2.244 128.123  1.00 50.36           O  
ANISOU  246  O   VAL A  31     5923   6329   6881     84   -360   -280       O  
ATOM    247  CB  VAL A  31     102.639  -1.200 129.784  1.00 48.05           C  
ANISOU  247  CB  VAL A  31     5722   6007   6527     64   -358   -221       C  
ATOM    248  CG1 VAL A  31     102.842   0.276 129.448  1.00 47.81           C  
ANISOU  248  CG1 VAL A  31     5683   5994   6488     40   -336   -223       C  
ATOM    249  CG2 VAL A  31     101.300  -1.406 130.493  1.00 47.80           C  
ANISOU  249  CG2 VAL A  31     5735   5956   6470     64   -360   -196       C  
ATOM    250  N   GLU A  32     103.859  -1.177 126.540  1.00 46.43           N  
ANISOU  250  N   GLU A  32     5434   5850   6357     53   -301   -270       N  
ATOM    251  CA  GLU A  32     104.962  -0.804 125.651  1.00 46.80           C  
ANISOU  251  CA  GLU A  32     5440   5919   6423     45   -287   -295       C  
ATOM    252  C   GLU A  32     105.348   0.629 126.024  1.00 49.84           C  
ANISOU  252  C   GLU A  32     5824   6313   6799     23   -282   -291       C  
ATOM    253  O   GLU A  32     104.584   1.570 125.774  1.00 50.15           O  
ANISOU  253  O   GLU A  32     5884   6356   6817      4   -259   -276       O  
ATOM    254  CB  GLU A  32     104.550  -0.921 124.163  1.00 48.38           C  
ANISOU  254  CB  GLU A  32     5629   6134   6621     37   -252   -301       C  
ATOM    255  CG  GLU A  32     104.227  -2.345 123.727  1.00 62.26           C  
ANISOU  255  CG  GLU A  32     7385   7883   8388     57   -255   -308       C  
ATOM    256  CD  GLU A  32     103.863  -2.561 122.268  1.00 91.69           C  
ANISOU  256  CD  GLU A  32    11099  11626  12114     50   -223   -317       C  
ATOM    257  OE1 GLU A  32     103.334  -1.624 121.626  1.00 87.67           O  
ANISOU  257  OE1 GLU A  32    10598  11129  11586     30   -195   -308       O  
ATOM    258  OE2 GLU A  32     104.064  -3.697 121.781  1.00 91.18           O1-
ANISOU  258  OE2 GLU A  32    11019  11559  12065     66   -225   -332       O1-
ATOM    259  N   TRP A  33     106.494   0.777 126.699  1.00 44.18           N  
ANISOU  259  N   TRP A  33     5087   5599   6099     26   -306   -305       N  
ATOM    260  CA  TRP A  33     106.979   2.057 127.216  1.00 42.53           C  
ANISOU  260  CA  TRP A  33     4876   5398   5885      6   -306   -305       C  
ATOM    261  C   TRP A  33     107.612   2.952 126.174  1.00 43.52           C  
ANISOU  261  C   TRP A  33     4974   5547   6016    -16   -276   -321       C  
ATOM    262  O   TRP A  33     108.471   2.515 125.404  1.00 44.37           O  
ANISOU  262  O   TRP A  33     5044   5669   6145    -12   -271   -346       O  
ATOM    263  CB  TRP A  33     107.938   1.843 128.398  1.00 41.42           C  
ANISOU  263  CB  TRP A  33     4725   5252   5759     19   -345   -314       C  
ATOM    264  CG  TRP A  33     107.354   1.010 129.498  1.00 42.29           C  
ANISOU  264  CG  TRP A  33     4867   5340   5862     40   -375   -296       C  
ATOM    265  CD1 TRP A  33     107.456  -0.344 129.645  1.00 45.31           C  
ANISOU  265  CD1 TRP A  33     5247   5711   6259     67   -397   -301       C  
ATOM    266  CD2 TRP A  33     106.543   1.474 130.581  1.00 41.71           C  
ANISOU  266  CD2 TRP A  33     4834   5250   5764     35   -385   -272       C  
ATOM    267  CE2 TRP A  33     106.200   0.347 131.359  1.00 46.03           C  
ANISOU  267  CE2 TRP A  33     5401   5777   6311     58   -414   -262       C  
ATOM    268  CE3 TRP A  33     106.058   2.737 130.966  1.00 42.34           C  
ANISOU  268  CE3 TRP A  33     4936   5330   5822     12   -373   -257       C  
ATOM    269  NE1 TRP A  33     106.777  -0.749 130.768  1.00 44.82           N  
ANISOU  269  NE1 TRP A  33     5221   5626   6182     78   -420   -280       N  
ATOM    270  CZ2 TRP A  33     105.392   0.444 132.502  1.00 45.34           C  
ANISOU  270  CZ2 TRP A  33     5354   5671   6201     58   -429   -238       C  
ATOM    271  CZ3 TRP A  33     105.278   2.834 132.106  1.00 43.75           C  
ANISOU  271  CZ3 TRP A  33     5154   5491   5980     14   -388   -235       C  
ATOM    272  CH2 TRP A  33     104.953   1.701 132.861  1.00 44.65           C  
ANISOU  272  CH2 TRP A  33     5285   5586   6092     36   -416   -225       C  
ATOM    273  N   GLY A  34     107.196   4.212 126.186  1.00 35.72           N  
ANISOU  273  N   GLY A  34     4004   4561   5008    -40   -257   -308       N  
ATOM    274  CA  GLY A  34     107.723   5.256 125.326  1.00 33.93           C  
ANISOU  274  CA  GLY A  34     3758   4353   4782    -65   -228   -319       C  
ATOM    275  C   GLY A  34     108.901   5.944 125.995  1.00 34.75           C  
ANISOU  275  C   GLY A  34     3841   4465   4899    -76   -242   -335       C  
ATOM    276  O   GLY A  34     109.329   5.527 127.069  1.00 33.99           O  
ANISOU  276  O   GLY A  34     3743   4360   4812    -61   -276   -338       O  
ATOM    277  N   ASN A  35     109.406   7.011 125.379  1.00 32.26           N  
ANISOU  277  N   ASN A  35     3512   4164   4583   -102   -217   -345       N  
ATOM    278  CA  ASN A  35     110.564   7.786 125.847  1.00 32.23           C  
ANISOU  278  CA  ASN A  35     3485   4171   4591   -118   -225   -362       C  
ATOM    279  C   ASN A  35     110.126   8.978 126.726  1.00 33.73           C  
ANISOU  279  C   ASN A  35     3706   4348   4759   -135   -225   -343       C  
ATOM    280  O   ASN A  35     109.606   9.963 126.200  1.00 32.76           O  
ANISOU  280  O   ASN A  35     3602   4226   4619   -157   -196   -331       O  
ATOM    281  CB  ASN A  35     111.354   8.277 124.620  1.00 35.51           C  
ANISOU  281  CB  ASN A  35     3867   4609   5017   -139   -193   -384       C  
ATOM    282  CG  ASN A  35     112.698   8.928 124.879  1.00 59.77           C  
ANISOU  282  CG  ASN A  35     6907   7697   8106   -156   -198   -410       C  
ATOM    283  ND2 ASN A  35     113.398   9.257 123.801  1.00 51.90           N  
ANISOU  283  ND2 ASN A  35     5880   6721   7120   -175   -170   -430       N  
ATOM    284  OD1 ASN A  35     113.131   9.141 126.018  1.00 52.16           O  
ANISOU  284  OD1 ASN A  35     5944   6729   7147   -154   -225   -412       O  
ATOM    285  N   GLN A  36     110.394   8.919 128.050  1.00 31.04           N  
ANISOU  285  N   GLN A  36     3374   3999   4422   -127   -259   -342       N  
ATOM    286  CA  GLN A  36     110.017  10.029 128.949  1.00 30.51           C  
ANISOU  286  CA  GLN A  36     3336   3921   4335   -143   -261   -326       C  
ATOM    287  C   GLN A  36     110.658  11.388 128.579  1.00 33.62           C  
ANISOU  287  C   GLN A  36     3719   4327   4729   -176   -236   -337       C  
ATOM    288  O   GLN A  36     110.058  12.436 128.840  1.00 31.74           O  
ANISOU  288  O   GLN A  36     3511   4079   4470   -194   -223   -320       O  
ATOM    289  CB  GLN A  36     110.246   9.689 130.438  1.00 32.22           C  
ANISOU  289  CB  GLN A  36     3561   4127   4553   -129   -302   -323       C  
ATOM    290  CG  GLN A  36     111.699   9.355 130.827  1.00 47.89           C  
ANISOU  290  CG  GLN A  36     5505   6126   6565   -123   -329   -352       C  
ATOM    291  CD  GLN A  36     112.451  10.508 131.463  1.00 61.21           C  
ANISOU  291  CD  GLN A  36     7185   7820   8252   -147   -332   -363       C  
ATOM    292  NE2 GLN A  36     113.618  10.211 132.022  1.00 59.97           N  
ANISOU  292  NE2 GLN A  36     6996   7675   8116   -140   -361   -386       N  
ATOM    293  OE1 GLN A  36     112.015  11.665 131.459  1.00 49.27           O  
ANISOU  293  OE1 GLN A  36     5695   6304   6722   -171   -310   -352       O  
ATOM    294  N   ASP A  37     111.846  11.371 127.912  1.00 32.68           N  
ANISOU  294  N   ASP A  37     3557   4229   4632   -185   -229   -365       N  
ATOM    295  CA  ASP A  37     112.568  12.584 127.532  1.00 32.89           C  
ANISOU  295  CA  ASP A  37     3568   4267   4659   -218   -205   -379       C  
ATOM    296  C   ASP A  37     111.927  13.346 126.348  1.00 36.00           C  
ANISOU  296  C   ASP A  37     3978   4662   5037   -239   -161   -367       C  
ATOM    297  O   ASP A  37     112.273  14.512 126.100  1.00 34.89           O  
ANISOU  297  O   ASP A  37     3839   4527   4892   -268   -139   -371       O  
ATOM    298  CB  ASP A  37     114.041  12.241 127.287  1.00 36.59           C  
ANISOU  298  CB  ASP A  37     3985   4759   5158   -220   -213   -415       C  
ATOM    299  CG  ASP A  37     114.652  11.479 128.456  1.00 59.82           C  
ANISOU  299  CG  ASP A  37     6912   7701   8116   -197   -259   -426       C  
ATOM    300  OD1 ASP A  37     114.343  10.273 128.605  1.00 62.48           O  
ANISOU  300  OD1 ASP A  37     7251   8031   8459   -166   -280   -421       O  
ATOM    301  OD2 ASP A  37     115.424  12.096 129.235  1.00 69.88           O1-
ANISOU  301  OD2 ASP A  37     8175   8980   9395   -209   -273   -438       O1-
ATOM    302  N   ASP A  38     110.912  12.732 125.689  1.00 31.62           N  
ANISOU  302  N   ASP A  38     3442   4102   4472   -224   -150   -350       N  
ATOM    303  CA  ASP A  38     110.171  13.391 124.619  1.00 30.81           C  
ANISOU  303  CA  ASP A  38     3358   3998   4350   -240   -112   -335       C  
ATOM    304  C   ASP A  38     109.249  14.467 125.192  1.00 32.04           C  
ANISOU  304  C   ASP A  38     3558   4136   4481   -251   -105   -309       C  
ATOM    305  O   ASP A  38     108.777  15.343 124.456  1.00 31.78           O  
ANISOU  305  O   ASP A  38     3543   4101   4432   -269    -74   -297       O  
ATOM    306  CB  ASP A  38     109.322  12.354 123.858  1.00 32.30           C  
ANISOU  306  CB  ASP A  38     3552   4186   4534   -218   -106   -325       C  
ATOM    307  CG  ASP A  38     110.094  11.403 122.957  1.00 39.75           C  
ANISOU  307  CG  ASP A  38     4455   5148   5499   -210   -103   -350       C  
ATOM    308  OD1 ASP A  38     111.301  11.651 122.722  1.00 40.62           O  
ANISOU  308  OD1 ASP A  38     4531   5275   5628   -224    -98   -376       O  
ATOM    309  OD2 ASP A  38     109.479  10.439 122.446  1.00 41.03           O1-
ANISOU  309  OD2 ASP A  38     4619   5309   5660   -191   -102   -345       O1-
ATOM    310  N   TYR A  39     108.985  14.411 126.513  1.00 29.66           N  
ANISOU  310  N   TYR A  39     3274   3819   4175   -241   -134   -299       N  
ATOM    311  CA  TYR A  39     108.014  15.307 127.121  1.00 28.58           C  
ANISOU  311  CA  TYR A  39     3180   3663   4014   -248   -129   -274       C  
ATOM    312  C   TYR A  39     108.602  16.188 128.192  1.00 33.69           C  
ANISOU  312  C   TYR A  39     3832   4307   4663   -264   -142   -280       C  
ATOM    313  O   TYR A  39     109.294  15.694 129.081  1.00 36.18           O  
ANISOU  313  O   TYR A  39     4130   4624   4991   -255   -173   -294       O  
ATOM    314  CB  TYR A  39     106.827  14.482 127.656  1.00 27.87           C  
ANISOU  314  CB  TYR A  39     3118   3559   3912   -222   -147   -253       C  
ATOM    315  CG  TYR A  39     106.301  13.515 126.616  1.00 25.88           C  
ANISOU  315  CG  TYR A  39     2859   3312   3660   -206   -136   -250       C  
ATOM    316  CD1 TYR A  39     105.471  13.952 125.588  1.00 26.84           C  
ANISOU  316  CD1 TYR A  39     2998   3435   3766   -213   -104   -235       C  
ATOM    317  CD2 TYR A  39     106.691  12.177 126.614  1.00 26.63           C  
ANISOU  317  CD2 TYR A  39     2931   3414   3773   -183   -156   -263       C  
ATOM    318  CE1 TYR A  39     105.063  13.096 124.573  1.00 26.57           C  
ANISOU  318  CE1 TYR A  39     2955   3408   3731   -200    -93   -235       C  
ATOM    319  CE2 TYR A  39     106.268  11.303 125.611  1.00 27.22           C  
ANISOU  319  CE2 TYR A  39     2998   3495   3850   -170   -145   -262       C  
ATOM    320  CZ  TYR A  39     105.434  11.766 124.604  1.00 29.70           C  
ANISOU  320  CZ  TYR A  39     3329   3810   4146   -179   -113   -249       C  
ATOM    321  OH  TYR A  39     105.023  10.922 123.598  1.00 32.65           O  
ANISOU  321  OH  TYR A  39     3694   4190   4520   -168   -101   -250       O  
ATOM    322  N   GLN A  40     108.372  17.492 128.059  1.00 29.82           N  
ANISOU  322  N   GLN A  40     3363   3810   4159   -289   -118   -271       N  
ATOM    323  CA  GLN A  40     108.815  18.483 129.023  1.00 30.41           C  
ANISOU  323  CA  GLN A  40     3446   3878   4232   -307   -126   -276       C  
ATOM    324  C   GLN A  40     107.587  18.998 129.745  1.00 30.19           C  
ANISOU  324  C   GLN A  40     3463   3827   4179   -303   -127   -249       C  
ATOM    325  O   GLN A  40     106.693  19.578 129.115  1.00 29.09           O  
ANISOU  325  O   GLN A  40     3350   3679   4023   -309   -101   -230       O  
ATOM    326  CB  GLN A  40     109.518  19.655 128.332  1.00 33.35           C  
ANISOU  326  CB  GLN A  40     3808   4258   4606   -341    -96   -288       C  
ATOM    327  CG  GLN A  40     111.003  19.412 128.081  1.00 57.15           C  
ANISOU  327  CG  GLN A  40     6774   7294   7645   -351   -100   -320       C  
ATOM    328  CD  GLN A  40     111.808  20.673 128.282  1.00 78.10           C  
ANISOU  328  CD  GLN A  40     9423   9950  10302   -385    -87   -334       C  
ATOM    329  NE2 GLN A  40     112.415  21.166 127.211  1.00 64.87           N  
ANISOU  329  NE2 GLN A  40     7729   8286   8632   -409    -56   -347       N  
ATOM    330  OE1 GLN A  40     111.908  21.209 129.396  1.00 75.90           O  
ANISOU  330  OE1 GLN A  40     9157   9662  10019   -392   -104   -334       O  
ATOM    331  N   LEU A  41     107.560  18.827 131.068  1.00 25.93           N  
ANISOU  331  N   LEU A  41     2935   3280   3639   -295   -158   -247       N  
ATOM    332  CA  LEU A  41     106.455  19.322 131.889  1.00 25.10           C  
ANISOU  332  CA  LEU A  41     2872   3154   3511   -292   -161   -224       C  
ATOM    333  C   LEU A  41     106.504  20.858 131.942  1.00 27.69           C  
ANISOU  333  C   LEU A  41     3218   3473   3829   -321   -138   -222       C  
ATOM    334  O   LEU A  41     107.576  21.438 132.091  1.00 28.26           O  
ANISOU  334  O   LEU A  41     3271   3554   3913   -341   -138   -241       O  
ATOM    335  CB  LEU A  41     106.555  18.733 133.300  1.00 24.74           C  
ANISOU  335  CB  LEU A  41     2831   3103   3467   -277   -199   -225       C  
ATOM    336  CG  LEU A  41     106.482  17.205 133.425  1.00 26.36           C  
ANISOU  336  CG  LEU A  41     3024   3313   3681   -247   -225   -226       C  
ATOM    337  CD1 LEU A  41     106.459  16.801 134.871  1.00 27.06           C  
ANISOU  337  CD1 LEU A  41     3124   3393   3765   -235   -261   -223       C  
ATOM    338  CD2 LEU A  41     105.235  16.615 132.702  1.00 25.87           C  
ANISOU  338  CD2 LEU A  41     2980   3244   3607   -231   -210   -206       C  
ATOM    339  N   VAL A  42     105.350  21.528 131.786  1.00 24.16           N  
ANISOU  339  N   VAL A  42     2807   3010   3361   -322   -118   -199       N  
ATOM    340  CA  VAL A  42     105.273  22.994 131.736  1.00 25.03           C  
ANISOU  340  CA  VAL A  42     2940   3110   3462   -348    -94   -194       C  
ATOM    341  C   VAL A  42     104.643  23.564 133.000  1.00 28.59           C  
ANISOU  341  C   VAL A  42     3423   3541   3897   -348   -106   -183       C  
ATOM    342  O   VAL A  42     105.181  24.509 133.589  1.00 27.90           O  
ANISOU  342  O   VAL A  42     3341   3450   3811   -369   -105   -192       O  
ATOM    343  CB  VAL A  42     104.534  23.468 130.447  1.00 29.38           C  
ANISOU  343  CB  VAL A  42     3505   3656   4000   -351    -58   -179       C  
ATOM    344  CG1 VAL A  42     104.325  24.985 130.424  1.00 29.00           C  
ANISOU  344  CG1 VAL A  42     3485   3594   3941   -375    -34   -171       C  
ATOM    345  CG2 VAL A  42     105.280  23.012 129.194  1.00 30.14           C  
ANISOU  345  CG2 VAL A  42     3568   3773   4112   -356    -44   -192       C  
ATOM    346  N   ARG A  43     103.492  23.022 133.408  1.00 24.89           N  
ANISOU  346  N   ARG A  43     2979   3064   3415   -326   -116   -164       N  
ATOM    347  CA  ARG A  43     102.811  23.496 134.604  1.00 25.08           C  
ANISOU  347  CA  ARG A  43     3036   3071   3424   -325   -127   -153       C  
ATOM    348  C   ARG A  43     101.865  22.456 135.140  1.00 26.94           C  
ANISOU  348  C   ARG A  43     3284   3301   3650   -298   -147   -140       C  
ATOM    349  O   ARG A  43     101.329  21.650 134.372  1.00 26.64           O  
ANISOU  349  O   ARG A  43     3241   3268   3611   -281   -142   -131       O  
ATOM    350  CB  ARG A  43     102.076  24.846 134.394  1.00 27.40           C  
ANISOU  350  CB  ARG A  43     3362   3347   3702   -339    -98   -139       C  
ATOM    351  CG  ARG A  43     100.992  24.857 133.322  1.00 32.12           C  
ANISOU  351  CG  ARG A  43     3976   3941   4288   -328    -74   -120       C  
ATOM    352  CD  ARG A  43     100.282  26.201 133.262  1.00 48.26           C  
ANISOU  352  CD  ARG A  43     6054   5967   6317   -339    -49   -106       C  
ATOM    353  NE  ARG A  43      99.568  26.374 131.995  1.00 61.65           N  
ANISOU  353  NE  ARG A  43     7758   7661   8004   -334    -23    -91       N  
ATOM    354  CZ  ARG A  43      98.246  26.472 131.871  1.00 80.12           C  
ANISOU  354  CZ  ARG A  43    10124   9990  10326   -318    -14    -71       C  
ATOM    355  NH1 ARG A  43      97.466  26.442 132.945  1.00 69.07           N1+
ANISOU  355  NH1 ARG A  43     8748   8580   8917   -307    -28    -63       N1+
ATOM    356  NH2 ARG A  43      97.696  26.615 130.673  1.00 67.43           N  
ANISOU  356  NH2 ARG A  43     8522   8385   8713   -313      9    -59       N  
ATOM    357  N   LYS A  44     101.657  22.464 136.449  1.00 23.53           N  
ANISOU  357  N   LYS A  44     2870   2861   3210   -295   -169   -138       N  
ATOM    358  CA  LYS A  44     100.719  21.548 137.078  1.00 23.96           C  
ANISOU  358  CA  LYS A  44     2942   2909   3254   -272   -187   -124       C  
ATOM    359  C   LYS A  44      99.282  22.077 136.806  1.00 28.56           C  
ANISOU  359  C   LYS A  44     3557   3477   3816   -268   -164   -103       C  
ATOM    360  O   LYS A  44      99.003  23.258 137.042  1.00 28.91           O  
ANISOU  360  O   LYS A  44     3624   3511   3851   -282   -148    -98       O  
ATOM    361  CB  LYS A  44     101.018  21.493 138.580  1.00 26.98           C  
ANISOU  361  CB  LYS A  44     3332   3286   3632   -274   -217   -130       C  
ATOM    362  CG  LYS A  44     100.414  20.317 139.336  1.00 38.41           C  
ANISOU  362  CG  LYS A  44     4791   4731   5072   -251   -242   -120       C  
ATOM    363  CD  LYS A  44     100.595  20.479 140.851  1.00 49.16           C  
ANISOU  363  CD  LYS A  44     6168   6086   6425   -255   -268   -124       C  
ATOM    364  CE  LYS A  44     102.017  20.264 141.333  1.00 62.41           C  
ANISOU  364  CE  LYS A  44     7817   7775   8119   -261   -294   -144       C  
ATOM    365  NZ  LYS A  44     102.091  20.159 142.814  1.00 69.77           N1+
ANISOU  365  NZ  LYS A  44     8766   8703   9041   -261   -324   -145       N1+
ATOM    366  N   LEU A  45      98.391  21.227 136.292  1.00 26.89           N  
ANISOU  366  N   LEU A  45     3350   3268   3599   -248   -160    -90       N  
ATOM    367  CA  LEU A  45      96.998  21.617 136.045  1.00 27.24           C  
ANISOU  367  CA  LEU A  45     3423   3301   3625   -241   -141    -71       C  
ATOM    368  C   LEU A  45      96.086  21.268 137.203  1.00 33.80           C  
ANISOU  368  C   LEU A  45     4280   4122   4441   -230   -157    -61       C  
ATOM    369  O   LEU A  45      95.128  22.003 137.476  1.00 35.16           O  
ANISOU  369  O   LEU A  45     4481   4282   4597   -231   -144    -49       O  
ATOM    370  CB  LEU A  45      96.458  21.010 134.749  1.00 26.80           C  
ANISOU  370  CB  LEU A  45     3359   3255   3571   -228   -125    -63       C  
ATOM    371  CG  LEU A  45      97.137  21.440 133.465  1.00 31.13           C  
ANISOU  371  CG  LEU A  45     3886   3813   4129   -240   -103    -70       C  
ATOM    372  CD1 LEU A  45      96.507  20.740 132.265  1.00 30.74           C  
ANISOU  372  CD1 LEU A  45     3830   3773   4078   -225    -89    -62       C  
ATOM    373  CD2 LEU A  45      97.086  22.959 133.275  1.00 33.83           C  
ANISOU  373  CD2 LEU A  45     4245   4144   4463   -258    -79    -66       C  
ATOM    374  N   GLY A  46      96.379  20.163 137.872  1.00 31.14           N  
ANISOU  374  N   GLY A  46     3935   3790   4109   -219   -185    -66       N  
ATOM    375  CA  GLY A  46      95.599  19.708 139.012  1.00 31.83           C  
ANISOU  375  CA  GLY A  46     4046   3868   4181   -210   -202    -57       C  
ATOM    376  C   GLY A  46      96.147  18.446 139.624  1.00 35.39           C  
ANISOU  376  C   GLY A  46     4484   4324   4640   -198   -233    -63       C  
ATOM    377  O   GLY A  46      97.041  17.809 139.062  1.00 33.17           O  
ANISOU  377  O   GLY A  46     4174   4054   4377   -194   -241    -74       O  
ATOM    378  N   ARG A  47      95.633  18.109 140.799  1.00 33.60           N  
ANISOU  378  N   ARG A  47     4280   4088   4400   -193   -251    -57       N  
ATOM    379  CA  ARG A  47      95.984  16.905 141.520  1.00 34.10           C  
ANISOU  379  CA  ARG A  47     4339   4153   4466   -181   -282    -59       C  
ATOM    380  C   ARG A  47      94.671  16.355 142.029  1.00 40.96           C  
ANISOU  380  C   ARG A  47     5235   5011   5315   -171   -282    -44       C  
ATOM    381  O   ARG A  47      93.913  17.057 142.708  1.00 41.47           O  
ANISOU  381  O   ARG A  47     5327   5067   5362   -178   -275    -37       O  
ATOM    382  CB  ARG A  47      96.941  17.194 142.686  1.00 32.82           C  
ANISOU  382  CB  ARG A  47     4176   3990   4305   -191   -308    -70       C  
ATOM    383  CG  ARG A  47      97.286  15.944 143.484  1.00 38.38           C  
ANISOU  383  CG  ARG A  47     4878   4694   5011   -177   -342    -71       C  
ATOM    384  CD  ARG A  47      97.893  16.267 144.834  1.00 44.10           C  
ANISOU  384  CD  ARG A  47     5612   5415   5728   -186   -368    -78       C  
ATOM    385  NE  ARG A  47      99.321  16.528 144.699  1.00 44.18           N  
ANISOU  385  NE  ARG A  47     5591   5437   5758   -193   -380    -96       N  
ATOM    386  CZ  ARG A  47     100.037  17.272 145.535  1.00 53.92           C  
ANISOU  386  CZ  ARG A  47     6825   6672   6990   -208   -393   -107       C  
ATOM    387  NH1 ARG A  47      99.468  17.817 146.603  1.00 34.84           N1+
ANISOU  387  NH1 ARG A  47     4439   4245   4552   -216   -396   -101       N1+
ATOM    388  NH2 ARG A  47     101.326  17.480 145.307  1.00 39.85           N  
ANISOU  388  NH2 ARG A  47     5012   4903   5227   -215   -402   -126       N  
ATOM    389  N   GLY A  48      94.396  15.129 141.634  1.00 38.24           N  
ANISOU  389  N   GLY A  48     4885   4671   4975   -154   -289    -40       N  
ATOM    390  CA  GLY A  48      93.207  14.404 142.042  1.00 38.52           C  
ANISOU  390  CA  GLY A  48     4944   4698   4994   -144   -290    -27       C  
ATOM    391  C   GLY A  48      93.591  13.418 143.120  1.00 42.58           C  
ANISOU  391  C   GLY A  48     5465   5208   5507   -137   -323    -27       C  
ATOM    392  O   GLY A  48      94.702  13.477 143.654  1.00 40.58           O  
ANISOU  392  O   GLY A  48     5200   4957   5262   -140   -345    -37       O  
ATOM    393  N   LYS A  49      92.696  12.494 143.429  1.00 41.19           N  
ANISOU  393  N   LYS A  49     5306   5024   5318   -127   -327    -17       N  
ATOM    394  CA  LYS A  49      92.980  11.497 144.446  1.00 41.68           C  
ANISOU  394  CA  LYS A  49     5379   5080   5377   -119   -358    -15       C  
ATOM    395  C   LYS A  49      93.924  10.410 143.937  1.00 43.79           C  
ANISOU  395  C   LYS A  49     5619   5352   5666   -105   -376    -23       C  
ATOM    396  O   LYS A  49      94.621   9.773 144.720  1.00 44.21           O  
ANISOU  396  O   LYS A  49     5673   5403   5723    -99   -407    -25       O  
ATOM    397  CB  LYS A  49      91.675  10.871 144.949  1.00 45.66           C  
ANISOU  397  CB  LYS A  49     5913   5574   5861   -115   -354     -1       C  
ATOM    398  CG  LYS A  49      90.553  11.878 145.150  1.00 63.17           C  
ANISOU  398  CG  LYS A  49     8153   7789   8059   -126   -330      6       C  
ATOM    399  CD  LYS A  49      89.272  11.208 145.622  1.00 73.58           C  
ANISOU  399  CD  LYS A  49     9499   9099   9358   -122   -325     17       C  
ATOM    400  CE  LYS A  49      89.065  11.402 147.115  1.00 81.75           C  
ANISOU  400  CE  LYS A  49    10564  10124  10372   -131   -340     21       C  
ATOM    401  NZ  LYS A  49      88.001  12.402 147.403  1.00 90.51           N1+
ANISOU  401  NZ  LYS A  49    11694  11232  11464   -141   -317     25       N1+
ATOM    402  N   TYR A  50      93.950  10.200 142.625  1.00 37.49           N  
ANISOU  402  N   TYR A  50     4798   4563   4883    -99   -358    -27       N  
ATOM    403  CA  TYR A  50      94.796   9.156 142.056  1.00 36.49           C  
ANISOU  403  CA  TYR A  50     4645   4442   4778    -85   -373    -35       C  
ATOM    404  C   TYR A  50      95.898   9.624 141.106  1.00 33.58           C  
ANISOU  404  C   TYR A  50     4240   4088   4432    -89   -366    -51       C  
ATOM    405  O   TYR A  50      96.676   8.809 140.620  1.00 31.70           O  
ANISOU  405  O   TYR A  50     3977   3855   4213    -78   -378    -61       O  
ATOM    406  CB  TYR A  50      93.924   8.113 141.353  1.00 39.40           C  
ANISOU  406  CB  TYR A  50     5016   4808   5145    -73   -362    -28       C  
ATOM    407  CG  TYR A  50      92.985   7.380 142.282  1.00 44.06           C  
ANISOU  407  CG  TYR A  50     5640   5384   5717    -69   -372    -15       C  
ATOM    408  CD1 TYR A  50      93.400   6.249 142.967  1.00 46.82           C  
ANISOU  408  CD1 TYR A  50     5995   5725   6069    -57   -401    -14       C  
ATOM    409  CD2 TYR A  50      91.685   7.822 142.475  1.00 45.86           C  
ANISOU  409  CD2 TYR A  50     5893   5607   5923    -77   -352     -4       C  
ATOM    410  CE1 TYR A  50      92.546   5.575 143.820  1.00 49.43           C  
ANISOU  410  CE1 TYR A  50     6359   6042   6382    -54   -409     -1       C  
ATOM    411  CE2 TYR A  50      90.824   7.155 143.326  1.00 47.20           C  
ANISOU  411  CE2 TYR A  50     6093   5765   6074    -74   -359      7       C  
ATOM    412  CZ  TYR A  50      91.259   6.033 143.995  1.00 57.07           C  
ANISOU  412  CZ  TYR A  50     7350   7006   7327    -64   -387      9       C  
ATOM    413  OH  TYR A  50      90.405   5.365 144.844  1.00 60.72           O  
ANISOU  413  OH  TYR A  50     7844   7455   7770    -64   -394     20       O  
ATOM    414  N   SER A  51      95.970  10.920 140.838  1.00 29.15           N  
ANISOU  414  N   SER A  51     3676   3532   3869   -105   -347    -54       N  
ATOM    415  CA  SER A  51      96.996  11.414 139.930  1.00 28.38           C  
ANISOU  415  CA  SER A  51     3545   3447   3790   -111   -338    -69       C  
ATOM    416  C   SER A  51      97.224  12.921 139.979  1.00 32.57           C  
ANISOU  416  C   SER A  51     4077   3980   4317   -131   -322    -73       C  
ATOM    417  O   SER A  51      96.467  13.667 140.593  1.00 31.32           O  
ANISOU  417  O   SER A  51     3946   3812   4140   -140   -314    -63       O  
ATOM    418  CB  SER A  51      96.670  10.989 138.494  1.00 31.01           C  
ANISOU  418  CB  SER A  51     3861   3788   4132   -104   -315    -69       C  
ATOM    419  OG  SER A  51      95.556  11.703 137.991  1.00 36.37           O  
ANISOU  419  OG  SER A  51     4557   4466   4797   -111   -286    -58       O  
ATOM    420  N   GLU A  52      98.292  13.341 139.313  1.00 29.81           N  
ANISOU  420  N   GLU A  52     3698   3642   3985   -139   -318    -88       N  
ATOM    421  CA  GLU A  52      98.689  14.733 139.201  1.00 29.05           C  
ANISOU  421  CA  GLU A  52     3600   3549   3890   -160   -301    -94       C  
ATOM    422  C   GLU A  52      98.743  14.954 137.696  1.00 29.39           C  
ANISOU  422  C   GLU A  52     3623   3602   3943   -163   -273    -97       C  
ATOM    423  O   GLU A  52      99.317  14.122 136.982  1.00 27.81           O  
ANISOU  423  O   GLU A  52     3396   3412   3760   -153   -277   -106       O  
ATOM    424  CB  GLU A  52     100.068  14.925 139.834  1.00 30.62           C  
ANISOU  424  CB  GLU A  52     3778   3754   4101   -167   -325   -111       C  
ATOM    425  CG  GLU A  52     100.377  16.342 140.269  1.00 43.94           C  
ANISOU  425  CG  GLU A  52     5474   5439   5783   -190   -316   -116       C  
ATOM    426  CD  GLU A  52     101.387  16.379 141.397  1.00 58.64           C  
ANISOU  426  CD  GLU A  52     7327   7303   7649   -195   -347   -129       C  
ATOM    427  OE1 GLU A  52     102.583  16.098 141.152  1.00 42.90           O  
ANISOU  427  OE1 GLU A  52     5301   5323   5676   -195   -360   -147       O  
ATOM    428  OE2 GLU A  52     100.966  16.625 142.547  1.00 56.49           O1-
ANISOU  428  OE2 GLU A  52     7083   7021   7360   -198   -360   -122       O1-
ATOM    429  N   VAL A  53      98.091  16.010 137.208  1.00 25.35           N  
ANISOU  429  N   VAL A  53     3125   3086   3419   -175   -244    -89       N  
ATOM    430  CA  VAL A  53      97.971  16.292 135.793  1.00 24.39           C  
ANISOU  430  CA  VAL A  53     2991   2974   3303   -178   -215    -89       C  
ATOM    431  C   VAL A  53      98.765  17.526 135.439  1.00 27.14           C  
ANISOU  431  C   VAL A  53     3328   3326   3657   -200   -200    -99       C  
ATOM    432  O   VAL A  53      98.715  18.520 136.178  1.00 25.05           O  
ANISOU  432  O   VAL A  53     3082   3052   3383   -213   -198    -97       O  
ATOM    433  CB  VAL A  53      96.468  16.384 135.392  1.00 29.02           C  
ANISOU  433  CB  VAL A  53     3603   3554   3871   -171   -195    -70       C  
ATOM    434  CG1 VAL A  53      96.296  16.798 133.951  1.00 28.66           C  
ANISOU  434  CG1 VAL A  53     3547   3516   3827   -175   -165    -68       C  
ATOM    435  CG2 VAL A  53      95.740  15.060 135.649  1.00 29.24           C  
ANISOU  435  CG2 VAL A  53     3637   3578   3893   -151   -209    -62       C  
ATOM    436  N   PHE A  54      99.503  17.463 134.315  1.00 23.35           N  
ANISOU  436  N   PHE A  54     2820   2859   3193   -204   -187   -110       N  
ATOM    437  CA  PHE A  54     100.350  18.573 133.874  1.00 22.76           C  
ANISOU  437  CA  PHE A  54     2733   2789   3125   -227   -170   -121       C  
ATOM    438  C   PHE A  54     100.158  18.925 132.433  1.00 26.60           C  
ANISOU  438  C   PHE A  54     3213   3283   3612   -232   -138   -118       C  
ATOM    439  O   PHE A  54      99.947  18.029 131.607  1.00 25.18           O  
ANISOU  439  O   PHE A  54     3020   3112   3437   -219   -134   -117       O  
ATOM    440  CB  PHE A  54     101.845  18.175 134.012  1.00 23.70           C  
ANISOU  440  CB  PHE A  54     2816   2922   3267   -231   -189   -144       C  
ATOM    441  CG  PHE A  54     102.308  17.890 135.409  1.00 23.38           C  
ANISOU  441  CG  PHE A  54     2778   2878   3229   -228   -222   -151       C  
ATOM    442  CD1 PHE A  54     102.098  16.643 135.989  1.00 24.82           C  
ANISOU  442  CD1 PHE A  54     2960   3058   3412   -205   -249   -148       C  
ATOM    443  CD2 PHE A  54     103.008  18.848 136.136  1.00 25.68           C  
ANISOU  443  CD2 PHE A  54     3070   3167   3521   -247   -228   -161       C  
ATOM    444  CE1 PHE A  54     102.513  16.379 137.297  1.00 25.80           C  
ANISOU  444  CE1 PHE A  54     3088   3178   3536   -202   -282   -152       C  
ATOM    445  CE2 PHE A  54     103.431  18.583 137.449  1.00 28.00           C  
ANISOU  445  CE2 PHE A  54     3365   3458   3815   -244   -260   -167       C  
ATOM    446  CZ  PHE A  54     103.177  17.352 138.021  1.00 26.35           C  
ANISOU  446  CZ  PHE A  54     3159   3247   3605   -221   -287   -162       C  
ATOM    447  N   GLU A  55     100.320  20.207 132.099  1.00 23.48           N  
ANISOU  447  N   GLU A  55     2825   2884   3212   -253   -116   -117       N  
ATOM    448  CA  GLU A  55     100.414  20.650 130.724  1.00 23.30           C  
ANISOU  448  CA  GLU A  55     2793   2868   3190   -262    -86   -117       C  
ATOM    449  C   GLU A  55     101.894  20.362 130.417  1.00 25.41           C  
ANISOU  449  C   GLU A  55     3021   3152   3480   -273    -92   -142       C  
ATOM    450  O   GLU A  55     102.753  20.583 131.270  1.00 25.40           O  
ANISOU  450  O   GLU A  55     3011   3152   3489   -282   -109   -155       O  
ATOM    451  CB  GLU A  55     100.170  22.167 130.577  1.00 25.62           C  
ANISOU  451  CB  GLU A  55     3111   3151   3473   -282    -61   -109       C  
ATOM    452  CG  GLU A  55     100.127  22.605 129.124  1.00 40.64           C  
ANISOU  452  CG  GLU A  55     5009   5059   5372   -290    -30   -105       C  
ATOM    453  CD  GLU A  55     100.288  24.083 128.839  1.00 71.66           C  
ANISOU  453  CD  GLU A  55     8954   8978   9294   -314     -5   -102       C  
ATOM    454  OE1 GLU A  55      99.750  24.906 129.613  1.00 75.73           O  
ANISOU  454  OE1 GLU A  55     9499   9476   9799   -318     -5    -92       O  
ATOM    455  OE2 GLU A  55     100.915  24.419 127.808  1.00 73.70           O1-
ANISOU  455  OE2 GLU A  55     9198   9246   9559   -329     16   -109       O1-
ATOM    456  N   ALA A  56     102.177  19.804 129.246  1.00 22.27           N  
ANISOU  456  N   ALA A  56     2601   2769   3092   -269    -79   -148       N  
ATOM    457  CA  ALA A  56     103.529  19.477 128.828  1.00 23.83           C  
ANISOU  457  CA  ALA A  56     2759   2984   3311   -278    -82   -172       C  
ATOM    458  C   ALA A  56     103.654  19.730 127.353  1.00 27.81           C  
ANISOU  458  C   ALA A  56     3252   3499   3816   -289    -51   -174       C  
ATOM    459  O   ALA A  56     102.669  20.033 126.674  1.00 25.57           O  
ANISOU  459  O   ALA A  56     2990   3210   3515   -286    -30   -156       O  
ATOM    460  CB  ALA A  56     103.852  18.023 129.146  1.00 24.32           C  
ANISOU  460  CB  ALA A  56     2798   3055   3388   -256   -111   -183       C  
ATOM    461  N   ILE A  57     104.882  19.643 126.859  1.00 27.70           N  
ANISOU  461  N   ILE A  57     3204   3502   3821   -301    -47   -197       N  
ATOM    462  CA  ILE A  57     105.156  19.810 125.442  1.00 27.85           C  
ANISOU  462  CA  ILE A  57     3207   3533   3840   -313    -18   -202       C  
ATOM    463  C   ILE A  57     105.866  18.554 124.968  1.00 31.17           C  
ANISOU  463  C   ILE A  57     3589   3973   4281   -300    -28   -222       C  
ATOM    464  O   ILE A  57     106.764  18.037 125.646  1.00 31.21           O  
ANISOU  464  O   ILE A  57     3569   3985   4305   -296    -53   -241       O  
ATOM    465  CB  ILE A  57     106.005  21.080 125.138  1.00 32.34           C  
ANISOU  465  CB  ILE A  57     3772   4104   4412   -346      5   -213       C  
ATOM    466  CG1 ILE A  57     105.296  22.384 125.570  1.00 34.04           C  
ANISOU  466  CG1 ILE A  57     4028   4298   4607   -359     17   -193       C  
ATOM    467  CG2 ILE A  57     106.463  21.135 123.653  1.00 33.20           C  
ANISOU  467  CG2 ILE A  57     3861   4229   4524   -360     35   -222       C  
ATOM    468  CD1 ILE A  57     104.217  23.028 124.608  1.00 45.89           C  
ANISOU  468  CD1 ILE A  57     5560   5790   6086   -360     47   -169       C  
ATOM    469  N   ASN A  58     105.450  18.059 123.800  1.00 28.91           N  
ANISOU  469  N   ASN A  58     3297   3695   3991   -293    -10   -218       N  
ATOM    470  CA  ASN A  58     106.103  16.962 123.134  1.00 29.45           C  
ANISOU  470  CA  ASN A  58     3330   3782   4078   -284    -14   -238       C  
ATOM    471  C   ASN A  58     107.158  17.680 122.290  1.00 36.63           C  
ANISOU  471  C   ASN A  58     4216   4707   4996   -312     11   -256       C  
ATOM    472  O   ASN A  58     106.818  18.355 121.324  1.00 36.61           O  
ANISOU  472  O   ASN A  58     4226   4705   4978   -326     42   -247       O  
ATOM    473  CB  ASN A  58     105.102  16.184 122.275  1.00 29.07           C  
ANISOU  473  CB  ASN A  58     3290   3737   4019   -266     -5   -225       C  
ATOM    474  CG  ASN A  58     105.702  14.978 121.587  1.00 47.24           C  
ANISOU  474  CG  ASN A  58     5555   6056   6339   -254     -8   -245       C  
ATOM    475  ND2 ASN A  58     104.833  14.057 121.189  1.00 38.03           N  
ANISOU  475  ND2 ASN A  58     4395   4889   5166   -233    -10   -236       N  
ATOM    476  OD1 ASN A  58     106.930  14.856 121.404  1.00 36.33           O  
ANISOU  476  OD1 ASN A  58     4138   4687   4977   -263     -9   -271       O  
ATOM    477  N   ILE A  59     108.420  17.621 122.729  1.00 35.87           N  
ANISOU  477  N   ILE A  59     4088   4620   4920   -321     -2   -282       N  
ATOM    478  CA  ILE A  59     109.527  18.322 122.071  1.00 37.38           C  
ANISOU  478  CA  ILE A  59     4255   4826   5122   -350     21   -302       C  
ATOM    479  C   ILE A  59     109.893  17.737 120.680  1.00 45.57           C  
ANISOU  479  C   ILE A  59     5265   5884   6166   -352     42   -316       C  
ATOM    480  O   ILE A  59     110.631  18.387 119.941  1.00 45.97           O  
ANISOU  480  O   ILE A  59     5300   5946   6220   -378     68   -330       O  
ATOM    481  CB  ILE A  59     110.761  18.441 123.004  1.00 40.21           C  
ANISOU  481  CB  ILE A  59     4586   5190   5501   -359      0   -327       C  
ATOM    482  CG1 ILE A  59     111.384  17.059 123.331  1.00 40.49           C  
ANISOU  482  CG1 ILE A  59     4585   5238   5560   -334    -31   -348       C  
ATOM    483  CG2 ILE A  59     110.408  19.246 124.278  1.00 40.48           C  
ANISOU  483  CG2 ILE A  59     4650   5205   5524   -364    -16   -313       C  
ATOM    484  CD1 ILE A  59     112.887  17.107 123.779  1.00 45.12           C  
ANISOU  484  CD1 ILE A  59     5131   5841   6172   -347    -45   -381       C  
ATOM    485  N   THR A  60     109.362  16.548 120.316  1.00 43.92           N  
ANISOU  485  N   THR A  60     5050   5679   5959   -325     34   -313       N  
ATOM    486  CA  THR A  60     109.634  15.921 119.007  1.00 44.10           C  
ANISOU  486  CA  THR A  60     5048   5721   5988   -325     53   -327       C  
ATOM    487  C   THR A  60     108.788  16.552 117.886  1.00 50.62           C  
ANISOU  487  C   THR A  60     5901   6546   6789   -337     88   -306       C  
ATOM    488  O   THR A  60     109.068  16.321 116.704  1.00 51.40           O  
ANISOU  488  O   THR A  60     5982   6661   6888   -345    110   -317       O  
ATOM    489  CB  THR A  60     109.440  14.387 119.041  1.00 47.11           C  
ANISOU  489  CB  THR A  60     5412   6106   6381   -293     31   -333       C  
ATOM    490  CG2 THR A  60     110.189  13.704 120.171  1.00 43.75           C  
ANISOU  490  CG2 THR A  60     4964   5679   5979   -277     -6   -350       C  
ATOM    491  OG1 THR A  60     108.047  14.066 119.075  1.00 45.33           O  
ANISOU  491  OG1 THR A  60     5221   5867   6137   -274     28   -306       O  
ATOM    492  N   ASN A  61     107.742  17.326 118.247  1.00 46.75           N  
ANISOU  492  N   ASN A  61     5453   6036   6275   -338     91   -277       N  
ATOM    493  CA  ASN A  61     106.859  17.973 117.275  1.00 46.64           C  
ANISOU  493  CA  ASN A  61     5467   6018   6235   -346    121   -256       C  
ATOM    494  C   ASN A  61     106.330  19.316 117.779  1.00 50.82           C  
ANISOU  494  C   ASN A  61     6036   6528   6747   -360    128   -234       C  
ATOM    495  O   ASN A  61     105.464  19.906 117.133  1.00 51.64           O  
ANISOU  495  O   ASN A  61     6169   6625   6827   -363    149   -212       O  
ATOM    496  CB  ASN A  61     105.700  17.026 116.888  1.00 47.58           C  
ANISOU  496  CB  ASN A  61     5598   6137   6343   -319    115   -240       C  
ATOM    497  CG  ASN A  61     104.925  16.459 118.063  1.00 70.32           C  
ANISOU  497  CG  ASN A  61     8495   9001   9223   -293     84   -228       C  
ATOM    498  ND2 ASN A  61     104.238  15.348 117.840  1.00 64.53           N  
ANISOU  498  ND2 ASN A  61     7760   8270   8488   -269     75   -224       N  
ATOM    499  OD1 ASN A  61     104.921  17.005 119.173  1.00 57.47           O  
ANISOU  499  OD1 ASN A  61     6882   7358   7595   -295     69   -222       O  
ATOM    500  N   ASN A  62     106.833  19.697 118.944  1.00 47.10           N  
ANISOU  500  N   ASN A  62     5564   6047   6286   -365    110   -240       N  
ATOM    501  CA  ASN A  62     106.480  20.908 119.662  1.00 47.12           C  
ANISOU  501  CA  ASN A  62     5599   6029   6275   -378    113   -224       C  
ATOM    502  C   ASN A  62     104.972  21.070 119.930  1.00 48.49           C  
ANISOU  502  C   ASN A  62     5814   6184   6425   -360    109   -193       C  
ATOM    503  O   ASN A  62     104.493  22.147 120.155  1.00 49.01           O  
ANISOU  503  O   ASN A  62     5912   6234   6477   -370    120   -176       O  
ATOM    504  CB  ASN A  62     107.216  22.178 119.119  1.00 50.05           C  
ANISOU  504  CB  ASN A  62     5972   6402   6643   -414    142   -230       C  
ATOM    505  CG  ASN A  62     108.741  22.101 119.331  1.00 77.50           C  
ANISOU  505  CG  ASN A  62     9408   9894  10145   -432    138   -263       C  
ATOM    506  ND2 ASN A  62     109.510  22.633 118.398  1.00 69.93           N  
ANISOU  506  ND2 ASN A  62     8435   8947   9188   -460    167   -276       N  
ATOM    507  OD1 ASN A  62     109.212  21.534 120.308  1.00 75.78           O  
ANISOU  507  OD1 ASN A  62     9171   9678   9944   -421    108   -277       O  
ATOM    508  N   GLU A  63     104.255  19.959 119.918  1.00 43.14           N  
ANISOU  508  N   GLU A  63     5135   5509   5746   -332     94   -187       N  
ATOM    509  CA  GLU A  63     102.822  19.880 120.187  1.00 41.45           C  
ANISOU  509  CA  GLU A  63     4954   5281   5513   -312     89   -161       C  
ATOM    510  C   GLU A  63     102.559  19.813 121.675  1.00 39.03           C  
ANISOU  510  C   GLU A  63     4661   4959   5209   -301     60   -156       C  
ATOM    511  O   GLU A  63     103.291  19.140 122.408  1.00 36.44           O  
ANISOU  511  O   GLU A  63     4310   4635   4899   -295     36   -173       O  
ATOM    512  CB  GLU A  63     102.176  18.671 119.485  1.00 43.23           C  
ANISOU  512  CB  GLU A  63     5171   5518   5736   -289     86   -158       C  
ATOM    513  CG  GLU A  63     102.050  18.806 117.976  1.00 56.12           C  
ANISOU  513  CG  GLU A  63     6801   7165   7358   -298    116   -156       C  
ATOM    514  CD  GLU A  63     100.865  19.627 117.505  1.00 83.87           C  
ANISOU  514  CD  GLU A  63    10353  10669  10846   -297    134   -129       C  
ATOM    515  OE1 GLU A  63      99.719  19.132 117.608  1.00 77.48           O  
ANISOU  515  OE1 GLU A  63     9559   9855  10024   -275    126   -113       O  
ATOM    516  OE2 GLU A  63     101.084  20.759 117.016  1.00 82.48           O1-
ANISOU  516  OE2 GLU A  63    10190  10490  10660   -318    157   -123       O1-
ATOM    517  N   LYS A  64     101.499  20.499 122.120  1.00 33.74           N  
ANISOU  517  N   LYS A  64     4029   4272   4521   -297     62   -133       N  
ATOM    518  CA  LYS A  64     101.105  20.495 123.519  1.00 31.97           C  
ANISOU  518  CA  LYS A  64     3821   4032   4295   -286     38   -127       C  
ATOM    519  C   LYS A  64     100.456  19.167 123.831  1.00 34.25           C  
ANISOU  519  C   LYS A  64     4106   4322   4585   -259     16   -124       C  
ATOM    520  O   LYS A  64      99.777  18.592 122.972  1.00 34.11           O  
ANISOU  520  O   LYS A  64     4088   4312   4560   -247     26   -117       O  
ATOM    521  CB  LYS A  64     100.157  21.666 123.846  1.00 34.19           C  
ANISOU  521  CB  LYS A  64     4143   4294   4555   -291     49   -105       C  
ATOM    522  CG  LYS A  64     100.689  23.043 123.437  1.00 49.57           C  
ANISOU  522  CG  LYS A  64     6100   6236   6499   -318     73   -105       C  
ATOM    523  CD  LYS A  64     100.366  24.123 124.457  1.00 61.26           C  
ANISOU  523  CD  LYS A  64     7610   7694   7971   -326     71    -95       C  
ATOM    524  CE  LYS A  64      99.267  25.053 124.002  1.00 73.12           C  
ANISOU  524  CE  LYS A  64     9149   9183   9451   -325     92    -71       C  
ATOM    525  NZ  LYS A  64      98.921  26.049 125.051  1.00 79.82           N1+
ANISOU  525  NZ  LYS A  64    10027  10009  10292   -331     88    -63       N1+
ATOM    526  N   VAL A  65     100.690  18.647 125.033  1.00 27.24           N  
ANISOU  526  N   VAL A  65     3215   3429   3707   -250    -13   -130       N  
ATOM    527  CA  VAL A  65     100.094  17.395 125.510  1.00 24.39           C  
ANISOU  527  CA  VAL A  65     2853   3067   3347   -225    -35   -127       C  
ATOM    528  C   VAL A  65      99.688  17.574 126.956  1.00 25.52           C  
ANISOU  528  C   VAL A  65     3020   3194   3484   -220    -57   -118       C  
ATOM    529  O   VAL A  65     100.042  18.579 127.586  1.00 24.37           O  
ANISOU  529  O   VAL A  65     2885   3040   3337   -235    -57   -119       O  
ATOM    530  CB  VAL A  65     100.996  16.148 125.331  1.00 27.01           C  
ANISOU  530  CB  VAL A  65     3148   3412   3700   -215    -51   -148       C  
ATOM    531  CG1 VAL A  65     101.252  15.819 123.859  1.00 27.35           C  
ANISOU  531  CG1 VAL A  65     3170   3474   3749   -218    -29   -156       C  
ATOM    532  CG2 VAL A  65     102.313  16.291 126.117  1.00 26.15           C  
ANISOU  532  CG2 VAL A  65     3019   3306   3611   -226    -69   -167       C  
ATOM    533  N   VAL A  66      99.035  16.561 127.516  1.00 21.81           N  
ANISOU  533  N   VAL A  66     2556   2718   3011   -199    -77   -112       N  
ATOM    534  CA  VAL A  66      98.649  16.505 128.906  1.00 21.20           C  
ANISOU  534  CA  VAL A  66     2499   2627   2928   -192    -99   -105       C  
ATOM    535  C   VAL A  66      99.288  15.245 129.473  1.00 26.19           C  
ANISOU  535  C   VAL A  66     3111   3264   3577   -178   -129   -118       C  
ATOM    536  O   VAL A  66      99.196  14.171 128.864  1.00 25.88           O  
ANISOU  536  O   VAL A  66     3057   3233   3545   -164   -131   -122       O  
ATOM    537  CB  VAL A  66      97.099  16.532 129.079  1.00 26.49           C  
ANISOU  537  CB  VAL A  66     3202   3286   3576   -181    -94    -84       C  
ATOM    538  CG1 VAL A  66      96.713  16.286 130.522  1.00 26.53           C  
ANISOU  538  CG1 VAL A  66     3227   3278   3575   -173   -118    -78       C  
ATOM    539  CG2 VAL A  66      96.514  17.862 128.578  1.00 27.35           C  
ANISOU  539  CG2 VAL A  66     3332   3390   3669   -193    -66    -71       C  
ATOM    540  N   VAL A  67      99.986  15.374 130.602  1.00 22.19           N  
ANISOU  540  N   VAL A  67     2603   2752   3077   -182   -152   -126       N  
ATOM    541  CA  VAL A  67     100.614  14.233 131.233  1.00 20.63           C  
ANISOU  541  CA  VAL A  67     2388   2556   2894   -168   -182   -138       C  
ATOM    542  C   VAL A  67      99.938  13.958 132.561  1.00 23.98           C  
ANISOU  542  C   VAL A  67     2840   2966   3307   -158   -205   -125       C  
ATOM    543  O   VAL A  67      99.871  14.845 133.422  1.00 22.43           O  
ANISOU  543  O   VAL A  67     2663   2760   3100   -169   -208   -121       O  
ATOM    544  CB  VAL A  67     102.160  14.431 131.373  1.00 23.54           C  
ANISOU  544  CB  VAL A  67     2725   2936   3284   -179   -193   -161       C  
ATOM    545  CG1 VAL A  67     102.809  13.245 132.078  1.00 24.48           C  
ANISOU  545  CG1 VAL A  67     2826   3056   3418   -162   -228   -172       C  
ATOM    546  CG2 VAL A  67     102.805  14.637 130.008  1.00 23.50           C  
ANISOU  546  CG2 VAL A  67     2691   2946   3291   -190   -169   -174       C  
ATOM    547  N   LYS A  68      99.477  12.719 132.762  1.00 20.89           N  
ANISOU  547  N   LYS A  68     2452   2570   2915   -138   -221   -121       N  
ATOM    548  CA  LYS A  68      98.822  12.318 133.974  1.00 20.55           C  
ANISOU  548  CA  LYS A  68     2435   2513   2859   -128   -242   -109       C  
ATOM    549  C   LYS A  68      99.745  11.354 134.698  1.00 23.44           C  
ANISOU  549  C   LYS A  68     2785   2879   3241   -117   -276   -121       C  
ATOM    550  O   LYS A  68      99.953  10.219 134.258  1.00 21.90           O  
ANISOU  550  O   LYS A  68     2574   2689   3059   -101   -284   -127       O  
ATOM    551  CB  LYS A  68      97.449  11.717 133.610  1.00 22.15           C  
ANISOU  551  CB  LYS A  68     2658   2710   3048   -116   -231    -93       C  
ATOM    552  CG  LYS A  68      96.638  11.200 134.750  1.00 24.67           C  
ANISOU  552  CG  LYS A  68     3006   3015   3352   -107   -249    -81       C  
ATOM    553  CD  LYS A  68      95.390  10.535 134.143  1.00 26.52           C  
ANISOU  553  CD  LYS A  68     3252   3248   3576    -96   -234    -69       C  
ATOM    554  CE  LYS A  68      94.445  10.046 135.191  1.00 33.48           C  
ANISOU  554  CE  LYS A  68     4164   4116   4441    -89   -247    -56       C  
ATOM    555  NZ  LYS A  68      93.154   9.658 134.554  1.00 25.85           N1+
ANISOU  555  NZ  LYS A  68     3210   3150   3463    -82   -229    -45       N1+
ATOM    556  N   ILE A  69     100.357  11.823 135.768  1.00 22.17           N  
ANISOU  556  N   ILE A  69     2628   2715   3080   -124   -295   -126       N  
ATOM    557  CA  ILE A  69     101.278  10.976 136.495  1.00 22.59           C  
ANISOU  557  CA  ILE A  69     2666   2769   3148   -112   -330   -137       C  
ATOM    558  C   ILE A  69     100.570  10.251 137.630  1.00 28.78           C  
ANISOU  558  C   ILE A  69     3480   3538   3918    -98   -353   -123       C  
ATOM    559  O   ILE A  69      99.928  10.882 138.424  1.00 27.84           O  
ANISOU  559  O   ILE A  69     3389   3408   3779   -107   -352   -111       O  
ATOM    560  CB  ILE A  69     102.485  11.793 137.040  1.00 25.15           C  
ANISOU  560  CB  ILE A  69     2975   3101   3482   -126   -342   -153       C  
ATOM    561  CG1 ILE A  69     103.168  12.498 135.914  1.00 25.98           C  
ANISOU  561  CG1 ILE A  69     3052   3221   3601   -142   -317   -167       C  
ATOM    562  CG2 ILE A  69     103.448  10.897 137.741  1.00 26.35           C  
ANISOU  562  CG2 ILE A  69     3108   3255   3649   -112   -378   -165       C  
ATOM    563  CD1 ILE A  69     104.256  13.455 136.361  1.00 25.22           C  
ANISOU  563  CD1 ILE A  69     2940   3131   3511   -161   -322   -183       C  
ATOM    564  N  ALEU A  70     100.410   8.970 137.495  0.50 28.48           N  
ANISOU  564  N  ALEU A  70     3439   3496   3886    -79   -365   -121       N  
ATOM    565  N  BLEU A  70     100.384   8.973 137.480  0.50 26.35           N  
ANISOU  565  N  BLEU A  70     3170   3227   3616    -79   -365   -121       N  
ATOM    566  CA ALEU A  70      99.629   8.184 138.440  0.50 29.67           C  
ANISOU  566  CA ALEU A  70     3620   3631   4022    -67   -384   -106       C  
ATOM    567  CA BLEU A  70      99.579   8.193 138.413  0.50 26.52           C  
ANISOU  567  CA BLEU A  70     3222   3232   3622    -67   -383   -106       C  
ATOM    568  C  ALEU A  70     100.272   8.108 139.811  0.50 36.45           C  
ANISOU  568  C  ALEU A  70     4487   4484   4879    -64   -419   -108       C  
ATOM    569  C  BLEU A  70     100.240   8.042 139.782  0.50 35.18           C  
ANISOU  569  C  BLEU A  70     4326   4324   4719    -63   -419   -108       C  
ATOM    570  O  ALEU A  70     101.493   8.001 139.917  0.50 36.46           O  
ANISOU  570  O  ALEU A  70     4460   4493   4898    -61   -438   -125       O  
ATOM    571  O  BLEU A  70     101.453   7.856 139.861  0.50 35.38           O  
ANISOU  571  O  BLEU A  70     4324   4356   4762    -59   -438   -124       O  
ATOM    572  CB ALEU A  70      99.364   6.768 137.880  0.50 29.82           C  
ANISOU  572  CB ALEU A  70     3633   3648   4050    -47   -388   -105       C  
ATOM    573  CB BLEU A  70      99.204   6.836 137.777  0.50 25.57           C  
ANISOU  573  CB BLEU A  70     3097   3110   3510    -48   -383   -104       C  
ATOM    574  CG ALEU A  70      98.267   6.611 136.796  0.50 35.13           C  
ANISOU  574  CG ALEU A  70     4312   4321   4715    -46   -356    -97       C  
ATOM    575  CG BLEU A  70      98.489   6.947 136.404  0.50 28.36           C  
ANISOU  575  CG BLEU A  70     3444   3471   3862    -51   -348   -102       C  
ATOM    576  CD1ALEU A  70      96.929   7.222 137.226  0.50 35.28           C  
ANISOU  576  CD1ALEU A  70     4366   4331   4707    -56   -341    -78       C  
ATOM    577  CD1BLEU A  70      98.265   5.586 135.776  0.50 28.45           C  
ANISOU  577  CD1BLEU A  70     3447   3479   3883    -33   -350   -103       C  
ATOM    578  CD2ALEU A  70      98.705   7.152 135.442  0.50 38.20           C  
ANISOU  578  CD2ALEU A  70     4671   4727   5117    -55   -330   -109       C  
ATOM    579  CD2BLEU A  70      97.148   7.688 136.511  0.50 27.61           C  
ANISOU  579  CD2BLEU A  70     3380   3369   3741    -62   -326    -84       C  
ATOM    580  N   LYS A  71      99.500   8.393 140.745  1.00 34.98           N  
ANISOU  580  N   LYS A  71     4334   4287   4671    -69   -422    -94       N  
ATOM    581  CA  LYS A  71      99.949   8.023 142.081  1.00 38.19           C  
ANISOU  581  CA  LYS A  71     4753   4685   5073    -63   -458    -93       C  
ATOM    582  C   LYS A  71     100.083   6.512 142.209  1.00 48.66           C  
ANISOU  582  C   LYS A  71     6078   6004   6408    -40   -482    -92       C  
ATOM    583  O   LYS A  71      99.331   5.764 141.584  1.00 47.47           O  
ANISOU  583  O   LYS A  71     5933   5848   6256    -31   -469    -84       O  
ATOM    584  CB  LYS A  71      98.979   8.549 143.140  1.00 40.28           C  
ANISOU  584  CB  LYS A  71     5058   4938   5309    -73   -457    -77       C  
ATOM    585  CG  LYS A  71      99.022  10.053 143.341  1.00 52.20           C  
ANISOU  585  CG  LYS A  71     6572   6452   6810    -95   -442    -80       C  
ATOM    586  CD  LYS A  71      98.200  10.459 144.552  1.00 61.16           C  
ANISOU  586  CD  LYS A  71     7745   7574   7918   -103   -447    -66       C  
ATOM    587  CE  LYS A  71      97.566  11.828 144.361  1.00 70.25           C  
ANISOU  587  CE  LYS A  71     8909   8726   9057   -122   -416    -63       C  
ATOM    588  NZ  LYS A  71      98.316  12.888 145.085  1.00 79.97           N1+
ANISOU  588  NZ  LYS A  71    10139   9960  10287   -139   -425    -73       N1+
ATOM    589  N   PRO A  72     101.088   6.064 143.057  1.00 51.24           N  
ANISOU  589  N   PRO A  72     6397   6331   6743    -30   -519    -99       N  
ATOM    590  CA  PRO A  72     101.184   4.596 143.152  1.00 53.03           C  
ANISOU  590  CA  PRO A  72     6623   6547   6977     -6   -542    -97       C  
ATOM    591  C   PRO A  72      99.926   3.974 143.756  1.00 61.37           C  
ANISOU  591  C   PRO A  72     7722   7584   8010     -2   -542    -75       C  
ATOM    592  O   PRO A  72      99.976   3.423 144.852  1.00 62.20           O  
ANISOU  592  O   PRO A  72     7849   7678   8105      7   -571    -67       O  
ATOM    593  CB  PRO A  72     102.393   4.368 144.067  1.00 54.83           C  
ANISOU  593  CB  PRO A  72     6840   6778   7215      4   -582   -107       C  
ATOM    594  CG  PRO A  72     102.431   5.562 144.937  1.00 58.81           C  
ANISOU  594  CG  PRO A  72     7359   7285   7703    -16   -584   -105       C  
ATOM    595  CD  PRO A  72     102.173   6.657 143.961  1.00 53.92           C  
ANISOU  595  CD  PRO A  72     6725   6676   7084    -36   -546   -110       C  
ATOM    596  N   VAL A  73      98.813   4.068 143.036  1.00 32.03           N  
ANISOU  596  N   VAL A  73     4018   3867   4286     -8   -510    -66       N  
ATOM    597  CA  VAL A  73      97.544   3.512 143.492  1.00 31.89           C  
ANISOU  597  CA  VAL A  73     4038   3833   4246     -7   -505    -48       C  
ATOM    598  C   VAL A  73      96.610   3.205 142.319  1.00 31.65           C  
ANISOU  598  C   VAL A  73     4004   3804   4216     -6   -473    -44       C  
ATOM    599  O   VAL A  73      96.210   4.113 141.594  1.00 31.47           O  
ANISOU  599  O   VAL A  73     3974   3792   4191    -19   -444    -46       O  
ATOM    600  CB  VAL A  73      96.824   4.465 144.459  1.00 21.81           C  
ANISOU  600  CB  VAL A  73     2793   2552   2942    -24   -500    -36       C  
ATOM    601  CG1 VAL A  73      95.464   3.902 144.840  1.00 21.66           C  
ANISOU  601  CG1 VAL A  73     2811   2519   2901    -24   -491    -19       C  
ATOM    602  CG2 VAL A  73      97.677   4.711 145.692  1.00 22.06           C  
ANISOU  602  CG2 VAL A  73     2830   2582   2969    -25   -533    -39       C  
ATOM    603  N   ALA A  74      96.256   1.934 142.131  1.00 31.65           N  
ANISOU  603  N   ALA A  74     4012   3794   4220      9   -479    -40       N  
ATOM    604  CA  ALA A  74      96.720   0.837 142.977  1.00 31.88           C  
ANISOU  604  CA  ALA A  74     4052   3809   4252     25   -514    -37       C  
ATOM    605  C   ALA A  74      96.940  -0.435 142.170  1.00 31.94           C  
ANISOU  605  C   ALA A  74     4043   3812   4280     44   -517    -43       C  
ATOM    606  O   ALA A  74      96.093  -1.328 142.153  1.00 31.87           O  
ANISOU  606  O   ALA A  74     4056   3790   4263     49   -512    -33       O  
ATOM    607  CB  ALA A  74      95.742   0.585 144.114  1.00 31.85           C  
ANISOU  607  CB  ALA A  74     4094   3789   4221     20   -521    -18       C  
ATOM    608  N   ALA A  75      98.085  -0.506 141.501  1.00 32.08           N  
ANISOU  608  N   ALA A  75     4023   3841   4324     53   -524    -61       N  
ATOM    609  CA  ALA A  75      98.449  -1.667 140.698  1.00 32.16           C  
ANISOU  609  CA  ALA A  75     4014   3850   4357     72   -527    -70       C  
ATOM    610  C   ALA A  75      97.242  -1.810 139.775  1.00 31.89           C  
ANISOU  610  C   ALA A  75     3987   3815   4313     65   -492    -65       C  
ATOM    611  O   ALA A  75      96.985  -0.957 138.926  1.00 31.70           O  
ANISOU  611  O   ALA A  75     3949   3808   4290     51   -463    -69       O  
ATOM    612  CB  ALA A  75      98.679  -2.868 141.602  1.00 32.39           C  
ANISOU  612  CB  ALA A  75     4063   3859   4387     91   -562    -64       C  
ATOM    613  N   ALA A  76      96.515  -2.909 139.939  1.00 50.25           N  
ANISOU  613  N   ALA A  76     6337   6124   6633     73   -495    -55       N  
ATOM    614  CA  ALA A  76      95.500  -3.359 138.992  1.00 48.21           C  
ANISOU  614  CA  ALA A  76     6081   5865   6371     70   -466    -53       C  
ATOM    615  C   ALA A  76      94.731  -2.209 138.349  1.00 46.75           C  
ANISOU  615  C   ALA A  76     5893   5696   6173     51   -431    -51       C  
ATOM    616  O   ALA A  76      94.342  -2.291 137.187  1.00 44.66           O  
ANISOU  616  O   ALA A  76     5612   5441   5914     49   -406    -57       O  
ATOM    617  CB  ALA A  76      94.542  -4.330 139.663  1.00 48.91           C  
ANISOU  617  CB  ALA A  76     6208   5931   6443     74   -472    -37       C  
ATOM    618  N   LYS A  77      94.510  -1.144 139.110  1.00 41.56           N  
ANISOU  618  N   LYS A  77     5251   5041   5498     37   -431    -42       N  
ATOM    619  CA  LYS A  77      93.778   0.015 138.610  1.00 40.36           C  
ANISOU  619  CA  LYS A  77     5099   4902   5332     19   -400    -39       C  
ATOM    620  C   LYS A  77      94.517   0.711 137.474  1.00 40.12           C  
ANISOU  620  C   LYS A  77     5031   4891   5320     16   -384    -54       C  
ATOM    621  O   LYS A  77      93.899   1.279 136.575  1.00 38.09           O  
ANISOU  621  O   LYS A  77     4768   4646   5058      7   -355    -54       O  
ATOM    622  CB  LYS A  77      93.510   1.005 139.742  1.00 43.61           C  
ANISOU  622  CB  LYS A  77     5535   5310   5724      6   -405    -29       C  
ATOM    623  CG  LYS A  77      92.581   2.140 139.353  1.00 56.53           C  
ANISOU  623  CG  LYS A  77     7179   6957   7345    -10   -374    -23       C  
ATOM    624  CD  LYS A  77      91.553   2.406 140.437  1.00 65.59           C  
ANISOU  624  CD  LYS A  77     8364   8094   8465    -19   -374     -8       C  
ATOM    625  CE  LYS A  77      91.662   3.829 140.953  1.00 76.93           C  
ANISOU  625  CE  LYS A  77     9805   9535   9891    -34   -369     -7       C  
ATOM    626  NZ  LYS A  77      90.351   4.531 140.917  1.00 86.16           N1+
ANISOU  626  NZ  LYS A  77    10993  10705  11038    -45   -343      3       N1+
ATOM    627  N   ILE A  78      95.843   0.661 137.523  1.00 34.51           N  
ANISOU  627  N   ILE A  78     4296   4186   4630     24   -404    -67       N  
ATOM    628  CA  ILE A  78      96.679   1.283 136.506  1.00 33.94           C  
ANISOU  628  CA  ILE A  78     4187   4133   4576     19   -391    -84       C  
ATOM    629  C   ILE A  78      96.563   0.578 135.162  1.00 31.55           C  
ANISOU  629  C   ILE A  78     3863   3838   4287     26   -372    -93       C  
ATOM    630  O   ILE A  78      96.332   1.212 134.136  1.00 28.98           O  
ANISOU  630  O   ILE A  78     3523   3526   3960     17   -344    -97       O  
ATOM    631  CB  ILE A  78      98.161   1.270 136.922  1.00 38.22           C  
ANISOU  631  CB  ILE A  78     4705   4678   5138     27   -418    -98       C  
ATOM    632  CG1 ILE A  78      98.323   1.767 138.359  1.00 39.97           C  
ANISOU  632  CG1 ILE A  78     4949   4891   5345     22   -442    -89       C  
ATOM    633  CG2 ILE A  78      98.994   2.088 135.950  1.00 38.84           C  
ANISOU  633  CG2 ILE A  78     4747   4777   5232     17   -402   -115       C  
ATOM    634  CD1 ILE A  78      97.871   3.192 138.578  1.00 46.70           C  
ANISOU  634  CD1 ILE A  78     5814   5750   6181      0   -424    -83       C  
ATOM    635  N   LYS A  79      96.731  -0.739 135.174  1.00 27.02           N  
ANISOU  635  N   LYS A  79     3288   3253   3725     44   -388    -96       N  
ATOM    636  CA  LYS A  79      96.658  -1.533 133.955  1.00 25.15           C  
ANISOU  636  CA  LYS A  79     3031   3022   3502     52   -373   -107       C  
ATOM    637  C   LYS A  79      95.258  -1.525 133.342  1.00 25.41           C  
ANISOU  637  C   LYS A  79     3081   3057   3517     43   -343    -96       C  
ATOM    638  O   LYS A  79      95.103  -1.658 132.135  1.00 24.63           O  
ANISOU  638  O   LYS A  79     2964   2971   3425     42   -321   -105       O  
ATOM    639  CB  LYS A  79      97.109  -2.968 134.231  1.00 28.31           C  
ANISOU  639  CB  LYS A  79     3431   3407   3918     73   -398   -112       C  
ATOM    640  CG  LYS A  79      98.455  -3.061 134.933  1.00 43.67           C  
ANISOU  640  CG  LYS A  79     5361   5351   5881     85   -431   -122       C  
ATOM    641  CD  LYS A  79      99.005  -4.478 134.890  1.00 52.76           C  
ANISOU  641  CD  LYS A  79     6504   6490   7053    108   -452   -131       C  
ATOM    642  CE  LYS A  79      99.319  -4.901 133.465  1.00 57.31           C  
ANISOU  642  CE  LYS A  79     7047   7079   7650    113   -432   -149       C  
ATOM    643  NZ  LYS A  79     100.163  -6.128 133.421  1.00 68.87           N1+
ANISOU  643  NZ  LYS A  79     8495   8534   9140    137   -455   -163       N1+
ATOM    644  N   ARG A  80      94.248  -1.370 134.188  1.00 23.33           N  
ANISOU  644  N   ARG A  80     2853   2782   3231     37   -344    -79       N  
ATOM    645  CA  ARG A  80      92.868  -1.333 133.726  1.00 20.96           C  
ANISOU  645  CA  ARG A  80     2568   2483   2911     29   -318    -69       C  
ATOM    646  C   ARG A  80      92.662  -0.083 132.879  1.00 22.63           C  
ANISOU  646  C   ARG A  80     2767   2715   3117     15   -290    -71       C  
ATOM    647  O   ARG A  80      92.166  -0.158 131.759  1.00 19.83           O  
ANISOU  647  O   ARG A  80     2401   2371   2761     13   -267    -75       O  
ATOM    648  CB  ARG A  80      91.907  -1.339 134.912  1.00 21.32           C  
ANISOU  648  CB  ARG A  80     2654   2514   2934     24   -325    -52       C  
ATOM    649  CG  ARG A  80      90.448  -1.498 134.524  1.00 19.63           C  
ANISOU  649  CG  ARG A  80     2457   2300   2701     17   -301    -43       C  
ATOM    650  CD  ARG A  80      89.564  -1.579 135.754  1.00 19.00           C  
ANISOU  650  CD  ARG A  80     2415   2205   2599     12   -308    -28       C  
ATOM    651  NE  ARG A  80      89.552  -0.322 136.491  1.00 20.25           N  
ANISOU  651  NE  ARG A  80     2584   2366   2744      1   -309    -20       N  
ATOM    652  CZ  ARG A  80      88.967  -0.155 137.670  1.00 22.34           C  
ANISOU  652  CZ  ARG A  80     2880   2619   2989     -6   -317     -8       C  
ATOM    653  NH1 ARG A  80      88.347  -1.170 138.252  1.00 24.30           N1+
ANISOU  653  NH1 ARG A  80     3152   2852   3228     -3   -325     -1       N1+
ATOM    654  NH2 ARG A  80      88.999   1.026 138.267  1.00 22.05           N  
ANISOU  654  NH2 ARG A  80     2851   2585   2941    -16   -317     -3       N  
ATOM    655  N   GLU A  81      93.055   1.065 133.422  1.00 20.65           N  
ANISOU  655  N   GLU A  81     2518   2467   2860      5   -294    -68       N  
ATOM    656  CA  GLU A  81      92.932   2.340 132.699  1.00 19.59           C  
ANISOU  656  CA  GLU A  81     2374   2349   2721     -8   -269    -68       C  
ATOM    657  C   GLU A  81      93.690   2.321 131.402  1.00 21.39           C  
ANISOU  657  C   GLU A  81     2567   2593   2968     -7   -256    -84       C  
ATOM    658  O   GLU A  81      93.202   2.750 130.400  1.00 20.50           O  
ANISOU  658  O   GLU A  81     2447   2492   2849    -13   -230    -84       O  
ATOM    659  CB  GLU A  81      93.390   3.525 133.544  1.00 21.33           C  
ANISOU  659  CB  GLU A  81     2601   2568   2935    -19   -277    -65       C  
ATOM    660  CG  GLU A  81      93.296   4.874 132.847  1.00 20.36           C  
ANISOU  660  CG  GLU A  81     2471   2459   2807    -33   -251    -64       C  
ATOM    661  CD  GLU A  81      93.452   6.089 133.761  1.00 22.90           C  
ANISOU  661  CD  GLU A  81     2807   2776   3118    -45   -256    -58       C  
ATOM    662  OE1 GLU A  81      93.700   5.925 134.943  1.00 23.81           O  
ANISOU  662  OE1 GLU A  81     2937   2880   3231    -44   -279    -56       O  
ATOM    663  OE2 GLU A  81      93.278   7.197 133.277  1.00 23.07           O1-
ANISOU  663  OE2 GLU A  81     2827   2805   3132    -57   -235    -56       O1-
ATOM    664  N   ILE A  82      94.929   1.837 131.445  1.00 20.58           N  
ANISOU  664  N   ILE A  82     2441   2491   2887      1   -275    -98       N  
ATOM    665  CA  ILE A  82      95.728   1.773 130.225  1.00 19.15           C  
ANISOU  665  CA  ILE A  82     2226   2327   2725      2   -262   -116       C  
ATOM    666  C   ILE A  82      95.045   0.912 129.148  1.00 20.87           C  
ANISOU  666  C   ILE A  82     2437   2548   2943      8   -245   -119       C  
ATOM    667  O   ILE A  82      94.942   1.327 128.003  1.00 21.81           O  
ANISOU  667  O   ILE A  82     2541   2684   3061      1   -220   -124       O  
ATOM    668  CB  ILE A  82      97.186   1.271 130.524  1.00 24.63           C  
ANISOU  668  CB  ILE A  82     2894   3020   3445     12   -288   -133       C  
ATOM    669  CG1 ILE A  82      97.975   2.301 131.334  1.00 25.98           C  
ANISOU  669  CG1 ILE A  82     3064   3192   3616      3   -301   -134       C  
ATOM    670  CG2 ILE A  82      97.911   0.872 129.240  1.00 28.23           C  
ANISOU  670  CG2 ILE A  82     3313   3491   3921     16   -276   -152       C  
ATOM    671  CD1 ILE A  82      99.261   1.713 132.008  1.00 30.33           C  
ANISOU  671  CD1 ILE A  82     3597   3739   4189     16   -334   -147       C  
ATOM    672  N   LYS A  83      94.594  -0.307 129.522  1.00 20.07           N  
ANISOU  672  N   LYS A  83     2350   2433   2842     21   -257   -116       N  
ATOM    673  CA  LYS A  83      93.976  -1.203 128.564  1.00 19.56           C  
ANISOU  673  CA  LYS A  83     2281   2372   2779     26   -242   -120       C  
ATOM    674  C   LYS A  83      92.671  -0.601 127.982  1.00 19.49           C  
ANISOU  674  C   LYS A  83     2286   2373   2747     15   -214   -109       C  
ATOM    675  O   LYS A  83      92.470  -0.658 126.772  1.00 19.72           O  
ANISOU  675  O   LYS A  83     2298   2416   2777     13   -193   -116       O  
ATOM    676  CB  LYS A  83      93.721  -2.572 129.215  1.00 22.57           C  
ANISOU  676  CB  LYS A  83     2679   2734   3165     41   -262   -118       C  
ATOM    677  CG  LYS A  83      93.299  -3.645 128.220  1.00 27.18           C  
ANISOU  677  CG  LYS A  83     3254   3320   3755     47   -249   -127       C  
ATOM    678  CD  LYS A  83      94.368  -3.942 127.140  1.00 30.62           C  
ANISOU  678  CD  LYS A  83     3650   3768   4215     53   -244   -149       C  
ATOM    679  CE  LYS A  83      93.661  -4.692 126.036  1.00 34.22           C  
ANISOU  679  CE  LYS A  83     4101   4231   4669     55   -223   -155       C  
ATOM    680  NZ  LYS A  83      94.491  -4.952 124.841  1.00 32.04           N1+
ANISOU  680  NZ  LYS A  83     3790   3971   4414     58   -213   -177       N1+
ATOM    681  N   ILE A  84      91.852   0.026 128.844  1.00 18.15           N  
ANISOU  681  N   ILE A  84     2145   2195   2557      8   -215    -92       N  
ATOM    682  CA  ILE A  84      90.613   0.679 128.388  1.00 15.50           C  
ANISOU  682  CA  ILE A  84     1822   1868   2199     -2   -190    -81       C  
ATOM    683  C   ILE A  84      90.936   1.810 127.395  1.00 17.98           C  
ANISOU  683  C   ILE A  84     2118   2202   2513    -12   -169    -85       C  
ATOM    684  O   ILE A  84      90.361   1.862 126.304  1.00 18.29           O  
ANISOU  684  O   ILE A  84     2150   2254   2546    -14   -147    -86       O  
ATOM    685  CB  ILE A  84      89.782   1.095 129.606  1.00 17.39           C  
ANISOU  685  CB  ILE A  84     2095   2094   2419     -7   -197    -64       C  
ATOM    686  CG1 ILE A  84      89.127  -0.159 130.253  1.00 16.42           C  
ANISOU  686  CG1 ILE A  84     1992   1955   2292      1   -209    -60       C  
ATOM    687  CG2 ILE A  84      88.762   2.187 129.250  1.00 17.00           C  
ANISOU  687  CG2 ILE A  84     2055   2054   2348    -17   -174    -54       C  
ATOM    688  CD1 ILE A  84      88.485   0.056 131.599  1.00 17.52           C  
ANISOU  688  CD1 ILE A  84     2164   2079   2413     -3   -220    -45       C  
ATOM    689  N   LEU A  85      91.922   2.660 127.745  1.00 17.58           N  
ANISOU  689  N   LEU A  85     2059   2152   2470    -17   -176    -88       N  
ATOM    690  CA  LEU A  85      92.309   3.736 126.846  1.00 17.51           C  
ANISOU  690  CA  LEU A  85     2033   2159   2461    -28   -156    -92       C  
ATOM    691  C   LEU A  85      92.808   3.241 125.498  1.00 17.95           C  
ANISOU  691  C   LEU A  85     2060   2231   2531    -26   -143   -107       C  
ATOM    692  O   LEU A  85      92.516   3.833 124.473  1.00 18.50           O  
ANISOU  692  O   LEU A  85     2123   2315   2592    -33   -120   -107       O  
ATOM    693  CB  LEU A  85      93.361   4.629 127.476  1.00 17.83           C  
ANISOU  693  CB  LEU A  85     2068   2197   2509    -36   -167    -95       C  
ATOM    694  CG  LEU A  85      92.873   5.554 128.600  1.00 19.57           C  
ANISOU  694  CG  LEU A  85     2317   2406   2713    -43   -173    -79       C  
ATOM    695  CD1 LEU A  85      94.087   6.076 129.402  1.00 20.45           C  
ANISOU  695  CD1 LEU A  85     2420   2513   2836    -48   -191    -86       C  
ATOM    696  CD2 LEU A  85      92.026   6.721 128.030  1.00 20.24           C  
ANISOU  696  CD2 LEU A  85     2412   2498   2778    -54   -146    -68       C  
ATOM    697  N   GLU A  86      93.595   2.125 125.499  1.00 18.77           N  
ANISOU  697  N   GLU A  86     2146   2331   2655    -15   -159   -122       N  
ATOM    698  CA  GLU A  86      94.103   1.583 124.249  1.00 20.25           C  
ANISOU  698  CA  GLU A  86     2304   2533   2857    -12   -146   -139       C  
ATOM    699  C   GLU A  86      92.966   0.949 123.438  1.00 20.41           C  
ANISOU  699  C   GLU A  86     2331   2559   2865     -9   -129   -136       C  
ATOM    700  O   GLU A  86      92.902   1.141 122.231  1.00 22.54           O  
ANISOU  700  O   GLU A  86     2586   2846   3133    -14   -108   -142       O  
ATOM    701  CB  GLU A  86      95.202   0.546 124.509  1.00 23.10           C  
ANISOU  701  CB  GLU A  86     2645   2887   3244      1   -168   -156       C  
ATOM    702  CG  GLU A  86      96.480   1.185 125.019  1.00 27.10           C  
ANISOU  702  CG  GLU A  86     3137   3395   3765     -3   -182   -164       C  
ATOM    703  CD  GLU A  86      97.664   0.252 125.161  1.00 43.45           C  
ANISOU  703  CD  GLU A  86     5182   5463   5863     10   -203   -183       C  
ATOM    704  OE1 GLU A  86      97.487  -0.973 124.985  1.00 40.93           O  
ANISOU  704  OE1 GLU A  86     4862   5137   5552     25   -209   -189       O  
ATOM    705  OE2 GLU A  86      98.776   0.748 125.446  1.00 36.94           O1-
ANISOU  705  OE2 GLU A  86     4341   4644   5052      7   -213   -193       O1-
ATOM    706  N   ASN A  87      92.017   0.271 124.121  1.00 19.49           N  
ANISOU  706  N   ASN A  87     2238   2428   2739     -2   -139   -126       N  
ATOM    707  CA  ASN A  87      90.874  -0.340 123.431  1.00 19.04           C  
ANISOU  707  CA  ASN A  87     2188   2376   2669     -1   -123   -123       C  
ATOM    708  C   ASN A  87      89.985   0.705 122.771  1.00 19.57           C  
ANISOU  708  C   ASN A  87     2262   2458   2715    -11    -99   -113       C  
ATOM    709  O   ASN A  87      89.510   0.496 121.658  1.00 20.39           O  
ANISOU  709  O   ASN A  87     2357   2578   2814    -12    -80   -117       O  
ATOM    710  CB  ASN A  87      90.044  -1.163 124.415  1.00 17.68           C  
ANISOU  710  CB  ASN A  87     2042   2185   2491      6   -137   -114       C  
ATOM    711  CG  ASN A  87      90.717  -2.462 124.835  1.00 23.20           C  
ANISOU  711  CG  ASN A  87     2736   2870   3211     19   -159   -125       C  
ATOM    712  ND2 ASN A  87      90.192  -3.114 125.895  1.00 21.70           N  
ANISOU  712  ND2 ASN A  87     2571   2659   3015     24   -175   -115       N  
ATOM    713  OD1 ASN A  87      91.748  -2.869 124.251  1.00 22.83           O  
ANISOU  713  OD1 ASN A  87     2663   2828   3185     25   -161   -141       O  
ATOM    714  N   LEU A  88      89.835   1.861 123.442  1.00 17.80           N  
ANISOU  714  N   LEU A  88     2054   2230   2479    -19   -100    -99       N  
ATOM    715  CA  LEU A  88      88.953   2.899 122.921  1.00 17.53           C  
ANISOU  715  CA  LEU A  88     2030   2207   2424    -27    -79    -88       C  
ATOM    716  C   LEU A  88      89.590   3.936 122.031  1.00 20.38           C  
ANISOU  716  C   LEU A  88     2375   2583   2785    -36    -63    -91       C  
ATOM    717  O   LEU A  88      88.882   4.788 121.483  1.00 19.26           O  
ANISOU  717  O   LEU A  88     2241   2451   2626    -41    -45    -81       O  
ATOM    718  CB  LEU A  88      88.278   3.607 124.095  1.00 17.27           C  
ANISOU  718  CB  LEU A  88     2025   2161   2375    -29    -86    -71       C  
ATOM    719  CG  LEU A  88      87.455   2.732 125.021  1.00 19.21           C  
ANISOU  719  CG  LEU A  88     2291   2392   2615    -23    -99    -65       C  
ATOM    720  CD1 LEU A  88      86.936   3.554 126.206  1.00 20.18           C  
ANISOU  720  CD1 LEU A  88     2441   2504   2724    -28   -105    -50       C  
ATOM    721  CD2 LEU A  88      86.320   2.014 124.261  1.00 19.75           C  
ANISOU  721  CD2 LEU A  88     2361   2471   2673    -20    -85    -66       C  
ATOM    722  N   ARG A  89      90.929   3.908 121.885  1.00 19.57           N  
ANISOU  722  N   ARG A  89     2250   2483   2703    -38    -68   -104       N  
ATOM    723  CA  ARG A  89      91.649   4.897 121.117  1.00 19.23           C  
ANISOU  723  CA  ARG A  89     2192   2453   2661    -49    -53   -108       C  
ATOM    724  C   ARG A  89      91.086   5.038 119.708  1.00 21.32           C  
ANISOU  724  C   ARG A  89     2451   2737   2914    -53    -28   -108       C  
ATOM    725  O   ARG A  89      90.871   4.044 119.003  1.00 20.97           O  
ANISOU  725  O   ARG A  89     2395   2701   2873    -46    -23   -118       O  
ATOM    726  CB  ARG A  89      93.136   4.503 121.087  1.00 20.53           C  
ANISOU  726  CB  ARG A  89     2330   2619   2851    -49    -64   -127       C  
ATOM    727  CG  ARG A  89      94.081   5.558 120.531  1.00 26.72           C  
ANISOU  727  CG  ARG A  89     3098   3414   3640    -63    -50   -133       C  
ATOM    728  CD  ARG A  89      95.469   4.918 120.356  1.00 34.45           C  
ANISOU  728  CD  ARG A  89     4045   4397   4646    -61    -60   -156       C  
ATOM    729  NE  ARG A  89      96.240   4.933 121.596  1.00 51.74           N  
ANISOU  729  NE  ARG A  89     6235   6574   6849    -58    -85   -159       N  
ATOM    730  CZ  ARG A  89      97.091   3.988 121.992  1.00 56.81           C  
ANISOU  730  CZ  ARG A  89     6859   7211   7514    -47   -106   -175       C  
ATOM    731  NH1 ARG A  89      97.267   2.887 121.263  1.00 33.47           N1+
ANISOU  731  NH1 ARG A  89     3885   4262   4570    -38   -104   -189       N1+
ATOM    732  NH2 ARG A  89      97.750   4.122 123.131  1.00 44.92           N  
ANISOU  732  NH2 ARG A  89     5355   5694   6018    -46   -129   -176       N  
ATOM    733  N   GLY A  90      90.845   6.280 119.307  1.00 19.79           N  
ANISOU  733  N   GLY A  90     2265   2549   2705    -63    -11    -98       N  
ATOM    734  CA  GLY A  90      90.289   6.557 117.992  1.00 20.58           C  
ANISOU  734  CA  GLY A  90     2362   2668   2790    -66     12    -95       C  
ATOM    735  C   GLY A  90      88.771   6.645 117.945  1.00 22.82           C  
ANISOU  735  C   GLY A  90     2668   2953   3051    -60     18    -80       C  
ATOM    736  O   GLY A  90      88.232   7.105 116.932  1.00 23.35           O  
ANISOU  736  O   GLY A  90     2735   3035   3102    -63     37    -75       O  
ATOM    737  N   GLY A  91      88.091   6.221 119.024  1.00 18.46           N  
ANISOU  737  N   GLY A  91     2132   2386   2496    -52      3    -73       N  
ATOM    738  CA  GLY A  91      86.639   6.298 119.122  1.00 19.23           C  
ANISOU  738  CA  GLY A  91     2249   2484   2572    -47      8    -60       C  
ATOM    739  C   GLY A  91      86.148   7.733 119.153  1.00 20.33           C  
ANISOU  739  C   GLY A  91     2406   2623   2694    -52     19    -44       C  
ATOM    740  O   GLY A  91      86.880   8.633 119.572  1.00 19.07           O  
ANISOU  740  O   GLY A  91     2250   2456   2540    -60     17    -41       O  
ATOM    741  N   PRO A  92      84.884   7.980 118.729  1.00 17.94           N  
ANISOU  741  N   PRO A  92     2115   2330   2371    -47     29    -34       N  
ATOM    742  CA  PRO A  92      84.372   9.352 118.712  1.00 17.39           C  
ANISOU  742  CA  PRO A  92     2063   2259   2285    -50     40    -18       C  
ATOM    743  C   PRO A  92      84.366  10.024 120.070  1.00 18.40           C  
ANISOU  743  C   PRO A  92     2211   2367   2413    -51     28     -9       C  
ATOM    744  O   PRO A  92      83.799   9.508 121.054  1.00 16.63           O  
ANISOU  744  O   PRO A  92     1998   2133   2189    -46     16     -7       O  
ATOM    745  CB  PRO A  92      82.941   9.222 118.162  1.00 20.21           C  
ANISOU  745  CB  PRO A  92     2427   2629   2622    -41     49    -11       C  
ATOM    746  CG  PRO A  92      82.609   7.835 118.296  1.00 24.52           C  
ANISOU  746  CG  PRO A  92     2965   3177   3174    -36     41    -22       C  
ATOM    747  CD  PRO A  92      83.888   7.033 118.212  1.00 19.94           C  
ANISOU  747  CD  PRO A  92     2365   2594   2616    -40     33    -37       C  
ATOM    748  N   ASN A  93      85.030  11.174 120.135  1.00 17.01           N  
ANISOU  748  N   ASN A  93     2039   2185   2238    -60     33     -4       N  
ATOM    749  CA  ASN A  93      85.078  11.993 121.326  1.00 15.77           C  
ANISOU  749  CA  ASN A  93     1902   2010   2081    -63     24      4       C  
ATOM    750  C   ASN A  93      85.700  11.326 122.562  1.00 15.76           C  
ANISOU  750  C   ASN A  93     1900   1994   2095    -64      3     -3       C  
ATOM    751  O   ASN A  93      85.444  11.753 123.684  1.00 16.89           O  
ANISOU  751  O   ASN A  93     2061   2123   2234    -65     -6      4       O  
ATOM    752  CB  ASN A  93      83.670  12.531 121.635  1.00 16.84           C  
ANISOU  752  CB  ASN A  93     2060   2143   2196    -55     29     18       C  
ATOM    753  CG  ASN A  93      83.187  13.444 120.529  1.00 18.59           C  
ANISOU  753  CG  ASN A  93     2285   2376   2402    -54     49     28       C  
ATOM    754  ND2 ASN A  93      81.885  13.499 120.343  1.00 16.04           N  
ANISOU  754  ND2 ASN A  93     1972   2060   2063    -44     54     36       N  
ATOM    755  OD1 ASN A  93      83.977  14.075 119.796  1.00 18.86           O  
ANISOU  755  OD1 ASN A  93     2312   2413   2439    -63     59     28       O  
ATOM    756  N   ILE A  94      86.541  10.287 122.336  1.00 16.24           N  
ANISOU  756  N   ILE A  94     1939   2059   2173    -64     -5    -18       N  
ATOM    757  CA  ILE A  94      87.271   9.596 123.409  1.00 16.51           C  
ANISOU  757  CA  ILE A  94     1970   2080   2223    -63    -27    -26       C  
ATOM    758  C   ILE A  94      88.659  10.270 123.469  1.00 17.91           C  
ANISOU  758  C   ILE A  94     2135   2254   2414    -74    -29    -32       C  
ATOM    759  O   ILE A  94      89.301  10.417 122.435  1.00 17.16           O  
ANISOU  759  O   ILE A  94     2023   2172   2325    -80    -17    -40       O  
ATOM    760  CB  ILE A  94      87.478   8.072 123.077  1.00 19.80           C  
ANISOU  760  CB  ILE A  94     2369   2502   2652    -56    -35    -39       C  
ATOM    761  CG1 ILE A  94      86.159   7.280 122.803  1.00 19.45           C  
ANISOU  761  CG1 ILE A  94     2331   2462   2595    -47    -30    -35       C  
ATOM    762  CG2 ILE A  94      88.312   7.384 124.169  1.00 22.08           C  
ANISOU  762  CG2 ILE A  94     2655   2776   2958    -54    -60    -46       C  
ATOM    763  CD1 ILE A  94      85.201   7.272 123.896  1.00 20.19           C  
ANISOU  763  CD1 ILE A  94     2450   2545   2677    -44    -39    -25       C  
ATOM    764  N   ILE A  95      89.094  10.683 124.664  1.00 15.23           N  
ANISOU  764  N   ILE A  95     1807   1900   2079    -79    -44    -31       N  
ATOM    765  CA  ILE A  95      90.442  11.250 124.781  1.00 15.58           C  
ANISOU  765  CA  ILE A  95     1838   1943   2138    -90    -48    -39       C  
ATOM    766  C   ILE A  95      91.467  10.247 124.223  1.00 18.01           C  
ANISOU  766  C   ILE A  95     2116   2260   2466    -87    -54    -57       C  
ATOM    767  O   ILE A  95      91.352   9.034 124.449  1.00 17.28           O  
ANISOU  767  O   ILE A  95     2019   2167   2382    -76    -67    -63       O  
ATOM    768  CB  ILE A  95      90.764  11.649 126.240  1.00 17.39           C  
ANISOU  768  CB  ILE A  95     2082   2155   2369    -93    -67    -37       C  
ATOM    769  CG1 ILE A  95      92.019  12.593 126.317  1.00 17.81           C  
ANISOU  769  CG1 ILE A  95     2125   2207   2433   -108    -66    -44       C  
ATOM    770  CG2 ILE A  95      90.959  10.466 127.188  1.00 17.04           C  
ANISOU  770  CG2 ILE A  95     2037   2103   2335    -84    -92    -43       C  
ATOM    771  CD1 ILE A  95      91.699  13.994 125.778  1.00 19.56           C  
ANISOU  771  CD1 ILE A  95     2360   2431   2642   -119    -43    -34       C  
ATOM    772  N   THR A  96      92.435  10.765 123.456  1.00 17.64           N  
ANISOU  772  N   THR A  96     2050   2223   2429    -98    -43    -66       N  
ATOM    773  CA  THR A  96      93.443   9.919 122.813  1.00 17.28           C  
ANISOU  773  CA  THR A  96     1974   2189   2403    -97    -45    -85       C  
ATOM    774  C   THR A  96      94.693   9.771 123.677  1.00 18.80           C  
ANISOU  774  C   THR A  96     2153   2375   2616    -99    -66    -98       C  
ATOM    775  O   THR A  96      95.378  10.773 123.955  1.00 20.98           O  
ANISOU  775  O   THR A  96     2428   2648   2894   -113    -64   -100       O  
ATOM    776  CB  THR A  96      93.878  10.521 121.446  1.00 22.09           C  
ANISOU  776  CB  THR A  96     2568   2815   3012   -108    -20    -91       C  
ATOM    777  CG2 THR A  96      94.941   9.673 120.730  1.00 21.17           C  
ANISOU  777  CG2 THR A  96     2418   2711   2916   -108    -20   -112       C  
ATOM    778  OG1 THR A  96      92.741  10.650 120.613  1.00 24.86           O  
ANISOU  778  OG1 THR A  96     2931   3173   3343   -105     -2    -79       O  
ATOM    779  N   LEU A  97      94.993   8.553 124.077  1.00 18.58           N  
ANISOU  779  N   LEU A  97     2114   2343   2602    -87    -86   -108       N  
ATOM    780  CA  LEU A  97      96.242   8.227 124.782  1.00 18.51           C  
ANISOU  780  CA  LEU A  97     2088   2331   2615    -86   -108   -123       C  
ATOM    781  C   LEU A  97      97.356   8.197 123.718  1.00 24.06           C  
ANISOU  781  C   LEU A  97     2757   3051   3335    -92    -96   -142       C  
ATOM    782  O   LEU A  97      97.347   7.329 122.850  1.00 23.63           O  
ANISOU  782  O   LEU A  97     2686   3006   3287    -85    -90   -151       O  
ATOM    783  CB  LEU A  97      96.117   6.875 125.456  1.00 18.91           C  
ANISOU  783  CB  LEU A  97     2139   2372   2673    -68   -133   -126       C  
ATOM    784  CG  LEU A  97      97.367   6.371 126.240  1.00 21.93           C  
ANISOU  784  CG  LEU A  97     2504   2749   3078    -62   -160   -140       C  
ATOM    785  CD1 LEU A  97      97.696   7.282 127.415  1.00 22.20           C  
ANISOU  785  CD1 LEU A  97     2552   2774   3109    -71   -174   -135       C  
ATOM    786  CD2 LEU A  97      97.180   4.946 126.721  1.00 22.96           C  
ANISOU  786  CD2 LEU A  97     2638   2870   3217    -43   -182   -142       C  
ATOM    787  N   ALA A  98      98.282   9.153 123.774  1.00 23.61           N  
ANISOU  787  N   ALA A  98     2689   2998   3284   -108    -92   -149       N  
ATOM    788  CA  ALA A  98      99.371   9.272 122.803  1.00 25.91           C  
ANISOU  788  CA  ALA A  98     2948   3305   3590   -118    -79   -168       C  
ATOM    789  C   ALA A  98     100.562   8.399 123.158  1.00 29.06           C  
ANISOU  789  C   ALA A  98     3317   3708   4016   -110   -101   -190       C  
ATOM    790  O   ALA A  98     101.226   7.865 122.257  1.00 30.14           O  
ANISOU  790  O   ALA A  98     3426   3859   4168   -109    -93   -209       O  
ATOM    791  CB  ALA A  98      99.806  10.720 122.703  1.00 27.50           C  
ANISOU  791  CB  ALA A  98     3153   3510   3786   -140    -63   -166       C  
ATOM    792  N   ASP A  99     100.838   8.239 124.462  1.00 23.72           N  
ANISOU  792  N   ASP A  99     2648   3018   3345   -103   -129   -189       N  
ATOM    793  CA  ASP A  99     102.002   7.489 124.934  1.00 23.49           C  
ANISOU  793  CA  ASP A  99     2593   2992   3342    -93   -154   -210       C  
ATOM    794  C   ASP A  99     101.887   7.121 126.400  1.00 25.03           C  
ANISOU  794  C   ASP A  99     2805   3169   3537    -81   -187   -202       C  
ATOM    795  O   ASP A  99     101.019   7.622 127.114  1.00 22.94           O  
ANISOU  795  O   ASP A  99     2572   2891   3252    -84   -189   -182       O  
ATOM    796  CB  ASP A  99     103.256   8.354 124.717  1.00 25.01           C  
ANISOU  796  CB  ASP A  99     2759   3197   3547   -112   -147   -227       C  
ATOM    797  CG  ASP A  99     104.557   7.616 124.439  1.00 29.70           C  
ANISOU  797  CG  ASP A  99     3312   3803   4170   -105   -158   -255       C  
ATOM    798  OD1 ASP A  99     104.632   6.398 124.736  1.00 28.95           O  
ANISOU  798  OD1 ASP A  99     3209   3703   4087    -83   -180   -261       O  
ATOM    799  OD2 ASP A  99     105.536   8.288 124.084  1.00 33.55           O1-
ANISOU  799  OD2 ASP A  99     3776   4304   4668   -122   -148   -271       O1-
ATOM    800  N   ILE A 100     102.765   6.229 126.865  1.00 22.90           N  
ANISOU  800  N   ILE A 100     2515   2898   3288    -67   -213   -217       N  
ATOM    801  CA  ILE A 100     102.861   5.795 128.238  1.00 23.43           C  
ANISOU  801  CA  ILE A 100     2595   2950   3357    -54   -247   -212       C  
ATOM    802  C   ILE A 100     104.356   5.805 128.517  1.00 29.05           C  
ANISOU  802  C   ILE A 100     3273   3671   4093    -54   -265   -235       C  
ATOM    803  O   ILE A 100     105.113   5.106 127.833  1.00 28.37           O  
ANISOU  803  O   ILE A 100     3155   3596   4027    -46   -265   -255       O  
ATOM    804  CB  ILE A 100     102.251   4.396 128.497  1.00 27.22           C  
ANISOU  804  CB  ILE A 100     3087   3418   3838    -31   -264   -206       C  
ATOM    805  CG1 ILE A 100     100.804   4.261 127.942  1.00 27.23           C  
ANISOU  805  CG1 ILE A 100     3114   3415   3819    -31   -242   -188       C  
ATOM    806  CG2 ILE A 100     102.330   3.996 129.977  1.00 29.36           C  
ANISOU  806  CG2 ILE A 100     3375   3671   4108    -19   -299   -199       C  
ATOM    807  CD1 ILE A 100     100.424   2.803 127.641  1.00 34.50           C  
ANISOU  807  CD1 ILE A 100     4034   4329   4747    -11   -248   -191       C  
ATOM    808  N   VAL A 101     104.784   6.635 129.473  1.00 24.12           N  
ANISOU  808  N   VAL A 101     2655   3044   3465    -65   -278   -234       N  
ATOM    809  CA  VAL A 101     106.207   6.683 129.855  1.00 23.65           C  
ANISOU  809  CA  VAL A 101     2564   2995   3428    -65   -298   -257       C  
ATOM    810  C   VAL A 101     106.340   6.422 131.365  1.00 28.45           C  
ANISOU  810  C   VAL A 101     3188   3589   4034    -54   -336   -251       C  
ATOM    811  O   VAL A 101     105.357   6.527 132.087  1.00 27.17           O  
ANISOU  811  O   VAL A 101     3062   3410   3850    -53   -341   -229       O  
ATOM    812  CB  VAL A 101     106.877   7.999 129.407  1.00 26.55           C  
ANISOU  812  CB  VAL A 101     2915   3377   3797    -93   -276   -268       C  
ATOM    813  CG1 VAL A 101     106.776   8.223 127.895  1.00 26.40           C  
ANISOU  813  CG1 VAL A 101     2881   3372   3778   -104   -239   -274       C  
ATOM    814  CG2 VAL A 101     106.319   9.198 130.174  1.00 26.02           C  
ANISOU  814  CG2 VAL A 101     2881   3300   3708   -110   -272   -250       C  
ATOM    815  N   LYS A 102     107.544   6.044 131.855  1.00 26.98           N  
ANISOU  815  N   LYS A 102     2974   3409   3869    -45   -363   -270       N  
ATOM    816  CA  LYS A 102     107.746   5.835 133.294  1.00 26.97           C  
ANISOU  816  CA  LYS A 102     2987   3396   3864    -34   -401   -265       C  
ATOM    817  C   LYS A 102     108.267   7.177 133.803  1.00 28.41           C  
ANISOU  817  C   LYS A 102     3168   3586   4042    -58   -399   -270       C  
ATOM    818  O   LYS A 102     109.261   7.668 133.262  1.00 28.55           O  
ANISOU  818  O   LYS A 102     3151   3621   4075    -71   -389   -291       O  
ATOM    819  CB  LYS A 102     108.796   4.722 133.561  1.00 30.76           C  
ANISOU  819  CB  LYS A 102     3437   3879   4370    -10   -434   -284       C  
ATOM    820  CG  LYS A 102     108.930   4.335 135.029  1.00 47.33           C  
ANISOU  820  CG  LYS A 102     5554   5964   6464      5   -475   -276       C  
ATOM    821  CD  LYS A 102     109.995   3.260 135.220  1.00 62.41           C  
ANISOU  821  CD  LYS A 102     7434   7879   8401     31   -508   -296       C  
ATOM    822  CE  LYS A 102     110.147   2.828 136.661  1.00 78.71           C  
ANISOU  822  CE  LYS A 102     9517   9929  10460     47   -551   -287       C  
ATOM    823  NZ  LYS A 102     109.038   1.936 137.102  1.00 91.01           N1+
ANISOU  823  NZ  LYS A 102    11115  11462  12001     63   -560   -262       N1+
ATOM    824  N   ASP A 103     107.594   7.802 134.794  1.00 24.13           N  
ANISOU  824  N   ASP A 103     2661   3030   3476    -66   -405   -251       N  
ATOM    825  CA  ASP A 103     108.045   9.097 135.296  1.00 23.38           C  
ANISOU  825  CA  ASP A 103     2566   2941   3376    -90   -402   -256       C  
ATOM    826  C   ASP A 103     109.312   8.902 136.118  1.00 26.82           C  
ANISOU  826  C   ASP A 103     2976   3384   3828    -84   -437   -275       C  
ATOM    827  O   ASP A 103     109.349   8.033 136.970  1.00 26.46           O  
ANISOU  827  O   ASP A 103     2939   3330   3784    -63   -471   -271       O  
ATOM    828  CB  ASP A 103     106.977   9.826 136.096  1.00 22.82           C  
ANISOU  828  CB  ASP A 103     2540   2854   3277   -101   -398   -232       C  
ATOM    829  CG  ASP A 103     107.464  11.188 136.546  1.00 23.23           C  
ANISOU  829  CG  ASP A 103     2592   2911   3324   -127   -392   -239       C  
ATOM    830  OD1 ASP A 103     107.425  12.127 135.738  1.00 23.80           O  
ANISOU  830  OD1 ASP A 103     2660   2989   3394   -147   -360   -241       O  
ATOM    831  OD2 ASP A 103     107.895  11.310 137.713  1.00 27.92           O1-
ANISOU  831  OD2 ASP A 103     3191   3502   3915   -126   -421   -241       O1-
ATOM    832  N   PRO A 104     110.378   9.683 135.829  1.00 24.20           N  
ANISOU  832  N   PRO A 104     2613   3071   3511   -103   -430   -298       N  
ATOM    833  CA  PRO A 104     111.657   9.456 136.525  1.00 25.56           C  
ANISOU  833  CA  PRO A 104     2755   3255   3702    -96   -464   -320       C  
ATOM    834  C   PRO A 104     111.650   9.784 138.004  1.00 30.63           C  
ANISOU  834  C   PRO A 104     3421   3888   4330    -97   -494   -312       C  
ATOM    835  O   PRO A 104     112.464   9.228 138.746  1.00 32.15           O  
ANISOU  835  O   PRO A 104     3596   4085   4534    -82   -530   -324       O  
ATOM    836  CB  PRO A 104     112.637  10.324 135.737  1.00 26.62           C  
ANISOU  836  CB  PRO A 104     2852   3410   3851   -120   -441   -345       C  
ATOM    837  CG  PRO A 104     111.815  11.404 135.155  1.00 30.69           C  
ANISOU  837  CG  PRO A 104     3392   3920   4348   -146   -401   -330       C  
ATOM    838  CD  PRO A 104     110.513  10.705 134.778  1.00 25.11           C  
ANISOU  838  CD  PRO A 104     2715   3198   3627   -129   -390   -305       C  
ATOM    839  N   VAL A 105     110.735  10.655 138.430  1.00 24.92           N  
ANISOU  839  N   VAL A 105     2736   3152   3581   -114   -479   -292       N  
ATOM    840  CA  VAL A 105     110.641  11.073 139.822  1.00 25.35           C  
ANISOU  840  CA  VAL A 105     2816   3198   3619   -118   -504   -284       C  
ATOM    841  C   VAL A 105     109.738  10.160 140.631  1.00 30.46           C  
ANISOU  841  C   VAL A 105     3499   3826   4250    -95   -526   -261       C  
ATOM    842  O   VAL A 105     110.177   9.635 141.664  1.00 32.52           O  
ANISOU  842  O   VAL A 105     3761   4085   4511    -81   -565   -263       O  
ATOM    843  CB  VAL A 105     110.216  12.553 139.952  1.00 27.53           C  
ANISOU  843  CB  VAL A 105     3113   3470   3876   -149   -477   -277       C  
ATOM    844  CG1 VAL A 105     110.020  12.961 141.424  1.00 26.84           C  
ANISOU  844  CG1 VAL A 105     3055   3374   3770   -154   -502   -268       C  
ATOM    845  CG2 VAL A 105     111.228  13.454 139.269  1.00 27.12           C  
ANISOU  845  CG2 VAL A 105     3026   3438   3841   -173   -458   -302       C  
ATOM    846  N   SER A 106     108.490   9.965 140.180  1.00 25.99           N  
ANISOU  846  N   SER A 106     2960   3245   3668    -93   -504   -239       N  
ATOM    847  CA  SER A 106     107.538   9.141 140.940  1.00 26.82           C  
ANISOU  847  CA  SER A 106     3103   3332   3757    -74   -521   -217       C  
ATOM    848  C   SER A 106     107.765   7.647 140.758  1.00 33.18           C  
ANISOU  848  C   SER A 106     3896   4135   4577    -45   -543   -219       C  
ATOM    849  O   SER A 106     107.290   6.858 141.585  1.00 34.86           O  
ANISOU  849  O   SER A 106     4134   4332   4778    -28   -567   -205       O  
ATOM    850  CB  SER A 106     106.121   9.465 140.493  1.00 26.85           C  
ANISOU  850  CB  SER A 106     3139   3323   3740    -82   -488   -195       C  
ATOM    851  OG  SER A 106     105.973   8.985 139.173  1.00 30.10           O  
ANISOU  851  OG  SER A 106     3532   3740   4164    -76   -465   -199       O  
ATOM    852  N   ARG A 107     108.439   7.281 139.689  1.00 30.38           N  
ANISOU  852  N   ARG A 107     3503   3793   4246    -39   -533   -237       N  
ATOM    853  CA  ARG A 107     108.716   5.914 139.310  1.00 31.11           C  
ANISOU  853  CA  ARG A 107     3579   3884   4357    -12   -549   -243       C  
ATOM    854  C   ARG A 107     107.408   5.142 138.987  1.00 35.66           C  
ANISOU  854  C   ARG A 107     4186   4442   4920      0   -536   -221       C  
ATOM    855  O   ARG A 107     107.334   3.946 139.083  1.00 37.97           O  
ANISOU  855  O   ARG A 107     4482   4726   5219     23   -554   -218       O  
ATOM    856  CB  ARG A 107     109.551   5.205 140.365  1.00 34.28           C  
ANISOU  856  CB  ARG A 107     3974   4284   4768      9   -596   -250       C  
ATOM    857  CG  ARG A 107     110.690   6.051 140.939  1.00 46.51           C  
ANISOU  857  CG  ARG A 107     5498   5849   6324     -4   -612   -269       C  
ATOM    858  CD  ARG A 107     111.225   5.430 142.231  1.00 60.54           C  
ANISOU  858  CD  ARG A 107     7281   7620   8100     16   -661   -269       C  
ATOM    859  NE  ARG A 107     112.345   4.590 141.888  1.00 66.63           N  
ANISOU  859  NE  ARG A 107     8011   8404   8902     38   -682   -291       N  
ATOM    860  CZ  ARG A 107     112.425   3.315 142.158  1.00 76.63           C  
ANISOU  860  CZ  ARG A 107     9281   9659  10176     69   -711   -288       C  
ATOM    861  NH1 ARG A 107     111.482   2.726 142.844  1.00 65.57           N1+
ANISOU  861  NH1 ARG A 107     7924   8236   8755     80   -723   -262       N1+
ATOM    862  NH2 ARG A 107     113.473   2.664 141.788  1.00 59.71           N  
ANISOU  862  NH2 ARG A 107     7097   7528   8062     88   -728   -310       N  
ATOM    863  N   THR A 108     106.400   5.901 138.617  1.00 29.11           N  
ANISOU  863  N   THR A 108     3380   3610   4072    -19   -503   -207       N  
ATOM    864  CA  THR A 108     105.110   5.390 138.224  1.00 29.44           C  
ANISOU  864  CA  THR A 108     3449   3638   4099    -13   -485   -187       C  
ATOM    865  C   THR A 108     104.825   5.722 136.781  1.00 32.49           C  
ANISOU  865  C   THR A 108     3820   4035   4491    -23   -446   -192       C  
ATOM    866  O   THR A 108     105.447   6.513 136.160  1.00 29.70           O  
ANISOU  866  O   THR A 108     3442   3697   4147    -38   -429   -206       O  
ATOM    867  CB  THR A 108     103.945   5.966 139.067  1.00 34.49           C  
ANISOU  867  CB  THR A 108     4134   4263   4708    -24   -480   -164       C  
ATOM    868  CG2 THR A 108     104.146   5.727 140.514  1.00 36.47           C  
ANISOU  868  CG2 THR A 108     4404   4503   4950    -17   -516   -158       C  
ATOM    869  OG1 THR A 108     103.802   7.362 138.832  1.00 35.82           O  
ANISOU  869  OG1 THR A 108     4304   4438   4867    -49   -454   -164       O  
ATOM    870  N   PRO A 109     103.759   5.013 136.265  1.00 30.57           N  
ANISOU  870  N   PRO A 109     3595   3783   4240    -14   -432   -178       N  
ATOM    871  CA  PRO A 109     103.409   5.332 134.882  1.00 29.70           C  
ANISOU  871  CA  PRO A 109     3471   3683   4131    -24   -395   -181       C  
ATOM    872  C   PRO A 109     102.854   6.765 134.687  1.00 28.35           C  
ANISOU  872  C   PRO A 109     3315   3515   3942    -49   -366   -172       C  
ATOM    873  O   PRO A 109     102.163   7.276 135.527  1.00 28.14           O  
ANISOU  873  O   PRO A 109     3319   3477   3894    -55   -369   -157       O  
ATOM    874  CB  PRO A 109     102.319   4.305 134.547  1.00 32.09           C  
ANISOU  874  CB  PRO A 109     3794   3974   4426     -9   -388   -168       C  
ATOM    875  CG  PRO A 109     102.608   3.200 135.427  1.00 37.11           C  
ANISOU  875  CG  PRO A 109     4435   4597   5069     12   -424   -167       C  
ATOM    876  CD  PRO A 109     102.885   3.843 136.711  1.00 33.25           C  
ANISOU  876  CD  PRO A 109     3962   4104   4570      5   -445   -162       C  
ATOM    877  N   ALA A 110     103.196   7.385 133.583  1.00 23.31           N  
ANISOU  877  N   ALA A 110     2654   2892   3312    -62   -339   -183       N  
ATOM    878  CA  ALA A 110     102.720   8.703 133.207  1.00 22.94           C  
ANISOU  878  CA  ALA A 110     2619   2847   3249    -84   -310   -175       C  
ATOM    879  C   ALA A 110     102.045   8.540 131.859  1.00 25.80           C  
ANISOU  879  C   ALA A 110     2978   3216   3608    -84   -279   -172       C  
ATOM    880  O   ALA A 110     102.674   8.132 130.874  1.00 24.99           O  
ANISOU  880  O   ALA A 110     2845   3127   3524    -82   -270   -187       O  
ATOM    881  CB  ALA A 110     103.848   9.728 133.135  1.00 24.50           C  
ANISOU  881  CB  ALA A 110     2793   3057   3457   -103   -305   -192       C  
ATOM    882  N   LEU A 111     100.719   8.788 131.836  1.00 21.89           N  
ANISOU  882  N   LEU A 111     2515   2712   3091    -86   -263   -151       N  
ATOM    883  CA  LEU A 111      99.944   8.682 130.619  1.00 20.78           C  
ANISOU  883  CA  LEU A 111     2374   2577   2944    -86   -235   -146       C  
ATOM    884  C   LEU A 111      99.991  10.003 129.916  1.00 22.22           C  
ANISOU  884  C   LEU A 111     2554   2767   3119   -107   -206   -145       C  
ATOM    885  O   LEU A 111      99.772  11.042 130.550  1.00 22.78           O  
ANISOU  885  O   LEU A 111     2646   2832   3178   -120   -204   -136       O  
ATOM    886  CB  LEU A 111      98.474   8.317 130.957  1.00 19.77           C  
ANISOU  886  CB  LEU A 111     2281   2436   2795    -78   -232   -125       C  
ATOM    887  CG  LEU A 111      98.254   7.025 131.705  1.00 23.99           C  
ANISOU  887  CG  LEU A 111     2824   2958   3331    -59   -259   -122       C  
ATOM    888  CD1 LEU A 111      96.770   6.820 131.999  1.00 24.20           C  
ANISOU  888  CD1 LEU A 111     2885   2974   3336    -55   -252   -102       C  
ATOM    889  CD2 LEU A 111      98.821   5.824 130.953  1.00 28.18           C  
ANISOU  889  CD2 LEU A 111     3327   3496   3883    -44   -264   -137       C  
ATOM    890  N   VAL A 112     100.310   9.999 128.635  1.00 19.79           N  
ANISOU  890  N   VAL A 112     2225   2475   2821   -111   -185   -155       N  
ATOM    891  CA  VAL A 112     100.413  11.187 127.826  1.00 20.99           C  
ANISOU  891  CA  VAL A 112     2374   2635   2967   -131   -156   -155       C  
ATOM    892  C   VAL A 112      99.188  11.205 126.923  1.00 23.56           C  
ANISOU  892  C   VAL A 112     2716   2962   3275   -129   -131   -140       C  
ATOM    893  O   VAL A 112      98.980  10.259 126.158  1.00 22.03           O  
ANISOU  893  O   VAL A 112     2510   2775   3085   -117   -127   -144       O  
ATOM    894  CB  VAL A 112     101.713  11.194 126.993  1.00 26.29           C  
ANISOU  894  CB  VAL A 112     3007   3324   3659   -140   -148   -178       C  
ATOM    895  CG1 VAL A 112     101.832  12.477 126.183  1.00 26.91           C  
ANISOU  895  CG1 VAL A 112     3086   3410   3730   -163   -117   -177       C  
ATOM    896  CG2 VAL A 112     102.933  11.014 127.894  1.00 26.08           C  
ANISOU  896  CG2 VAL A 112     2960   3298   3651   -140   -176   -195       C  
ATOM    897  N   PHE A 113      98.407  12.282 127.002  1.00 20.49           N  
ANISOU  897  N   PHE A 113     2353   2566   2865   -139   -116   -123       N  
ATOM    898  CA  PHE A 113      97.195  12.456 126.211  1.00 19.70           C  
ANISOU  898  CA  PHE A 113     2271   2468   2748   -137    -93   -108       C  
ATOM    899  C   PHE A 113      97.322  13.580 125.210  1.00 28.26           C  
ANISOU  899  C   PHE A 113     3353   3559   3824   -154    -64   -106       C  
ATOM    900  O   PHE A 113      98.046  14.547 125.459  1.00 27.04           O  
ANISOU  900  O   PHE A 113     3198   3404   3674   -170    -61   -111       O  
ATOM    901  CB  PHE A 113      96.019  12.796 127.128  1.00 20.57           C  
ANISOU  901  CB  PHE A 113     2416   2561   2837   -132    -98    -88       C  
ATOM    902  CG  PHE A 113      95.664  11.710 128.096  1.00 20.34           C  
ANISOU  902  CG  PHE A 113     2395   2523   2809   -116   -124    -86       C  
ATOM    903  CD1 PHE A 113      94.941  10.589 127.680  1.00 20.81           C  
ANISOU  903  CD1 PHE A 113     2454   2585   2867   -101   -124    -84       C  
ATOM    904  CD2 PHE A 113      96.051  11.785 129.427  1.00 20.68           C  
ANISOU  904  CD2 PHE A 113     2447   2555   2856   -117   -148    -87       C  
ATOM    905  CE1 PHE A 113      94.569   9.607 128.591  1.00 21.29           C  
ANISOU  905  CE1 PHE A 113     2526   2635   2927    -88   -147    -81       C  
ATOM    906  CE2 PHE A 113      95.727  10.763 130.327  1.00 22.47           C  
ANISOU  906  CE2 PHE A 113     2683   2772   3081   -102   -172    -84       C  
ATOM    907  CZ  PHE A 113      94.954   9.696 129.908  1.00 19.26           C  
ANISOU  907  CZ  PHE A 113     2279   2366   2672    -88   -170    -80       C  
ATOM    908  N   GLU A 114      96.521  13.531 124.127  1.00 27.63           N  
ANISOU  908  N   GLU A 114     3279   3488   3733   -150    -43    -98       N  
ATOM    909  CA  GLU A 114      96.445  14.630 123.160  1.00 29.47           C  
ANISOU  909  CA  GLU A 114     3516   3726   3954   -165    -15    -92       C  
ATOM    910  C   GLU A 114      95.999  15.857 123.938  1.00 34.50           C  
ANISOU  910  C   GLU A 114     4183   4348   4579   -174    -13    -77       C  
ATOM    911  O   GLU A 114      95.272  15.739 124.936  1.00 33.76           O  
ANISOU  911  O   GLU A 114     4110   4242   4477   -164    -27    -67       O  
ATOM    912  CB  GLU A 114      95.397  14.335 122.066  1.00 30.92           C  
ANISOU  912  CB  GLU A 114     3707   3919   4124   -157      3    -82       C  
ATOM    913  CG  GLU A 114      93.954  14.429 122.573  1.00 35.79           C  
ANISOU  913  CG  GLU A 114     4354   4525   4720   -145      0    -62       C  
ATOM    914  CD  GLU A 114      92.856  14.063 121.600  1.00 49.50           C  
ANISOU  914  CD  GLU A 114     6095   6270   6441   -134     15    -53       C  
ATOM    915  OE1 GLU A 114      92.884  14.554 120.448  1.00 44.86           O  
ANISOU  915  OE1 GLU A 114     5503   5694   5847   -142     36    -51       O  
ATOM    916  OE2 GLU A 114      91.945  13.304 122.007  1.00 26.53           O1-
ANISOU  916  OE2 GLU A 114     3195   3358   3527   -120      4    -47       O1-
ATOM    917  N   HIS A 115      96.445  17.028 123.506  1.00 33.78           N  
ANISOU  917  N   HIS A 115     4094   4256   4483   -192      6    -77       N  
ATOM    918  CA  HIS A 115      96.069  18.235 124.209  1.00 34.79           C  
ANISOU  918  CA  HIS A 115     4250   4368   4600   -201     10    -64       C  
ATOM    919  C   HIS A 115      94.624  18.625 123.994  1.00 36.87           C  
ANISOU  919  C   HIS A 115     4543   4625   4841   -191     21    -42       C  
ATOM    920  O   HIS A 115      94.119  18.598 122.878  1.00 35.41           O  
ANISOU  920  O   HIS A 115     4358   4449   4646   -187     39    -36       O  
ATOM    921  CB  HIS A 115      96.978  19.408 123.818  1.00 37.15           C  
ANISOU  921  CB  HIS A 115     4546   4667   4902   -225     27    -69       C  
ATOM    922  CG  HIS A 115      96.557  20.715 124.413  1.00 41.51           C  
ANISOU  922  CG  HIS A 115     5129   5201   5441   -234     34    -56       C  
ATOM    923  CD2 HIS A 115      96.581  21.127 125.700  1.00 44.12           C  
ANISOU  923  CD2 HIS A 115     5474   5517   5772   -237     19    -55       C  
ATOM    924  ND1 HIS A 115      95.991  21.708 123.638  1.00 43.90           N  
ANISOU  924  ND1 HIS A 115     5453   5500   5729   -241     59    -41       N  
ATOM    925  CE1 HIS A 115      95.715  22.698 124.469  1.00 43.61           C  
ANISOU  925  CE1 HIS A 115     5441   5445   5684   -247     59    -33       C  
ATOM    926  NE2 HIS A 115      96.042  22.393 125.720  1.00 43.97           N  
ANISOU  926  NE2 HIS A 115     5484   5484   5738   -245     35    -41       N  
ATOM    927  N   VAL A 116      93.966  18.971 125.077  1.00 33.55           N  
ANISOU  927  N   VAL A 116     4146   4188   4411   -186     10    -32       N  
ATOM    928  CA  VAL A 116      92.627  19.534 125.050  1.00 33.93           C  
ANISOU  928  CA  VAL A 116     4223   4229   4439   -178     21    -13       C  
ATOM    929  C   VAL A 116      92.753  20.819 125.858  1.00 40.10           C  
ANISOU  929  C   VAL A 116     5027   4993   5217   -190     23     -8       C  
ATOM    930  O   VAL A 116      93.671  20.932 126.678  1.00 39.91           O  
ANISOU  930  O   VAL A 116     4996   4964   5205   -201     10    -20       O  
ATOM    931  CB  VAL A 116      91.471  18.607 125.530  1.00 39.31           C  
ANISOU  931  CB  VAL A 116     4914   4909   5112   -157      8     -6       C  
ATOM    932  CG1 VAL A 116      90.112  19.212 125.179  1.00 39.60           C  
ANISOU  932  CG1 VAL A 116     4976   4943   5129   -149     23     12       C  
ATOM    933  CG2 VAL A 116      91.574  17.231 124.895  1.00 39.08           C  
ANISOU  933  CG2 VAL A 116     4861   4896   5091   -147      2    -15       C  
ATOM    934  N   ASN A 117      91.895  21.807 125.580  1.00 37.54           N  
ANISOU  934  N   ASN A 117     4728   4660   4876   -190     40      7       N  
ATOM    935  CA  ASN A 117      91.891  23.084 126.294  1.00 38.78           C  
ANISOU  935  CA  ASN A 117     4909   4799   5028   -201     44     13       C  
ATOM    936  C   ASN A 117      91.789  22.813 127.811  1.00 43.82           C  
ANISOU  936  C   ASN A 117     5555   5427   5668   -197     21      9       C  
ATOM    937  O   ASN A 117      91.167  21.823 128.212  1.00 43.34           O  
ANISOU  937  O   ASN A 117     5492   5369   5605   -182      7     10       O  
ATOM    938  CB  ASN A 117      90.710  23.934 125.815  1.00 39.38           C  
ANISOU  938  CB  ASN A 117     5011   4867   5084   -193     62     32       C  
ATOM    939  CG  ASN A 117      91.030  25.398 125.661  1.00 73.41           C  
ANISOU  939  CG  ASN A 117     9339   9162   9389   -209     80     37       C  
ATOM    940  ND2 ASN A 117      90.374  26.230 126.454  1.00 69.96           N  
ANISOU  940  ND2 ASN A 117     8930   8707   8943   -207     80     46       N  
ATOM    941  OD1 ASN A 117      91.831  25.806 124.810  1.00 67.62           O  
ANISOU  941  OD1 ASN A 117     8597   8433   8661   -224     95     33       O  
ATOM    942  N   ASN A 118      92.419  23.651 128.647  1.00 40.88           N  
ANISOU  942  N   ASN A 118     5191   5041   5299   -213     18      4       N  
ATOM    943  CA  ASN A 118      92.362  23.454 130.097  1.00 40.92           C  
ANISOU  943  CA  ASN A 118     5205   5037   5306   -211     -4      0       C  
ATOM    944  C   ASN A 118      91.020  23.948 130.701  1.00 42.99           C  
ANISOU  944  C   ASN A 118     5499   5285   5550   -200     -1     15       C  
ATOM    945  O   ASN A 118      90.993  24.518 131.798  1.00 44.27           O  
ANISOU  945  O   ASN A 118     5677   5433   5709   -206     -8     14       O  
ATOM    946  CB  ASN A 118      93.595  24.059 130.799  1.00 44.28           C  
ANISOU  946  CB  ASN A 118     5625   5456   5743   -232    -11    -14       C  
ATOM    947  CG  ASN A 118      93.699  23.729 132.276  1.00 77.05           C  
ANISOU  947  CG  ASN A 118     9781   9600   9895   -231    -37    -19       C  
ATOM    948  ND2 ASN A 118      94.051  24.722 133.077  1.00 68.46           N  
ANISOU  948  ND2 ASN A 118     8707   8499   8805   -246    -37    -23       N  
ATOM    949  OD1 ASN A 118      93.416  22.607 132.722  1.00 77.19           O  
ANISOU  949  OD1 ASN A 118     9793   9623   9913   -216    -56    -20       O  
ATOM    950  N   THR A 119      89.900  23.698 129.990  1.00 35.87           N  
ANISOU  950  N   THR A 119     4603   4388   4636   -184     10     27       N  
ATOM    951  CA  THR A 119      88.573  24.064 130.471  1.00 33.80           C  
ANISOU  951  CA  THR A 119     4368   4116   4358   -172     13     39       C  
ATOM    952  C   THR A 119      87.650  22.856 130.455  1.00 33.47           C  
ANISOU  952  C   THR A 119     4321   4085   4311   -153      4     43       C  
ATOM    953  O   THR A 119      87.450  22.220 129.417  1.00 32.49           O  
ANISOU  953  O   THR A 119     4183   3976   4187   -145     10     44       O  
ATOM    954  CB  THR A 119      87.972  25.274 129.727  1.00 42.51           C  
ANISOU  954  CB  THR A 119     5490   5212   5451   -171     37     52       C  
ATOM    955  CG2 THR A 119      87.839  25.046 128.243  1.00 36.28           C  
ANISOU  955  CG2 THR A 119     4689   4437   4660   -165     51     58       C  
ATOM    956  OG1 THR A 119      86.671  25.535 130.263  1.00 47.97           O  
ANISOU  956  OG1 THR A 119     6203   5894   6127   -157     38     62       O  
ATOM    957  N   ASP A 120      87.095  22.549 131.607  1.00 28.99           N  
ANISOU  957  N   ASP A 120     3766   3511   3738   -148    -10     43       N  
ATOM    958  CA  ASP A 120      86.143  21.465 131.671  1.00 28.13           C  
ANISOU  958  CA  ASP A 120     3656   3410   3622   -132    -17     46       C  
ATOM    959  C   ASP A 120      84.743  22.012 131.424  1.00 29.03           C  
ANISOU  959  C   ASP A 120     3788   3522   3720   -120     -2     58       C  
ATOM    960  O   ASP A 120      84.497  23.228 131.454  1.00 26.80           O  
ANISOU  960  O   ASP A 120     3523   3228   3431   -123     11     64       O  
ATOM    961  CB  ASP A 120      86.249  20.674 132.984  1.00 30.60           C  
ANISOU  961  CB  ASP A 120     3971   3718   3937   -132    -39     40       C  
ATOM    962  CG  ASP A 120      86.018  21.484 134.232  1.00 34.79           C  
ANISOU  962  CG  ASP A 120     4526   4233   4460   -139    -44     41       C  
ATOM    963  OD1 ASP A 120      85.021  22.223 134.281  1.00 35.95           O  
ANISOU  963  OD1 ASP A 120     4692   4374   4594   -133    -30     49       O  
ATOM    964  OD2 ASP A 120      86.804  21.332 135.183  1.00 41.30           O1-
ANISOU  964  OD2 ASP A 120     5350   5053   5291   -148    -61     33       O1-
ATOM    965  N   PHE A 121      83.821  21.086 131.196  1.00 25.10           N  
ANISOU  965  N   PHE A 121     3286   3034   3215   -106     -3     61       N  
ATOM    966  CA  PHE A 121      82.431  21.372 130.904  1.00 22.84           C  
ANISOU  966  CA  PHE A 121     3013   2751   2914    -92      9     70       C  
ATOM    967  C   PHE A 121      81.738  22.070 132.074  1.00 25.30           C  
ANISOU  967  C   PHE A 121     3349   3048   3216    -92      8     73       C  
ATOM    968  O   PHE A 121      80.792  22.818 131.849  1.00 23.39           O  
ANISOU  968  O   PHE A 121     3121   2803   2962    -83     21     81       O  
ATOM    969  CB  PHE A 121      81.751  20.051 130.542  1.00 22.59           C  
ANISOU  969  CB  PHE A 121     2969   2735   2879    -80      5     69       C  
ATOM    970  CG  PHE A 121      80.457  20.167 129.777  1.00 22.93           C  
ANISOU  970  CG  PHE A 121     3015   2788   2909    -66     19     77       C  
ATOM    971  CD1 PHE A 121      80.384  20.909 128.604  1.00 26.56           C  
ANISOU  971  CD1 PHE A 121     3473   3252   3365    -62     35     84       C  
ATOM    972  CD2 PHE A 121      79.318  19.517 130.214  1.00 23.45           C  
ANISOU  972  CD2 PHE A 121     3086   2859   2965    -56     16     77       C  
ATOM    973  CE1 PHE A 121      79.184  20.998 127.883  1.00 26.66           C  
ANISOU  973  CE1 PHE A 121     3489   3276   3365    -47     46     91       C  
ATOM    974  CE2 PHE A 121      78.136  19.563 129.464  1.00 25.59           C  
ANISOU  974  CE2 PHE A 121     3357   3142   3225    -42     28     83       C  
ATOM    975  CZ  PHE A 121      78.073  20.322 128.315  1.00 23.49           C  
ANISOU  975  CZ  PHE A 121     3089   2881   2955    -36     42     90       C  
ATOM    976  N   LYS A 122      82.231  21.899 133.322  1.00 22.84           N  
ANISOU  976  N   LYS A 122     3044   2727   2908   -101     -7     66       N  
ATOM    977  CA  LYS A 122      81.614  22.570 134.457  1.00 22.24           C  
ANISOU  977  CA  LYS A 122     2991   2636   2821   -102     -8     68       C  
ATOM    978  C   LYS A 122      81.796  24.102 134.318  1.00 28.02           C  
ANISOU  978  C   LYS A 122     3738   3355   3553   -108      6     71       C  
ATOM    979  O   LYS A 122      80.935  24.864 134.771  1.00 25.96           O  
ANISOU  979  O   LYS A 122     3496   3084   3281   -103     15     75       O  
ATOM    980  CB  LYS A 122      82.168  22.043 135.792  1.00 24.32           C  
ANISOU  980  CB  LYS A 122     3258   2893   3088   -112    -28     59       C  
ATOM    981  CG  LYS A 122      81.182  22.222 136.927  1.00 30.28           C  
ANISOU  981  CG  LYS A 122     4035   3640   3829   -110    -29     60       C  
ATOM    982  CD  LYS A 122      81.704  21.691 138.245  1.00 39.59           C  
ANISOU  982  CD  LYS A 122     5221   4813   5009   -120    -50     53       C  
ATOM    983  CE  LYS A 122      80.738  22.004 139.364  1.00 51.19           C  
ANISOU  983  CE  LYS A 122     6714   6274   6463   -120    -49     54       C  
ATOM    984  NZ  LYS A 122      81.264  21.577 140.683  1.00 64.65           N1+
ANISOU  984  NZ  LYS A 122     8427   7972   8165   -131    -69     48       N1+
ATOM    985  N   GLN A 123      82.859  24.538 133.607  1.00 26.05           N  
ANISOU  985  N   GLN A 123     3479   3105   3314   -118     11     70       N  
ATOM    986  CA  GLN A 123      83.124  25.974 133.379  1.00 26.44           C  
ANISOU  986  CA  GLN A 123     3542   3140   3363   -126     26     74       C  
ATOM    987  C   GLN A 123      82.161  26.613 132.382  1.00 29.00           C  
ANISOU  987  C   GLN A 123     3875   3466   3678   -111     45     86       C  
ATOM    988  O   GLN A 123      81.978  27.836 132.386  1.00 28.80           O  
ANISOU  988  O   GLN A 123     3868   3425   3648   -113     57     92       O  
ATOM    989  CB  GLN A 123      84.568  26.187 132.888  1.00 28.80           C  
ANISOU  989  CB  GLN A 123     3827   3439   3676   -142     26     68       C  
ATOM    990  CG  GLN A 123      85.654  25.704 133.861  1.00 46.60           C  
ANISOU  990  CG  GLN A 123     6072   5693   5941   -157      6     56       C  
ATOM    991  CD  GLN A 123      85.790  26.596 135.074  1.00 74.09           C  
ANISOU  991  CD  GLN A 123     9574   9156   9419   -168      3     51       C  
ATOM    992  NE2 GLN A 123      86.671  27.582 134.990  1.00 71.35           N  
ANISOU  992  NE2 GLN A 123     9230   8799   9080   -185     10     48       N  
ATOM    993  OE1 GLN A 123      85.116  26.410 136.095  1.00 70.71           O  
ANISOU  993  OE1 GLN A 123     9160   8724   8984   -163     -6     51       O  
ATOM    994  N   LEU A 124      81.567  25.804 131.503  1.00 24.49           N  
ANISOU  994  N   LEU A 124     3290   2912   3103    -98     47     90       N  
ATOM    995  CA  LEU A 124      80.736  26.314 130.421  1.00 24.34           C  
ANISOU  995  CA  LEU A 124     3277   2898   3075    -83     64    102       C  
ATOM    996  C   LEU A 124      79.260  25.920 130.503  1.00 26.29           C  
ANISOU  996  C   LEU A 124     3528   3154   3309    -63     64    106       C  
ATOM    997  O   LEU A 124      78.425  26.663 129.981  1.00 24.51           O  
ANISOU  997  O   LEU A 124     3312   2925   3074    -50     77    115       O  
ATOM    998  CB  LEU A 124      81.305  25.700 129.139  1.00 25.55           C  
ANISOU  998  CB  LEU A 124     3407   3067   3233    -84     67    102       C  
ATOM    999  CG  LEU A 124      81.042  26.358 127.828  1.00 33.05           C  
ANISOU  999  CG  LEU A 124     4360   4021   4176    -77     84    113       C  
ATOM   1000  CD1 LEU A 124      81.942  27.571 127.653  1.00 32.57           C  
ANISOU 1000  CD1 LEU A 124     4311   3943   4120    -92     94    116       C  
ATOM   1001  CD2 LEU A 124      81.292  25.360 126.726  1.00 39.89           C  
ANISOU 1001  CD2 LEU A 124     5203   4909   5046    -75     84    112       C  
ATOM   1002  N   TYR A 125      78.942  24.734 131.091  1.00 22.98           N  
ANISOU 1002  N   TYR A 125     3098   2744   2889    -61     52     99       N  
ATOM   1003  CA  TYR A 125      77.606  24.141 130.968  1.00 22.17           C  
ANISOU 1003  CA  TYR A 125     2993   2653   2775    -44     53    100       C  
ATOM   1004  C   TYR A 125      76.446  24.904 131.612  1.00 24.82           C  
ANISOU 1004  C   TYR A 125     3350   2982   3101    -34     60    103       C  
ATOM   1005  O   TYR A 125      75.284  24.577 131.317  1.00 24.06           O  
ANISOU 1005  O   TYR A 125     3249   2897   2994    -18     64    105       O  
ATOM   1006  CB  TYR A 125      77.615  22.675 131.408  1.00 21.09           C  
ANISOU 1006  CB  TYR A 125     2842   2528   2642    -46     39     92       C  
ATOM   1007  CG  TYR A 125      77.445  22.360 132.882  1.00 20.76           C  
ANISOU 1007  CG  TYR A 125     2812   2477   2598    -53     27     86       C  
ATOM   1008  CD1 TYR A 125      78.042  23.149 133.863  1.00 23.23           C  
ANISOU 1008  CD1 TYR A 125     3140   2772   2914    -65     23     83       C  
ATOM   1009  CD2 TYR A 125      76.804  21.197 133.291  1.00 21.44           C  
ANISOU 1009  CD2 TYR A 125     2893   2573   2680    -49     19     81       C  
ATOM   1010  CE1 TYR A 125      77.906  22.844 135.214  1.00 22.56           C  
ANISOU 1010  CE1 TYR A 125     3067   2680   2826    -71     12     77       C  
ATOM   1011  CE2 TYR A 125      76.674  20.879 134.634  1.00 22.54           C  
ANISOU 1011  CE2 TYR A 125     3045   2705   2816    -56      9     76       C  
ATOM   1012  CZ  TYR A 125      77.218  21.704 135.594  1.00 27.47           C  
ANISOU 1012  CZ  TYR A 125     3684   3311   3441    -66      5     74       C  
ATOM   1013  OH  TYR A 125      77.090  21.359 136.918  1.00 29.69           O  
ANISOU 1013  OH  TYR A 125     3979   3586   3718    -74     -6     69       O  
ATOM   1014  N   GLN A 126      76.718  25.911 132.456  1.00 21.34           N  
ANISOU 1014  N   GLN A 126     2928   2521   2661    -41     61    103       N  
ATOM   1015  CA  GLN A 126      75.625  26.711 133.011  1.00 21.27           C  
ANISOU 1015  CA  GLN A 126     2938   2503   2642    -30     69    104       C  
ATOM   1016  C   GLN A 126      75.379  27.975 132.186  1.00 26.04           C  
ANISOU 1016  C   GLN A 126     3553   3098   3242    -20     84    115       C  
ATOM   1017  O   GLN A 126      74.569  28.812 132.611  1.00 25.83           O  
ANISOU 1017  O   GLN A 126     3544   3061   3209    -11     91    116       O  
ATOM   1018  CB  GLN A 126      75.936  27.119 134.456  1.00 21.74           C  
ANISOU 1018  CB  GLN A 126     3013   2544   2702    -44     63     97       C  
ATOM   1019  CG  GLN A 126      75.861  25.954 135.440  1.00 20.82           C  
ANISOU 1019  CG  GLN A 126     2892   2435   2584    -50     48     88       C  
ATOM   1020  CD  GLN A 126      74.487  25.336 135.504  1.00 26.91           C  
ANISOU 1020  CD  GLN A 126     3660   3219   3344    -36     51     87       C  
ATOM   1021  NE2 GLN A 126      74.404  24.037 135.227  1.00 21.81           N  
ANISOU 1021  NE2 GLN A 126     2997   2590   2699    -35     43     85       N  
ATOM   1022  OE1 GLN A 126      73.496  26.011 135.798  1.00 24.47           O  
ANISOU 1022  OE1 GLN A 126     3364   2907   3028    -25     60     87       O  
ATOM   1023  N   THR A 127      76.080  28.152 131.045  1.00 23.99           N  
ANISOU 1023  N   THR A 127     3286   2841   2987    -23     89    121       N  
ATOM   1024  CA  THR A 127      75.886  29.398 130.255  1.00 24.82           C  
ANISOU 1024  CA  THR A 127     3406   2937   3089    -14    104    133       C  
ATOM   1025  C   THR A 127      75.557  29.142 128.772  1.00 28.38           C  
ANISOU 1025  C   THR A 127     3844   3405   3534     -1    110    142       C  
ATOM   1026  O   THR A 127      75.440  30.076 127.974  1.00 28.57           O  
ANISOU 1026  O   THR A 127     3880   3422   3554      7    122    153       O  
ATOM   1027  CB  THR A 127      77.074  30.339 130.418  1.00 31.93           C  
ANISOU 1027  CB  THR A 127     4319   3816   3998    -33    108    134       C  
ATOM   1028  CG2 THR A 127      77.410  30.658 131.897  1.00 32.88           C  
ANISOU 1028  CG2 THR A 127     4451   3918   4122    -47    101    123       C  
ATOM   1029  OG1 THR A 127      78.200  29.761 129.787  1.00 31.27           O  
ANISOU 1029  OG1 THR A 127     4217   3741   3923    -47    105    132       O  
ATOM   1030  N   LEU A 128      75.376  27.890 128.413  1.00 21.72           N  
ANISOU 1030  N   LEU A 128     2979   2584   2690      2    103    138       N  
ATOM   1031  CA  LEU A 128      75.075  27.493 127.035  1.00 19.46           C  
ANISOU 1031  CA  LEU A 128     2679   2318   2398     13    108    145       C  
ATOM   1032  C   LEU A 128      73.678  27.838 126.593  1.00 18.96           C  
ANISOU 1032  C   LEU A 128     2620   2261   2321     38    114    152       C  
ATOM   1033  O   LEU A 128      72.755  27.893 127.412  1.00 19.10           O  
ANISOU 1033  O   LEU A 128     2645   2278   2335     47    112    147       O  
ATOM   1034  CB  LEU A 128      75.234  25.963 126.938  1.00 18.92           C  
ANISOU 1034  CB  LEU A 128     2586   2270   2334      9     98    135       C  
ATOM   1035  CG  LEU A 128      76.609  25.380 127.244  1.00 21.64           C  
ANISOU 1035  CG  LEU A 128     2919   2611   2692    -12     89    127       C  
ATOM   1036  CD1 LEU A 128      76.534  23.855 127.272  1.00 21.36           C  
ANISOU 1036  CD1 LEU A 128     2863   2595   2660    -13     79    118       C  
ATOM   1037  CD2 LEU A 128      77.632  25.803 126.210  1.00 21.92           C  
ANISOU 1037  CD2 LEU A 128     2950   2646   2732    -22     97    132       C  
ATOM   1038  N   THR A 129      73.503  27.996 125.268  1.00 17.15           N  
ANISOU 1038  N   THR A 129     2386   2044   2084     48    121    161       N  
ATOM   1039  CA  THR A 129      72.169  28.175 124.727  1.00 15.75           C  
ANISOU 1039  CA  THR A 129     2211   1880   1895     73    125    167       C  
ATOM   1040  C   THR A 129      71.466  26.811 124.656  1.00 15.37           C  
ANISOU 1040  C   THR A 129     2138   1857   1843     79    118    158       C  
ATOM   1041  O   THR A 129      72.102  25.757 124.797  1.00 15.38           O  
ANISOU 1041  O   THR A 129     2125   1868   1853     65    111    149       O  
ATOM   1042  CB  THR A 129      72.236  28.765 123.323  1.00 15.92           C  
ANISOU 1042  CB  THR A 129     2236   1906   1908     82    134    181       C  
ATOM   1043  CG2 THR A 129      72.849  30.164 123.319  1.00 21.82           C  
ANISOU 1043  CG2 THR A 129     3008   2624   2657     77    143    192       C  
ATOM   1044  OG1 THR A 129      72.974  27.858 122.518  1.00 18.06           O  
ANISOU 1044  OG1 THR A 129     2487   2193   2182     71    132    179       O  
ATOM   1045  N   ASP A 130      70.171  26.812 124.403  1.00 14.15           N  
ANISOU 1045  N   ASP A 130     1981   1716   1677    101    119    159       N  
ATOM   1046  CA  ASP A 130      69.412  25.566 124.225  1.00 12.84           C  
ANISOU 1046  CA  ASP A 130     1794   1578   1508    106    114    149       C  
ATOM   1047  C   ASP A 130      70.070  24.708 123.130  1.00 15.30           C  
ANISOU 1047  C   ASP A 130     2086   1906   1820     99    113    149       C  
ATOM   1048  O   ASP A 130      70.297  23.494 123.319  1.00 14.82           O  
ANISOU 1048  O   ASP A 130     2009   1858   1765     88    106    139       O  
ATOM   1049  CB  ASP A 130      67.946  25.903 123.877  1.00 13.11           C  
ANISOU 1049  CB  ASP A 130     1828   1626   1529    132    117    151       C  
ATOM   1050  CG  ASP A 130      67.091  24.713 123.498  1.00 16.42           C  
ANISOU 1050  CG  ASP A 130     2223   2074   1941    139    113    142       C  
ATOM   1051  OD1 ASP A 130      67.231  23.639 124.145  1.00 17.24           O  
ANISOU 1051  OD1 ASP A 130     2316   2183   2051    125    107    130       O  
ATOM   1052  OD2 ASP A 130      66.246  24.846 122.600  1.00 20.60           O1-
ANISOU 1052  OD2 ASP A 130     2746   2622   2459    158    115    146       O1-
ATOM   1053  N   TYR A 131      70.386  25.329 121.979  1.00 13.43           N  
ANISOU 1053  N   TYR A 131     1854   1672   1578    104    119    161       N  
ATOM   1054  CA  TYR A 131      70.988  24.585 120.888  1.00 12.82           C  
ANISOU 1054  CA  TYR A 131     1759   1611   1500     96    120    161       C  
ATOM   1055  C   TYR A 131      72.325  23.975 121.315  1.00 13.43           C  
ANISOU 1055  C   TYR A 131     1829   1681   1593     72    116    153       C  
ATOM   1056  O   TYR A 131      72.576  22.829 120.974  1.00 13.03           O  
ANISOU 1056  O   TYR A 131     1759   1647   1547     65    112    144       O  
ATOM   1057  CB  TYR A 131      71.201  25.518 119.668  1.00 14.37           C  
ANISOU 1057  CB  TYR A 131     1965   1807   1687    103    129    177       C  
ATOM   1058  CG  TYR A 131      71.723  24.769 118.459  1.00 14.35           C  
ANISOU 1058  CG  TYR A 131     1945   1826   1683     97    131    176       C  
ATOM   1059  CD1 TYR A 131      70.859  24.034 117.646  1.00 15.12           C  
ANISOU 1059  CD1 TYR A 131     2025   1951   1768    110    129    173       C  
ATOM   1060  CD2 TYR A 131      73.096  24.646 118.228  1.00 15.43           C  
ANISOU 1060  CD2 TYR A 131     2079   1956   1830     75    134    174       C  
ATOM   1061  CE1 TYR A 131      71.341  23.253 116.594  1.00 13.92           C  
ANISOU 1061  CE1 TYR A 131     1856   1819   1615    102    131    170       C  
ATOM   1062  CE2 TYR A 131      73.586  23.889 117.155  1.00 15.27           C  
ANISOU 1062  CE2 TYR A 131     2040   1955   1808     68    136    171       C  
ATOM   1063  CZ  TYR A 131      72.700  23.171 116.367  1.00 15.72           C  
ANISOU 1063  CZ  TYR A 131     2081   2038   1852     82    134    169       C  
ATOM   1064  OH  TYR A 131      73.134  22.401 115.321  1.00 17.22           O  
ANISOU 1064  OH  TYR A 131     2254   2249   2041     75    137    164       O  
ATOM   1065  N   ASP A 132      73.166  24.704 122.066  1.00 13.27           N  
ANISOU 1065  N   ASP A 132     1825   1636   1583     59    116    155       N  
ATOM   1066  CA  ASP A 132      74.449  24.160 122.445  1.00 13.21           C  
ANISOU 1066  CA  ASP A 132     1808   1621   1589     37    111    147       C  
ATOM   1067  C   ASP A 132      74.318  23.019 123.455  1.00 13.45           C  
ANISOU 1067  C   ASP A 132     1828   1656   1628     32     99    133       C  
ATOM   1068  O   ASP A 132      75.147  22.088 123.420  1.00 13.15           O  
ANISOU 1068  O   ASP A 132     1774   1622   1599     19     93    125       O  
ATOM   1069  CB  ASP A 132      75.419  25.256 122.936  1.00 15.62           C  
ANISOU 1069  CB  ASP A 132     2132   1901   1903     23    115    151       C  
ATOM   1070  CG  ASP A 132      76.067  26.057 121.786  1.00 16.78           C  
ANISOU 1070  CG  ASP A 132     2284   2044   2046     19    127    162       C  
ATOM   1071  OD1 ASP A 132      75.851  25.698 120.615  1.00 21.32           O  
ANISOU 1071  OD1 ASP A 132     2848   2639   2613     26    131    166       O  
ATOM   1072  OD2 ASP A 132      76.831  26.989 122.078  1.00 23.25           O1-
ANISOU 1072  OD2 ASP A 132     3119   2843   2871      7    132    166       O1-
ATOM   1073  N   ILE A 133      73.312  23.058 124.354  1.00 12.45           N  
ANISOU 1073  N   ILE A 133     1710   1526   1496     41     96    131       N  
ATOM   1074  CA  ILE A 133      73.118  21.927 125.279  1.00 11.66           C  
ANISOU 1074  CA  ILE A 133     1600   1429   1400     35     86    118       C  
ATOM   1075  C   ILE A 133      72.824  20.688 124.444  1.00 13.62           C  
ANISOU 1075  C   ILE A 133     1827   1703   1647     38     84    113       C  
ATOM   1076  O   ILE A 133      73.433  19.628 124.644  1.00 13.07           O  
ANISOU 1076  O   ILE A 133     1745   1636   1586     27     76    104       O  
ATOM   1077  CB  ILE A 133      71.972  22.213 126.266  1.00 13.93           C  
ANISOU 1077  CB  ILE A 133     1900   1712   1680     44     85    116       C  
ATOM   1078  CG1 ILE A 133      72.319  23.404 127.194  1.00 15.48           C  
ANISOU 1078  CG1 ILE A 133     2119   1882   1879     39     87    120       C  
ATOM   1079  CG2 ILE A 133      71.646  20.959 127.097  1.00 13.65           C  
ANISOU 1079  CG2 ILE A 133     1856   1683   1647     38     76    104       C  
ATOM   1080  CD1 ILE A 133      71.154  23.837 128.052  1.00 16.53           C  
ANISOU 1080  CD1 ILE A 133     2265   2011   2004     50     89    118       C  
ATOM   1081  N   ARG A 134      71.916  20.817 123.451  1.00 11.84           N  
ANISOU 1081  N   ARG A 134     1596   1495   1409     54     91    117       N  
ATOM   1082  CA  ARG A 134      71.591  19.672 122.611  1.00 12.15           C  
ANISOU 1082  CA  ARG A 134     1613   1558   1444     57     90    111       C  
ATOM   1083  C   ARG A 134      72.788  19.201 121.825  1.00 12.57           C  
ANISOU 1083  C   ARG A 134     1653   1615   1506     45     90    109       C  
ATOM   1084  O   ARG A 134      73.065  17.999 121.767  1.00 12.00           O  
ANISOU 1084  O   ARG A 134     1566   1553   1442     38     85     99       O  
ATOM   1085  CB  ARG A 134      70.451  20.014 121.641  1.00 11.72           C  
ANISOU 1085  CB  ARG A 134     1555   1522   1374     77     97    116       C  
ATOM   1086  CG  ARG A 134      69.207  20.551 122.351  1.00 13.50           C  
ANISOU 1086  CG  ARG A 134     1793   1747   1592     91     98    117       C  
ATOM   1087  CD  ARG A 134      68.140  20.810 121.356  1.00 15.91           C  
ANISOU 1087  CD  ARG A 134     2091   2072   1881    111    103    121       C  
ATOM   1088  NE  ARG A 134      67.052  21.640 121.866  1.00 14.09           N  
ANISOU 1088  NE  ARG A 134     1873   1838   1644    128    105    124       N  
ATOM   1089  CZ  ARG A 134      65.769  21.430 121.594  1.00 14.13           C  
ANISOU 1089  CZ  ARG A 134     1867   1863   1637    144    106    119       C  
ATOM   1090  NH1 ARG A 134      65.393  20.356 120.907  1.00 13.52           N1+
ANISOU 1090  NH1 ARG A 134     1769   1811   1555    144    105    111       N1+
ATOM   1091  NH2 ARG A 134      64.857  22.342 121.924  1.00 14.41           N  
ANISOU 1091  NH2 ARG A 134     1914   1895   1666    162    109    122       N  
ATOM   1092  N   PHE A 135      73.570  20.154 121.277  1.00 12.11           N  
ANISOU 1092  N   PHE A 135     1603   1548   1449     42     97    119       N  
ATOM   1093  CA  PHE A 135      74.730  19.799 120.474  1.00 13.09           C  
ANISOU 1093  CA  PHE A 135     1715   1677   1582     29     99    117       C  
ATOM   1094  C   PHE A 135      75.766  19.041 121.308  1.00 13.04           C  
ANISOU 1094  C   PHE A 135     1702   1661   1593     13     89    106       C  
ATOM   1095  O   PHE A 135      76.254  17.964 120.877  1.00 13.80           O  
ANISOU 1095  O   PHE A 135     1778   1768   1696      7     85     96       O  
ATOM   1096  CB  PHE A 135      75.327  21.111 119.909  1.00 14.84           C  
ANISOU 1096  CB  PHE A 135     1951   1887   1800     27    109    129       C  
ATOM   1097  CG  PHE A 135      76.564  20.890 119.075  1.00 17.12           C  
ANISOU 1097  CG  PHE A 135     2228   2181   2097     13    113    127       C  
ATOM   1098  CD1 PHE A 135      76.466  20.644 117.708  1.00 19.73           C  
ANISOU 1098  CD1 PHE A 135     2547   2532   2418     17    121    129       C  
ATOM   1099  CD2 PHE A 135      77.823  20.886 119.661  1.00 18.62           C  
ANISOU 1099  CD2 PHE A 135     2416   2356   2303     -5    109    120       C  
ATOM   1100  CE1 PHE A 135      77.615  20.419 116.929  1.00 21.49           C  
ANISOU 1100  CE1 PHE A 135     2758   2760   2648      3    126    125       C  
ATOM   1101  CE2 PHE A 135      78.973  20.622 118.891  1.00 21.36           C  
ANISOU 1101  CE2 PHE A 135     2749   2709   2658    -19    114    116       C  
ATOM   1102  CZ  PHE A 135      78.854  20.408 117.528  1.00 20.52           C  
ANISOU 1102  CZ  PHE A 135     2632   2623   2542    -15    123    118       C  
ATOM   1103  N   TYR A 136      76.122  19.596 122.489  1.00 12.03           N  
ANISOU 1103  N   TYR A 136     1588   1511   1471      6     83    106       N  
ATOM   1104  CA  TYR A 136      77.151  18.932 123.288  1.00 12.06           C  
ANISOU 1104  CA  TYR A 136     1585   1505   1491     -9     72     96       C  
ATOM   1105  C   TYR A 136      76.654  17.630 123.933  1.00 14.14           C  
ANISOU 1105  C   TYR A 136     1841   1774   1757     -7     61     86       C  
ATOM   1106  O   TYR A 136      77.426  16.675 124.052  1.00 13.74           O  
ANISOU 1106  O   TYR A 136     1777   1724   1718    -15     53     77       O  
ATOM   1107  CB  TYR A 136      77.769  19.891 124.287  1.00 14.06           C  
ANISOU 1107  CB  TYR A 136     1856   1735   1751    -18     70     99       C  
ATOM   1108  CG  TYR A 136      78.626  20.968 123.648  1.00 14.67           C  
ANISOU 1108  CG  TYR A 136     1939   1805   1830    -26     80    106       C  
ATOM   1109  CD1 TYR A 136      79.737  20.635 122.867  1.00 15.40           C  
ANISOU 1109  CD1 TYR A 136     2015   1904   1932    -37     82    101       C  
ATOM   1110  CD2 TYR A 136      78.349  22.313 123.855  1.00 15.95           C  
ANISOU 1110  CD2 TYR A 136     2124   1952   1986    -23     88    116       C  
ATOM   1111  CE1 TYR A 136      80.572  21.625 122.334  1.00 16.80           C  
ANISOU 1111  CE1 TYR A 136     2198   2073   2111    -47     92    106       C  
ATOM   1112  CE2 TYR A 136      79.167  23.314 123.314  1.00 17.71           C  
ANISOU 1112  CE2 TYR A 136     2354   2166   2211    -32     98    122       C  
ATOM   1113  CZ  TYR A 136      80.257  22.961 122.536  1.00 19.35           C  
ANISOU 1113  CZ  TYR A 136     2545   2381   2426    -45    100    118       C  
ATOM   1114  OH  TYR A 136      81.089  23.932 122.013  1.00 20.07           O  
ANISOU 1114  OH  TYR A 136     2643   2464   2520    -57    112    123       O  
ATOM   1115  N   MET A 137      75.370  17.534 124.272  1.00 12.46           N  
ANISOU 1115  N   MET A 137     1634   1567   1533      4     62     87       N  
ATOM   1116  CA  MET A 137      74.831  16.270 124.759  1.00 11.44           C  
ANISOU 1116  CA  MET A 137     1498   1445   1405      4     54     78       C  
ATOM   1117  C   MET A 137      74.946  15.194 123.708  1.00 12.44           C  
ANISOU 1117  C   MET A 137     1603   1591   1534      5     55     71       C  
ATOM   1118  O   MET A 137      75.308  14.068 124.037  1.00 12.70           O  
ANISOU 1118  O   MET A 137     1626   1622   1575     -1     46     62       O  
ATOM   1119  CB  MET A 137      73.359  16.456 125.115  1.00 12.99           C  
ANISOU 1119  CB  MET A 137     1703   1647   1587     16     58     80       C  
ATOM   1120  CG  MET A 137      73.141  17.066 126.470  1.00 14.37           C  
ANISOU 1120  CG  MET A 137     1897   1803   1760     13     55     81       C  
ATOM   1121  SD  MET A 137      73.457  15.926 127.830  1.00 16.90           S  
ANISOU 1121  SD  MET A 137     2221   2113   2089      1     40     71       S  
ATOM   1122  CE  MET A 137      72.235  14.784 127.566  1.00 17.69           C  
ANISOU 1122  CE  MET A 137     2310   2232   2180      7     42     64       C  
ATOM   1123  N   TYR A 138      74.706  15.529 122.432  1.00 12.01           N  
ANISOU 1123  N   TYR A 138     1541   1551   1471     13     66     76       N  
ATOM   1124  CA  TYR A 138      74.807  14.556 121.351  1.00 11.04           C  
ANISOU 1124  CA  TYR A 138     1398   1449   1350     13     68     69       C  
ATOM   1125  C   TYR A 138      76.264  14.102 121.176  1.00 11.94           C  
ANISOU 1125  C   TYR A 138     1500   1556   1480      0     64     62       C  
ATOM   1126  O   TYR A 138      76.512  12.901 121.045  1.00 12.58           O  
ANISOU 1126  O   TYR A 138     1566   1644   1569     -3     58     51       O  
ATOM   1127  CB  TYR A 138      74.278  15.172 120.069  1.00 11.63           C  
ANISOU 1127  CB  TYR A 138     1469   1540   1410     23     80     76       C  
ATOM   1128  CG  TYR A 138      74.015  14.155 118.992  1.00 12.51           C  
ANISOU 1128  CG  TYR A 138     1560   1675   1518     26     83     68       C  
ATOM   1129  CD1 TYR A 138      72.863  13.369 119.018  1.00 12.88           C  
ANISOU 1129  CD1 TYR A 138     1601   1737   1557     33     82     61       C  
ATOM   1130  CD2 TYR A 138      74.895  13.998 117.928  1.00 15.71           C  
ANISOU 1130  CD2 TYR A 138     1953   2090   1928     20     89     66       C  
ATOM   1131  CE1 TYR A 138      72.626  12.398 118.046  1.00 14.60           C  
ANISOU 1131  CE1 TYR A 138     1800   1976   1771     34     85     52       C  
ATOM   1132  CE2 TYR A 138      74.663  13.050 116.941  1.00 17.08           C  
ANISOU 1132  CE2 TYR A 138     2108   2285   2097     21     92     57       C  
ATOM   1133  CZ  TYR A 138      73.523  12.257 117.001  1.00 19.55           C  
ANISOU 1133  CZ  TYR A 138     2415   2611   2403     28     90     50       C  
ATOM   1134  OH  TYR A 138      73.294  11.326 116.014  1.00 20.99           O  
ANISOU 1134  OH  TYR A 138     2579   2815   2581     29     94     40       O  
ATOM   1135  N   GLU A 139      77.216  15.040 121.349  1.00 12.43           N  
ANISOU 1135  N   GLU A 139     1570   1604   1548     -7     65     68       N  
ATOM   1136  CA  GLU A 139      78.638  14.672 121.277  1.00 12.75           C  
ANISOU 1136  CA  GLU A 139     1598   1640   1606    -19     60     60       C  
ATOM   1137  C   GLU A 139      79.028  13.720 122.426  1.00 14.09           C  
ANISOU 1137  C   GLU A 139     1767   1798   1789    -25     44     51       C  
ATOM   1138  O   GLU A 139      79.779  12.745 122.225  1.00 13.98           O  
ANISOU 1138  O   GLU A 139     1736   1787   1788    -29     38     40       O  
ATOM   1139  CB  GLU A 139      79.499  15.935 121.317  1.00 14.33           C  
ANISOU 1139  CB  GLU A 139     1808   1827   1809    -27     65     68       C  
ATOM   1140  CG  GLU A 139      79.351  16.757 120.031  1.00 16.10           C  
ANISOU 1140  CG  GLU A 139     2033   2062   2021    -24     81     77       C  
ATOM   1141  CD  GLU A 139      79.656  16.022 118.735  1.00 20.49           C  
ANISOU 1141  CD  GLU A 139     2569   2639   2579    -25     87     70       C  
ATOM   1142  OE1 GLU A 139      80.744  15.414 118.652  1.00 21.94           O  
ANISOU 1142  OE1 GLU A 139     2736   2822   2777    -35     84     59       O  
ATOM   1143  OE2 GLU A 139      78.801  16.003 117.821  1.00 23.66           O1-
ANISOU 1143  OE2 GLU A 139     2967   3056   2964    -15     96     74       O1-
ATOM   1144  N   ILE A 140      78.499  13.977 123.643  1.00 11.73           N  
ANISOU 1144  N   ILE A 140     1485   1486   1486    -23     37     55       N  
ATOM   1145  CA  ILE A 140      78.816  13.085 124.766  1.00 11.03           C  
ANISOU 1145  CA  ILE A 140     1397   1385   1407    -28     21     47       C  
ATOM   1146  C   ILE A 140      78.223  11.697 124.491  1.00 13.16           C  
ANISOU 1146  C   ILE A 140     1656   1667   1677    -24     18     39       C  
ATOM   1147  O   ILE A 140      78.844  10.671 124.785  1.00 13.71           O  
ANISOU 1147  O   ILE A 140     1718   1733   1759    -28      7     30       O  
ATOM   1148  CB  ILE A 140      78.319  13.665 126.106  1.00 13.46           C  
ANISOU 1148  CB  ILE A 140     1728   1677   1709    -29     15     53       C  
ATOM   1149  CG1 ILE A 140      79.036  14.959 126.431  1.00 13.67           C  
ANISOU 1149  CG1 ILE A 140     1765   1690   1738    -36     17     59       C  
ATOM   1150  CG2 ILE A 140      78.511  12.652 127.247  1.00 14.52           C  
ANISOU 1150  CG2 ILE A 140     1866   1801   1850    -34     -1     46       C  
ATOM   1151  CD1 ILE A 140      78.386  15.823 127.571  1.00 17.47           C  
ANISOU 1151  CD1 ILE A 140     2270   2157   2210    -35     16     65       C  
ATOM   1152  N   LEU A 141      77.014  11.650 123.931  1.00 11.70           N  
ANISOU 1152  N   LEU A 141     1471   1496   1477    -15     28     41       N  
ATOM   1153  CA  LEU A 141      76.405  10.374 123.647  1.00 12.11           C  
ANISOU 1153  CA  LEU A 141     1512   1560   1528    -12     27     33       C  
ATOM   1154  C   LEU A 141      77.197   9.557 122.636  1.00 12.51           C  
ANISOU 1154  C   LEU A 141     1542   1621   1590    -15     28     23       C  
ATOM   1155  O   LEU A 141      77.198   8.334 122.718  1.00 13.13           O  
ANISOU 1155  O   LEU A 141     1613   1701   1675    -16     22     14       O  
ATOM   1156  CB  LEU A 141      74.985  10.611 123.140  1.00 11.64           C  
ANISOU 1156  CB  LEU A 141     1454   1517   1451     -3     39     36       C  
ATOM   1157  CG  LEU A 141      73.963  10.921 124.222  1.00 12.76           C  
ANISOU 1157  CG  LEU A 141     1614   1651   1582     -1     37     39       C  
ATOM   1158  CD1 LEU A 141      72.682  11.451 123.613  1.00 13.45           C  
ANISOU 1158  CD1 LEU A 141     1701   1756   1653     11     49     43       C  
ATOM   1159  CD2 LEU A 141      73.681   9.694 125.067  1.00 13.53           C  
ANISOU 1159  CD2 LEU A 141     1713   1743   1683     -6     29     31       C  
ATOM   1160  N   LYS A 142      77.850  10.204 121.655  1.00 12.68           N  
ANISOU 1160  N   LYS A 142     1554   1650   1613    -15     37     26       N  
ATOM   1161  CA  LYS A 142      78.660   9.428 120.706  1.00 12.57           C  
ANISOU 1161  CA  LYS A 142     1519   1647   1610    -18     38     15       C  
ATOM   1162  C   LYS A 142      79.781   8.699 121.495  1.00 14.06           C  
ANISOU 1162  C   LYS A 142     1703   1819   1819    -25     23      7       C  
ATOM   1163  O   LYS A 142      80.086   7.545 121.178  1.00 13.96           O  
ANISOU 1163  O   LYS A 142     1677   1811   1816    -25     19     -5       O  
ATOM   1164  CB  LYS A 142      79.314  10.364 119.674  1.00 15.08           C  
ANISOU 1164  CB  LYS A 142     1831   1973   1927    -21     50     20       C  
ATOM   1165  CG  LYS A 142      78.350  10.988 118.671  1.00 17.38           C  
ANISOU 1165  CG  LYS A 142     2124   2281   2198    -14     64     28       C  
ATOM   1166  CD  LYS A 142      79.185  11.909 117.734  1.00 19.02           C  
ANISOU 1166  CD  LYS A 142     2328   2493   2405    -19     75     33       C  
ATOM   1167  CE  LYS A 142      78.290  12.722 116.851  1.00 22.37           C  
ANISOU 1167  CE  LYS A 142     2759   2932   2809    -10     88     44       C  
ATOM   1168  NZ  LYS A 142      79.049  13.785 116.122  1.00 23.11           N1+
ANISOU 1168  NZ  LYS A 142     2856   3025   2900    -16     98     52       N1+
ATOM   1169  N   ALA A 143      80.403   9.364 122.489  1.00 12.28           N  
ANISOU 1169  N   ALA A 143     1490   1577   1600    -30     14     12       N  
ATOM   1170  CA  ALA A 143      81.455   8.736 123.273  1.00 12.00           C  
ANISOU 1170  CA  ALA A 143     1450   1526   1582    -34     -2      4       C  
ATOM   1171  C   ALA A 143      80.905   7.591 124.090  1.00 14.04           C  
ANISOU 1171  C   ALA A 143     1716   1777   1841    -31    -14      0       C  
ATOM   1172  O   ALA A 143      81.549   6.540 124.174  1.00 13.65           O  
ANISOU 1172  O   ALA A 143     1656   1724   1806    -31    -25     -9       O  
ATOM   1173  CB  ALA A 143      82.089   9.764 124.210  1.00 13.07           C  
ANISOU 1173  CB  ALA A 143     1600   1646   1721    -41     -9     11       C  
ATOM   1174  N   LEU A 144      79.719   7.774 124.699  1.00 12.30           N  
ANISOU 1174  N   LEU A 144     1512   1554   1605    -29    -12      7       N  
ATOM   1175  CA  LEU A 144      79.147   6.734 125.551  1.00 12.22           C  
ANISOU 1175  CA  LEU A 144     1513   1537   1595    -28    -22      4       C  
ATOM   1176  C   LEU A 144      78.687   5.536 124.744  1.00 12.72           C  
ANISOU 1176  C   LEU A 144     1562   1612   1658    -25    -17     -5       C  
ATOM   1177  O   LEU A 144      78.958   4.386 125.141  1.00 11.81           O  
ANISOU 1177  O   LEU A 144     1447   1489   1554    -26    -28    -12       O  
ATOM   1178  CB  LEU A 144      77.999   7.273 126.430  1.00 11.72           C  
ANISOU 1178  CB  LEU A 144     1470   1468   1514    -28    -20     13       C  
ATOM   1179  CG  LEU A 144      78.452   8.261 127.484  1.00 12.87           C  
ANISOU 1179  CG  LEU A 144     1633   1598   1660    -33    -27     21       C  
ATOM   1180  CD1 LEU A 144      77.266   8.858 128.214  1.00 13.47           C  
ANISOU 1180  CD1 LEU A 144     1728   1671   1719    -32    -22     28       C  
ATOM   1181  CD2 LEU A 144      79.433   7.607 128.495  1.00 15.76           C  
ANISOU 1181  CD2 LEU A 144     2002   1945   2039    -37    -47     17       C  
ATOM   1182  N   ASP A 145      78.008   5.765 123.611  1.00 12.08           N  
ANISOU 1182  N   ASP A 145     1471   1551   1567    -21     -1     -5       N  
ATOM   1183  CA  ASP A 145      77.650   4.587 122.843  1.00 12.09           C  
ANISOU 1183  CA  ASP A 145     1458   1564   1570    -20      3    -16       C  
ATOM   1184  C   ASP A 145      78.888   3.859 122.362  1.00 13.97           C  
ANISOU 1184  C   ASP A 145     1680   1801   1827    -21     -3    -27       C  
ATOM   1185  O   ASP A 145      78.887   2.622 122.330  1.00 14.03           O  
ANISOU 1185  O   ASP A 145     1682   1806   1843    -20     -8    -37       O  
ATOM   1186  CB  ASP A 145      76.777   4.930 121.647  1.00 13.92           C  
ANISOU 1186  CB  ASP A 145     1682   1820   1787    -15     20    -16       C  
ATOM   1187  CG  ASP A 145      76.328   3.661 120.947  1.00 17.39           C  
ANISOU 1187  CG  ASP A 145     2107   2272   2227    -15     24    -29       C  
ATOM   1188  OD1 ASP A 145      75.782   2.754 121.635  1.00 15.00           O  
ANISOU 1188  OD1 ASP A 145     1813   1961   1925    -17     19    -33       O  
ATOM   1189  OD2 ASP A 145      76.705   3.474 119.768  1.00 20.16           O1-
ANISOU 1189  OD2 ASP A 145     2440   2637   2581    -14     32    -35       O1-
ATOM   1190  N   TYR A 146      79.947   4.599 121.993  1.00 12.70           N  
ANISOU 1190  N   TYR A 146     1511   1640   1675    -22     -2    -26       N  
ATOM   1191  CA  TYR A 146      81.134   3.896 121.535  1.00 13.13           C  
ANISOU 1191  CA  TYR A 146     1546   1694   1749    -23     -8    -38       C  
ATOM   1192  C   TYR A 146      81.722   3.049 122.665  1.00 13.93           C  
ANISOU 1192  C   TYR A 146     1654   1775   1865    -23    -27    -42       C  
ATOM   1193  O   TYR A 146      81.957   1.839 122.476  1.00 14.10           O  
ANISOU 1193  O   TYR A 146     1666   1794   1898    -20    -33    -53       O  
ATOM   1194  CB  TYR A 146      82.181   4.877 121.043  1.00 13.68           C  
ANISOU 1194  CB  TYR A 146     1605   1767   1824    -27     -3    -36       C  
ATOM   1195  CG  TYR A 146      83.349   4.138 120.432  1.00 15.16           C  
ANISOU 1195  CG  TYR A 146     1770   1958   2032    -28     -6    -51       C  
ATOM   1196  CD1 TYR A 146      83.235   3.531 119.187  1.00 17.55           C  
ANISOU 1196  CD1 TYR A 146     2056   2279   2335    -26      6    -61       C  
ATOM   1197  CD2 TYR A 146      84.559   4.031 121.107  1.00 16.22           C  
ANISOU 1197  CD2 TYR A 146     1900   2078   2185    -29    -21    -56       C  
ATOM   1198  CE1 TYR A 146      84.300   2.828 118.628  1.00 18.97           C  
ANISOU 1198  CE1 TYR A 146     2214   2462   2533    -27      4    -77       C  
ATOM   1199  CE2 TYR A 146      85.622   3.303 120.572  1.00 17.18           C  
ANISOU 1199  CE2 TYR A 146     2000   2203   2326    -29    -24    -72       C  
ATOM   1200  CZ  TYR A 146      85.485   2.709 119.332  1.00 21.76           C  
ANISOU 1200  CZ  TYR A 146     2562   2800   2906    -27    -11    -82       C  
ATOM   1201  OH  TYR A 146      86.534   2.011 118.756  1.00 23.36           O  
ANISOU 1201  OH  TYR A 146     2741   3006   3127    -26    -13    -99       O  
ATOM   1202  N   CYS A 147      81.931   3.643 123.846  1.00 11.70           N  
ANISOU 1202  N   CYS A 147     1388   1476   1582    -25    -39    -33       N  
ATOM   1203  CA  CYS A 147      82.546   2.818 124.892  1.00 12.94           C  
ANISOU 1203  CA  CYS A 147     1551   1613   1752    -24    -59    -36       C  
ATOM   1204  C   CYS A 147      81.633   1.648 125.337  1.00 13.08           C  
ANISOU 1204  C   CYS A 147     1581   1624   1765    -22    -63    -38       C  
ATOM   1205  O   CYS A 147      82.124   0.522 125.513  1.00 12.04           O  
ANISOU 1205  O   CYS A 147     1445   1482   1646    -19    -75    -46       O  
ATOM   1206  CB  CYS A 147      83.102   3.626 126.068  1.00 13.69           C  
ANISOU 1206  CB  CYS A 147     1660   1692   1848    -28    -73    -28       C  
ATOM   1207  SG  CYS A 147      81.870   4.372 127.163  1.00 14.44           S  
ANISOU 1207  SG  CYS A 147     1785   1780   1922    -31    -71    -14       S  
ATOM   1208  N   HIS A 148      80.300   1.887 125.444  1.00 12.21           N  
ANISOU 1208  N   HIS A 148     1484   1520   1636    -24    -53    -31       N  
ATOM   1209  CA  HIS A 148      79.418   0.788 125.795  1.00 11.34           C  
ANISOU 1209  CA  HIS A 148     1384   1405   1520    -24    -54    -34       C  
ATOM   1210  C   HIS A 148      79.450  -0.317 124.708  1.00 12.05           C  
ANISOU 1210  C   HIS A 148     1456   1505   1619    -22    -47    -48       C  
ATOM   1211  O   HIS A 148      79.490  -1.493 125.058  1.00 12.30           O  
ANISOU 1211  O   HIS A 148     1492   1525   1658    -21    -56    -54       O  
ATOM   1212  CB  HIS A 148      77.997   1.323 125.936  1.00 10.82           C  
ANISOU 1212  CB  HIS A 148     1332   1349   1433    -27    -41    -27       C  
ATOM   1213  CG  HIS A 148      77.834   2.330 127.044  1.00 11.94           C  
ANISOU 1213  CG  HIS A 148     1492   1479   1565    -30    -46    -15       C  
ATOM   1214  CD2 HIS A 148      78.679   2.666 128.061  1.00 11.64           C  
ANISOU 1214  CD2 HIS A 148     1465   1423   1533    -32    -62    -10       C  
ATOM   1215  ND1 HIS A 148      76.667   3.047 127.180  1.00 11.49           N  
ANISOU 1215  ND1 HIS A 148     1445   1430   1489    -31    -34     -9       N  
ATOM   1216  CE1 HIS A 148      76.845   3.842 128.230  1.00 11.09           C  
ANISOU 1216  CE1 HIS A 148     1412   1367   1435    -34    -42      0       C  
ATOM   1217  NE2 HIS A 148      78.043   3.616 128.820  1.00 11.21           N  
ANISOU 1217  NE2 HIS A 148     1429   1366   1465    -35    -59      0       N  
ATOM   1218  N   SER A 149      79.531   0.062 123.418  1.00 11.97           N  
ANISOU 1218  N   SER A 149     1425   1515   1607    -20    -33    -52       N  
ATOM   1219  CA  SER A 149      79.540  -0.933 122.328  1.00 12.36           C  
ANISOU 1219  CA  SER A 149     1456   1576   1664    -18    -25    -67       C  
ATOM   1220  C   SER A 149      80.818  -1.726 122.368  1.00 14.25           C  
ANISOU 1220  C   SER A 149     1685   1804   1927    -15    -39    -76       C  
ATOM   1221  O   SER A 149      80.881  -2.828 121.804  1.00 15.28           O  
ANISOU 1221  O   SER A 149     1805   1936   2066    -13    -37    -89       O  
ATOM   1222  CB  SER A 149      79.376  -0.251 120.966  1.00 14.36           C  
ANISOU 1222  CB  SER A 149     1692   1855   1909    -18     -8    -69       C  
ATOM   1223  OG  SER A 149      80.572   0.418 120.573  1.00 14.87           O  
ANISOU 1223  OG  SER A 149     1743   1921   1984    -18     -9    -69       O  
ATOM   1224  N   MET A 150      81.837  -1.147 123.020  1.00 13.06           N  
ANISOU 1224  N   MET A 150     1536   1641   1786    -14    -52    -72       N  
ATOM   1225  CA  MET A 150      83.142  -1.786 123.182  1.00 12.90           C  
ANISOU 1225  CA  MET A 150     1505   1608   1788     -9    -67    -81       C  
ATOM   1226  C   MET A 150      83.234  -2.506 124.526  1.00 15.58           C  
ANISOU 1226  C   MET A 150     1864   1922   2133     -7    -87    -77       C  
ATOM   1227  O   MET A 150      84.328  -2.965 124.911  1.00 15.98           O  
ANISOU 1227  O   MET A 150     1909   1960   2203     -1   -104    -83       O  
ATOM   1228  CB  MET A 150      84.249  -0.727 123.030  1.00 15.05           C  
ANISOU 1228  CB  MET A 150     1765   1885   2069    -11    -68    -80       C  
ATOM   1229  CG  MET A 150      84.308  -0.123 121.662  1.00 15.86           C  
ANISOU 1229  CG  MET A 150     1848   2011   2168    -13    -49    -84       C  
ATOM   1230  SD  MET A 150      84.977  -1.244 120.416  1.00 20.47           S  
ANISOU 1230  SD  MET A 150     2403   2605   2769     -9    -43   -106       S  
ATOM   1231  CE  MET A 150      86.742  -1.074 120.784  1.00 20.34           C  
ANISOU 1231  CE  MET A 150     2372   2580   2778     -7    -59   -113       C  
ATOM   1232  N   GLY A 151      82.104  -2.697 125.193  1.00 13.92           N  
ANISOU 1232  N   GLY A 151     1676   1705   1906    -11    -86    -69       N  
ATOM   1233  CA  GLY A 151      82.091  -3.469 126.434  1.00 13.86           C  
ANISOU 1233  CA  GLY A 151     1691   1674   1902    -10   -104    -65       C  
ATOM   1234  C   GLY A 151      82.645  -2.759 127.653  1.00 14.43           C  
ANISOU 1234  C   GLY A 151     1778   1732   1974    -10   -121    -54       C  
ATOM   1235  O   GLY A 151      83.040  -3.419 128.615  1.00 14.83           O  
ANISOU 1235  O   GLY A 151     1843   1762   2031     -7   -141    -52       O  
ATOM   1236  N   ILE A 152      82.622  -1.406 127.660  1.00 13.07           N  
ANISOU 1236  N   ILE A 152     1605   1570   1792    -14   -115    -46       N  
ATOM   1237  CA  ILE A 152      83.184  -0.634 128.762  1.00 13.21           C  
ANISOU 1237  CA  ILE A 152     1635   1575   1808    -16   -130    -37       C  
ATOM   1238  C   ILE A 152      82.182   0.354 129.316  1.00 12.68           C  
ANISOU 1238  C   ILE A 152     1588   1511   1721    -23   -120    -25       C  
ATOM   1239  O   ILE A 152      81.478   1.032 128.539  1.00 14.14           O  
ANISOU 1239  O   ILE A 152     1766   1712   1894    -26   -101    -24       O  
ATOM   1240  CB  ILE A 152      84.458   0.081 128.245  1.00 15.45           C  
ANISOU 1240  CB  ILE A 152     1896   1866   2107    -14   -132    -43       C  
ATOM   1241  CG1 ILE A 152      85.567  -0.993 127.967  1.00 15.81           C  
ANISOU 1241  CG1 ILE A 152     1924   1905   2177     -6   -146    -56       C  
ATOM   1242  CG2 ILE A 152      84.980   1.165 129.235  1.00 15.03           C  
ANISOU 1242  CG2 ILE A 152     1854   1805   2052    -19   -143    -34       C  
ATOM   1243  CD1 ILE A 152      86.582  -0.583 126.923  1.00 19.68           C  
ANISOU 1243  CD1 ILE A 152     2384   2411   2682     -5   -139    -67       C  
ATOM   1244  N   MET A 153      82.108   0.430 130.659  1.00 11.80           N  
ANISOU 1244  N   MET A 153     1499   1382   1602    -27   -135    -17       N  
ATOM   1245  CA  MET A 153      81.316   1.470 131.330  1.00 12.90           C  
ANISOU 1245  CA  MET A 153     1657   1521   1722    -33   -128     -6       C  
ATOM   1246  C   MET A 153      82.271   2.481 131.926  1.00 13.65           C  
ANISOU 1246  C   MET A 153     1753   1611   1821    -35   -139     -2       C  
ATOM   1247  O   MET A 153      83.308   2.096 132.479  1.00 14.18           O  
ANISOU 1247  O   MET A 153     1819   1666   1901    -33   -160     -5       O  
ATOM   1248  CB  MET A 153      80.342   0.970 132.392  1.00 16.75           C  
ANISOU 1248  CB  MET A 153     2173   1998   2195    -38   -131      0       C  
ATOM   1249  CG  MET A 153      80.805  -0.114 133.222  1.00 19.38           C  
ANISOU 1249  CG  MET A 153     2519   2312   2535    -37   -152      0       C  
ATOM   1250  SD  MET A 153      79.501  -0.972 134.201  1.00 18.54           S  
ANISOU 1250  SD  MET A 153     2444   2193   2409    -45   -150      6       S  
ATOM   1251  CE  MET A 153      80.610  -2.201 134.886  1.00 17.13           C  
ANISOU 1251  CE  MET A 153     2273   1991   2246    -38   -179      5       C  
ATOM   1252  N   HIS A 154      81.978   3.765 131.764  1.00 11.65           N  
ANISOU 1252  N   HIS A 154     1502   1367   1559    -39   -127      3       N  
ATOM   1253  CA  HIS A 154      82.857   4.825 132.246  1.00 11.28           C  
ANISOU 1253  CA  HIS A 154     1455   1315   1516    -43   -134      6       C  
ATOM   1254  C   HIS A 154      82.829   4.957 133.749  1.00 12.76           C  
ANISOU 1254  C   HIS A 154     1667   1486   1695    -48   -150     12       C  
ATOM   1255  O   HIS A 154      83.891   4.998 134.391  1.00 13.61           O  
ANISOU 1255  O   HIS A 154     1775   1584   1813    -48   -169     11       O  
ATOM   1256  CB  HIS A 154      82.503   6.139 131.559  1.00 12.11           C  
ANISOU 1256  CB  HIS A 154     1555   1432   1613    -46   -114      9       C  
ATOM   1257  CG  HIS A 154      83.436   7.270 131.893  1.00 12.88           C  
ANISOU 1257  CG  HIS A 154     1652   1527   1716    -51   -119     11       C  
ATOM   1258  CD2 HIS A 154      84.456   7.784 131.170  1.00 15.04           C  
ANISOU 1258  CD2 HIS A 154     1906   1806   2003    -52   -117      5       C  
ATOM   1259  ND1 HIS A 154      83.336   7.965 133.086  1.00 13.55           N  
ANISOU 1259  ND1 HIS A 154     1757   1599   1791    -57   -127     17       N  
ATOM   1260  CE1 HIS A 154      84.305   8.878 133.058  1.00 13.56           C  
ANISOU 1260  CE1 HIS A 154     1751   1599   1800    -62   -129     15       C  
ATOM   1261  NE2 HIS A 154      85.013   8.800 131.935  1.00 14.12           N  
ANISOU 1261  NE2 HIS A 154     1798   1682   1886    -60   -123      8       N  
ATOM   1262  N   ARG A 155      81.637   5.020 134.344  1.00 12.17           N  
ANISOU 1262  N   ARG A 155     1614   1409   1602    -51   -143     19       N  
ATOM   1263  CA  ARG A 155      81.407   5.024 135.790  1.00 12.96           C  
ANISOU 1263  CA  ARG A 155     1740   1493   1690    -57   -156     25       C  
ATOM   1264  C   ARG A 155      81.855   6.293 136.508  1.00 15.39           C  
ANISOU 1264  C   ARG A 155     2057   1796   1994    -63   -160     29       C  
ATOM   1265  O   ARG A 155      81.850   6.332 137.742  1.00 15.74           O  
ANISOU 1265  O   ARG A 155     2123   1828   2029    -68   -173     33       O  
ATOM   1266  CB  ARG A 155      82.018   3.785 136.502  1.00 13.93           C  
ANISOU 1266  CB  ARG A 155     1871   1601   1821    -54   -180     24       C  
ATOM   1267  CG  ARG A 155      81.623   2.424 135.866  1.00 14.05           C  
ANISOU 1267  CG  ARG A 155     1880   1618   1841    -49   -176     19       C  
ATOM   1268  CD  ARG A 155      81.874   1.255 136.808  1.00 15.08           C  
ANISOU 1268  CD  ARG A 155     2028   1729   1973    -48   -197     21       C  
ATOM   1269  NE  ARG A 155      83.282   1.200 137.202  1.00 15.90           N  
ANISOU 1269  NE  ARG A 155     2124   1823   2091    -42   -222     19       N  
ATOM   1270  CZ  ARG A 155      83.786   0.336 138.079  1.00 19.04           C  
ANISOU 1270  CZ  ARG A 155     2537   2204   2493    -39   -245     21       C  
ATOM   1271  NH1 ARG A 155      82.998  -0.569 138.666  1.00 16.64           N1+
ANISOU 1271  NH1 ARG A 155     2257   1888   2177    -42   -247     26       N1+
ATOM   1272  NH2 ARG A 155      85.084   0.364 138.375  1.00 17.54           N  
ANISOU 1272  NH2 ARG A 155     2337   2009   2317    -33   -267     18       N  
ATOM   1273  N   ASP A 156      82.145   7.344 135.757  1.00 13.99           N  
ANISOU 1273  N   ASP A 156     1866   1629   1822    -63   -148     28       N  
ATOM   1274  CA  ASP A 156      82.466   8.613 136.402  1.00 13.20           C  
ANISOU 1274  CA  ASP A 156     1775   1523   1716    -70   -150     31       C  
ATOM   1275  C   ASP A 156      82.097   9.743 135.475  1.00 15.44           C  
ANISOU 1275  C   ASP A 156     2051   1819   1997    -70   -127     33       C  
ATOM   1276  O   ASP A 156      82.840  10.723 135.343  1.00 15.82           O  
ANISOU 1276  O   ASP A 156     2093   1866   2051    -74   -126     32       O  
ATOM   1277  CB  ASP A 156      83.946   8.683 136.829  1.00 15.46           C  
ANISOU 1277  CB  ASP A 156     2053   1802   2017    -72   -170     26       C  
ATOM   1278  CG  ASP A 156      84.238   9.764 137.854  1.00 18.39           C  
ANISOU 1278  CG  ASP A 156     2440   2165   2381    -81   -177     29       C  
ATOM   1279  OD1 ASP A 156      83.284  10.175 138.593  1.00 19.72           O  
ANISOU 1279  OD1 ASP A 156     2632   2329   2533    -86   -170     35       O  
ATOM   1280  OD2 ASP A 156      85.434  10.165 137.963  1.00 21.98           O1-
ANISOU 1280  OD2 ASP A 156     2885   2619   2849    -85   -188     24       O1-
ATOM   1281  N   VAL A 157      80.910   9.650 134.850  1.00 12.74           N  
ANISOU 1281  N   VAL A 157     1710   1487   1646    -66   -109     35       N  
ATOM   1282  CA  VAL A 157      80.453  10.737 133.992  1.00 12.68           C  
ANISOU 1282  CA  VAL A 157     1696   1488   1632    -64    -89     38       C  
ATOM   1283  C   VAL A 157      80.016  11.898 134.890  1.00 14.70           C  
ANISOU 1283  C   VAL A 157     1973   1736   1876    -69    -85     43       C  
ATOM   1284  O   VAL A 157      79.226  11.739 135.850  1.00 14.33           O  
ANISOU 1284  O   VAL A 157     1946   1683   1816    -71    -87     46       O  
ATOM   1285  CB  VAL A 157      79.288  10.236 133.109  1.00 14.34           C  
ANISOU 1285  CB  VAL A 157     1900   1713   1834    -57    -73     38       C  
ATOM   1286  CG1 VAL A 157      78.639  11.380 132.329  1.00 16.09           C  
ANISOU 1286  CG1 VAL A 157     2121   1945   2048    -53    -53     43       C  
ATOM   1287  CG2 VAL A 157      79.754   9.137 132.150  1.00 14.18           C  
ANISOU 1287  CG2 VAL A 157     1859   1702   1828    -52    -76     31       C  
ATOM   1288  N   LYS A 158      80.593  13.067 134.613  1.00 13.56           N  
ANISOU 1288  N   LYS A 158     1826   1590   1735    -72    -80     45       N  
ATOM   1289  CA  LYS A 158      80.332  14.288 135.371  1.00 13.26           C  
ANISOU 1289  CA  LYS A 158     1808   1544   1688    -77    -75     49       C  
ATOM   1290  C   LYS A 158      80.939  15.427 134.568  1.00 14.44           C  
ANISOU 1290  C   LYS A 158     1949   1695   1845    -79    -64     50       C  
ATOM   1291  O   LYS A 158      81.790  15.193 133.693  1.00 13.78           O  
ANISOU 1291  O   LYS A 158     1845   1617   1773    -79    -65     47       O  
ATOM   1292  CB  LYS A 158      80.921  14.222 136.796  1.00 15.73           C  
ANISOU 1292  CB  LYS A 158     2135   1842   2001    -86    -94     47       C  
ATOM   1293  CG  LYS A 158      82.422  14.035 136.844  1.00 16.52           C  
ANISOU 1293  CG  LYS A 158     2222   1938   2117    -91   -111     42       C  
ATOM   1294  CD  LYS A 158      82.896  14.022 138.294  1.00 20.53           C  
ANISOU 1294  CD  LYS A 158     2747   2433   2622    -99   -131     40       C  
ATOM   1295  CE  LYS A 158      84.382  13.892 138.419  1.00 23.60           C  
ANISOU 1295  CE  LYS A 158     3121   2818   3026   -104   -149     33       C  
ATOM   1296  NZ  LYS A 158      84.811  13.900 139.867  1.00 28.84           N1+
ANISOU 1296  NZ  LYS A 158     3802   3471   3686   -112   -169     32       N1+
ATOM   1297  N   PRO A 159      80.523  16.683 134.857  1.00 14.20           N  
ANISOU 1297  N   PRO A 159     1933   1657   1805    -81    -54     55       N  
ATOM   1298  CA  PRO A 159      81.035  17.818 134.071  1.00 14.44           C  
ANISOU 1298  CA  PRO A 159     1958   1687   1840    -83    -41     57       C  
ATOM   1299  C   PRO A 159      82.548  17.960 134.072  1.00 16.60           C  
ANISOU 1299  C   PRO A 159     2221   1957   2129    -94    -51     51       C  
ATOM   1300  O   PRO A 159      83.082  18.278 133.008  1.00 15.69           O  
ANISOU 1300  O   PRO A 159     2092   1848   2022    -95    -42     51       O  
ATOM   1301  CB  PRO A 159      80.327  19.026 134.687  1.00 17.14           C  
ANISOU 1301  CB  PRO A 159     2323   2018   2170    -84    -32     62       C  
ATOM   1302  CG  PRO A 159      79.060  18.444 135.259  1.00 18.18           C  
ANISOU 1302  CG  PRO A 159     2466   2154   2289    -77    -32     63       C  
ATOM   1303  CD  PRO A 159      79.485  17.121 135.824  1.00 15.40           C  
ANISOU 1303  CD  PRO A 159     2108   1802   1941    -80    -50     58       C  
ATOM   1304  N  AHIS A 160      83.242  17.693 135.163  0.50 29.50           N  
ANISOU 1304  N  AHIS A 160     3859   3581   3767   -102    -70     46       N  
ATOM   1305  N  BHIS A 160      83.240  17.701 135.164  0.50 29.50           N  
ANISOU 1305  N  BHIS A 160     3859   3581   3767   -102    -70     46       N  
ATOM   1306  CA AHIS A 160      84.687  17.779 135.158  0.50 29.61           C  
ANISOU 1306  CA AHIS A 160     3860   3594   3797   -112    -80     39       C  
ATOM   1307  CA BHIS A 160      84.687  17.792 135.185  0.50 29.62           C  
ANISOU 1307  CA BHIS A 160     3861   3594   3798   -112    -80     39       C  
ATOM   1308  C  AHIS A 160      85.390  16.776 134.258  0.50 29.61           C  
ANISOU 1308  C  AHIS A 160     3834   3606   3811   -108    -85     33       C  
ATOM   1309  C  BHIS A 160      85.371  16.804 134.241  0.50 29.61           C  
ANISOU 1309  C  BHIS A 160     3834   3605   3811   -108    -85     33       C  
ATOM   1310  O  AHIS A 160      86.499  16.988 133.868  0.50 29.71           O  
ANISOU 1310  O  AHIS A 160     3830   3620   3837   -115    -87     27       O  
ATOM   1311  O  BHIS A 160      86.503  16.992 133.899  0.50 29.71           O  
ANISOU 1311  O  BHIS A 160     3831   3620   3837   -115    -88     26       O  
ATOM   1312  CB AHIS A 160      85.265  17.689 136.585  0.50 19.71           C  
ANISOU 1312  CB AHIS A 160     2616   2328   2543   -120   -101     34       C  
ATOM   1313  CB BHIS A 160      85.208  17.554 136.614  0.50 19.70           C  
ANISOU 1313  CB BHIS A 160     2615   2327   2542   -119   -102     34       C  
ATOM   1314  CG AHIS A 160      86.762  17.743 136.612  0.50 19.85           C  
ANISOU 1314  CG AHIS A 160     2617   2346   2577   -130   -114     25       C  
ATOM   1315  CG BHIS A 160      85.195  18.750 137.514  0.50 19.78           C  
ANISOU 1315  CG BHIS A 160     2645   2325   2544   -129   -100     35       C  
ATOM   1316  CD2AHIS A 160      87.695  16.816 136.277  0.50 19.89           C  
ANISOU 1316  CD2AHIS A 160     2601   2359   2599   -128   -127     17       C  
ATOM   1317  CD2BHIS A 160      84.996  18.848 138.852  0.50 19.82           C  
ANISOU 1317  CD2BHIS A 160     2671   2320   2540   -134   -112     34       C  
ATOM   1318  ND1AHIS A 160      87.466  18.869 136.983  0.50 19.97           N  
ANISOU 1318  ND1AHIS A 160     2638   2354   2596   -143   -113     21       N  
ATOM   1319  ND1BHIS A 160      85.463  20.031 137.079  0.50 19.84           N  
ANISOU 1319  ND1BHIS A 160     2656   2329   2554   -136    -85     35       N  
ATOM   1320  CE1AHIS A 160      88.762  18.622 136.908  0.50 20.09           C  
ANISOU 1320  CE1AHIS A 160     2633   2373   2627   -149   -125     11       C  
ATOM   1321  CE1BHIS A 160      85.423  20.867 138.099  0.50 19.92           C  
ANISOU 1321  CE1BHIS A 160     2685   2326   2557   -145    -87     35       C  
ATOM   1322  NE2AHIS A 160      88.925  17.400 136.429  0.50 20.05           N  
ANISOU 1322  NE2AHIS A 160     2610   2377   2630   -140   -134      8       N  
ATOM   1323  NE2BHIS A 160      85.140  20.179 139.188  0.50 19.91           N  
ANISOU 1323  NE2BHIS A 160     2694   2321   2548   -144   -104     33       N  
ATOM   1324  N   ASN A 161      84.684  15.711 133.894  1.00 16.05           N  
ANISOU 1324  N   ASN A 161     2111   1896   2090    -97    -85     34       N  
ATOM   1325  CA  ASN A 161      85.275  14.687 133.033  1.00 14.70           C  
ANISOU 1325  CA  ASN A 161     1917   1737   1934    -93    -89     28       C  
ATOM   1326  C   ASN A 161      84.933  14.832 131.581  1.00 14.73           C  
ANISOU 1326  C   ASN A 161     1907   1753   1936    -88    -69     30       C  
ATOM   1327  O   ASN A 161      85.126  13.903 130.777  1.00 15.90           O  
ANISOU 1327  O   ASN A 161     2036   1912   2092    -82    -69     25       O  
ATOM   1328  CB  ASN A 161      84.970  13.289 133.537  1.00 15.25           C  
ANISOU 1328  CB  ASN A 161     1987   1805   2003    -86   -105     26       C  
ATOM   1329  CG  ASN A 161      85.773  12.971 134.785  1.00 18.29           C  
ANISOU 1329  CG  ASN A 161     2377   2179   2394    -91   -129     22       C  
ATOM   1330  ND2 ASN A 161      85.361  11.992 135.580  1.00 15.77           N  
ANISOU 1330  ND2 ASN A 161     2070   1854   2070    -86   -143     23       N  
ATOM   1331  OD1 ASN A 161      86.803  13.625 135.052  1.00 18.61           O  
ANISOU 1331  OD1 ASN A 161     2412   2215   2442    -99   -136     17       O  
ATOM   1332  N   VAL A 162      84.405  15.995 131.216  1.00 15.54           N  
ANISOU 1332  N   VAL A 162     2020   1855   2029    -89    -52     38       N  
ATOM   1333  CA  VAL A 162      84.152  16.349 129.844  1.00 16.94           C  
ANISOU 1333  CA  VAL A 162     2187   2044   2203    -85    -32     41       C  
ATOM   1334  C   VAL A 162      85.007  17.603 129.581  1.00 22.40           C  
ANISOU 1334  C   VAL A 162     2879   2730   2900    -97    -24     42       C  
ATOM   1335  O   VAL A 162      84.890  18.620 130.280  1.00 23.34           O  
ANISOU 1335  O   VAL A 162     3018   2837   3014   -102    -22     46       O  
ATOM   1336  CB  VAL A 162      82.649  16.567 129.590  1.00 19.55           C  
ANISOU 1336  CB  VAL A 162     2532   2380   2517    -74    -19     50       C  
ATOM   1337  CG1 VAL A 162      82.408  17.079 128.175  1.00 20.43           C  
ANISOU 1337  CG1 VAL A 162     2635   2503   2623    -70      0     55       C  
ATOM   1338  CG2 VAL A 162      81.875  15.274 129.813  1.00 19.51           C  
ANISOU 1338  CG2 VAL A 162     2524   2381   2508    -66    -27     48       C  
ATOM   1339  N   MET A 163      85.942  17.491 128.643  1.00 20.15           N  
ANISOU 1339  N   MET A 163     2574   2455   2627   -102    -19     36       N  
ATOM   1340  CA  MET A 163      86.788  18.637 128.329  1.00 21.21           C  
ANISOU 1340  CA  MET A 163     2709   2585   2766   -115     -9     35       C  
ATOM   1341  C   MET A 163      86.206  19.250 127.071  1.00 24.74           C  
ANISOU 1341  C   MET A 163     3158   3040   3202   -111     13     44       C  
ATOM   1342  O   MET A 163      85.898  18.542 126.104  1.00 23.23           O  
ANISOU 1342  O   MET A 163     2954   2864   3010   -103     19     44       O  
ATOM   1343  CB  MET A 163      88.263  18.214 128.165  1.00 24.00           C  
ANISOU 1343  CB  MET A 163     3038   2943   3138   -125    -18     21       C  
ATOM   1344  CG  MET A 163      88.977  17.878 129.508  1.00 28.61           C  
ANISOU 1344  CG  MET A 163     3622   3517   3732   -130    -41     13       C  
ATOM   1345  SD  MET A 163      89.127  19.283 130.649  1.00 33.70           S  
ANISOU 1345  SD  MET A 163     4291   4143   4371   -143    -42     16       S  
ATOM   1346  CE  MET A 163      89.295  18.517 132.187  1.00 31.78           C  
ANISOU 1346  CE  MET A 163     4053   3892   4131   -141    -71     10       C  
ATOM   1347  N   ILE A 164      86.042  20.545 127.085  1.00 24.30           N  
ANISOU 1347  N   ILE A 164     3120   2973   3139   -116     25     53       N  
ATOM   1348  CA  ILE A 164      85.458  21.187 125.968  1.00 25.25           C  
ANISOU 1348  CA  ILE A 164     3246   3099   3248   -111     45     63       C  
ATOM   1349  C   ILE A 164      86.256  22.378 125.411  1.00 28.22           C  
ANISOU 1349  C   ILE A 164     3626   3469   3626   -126     60     66       C  
ATOM   1350  O   ILE A 164      86.768  23.190 126.124  1.00 28.81           O  
ANISOU 1350  O   ILE A 164     3713   3529   3705   -137     59     64       O  
ATOM   1351  CB  ILE A 164      84.063  21.659 126.354  1.00 28.90           C  
ANISOU 1351  CB  ILE A 164     3732   3555   3694    -98     49     75       C  
ATOM   1352  CG1 ILE A 164      83.334  22.271 125.158  1.00 31.35           C  
ANISOU 1352  CG1 ILE A 164     4048   3872   3991    -89     68     87       C  
ATOM   1353  CG2 ILE A 164      84.195  22.639 127.492  1.00 30.29           C  
ANISOU 1353  CG2 ILE A 164     3928   3710   3869   -106     46     76       C  
ATOM   1354  CD1 ILE A 164      81.939  22.702 125.478  1.00 47.58           C  
ANISOU 1354  CD1 ILE A 164     6123   5923   6031    -73     71     97       C  
ATOM   1355  N   ASP A 165      86.339  22.429 124.105  1.00 24.13           N  
ANISOU 1355  N   ASP A 165     3100   2963   3105   -125     75     69       N  
ATOM   1356  CA  ASP A 165      86.979  23.542 123.425  1.00 23.18           C  
ANISOU 1356  CA  ASP A 165     2986   2837   2984   -139     92     73       C  
ATOM   1357  C   ASP A 165      85.786  24.230 122.759  1.00 25.35           C  
ANISOU 1357  C   ASP A 165     3282   3112   3240   -126    106     90       C  
ATOM   1358  O   ASP A 165      85.379  23.814 121.668  1.00 25.24           O  
ANISOU 1358  O   ASP A 165     3259   3114   3218   -117    114     94       O  
ATOM   1359  CB  ASP A 165      87.997  23.027 122.399  1.00 24.49           C  
ANISOU 1359  CB  ASP A 165     3126   3019   3159   -150     98     63       C  
ATOM   1360  CG  ASP A 165      88.752  24.118 121.667  1.00 33.67           C  
ANISOU 1360  CG  ASP A 165     4294   4177   4321   -167    117     66       C  
ATOM   1361  OD1 ASP A 165      88.244  25.258 121.606  1.00 31.74           O  
ANISOU 1361  OD1 ASP A 165     4076   3919   4065   -167    129     80       O  
ATOM   1362  OD2 ASP A 165      89.839  23.826 121.137  1.00 39.55           O1-
ANISOU 1362  OD2 ASP A 165     5018   4932   5078   -181    121     54       O1-
ATOM   1363  N   HIS A 166      85.165  25.197 123.484  1.00 23.43           N  
ANISOU 1363  N   HIS A 166     3064   2850   2989   -122    108     99       N  
ATOM   1364  CA  HIS A 166      83.938  25.875 123.039  1.00 21.87           C  
ANISOU 1364  CA  HIS A 166     2887   2649   2773   -105    119    115       C  
ATOM   1365  C   HIS A 166      84.139  26.681 121.770  1.00 27.24           C  
ANISOU 1365  C   HIS A 166     3574   3331   3445   -110    138    126       C  
ATOM   1366  O   HIS A 166      83.276  26.685 120.890  1.00 25.72           O  
ANISOU 1366  O   HIS A 166     3385   3148   3238    -94    145    136       O  
ATOM   1367  CB  HIS A 166      83.336  26.714 124.160  1.00 21.92           C  
ANISOU 1367  CB  HIS A 166     2918   2634   2775   -101    116    120       C  
ATOM   1368  CG  HIS A 166      81.939  27.186 123.910  1.00 23.02           C  
ANISOU 1368  CG  HIS A 166     3076   2773   2898    -80    122    134       C  
ATOM   1369  CD2 HIS A 166      81.348  28.350 124.272  1.00 23.52           C  
ANISOU 1369  CD2 HIS A 166     3165   2817   2953    -74    129    143       C  
ATOM   1370  ND1 HIS A 166      80.981  26.354 123.336  1.00 23.85           N  
ANISOU 1370  ND1 HIS A 166     3170   2898   2994    -62    120    136       N  
ATOM   1371  CE1 HIS A 166      79.861  27.059 123.325  1.00 22.87           C  
ANISOU 1371  CE1 HIS A 166     3064   2767   2856    -45    126    147       C  
ATOM   1372  NE2 HIS A 166      80.034  28.261 123.902  1.00 22.88           N  
ANISOU 1372  NE2 HIS A 166     3089   2745   2859    -51    131    152       N  
ATOM   1373  N   GLU A 167      85.288  27.359 121.675  1.00 26.78           N  
ANISOU 1373  N   GLU A 167     3518   3263   3396   -131    146    122       N  
ATOM   1374  CA  GLU A 167      85.625  28.131 120.480  1.00 27.97           C  
ANISOU 1374  CA  GLU A 167     3676   3413   3538   -139    166    132       C  
ATOM   1375  C   GLU A 167      85.597  27.214 119.241  1.00 30.19           C  
ANISOU 1375  C   GLU A 167     3935   3720   3814   -134    169    130       C  
ATOM   1376  O   GLU A 167      85.014  27.606 118.236  1.00 30.64           O  
ANISOU 1376  O   GLU A 167     4003   3782   3856   -125    181    144       O  
ATOM   1377  CB  GLU A 167      87.009  28.768 120.655  1.00 30.04           C  
ANISOU 1377  CB  GLU A 167     3938   3664   3813   -166    173    123       C  
ATOM   1378  CG  GLU A 167      87.356  29.786 119.587  1.00 41.96           C  
ANISOU 1378  CG  GLU A 167     5462   5167   5314   -178    195    134       C  
ATOM   1379  CD  GLU A 167      88.826  30.147 119.519  1.00 50.02           C  
ANISOU 1379  CD  GLU A 167     6474   6184   6348   -208    203    122       C  
ATOM   1380  OE1 GLU A 167      89.229  30.777 118.514  1.00 51.74           O  
ANISOU 1380  OE1 GLU A 167     6700   6401   6559   -220    223    129       O  
ATOM   1381  OE2 GLU A 167      89.577  29.791 120.454  1.00 35.94           O1-
ANISOU 1381  OE2 GLU A 167     4676   4399   4581   -219    191    106       O1-
ATOM   1382  N   HIS A 168      86.120  25.992 119.343  1.00 28.63           N  
ANISOU 1382  N   HIS A 168     3710   3539   3630   -137    158    115       N  
ATOM   1383  CA  HIS A 168      86.132  25.002 118.253  1.00 28.44           C  
ANISOU 1383  CA  HIS A 168     3663   3539   3604   -133    161    110       C  
ATOM   1384  C   HIS A 168      84.991  23.952 118.238  1.00 30.73           C  
ANISOU 1384  C   HIS A 168     3944   3844   3886   -110    150    110       C  
ATOM   1385  O   HIS A 168      84.920  23.122 117.402  1.00 29.63           O  
ANISOU 1385  O   HIS A 168     3788   3725   3745   -106    151    106       O  
ATOM   1386  CB  HIS A 168      87.490  24.327 118.160  1.00 31.01           C  
ANISOU 1386  CB  HIS A 168     3961   3874   3948   -151    158     92       C  
ATOM   1387  CG  HIS A 168      88.590  25.296 117.919  1.00 35.74           C  
ANISOU 1387  CG  HIS A 168     4566   4464   4552   -174    172     90       C  
ATOM   1388  CD2 HIS A 168      88.838  26.106 116.869  1.00 38.70           C  
ANISOU 1388  CD2 HIS A 168     4950   4838   4916   -184    193     99       C  
ATOM   1389  ND1 HIS A 168      89.485  25.652 118.889  1.00 38.75           N  
ANISOU 1389  ND1 HIS A 168     4946   4830   4948   -190    166     80       N  
ATOM   1390  CE1 HIS A 168      90.303  26.579 118.421  1.00 38.59           C  
ANISOU 1390  CE1 HIS A 168     4932   4803   4928   -211    183     81       C  
ATOM   1391  NE2 HIS A 168      89.936  26.863 117.192  1.00 39.05           N  
ANISOU 1391  NE2 HIS A 168     4997   4869   4971   -208    200     92       N  
ATOM   1392  N   ARG A 169      84.107  24.052 119.187  1.00 24.38           N  
ANISOU 1392  N   ARG A 169     3154   3030   3079    -97    140    115       N  
ATOM   1393  CA  ARG A 169      82.917  23.175 119.282  1.00 24.04           C  
ANISOU 1393  CA  ARG A 169     3106   3000   3029    -77    131    115       C  
ATOM   1394  C   ARG A 169      83.287  21.679 119.267  1.00 23.79           C  
ANISOU 1394  C   ARG A 169     3047   2985   3009    -78    120    100       C  
ATOM   1395  O   ARG A 169      82.707  20.851 118.554  1.00 22.43           O  
ANISOU 1395  O   ARG A 169     2862   2831   2830    -68    120     98       O  
ATOM   1396  CB  ARG A 169      81.902  23.555 118.198  1.00 26.51           C  
ANISOU 1396  CB  ARG A 169     3428   3323   3321    -62    142    130       C  
ATOM   1397  CG  ARG A 169      81.568  25.041 118.263  1.00 32.73           C  
ANISOU 1397  CG  ARG A 169     4246   4092   4099    -59    152    145       C  
ATOM   1398  CD  ARG A 169      80.453  25.475 117.339  1.00 35.02           C  
ANISOU 1398  CD  ARG A 169     4548   4391   4368    -41    160    161       C  
ATOM   1399  NE  ARG A 169      79.198  24.759 117.584  1.00 31.17           N  
ANISOU 1399  NE  ARG A 169     4054   3916   3874    -20    151    159       N  
ATOM   1400  CZ  ARG A 169      78.348  25.009 118.576  1.00 38.80           C  
ANISOU 1400  CZ  ARG A 169     5032   4871   4838     -8    143    161       C  
ATOM   1401  NH1 ARG A 169      78.626  25.941 119.485  1.00 29.76           N1+
ANISOU 1401  NH1 ARG A 169     3907   3701   3698    -15    144    164       N1+
ATOM   1402  NH2 ARG A 169      77.219  24.319 118.677  1.00 27.89           N  
ANISOU 1402  NH2 ARG A 169     3644   3504   3450      9    136    159       N  
ATOM   1403  N   LYS A 170      84.306  21.358 120.070  1.00 21.73           N  
ANISOU 1403  N   LYS A 170     2775   2715   2765    -91    109     87       N  
ATOM   1404  CA  LYS A 170      84.845  20.005 120.179  1.00 22.49           C  
ANISOU 1404  CA  LYS A 170     2846   2822   2875    -93     97     72       C  
ATOM   1405  C   LYS A 170      84.803  19.592 121.632  1.00 20.50           C  
ANISOU 1405  C   LYS A 170     2598   2558   2632    -92     79     66       C  
ATOM   1406  O   LYS A 170      85.024  20.416 122.531  1.00 21.36           O  
ANISOU 1406  O   LYS A 170     2723   2650   2744    -98     76     69       O  
ATOM   1407  CB  LYS A 170      86.297  19.935 119.663  1.00 27.09           C  
ANISOU 1407  CB  LYS A 170     3410   3410   3473   -111    102     60       C  
ATOM   1408  CG  LYS A 170      86.388  19.758 118.152  1.00 53.17           C  
ANISOU 1408  CG  LYS A 170     6702   6733   6770   -112    118     60       C  
ATOM   1409  CD  LYS A 170      87.805  19.981 117.637  1.00 65.69           C  
ANISOU 1409  CD  LYS A 170     8272   8321   8367   -132    126     50       C  
ATOM   1410  CE  LYS A 170      87.840  20.036 116.127  1.00 79.29           C  
ANISOU 1410  CE  LYS A 170     9987  10060  10078   -134    145     53       C  
ATOM   1411  NZ  LYS A 170      89.207  20.313 115.613  1.00 88.02           N1+
ANISOU 1411  NZ  LYS A 170    11079  11169  11195   -155    156     42       N1+
ATOM   1412  N   LEU A 171      84.583  18.270 121.838  1.00 18.94           N  
ANISOU 1412  N   LEU A 171     2385   2369   2440    -84     67     57       N  
ATOM   1413  CA  LEU A 171      84.437  17.703 123.152  1.00 20.06           C  
ANISOU 1413  CA  LEU A 171     2532   2502   2589    -82     48     52       C  
ATOM   1414  C   LEU A 171      85.222  16.380 123.280  1.00 17.99           C  
ANISOU 1414  C   LEU A 171     2247   2246   2343    -84     35     37       C  
ATOM   1415  O   LEU A 171      85.248  15.621 122.328  1.00 18.92           O  
ANISOU 1415  O   LEU A 171     2347   2379   2462    -80     39     32       O  
ATOM   1416  CB  LEU A 171      82.888  17.435 123.246  1.00 21.31           C  
ANISOU 1416  CB  LEU A 171     2702   2665   2731    -66     49     60       C  
ATOM   1417  CG  LEU A 171      82.318  16.863 124.482  1.00 23.89           C  
ANISOU 1417  CG  LEU A 171     3037   2982   3057    -61     35     58       C  
ATOM   1418  CD1 LEU A 171      80.959  17.478 124.783  1.00 22.14           C  
ANISOU 1418  CD1 LEU A 171     2836   2758   2819    -50     41     69       C  
ATOM   1419  CD2 LEU A 171      82.271  15.350 124.422  1.00 23.82           C  
ANISOU 1419  CD2 LEU A 171     3012   2984   3055    -56     25     48       C  
ATOM   1420  N   ARG A 172      85.766  16.090 124.488  1.00 15.76           N  
ANISOU 1420  N   ARG A 172     1966   1950   2071    -88     17     31       N  
ATOM   1421  CA  ARG A 172      86.367  14.777 124.761  1.00 15.35           C  
ANISOU 1421  CA  ARG A 172     1896   1902   2035    -86      1     18       C  
ATOM   1422  C   ARG A 172      85.945  14.295 126.133  1.00 15.70           C  
ANISOU 1422  C   ARG A 172     1953   1933   2077    -82    -17     19       C  
ATOM   1423  O   ARG A 172      85.959  15.066 127.094  1.00 15.68           O  
ANISOU 1423  O   ARG A 172     1968   1917   2072    -87    -22     23       O  
ATOM   1424  CB  ARG A 172      87.917  14.817 124.761  1.00 15.50           C  
ANISOU 1424  CB  ARG A 172     1897   1920   2073    -98     -5      6       C  
ATOM   1425  CG  ARG A 172      88.534  15.178 123.424  1.00 18.88           C  
ANISOU 1425  CG  ARG A 172     2308   2361   2503   -106     13      2       C  
ATOM   1426  CD  ARG A 172      88.345  14.070 122.419  1.00 20.27           C  
ANISOU 1426  CD  ARG A 172     2466   2555   2683    -98     17     -5       C  
ATOM   1427  NE  ARG A 172      88.970  14.369 121.120  1.00 26.74           N  
ANISOU 1427  NE  ARG A 172     3269   3388   3504   -106     34    -10       N  
ATOM   1428  CZ  ARG A 172      88.367  14.942 120.077  1.00 40.97           C  
ANISOU 1428  CZ  ARG A 172     5077   5199   5290   -105     54      0       C  
ATOM   1429  NH1 ARG A 172      87.087  15.311 120.152  1.00 28.80           N1+
ANISOU 1429  NH1 ARG A 172     3557   3655   3730    -96     58     14       N1+
ATOM   1430  NH2 ARG A 172      89.036  15.151 118.952  1.00 34.75           N  
ANISOU 1430  NH2 ARG A 172     4276   4424   4505   -114     69     -5       N  
ATOM   1431  N   LEU A 173      85.617  12.991 126.227  1.00 13.68           N  
ANISOU 1431  N   LEU A 173     1690   1682   1825    -73    -27     14       N  
ATOM   1432  CA  LEU A 173      85.313  12.347 127.492  1.00 14.55           C  
ANISOU 1432  CA  LEU A 173     1812   1780   1935    -70    -46     13       C  
ATOM   1433  C   LEU A 173      86.653  11.839 128.053  1.00 15.26           C  
ANISOU 1433  C   LEU A 173     1890   1864   2044    -75    -65      2       C  
ATOM   1434  O   LEU A 173      87.353  11.061 127.388  1.00 15.52           O  
ANISOU 1434  O   LEU A 173     1901   1906   2091    -73    -67     -8       O  
ATOM   1435  CB  LEU A 173      84.307  11.196 127.265  1.00 14.34           C  
ANISOU 1435  CB  LEU A 173     1785   1761   1902    -60    -46     13       C  
ATOM   1436  CG  LEU A 173      83.882  10.391 128.505  1.00 14.95           C  
ANISOU 1436  CG  LEU A 173     1877   1827   1978    -57    -63     13       C  
ATOM   1437  CD1 LEU A 173      83.205  11.251 129.581  1.00 15.45           C  
ANISOU 1437  CD1 LEU A 173     1966   1878   2027    -60    -63     23       C  
ATOM   1438  CD2 LEU A 173      82.863   9.283 128.095  1.00 15.29           C  
ANISOU 1438  CD2 LEU A 173     1919   1878   2014    -49    -59     12       C  
ATOM   1439  N   ILE A 174      86.990  12.283 129.258  1.00 14.15           N  
ANISOU 1439  N   ILE A 174     1763   1710   1904    -80    -78      4       N  
ATOM   1440  CA  ILE A 174      88.288  11.981 129.872  1.00 14.55           C  
ANISOU 1440  CA  ILE A 174     1802   1754   1971    -85    -97     -6       C  
ATOM   1441  C   ILE A 174      88.117  11.198 131.174  1.00 17.35           C  
ANISOU 1441  C   ILE A 174     2170   2096   2324    -80   -120     -5       C  
ATOM   1442  O   ILE A 174      86.995  10.868 131.599  1.00 15.89           O  
ANISOU 1442  O   ILE A 174     2004   1907   2126    -75   -119      2       O  
ATOM   1443  CB  ILE A 174      89.103  13.309 130.134  1.00 16.50           C  
ANISOU 1443  CB  ILE A 174     2051   1996   2221    -98    -94     -7       C  
ATOM   1444  CG1 ILE A 174      88.398  14.201 131.179  1.00 17.12           C  
ANISOU 1444  CG1 ILE A 174     2159   2062   2285   -102    -95      3       C  
ATOM   1445  CG2 ILE A 174      89.371  14.080 128.829  1.00 16.23           C  
ANISOU 1445  CG2 ILE A 174     2005   1973   2189   -105    -72     -8       C  
ATOM   1446  CD1 ILE A 174      89.360  15.046 132.020  1.00 18.64           C  
ANISOU 1446  CD1 ILE A 174     2355   2245   2483   -115   -104     -1       C  
ATOM   1447  N   ASP A 175      89.264  10.923 131.837  1.00 15.80           N  
ANISOU 1447  N   ASP A 175     1966   1895   2143    -83   -141    -14       N  
ATOM   1448  CA  ASP A 175      89.419  10.251 133.122  1.00 16.44           C  
ANISOU 1448  CA  ASP A 175     2059   1963   2224    -80   -166    -14       C  
ATOM   1449  C   ASP A 175      88.714   8.921 133.155  1.00 17.23           C  
ANISOU 1449  C   ASP A 175     2163   2061   2322    -68   -172    -12       C  
ATOM   1450  O   ASP A 175      87.648   8.750 133.801  1.00 15.95           O  
ANISOU 1450  O   ASP A 175     2025   1892   2143    -67   -172     -3       O  
ATOM   1451  CB  ASP A 175      89.082  11.088 134.368  1.00 20.23           C  
ANISOU 1451  CB  ASP A 175     2565   2431   2690    -87   -172     -6       C  
ATOM   1452  CG  ASP A 175      89.839  10.579 135.610  1.00 28.22           C  
ANISOU 1452  CG  ASP A 175     3581   3432   3707    -87   -201    -10       C  
ATOM   1453  OD1 ASP A 175      90.230   9.367 135.637  1.00 23.77           O  
ANISOU 1453  OD1 ASP A 175     3008   2869   3155    -77   -218    -15       O  
ATOM   1454  OD2 ASP A 175      90.126  11.400 136.508  1.00 35.64           O1-
ANISOU 1454  OD2 ASP A 175     4534   4365   4642    -96   -209     -9       O1-
ATOM   1455  N   TRP A 176      89.398   7.964 132.530  1.00 16.31           N  
ANISOU 1455  N   TRP A 176     2024   1950   2221    -61   -179    -22       N  
ATOM   1456  CA  TRP A 176      88.947   6.586 132.447  1.00 16.09           C  
ANISOU 1456  CA  TRP A 176     1998   1921   2197    -50   -185    -23       C  
ATOM   1457  C   TRP A 176      89.471   5.715 133.617  1.00 18.16           C  
ANISOU 1457  C   TRP A 176     2268   2168   2464    -45   -215    -25       C  
ATOM   1458  O   TRP A 176      89.401   4.488 133.535  1.00 16.89           O  
ANISOU 1458  O   TRP A 176     2105   2003   2309    -35   -223    -28       O  
ATOM   1459  CB  TRP A 176      89.311   6.019 131.070  1.00 15.34           C  
ANISOU 1459  CB  TRP A 176     1875   1839   2115    -45   -174    -34       C  
ATOM   1460  CG  TRP A 176      88.618   6.749 129.959  1.00 14.98           C  
ANISOU 1460  CG  TRP A 176     1825   1807   2059    -49   -146    -30       C  
ATOM   1461  CD1 TRP A 176      88.962   7.959 129.428  1.00 17.37           C  
ANISOU 1461  CD1 TRP A 176     2121   2118   2361    -58   -132    -30       C  
ATOM   1462  CD2 TRP A 176      87.343   6.402 129.386  1.00 13.93           C  
ANISOU 1462  CD2 TRP A 176     1699   1680   1912    -46   -130    -24       C  
ATOM   1463  CE2 TRP A 176      87.017   7.408 128.447  1.00 16.08           C  
ANISOU 1463  CE2 TRP A 176     1968   1966   2178    -51   -107    -21       C  
ATOM   1464  CE3 TRP A 176      86.507   5.272 129.487  1.00 15.39           C  
ANISOU 1464  CE3 TRP A 176     1892   1862   2092    -39   -133    -23       C  
ATOM   1465  NE1 TRP A 176      88.009   8.362 128.503  1.00 15.64           N  
ANISOU 1465  NE1 TRP A 176     1904   1909   2129    -59   -108    -23       N  
ATOM   1466  CZ2 TRP A 176      85.848   7.372 127.684  1.00 14.90           C  
ANISOU 1466  CZ2 TRP A 176     1822   1826   2014    -48    -89    -16       C  
ATOM   1467  CZ3 TRP A 176      85.338   5.244 128.749  1.00 14.56           C  
ANISOU 1467  CZ3 TRP A 176     1791   1767   1974    -37   -113    -19       C  
ATOM   1468  CH2 TRP A 176      85.003   6.288 127.873  1.00 14.37           C  
ANISOU 1468  CH2 TRP A 176     1762   1757   1941    -41    -93    -16       C  
ATOM   1469  N   GLY A 177      89.908   6.353 134.700  1.00 17.16           N  
ANISOU 1469  N   GLY A 177     2153   2032   2333    -51   -229    -22       N  
ATOM   1470  CA  GLY A 177      90.458   5.671 135.868  1.00 17.86           C  
ANISOU 1470  CA  GLY A 177     2252   2108   2426    -46   -259    -22       C  
ATOM   1471  C   GLY A 177      89.468   4.848 136.669  1.00 19.76           C  
ANISOU 1471  C   GLY A 177     2521   2336   2652    -42   -266    -12       C  
ATOM   1472  O   GLY A 177      89.866   3.916 137.385  1.00 20.61           O  
ANISOU 1472  O   GLY A 177     2635   2433   2765    -34   -290    -12       O  
ATOM   1473  N   LEU A 178      88.158   5.135 136.537  1.00 17.82           N  
ANISOU 1473  N   LEU A 178     2291   2091   2387    -47   -246     -3       N  
ATOM   1474  CA  LEU A 178      87.141   4.316 137.193  1.00 17.24           C  
ANISOU 1474  CA  LEU A 178     2243   2007   2299    -45   -249      5       C  
ATOM   1475  C   LEU A 178      86.423   3.377 136.213  1.00 17.21           C  
ANISOU 1475  C   LEU A 178     2232   2009   2298    -39   -234      3       C  
ATOM   1476  O   LEU A 178      85.586   2.590 136.667  1.00 18.53           O  
ANISOU 1476  O   LEU A 178     2419   2168   2454    -38   -236      9       O  
ATOM   1477  CB  LEU A 178      86.103   5.146 137.935  1.00 18.48           C  
ANISOU 1477  CB  LEU A 178     2427   2162   2434    -55   -238     15       C  
ATOM   1478  CG  LEU A 178      86.578   5.798 139.247  1.00 23.35           C  
ANISOU 1478  CG  LEU A 178     3061   2769   3043    -62   -256     19       C  
ATOM   1479  CD1 LEU A 178      85.440   6.575 139.894  1.00 22.93           C  
ANISOU 1479  CD1 LEU A 178     3033   2713   2967    -71   -243     27       C  
ATOM   1480  CD2 LEU A 178      87.103   4.753 140.264  1.00 27.63           C  
ANISOU 1480  CD2 LEU A 178     3616   3296   3587    -57   -286     20       C  
ATOM   1481  N   ALA A 179      86.765   3.433 134.936  1.00 14.73           N  
ANISOU 1481  N   ALA A 179     1891   1708   1996    -35   -221     -5       N  
ATOM   1482  CA  ALA A 179      86.093   2.638 133.917  1.00 15.18           C  
ANISOU 1482  CA  ALA A 179     1939   1774   2055    -30   -206     -9       C  
ATOM   1483  C   ALA A 179      86.314   1.155 134.104  1.00 17.89           C  
ANISOU 1483  C   ALA A 179     2284   2106   2408    -21   -222    -13       C  
ATOM   1484  O   ALA A 179      87.350   0.737 134.636  1.00 17.70           O  
ANISOU 1484  O   ALA A 179     2256   2072   2397    -15   -245    -16       O  
ATOM   1485  CB  ALA A 179      86.493   3.093 132.533  1.00 14.80           C  
ANISOU 1485  CB  ALA A 179     1862   1743   2018    -30   -189    -17       C  
ATOM   1486  N   GLU A 180      85.340   0.349 133.666  1.00 16.15           N  
ANISOU 1486  N   GLU A 180     2068   1886   2181    -20   -210    -12       N  
ATOM   1487  CA  GLU A 180      85.442  -1.099 133.846  1.00 15.72           C  
ANISOU 1487  CA  GLU A 180     2019   1819   2135    -12   -223    -16       C  
ATOM   1488  C   GLU A 180      84.825  -1.844 132.679  1.00 17.06           C  
ANISOU 1488  C   GLU A 180     2176   1998   2308    -10   -205    -23       C  
ATOM   1489  O   GLU A 180      83.980  -1.305 131.953  1.00 15.74           O  
ANISOU 1489  O   GLU A 180     2004   1846   2130    -15   -182    -23       O  
ATOM   1490  CB  GLU A 180      84.732  -1.483 135.149  1.00 18.55           C  
ANISOU 1490  CB  GLU A 180     2412   2160   2477    -17   -233     -4       C  
ATOM   1491  CG  GLU A 180      84.932  -2.886 135.720  1.00 30.39           C  
ANISOU 1491  CG  GLU A 180     3925   3639   3981    -10   -253     -4       C  
ATOM   1492  CD  GLU A 180      86.326  -3.467 135.799  1.00 22.46           C  
ANISOU 1492  CD  GLU A 180     2908   2625   3000      3   -277    -11       C  
ATOM   1493  OE1 GLU A 180      86.833  -3.870 134.738  1.00 21.71           O  
ANISOU 1493  OE1 GLU A 180     2786   2538   2923     11   -272    -23       O  
ATOM   1494  OE2 GLU A 180      86.884  -3.588 136.921  1.00 25.54           O1-
ANISOU 1494  OE2 GLU A 180     3315   3001   3390      6   -302     -5       O1-
ATOM   1495  N   PHE A 181      85.313  -3.069 132.448  1.00 14.62           N  
ANISOU 1495  N   PHE A 181     1860   1680   2015     -1   -215    -31       N  
ATOM   1496  CA  PHE A 181      84.753  -3.974 131.456  1.00 14.36           C  
ANISOU 1496  CA  PHE A 181     1817   1652   1985      2   -200    -39       C  
ATOM   1497  C   PHE A 181      83.482  -4.571 132.006  1.00 16.80           C  
ANISOU 1497  C   PHE A 181     2155   1953   2277     -5   -195    -32       C  
ATOM   1498  O   PHE A 181      83.437  -4.998 133.167  1.00 15.84           O  
ANISOU 1498  O   PHE A 181     2059   1812   2149     -6   -211    -24       O  
ATOM   1499  CB  PHE A 181      85.736  -5.120 131.159  1.00 16.04           C  
ANISOU 1499  CB  PHE A 181     2017   1856   2222     14   -215    -51       C  
ATOM   1500  CG  PHE A 181      86.976  -4.623 130.470  1.00 16.28           C  
ANISOU 1500  CG  PHE A 181     2015   1898   2271     20   -218    -62       C  
ATOM   1501  CD1 PHE A 181      88.081  -4.202 131.203  1.00 18.36           C  
ANISOU 1501  CD1 PHE A 181     2276   2155   2544     24   -240    -61       C  
ATOM   1502  CD2 PHE A 181      87.033  -4.556 129.092  1.00 17.82           C  
ANISOU 1502  CD2 PHE A 181     2184   2113   2474     20   -199    -73       C  
ATOM   1503  CE1 PHE A 181      89.242  -3.753 130.556  1.00 19.14           C  
ANISOU 1503  CE1 PHE A 181     2345   2266   2662     28   -241    -72       C  
ATOM   1504  CE2 PHE A 181      88.188  -4.118 128.439  1.00 21.28           C  
ANISOU 1504  CE2 PHE A 181     2594   2563   2930     24   -200    -84       C  
ATOM   1505  CZ  PHE A 181      89.280  -3.693 129.177  1.00 18.48           C  
ANISOU 1505  CZ  PHE A 181     2235   2201   2585     28   -220    -84       C  
ATOM   1506  N   TYR A 182      82.427  -4.534 131.186  1.00 14.39           N  
ANISOU 1506  N   TYR A 182     1845   1663   1961    -11   -171    -35       N  
ATOM   1507  CA  TYR A 182      81.160  -5.131 131.573  1.00 14.76           C  
ANISOU 1507  CA  TYR A 182     1913   1703   1990    -19   -162    -31       C  
ATOM   1508  C   TYR A 182      81.147  -6.629 131.239  1.00 14.97           C  
ANISOU 1508  C   TYR A 182     1940   1719   2028    -14   -165    -39       C  
ATOM   1509  O   TYR A 182      81.359  -7.011 130.090  1.00 15.96           O  
ANISOU 1509  O   TYR A 182     2043   1856   2166    -10   -155    -51       O  
ATOM   1510  CB  TYR A 182      79.986  -4.434 130.833  1.00 15.61           C  
ANISOU 1510  CB  TYR A 182     2014   1834   2082    -26   -136    -31       C  
ATOM   1511  CG  TYR A 182      78.677  -5.119 131.174  1.00 13.43           C  
ANISOU 1511  CG  TYR A 182     1759   1554   1790    -35   -126    -30       C  
ATOM   1512  CD1 TYR A 182      78.150  -5.046 132.461  1.00 14.71           C  
ANISOU 1512  CD1 TYR A 182     1949   1702   1936    -43   -132    -19       C  
ATOM   1513  CD2 TYR A 182      78.043  -5.953 130.252  1.00 13.73           C  
ANISOU 1513  CD2 TYR A 182     1786   1601   1829    -37   -111    -40       C  
ATOM   1514  CE1 TYR A 182      77.024  -5.780 132.827  1.00 14.27           C  
ANISOU 1514  CE1 TYR A 182     1913   1641   1868    -53   -123    -19       C  
ATOM   1515  CE2 TYR A 182      76.927  -6.705 130.614  1.00 13.80           C  
ANISOU 1515  CE2 TYR A 182     1813   1604   1825    -46   -103    -40       C  
ATOM   1516  CZ  TYR A 182      76.403  -6.586 131.887  1.00 14.36           C  
ANISOU 1516  CZ  TYR A 182     1913   1662   1881    -55   -108    -30       C  
ATOM   1517  OH  TYR A 182      75.269  -7.314 132.186  1.00 14.44           O  
ANISOU 1517  OH  TYR A 182     1940   1668   1878    -66    -98    -31       O  
ATOM   1518  N   HIS A 183      80.898  -7.438 132.254  1.00 14.62           N  
ANISOU 1518  N   HIS A 183     1924   1653   1979    -17   -177    -33       N  
ATOM   1519  CA  HIS A 183      80.803  -8.892 132.116  1.00 16.14           C  
ANISOU 1519  CA  HIS A 183     2123   1829   2179    -14   -180    -40       C  
ATOM   1520  C   HIS A 183      79.464  -9.287 132.723  1.00 17.66           C  
ANISOU 1520  C   HIS A 183     2343   2015   2351    -28   -169    -33       C  
ATOM   1521  O   HIS A 183      79.189  -8.989 133.898  1.00 16.54           O  
ANISOU 1521  O   HIS A 183     2228   1862   2194    -35   -177    -21       O  
ATOM   1522  CB  HIS A 183      81.967  -9.579 132.853  1.00 16.81           C  
ANISOU 1522  CB  HIS A 183     2218   1890   2281     -2   -209    -37       C  
ATOM   1523  CG  HIS A 183      83.313  -9.301 132.256  1.00 19.41           C  
ANISOU 1523  CG  HIS A 183     2516   2225   2632     12   -219    -46       C  
ATOM   1524  CD2 HIS A 183      84.311  -8.517 132.710  1.00 20.78           C  
ANISOU 1524  CD2 HIS A 183     2684   2400   2813     17   -236    -42       C  
ATOM   1525  ND1 HIS A 183      83.744  -9.942 131.101  1.00 21.91           N  
ANISOU 1525  ND1 HIS A 183     2808   2548   2968     20   -213    -62       N  
ATOM   1526  CE1 HIS A 183      84.965  -9.491 130.867  1.00 20.90           C  
ANISOU 1526  CE1 HIS A 183     2658   2427   2858     30   -225    -67       C  
ATOM   1527  NE2 HIS A 183      85.359  -8.653 131.813  1.00 20.25           N  
ANISOU 1527  NE2 HIS A 183     2585   2340   2769     29   -239    -56       N  
ATOM   1528  N   PRO A 184      78.574  -9.894 131.926  1.00 16.52           N  
ANISOU 1528  N   PRO A 184     2193   1880   2203    -34   -149    -43       N  
ATOM   1529  CA  PRO A 184      77.239 -10.218 132.448  1.00 15.82           C  
ANISOU 1529  CA  PRO A 184     2129   1789   2094    -50   -136    -39       C  
ATOM   1530  C   PRO A 184      77.311 -11.079 133.711  1.00 17.10           C  
ANISOU 1530  C   PRO A 184     2326   1919   2252    -53   -153    -30       C  
ATOM   1531  O   PRO A 184      78.068 -12.062 133.758  1.00 18.01           O  
ANISOU 1531  O   PRO A 184     2446   2014   2383    -44   -168    -32       O  
ATOM   1532  CB  PRO A 184      76.556 -10.955 131.287  1.00 16.89           C  
ANISOU 1532  CB  PRO A 184     2249   1937   2232    -54   -116    -54       C  
ATOM   1533  CG  PRO A 184      77.608 -11.284 130.298  1.00 22.71           C  
ANISOU 1533  CG  PRO A 184     2960   2677   2993    -40   -121    -65       C  
ATOM   1534  CD  PRO A 184      78.721 -10.268 130.506  1.00 18.76           C  
ANISOU 1534  CD  PRO A 184     2448   2180   2501    -29   -136    -58       C  
ATOM   1535  N   GLY A 185      76.565 -10.674 134.728  1.00 16.25           N  
ANISOU 1535  N   GLY A 185     2244   1807   2123    -65   -151    -19       N  
ATOM   1536  CA  GLY A 185      76.485 -11.399 135.997  1.00 17.76           C  
ANISOU 1536  CA  GLY A 185     2472   1970   2305    -72   -165     -9       C  
ATOM   1537  C   GLY A 185      77.542 -10.996 136.999  1.00 19.80           C  
ANISOU 1537  C   GLY A 185     2743   2213   2566    -63   -192      4       C  
ATOM   1538  O   GLY A 185      77.507 -11.482 138.140  1.00 21.17           O  
ANISOU 1538  O   GLY A 185     2950   2363   2730    -68   -205     14       O  
ATOM   1539  N   GLN A 186      78.479 -10.121 136.618  1.00 17.65           N  
ANISOU 1539  N   GLN A 186     2446   1952   2306    -50   -201      2       N  
ATOM   1540  CA  GLN A 186      79.557  -9.710 137.526  1.00 17.87           C  
ANISOU 1540  CA  GLN A 186     2483   1969   2339    -42   -227     11       C  
ATOM   1541  C   GLN A 186      79.058  -8.673 138.514  1.00 19.79           C  
ANISOU 1541  C   GLN A 186     2745   2216   2560    -53   -226     22       C  
ATOM   1542  O   GLN A 186      78.274  -7.789 138.164  1.00 17.17           O  
ANISOU 1542  O   GLN A 186     2403   1905   2217    -61   -205     20       O  
ATOM   1543  CB  GLN A 186      80.755  -9.147 136.720  1.00 18.87           C  
ANISOU 1543  CB  GLN A 186     2575   2108   2488    -26   -235      4       C  
ATOM   1544  CG  GLN A 186      82.029  -8.813 137.542  1.00 25.12           C  
ANISOU 1544  CG  GLN A 186     3368   2887   3287    -16   -265     10       C  
ATOM   1545  CD  GLN A 186      83.266  -8.629 136.683  1.00 38.33           C  
ANISOU 1545  CD  GLN A 186     5007   4569   4986      0   -274     -1       C  
ATOM   1546  NE2 GLN A 186      83.504  -9.552 135.768  1.00 32.27           N  
ANISOU 1546  NE2 GLN A 186     4223   3801   4237      8   -270    -12       N  
ATOM   1547  OE1 GLN A 186      84.054  -7.685 136.860  1.00 39.37           O  
ANISOU 1547  OE1 GLN A 186     5127   4710   5123      3   -284      0       O  
ATOM   1548  N   GLU A 187      79.508  -8.788 139.757  1.00 18.78           N  
ANISOU 1548  N   GLU A 187     2642   2067   2424    -53   -248     34       N  
ATOM   1549  CA  GLU A 187      79.188  -7.830 140.792  1.00 19.10           C  
ANISOU 1549  CA  GLU A 187     2702   2110   2445    -63   -250     44       C  
ATOM   1550  C   GLU A 187      80.305  -6.816 140.856  1.00 22.14           C  
ANISOU 1550  C   GLU A 187     3069   2503   2841    -53   -266     44       C  
ATOM   1551  O   GLU A 187      81.489  -7.187 140.829  1.00 24.08           O  
ANISOU 1551  O   GLU A 187     3306   2739   3104    -39   -288     43       O  
ATOM   1552  CB  GLU A 187      78.965  -8.507 142.139  1.00 20.37           C  
ANISOU 1552  CB  GLU A 187     2905   2246   2589    -71   -264     56       C  
ATOM   1553  CG  GLU A 187      77.647  -9.266 142.171  1.00 25.97           C  
ANISOU 1553  CG  GLU A 187     3633   2951   3283    -87   -243     55       C  
ATOM   1554  CD  GLU A 187      77.306  -9.923 143.494  1.00 44.42           C  
ANISOU 1554  CD  GLU A 187     6014   5264   5600    -98   -253     67       C  
ATOM   1555  OE1 GLU A 187      78.221 -10.471 144.147  1.00 38.88           O  
ANISOU 1555  OE1 GLU A 187     5329   4540   4904    -89   -281     75       O  
ATOM   1556  OE2 GLU A 187      76.106  -9.935 143.847  1.00 45.78           O1-
ANISOU 1556  OE2 GLU A 187     6205   5439   5752   -117   -233     68       O1-
ATOM   1557  N   TYR A 188      79.944  -5.525 140.854  1.00 16.17           N  
ANISOU 1557  N   TYR A 188     2305   1764   2074    -60   -253     45       N  
ATOM   1558  CA  TYR A 188      80.913  -4.456 140.821  1.00 16.16           C  
ANISOU 1558  CA  TYR A 188     2286   1771   2082    -53   -263     44       C  
ATOM   1559  C   TYR A 188      80.903  -3.667 142.082  1.00 18.60           C  
ANISOU 1559  C   TYR A 188     2618   2076   2374    -61   -273     53       C  
ATOM   1560  O   TYR A 188      79.925  -3.669 142.818  1.00 18.59           O  
ANISOU 1560  O   TYR A 188     2643   2070   2350    -74   -264     59       O  
ATOM   1561  CB  TYR A 188      80.625  -3.518 139.617  1.00 15.40           C  
ANISOU 1561  CB  TYR A 188     2160   1701   1992    -53   -239     35       C  
ATOM   1562  CG  TYR A 188      80.855  -4.179 138.284  1.00 16.17           C  
ANISOU 1562  CG  TYR A 188     2230   1806   2108    -44   -231     25       C  
ATOM   1563  CD1 TYR A 188      82.121  -4.233 137.727  1.00 17.38           C  
ANISOU 1563  CD1 TYR A 188     2359   1961   2284    -31   -245     18       C  
ATOM   1564  CD2 TYR A 188      79.804  -4.770 137.582  1.00 15.79           C  
ANISOU 1564  CD2 TYR A 188     2180   1765   2055    -49   -210     20       C  
ATOM   1565  CE1 TYR A 188      82.354  -4.882 136.530  1.00 17.01           C  
ANISOU 1565  CE1 TYR A 188     2288   1921   2255    -23   -237      7       C  
ATOM   1566  CE2 TYR A 188      80.026  -5.442 136.376  1.00 15.83           C  
ANISOU 1566  CE2 TYR A 188     2161   1777   2077    -41   -203      9       C  
ATOM   1567  CZ  TYR A 188      81.310  -5.501 135.861  1.00 17.22           C  
ANISOU 1567  CZ  TYR A 188     2314   1953   2275    -28   -217      3       C  
ATOM   1568  OH  TYR A 188      81.585  -6.166 134.700  1.00 17.71           O  
ANISOU 1568  OH  TYR A 188     2353   2022   2355    -20   -210     -9       O  
ATOM   1569  N   ASN A 189      81.989  -2.895 142.282  1.00 17.59           N  
ANISOU 1569  N   ASN A 189     2478   1950   2255    -55   -289     53       N  
ATOM   1570  CA  ASN A 189      82.074  -2.030 143.455  1.00 18.09           C  
ANISOU 1570  CA  ASN A 189     2561   2009   2302    -63   -299     60       C  
ATOM   1571  C   ASN A 189      81.110  -0.855 143.268  1.00 18.32           C  
ANISOU 1571  C   ASN A 189     2588   2055   2317    -74   -272     59       C  
ATOM   1572  O   ASN A 189      81.124  -0.244 142.198  1.00 17.72           O  
ANISOU 1572  O   ASN A 189     2485   1996   2252    -71   -257     52       O  
ATOM   1573  CB  ASN A 189      83.514  -1.528 143.617  1.00 20.97           C  
ANISOU 1573  CB  ASN A 189     2910   2374   2682    -54   -322     58       C  
ATOM   1574  CG  ASN A 189      83.797  -0.911 144.967  1.00 25.77           C  
ANISOU 1574  CG  ASN A 189     3541   2975   3275    -61   -340     65       C  
ATOM   1575  ND2 ASN A 189      84.981  -1.184 145.497  1.00 28.60           N  
ANISOU 1575  ND2 ASN A 189     3899   3324   3643    -52   -370     66       N  
ATOM   1576  OD1 ASN A 189      82.961  -0.254 145.588  1.00 23.68           O  
ANISOU 1576  OD1 ASN A 189     3295   2712   2989    -74   -327     70       O  
ATOM   1577  N   VAL A 190      80.288  -0.542 144.279  1.00 17.05           N  
ANISOU 1577  N   VAL A 190     2456   1891   2133    -87   -267     66       N  
ATOM   1578  CA  VAL A 190      79.357   0.583 144.174  1.00 16.77           C  
ANISOU 1578  CA  VAL A 190     2419   1869   2084    -96   -243     65       C  
ATOM   1579  C   VAL A 190      80.020   1.915 144.505  1.00 18.68           C  
ANISOU 1579  C   VAL A 190     2655   2116   2327    -97   -249     64       C  
ATOM   1580  O   VAL A 190      79.402   2.953 144.297  1.00 18.45           O  
ANISOU 1580  O   VAL A 190     2622   2099   2291   -102   -230     62       O  
ATOM   1581  CB  VAL A 190      78.066   0.379 144.987  1.00 18.40           C  
ANISOU 1581  CB  VAL A 190     2655   2072   2266   -111   -230     69       C  
ATOM   1582  CG1 VAL A 190      77.287  -0.861 144.517  1.00 18.36           C  
ANISOU 1582  CG1 VAL A 190     2653   2064   2260   -112   -219     67       C  
ATOM   1583  CG2 VAL A 190      78.332   0.340 146.510  1.00 18.76           C  
ANISOU 1583  CG2 VAL A 190     2733   2100   2294   -119   -250     77       C  
ATOM   1584  N   ARG A 191      81.294   1.907 144.960  1.00 17.37           N  
ANISOU 1584  N   ARG A 191     2487   1942   2171    -92   -275     65       N  
ATOM   1585  CA  ARG A 191      82.011   3.138 145.309  1.00 18.53           C  
ANISOU 1585  CA  ARG A 191     2628   2093   2319    -94   -282     64       C  
ATOM   1586  C   ARG A 191      82.664   3.706 144.060  1.00 21.86           C  
ANISOU 1586  C   ARG A 191     3015   2529   2763    -86   -275     56       C  
ATOM   1587  O   ARG A 191      83.883   3.683 143.888  1.00 23.60           O  
ANISOU 1587  O   ARG A 191     3219   2748   3001    -78   -292     52       O  
ATOM   1588  CB  ARG A 191      83.055   2.874 146.437  1.00 20.91           C  
ANISOU 1588  CB  ARG A 191     2945   2381   2621    -93   -315     68       C  
ATOM   1589  CG  ARG A 191      82.413   2.616 147.776  1.00 30.34           C  
ANISOU 1589  CG  ARG A 191     4176   3562   3789   -104   -321     76       C  
ATOM   1590  CD  ARG A 191      83.267   3.158 148.908  1.00 56.50           C  
ANISOU 1590  CD  ARG A 191     7503   6870   7096   -107   -346     78       C  
ATOM   1591  NE  ARG A 191      82.438   3.656 150.009  1.00 79.63           N  
ANISOU 1591  NE  ARG A 191    10463   9796   9998   -123   -339     83       N  
ATOM   1592  CZ  ARG A 191      82.904   4.291 151.081  1.00 99.19           C  
ANISOU 1592  CZ  ARG A 191    12955  12269  12464   -130   -354     85       C  
ATOM   1593  NH1 ARG A 191      84.205   4.515 151.216  1.00 85.11           N1+
ANISOU 1593  NH1 ARG A 191    11159  10486  10694   -123   -379     82       N1+
ATOM   1594  NH2 ARG A 191      82.071   4.708 152.025  1.00 90.46           N  
ANISOU 1594  NH2 ARG A 191    11877  11160  11332   -144   -345     88       N  
ATOM   1595  N   VAL A 192      81.814   4.149 143.138  1.00 17.76           N  
ANISOU 1595  N   VAL A 192     2484   2022   2243    -87   -247     53       N  
ATOM   1596  CA  VAL A 192      82.201   4.749 141.866  1.00 16.26           C  
ANISOU 1596  CA  VAL A 192     2263   1846   2069    -81   -235     47       C  
ATOM   1597  C   VAL A 192      81.352   5.963 141.671  1.00 18.24           C  
ANISOU 1597  C   VAL A 192     2515   2106   2307    -87   -211     48       C  
ATOM   1598  O   VAL A 192      80.355   6.133 142.369  1.00 18.54           O  
ANISOU 1598  O   VAL A 192     2576   2142   2327    -94   -203     52       O  
ATOM   1599  CB  VAL A 192      82.102   3.775 140.655  1.00 18.44           C  
ANISOU 1599  CB  VAL A 192     2519   2129   2359    -71   -227     42       C  
ATOM   1600  CG1 VAL A 192      83.071   2.606 140.804  1.00 18.88           C  
ANISOU 1600  CG1 VAL A 192     2571   2173   2429    -63   -251     40       C  
ATOM   1601  CG2 VAL A 192      80.661   3.282 140.430  1.00 18.15           C  
ANISOU 1601  CG2 VAL A 192     2493   2096   2308    -75   -207     44       C  
ATOM   1602  N   ALA A 193      81.727   6.792 140.674  1.00 18.66           N  
ANISOU 1602  N   ALA A 193     2547   2172   2373    -83   -200     43       N  
ATOM   1603  CA  ALA A 193      81.064   8.061 140.335  1.00 18.35           C  
ANISOU 1603  CA  ALA A 193     2507   2141   2326    -87   -178     44       C  
ATOM   1604  C   ALA A 193      81.131   9.088 141.491  1.00 21.84           C  
ANISOU 1604  C   ALA A 193     2968   2574   2755    -96   -183     47       C  
ATOM   1605  O   ALA A 193      81.373   8.750 142.664  1.00 23.44           O  
ANISOU 1605  O   ALA A 193     3190   2766   2950   -101   -201     49       O  
ATOM   1606  CB  ALA A 193      79.603   7.835 139.907  1.00 17.76           C  
ANISOU 1606  CB  ALA A 193     2435   2074   2237    -86   -156     46       C  
ATOM   1607  N   SER A 194      80.901  10.344 141.166  1.00 19.00           N  
ANISOU 1607  N   SER A 194     2605   2220   2393    -98   -167     47       N  
ATOM   1608  CA  SER A 194      80.885  11.399 142.155  1.00 18.43           C  
ANISOU 1608  CA  SER A 194     2551   2140   2310   -107   -168     48       C  
ATOM   1609  C   SER A 194      79.498  11.483 142.777  1.00 20.98           C  
ANISOU 1609  C   SER A 194     2897   2463   2613   -111   -155     51       C  
ATOM   1610  O   SER A 194      78.526  11.256 142.062  1.00 17.39           O  
ANISOU 1610  O   SER A 194     2436   2017   2154   -105   -137     52       O  
ATOM   1611  CB  SER A 194      81.309  12.706 141.512  1.00 24.00           C  
ANISOU 1611  CB  SER A 194     3245   2850   3024   -108   -156     46       C  
ATOM   1612  OG  SER A 194      82.665  12.566 141.119  1.00 42.66           O  
ANISOU 1612  OG  SER A 194     5590   5215   5406   -107   -170     42       O  
ATOM   1613  N   ARG A 195      79.374  11.836 144.086  1.00 18.56           N  
ANISOU 1613  N   ARG A 195     2614   2146   2292   -120   -162     52       N  
ATOM   1614  CA  ARG A 195      78.097  11.828 144.789  1.00 17.17           C  
ANISOU 1614  CA  ARG A 195     2459   1969   2095   -125   -151     54       C  
ATOM   1615  C   ARG A 195      76.900  12.268 143.982  1.00 17.88           C  
ANISOU 1615  C   ARG A 195     2542   2070   2180   -119   -124     53       C  
ATOM   1616  O   ARG A 195      75.875  11.588 143.980  1.00 17.94           O  
ANISOU 1616  O   ARG A 195     2556   2083   2179   -119   -115     53       O  
ATOM   1617  CB  ARG A 195      78.154  12.686 146.080  1.00 18.02           C  
ANISOU 1617  CB  ARG A 195     2591   2068   2190   -136   -156     53       C  
ATOM   1618  CG  ARG A 195      76.872  12.609 146.937  1.00 20.91           C  
ANISOU 1618  CG  ARG A 195     2979   2432   2533   -143   -144     53       C  
ATOM   1619  CD  ARG A 195      76.828  13.649 148.054  1.00 24.22           C  
ANISOU 1619  CD  ARG A 195     3419   2843   2939   -153   -144     51       C  
ATOM   1620  NE  ARG A 195      78.080  13.645 148.820  1.00 33.21           N  
ANISOU 1620  NE  ARG A 195     4564   3973   4081   -160   -169     51       N  
ATOM   1621  CZ  ARG A 195      78.640  14.724 149.358  1.00 45.27           C  
ANISOU 1621  CZ  ARG A 195     6098   5495   5608   -167   -173     47       C  
ATOM   1622  NH1 ARG A 195      78.038  15.905 149.276  1.00 35.83           N1+
ANISOU 1622  NH1 ARG A 195     4906   4301   4408   -168   -153     44       N1+
ATOM   1623  NH2 ARG A 195      79.791  14.626 150.007  1.00 33.73           N  
ANISOU 1623  NH2 ARG A 195     4640   4027   4150   -172   -197     47       N  
ATOM   1624  N   TYR A 196      76.968  13.463 143.391  1.00 15.94           N  
ANISOU 1624  N   TYR A 196     2288   1828   1941   -116   -112     52       N  
ATOM   1625  CA  TYR A 196      75.760  14.020 142.788  1.00 13.98           C  
ANISOU 1625  CA  TYR A 196     2036   1589   1685   -109    -88     51       C  
ATOM   1626  C   TYR A 196      75.331  13.288 141.522  1.00 15.49           C  
ANISOU 1626  C   TYR A 196     2208   1795   1884    -99    -79     51       C  
ATOM   1627  O   TYR A 196      74.199  13.477 141.072  1.00 14.59           O  
ANISOU 1627  O   TYR A 196     2091   1691   1762    -93    -61     50       O  
ATOM   1628  CB  TYR A 196      75.928  15.525 142.481  1.00 16.48           C  
ANISOU 1628  CB  TYR A 196     2351   1905   2005   -107    -77     51       C  
ATOM   1629  CG  TYR A 196      76.406  16.351 143.660  1.00 18.24           C  
ANISOU 1629  CG  TYR A 196     2594   2115   2223   -118    -85     50       C  
ATOM   1630  CD1 TYR A 196      75.817  16.216 144.916  1.00 19.64           C  
ANISOU 1630  CD1 TYR A 196     2793   2285   2383   -126    -87     48       C  
ATOM   1631  CD2 TYR A 196      77.358  17.355 143.487  1.00 21.29           C  
ANISOU 1631  CD2 TYR A 196     2975   2494   2619   -120    -87     49       C  
ATOM   1632  CE1 TYR A 196      76.220  17.008 145.993  1.00 21.78           C  
ANISOU 1632  CE1 TYR A 196     3082   2545   2648   -137    -94     45       C  
ATOM   1633  CE2 TYR A 196      77.793  18.129 144.564  1.00 21.95           C  
ANISOU 1633  CE2 TYR A 196     3077   2567   2698   -131    -94     46       C  
ATOM   1634  CZ  TYR A 196      77.214  17.955 145.811  1.00 29.15           C  
ANISOU 1634  CZ  TYR A 196     4011   3473   3593   -139    -98     44       C  
ATOM   1635  OH  TYR A 196      77.598  18.739 146.875  1.00 29.67           O  
ANISOU 1635  OH  TYR A 196     4094   3528   3652   -150   -104     41       O  
ATOM   1636  N   PHE A 197      76.233  12.446 140.975  1.00 13.71           N  
ANISOU 1636  N   PHE A 197     1968   1571   1672    -97    -92     52       N  
ATOM   1637  CA  PHE A 197      75.997  11.723 139.716  1.00 13.29           C  
ANISOU 1637  CA  PHE A 197     1893   1530   1626    -88    -84     51       C  
ATOM   1638  C   PHE A 197      75.859  10.222 139.956  1.00 13.89           C  
ANISOU 1638  C   PHE A 197     1971   1604   1701    -90    -94     49       C  
ATOM   1639  O   PHE A 197      75.711   9.469 138.990  1.00 13.93           O  
ANISOU 1639  O   PHE A 197     1960   1619   1713    -84    -89     47       O  
ATOM   1640  CB  PHE A 197      77.198  12.010 138.761  1.00 13.77           C  
ANISOU 1640  CB  PHE A 197     1932   1593   1705    -83    -89     50       C  
ATOM   1641  CG  PHE A 197      77.294  13.481 138.462  1.00 14.00           C  
ANISOU 1641  CG  PHE A 197     1962   1623   1735    -82    -77     52       C  
ATOM   1642  CD1 PHE A 197      76.495  14.049 137.485  1.00 15.93           C  
ANISOU 1642  CD1 PHE A 197     2198   1879   1977    -74    -58     54       C  
ATOM   1643  CD2 PHE A 197      78.043  14.333 139.285  1.00 15.43           C  
ANISOU 1643  CD2 PHE A 197     2154   1791   1917    -90    -86     53       C  
ATOM   1644  CE1 PHE A 197      76.428  15.439 137.329  1.00 17.12           C  
ANISOU 1644  CE1 PHE A 197     2353   2026   2125    -72    -47     57       C  
ATOM   1645  CE2 PHE A 197      78.003  15.723 139.099  1.00 17.32           C  
ANISOU 1645  CE2 PHE A 197     2397   2028   2155    -90    -74     54       C  
ATOM   1646  CZ  PHE A 197      77.204  16.257 138.120  1.00 16.99           C  
ANISOU 1646  CZ  PHE A 197     2348   1996   2110    -81    -54     57       C  
ATOM   1647  N   LYS A 198      75.809   9.796 141.231  1.00 13.13           N  
ANISOU 1647  N   LYS A 198     1897   1496   1595    -99   -105     51       N  
ATOM   1648  CA  LYS A 198      75.662   8.364 141.527  1.00 12.56           C  
ANISOU 1648  CA  LYS A 198     1831   1420   1521   -102   -115     50       C  
ATOM   1649  C   LYS A 198      74.242   7.919 141.238  1.00 12.94           C  
ANISOU 1649  C   LYS A 198     1880   1478   1557   -102    -96     48       C  
ATOM   1650  O   LYS A 198      73.287   8.546 141.669  1.00 13.72           O  
ANISOU 1650  O   LYS A 198     1990   1581   1642   -106    -82     47       O  
ATOM   1651  CB  LYS A 198      75.928   8.123 143.015  1.00 15.18           C  
ANISOU 1651  CB  LYS A 198     2190   1736   1843   -112   -131     53       C  
ATOM   1652  CG  LYS A 198      77.382   8.202 143.381  1.00 16.63           C  
ANISOU 1652  CG  LYS A 198     2371   1909   2037   -112   -155     55       C  
ATOM   1653  CD  LYS A 198      77.572   8.045 144.914  1.00 16.90           C  
ANISOU 1653  CD  LYS A 198     2434   1929   2057   -122   -172     58       C  
ATOM   1654  CE  LYS A 198      79.021   8.272 145.327  1.00 18.51           C  
ANISOU 1654  CE  LYS A 198     2635   2124   2272   -122   -196     59       C  
ATOM   1655  NZ  LYS A 198      79.874   7.111 144.982  1.00 22.13           N1+
ANISOU 1655  NZ  LYS A 198     3083   2579   2746   -114   -214     59       N1+
ATOM   1656  N   GLY A 199      74.122   6.801 140.515  1.00 13.75           N  
ANISOU 1656  N   GLY A 199     1971   1586   1667    -99    -95     45       N  
ATOM   1657  CA  GLY A 199      72.812   6.222 140.239  1.00 13.61           C  
ANISOU 1657  CA  GLY A 199     1954   1579   1639   -101    -78     41       C  
ATOM   1658  C   GLY A 199      72.188   5.570 141.476  1.00 13.02           C  
ANISOU 1658  C   GLY A 199     1906   1494   1548   -113    -81     42       C  
ATOM   1659  O   GLY A 199      72.929   5.159 142.403  1.00 13.66           O  
ANISOU 1659  O   GLY A 199     2004   1558   1628   -119   -100     46       O  
ATOM   1660  N   PRO A 200      70.854   5.459 141.490  1.00 12.36           N  
ANISOU 1660  N   PRO A 200     1826   1421   1451   -118    -62     37       N  
ATOM   1661  CA  PRO A 200      70.169   4.797 142.615  1.00 13.90           C  
ANISOU 1661  CA  PRO A 200     2046   1607   1629   -133    -61     36       C  
ATOM   1662  C   PRO A 200      70.739   3.397 142.853  1.00 15.05           C  
ANISOU 1662  C   PRO A 200     2201   1738   1779   -137    -77     40       C  
ATOM   1663  O   PRO A 200      70.789   2.992 144.009  1.00 14.80           O  
ANISOU 1663  O   PRO A 200     2195   1692   1735   -148    -87     44       O  
ATOM   1664  CB  PRO A 200      68.702   4.732 142.177  1.00 16.88           C  
ANISOU 1664  CB  PRO A 200     2416   2003   1996   -135    -37     28       C  
ATOM   1665  CG  PRO A 200      68.578   5.682 141.025  1.00 20.03           C  
ANISOU 1665  CG  PRO A 200     2789   2419   2403   -120    -27     25       C  
ATOM   1666  CD  PRO A 200      69.919   5.982 140.480  1.00 14.04           C  
ANISOU 1666  CD  PRO A 200     2018   1654   1662   -110    -41     31       C  
ATOM   1667  N   GLU A 201      71.176   2.673 141.806  1.00 13.66           N  
ANISOU 1667  N   GLU A 201     2005   1565   1618   -129    -80     38       N  
ATOM   1668  CA  GLU A 201      71.749   1.346 142.027  1.00 14.46           C  
ANISOU 1668  CA  GLU A 201     2117   1651   1726   -131    -96     40       C  
ATOM   1669  C   GLU A 201      72.947   1.418 142.985  1.00 16.38           C  
ANISOU 1669  C   GLU A 201     2376   1875   1971   -131   -122     49       C  
ATOM   1670  O   GLU A 201      73.131   0.518 143.810  1.00 16.23           O  
ANISOU 1670  O   GLU A 201     2380   1839   1947   -138   -135     53       O  
ATOM   1671  CB  GLU A 201      72.174   0.694 140.715  1.00 15.55           C  
ANISOU 1671  CB  GLU A 201     2229   1796   1883   -121    -96     36       C  
ATOM   1672  CG  GLU A 201      73.076   1.494 139.768  1.00 15.58           C  
ANISOU 1672  CG  GLU A 201     2207   1809   1904   -107   -100     35       C  
ATOM   1673  CD  GLU A 201      72.356   2.404 138.783  1.00 13.63           C  
ANISOU 1673  CD  GLU A 201     1939   1585   1656   -101    -79     30       C  
ATOM   1674  OE1 GLU A 201      71.526   3.229 139.215  1.00 15.37           O  
ANISOU 1674  OE1 GLU A 201     2167   1811   1862   -105    -67     30       O  
ATOM   1675  OE2 GLU A 201      72.605   2.255 137.564  1.00 14.06           O1-
ANISOU 1675  OE2 GLU A 201     1969   1650   1723    -92    -74     26       O1-
ATOM   1676  N   LEU A 202      73.776   2.450 142.859  1.00 14.53           N  
ANISOU 1676  N   LEU A 202     2132   1644   1747   -124   -129     50       N  
ATOM   1677  CA  LEU A 202      74.938   2.584 143.738  1.00 14.89           C  
ANISOU 1677  CA  LEU A 202     2190   1673   1796   -123   -154     57       C  
ATOM   1678  C   LEU A 202      74.470   2.939 145.151  1.00 16.65           C  
ANISOU 1678  C   LEU A 202     2443   1887   1996   -137   -156     61       C  
ATOM   1679  O   LEU A 202      74.977   2.393 146.147  1.00 16.45           O  
ANISOU 1679  O   LEU A 202     2440   1846   1965   -142   -175     67       O  
ATOM   1680  CB  LEU A 202      75.879   3.669 143.231  1.00 14.23           C  
ANISOU 1680  CB  LEU A 202     2085   1595   1725   -114   -159     56       C  
ATOM   1681  CG  LEU A 202      76.321   3.555 141.780  1.00 14.41           C  
ANISOU 1681  CG  LEU A 202     2077   1630   1769   -102   -154     51       C  
ATOM   1682  CD1 LEU A 202      77.310   4.669 141.450  1.00 14.95           C  
ANISOU 1682  CD1 LEU A 202     2129   1701   1849    -96   -159     50       C  
ATOM   1683  CD2 LEU A 202      76.932   2.166 141.478  1.00 15.55           C  
ANISOU 1683  CD2 LEU A 202     2217   1766   1927    -97   -168     50       C  
ATOM   1684  N   LEU A 203      73.495   3.820 145.260  1.00 14.42           N  
ANISOU 1684  N   LEU A 203     2163   1616   1701   -142   -135     58       N  
ATOM   1685  CA  LEU A 203      73.018   4.319 146.546  1.00 14.68           C  
ANISOU 1685  CA  LEU A 203     2222   1642   1713   -155   -134     60       C  
ATOM   1686  C   LEU A 203      72.287   3.297 147.379  1.00 17.94           C  
ANISOU 1686  C   LEU A 203     2662   2047   2108   -168   -132     61       C  
ATOM   1687  O   LEU A 203      72.248   3.416 148.611  1.00 17.91           O  
ANISOU 1687  O   LEU A 203     2684   2032   2087   -180   -139     65       O  
ATOM   1688  CB  LEU A 203      72.162   5.579 146.332  1.00 14.84           C  
ANISOU 1688  CB  LEU A 203     2235   1678   1727   -155   -112     54       C  
ATOM   1689  CG  LEU A 203      72.881   6.699 145.573  1.00 16.77           C  
ANISOU 1689  CG  LEU A 203     2457   1929   1987   -143   -112     53       C  
ATOM   1690  CD1 LEU A 203      71.928   7.806 145.197  1.00 16.55           C  
ANISOU 1690  CD1 LEU A 203     2421   1915   1953   -140    -89     48       C  
ATOM   1691  CD2 LEU A 203      74.073   7.256 146.394  1.00 17.99           C  
ANISOU 1691  CD2 LEU A 203     2621   2070   2143   -145   -134     58       C  
ATOM   1692  N   VAL A 204      71.681   2.296 146.725  1.00 16.00           N  
ANISOU 1692  N   VAL A 204     2409   1804   1865   -169   -122     58       N  
ATOM   1693  CA  VAL A 204      70.981   1.210 147.406  1.00 15.93           C  
ANISOU 1693  CA  VAL A 204     2425   1787   1840   -183   -119     60       C  
ATOM   1694  C   VAL A 204      71.855  -0.044 147.482  1.00 18.74           C  
ANISOU 1694  C   VAL A 204     2790   2124   2205   -180   -141     66       C  
ATOM   1695  O   VAL A 204      71.353  -1.086 147.966  1.00 19.70           O  
ANISOU 1695  O   VAL A 204     2933   2235   2315   -192   -139     68       O  
ATOM   1696  CB  VAL A 204      69.572   0.908 146.833  1.00 18.99           C  
ANISOU 1696  CB  VAL A 204     2804   2190   2221   -190    -91     50       C  
ATOM   1697  CG1 VAL A 204      68.719   2.169 146.760  1.00 19.43           C  
ANISOU 1697  CG1 VAL A 204     2850   2264   2269   -190    -70     43       C  
ATOM   1698  CG2 VAL A 204      69.643   0.222 145.460  1.00 17.59           C  
ANISOU 1698  CG2 VAL A 204     2601   2021   2063   -179    -87     45       C  
ATOM   1699  N   ASP A 205      73.151   0.043 147.068  1.00 16.74           N  
ANISOU 1699  N   ASP A 205     2522   1867   1972   -165   -162     69       N  
ATOM   1700  CA  ASP A 205      74.136  -1.030 147.156  1.00 17.03           C  
ANISOU 1700  CA  ASP A 205     2566   1886   2020   -159   -186     75       C  
ATOM   1701  C   ASP A 205      73.763  -2.235 146.297  1.00 22.26           C  
ANISOU 1701  C   ASP A 205     3220   2547   2691   -157   -178     71       C  
ATOM   1702  O   ASP A 205      73.875  -3.395 146.749  1.00 23.85           O  
ANISOU 1702  O   ASP A 205     3442   2731   2890   -161   -189     76       O  
ATOM   1703  CB  ASP A 205      74.341  -1.464 148.633  1.00 19.72           C  
ANISOU 1703  CB  ASP A 205     2945   2206   2342   -170   -204     85       C  
ATOM   1704  CG  ASP A 205      75.709  -2.005 148.934  1.00 35.12           C  
ANISOU 1704  CG  ASP A 205     4900   4140   4305   -159   -236     93       C  
ATOM   1705  OD1 ASP A 205      76.536  -2.078 147.999  1.00 33.12           O  
ANISOU 1705  OD1 ASP A 205     4619   3890   4075   -143   -245     89       O  
ATOM   1706  OD2 ASP A 205      75.954  -2.382 150.114  1.00 42.94           O1-
ANISOU 1706  OD2 ASP A 205     5922   5114   5280   -166   -254    102       O1-
ATOM   1707  N   TYR A 206      73.292  -1.971 145.062  1.00 16.09           N  
ANISOU 1707  N   TYR A 206     2408   1784   1920   -151   -158     62       N  
ATOM   1708  CA  TYR A 206      72.986  -3.032 144.104  1.00 15.31           C  
ANISOU 1708  CA  TYR A 206     2297   1688   1831   -148   -149     56       C  
ATOM   1709  C   TYR A 206      74.200  -3.176 143.199  1.00 16.75           C  
ANISOU 1709  C   TYR A 206     2454   1871   2040   -131   -164     55       C  
ATOM   1710  O   TYR A 206      74.506  -2.253 142.421  1.00 16.02           O  
ANISOU 1710  O   TYR A 206     2335   1794   1958   -121   -159     50       O  
ATOM   1711  CB  TYR A 206      71.704  -2.746 143.316  1.00 15.73           C  
ANISOU 1711  CB  TYR A 206     2334   1764   1880   -153   -120     46       C  
ATOM   1712  CG  TYR A 206      71.344  -3.901 142.398  1.00 16.48           C  
ANISOU 1712  CG  TYR A 206     2418   1861   1984   -153   -110     39       C  
ATOM   1713  CD1 TYR A 206      70.765  -5.066 142.904  1.00 16.07           C  
ANISOU 1713  CD1 TYR A 206     2390   1795   1921   -167   -107     39       C  
ATOM   1714  CD2 TYR A 206      71.677  -3.872 141.047  1.00 17.04           C  
ANISOU 1714  CD2 TYR A 206     2456   1945   2073   -140   -106     32       C  
ATOM   1715  CE1 TYR A 206      70.516  -6.168 142.082  1.00 16.67           C  
ANISOU 1715  CE1 TYR A 206     2457   1871   2006   -167   -100     32       C  
ATOM   1716  CE2 TYR A 206      71.400  -4.950 140.212  1.00 16.53           C  
ANISOU 1716  CE2 TYR A 206     2382   1883   2017   -140    -99     24       C  
ATOM   1717  CZ  TYR A 206      70.809  -6.088 140.735  1.00 17.80           C  
ANISOU 1717  CZ  TYR A 206     2566   2029   2168   -153    -95     24       C  
ATOM   1718  OH  TYR A 206      70.535  -7.143 139.899  1.00 17.43           O  
ANISOU 1718  OH  TYR A 206     2510   1983   2130   -154    -87     15       O  
ATOM   1719  N   GLN A 207      74.926  -4.303 143.305  1.00 15.90           N  
ANISOU 1719  N   GLN A 207     2354   1744   1942   -125   -183     58       N  
ATOM   1720  CA  GLN A 207      76.199  -4.457 142.630  1.00 14.43           C  
ANISOU 1720  CA  GLN A 207     2146   1555   1780   -108   -200     56       C  
ATOM   1721  C   GLN A 207      76.211  -4.939 141.170  1.00 14.99           C  
ANISOU 1721  C   GLN A 207     2187   1638   1870    -99   -189     45       C  
ATOM   1722  O   GLN A 207      77.199  -4.756 140.464  1.00 15.67           O  
ANISOU 1722  O   GLN A 207     2249   1729   1976    -86   -198     41       O  
ATOM   1723  CB  GLN A 207      77.122  -5.392 143.421  1.00 16.48           C  
ANISOU 1723  CB  GLN A 207     2427   1789   2045   -103   -229     63       C  
ATOM   1724  CG  GLN A 207      77.520  -4.852 144.791  1.00 19.88           C  
ANISOU 1724  CG  GLN A 207     2883   2209   2461   -108   -247     74       C  
ATOM   1725  CD  GLN A 207      78.509  -5.790 145.437  1.00 31.52           C  
ANISOU 1725  CD  GLN A 207     4375   3660   3943   -100   -278     81       C  
ATOM   1726  NE2 GLN A 207      78.014  -6.648 146.294  1.00 26.86           N  
ANISOU 1726  NE2 GLN A 207     3819   3051   3336   -110   -281     89       N  
ATOM   1727  OE1 GLN A 207      79.698  -5.814 145.099  1.00 32.53           O  
ANISOU 1727  OE1 GLN A 207     4484   3786   4091    -84   -297     79       O  
ATOM   1728  N   MET A 208      75.096  -5.522 140.705  1.00 14.41           N  
ANISOU 1728  N   MET A 208     2114   1571   1789   -108   -167     39       N  
ATOM   1729  CA  MET A 208      75.111  -6.089 139.361  1.00 14.41           C  
ANISOU 1729  CA  MET A 208     2087   1581   1806   -100   -158     29       C  
ATOM   1730  C   MET A 208      74.611  -5.067 138.323  1.00 16.70           C  
ANISOU 1730  C   MET A 208     2349   1900   2097    -98   -137     21       C  
ATOM   1731  O   MET A 208      73.645  -5.307 137.593  1.00 14.95           O  
ANISOU 1731  O   MET A 208     2117   1693   1871   -103   -116     13       O  
ATOM   1732  CB  MET A 208      74.304  -7.408 139.330  1.00 16.55           C  
ANISOU 1732  CB  MET A 208     2373   1842   2072   -110   -148     25       C  
ATOM   1733  CG  MET A 208      74.804  -8.356 138.265  1.00 17.77           C  
ANISOU 1733  CG  MET A 208     2509   1995   2247   -100   -150     16       C  
ATOM   1734  SD  MET A 208      73.874  -9.932 138.264  1.00 18.59           S  
ANISOU 1734  SD  MET A 208     2633   2085   2346   -113   -138     11       S  
ATOM   1735  CE  MET A 208      74.537 -10.695 139.799  1.00 19.83           C  
ANISOU 1735  CE  MET A 208     2832   2204   2497   -115   -166     26       C  
ATOM   1736  N   TYR A 209      75.256  -3.893 138.303  1.00 13.99           N  
ANISOU 1736  N   TYR A 209     1994   1565   1758    -91   -142     24       N  
ATOM   1737  CA  TYR A 209      74.867  -2.799 137.417  1.00 13.46           C  
ANISOU 1737  CA  TYR A 209     1903   1522   1690    -88   -125     20       C  
ATOM   1738  C   TYR A 209      75.600  -2.879 136.084  1.00 13.69           C  
ANISOU 1738  C   TYR A 209     1900   1562   1739    -76   -124     12       C  
ATOM   1739  O   TYR A 209      76.394  -3.789 135.827  1.00 14.07           O  
ANISOU 1739  O   TYR A 209     1943   1599   1802    -69   -136      9       O  
ATOM   1740  CB  TYR A 209      75.031  -1.454 138.148  1.00 14.31           C  
ANISOU 1740  CB  TYR A 209     2018   1631   1789    -90   -128     27       C  
ATOM   1741  CG  TYR A 209      76.454  -1.126 138.568  1.00 12.95           C  
ANISOU 1741  CG  TYR A 209     1845   1447   1629    -82   -152     32       C  
ATOM   1742  CD1 TYR A 209      77.372  -0.627 137.654  1.00 14.33           C  
ANISOU 1742  CD1 TYR A 209     1993   1632   1822    -72   -154     28       C  
ATOM   1743  CD2 TYR A 209      76.868  -1.289 139.893  1.00 12.97           C  
ANISOU 1743  CD2 TYR A 209     1874   1430   1625    -87   -171     40       C  
ATOM   1744  CE1 TYR A 209      78.678  -0.312 138.034  1.00 14.61           C  
ANISOU 1744  CE1 TYR A 209     2026   1658   1869    -66   -175     30       C  
ATOM   1745  CE2 TYR A 209      78.165  -0.941 140.293  1.00 12.78           C  
ANISOU 1745  CE2 TYR A 209     1848   1397   1611    -80   -193     43       C  
ATOM   1746  CZ  TYR A 209      79.064  -0.463 139.358  1.00 13.04           C  
ANISOU 1746  CZ  TYR A 209     1852   1440   1663    -70   -195     38       C  
ATOM   1747  OH  TYR A 209      80.359  -0.111 139.681  1.00 14.68           O  
ANISOU 1747  OH  TYR A 209     2053   1642   1883    -64   -216     39       O  
ATOM   1748  N   ASP A 210      75.331  -1.904 135.183  1.00 12.56           N  
ANISOU 1748  N   ASP A 210     1736   1440   1595    -72   -108      9       N  
ATOM   1749  CA  ASP A 210      75.893  -1.995 133.845  1.00 11.83           C  
ANISOU 1749  CA  ASP A 210     1614   1360   1519    -63   -104      1       C  
ATOM   1750  C   ASP A 210      76.045  -0.598 133.237  1.00 12.08           C  
ANISOU 1750  C   ASP A 210     1629   1410   1551    -58    -96      3       C  
ATOM   1751  O   ASP A 210      76.071   0.404 133.966  1.00 12.05           O  
ANISOU 1751  O   ASP A 210     1636   1402   1538    -61    -98     10       O  
ATOM   1752  CB  ASP A 210      75.001  -2.952 132.979  1.00 12.57           C  
ANISOU 1752  CB  ASP A 210     1699   1465   1612    -65    -89     -9       C  
ATOM   1753  CG  ASP A 210      73.566  -2.494 132.836  1.00 14.26           C  
ANISOU 1753  CG  ASP A 210     1915   1697   1807    -72    -68    -10       C  
ATOM   1754  OD1 ASP A 210      73.334  -1.444 132.180  1.00 13.73           O  
ANISOU 1754  OD1 ASP A 210     1832   1648   1736    -68    -57    -10       O  
ATOM   1755  OD2 ASP A 210      72.655  -3.162 133.395  1.00 15.10           O1-
ANISOU 1755  OD2 ASP A 210     2038   1798   1901    -82    -62    -11       O1-
ATOM   1756  N   TYR A 211      76.202  -0.545 131.897  1.00 11.17           N  
ANISOU 1756  N   TYR A 211     1488   1311   1445    -52    -85     -4       N  
ATOM   1757  CA  TYR A 211      76.369   0.700 131.150  1.00 10.84           C  
ANISOU 1757  CA  TYR A 211     1430   1286   1403    -47    -76     -3       C  
ATOM   1758  C   TYR A 211      75.338   1.747 131.528  1.00 10.87           C  
ANISOU 1758  C   TYR A 211     1444   1297   1388    -51    -64      3       C  
ATOM   1759  O   TYR A 211      75.590   2.950 131.408  1.00 11.84           O  
ANISOU 1759  O   TYR A 211     1564   1426   1510    -48    -61      8       O  
ATOM   1760  CB  TYR A 211      76.203   0.442 129.644  1.00 10.38           C  
ANISOU 1760  CB  TYR A 211     1346   1248   1349    -42    -62    -12       C  
ATOM   1761  CG  TYR A 211      76.912  -0.767 129.105  1.00 10.77           C  
ANISOU 1761  CG  TYR A 211     1383   1293   1416    -39    -69    -21       C  
ATOM   1762  CD1 TYR A 211      78.307  -0.815 129.043  1.00 12.21           C  
ANISOU 1762  CD1 TYR A 211     1556   1467   1617    -34    -83    -23       C  
ATOM   1763  CD2 TYR A 211      76.197  -1.882 128.659  1.00 11.86           C  
ANISOU 1763  CD2 TYR A 211     1519   1435   1552    -41    -61    -30       C  
ATOM   1764  CE1 TYR A 211      78.964  -1.919 128.502  1.00 13.57           C  
ANISOU 1764  CE1 TYR A 211     1715   1635   1806    -29    -89    -33       C  
ATOM   1765  CE2 TYR A 211      76.846  -2.992 128.147  1.00 12.54           C  
ANISOU 1765  CE2 TYR A 211     1594   1516   1655    -38    -66    -39       C  
ATOM   1766  CZ  TYR A 211      78.233  -2.990 128.030  1.00 13.14           C  
ANISOU 1766  CZ  TYR A 211     1659   1584   1749    -31    -80    -41       C  
ATOM   1767  OH  TYR A 211      78.917  -4.083 127.526  1.00 13.28           O  
ANISOU 1767  OH  TYR A 211     1665   1597   1785    -26    -86    -52       O  
ATOM   1768  N   SER A 212      74.131   1.301 131.884  1.00 10.65           N  
ANISOU 1768  N   SER A 212     1428   1272   1346    -57    -55      2       N  
ATOM   1769  CA  SER A 212      73.033   2.210 132.214  1.00 10.30           C  
ANISOU 1769  CA  SER A 212     1392   1236   1283    -59    -42      5       C  
ATOM   1770  C   SER A 212      73.330   3.161 133.382  1.00 11.95           C  
ANISOU 1770  C   SER A 212     1620   1432   1487    -62    -50     14       C  
ATOM   1771  O   SER A 212      72.707   4.215 133.516  1.00 11.16           O  
ANISOU 1771  O   SER A 212     1524   1339   1376    -61    -40     17       O  
ATOM   1772  CB  SER A 212      71.745   1.434 132.453  1.00 12.01           C  
ANISOU 1772  CB  SER A 212     1617   1458   1487    -67    -32      0       C  
ATOM   1773  OG  SER A 212      71.932   0.467 133.487  1.00 12.46           O  
ANISOU 1773  OG  SER A 212     1696   1495   1545    -75    -44      1       O  
ATOM   1774  N   LEU A 213      74.355   2.841 134.174  1.00 11.55           N  
ANISOU 1774  N   LEU A 213     1581   1362   1445    -65    -69     18       N  
ATOM   1775  CA  LEU A 213      74.762   3.756 135.241  1.00 11.94           C  
ANISOU 1775  CA  LEU A 213     1647   1400   1490    -68    -79     25       C  
ATOM   1776  C   LEU A 213      75.203   5.089 134.609  1.00 12.69           C  
ANISOU 1776  C   LEU A 213     1728   1504   1589    -62    -73     27       C  
ATOM   1777  O   LEU A 213      74.887   6.180 135.108  1.00 11.91           O  
ANISOU 1777  O   LEU A 213     1639   1404   1481    -64    -68     32       O  
ATOM   1778  CB  LEU A 213      75.930   3.125 135.996  1.00 12.66           C  
ANISOU 1778  CB  LEU A 213     1747   1472   1592    -69   -102     27       C  
ATOM   1779  CG  LEU A 213      76.681   4.098 136.912  1.00 15.26           C  
ANISOU 1779  CG  LEU A 213     2088   1790   1921    -72   -114     33       C  
ATOM   1780  CD1 LEU A 213      75.772   4.670 138.039  1.00 17.82           C  
ANISOU 1780  CD1 LEU A 213     2436   2109   2224    -80   -109     38       C  
ATOM   1781  CD2 LEU A 213      77.930   3.434 137.486  1.00 14.67           C  
ANISOU 1781  CD2 LEU A 213     2016   1699   1858    -71   -139     34       C  
ATOM   1782  N   ASP A 214      75.912   5.005 133.467  1.00 10.37           N  
ANISOU 1782  N   ASP A 214     1412   1219   1310    -55    -72     24       N  
ATOM   1783  CA  ASP A 214      76.398   6.214 132.825  1.00  9.81           C  
ANISOU 1783  CA  ASP A 214     1329   1156   1244    -51    -66     26       C  
ATOM   1784  C   ASP A 214      75.261   7.079 132.314  1.00 10.85           C  
ANISOU 1784  C   ASP A 214     1460   1302   1362    -47    -46     29       C  
ATOM   1785  O   ASP A 214      75.406   8.309 132.218  1.00 11.58           O  
ANISOU 1785  O   ASP A 214     1553   1395   1451    -45    -41     33       O  
ATOM   1786  CB  ASP A 214      77.320   5.843 131.660  1.00 11.05           C  
ANISOU 1786  CB  ASP A 214     1462   1320   1417    -46    -67     21       C  
ATOM   1787  CG  ASP A 214      78.649   5.227 132.042  1.00 12.50           C  
ANISOU 1787  CG  ASP A 214     1642   1490   1618    -46    -87     18       C  
ATOM   1788  OD1 ASP A 214      79.105   5.454 133.179  1.00 13.30           O  
ANISOU 1788  OD1 ASP A 214     1759   1576   1718    -51   -101     22       O  
ATOM   1789  OD2 ASP A 214      79.216   4.535 131.199  1.00 11.63           O1-
ANISOU 1789  OD2 ASP A 214     1514   1386   1521    -42    -88     11       O1-
ATOM   1790  N   MET A 215      74.128   6.458 131.960  1.00  9.89           N  
ANISOU 1790  N   MET A 215     1335   1191   1230    -46    -35     24       N  
ATOM   1791  CA  MET A 215      72.974   7.174 131.471  1.00  9.83           C  
ANISOU 1791  CA  MET A 215     1325   1200   1210    -41    -18     25       C  
ATOM   1792  C   MET A 215      72.258   7.922 132.580  1.00 11.83           C  
ANISOU 1792  C   MET A 215     1599   1447   1450    -45    -16     29       C  
ATOM   1793  O   MET A 215      71.732   9.018 132.328  1.00 10.79           O  
ANISOU 1793  O   MET A 215     1467   1322   1310    -39     -5     32       O  
ATOM   1794  CB  MET A 215      72.032   6.221 130.723  1.00 10.51           C  
ANISOU 1794  CB  MET A 215     1400   1303   1292    -40     -8     17       C  
ATOM   1795  CG  MET A 215      72.726   5.526 129.562  1.00 11.51           C  
ANISOU 1795  CG  MET A 215     1505   1437   1431    -36     -9     12       C  
ATOM   1796  SD  MET A 215      73.528   6.625 128.367  1.00 13.41           S  
ANISOU 1796  SD  MET A 215     1729   1688   1678    -28     -4     16       S  
ATOM   1797  CE  MET A 215      72.069   7.512 127.732  1.00 13.72           C  
ANISOU 1797  CE  MET A 215     1765   1748   1699    -20     14     19       C  
ATOM   1798  N   TRP A 216      72.246   7.373 133.821  1.00 10.53           N  
ANISOU 1798  N   TRP A 216     1452   1266   1281    -54    -25     29       N  
ATOM   1799  CA  TRP A 216      71.744   8.155 134.945  1.00 10.04           C  
ANISOU 1799  CA  TRP A 216     1412   1197   1208    -59    -24     32       C  
ATOM   1800  C   TRP A 216      72.643   9.404 135.140  1.00 10.94           C  
ANISOU 1800  C   TRP A 216     1529   1302   1327    -57    -29     39       C  
ATOM   1801  O   TRP A 216      72.145  10.528 135.241  1.00 10.44           O  
ANISOU 1801  O   TRP A 216     1471   1241   1256    -53    -19     41       O  
ATOM   1802  CB  TRP A 216      71.767   7.312 136.240  1.00 10.38           C  
ANISOU 1802  CB  TRP A 216     1474   1223   1245    -70    -35     32       C  
ATOM   1803  CG  TRP A 216      71.387   8.145 137.439  1.00 10.82           C  
ANISOU 1803  CG  TRP A 216     1552   1271   1288    -76    -34     35       C  
ATOM   1804  CD1 TRP A 216      72.229   8.913 138.208  1.00 13.17           C  
ANISOU 1804  CD1 TRP A 216     1861   1553   1588    -79    -45     40       C  
ATOM   1805  CD2 TRP A 216      70.066   8.384 137.921  1.00 10.35           C  
ANISOU 1805  CD2 TRP A 216     1502   1218   1213    -79    -20     31       C  
ATOM   1806  CE2 TRP A 216      70.174   9.284 139.013  1.00 12.08           C  
ANISOU 1806  CE2 TRP A 216     1741   1425   1425    -84    -23     35       C  
ATOM   1807  CE3 TRP A 216      68.811   7.845 137.598  1.00 11.47           C  
ANISOU 1807  CE3 TRP A 216     1638   1374   1345    -80     -6     25       C  
ATOM   1808  NE1 TRP A 216      71.506   9.598 139.156  1.00 12.34           N  
ANISOU 1808  NE1 TRP A 216     1775   1446   1469    -84    -39     40       N  
ATOM   1809  CZ2 TRP A 216      69.060   9.694 139.761  1.00 12.17           C  
ANISOU 1809  CZ2 TRP A 216     1766   1439   1420    -89    -12     31       C  
ATOM   1810  CZ3 TRP A 216      67.691   8.259 138.338  1.00 12.33           C  
ANISOU 1810  CZ3 TRP A 216     1760   1487   1438    -84      6     21       C  
ATOM   1811  CH2 TRP A 216      67.825   9.191 139.387  1.00 13.50           C  
ANISOU 1811  CH2 TRP A 216     1926   1623   1580    -88      3     24       C  
ATOM   1812  N   SER A 217      73.970   9.203 135.183  1.00 10.92           N  
ANISOU 1812  N   SER A 217     1523   1289   1338    -59    -44     40       N  
ATOM   1813  CA  SER A 217      74.876  10.330 135.403  1.00 10.11           C  
ANISOU 1813  CA  SER A 217     1423   1177   1241    -60    -49     45       C  
ATOM   1814  C   SER A 217      74.685  11.405 134.313  1.00 12.73           C  
ANISOU 1814  C   SER A 217     1743   1521   1574    -51    -34     47       C  
ATOM   1815  O   SER A 217      74.648  12.604 134.615  1.00 12.55           O  
ANISOU 1815  O   SER A 217     1729   1493   1546    -51    -29     51       O  
ATOM   1816  CB  SER A 217      76.312   9.837 135.374  1.00 12.11           C  
ANISOU 1816  CB  SER A 217     1668   1421   1510    -62    -66     43       C  
ATOM   1817  OG  SER A 217      76.542   8.809 136.331  1.00 13.55           O  
ANISOU 1817  OG  SER A 217     1863   1592   1693    -68    -82     42       O  
ATOM   1818  N   LEU A 218      74.522  10.958 133.045  1.00 10.59           N  
ANISOU 1818  N   LEU A 218     1452   1265   1306    -44    -26     45       N  
ATOM   1819  CA  LEU A 218      74.246  11.888 131.957  1.00 11.01           C  
ANISOU 1819  CA  LEU A 218     1495   1330   1357    -35    -11     48       C  
ATOM   1820  C   LEU A 218      72.930  12.638 132.201  1.00 11.51           C  
ANISOU 1820  C   LEU A 218     1569   1399   1405    -30      2     50       C  
ATOM   1821  O   LEU A 218      72.856  13.869 132.007  1.00 11.66           O  
ANISOU 1821  O   LEU A 218     1592   1416   1421    -25      9     55       O  
ATOM   1822  CB  LEU A 218      74.234  11.141 130.616  1.00 11.88           C  
ANISOU 1822  CB  LEU A 218     1583   1458   1473    -30     -6     44       C  
ATOM   1823  CG  LEU A 218      74.040  12.065 129.408  1.00 14.16           C  
ANISOU 1823  CG  LEU A 218     1862   1760   1758    -21      8     48       C  
ATOM   1824  CD1 LEU A 218      75.325  12.863 129.113  1.00 16.05           C  
ANISOU 1824  CD1 LEU A 218     2099   1991   2009    -24      5     52       C  
ATOM   1825  CD2 LEU A 218      73.636  11.266 128.199  1.00 17.64           C  
ANISOU 1825  CD2 LEU A 218     2283   2220   2198    -15     15     43       C  
ATOM   1826  N   GLY A 219      71.890  11.933 132.675  1.00  9.49           N  
ANISOU 1826  N   GLY A 219     1318   1148   1140    -31      4     45       N  
ATOM   1827  CA  GLY A 219      70.644  12.620 133.011  1.00 10.86           C  
ANISOU 1827  CA  GLY A 219     1501   1327   1299    -26     16     45       C  
ATOM   1828  C   GLY A 219      70.841  13.707 134.063  1.00 11.02           C  
ANISOU 1828  C   GLY A 219     1541   1330   1316    -30     14     49       C  
ATOM   1829  O   GLY A 219      70.188  14.748 134.025  1.00 12.07           O  
ANISOU 1829  O   GLY A 219     1679   1465   1441    -22     24     51       O  
ATOM   1830  N   CYS A 220      71.673  13.424 135.059  1.00 11.13           N  
ANISOU 1830  N   CYS A 220     1567   1328   1335    -41      0     49       N  
ATOM   1831  CA  CYS A 220      71.944  14.428 136.109  1.00 11.60           C  
ANISOU 1831  CA  CYS A 220     1645   1371   1390    -47     -3     52       C  
ATOM   1832  C   CYS A 220      72.587  15.673 135.498  1.00 12.53           C  
ANISOU 1832  C   CYS A 220     1761   1486   1516    -41      1     58       C  
ATOM   1833  O   CYS A 220      72.317  16.795 135.932  1.00 12.19           O  
ANISOU 1833  O   CYS A 220     1730   1434   1466    -40      8     60       O  
ATOM   1834  CB  CYS A 220      72.871  13.840 137.153  1.00 10.86           C  
ANISOU 1834  CB  CYS A 220     1562   1262   1301    -59    -21     51       C  
ATOM   1835  SG  CYS A 220      72.092  12.551 138.188  1.00 13.30           S  
ANISOU 1835  SG  CYS A 220     1884   1569   1598    -68    -25     46       S  
ATOM   1836  N   MET A 221      73.489  15.460 134.524  1.00 11.78           N  
ANISOU 1836  N   MET A 221     1650   1395   1433    -40     -2     59       N  
ATOM   1837  CA  MET A 221      74.133  16.603 133.870  1.00 11.13           C  
ANISOU 1837  CA  MET A 221     1563   1308   1356    -37      3     65       C  
ATOM   1838  C   MET A 221      73.085  17.365 133.066  1.00 13.24           C  
ANISOU 1838  C   MET A 221     1829   1586   1614    -23     20     69       C  
ATOM   1839  O   MET A 221      73.046  18.590 133.134  1.00 13.79           O  
ANISOU 1839  O   MET A 221     1909   1648   1681    -20     27     73       O  
ATOM   1840  CB  MET A 221      75.205  16.086 132.935  1.00 14.20           C  
ANISOU 1840  CB  MET A 221     1935   1703   1759    -39     -2     64       C  
ATOM   1841  CG  MET A 221      76.421  15.539 133.663  1.00 17.14           C  
ANISOU 1841  CG  MET A 221     2307   2063   2141    -50    -19     61       C  
ATOM   1842  SD  MET A 221      77.792  15.045 132.567  1.00 21.64           S  
ANISOU 1842  SD  MET A 221     2853   2639   2730    -52    -25     58       S  
ATOM   1843  CE  MET A 221      77.906  16.514 131.546  1.00 17.59           C  
ANISOU 1843  CE  MET A 221     2339   2129   2217    -48     -8     65       C  
ATOM   1844  N   LEU A 222      72.222  16.668 132.329  1.00 11.65           N  
ANISOU 1844  N   LEU A 222     1615   1404   1408    -15     26     66       N  
ATOM   1845  CA  LEU A 222      71.187  17.328 131.535  1.00 11.57           C  
ANISOU 1845  CA  LEU A 222     1601   1406   1388      0     40     69       C  
ATOM   1846  C   LEU A 222      70.273  18.162 132.429  1.00 13.10           C  
ANISOU 1846  C   LEU A 222     1813   1593   1572      4     47     69       C  
ATOM   1847  O   LEU A 222      69.958  19.315 132.101  1.00 12.95           O  
ANISOU 1847  O   LEU A 222     1799   1571   1549     14     55     74       O  
ATOM   1848  CB  LEU A 222      70.385  16.292 130.745  1.00 12.41           C  
ANISOU 1848  CB  LEU A 222     1691   1534   1490      7     44     65       C  
ATOM   1849  CG  LEU A 222      69.282  16.874 129.857  1.00 14.12           C  
ANISOU 1849  CG  LEU A 222     1901   1767   1697     23     57     67       C  
ATOM   1850  CD1 LEU A 222      69.864  17.764 128.725  1.00 14.70           C  
ANISOU 1850  CD1 LEU A 222     1970   1841   1773     31     62     76       C  
ATOM   1851  CD2 LEU A 222      68.456  15.786 129.251  1.00 13.70           C  
ANISOU 1851  CD2 LEU A 222     1832   1737   1639     27     60     60       C  
ATOM   1852  N   ALA A 223      69.809  17.590 133.537  1.00 11.53           N  
ANISOU 1852  N   ALA A 223     1622   1390   1368     -3     43     62       N  
ATOM   1853  CA  ALA A 223      68.886  18.301 134.426  1.00 11.29           C  
ANISOU 1853  CA  ALA A 223     1607   1355   1327      0     49     60       C  
ATOM   1854  C   ALA A 223      69.570  19.579 134.964  1.00 13.14           C  
ANISOU 1854  C   ALA A 223     1859   1569   1566     -3     49     65       C  
ATOM   1855  O   ALA A 223      68.940  20.632 135.017  1.00 13.45           O  
ANISOU 1855  O   ALA A 223     1906   1604   1598      7     59     66       O  
ATOM   1856  CB  ALA A 223      68.476  17.401 135.579  1.00 12.60           C  
ANISOU 1856  CB  ALA A 223     1781   1519   1487    -12     44     52       C  
ATOM   1857  N  ASER A 224      70.866  19.479 135.298  0.50 12.87           N  
ANISOU 1857  N  ASER A 224     1828   1522   1541    -16     37     66       N  
ATOM   1858  N  BSER A 224      70.840  19.487 135.324  0.50 11.66           N  
ANISOU 1858  N  BSER A 224     1676   1368   1387    -16     38     66       N  
ATOM   1859  CA ASER A 224      71.615  20.621 135.813  0.50 13.96           C  
ANISOU 1859  CA ASER A 224     1982   1641   1683    -22     36     70       C  
ATOM   1860  CA BSER A 224      71.532  20.665 135.824  0.50 11.69           C  
ANISOU 1860  CA BSER A 224     1694   1353   1394    -21     37     70       C  
ATOM   1861  C  ASER A 224      71.797  21.731 134.774  0.50 17.06           C  
ANISOU 1861  C  ASER A 224     2371   2031   2078    -12     46     78       C  
ATOM   1862  C  BSER A 224      71.576  21.765 134.754  0.50 14.69           C  
ANISOU 1862  C  BSER A 224     2072   1733   1777    -10     48     77       C  
ATOM   1863  O  ASER A 224      71.844  22.908 135.138  0.50 17.73           O  
ANISOU 1863  O  ASER A 224     2472   2102   2163    -11     52     80       O  
ATOM   1864  O  BSER A 224      71.291  22.945 135.059  0.50 11.93           O  
ANISOU 1864  O  BSER A 224     1737   1372   1424     -5     56     79       O  
ATOM   1865  CB ASER A 224      72.960  20.174 136.368  0.50 17.41           C  
ANISOU 1865  CB ASER A 224     2420   2067   2130    -38     21     68       C  
ATOM   1866  CB BSER A 224      72.946  20.281 136.236  0.50 12.87           C  
ANISOU 1866  CB BSER A 224     1843   1491   1554    -37     22     69       C  
ATOM   1867  OG ASER A 224      73.900  19.873 135.349  0.50 22.12           O  
ANISOU 1867  OG ASER A 224     2999   2667   2737    -39     17     72       O  
ATOM   1868  OG BSER A 224      73.725  21.383 136.672  0.50 13.64           O  
ANISOU 1868  OG BSER A 224     1954   1572   1656    -44     21     71       O  
ATOM   1869  N   MET A 225      71.841  21.372 133.491  1.00 13.64           N  
ANISOU 1869  N   MET A 225     1922   1613   1649     -4     50     82       N  
ATOM   1870  CA  MET A 225      71.950  22.317 132.372  1.00 13.57           C  
ANISOU 1870  CA  MET A 225     1911   1605   1642      6     59     90       C  
ATOM   1871  C   MET A 225      70.618  22.945 132.019  1.00 15.71           C  
ANISOU 1871  C   MET A 225     2185   1883   1901     25     71     93       C  
ATOM   1872  O   MET A 225      70.556  24.173 131.883  1.00 16.14           O  
ANISOU 1872  O   MET A 225     2252   1926   1954     32     79     99       O  
ATOM   1873  CB  MET A 225      72.513  21.615 131.119  1.00 15.65           C  
ANISOU 1873  CB  MET A 225     2154   1883   1911      7     58     93       C  
ATOM   1874  CG  MET A 225      73.971  21.273 131.266  1.00 17.77           C  
ANISOU 1874  CG  MET A 225     2418   2143   2192    -10     48     91       C  
ATOM   1875  SD  MET A 225      74.727  20.774 129.684  1.00 23.54           S  
ANISOU 1875  SD  MET A 225     3126   2889   2931     -9     50     94       S  
ATOM   1876  CE  MET A 225      74.188  19.204 129.616  1.00 21.16           C  
ANISOU 1876  CE  MET A 225     2808   2604   2627     -7     44     86       C  
ATOM   1877  N   ILE A 226      69.556  22.154 131.806  1.00 13.31           N  
ANISOU 1877  N   ILE A 226     1869   1598   1589     34     73     88       N  
ATOM   1878  CA  ILE A 226      68.304  22.753 131.356  1.00 12.68           C  
ANISOU 1878  CA  ILE A 226     1790   1528   1500     54     84     89       C  
ATOM   1879  C   ILE A 226      67.600  23.538 132.451  1.00 14.60           C  
ANISOU 1879  C   ILE A 226     2050   1759   1738     58     88     85       C  
ATOM   1880  O   ILE A 226      66.833  24.447 132.162  1.00 14.22           O  
ANISOU 1880  O   ILE A 226     2007   1711   1684     75     97     88       O  
ATOM   1881  CB  ILE A 226      67.382  21.737 130.663  1.00 14.02           C  
ANISOU 1881  CB  ILE A 226     1939   1724   1663     63     85     84       C  
ATOM   1882  CG1 ILE A 226      66.771  20.699 131.635  1.00 15.09           C  
ANISOU 1882  CG1 ILE A 226     2073   1867   1795     54     81     72       C  
ATOM   1883  CG2 ILE A 226      68.118  21.065 129.502  1.00 13.84           C  
ANISOU 1883  CG2 ILE A 226     1900   1713   1645     60     82     88       C  
ATOM   1884  CD1 ILE A 226      65.681  19.806 130.977  1.00 15.00           C  
ANISOU 1884  CD1 ILE A 226     2042   1881   1776     64     85     66       C  
ATOM   1885  N   PHE A 227      67.820  23.160 133.712  1.00 12.98           N  
ANISOU 1885  N   PHE A 227     1854   1544   1533     42     82     78       N  
ATOM   1886  CA  PHE A 227      67.182  23.839 134.826  1.00 12.90           C  
ANISOU 1886  CA  PHE A 227     1861   1523   1517     43     87     72       C  
ATOM   1887  C   PHE A 227      68.055  24.852 135.514  1.00 15.74           C  
ANISOU 1887  C   PHE A 227     2241   1858   1882     34     86     75       C  
ATOM   1888  O   PHE A 227      67.555  25.555 136.407  1.00 16.37           O  
ANISOU 1888  O   PHE A 227     2335   1926   1957     35     91     70       O  
ATOM   1889  CB  PHE A 227      66.618  22.839 135.857  1.00 13.83           C  
ANISOU 1889  CB  PHE A 227     1978   1648   1629     33     83     60       C  
ATOM   1890  CG  PHE A 227      65.562  21.898 135.339  1.00 12.56           C  
ANISOU 1890  CG  PHE A 227     1799   1511   1461     41     87     55       C  
ATOM   1891  CD1 PHE A 227      64.451  22.382 134.672  1.00 13.51           C  
ANISOU 1891  CD1 PHE A 227     1912   1646   1576     62     97     54       C  
ATOM   1892  CD2 PHE A 227      65.665  20.530 135.553  1.00 13.30           C  
ANISOU 1892  CD2 PHE A 227     1885   1615   1555     28     80     49       C  
ATOM   1893  CE1 PHE A 227      63.465  21.516 134.199  1.00 14.79           C  
ANISOU 1893  CE1 PHE A 227     2056   1832   1731     68    101     47       C  
ATOM   1894  CE2 PHE A 227      64.668  19.672 135.100  1.00 14.58           C  
ANISOU 1894  CE2 PHE A 227     2031   1799   1711     34     85     43       C  
ATOM   1895  CZ  PHE A 227      63.575  20.170 134.436  1.00 13.50           C  
ANISOU 1895  CZ  PHE A 227     1885   1678   1568     53     95     41       C  
ATOM   1896  N   ARG A 228      69.329  24.943 135.118  1.00 16.09           N  
ANISOU 1896  N   ARG A 228     2285   1894   1937     24     80     81       N  
ATOM   1897  CA  ARG A 228      70.276  25.897 135.710  1.00 16.92           C  
ANISOU 1897  CA  ARG A 228     2407   1975   2047     12     78     83       C  
ATOM   1898  C   ARG A 228      70.335  25.683 137.233  1.00 21.15           C  
ANISOU 1898  C   ARG A 228     2955   2500   2580     -3     72     74       C  
ATOM   1899  O   ARG A 228      70.137  26.606 138.037  1.00 21.91           O  
ANISOU 1899  O   ARG A 228     3070   2582   2673     -4     77     70       O  
ATOM   1900  CB  ARG A 228      69.849  27.350 135.358  1.00 18.25           C  
ANISOU 1900  CB  ARG A 228     2589   2131   2214     27     91     89       C  
ATOM   1901  CG  ARG A 228      70.031  27.659 133.918  1.00 20.87           C  
ANISOU 1901  CG  ARG A 228     2912   2469   2549     38     96    100       C  
ATOM   1902  CD  ARG A 228      71.399  28.292 133.718  1.00 31.17           C  
ANISOU 1902  CD  ARG A 228     4224   3756   3863     24     95    106       C  
ATOM   1903  NE  ARG A 228      71.611  28.671 132.321  1.00 31.50           N  
ANISOU 1903  NE  ARG A 228     4261   3803   3906     33    102    118       N  
ATOM   1904  CZ  ARG A 228      71.291  29.859 131.811  1.00 47.88           C  
ANISOU 1904  CZ  ARG A 228     6349   5865   5977     47    112    126       C  
ATOM   1905  NH1 ARG A 228      70.748  30.795 132.578  1.00 35.89           N1+
ANISOU 1905  NH1 ARG A 228     4849   4331   4456     53    118    124       N1+
ATOM   1906  NH2 ARG A 228      71.498  30.112 130.528  1.00 36.97           N  
ANISOU 1906  NH2 ARG A 228     4963   4489   4595     54    118    138       N  
ATOM   1907  N   LYS A 229      70.566  24.424 137.628  1.00 16.44           N  
ANISOU 1907  N   LYS A 229     2351   1913   1983    -14     61     69       N  
ATOM   1908  CA  LYS A 229      70.579  24.022 139.039  1.00 17.34           C  
ANISOU 1908  CA  LYS A 229     2477   2020   2092    -28     53     61       C  
ATOM   1909  C   LYS A 229      71.795  23.138 139.226  1.00 20.85           C  
ANISOU 1909  C   LYS A 229     2916   2463   2544    -44     36     61       C  
ATOM   1910  O   LYS A 229      71.850  22.023 138.685  1.00 19.62           O  
ANISOU 1910  O   LYS A 229     2744   2320   2390    -43     31     62       O  
ATOM   1911  CB  LYS A 229      69.285  23.302 139.434  1.00 19.54           C  
ANISOU 1911  CB  LYS A 229     2752   2312   2358    -23     57     54       C  
ATOM   1912  CG  LYS A 229      69.163  23.046 140.943  1.00 21.73           C  
ANISOU 1912  CG  LYS A 229     3046   2582   2627    -38     52     45       C  
ATOM   1913  CD  LYS A 229      67.909  22.284 141.320  1.00 25.64           C  
ANISOU 1913  CD  LYS A 229     3539   3091   3110    -36     58     38       C  
ATOM   1914  CE  LYS A 229      67.806  22.006 142.811  1.00 31.88           C  
ANISOU 1914  CE  LYS A 229     4348   3874   3891    -52     54     30       C  
ATOM   1915  NZ  LYS A 229      69.067  21.444 143.382  1.00 29.46           N1+
ANISOU 1915  NZ  LYS A 229     4047   3557   3588    -69     36     33       N1+
ATOM   1916  N   GLU A 230      72.796  23.642 139.944  1.00 19.87           N  
ANISOU 1916  N   GLU A 230     2803   2323   2425    -57     29     60       N  
ATOM   1917  CA  GLU A 230      74.015  22.904 140.141  1.00 21.12           C  
ANISOU 1917  CA  GLU A 230     2955   2478   2591    -71     12     60       C  
ATOM   1918  C   GLU A 230      74.197  22.554 141.617  1.00 25.03           C  
ANISOU 1918  C   GLU A 230     3465   2965   3079    -85      0     53       C  
ATOM   1919  O   GLU A 230      74.395  23.441 142.450  1.00 24.32           O  
ANISOU 1919  O   GLU A 230     3392   2862   2986    -93      0     50       O  
ATOM   1920  CB  GLU A 230      75.225  23.712 139.608  1.00 24.15           C  
ANISOU 1920  CB  GLU A 230     3336   2853   2988    -76     11     63       C  
ATOM   1921  CG  GLU A 230      76.574  23.042 139.830  1.00 39.53           C  
ANISOU 1921  CG  GLU A 230     5276   4799   4946    -90     -7     61       C  
ATOM   1922  CD  GLU A 230      77.669  23.925 140.403  1.00 73.82           C  
ANISOU 1922  CD  GLU A 230     9628   9126   9294   -104    -13     58       C  
ATOM   1923  OE1 GLU A 230      77.995  24.962 139.778  1.00 67.55           O  
ANISOU 1923  OE1 GLU A 230     8835   8326   8507   -104     -2     61       O  
ATOM   1924  OE2 GLU A 230      78.234  23.555 141.459  1.00 73.45           O1-
ANISOU 1924  OE2 GLU A 230     9588   9074   9247   -117    -29     53       O1-
ATOM   1925  N   PRO A 231      74.274  21.261 141.954  1.00 20.25           N  
ANISOU 1925  N   PRO A 231     2855   2367   2472    -91    -13     52       N  
ATOM   1926  CA  PRO A 231      73.894  20.116 141.117  1.00 19.16           C  
ANISOU 1926  CA  PRO A 231     2699   2244   2335    -83    -13     54       C  
ATOM   1927  C   PRO A 231      72.368  20.004 141.165  1.00 19.81           C  
ANISOU 1927  C   PRO A 231     2785   2337   2405    -74      1     51       C  
ATOM   1928  O   PRO A 231      71.669  20.668 141.973  1.00 18.88           O  
ANISOU 1928  O   PRO A 231     2683   2213   2277    -75      9     47       O  
ATOM   1929  CB  PRO A 231      74.552  18.954 141.857  1.00 21.26           C  
ANISOU 1929  CB  PRO A 231     2967   2508   2602    -94    -32     52       C  
ATOM   1930  CG  PRO A 231      74.398  19.338 143.312  1.00 25.56           C  
ANISOU 1930  CG  PRO A 231     3536   3042   3136   -105    -37     47       C  
ATOM   1931  CD  PRO A 231      74.532  20.844 143.349  1.00 22.21           C  
ANISOU 1931  CD  PRO A 231     3119   2607   2712   -105    -27     47       C  
ATOM   1932  N   PHE A 232      71.815  19.108 140.309  1.00 15.79           N  
ANISOU 1932  N   PHE A 232     2260   1843   1896    -65      5     52       N  
ATOM   1933  CA  PHE A 232      70.384  18.946 140.352  1.00 14.10           C  
ANISOU 1933  CA  PHE A 232     2046   1640   1670    -58     18     48       C  
ATOM   1934  C   PHE A 232      69.957  18.237 141.653  1.00 16.10           C  
ANISOU 1934  C   PHE A 232     2315   1891   1912    -71     13     42       C  
ATOM   1935  O   PHE A 232      68.992  18.663 142.291  1.00 17.01           O  
ANISOU 1935  O   PHE A 232     2440   2006   2015    -70     23     36       O  
ATOM   1936  CB  PHE A 232      69.891  18.204 139.108  1.00 13.92           C  
ANISOU 1936  CB  PHE A 232     2002   1636   1650    -47     23     49       C  
ATOM   1937  CG  PHE A 232      68.393  18.221 139.062  1.00 12.96           C  
ANISOU 1937  CG  PHE A 232     1878   1528   1517    -38     38     43       C  
ATOM   1938  CD1 PHE A 232      67.707  19.400 138.805  1.00 15.56           C  
ANISOU 1938  CD1 PHE A 232     2211   1859   1844    -25     51     43       C  
ATOM   1939  CD2 PHE A 232      67.663  17.056 139.269  1.00 14.84           C  
ANISOU 1939  CD2 PHE A 232     2113   1778   1749    -43     39     37       C  
ATOM   1940  CE1 PHE A 232      66.324  19.413 138.779  1.00 15.65           C  
ANISOU 1940  CE1 PHE A 232     2218   1884   1845    -16     64     37       C  
ATOM   1941  CE2 PHE A 232      66.267  17.071 139.252  1.00 17.86           C  
ANISOU 1941  CE2 PHE A 232     2492   2174   2120    -36     53     30       C  
ATOM   1942  CZ  PHE A 232      65.606  18.256 139.016  1.00 16.85           C  
ANISOU 1942  CZ  PHE A 232     2364   2049   1989    -22     65     29       C  
ATOM   1943  N   PHE A 233      70.617  17.103 141.978  1.00 13.89           N  
ANISOU 1943  N   PHE A 233     2034   1608   1634    -81     -2     42       N  
ATOM   1944  CA  PHE A 233      70.311  16.353 143.192  1.00 13.78           C  
ANISOU 1944  CA  PHE A 233     2038   1591   1609    -94     -9     38       C  
ATOM   1945  C   PHE A 233      71.462  16.646 144.154  1.00 15.98           C  
ANISOU 1945  C   PHE A 233     2332   1852   1889   -106    -25     40       C  
ATOM   1946  O   PHE A 233      72.547  16.138 143.996  1.00 16.54           O  
ANISOU 1946  O   PHE A 233     2397   1919   1970   -109    -41     44       O  
ATOM   1947  CB  PHE A 233      70.235  14.859 142.883  1.00 14.51           C  
ANISOU 1947  CB  PHE A 233     2121   1690   1702    -97    -15     39       C  
ATOM   1948  CG  PHE A 233      69.148  14.449 141.913  1.00 12.71           C  
ANISOU 1948  CG  PHE A 233     1876   1481   1472    -87      0     35       C  
ATOM   1949  CD1 PHE A 233      67.800  14.615 142.237  1.00 14.44           C  
ANISOU 1949  CD1 PHE A 233     2100   1709   1678    -86     16     28       C  
ATOM   1950  CD2 PHE A 233      69.466  13.811 140.721  1.00 13.21           C  
ANISOU 1950  CD2 PHE A 233     1919   1553   1547    -79     -2     38       C  
ATOM   1951  CE1 PHE A 233      66.796  14.138 141.403  1.00 15.06           C  
ANISOU 1951  CE1 PHE A 233     2161   1806   1754    -78     28     24       C  
ATOM   1952  CE2 PHE A 233      68.450  13.347 139.876  1.00 13.45           C  
ANISOU 1952  CE2 PHE A 233     1934   1602   1574    -71     11     34       C  
ATOM   1953  CZ  PHE A 233      67.125  13.523 140.224  1.00 13.66           C  
ANISOU 1953  CZ  PHE A 233     1965   1638   1588    -70     26     27       C  
ATOM   1954  N   HIS A 234      71.169  17.508 145.147  1.00 18.04           N  
ANISOU 1954  N   HIS A 234     2611   2105   2140   -112    -21     36       N  
ATOM   1955  CA  HIS A 234      72.151  18.087 146.044  1.00 19.64           C  
ANISOU 1955  CA  HIS A 234     2828   2292   2342   -123    -33     37       C  
ATOM   1956  C   HIS A 234      72.217  17.400 147.419  1.00 22.05           C  
ANISOU 1956  C   HIS A 234     3154   2590   2633   -138    -46     34       C  
ATOM   1957  O   HIS A 234      71.828  17.996 148.430  1.00 22.14           O  
ANISOU 1957  O   HIS A 234     3185   2596   2632   -146    -41     29       O  
ATOM   1958  CB  HIS A 234      71.815  19.590 146.177  1.00 21.40           C  
ANISOU 1958  CB  HIS A 234     3059   2509   2563   -119    -19     33       C  
ATOM   1959  CG  HIS A 234      72.918  20.416 146.753  1.00 26.86           C  
ANISOU 1959  CG  HIS A 234     3761   3186   3259   -128    -30     33       C  
ATOM   1960  CD2 HIS A 234      74.240  20.146 146.869  1.00 29.64           C  
ANISOU 1960  CD2 HIS A 234     4110   3531   3620   -136    -49     36       C  
ATOM   1961  ND1 HIS A 234      72.677  21.696 147.233  1.00 30.52           N  
ANISOU 1961  ND1 HIS A 234     4238   3641   3719   -130    -19     28       N  
ATOM   1962  CE1 HIS A 234      73.856  22.158 147.625  1.00 29.91           C  
ANISOU 1962  CE1 HIS A 234     4166   3551   3647   -140    -32     28       C  
ATOM   1963  NE2 HIS A 234      74.821  21.257 147.456  1.00 30.00           N  
ANISOU 1963  NE2 HIS A 234     4167   3564   3666   -144    -50     32       N  
ATOM   1964  N   GLY A 235      72.703  16.162 147.441  1.00 18.29           N  
ANISOU 1964  N   GLY A 235     2675   2114   2160   -142    -62     38       N  
ATOM   1965  CA  GLY A 235      72.810  15.395 148.679  1.00 19.23           C  
ANISOU 1965  CA  GLY A 235     2815   2225   2265   -156    -75     38       C  
ATOM   1966  C   GLY A 235      73.941  15.872 149.564  1.00 21.71           C  
ANISOU 1966  C   GLY A 235     3143   2527   2579   -166    -94     39       C  
ATOM   1967  O   GLY A 235      74.998  16.262 149.061  1.00 21.65           O  
ANISOU 1967  O   GLY A 235     3122   2517   2587   -162   -103     41       O  
ATOM   1968  N   HIS A 236      73.729  15.803 150.866  1.00 21.21           N  
ANISOU 1968  N   HIS A 236     3104   2458   2498   -179    -99     36       N  
ATOM   1969  CA  HIS A 236      74.749  16.156 151.862  1.00 23.74           C  
ANISOU 1969  CA  HIS A 236     3439   2766   2814   -190   -118     36       C  
ATOM   1970  C   HIS A 236      75.749  15.007 152.064  1.00 27.59           C  
ANISOU 1970  C   HIS A 236     3926   3249   3306   -192   -145     42       C  
ATOM   1971  O   HIS A 236      76.872  15.200 152.434  1.00 27.81           O  
ANISOU 1971  O   HIS A 236     3956   3272   3340   -195   -165     43       O  
ATOM   1972  CB  HIS A 236      74.053  16.567 153.152  1.00 26.20           C  
ANISOU 1972  CB  HIS A 236     3777   3074   3103   -203   -112     31       C  
ATOM   1973  CG  HIS A 236      73.279  17.852 153.038  1.00 32.23           C  
ANISOU 1973  CG  HIS A 236     4541   3839   3865   -200    -88     23       C  
ATOM   1974  CD2 HIS A 236      73.177  18.743 152.023  1.00 35.60           C  
ANISOU 1974  CD2 HIS A 236     4950   4269   4307   -187    -74     22       C  
ATOM   1975  ND1 HIS A 236      72.471  18.328 154.038  1.00 36.14           N  
ANISOU 1975  ND1 HIS A 236     5057   4333   4341   -209    -76     16       N  
ATOM   1976  CE1 HIS A 236      71.925  19.468 153.663  1.00 36.35           C  
ANISOU 1976  CE1 HIS A 236     5078   4360   4372   -202    -56     10       C  
ATOM   1977  NE2 HIS A 236      72.352  19.753 152.448  1.00 36.35           N  
ANISOU 1977  NE2 HIS A 236     5056   4363   4392   -188    -55     14       N  
ATOM   1978  N   ASP A 237      75.318  13.798 151.771  1.00 22.75           N  
ANISOU 1978  N   ASP A 237     3311   2640   2692   -189   -146     47       N  
ATOM   1979  CA  ASP A 237      76.123  12.587 151.834  1.00 20.34           C  
ANISOU 1979  CA  ASP A 237     3006   2331   2393   -188   -170     53       C  
ATOM   1980  C   ASP A 237      75.437  11.532 150.945  1.00 22.24           C  
ANISOU 1980  C   ASP A 237     3234   2578   2638   -180   -160     55       C  
ATOM   1981  O   ASP A 237      74.390  11.857 150.395  1.00 20.75           O  
ANISOU 1981  O   ASP A 237     3038   2399   2447   -177   -136     52       O  
ATOM   1982  CB  ASP A 237      76.261  12.090 153.299  1.00 21.71           C  
ANISOU 1982  CB  ASP A 237     3210   2495   2546   -201   -187     56       C  
ATOM   1983  CG  ASP A 237      74.948  11.910 154.027  1.00 27.97           C  
ANISOU 1983  CG  ASP A 237     4025   3288   3314   -212   -170     54       C  
ATOM   1984  OD1 ASP A 237      74.043  11.268 153.467  1.00 24.05           O  
ANISOU 1984  OD1 ASP A 237     3523   2798   2818   -209   -155     54       O  
ATOM   1985  OD2 ASP A 237      74.815  12.433 155.157  1.00 36.40           O1-
ANISOU 1985  OD2 ASP A 237     5114   4351   4364   -225   -171     51       O1-
ATOM   1986  N   ASN A 238      75.963  10.286 150.857  1.00 19.94           N  
ANISOU 1986  N   ASN A 238     2942   2283   2352   -178   -177     61       N  
ATOM   1987  CA  ASN A 238      75.362   9.253 149.980  1.00 19.05           C  
ANISOU 1987  CA  ASN A 238     2817   2175   2244   -171   -168     62       C  
ATOM   1988  C   ASN A 238      73.943   8.868 150.374  1.00 21.87           C  
ANISOU 1988  C   ASN A 238     3190   2536   2582   -180   -149     60       C  
ATOM   1989  O   ASN A 238      73.162   8.439 149.512  1.00 21.31           O  
ANISOU 1989  O   ASN A 238     3106   2475   2515   -175   -133     58       O  
ATOM   1990  CB  ASN A 238      76.265   8.004 149.852  1.00 22.46           C  
ANISOU 1990  CB  ASN A 238     3246   2599   2687   -166   -192     68       C  
ATOM   1991  CG  ASN A 238      77.581   8.265 149.160  1.00 35.76           C  
ANISOU 1991  CG  ASN A 238     4907   4285   4395   -155   -207     67       C  
ATOM   1992  ND2 ASN A 238      78.527   7.327 149.297  1.00 32.04           N  
ANISOU 1992  ND2 ASN A 238     4436   3805   3932   -151   -231     71       N  
ATOM   1993  OD1 ASN A 238      77.764   9.284 148.480  1.00 27.81           O  
ANISOU 1993  OD1 ASN A 238     3882   3286   3399   -151   -196     63       O  
ATOM   1994  N   TYR A 239      73.580   9.016 151.658  1.00 18.71           N  
ANISOU 1994  N   TYR A 239     2818   2129   2160   -194   -150     60       N  
ATOM   1995  CA  TYR A 239      72.224   8.686 152.095  1.00 18.39           C  
ANISOU 1995  CA  TYR A 239     2794   2093   2101   -204   -131     57       C  
ATOM   1996  C   TYR A 239      71.260   9.790 151.711  1.00 18.80           C  
ANISOU 1996  C   TYR A 239     2835   2158   2151   -201   -104     48       C  
ATOM   1997  O   TYR A 239      70.204   9.530 151.132  1.00 17.20           O  
ANISOU 1997  O   TYR A 239     2622   1966   1946   -200    -84     43       O  
ATOM   1998  CB  TYR A 239      72.218   8.389 153.617  1.00 21.14           C  
ANISOU 1998  CB  TYR A 239     3177   2430   2426   -221   -142     60       C  
ATOM   1999  CG  TYR A 239      73.263   7.342 153.954  1.00 26.21           C  
ANISOU 1999  CG  TYR A 239     3830   3059   3071   -221   -171     70       C  
ATOM   2000  CD1 TYR A 239      73.107   6.019 153.547  1.00 28.95           C  
ANISOU 2000  CD1 TYR A 239     4177   3402   3422   -219   -174     74       C  
ATOM   2001  CD2 TYR A 239      74.476   7.701 154.540  1.00 28.40           C  
ANISOU 2001  CD2 TYR A 239     4113   3327   3351   -220   -196     74       C  
ATOM   2002  CE1 TYR A 239      74.110   5.070 153.759  1.00 32.73           C  
ANISOU 2002  CE1 TYR A 239     4663   3867   3906   -215   -201     83       C  
ATOM   2003  CE2 TYR A 239      75.466   6.751 154.798  1.00 30.57           C  
ANISOU 2003  CE2 TYR A 239     4394   3590   3630   -217   -225     82       C  
ATOM   2004  CZ  TYR A 239      75.290   5.444 154.379  1.00 40.99           C  
ANISOU 2004  CZ  TYR A 239     5715   4905   4954   -213   -227     87       C  
ATOM   2005  OH  TYR A 239      76.265   4.507 154.624  1.00 45.40           O  
ANISOU 2005  OH  TYR A 239     6280   5451   5518   -208   -256     95       O  
ATOM   2006  N   ASP A 240      71.598  11.032 152.054  1.00 16.89           N  
ANISOU 2006  N   ASP A 240     2595   1914   1909   -201   -104     45       N  
ATOM   2007  CA  ASP A 240      70.731  12.142 151.709  1.00 15.85           C  
ANISOU 2007  CA  ASP A 240     2453   1792   1776   -197    -80     37       C  
ATOM   2008  C   ASP A 240      70.634  12.262 150.177  1.00 16.25           C  
ANISOU 2008  C   ASP A 240     2473   1854   1846   -180    -70     37       C  
ATOM   2009  O   ASP A 240      69.628  12.745 149.683  1.00 16.75           O  
ANISOU 2009  O   ASP A 240     2526   1929   1908   -174    -49     31       O  
ATOM   2010  CB  ASP A 240      71.284  13.427 152.333  1.00 17.76           C  
ANISOU 2010  CB  ASP A 240     2704   2027   2016   -199    -84     35       C  
ATOM   2011  CG  ASP A 240      70.430  14.651 152.114  1.00 16.83           C  
ANISOU 2011  CG  ASP A 240     2581   1917   1898   -194    -61     26       C  
ATOM   2012  OD1 ASP A 240      69.205  14.589 152.417  1.00 20.22           O  
ANISOU 2012  OD1 ASP A 240     3017   2353   2313   -199    -42     20       O  
ATOM   2013  OD2 ASP A 240      70.948  15.622 151.519  1.00 22.28           O1-
ANISOU 2013  OD2 ASP A 240     3257   2605   2601   -185    -60     26       O1-
ATOM   2014  N   GLN A 241      71.652  11.796 149.459  1.00 15.20           N  
ANISOU 2014  N   GLN A 241     2325   1719   1731   -172    -86     43       N  
ATOM   2015  CA  GLN A 241      71.612  11.803 147.988  1.00 14.87           C  
ANISOU 2015  CA  GLN A 241     2255   1688   1707   -157    -77     43       C  
ATOM   2016  C   GLN A 241      70.389  11.032 147.470  1.00 16.89           C  
ANISOU 2016  C   GLN A 241     2504   1956   1957   -155    -60     39       C  
ATOM   2017  O   GLN A 241      69.662  11.535 146.612  1.00 15.33           O  
ANISOU 2017  O   GLN A 241     2289   1772   1763   -146    -42     35       O  
ATOM   2018  CB  GLN A 241      72.894  11.234 147.384  1.00 15.67           C  
ANISOU 2018  CB  GLN A 241     2342   1785   1827   -151    -97     48       C  
ATOM   2019  CG  GLN A 241      72.986  11.384 145.856  1.00 16.19           C  
ANISOU 2019  CG  GLN A 241     2379   1862   1910   -136    -88     48       C  
ATOM   2020  CD  GLN A 241      73.089  12.820 145.400  1.00 18.40           C  
ANISOU 2020  CD  GLN A 241     2650   2146   2196   -129    -78     47       C  
ATOM   2021  NE2 GLN A 241      72.655  13.083 144.177  1.00 15.80           N  
ANISOU 2021  NE2 GLN A 241     2300   1829   1875   -118    -63     46       N  
ATOM   2022  OE1 GLN A 241      73.552  13.713 146.120  1.00 18.02           O  
ANISOU 2022  OE1 GLN A 241     2613   2088   2144   -135    -83     46       O  
ATOM   2023  N   LEU A 242      70.121   9.853 148.051  1.00 15.32           N  
ANISOU 2023  N   LEU A 242     2319   1753   1748   -166    -65     40       N  
ATOM   2024  CA  LEU A 242      68.958   9.104 147.647  1.00 15.25           C  
ANISOU 2024  CA  LEU A 242     2306   1756   1734   -167    -48     35       C  
ATOM   2025  C   LEU A 242      67.663   9.821 148.055  1.00 16.52           C  
ANISOU 2025  C   LEU A 242     2472   1927   1879   -172    -26     27       C  
ATOM   2026  O   LEU A 242      66.669   9.800 147.320  1.00 15.83           O  
ANISOU 2026  O   LEU A 242     2368   1854   1791   -166     -7     20       O  
ATOM   2027  CB  LEU A 242      69.007   7.681 148.208  1.00 14.89           C  
ANISOU 2027  CB  LEU A 242     2277   1701   1680   -179    -59     39       C  
ATOM   2028  CG  LEU A 242      67.881   6.765 147.723  1.00 16.74           C  
ANISOU 2028  CG  LEU A 242     2504   1946   1909   -183    -42     33       C  
ATOM   2029  CD1 LEU A 242      67.917   6.567 146.188  1.00 16.71           C  
ANISOU 2029  CD1 LEU A 242     2469   1956   1924   -167    -37     31       C  
ATOM   2030  CD2 LEU A 242      67.977   5.415 148.399  1.00 17.89           C  
ANISOU 2030  CD2 LEU A 242     2672   2080   2047   -196    -52     37       C  
ATOM   2031  N   VAL A 243      67.653  10.471 149.248  1.00 15.08           N  
ANISOU 2031  N   VAL A 243     2312   1736   1683   -182    -27     25       N  
ATOM   2032  CA  VAL A 243      66.460  11.193 149.648  1.00 15.93           C  
ANISOU 2032  CA  VAL A 243     2423   1852   1776   -185     -5     16       C  
ATOM   2033  C   VAL A 243      66.177  12.351 148.659  1.00 16.46           C  
ANISOU 2033  C   VAL A 243     2468   1930   1856   -167      8     12       C  
ATOM   2034  O   VAL A 243      65.019  12.627 148.327  1.00 16.52           O  
ANISOU 2034  O   VAL A 243     2466   1953   1859   -162     28      3       O  
ATOM   2035  CB  VAL A 243      66.618  11.729 151.097  1.00 19.83           C  
ANISOU 2035  CB  VAL A 243     2946   2334   2254   -199    -10     14       C  
ATOM   2036  CG1 VAL A 243      65.359  12.476 151.552  1.00 20.57           C  
ANISOU 2036  CG1 VAL A 243     3045   2438   2334   -203     14      2       C  
ATOM   2037  CG2 VAL A 243      66.947  10.592 152.073  1.00 19.33           C  
ANISOU 2037  CG2 VAL A 243     2908   2259   2178   -217    -25     20       C  
ATOM   2038  N   ARG A 244      67.243  13.059 148.205  1.00 14.97           N  
ANISOU 2038  N   ARG A 244     2271   1734   1681   -157     -4     18       N  
ATOM   2039  CA  ARG A 244      67.038  14.175 147.259  1.00 15.33           C  
ANISOU 2039  CA  ARG A 244     2298   1788   1738   -140      8     16       C  
ATOM   2040  C   ARG A 244      66.446  13.655 145.962  1.00 16.23           C  
ANISOU 2040  C   ARG A 244     2388   1920   1860   -128     17     15       C  
ATOM   2041  O   ARG A 244      65.568  14.301 145.386  1.00 15.60           O  
ANISOU 2041  O   ARG A 244     2295   1851   1779   -117     34      9       O  
ATOM   2042  CB  ARG A 244      68.360  14.863 146.935  1.00 16.43           C  
ANISOU 2042  CB  ARG A 244     2433   1917   1892   -135     -6     23       C  
ATOM   2043  CG  ARG A 244      69.070  15.544 148.125  1.00 19.63           C  
ANISOU 2043  CG  ARG A 244     2861   2307   2292   -146    -17     24       C  
ATOM   2044  CD  ARG A 244      68.172  16.492 148.883  1.00 26.41           C  
ANISOU 2044  CD  ARG A 244     3733   3165   3137   -149     -1     15       C  
ATOM   2045  NE  ARG A 244      68.893  17.087 150.011  1.00 29.90           N  
ANISOU 2045  NE  ARG A 244     4197   3593   3573   -160    -12     15       N  
ATOM   2046  CZ  ARG A 244      69.174  18.377 150.121  1.00 49.32           C  
ANISOU 2046  CZ  ARG A 244     6659   6044   6036   -157     -8     13       C  
ATOM   2047  NH1 ARG A 244      68.794  19.230 149.177  1.00 38.43           N1+
ANISOU 2047  NH1 ARG A 244     5265   4671   4667   -141      6     11       N1+
ATOM   2048  NH2 ARG A 244      69.834  18.827 151.176  1.00 37.43           N  
ANISOU 2048  NH2 ARG A 244     5172   4526   4524   -169    -19     11       N  
ATOM   2049  N   ILE A 245      66.866  12.454 145.551  1.00 13.96           N  
ANISOU 2049  N   ILE A 245     2094   1633   1579   -131      7     19       N  
ATOM   2050  CA  ILE A 245      66.292  11.840 144.351  1.00 13.12           C  
ANISOU 2050  CA  ILE A 245     1964   1542   1478   -122     16     17       C  
ATOM   2051  C   ILE A 245      64.830  11.488 144.576  1.00 14.45           C  
ANISOU 2051  C   ILE A 245     2133   1724   1632   -127     35      6       C  
ATOM   2052  O   ILE A 245      63.978  11.813 143.766  1.00 14.59           O  
ANISOU 2052  O   ILE A 245     2133   1759   1652   -115     49      0       O  
ATOM   2053  CB  ILE A 245      67.120  10.616 143.924  1.00 14.40           C  
ANISOU 2053  CB  ILE A 245     2120   1699   1650   -124      1     22       C  
ATOM   2054  CG1 ILE A 245      68.533  11.048 143.449  1.00 13.89           C  
ANISOU 2054  CG1 ILE A 245     2049   1626   1602   -117    -15     30       C  
ATOM   2055  CG2 ILE A 245      66.380   9.889 142.769  1.00 13.69           C  
ANISOU 2055  CG2 ILE A 245     2010   1629   1565   -117     12     17       C  
ATOM   2056  CD1 ILE A 245      69.502   9.850 143.421  1.00 14.00           C  
ANISOU 2056  CD1 ILE A 245     2063   1631   1625   -121    -34     35       C  
ATOM   2057  N   ALA A 246      64.531  10.934 145.748  1.00 14.37           N  
ANISOU 2057  N   ALA A 246     2146   1708   1608   -144     34      3       N  
ATOM   2058  CA  ALA A 246      63.171  10.526 146.077  1.00 14.32           C  
ANISOU 2058  CA  ALA A 246     2141   1714   1587   -153     52     -8       C  
ATOM   2059  C   ALA A 246      62.198  11.701 146.192  1.00 15.56           C  
ANISOU 2059  C   ALA A 246     2293   1881   1737   -145     70    -17       C  
ATOM   2060  O   ALA A 246      61.036  11.542 145.878  1.00 16.44           O  
ANISOU 2060  O   ALA A 246     2393   2010   1844   -143     87    -28       O  
ATOM   2061  CB  ALA A 246      63.184   9.663 147.335  1.00 16.37           C  
ANISOU 2061  CB  ALA A 246     2427   1960   1831   -175     47     -7       C  
ATOM   2062  N   LYS A 247      62.701  12.900 146.519  1.00 14.80           N  
ANISOU 2062  N   LYS A 247     2204   1775   1644   -139     67    -14       N  
ATOM   2063  CA  LYS A 247      61.851  14.080 146.579  1.00 15.47           C  
ANISOU 2063  CA  LYS A 247     2286   1868   1725   -129     83    -23       C  
ATOM   2064  C   LYS A 247      61.389  14.534 145.196  1.00 17.15           C  
ANISOU 2064  C   LYS A 247     2470   2097   1949   -107     92    -24       C  
ATOM   2065  O   LYS A 247      60.435  15.310 145.063  1.00 18.19           O  
ANISOU 2065  O   LYS A 247     2595   2241   2078    -96    107    -33       O  
ATOM   2066  CB  LYS A 247      62.592  15.208 147.307  1.00 18.30           C  
ANISOU 2066  CB  LYS A 247     2661   2209   2084   -129     76    -19       C  
ATOM   2067  CG  LYS A 247      62.686  14.935 148.812  1.00 26.56           C  
ANISOU 2067  CG  LYS A 247     3735   3243   3114   -151     72    -21       C  
ATOM   2068  CD  LYS A 247      63.227  16.153 149.558  1.00 33.80           C  
ANISOU 2068  CD  LYS A 247     4668   4145   4029   -152     69    -21       C  
ATOM   2069  CE  LYS A 247      63.436  15.894 151.025  1.00 44.26           C  
ANISOU 2069  CE  LYS A 247     6021   5458   5337   -173     62    -23       C  
ATOM   2070  NZ  LYS A 247      64.389  16.880 151.602  1.00 52.95           N1+
ANISOU 2070  NZ  LYS A 247     7136   6543   6440   -175     52    -19       N1+
ATOM   2071  N   VAL A 248      62.088  14.060 144.154  1.00 15.48           N  
ANISOU 2071  N   VAL A 248     2244   1887   1750   -100     81    -15       N  
ATOM   2072  CA  VAL A 248      61.754  14.376 142.764  1.00 13.94           C  
ANISOU 2072  CA  VAL A 248     2023   1708   1564    -79     88    -15       C  
ATOM   2073  C   VAL A 248      61.016  13.214 142.116  1.00 13.99           C  
ANISOU 2073  C   VAL A 248     2013   1733   1569    -81     94    -21       C  
ATOM   2074  O   VAL A 248      59.945  13.399 141.544  1.00 15.15           O  
ANISOU 2074  O   VAL A 248     2143   1900   1712    -71    108    -30       O  
ATOM   2075  CB  VAL A 248      63.014  14.764 141.968  1.00 15.08           C  
ANISOU 2075  CB  VAL A 248     2161   1843   1724    -70     74     -2       C  
ATOM   2076  CG1 VAL A 248      62.719  15.013 140.494  1.00 14.99           C  
ANISOU 2076  CG1 VAL A 248     2125   1848   1721    -50     80     -1       C  
ATOM   2077  CG2 VAL A 248      63.700  15.972 142.571  1.00 15.67           C  
ANISOU 2077  CG2 VAL A 248     2252   1900   1802    -69     70      2       C  
ATOM   2078  N   LEU A 249      61.601  12.016 142.197  1.00 13.32           N  
ANISOU 2078  N   LEU A 249     1933   1642   1486    -94     83    -18       N  
ATOM   2079  CA  LEU A 249      61.020  10.851 141.521  1.00 13.60           C  
ANISOU 2079  CA  LEU A 249     1953   1694   1522    -98     89    -23       C  
ATOM   2080  C   LEU A 249      59.932  10.139 142.301  1.00 15.77           C  
ANISOU 2080  C   LEU A 249     2235   1975   1780   -114    101    -36       C  
ATOM   2081  O   LEU A 249      59.215   9.293 141.726  1.00 14.57           O  
ANISOU 2081  O   LEU A 249     2069   1840   1627   -117    109    -44       O  
ATOM   2082  CB  LEU A 249      62.124   9.878 141.131  1.00 14.71           C  
ANISOU 2082  CB  LEU A 249     2093   1824   1672   -102     73    -15       C  
ATOM   2083  CG  LEU A 249      63.181  10.312 140.088  1.00 18.06           C  
ANISOU 2083  CG  LEU A 249     2503   2246   2113    -87     62     -5       C  
ATOM   2084  CD1 LEU A 249      64.008   9.102 139.686  1.00 18.44           C  
ANISOU 2084  CD1 LEU A 249     2548   2288   2170    -93     49      0       C  
ATOM   2085  CD2 LEU A 249      62.519  10.942 138.851  1.00 20.85           C  
ANISOU 2085  CD2 LEU A 249     2833   2621   2470    -68     73     -8       C  
ATOM   2086  N   GLY A 250      59.858  10.433 143.607  1.00 15.86           N  
ANISOU 2086  N   GLY A 250     2270   1975   1781   -127    102    -37       N  
ATOM   2087  CA  GLY A 250      58.881   9.826 144.498  1.00 16.21           C  
ANISOU 2087  CA  GLY A 250     2326   2024   1809   -145    115    -49       C  
ATOM   2088  C   GLY A 250      59.382   8.570 145.162  1.00 17.85           C  
ANISOU 2088  C   GLY A 250     2554   2217   2012   -167    105    -44       C  
ATOM   2089  O   GLY A 250      60.266   7.868 144.654  1.00 17.40           O  
ANISOU 2089  O   GLY A 250     2495   2152   1966   -165     91    -34       O  
ATOM   2090  N   THR A 251      58.775   8.228 146.284  1.00 16.07           N  
ANISOU 2090  N   THR A 251     2348   1988   1770   -186    114    -50       N  
ATOM   2091  CA  THR A 251      59.173   7.021 146.979  1.00 16.21           C  
ANISOU 2091  CA  THR A 251     2389   1991   1780   -207    105    -45       C  
ATOM   2092  C   THR A 251      58.482   5.740 146.497  1.00 18.71           C  
ANISOU 2092  C   THR A 251     2697   2318   2094   -217    115    -53       C  
ATOM   2093  O   THR A 251      59.058   4.664 146.682  1.00 17.53           O  
ANISOU 2093  O   THR A 251     2561   2154   1945   -229    104    -45       O  
ATOM   2094  CB  THR A 251      58.975   7.192 148.505  1.00 15.89           C  
ANISOU 2094  CB  THR A 251     2379   1939   1720   -226    109    -47       C  
ATOM   2095  CG2 THR A 251      60.022   8.072 149.125  1.00 17.42           C  
ANISOU 2095  CG2 THR A 251     2588   2114   1916   -221     92    -36       C  
ATOM   2096  OG1 THR A 251      57.672   7.731 148.769  1.00 17.89           O  
ANISOU 2096  OG1 THR A 251     2626   2210   1963   -229    132    -63       O  
ATOM   2097  N   GLU A 252      57.297   5.812 145.903  1.00 17.31           N  
ANISOU 2097  N   GLU A 252     2497   2165   1915   -214    134    -67       N  
ATOM   2098  CA  GLU A 252      56.626   4.590 145.453  1.00 18.86           C  
ANISOU 2098  CA  GLU A 252     2684   2372   2109   -226    144    -76       C  
ATOM   2099  C   GLU A 252      57.414   3.875 144.371  1.00 19.52           C  
ANISOU 2099  C   GLU A 252     2755   2452   2209   -216    131    -68       C  
ATOM   2100  O   GLU A 252      57.575   2.658 144.435  1.00 19.64           O  
ANISOU 2100  O   GLU A 252     2781   2459   2224   -231    128    -66       O  
ATOM   2101  CB  GLU A 252      55.206   4.879 144.993  1.00 22.05           C  
ANISOU 2101  CB  GLU A 252     3064   2806   2509   -223    167    -95       C  
ATOM   2102  CG  GLU A 252      54.307   5.340 146.126  1.00 34.34           C  
ANISOU 2102  CG  GLU A 252     4633   4367   4047   -236    184   -107       C  
ATOM   2103  CD  GLU A 252      53.029   6.032 145.688  1.00 54.60           C  
ANISOU 2103  CD  GLU A 252     7173   6962   6612   -226    203   -125       C  
ATOM   2104  OE1 GLU A 252      51.943   5.470 145.950  1.00 54.26           O  
ANISOU 2104  OE1 GLU A 252     7125   6934   6557   -243    222   -142       O  
ATOM   2105  OE2 GLU A 252      53.107   7.137 145.100  1.00 47.20           O1-
ANISOU 2105  OE2 GLU A 252     6218   6032   5683   -201    200   -124       O1-
ATOM   2106  N   ASP A 253      57.965   4.624 143.392  1.00 16.99           N  
ANISOU 2106  N   ASP A 253     2414   2138   1904   -193    122    -62       N  
ATOM   2107  CA  ASP A 253      58.735   3.972 142.355  1.00 15.91           C  
ANISOU 2107  CA  ASP A 253     2264   1998   1782   -184    110    -55       C  
ATOM   2108  C   ASP A 253      60.073   3.486 142.891  1.00 18.26           C  
ANISOU 2108  C   ASP A 253     2584   2267   2085   -189     89    -40       C  
ATOM   2109  O   ASP A 253      60.623   2.506 142.382  1.00 18.27           O  
ANISOU 2109  O   ASP A 253     2583   2262   2096   -191     80    -37       O  
ATOM   2110  CB  ASP A 253      58.908   4.908 141.166  1.00 16.70           C  
ANISOU 2110  CB  ASP A 253     2337   2113   1895   -159    109    -54       C  
ATOM   2111  CG  ASP A 253      57.643   5.147 140.342  1.00 23.28           C  
ANISOU 2111  CG  ASP A 253     3143   2976   2725   -151    127    -69       C  
ATOM   2112  OD1 ASP A 253      56.680   4.365 140.480  1.00 25.62           O  
ANISOU 2112  OD1 ASP A 253     3437   3284   3012   -165    141    -82       O  
ATOM   2113  OD2 ASP A 253      57.644   6.070 139.514  1.00 22.63           O1-
ANISOU 2113  OD2 ASP A 253     3042   2907   2650   -130    127    -67       O1-
ATOM   2114  N   LEU A 254      60.569   4.122 143.962  1.00 15.87           N  
ANISOU 2114  N   LEU A 254     2304   1948   1776   -193     81    -33       N  
ATOM   2115  CA  LEU A 254      61.794   3.652 144.613  1.00 14.82           C  
ANISOU 2115  CA  LEU A 254     2194   1789   1646   -199     59    -19       C  
ATOM   2116  C   LEU A 254      61.523   2.278 145.286  1.00 17.93           C  
ANISOU 2116  C   LEU A 254     2610   2172   2029   -221     60    -20       C  
ATOM   2117  O   LEU A 254      62.285   1.309 145.096  1.00 16.50           O  
ANISOU 2117  O   LEU A 254     2435   1977   1857   -222     46    -13       O  
ATOM   2118  CB  LEU A 254      62.303   4.668 145.659  1.00 16.12           C  
ANISOU 2118  CB  LEU A 254     2379   1942   1805   -199     51    -12       C  
ATOM   2119  CG  LEU A 254      63.517   4.222 146.498  1.00 18.74           C  
ANISOU 2119  CG  LEU A 254     2736   2247   2137   -206     28      1       C  
ATOM   2120  CD1 LEU A 254      64.716   3.799 145.621  1.00 18.72           C  
ANISOU 2120  CD1 LEU A 254     2721   2238   2156   -193      9      9       C  
ATOM   2121  CD2 LEU A 254      63.936   5.341 147.463  1.00 21.01           C  
ANISOU 2121  CD2 LEU A 254     3039   2525   2417   -207     21      5       C  
ATOM   2122  N   TYR A 255      60.414   2.186 146.018  1.00 18.39           N  
ANISOU 2122  N   TYR A 255     2681   2238   2070   -238     78    -30       N  
ATOM   2123  CA  TYR A 255      60.066   0.919 146.656  1.00 18.46           C  
ANISOU 2123  CA  TYR A 255     2711   2235   2066   -260     82    -31       C  
ATOM   2124  C   TYR A 255      59.747  -0.154 145.624  1.00 19.73           C  
ANISOU 2124  C   TYR A 255     2856   2406   2237   -261     88    -38       C  
ATOM   2125  O   TYR A 255      60.150  -1.313 145.839  1.00 20.67           O  
ANISOU 2125  O   TYR A 255     2992   2506   2356   -272     80    -32       O  
ATOM   2126  CB  TYR A 255      58.973   1.109 147.699  1.00 21.78           C  
ANISOU 2126  CB  TYR A 255     3149   2663   2465   -280    101    -41       C  
ATOM   2127  CG  TYR A 255      59.528   1.757 148.946  1.00 24.76           C  
ANISOU 2127  CG  TYR A 255     3554   3023   2832   -285     90    -32       C  
ATOM   2128  CD1 TYR A 255      60.576   1.172 149.653  1.00 28.65           C  
ANISOU 2128  CD1 TYR A 255     4074   3489   3321   -292     68    -17       C  
ATOM   2129  CD2 TYR A 255      59.005   2.952 149.428  1.00 26.86           C  
ANISOU 2129  CD2 TYR A 255     3818   3299   3088   -283    101    -39       C  
ATOM   2130  CE1 TYR A 255      61.092   1.764 150.805  1.00 31.85           C  
ANISOU 2130  CE1 TYR A 255     4506   3881   3716   -297     57     -9       C  
ATOM   2131  CE2 TYR A 255      59.516   3.556 150.578  1.00 28.36           C  
ANISOU 2131  CE2 TYR A 255     4034   3474   3268   -289     91    -32       C  
ATOM   2132  CZ  TYR A 255      60.564   2.962 151.258  1.00 37.18           C  
ANISOU 2132  CZ  TYR A 255     5178   4566   4382   -296     69    -17       C  
ATOM   2133  OH  TYR A 255      61.046   3.549 152.405  1.00 42.77           O  
ANISOU 2133  OH  TYR A 255     5911   5261   5078   -302     59    -10       O  
ATOM   2134  N   ASP A 256      59.166   0.206 144.468  1.00 17.17           N  
ANISOU 2134  N   ASP A 256     2498   2106   1922   -248    100    -48       N  
ATOM   2135  CA  ASP A 256      58.929  -0.800 143.414  1.00 18.17           C  
ANISOU 2135  CA  ASP A 256     2606   2242   2057   -248    105    -55       C  
ATOM   2136  C   ASP A 256      60.255  -1.311 142.846  1.00 20.55           C  
ANISOU 2136  C   ASP A 256     2906   2526   2376   -237     83    -43       C  
ATOM   2137  O   ASP A 256      60.391  -2.510 142.596  1.00 21.14           O  
ANISOU 2137  O   ASP A 256     2986   2592   2456   -245     81    -43       O  
ATOM   2138  CB  ASP A 256      58.070  -0.241 142.300  1.00 20.83           C  
ANISOU 2138  CB  ASP A 256     2906   2609   2398   -235    120    -68       C  
ATOM   2139  CG  ASP A 256      56.588  -0.184 142.645  1.00 31.94           C  
ANISOU 2139  CG  ASP A 256     4310   4037   3790   -249    144    -86       C  
ATOM   2140  OD1 ASP A 256      56.211  -0.632 143.755  1.00 33.06           O  
ANISOU 2140  OD1 ASP A 256     4477   4167   3915   -272    151    -87       O  
ATOM   2141  OD2 ASP A 256      55.800   0.205 141.774  1.00 40.73           O1-
ANISOU 2141  OD2 ASP A 256     5393   5177   4905   -239    157    -98       O1-
ATOM   2142  N   TYR A 257      61.245  -0.414 142.665  1.00 16.13           N  
ANISOU 2142  N   TYR A 257     2341   1961   1827   -218     67    -32       N  
ATOM   2143  CA  TYR A 257      62.574  -0.779 142.179  1.00 15.25           C  
ANISOU 2143  CA  TYR A 257     2226   1834   1733   -207     46    -21       C  
ATOM   2144  C   TYR A 257      63.246  -1.727 143.119  1.00 19.50           C  
ANISOU 2144  C   TYR A 257     2796   2344   2268   -219     31    -12       C  
ATOM   2145  O   TYR A 257      63.747  -2.771 142.686  1.00 17.68           O  
ANISOU 2145  O   TYR A 257     2566   2103   2048   -219     23    -10       O  
ATOM   2146  CB  TYR A 257      63.425   0.499 142.040  1.00 15.93           C  
ANISOU 2146  CB  TYR A 257     2304   1920   1828   -189     34    -13       C  
ATOM   2147  CG  TYR A 257      64.881   0.295 141.680  1.00 16.02           C  
ANISOU 2147  CG  TYR A 257     2313   1915   1857   -177     12     -2       C  
ATOM   2148  CD1 TYR A 257      65.245  -0.406 140.531  1.00 16.13           C  
ANISOU 2148  CD1 TYR A 257     2307   1935   1887   -169      9     -5       C  
ATOM   2149  CD2 TYR A 257      65.897   0.886 142.431  1.00 17.33           C  
ANISOU 2149  CD2 TYR A 257     2494   2065   2025   -174     -6      9       C  
ATOM   2150  CE1 TYR A 257      66.580  -0.564 140.172  1.00 16.20           C  
ANISOU 2150  CE1 TYR A 257     2311   1930   1912   -158    -10      3       C  
ATOM   2151  CE2 TYR A 257      67.239   0.752 142.063  1.00 17.99           C  
ANISOU 2151  CE2 TYR A 257     2572   2137   2127   -162    -26     17       C  
ATOM   2152  CZ  TYR A 257      67.571   0.029 140.921  1.00 19.05           C  
ANISOU 2152  CZ  TYR A 257     2686   2276   2276   -154    -28     13       C  
ATOM   2153  OH  TYR A 257      68.871  -0.118 140.511  1.00 20.38           O  
ANISOU 2153  OH  TYR A 257     2846   2435   2462   -143    -47     19       O  
ATOM   2154  N   ILE A 258      63.260  -1.391 144.443  1.00 17.57           N  
ANISOU 2154  N   ILE A 258     2581   2087   2009   -230     27     -6       N  
ATOM   2155  CA  ILE A 258      63.926  -2.282 145.399  1.00 19.75           C  
ANISOU 2155  CA  ILE A 258     2889   2336   2280   -242     10      5       C  
ATOM   2156  C   ILE A 258      63.157  -3.626 145.518  1.00 21.10           C  
ANISOU 2156  C   ILE A 258     3073   2501   2442   -261     23     -1       C  
ATOM   2157  O   ILE A 258      63.811  -4.660 145.662  1.00 19.76           O  
ANISOU 2157  O   ILE A 258     2920   2310   2277   -264      8      7       O  
ATOM   2158  CB  ILE A 258      64.227  -1.617 146.755  1.00 25.10           C  
ANISOU 2158  CB  ILE A 258     3594   2999   2942   -248      1     14       C  
ATOM   2159  CG1 ILE A 258      62.982  -1.200 147.451  1.00 27.27           C  
ANISOU 2159  CG1 ILE A 258     3878   3286   3197   -264     23      4       C  
ATOM   2160  CG2 ILE A 258      65.235  -0.434 146.611  1.00 26.42           C  
ANISOU 2160  CG2 ILE A 258     3750   3167   3122   -230    -15     20       C  
ATOM   2161  CD1 ILE A 258      63.003  -1.562 148.946  1.00 43.02           C  
ANISOU 2161  CD1 ILE A 258     5914   5261   5170   -285     18     12       C  
ATOM   2162  N   ASP A 259      61.819  -3.609 145.425  1.00 17.70           N  
ANISOU 2162  N   ASP A 259     2635   2089   1999   -273     48    -15       N  
ATOM   2163  CA  ASP A 259      61.026  -4.864 145.452  1.00 17.90           C  
ANISOU 2163  CA  ASP A 259     2672   2113   2017   -294     62    -23       C  
ATOM   2164  C   ASP A 259      61.397  -5.733 144.232  1.00 20.70           C  
ANISOU 2164  C   ASP A 259     3007   2468   2391   -284     58    -26       C  
ATOM   2165  O   ASP A 259      61.627  -6.936 144.390  1.00 19.78           O  
ANISOU 2165  O   ASP A 259     2909   2332   2276   -294     53    -23       O  
ATOM   2166  CB  ASP A 259      59.517  -4.566 145.438  1.00 19.52           C  
ANISOU 2166  CB  ASP A 259     2865   2343   2208   -307     91    -40       C  
ATOM   2167  CG  ASP A 259      58.617  -5.811 145.262  1.00 24.64           C  
ANISOU 2167  CG  ASP A 259     3518   2994   2850   -328    109    -52       C  
ATOM   2168  OD1 ASP A 259      58.725  -6.780 146.105  1.00 22.12           O  
ANISOU 2168  OD1 ASP A 259     3233   2652   2521   -348    106    -45       O  
ATOM   2169  OD2 ASP A 259      57.926  -5.900 144.221  1.00 30.32           O1-
ANISOU 2169  OD2 ASP A 259     4207   3737   3576   -325    124    -66       O1-
ATOM   2170  N   LYS A 260      61.464  -5.129 143.028  1.00 17.58           N  
ANISOU 2170  N   LYS A 260     2575   2094   2011   -265     61    -32       N  
ATOM   2171  CA  LYS A 260      61.780  -5.871 141.793  1.00 17.46           C  
ANISOU 2171  CA  LYS A 260     2538   2082   2013   -256     58    -36       C  
ATOM   2172  C   LYS A 260      63.118  -6.572 141.876  1.00 19.84           C  
ANISOU 2172  C   LYS A 260     2854   2356   2328   -248     34    -24       C  
ATOM   2173  O   LYS A 260      63.222  -7.760 141.521  1.00 20.46           O  
ANISOU 2173  O   LYS A 260     2936   2423   2413   -254     33    -26       O  
ATOM   2174  CB  LYS A 260      61.749  -4.935 140.587  1.00 19.95           C  
ANISOU 2174  CB  LYS A 260     2815   2424   2340   -235     62    -42       C  
ATOM   2175  CG  LYS A 260      62.198  -5.619 139.295  1.00 19.84           C  
ANISOU 2175  CG  LYS A 260     2779   2414   2344   -225     59    -47       C  
ATOM   2176  CD  LYS A 260      62.129  -4.655 138.129  1.00 20.18           C  
ANISOU 2176  CD  LYS A 260     2786   2485   2396   -206     63    -52       C  
ATOM   2177  CE  LYS A 260      62.799  -5.265 136.922  1.00 29.38           C  
ANISOU 2177  CE  LYS A 260     3932   3652   3580   -194     57    -55       C  
ATOM   2178  NZ  LYS A 260      62.551  -4.468 135.692  1.00 33.29           N1+
ANISOU 2178  NZ  LYS A 260     4393   4175   4080   -179     64    -61       N1+
ATOM   2179  N   TYR A 261      64.130  -5.894 142.420  1.00 15.56           N  
ANISOU 2179  N   TYR A 261     2321   1801   1790   -237     14    -10       N  
ATOM   2180  CA  TYR A 261      65.442  -6.510 142.464  1.00 15.22           C  
ANISOU 2180  CA  TYR A 261     2288   1734   1762   -228    -11      1       C  
ATOM   2181  C   TYR A 261      65.710  -7.212 143.783  1.00 16.51           C  
ANISOU 2181  C   TYR A 261     2492   1867   1912   -241    -23     12       C  
ATOM   2182  O   TYR A 261      66.816  -7.681 144.018  1.00 17.52           O  
ANISOU 2182  O   TYR A 261     2633   1974   2051   -233    -46     22       O  
ATOM   2183  CB  TYR A 261      66.557  -5.492 142.114  1.00 16.75           C  
ANISOU 2183  CB  TYR A 261     2464   1930   1969   -206    -28      8       C  
ATOM   2184  CG  TYR A 261      66.483  -5.048 140.664  1.00 16.93           C  
ANISOU 2184  CG  TYR A 261     2449   1978   2007   -191    -19     -1       C  
ATOM   2185  CD1 TYR A 261      66.974  -5.858 139.635  1.00 17.49           C  
ANISOU 2185  CD1 TYR A 261     2502   2047   2095   -183    -23     -6       C  
ATOM   2186  CD2 TYR A 261      65.773  -3.908 140.300  1.00 16.43           C  
ANISOU 2186  CD2 TYR A 261     2366   1939   1938   -187     -3     -7       C  
ATOM   2187  CE1 TYR A 261      66.812  -5.510 138.291  1.00 16.89           C  
ANISOU 2187  CE1 TYR A 261     2392   1995   2029   -171    -12    -15       C  
ATOM   2188  CE2 TYR A 261      65.613  -3.541 138.951  1.00 16.11           C  
ANISOU 2188  CE2 TYR A 261     2292   1922   1908   -174      6    -15       C  
ATOM   2189  CZ  TYR A 261      66.152  -4.340 137.951  1.00 16.68           C  
ANISOU 2189  CZ  TYR A 261     2349   1994   1997   -167      1    -19       C  
ATOM   2190  OH  TYR A 261      65.960  -4.021 136.623  1.00 17.86           O  
ANISOU 2190  OH  TYR A 261     2465   2166   2153   -156     11    -27       O  
ATOM   2191  N   ASN A 262      64.679  -7.265 144.652  1.00 15.77           N  
ANISOU 2191  N   ASN A 262     2420   1775   1797   -263     -7      9       N  
ATOM   2192  CA  ASN A 262      64.774  -7.939 145.959  1.00 17.20           C  
ANISOU 2192  CA  ASN A 262     2644   1930   1962   -279    -16     20       C  
ATOM   2193  C   ASN A 262      65.930  -7.394 146.796  1.00 19.40           C  
ANISOU 2193  C   ASN A 262     2939   2191   2240   -269    -42     35       C  
ATOM   2194  O   ASN A 262      66.702  -8.143 147.386  1.00 19.52           O  
ANISOU 2194  O   ASN A 262     2981   2181   2256   -269    -63     47       O  
ATOM   2195  CB  ASN A 262      64.863  -9.474 145.781  1.00 17.12           C  
ANISOU 2195  CB  ASN A 262     2649   1899   1956   -287    -18     20       C  
ATOM   2196  CG  ASN A 262      63.585 -10.123 145.315  1.00 21.10           C  
ANISOU 2196  CG  ASN A 262     3148   2417   2454   -305     10      5       C  
ATOM   2197  ND2 ASN A 262      63.265 -11.234 145.918  1.00 22.65           N  
ANISOU 2197  ND2 ASN A 262     3375   2592   2639   -325     14      7       N  
ATOM   2198  OD1 ASN A 262      62.907  -9.683 144.375  1.00 24.26           O  
ANISOU 2198  OD1 ASN A 262     3514   2844   2858   -302     28    -10       O  
ATOM   2199  N   ILE A 263      66.075  -6.055 146.795  1.00 19.62           N  
ANISOU 2199  N   ILE A 263     2951   2235   2268   -259    -43     35       N  
ATOM   2200  CA  ILE A 263      67.150  -5.367 147.483  1.00 19.71           C  
ANISOU 2200  CA  ILE A 263     2972   2234   2281   -249    -67     47       C  
ATOM   2201  C   ILE A 263      66.655  -5.111 148.881  1.00 27.67           C  
ANISOU 2201  C   ILE A 263     4014   3235   3263   -268    -64     51       C  
ATOM   2202  O   ILE A 263      65.472  -4.799 149.064  1.00 27.77           O  
ANISOU 2202  O   ILE A 263     4027   3263   3260   -282    -39     42       O  
ATOM   2203  CB  ILE A 263      67.435  -4.013 146.757  1.00 21.62           C  
ANISOU 2203  CB  ILE A 263     3181   2498   2535   -231    -66     43       C  
ATOM   2204  CG1 ILE A 263      68.104  -4.228 145.406  1.00 21.67           C  
ANISOU 2204  CG1 ILE A 263     3156   2511   2568   -212    -72     39       C  
ATOM   2205  CG2 ILE A 263      68.276  -3.043 147.635  1.00 21.60           C  
ANISOU 2205  CG2 ILE A 263     3191   2488   2530   -226    -84     52       C  
ATOM   2206  CD1 ILE A 263      67.907  -3.038 144.389  1.00 22.74           C  
ANISOU 2206  CD1 ILE A 263     3256   2673   2713   -199    -59     31       C  
ATOM   2207  N   GLU A 264      67.567  -5.208 149.844  1.00 27.40           N  
ANISOU 2207  N   GLU A 264     4007   3181   3224   -267    -88     65       N  
ATOM   2208  CA  GLU A 264      67.243  -4.848 151.212  1.00 30.25           C  
ANISOU 2208  CA  GLU A 264     4400   3535   3559   -284    -88     70       C  
ATOM   2209  C   GLU A 264      67.871  -3.480 151.457  1.00 31.48           C  
ANISOU 2209  C   GLU A 264     4545   3698   3717   -272    -99     72       C  
ATOM   2210  O   GLU A 264      69.094  -3.326 151.472  1.00 31.61           O  
ANISOU 2210  O   GLU A 264     4560   3705   3747   -257   -124     80       O  
ATOM   2211  CB  GLU A 264      67.703  -5.894 152.226  1.00 33.25           C  
ANISOU 2211  CB  GLU A 264     4821   3886   3926   -294   -107     84       C  
ATOM   2212  CG  GLU A 264      66.960  -5.744 153.550  1.00 49.51           C  
ANISOU 2212  CG  GLU A 264     6916   5941   5954   -318    -96     86       C  
ATOM   2213  CD  GLU A 264      67.478  -6.590 154.692  1.00 69.20           C  
ANISOU 2213  CD  GLU A 264     9454   8406   8432   -328   -117    102       C  
ATOM   2214  OE1 GLU A 264      67.449  -7.835 154.570  1.00 64.69           O  
ANISOU 2214  OE1 GLU A 264     8899   7818   7862   -333   -120    106       O  
ATOM   2215  OE2 GLU A 264      67.900  -6.008 155.717  1.00 72.38           O1-
ANISOU 2215  OE2 GLU A 264     9878   8804   8820   -331   -132    109       O1-
ATOM   2216  N   LEU A 265      67.015  -2.494 151.575  1.00 26.78           N  
ANISOU 2216  N   LEU A 265     3942   3122   3112   -278    -78     63       N  
ATOM   2217  CA  LEU A 265      67.392  -1.115 151.802  1.00 26.92           C  
ANISOU 2217  CA  LEU A 265     3951   3148   3131   -270    -82     62       C  
ATOM   2218  C   LEU A 265      68.037  -0.965 153.194  1.00 27.27           C  
ANISOU 2218  C   LEU A 265     4028   3174   3158   -278   -103     73       C  
ATOM   2219  O   LEU A 265      67.515  -1.512 154.169  1.00 24.41           O  
ANISOU 2219  O   LEU A 265     3699   2803   2774   -297    -98     76       O  
ATOM   2220  CB  LEU A 265      66.134  -0.253 151.682  1.00 27.82           C  
ANISOU 2220  CB  LEU A 265     4051   3284   3234   -277    -53     49       C  
ATOM   2221  CG  LEU A 265      66.302   1.236 151.372  1.00 31.08           C  
ANISOU 2221  CG  LEU A 265     4443   3712   3656   -263    -50     44       C  
ATOM   2222  CD1 LEU A 265      67.108   1.474 150.090  1.00 30.72           C  
ANISOU 2222  CD1 LEU A 265     4364   3672   3637   -240    -59     45       C  
ATOM   2223  CD2 LEU A 265      64.953   1.901 151.201  1.00 33.33           C  
ANISOU 2223  CD2 LEU A 265     4714   4018   3931   -268    -20     30       C  
ATOM   2224  N   ASP A 266      69.168  -0.250 153.271  1.00 23.13           N  
ANISOU 2224  N   ASP A 266     3497   2646   2644   -264   -124     79       N  
ATOM   2225  CA  ASP A 266      69.876   0.014 154.532  1.00 22.32           C  
ANISOU 2225  CA  ASP A 266     3424   2530   2527   -270   -146     88       C  
ATOM   2226  C   ASP A 266      68.830   0.577 155.522  1.00 25.99           C  
ANISOU 2226  C   ASP A 266     3910   3001   2965   -290   -126     83       C  
ATOM   2227  O   ASP A 266      68.098   1.515 155.175  1.00 23.23           O  
ANISOU 2227  O   ASP A 266     3542   2669   2615   -290   -104     71       O  
ATOM   2228  CB  ASP A 266      71.003   1.032 154.297  1.00 24.09           C  
ANISOU 2228  CB  ASP A 266     3628   2757   2768   -253   -164     89       C  
ATOM   2229  CG  ASP A 266      71.917   1.347 155.466  1.00 24.10           C  
ANISOU 2229  CG  ASP A 266     3654   2745   2758   -256   -190     98       C  
ATOM   2230  OD1 ASP A 266      71.472   1.208 156.631  1.00 25.09           O  
ANISOU 2230  OD1 ASP A 266     3812   2863   2857   -274   -189    101       O  
ATOM   2231  OD2 ASP A 266      73.045   1.815 155.220  1.00 26.84           O1-
ANISOU 2231  OD2 ASP A 266     3986   3092   3122   -242   -210    100       O1-
ATOM   2232  N   PRO A 267      68.691   0.007 156.744  1.00 23.29           N  
ANISOU 2232  N   PRO A 267     3607   2644   2597   -308   -132     90       N  
ATOM   2233  CA  PRO A 267      67.678   0.530 157.682  1.00 22.59           C  
ANISOU 2233  CA  PRO A 267     3538   2563   2482   -329   -111     83       C  
ATOM   2234  C   PRO A 267      67.894   1.995 158.086  1.00 25.13           C  
ANISOU 2234  C   PRO A 267     3853   2893   2801   -326   -111     78       C  
ATOM   2235  O   PRO A 267      66.957   2.597 158.581  1.00 26.17           O  
ANISOU 2235  O   PRO A 267     3992   3036   2916   -339    -89     68       O  
ATOM   2236  CB  PRO A 267      67.753  -0.436 158.883  1.00 25.15           C  
ANISOU 2236  CB  PRO A 267     3907   2866   2781   -347   -123     95       C  
ATOM   2237  CG  PRO A 267      69.055  -1.067 158.765  1.00 29.56           C  
ANISOU 2237  CG  PRO A 267     4469   3407   3353   -332   -157    108       C  
ATOM   2238  CD  PRO A 267      69.421  -1.140 157.320  1.00 24.44           C  
ANISOU 2238  CD  PRO A 267     3782   2767   2738   -311   -158    104       C  
ATOM   2239  N   ARG A 268      69.091   2.586 157.803  1.00 22.83           N  
ANISOU 2239  N   ARG A 268     3548   2600   2528   -308   -134     82       N  
ATOM   2240  CA  ARG A 268      69.404   4.008 158.040  1.00 24.15           C  
ANISOU 2240  CA  ARG A 268     3705   2774   2696   -303   -135     77       C  
ATOM   2241  C   ARG A 268      68.366   4.874 157.308  1.00 26.97           C  
ANISOU 2241  C   ARG A 268     4037   3152   3060   -300   -104     62       C  
ATOM   2242  O   ARG A 268      68.078   5.994 157.745  1.00 26.93           O  
ANISOU 2242  O   ARG A 268     4033   3154   3047   -303    -93     55       O  
ATOM   2243  CB  ARG A 268      70.791   4.314 157.457  1.00 29.34           C  
ANISOU 2243  CB  ARG A 268     4342   3428   3379   -283   -161     82       C  
ATOM   2244  CG  ARG A 268      71.463   5.605 157.911  1.00 43.18           C  
ANISOU 2244  CG  ARG A 268     6093   5182   5131   -280   -170     79       C  
ATOM   2245  CD  ARG A 268      72.843   5.751 157.274  1.00 52.75           C  
ANISOU 2245  CD  ARG A 268     7284   6392   6369   -262   -195     84       C  
ATOM   2246  NE  ARG A 268      73.498   4.458 157.032  1.00 57.00           N  
ANISOU 2246  NE  ARG A 268     7825   6918   6916   -255   -216     94       N  
ATOM   2247  CZ  ARG A 268      74.710   4.123 157.464  1.00 65.57           C  
ANISOU 2247  CZ  ARG A 268     8918   7992   8005   -249   -248    102       C  
ATOM   2248  NH1 ARG A 268      75.441   4.990 158.157  1.00 51.89           N1+
ANISOU 2248  NH1 ARG A 268     7190   6257   6267   -251   -264    102       N1+
ATOM   2249  NH2 ARG A 268      75.207   2.922 157.196  1.00 44.21           N  
ANISOU 2249  NH2 ARG A 268     6214   5275   5308   -241   -266    111       N  
ATOM   2250  N   PHE A 269      67.795   4.349 156.209  1.00 23.19           N  
ANISOU 2250  N   PHE A 269     3535   2682   2595   -293    -89     58       N  
ATOM   2251  CA  PHE A 269      66.810   5.092 155.423  1.00 22.08           C  
ANISOU 2251  CA  PHE A 269     3368   2561   2460   -287    -61     45       C  
ATOM   2252  C   PHE A 269      65.415   5.180 156.036  1.00 29.20           C  
ANISOU 2252  C   PHE A 269     4282   3472   3340   -305    -34     34       C  
ATOM   2253  O   PHE A 269      64.654   6.066 155.645  1.00 29.76           O  
ANISOU 2253  O   PHE A 269     4334   3559   3413   -300    -13     22       O  
ATOM   2254  CB  PHE A 269      66.723   4.540 153.999  1.00 21.56           C  
ANISOU 2254  CB  PHE A 269     3272   2503   2416   -273    -56     44       C  
ATOM   2255  CG  PHE A 269      67.920   4.850 153.123  1.00 20.20           C  
ANISOU 2255  CG  PHE A 269     3076   2329   2269   -252    -75     49       C  
ATOM   2256  CD1 PHE A 269      68.129   6.130 152.631  1.00 20.54           C  
ANISOU 2256  CD1 PHE A 269     3098   2381   2324   -239    -71     45       C  
ATOM   2257  CD2 PHE A 269      68.792   3.841 152.723  1.00 20.72           C  
ANISOU 2257  CD2 PHE A 269     3141   2384   2349   -245    -95     58       C  
ATOM   2258  CE1 PHE A 269      69.237   6.414 151.813  1.00 21.22           C  
ANISOU 2258  CE1 PHE A 269     3164   2466   2434   -222    -87     49       C  
ATOM   2259  CE2 PHE A 269      69.891   4.123 151.906  1.00 23.16           C  
ANISOU 2259  CE2 PHE A 269     3426   2692   2680   -227   -111     62       C  
ATOM   2260  CZ  PHE A 269      70.110   5.414 151.461  1.00 21.27           C  
ANISOU 2260  CZ  PHE A 269     3168   2463   2452   -217   -106     57       C  
ATOM   2261  N   ASN A 270      65.060   4.301 156.994  1.00 28.30           N  
ANISOU 2261  N   ASN A 270     4200   3348   3203   -326    -33     37       N  
ATOM   2262  CA  ASN A 270      63.708   4.333 157.556  1.00 29.15           C  
ANISOU 2262  CA  ASN A 270     4319   3467   3290   -345     -5     25       C  
ATOM   2263  C   ASN A 270      63.357   5.653 158.263  1.00 35.94           C  
ANISOU 2263  C   ASN A 270     5183   4335   4138   -349      6     15       C  
ATOM   2264  O   ASN A 270      62.194   6.057 158.251  1.00 38.47           O  
ANISOU 2264  O   ASN A 270     5495   4671   4451   -355     33      1       O  
ATOM   2265  CB  ASN A 270      63.476   3.128 158.469  1.00 31.30           C  
ANISOU 2265  CB  ASN A 270     4627   3726   3540   -368     -7     32       C  
ATOM   2266  CG  ASN A 270      63.520   1.814 157.721  1.00 54.70           C  
ANISOU 2266  CG  ASN A 270     7586   6683   6514   -367    -11     37       C  
ATOM   2267  ND2 ASN A 270      62.765   1.710 156.626  1.00 49.27           N  
ANISOU 2267  ND2 ASN A 270     6868   6013   5840   -360      9     27       N  
ATOM   2268  OD1 ASN A 270      64.238   0.885 158.097  1.00 48.04           O  
ANISOU 2268  OD1 ASN A 270     6765   5820   5667   -370    -32     51       O  
ATOM   2269  N   ASP A 271      64.355   6.334 158.824  1.00 32.02           N  
ANISOU 2269  N   ASP A 271     4696   3827   3641   -344    -14     22       N  
ATOM   2270  CA  ASP A 271      64.136   7.595 159.518  1.00 32.43           C  
ANISOU 2270  CA  ASP A 271     4754   3884   3683   -348     -6     13       C  
ATOM   2271  C   ASP A 271      64.273   8.851 158.633  1.00 32.89           C  
ANISOU 2271  C   ASP A 271     4780   3953   3763   -326      0      6       C  
ATOM   2272  O   ASP A 271      63.879   9.931 159.082  1.00 33.23           O  
ANISOU 2272  O   ASP A 271     4825   4001   3800   -328     12     -4       O  
ATOM   2273  CB  ASP A 271      65.072   7.703 160.737  1.00 35.97           C  
ANISOU 2273  CB  ASP A 271     5235   4317   4116   -358    -29     22       C  
ATOM   2274  CG  ASP A 271      64.713   6.810 161.917  1.00 54.31           C  
ANISOU 2274  CG  ASP A 271     7595   6630   6408   -384    -29     26       C  
ATOM   2275  OD1 ASP A 271      63.500   6.558 162.131  1.00 56.52           O  
ANISOU 2275  OD1 ASP A 271     7881   6920   6673   -399     -2     16       O  
ATOM   2276  OD2 ASP A 271      65.635   6.414 162.661  1.00 61.77           O1-
ANISOU 2276  OD2 ASP A 271     8565   7560   7343   -389    -55     39       O1-
ATOM   2277  N   ILE A 272      64.814   8.732 157.396  1.00 26.14           N  
ANISOU 2277  N   ILE A 272     3898   3100   2934   -306     -9     12       N  
ATOM   2278  CA  ILE A 272      65.082   9.929 156.561  1.00 23.97           C  
ANISOU 2278  CA  ILE A 272     3595   2832   2679   -286     -6      8       C  
ATOM   2279  C   ILE A 272      64.369   9.990 155.209  1.00 25.27           C  
ANISOU 2279  C   ILE A 272     3727   3013   2861   -270     11      1       C  
ATOM   2280  O   ILE A 272      64.217  11.087 154.653  1.00 23.40           O  
ANISOU 2280  O   ILE A 272     3471   2784   2635   -256     20     -5       O  
ATOM   2281  CB  ILE A 272      66.607  10.102 156.347  1.00 25.28           C  
ANISOU 2281  CB  ILE A 272     3759   2986   2862   -275    -35     19       C  
ATOM   2282  CG1 ILE A 272      67.251   8.871 155.614  1.00 24.96           C  
ANISOU 2282  CG1 ILE A 272     3709   2939   2834   -268    -52     30       C  
ATOM   2283  CG2 ILE A 272      67.324  10.433 157.662  1.00 27.12           C  
ANISOU 2283  CG2 ILE A 272     4020   3205   3078   -287    -52     23       C  
ATOM   2284  CD1 ILE A 272      68.752   9.079 155.131  1.00 25.56           C  
ANISOU 2284  CD1 ILE A 272     3772   3007   2931   -254    -78     40       C  
ATOM   2285  N   LEU A 273      63.925   8.850 154.686  1.00 21.91           N  
ANISOU 2285  N   LEU A 273     3295   2592   2437   -273     16      2       N  
ATOM   2286  CA  LEU A 273      63.334   8.799 153.355  1.00 22.06           C  
ANISOU 2286  CA  LEU A 273     3283   2628   2472   -258     30     -4       C  
ATOM   2287  C   LEU A 273      61.979   9.473 153.243  1.00 25.89           C  
ANISOU 2287  C   LEU A 273     3755   3131   2951   -257     58    -19       C  
ATOM   2288  O   LEU A 273      61.716  10.139 152.242  1.00 25.74           O  
ANISOU 2288  O   LEU A 273     3709   3124   2945   -239     66    -24       O  
ATOM   2289  CB  LEU A 273      63.269   7.342 152.903  1.00 23.31           C  
ANISOU 2289  CB  LEU A 273     3440   2786   2633   -263     26      1       C  
ATOM   2290  CG  LEU A 273      63.240   6.973 151.434  1.00 26.85           C  
ANISOU 2290  CG  LEU A 273     3856   3244   3101   -247     29      0       C  
ATOM   2291  CD1 LEU A 273      64.179   7.831 150.574  1.00 25.85           C  
ANISOU 2291  CD1 LEU A 273     3709   3118   2996   -225     17      6       C  
ATOM   2292  CD2 LEU A 273      63.629   5.491 151.264  1.00 28.30           C  
ANISOU 2292  CD2 LEU A 273     4047   3418   3288   -254     17      8       C  
ATOM   2293  N   GLY A 274      61.122   9.305 154.252  1.00 23.49           N  
ANISOU 2293  N   GLY A 274     3470   2829   2624   -276     72    -28       N  
ATOM   2294  CA  GLY A 274      59.780   9.889 154.198  1.00 21.83           C  
ANISOU 2294  CA  GLY A 274     3248   2638   2408   -276    100    -46       C  
ATOM   2295  C   GLY A 274      58.907   9.305 153.098  1.00 22.44           C  
ANISOU 2295  C   GLY A 274     3298   2734   2493   -269    114    -53       C  
ATOM   2296  O   GLY A 274      59.214   8.231 152.562  1.00 23.16           O  
ANISOU 2296  O   GLY A 274     3386   2823   2592   -271    106    -46       O  
ATOM   2297  N   ARG A 275      57.811  10.008 152.760  1.00 19.01           N  
ANISOU 2297  N   ARG A 275     2844   2320   2060   -261    136    -69       N  
ATOM   2298  CA  ARG A 275      56.882   9.634 151.683  1.00 18.27           C  
ANISOU 2298  CA  ARG A 275     2721   2247   1973   -252    151    -78       C  
ATOM   2299  C   ARG A 275      56.775  10.795 150.741  1.00 19.76           C  
ANISOU 2299  C   ARG A 275     2882   2447   2177   -225    154    -81       C  
ATOM   2300  O   ARG A 275      56.438  11.904 151.164  1.00 19.73           O  
ANISOU 2300  O   ARG A 275     2880   2445   2171   -219    163    -89       O  
ATOM   2301  CB  ARG A 275      55.492   9.312 152.216  1.00 19.89           C  
ANISOU 2301  CB  ARG A 275     2927   2469   2161   -269    176    -97       C  
ATOM   2302  CG  ARG A 275      55.526   8.026 153.031  1.00 26.23           C  
ANISOU 2302  CG  ARG A 275     3758   3261   2948   -298    175    -93       C  
ATOM   2303  CD  ARG A 275      54.169   7.412 153.069  1.00 32.25           C  
ANISOU 2303  CD  ARG A 275     4512   4043   3699   -313    200   -111       C  
ATOM   2304  NE  ARG A 275      53.282   8.184 153.930  1.00 25.72           N  
ANISOU 2304  NE  ARG A 275     3690   3226   2858   -322    220   -127       N  
ATOM   2305  CZ  ARG A 275      52.000   7.895 154.107  1.00 28.31           C  
ANISOU 2305  CZ  ARG A 275     4009   3573   3173   -335    245   -147       C  
ATOM   2306  NH1 ARG A 275      51.437   6.891 153.436  1.00 27.00           N1+
ANISOU 2306  NH1 ARG A 275     3829   3419   3010   -342    253   -153       N1+
ATOM   2307  NH2 ARG A 275      51.265   8.617 154.936  1.00 23.69           N  
ANISOU 2307  NH2 ARG A 275     3430   2996   2576   -343    262   -162       N  
ATOM   2308  N   HIS A 276      57.130  10.567 149.448  1.00 16.69           N  
ANISOU 2308  N   HIS A 276     2470   2064   1806   -208    146    -75       N  
ATOM   2309  CA  HIS A 276      57.135  11.657 148.472  1.00 16.40           C  
ANISOU 2309  CA  HIS A 276     2411   2037   1785   -181    147    -75       C  
ATOM   2310  C   HIS A 276      56.477  11.196 147.220  1.00 18.06           C  
ANISOU 2310  C   HIS A 276     2591   2268   2003   -169    155    -80       C  
ATOM   2311  O   HIS A 276      56.636  10.051 146.831  1.00 17.85           O  
ANISOU 2311  O   HIS A 276     2561   2242   1978   -178    151    -77       O  
ATOM   2312  CB  HIS A 276      58.582  12.058 148.138  1.00 16.64           C  
ANISOU 2312  CB  HIS A 276     2445   2049   1830   -170    125    -57       C  
ATOM   2313  CG  HIS A 276      59.363  12.490 149.333  1.00 19.69           C  
ANISOU 2313  CG  HIS A 276     2859   2413   2208   -181    115    -51       C  
ATOM   2314  CD2 HIS A 276      60.171  11.778 150.158  1.00 21.52           C  
ANISOU 2314  CD2 HIS A 276     3116   2628   2434   -199    100    -43       C  
ATOM   2315  ND1 HIS A 276      59.249  13.781 149.828  1.00 21.33           N  
ANISOU 2315  ND1 HIS A 276     3073   2618   2414   -175    121    -56       N  
ATOM   2316  CE1 HIS A 276      60.024  13.830 150.905  1.00 22.06           C  
ANISOU 2316  CE1 HIS A 276     3192   2692   2498   -189    109    -50       C  
ATOM   2317  NE2 HIS A 276      60.597  12.657 151.156  1.00 21.82           N  
ANISOU 2317  NE2 HIS A 276     3174   2653   2465   -204     95    -42       N  
ATOM   2318  N   SER A 277      55.711  12.073 146.580  1.00 18.35           N  
ANISOU 2318  N   SER A 277     2605   2322   2045   -150    167    -90       N  
ATOM   2319  CA  SER A 277      55.106  11.728 145.316  1.00 17.86           C  
ANISOU 2319  CA  SER A 277     2513   2282   1990   -137    173    -95       C  
ATOM   2320  C   SER A 277      56.022  12.269 144.239  1.00 20.50           C  
ANISOU 2320  C   SER A 277     2837   2612   2342   -114    159    -81       C  
ATOM   2321  O   SER A 277      56.717  13.274 144.445  1.00 22.05           O  
ANISOU 2321  O   SER A 277     3042   2793   2543   -105    151    -72       O  
ATOM   2322  CB  SER A 277      53.743  12.391 145.150  1.00 23.54           C  
ANISOU 2322  CB  SER A 277     3214   3025   2705   -125    192   -113       C  
ATOM   2323  OG  SER A 277      53.875  13.782 145.386  1.00 40.89           O  
ANISOU 2323  OG  SER A 277     5416   5215   4905   -109    192   -111       O  
ATOM   2324  N   ARG A 278      55.981  11.639 143.093  1.00 18.20           N  
ANISOU 2324  N   ARG A 278     2524   2334   2058   -107    156    -80       N  
ATOM   2325  CA  ARG A 278      56.740  12.108 141.951  1.00 17.99           C  
ANISOU 2325  CA  ARG A 278     2484   2306   2046    -86    145    -68       C  
ATOM   2326  C   ARG A 278      56.306  13.540 141.583  1.00 20.77           C  
ANISOU 2326  C   ARG A 278     2826   2665   2401    -63    152    -70       C  
ATOM   2327  O   ARG A 278      55.132  13.868 141.603  1.00 19.86           O  
ANISOU 2327  O   ARG A 278     2698   2567   2279    -57    166    -83       O  
ATOM   2328  CB  ARG A 278      56.465  11.160 140.803  1.00 21.66           C  
ANISOU 2328  CB  ARG A 278     2925   2788   2515    -83    146    -70       C  
ATOM   2329  CG  ARG A 278      56.976  11.604 139.479  1.00 34.45           C  
ANISOU 2329  CG  ARG A 278     4526   4414   4148    -62    139    -61       C  
ATOM   2330  CD  ARG A 278      57.251  10.447 138.532  1.00 44.96           C  
ANISOU 2330  CD  ARG A 278     5843   5753   5485    -65    133    -60       C  
ATOM   2331  NE  ARG A 278      58.151  11.114 137.686  1.00 54.06           N  
ANISOU 2331  NE  ARG A 278     6989   6900   6649    -48    123    -47       N  
ATOM   2332  CZ  ARG A 278      59.267  10.695 137.135  1.00 51.36           C  
ANISOU 2332  CZ  ARG A 278     6647   6549   6318    -48    110    -36       C  
ATOM   2333  NH1 ARG A 278      59.665   9.439 137.124  1.00 31.11           N1+
ANISOU 2333  NH1 ARG A 278     4085   3980   3756    -63    105    -37       N1+
ATOM   2334  NH2 ARG A 278      59.930  11.594 136.510  1.00 34.71           N  
ANISOU 2334  NH2 ARG A 278     4534   4436   4218    -33    104    -26       N  
ATOM   2335  N   LYS A 279      57.255  14.400 141.272  1.00 18.04           N  
ANISOU 2335  N   LYS A 279     2484   2305   2065    -50    141    -56       N  
ATOM   2336  CA  LYS A 279      56.959  15.759 140.889  1.00 17.75           C  
ANISOU 2336  CA  LYS A 279     2442   2272   2032    -28    146    -56       C  
ATOM   2337  C   LYS A 279      56.947  15.815 139.361  1.00 20.52           C  
ANISOU 2337  C   LYS A 279     2768   2637   2391     -8    144    -51       C  
ATOM   2338  O   LYS A 279      57.735  15.129 138.697  1.00 23.81           O  
ANISOU 2338  O   LYS A 279     3179   3052   2815    -11    134    -42       O  
ATOM   2339  CB  LYS A 279      58.023  16.740 141.418  1.00 20.08           C  
ANISOU 2339  CB  LYS A 279     2757   2540   2332    -27    137    -45       C  
ATOM   2340  CG  LYS A 279      58.217  16.723 142.957  1.00 21.12           C  
ANISOU 2340  CG  LYS A 279     2915   2655   2455    -48    137    -48       C  
ATOM   2341  CD  LYS A 279      56.926  16.915 143.782  1.00 19.90           C  
ANISOU 2341  CD  LYS A 279     2763   2510   2287    -52    154    -65       C  
ATOM   2342  CE  LYS A 279      57.198  16.885 145.290  1.00 21.34           C  
ANISOU 2342  CE  LYS A 279     2973   2676   2459    -74    153    -68       C  
ATOM   2343  NZ  LYS A 279      57.694  15.553 145.754  1.00 18.68           N1+
ANISOU 2343  NZ  LYS A 279     2647   2333   2116    -97    144    -64       N1+
ATOM   2344  N   ARG A 280      56.102  16.654 138.807  1.00 17.60           N  
ANISOU 2344  N   ARG A 280     2384   2282   2021     14    152    -56       N  
ATOM   2345  CA  ARG A 280      56.098  16.833 137.360  1.00 17.78           C  
ANISOU 2345  CA  ARG A 280     2386   2319   2050     35    149    -50       C  
ATOM   2346  C   ARG A 280      57.279  17.734 137.046  1.00 20.50           C  
ANISOU 2346  C   ARG A 280     2742   2643   2405     43    139    -33       C  
ATOM   2347  O   ARG A 280      57.602  18.627 137.828  1.00 19.49           O  
ANISOU 2347  O   ARG A 280     2633   2495   2277     43    139    -30       O  
ATOM   2348  CB  ARG A 280      54.773  17.424 136.880  1.00 20.40           C  
ANISOU 2348  CB  ARG A 280     2699   2674   2377     56    161    -61       C  
ATOM   2349  CG  ARG A 280      53.631  16.413 137.091  1.00 22.42           C  
ANISOU 2349  CG  ARG A 280     2940   2953   2624     45    171    -80       C  
ATOM   2350  CD  ARG A 280      52.338  16.924 136.548  1.00 25.74           C  
ANISOU 2350  CD  ARG A 280     3339   3400   3041     67    181    -92       C  
ATOM   2351  NE  ARG A 280      51.218  16.171 137.102  1.00 23.09           N  
ANISOU 2351  NE  ARG A 280     2994   3084   2696     53    193   -113       N  
ATOM   2352  CZ  ARG A 280      50.665  15.100 136.536  1.00 23.80           C  
ANISOU 2352  CZ  ARG A 280     3063   3197   2783     45    196   -123       C  
ATOM   2353  NH1 ARG A 280      49.630  14.503 137.108  1.00 23.56           N1+
ANISOU 2353  NH1 ARG A 280     3025   3184   2744     32    209   -143       N1+
ATOM   2354  NH2 ARG A 280      51.152  14.613 135.398  1.00 21.63           N  
ANISOU 2354  NH2 ARG A 280     2776   2929   2513     51    187   -114       N  
ATOM   2355  N   TRP A 281      57.987  17.455 135.929  1.00 19.70           N  
ANISOU 2355  N   TRP A 281     2630   2543   2310     49    131    -22       N  
ATOM   2356  CA  TRP A 281      59.202  18.219 135.576  1.00 19.60           C  
ANISOU 2356  CA  TRP A 281     2628   2511   2307     54    122     -6       C  
ATOM   2357  C   TRP A 281      58.993  19.710 135.460  1.00 21.57           C  
ANISOU 2357  C   TRP A 281     2884   2754   2558     74    127     -1       C  
ATOM   2358  O   TRP A 281      59.933  20.464 135.726  1.00 21.98           O  
ANISOU 2358  O   TRP A 281     2953   2784   2616     72    122      9       O  
ATOM   2359  CB  TRP A 281      59.864  17.678 134.304  1.00 18.47           C  
ANISOU 2359  CB  TRP A 281     2470   2377   2171     58    115      3       C  
ATOM   2360  CG  TRP A 281      60.389  16.295 134.480  1.00 18.27           C  
ANISOU 2360  CG  TRP A 281     2443   2351   2148     37    108      1       C  
ATOM   2361  CD1 TRP A 281      59.891  15.146 133.927  1.00 20.96           C  
ANISOU 2361  CD1 TRP A 281     2766   2711   2486     33    110     -7       C  
ATOM   2362  CD2 TRP A 281      61.486  15.902 135.299  1.00 17.55           C  
ANISOU 2362  CD2 TRP A 281     2369   2238   2062     19     98      6       C  
ATOM   2363  CE2 TRP A 281      61.605  14.497 135.202  1.00 19.66           C  
ANISOU 2363  CE2 TRP A 281     2629   2511   2330      5     94      2       C  
ATOM   2364  CE3 TRP A 281      62.390  16.599 136.119  1.00 17.87           C  
ANISOU 2364  CE3 TRP A 281     2430   2254   2107     12     92     13       C  
ATOM   2365  NE1 TRP A 281      60.587  14.060 134.393  1.00 20.04           N  
ANISOU 2365  NE1 TRP A 281     2656   2584   2373     14    102     -7       N  
ATOM   2366  CZ2 TRP A 281      62.602  13.783 135.871  1.00 18.18           C  
ANISOU 2366  CZ2 TRP A 281     2454   2306   2147    -12     83      5       C  
ATOM   2367  CZ3 TRP A 281      63.381  15.893 136.775  1.00 19.15           C  
ANISOU 2367  CZ3 TRP A 281     2603   2400   2273     -6     80     16       C  
ATOM   2368  CH2 TRP A 281      63.475  14.497 136.656  1.00 19.20           C  
ANISOU 2368  CH2 TRP A 281     2602   2413   2280    -17     75     12       C  
ATOM   2369  N   GLU A 282      57.768  20.152 135.156  1.00 21.00           N  
ANISOU 2369  N   GLU A 282     2800   2699   2480     92    136    -10       N  
ATOM   2370  CA  GLU A 282      57.427  21.581 135.075  1.00 22.17           C  
ANISOU 2370  CA  GLU A 282     2955   2840   2629    114    141     -6       C  
ATOM   2371  C   GLU A 282      57.638  22.319 136.417  1.00 26.76           C  
ANISOU 2371  C   GLU A 282     3561   3398   3210    105    144     -9       C  
ATOM   2372  O   GLU A 282      57.845  23.539 136.417  1.00 26.91           O  
ANISOU 2372  O   GLU A 282     3592   3401   3232    118    146     -3       O  
ATOM   2373  CB  GLU A 282      55.991  21.770 134.541  1.00 25.18           C  
ANISOU 2373  CB  GLU A 282     3316   3247   3003    136    149    -17       C  
ATOM   2374  CG  GLU A 282      55.817  21.341 133.090  1.00 34.66           C  
ANISOU 2374  CG  GLU A 282     4495   4471   4203    149    146    -13       C  
ATOM   2375  CD  GLU A 282      55.554  19.872 132.816  1.00 53.62           C  
ANISOU 2375  CD  GLU A 282     6878   6893   6601    134    145    -22       C  
ATOM   2376  OE1 GLU A 282      55.397  19.092 133.786  1.00 31.23           O  
ANISOU 2376  OE1 GLU A 282     4046   4056   3762    113    148    -32       O  
ATOM   2377  OE2 GLU A 282      55.512  19.498 131.621  1.00 50.16           O1-
ANISOU 2377  OE2 GLU A 282     6423   6473   6163    143    142    -18       O1-
ATOM   2378  N   ARG A 283      57.684  21.589 137.551  1.00 24.75           N  
ANISOU 2378  N   ARG A 283     3315   3138   2951     82    144    -18       N  
ATOM   2379  CA  ARG A 283      57.934  22.188 138.865  1.00 25.19           C  
ANISOU 2379  CA  ARG A 283     3394   3173   3005     71    147    -21       C  
ATOM   2380  C   ARG A 283      59.324  22.871 138.937  1.00 24.42           C  
ANISOU 2380  C   ARG A 283     3314   3048   2915     66    137     -7       C  
ATOM   2381  O   ARG A 283      59.537  23.752 139.774  1.00 23.51           O  
ANISOU 2381  O   ARG A 283     3218   2914   2800     63    140     -8       O  
ATOM   2382  CB  ARG A 283      57.816  21.097 139.957  1.00 28.56           C  
ANISOU 2382  CB  ARG A 283     3827   3601   3423     45    147    -32       C  
ATOM   2383  CG  ARG A 283      57.994  21.569 141.399  1.00 45.34           C  
ANISOU 2383  CG  ARG A 283     5977   5707   5544     30    149    -37       C  
ATOM   2384  CD  ARG A 283      57.689  20.438 142.348  1.00 54.95           C  
ANISOU 2384  CD  ARG A 283     7198   6929   6750      6    151    -47       C  
ATOM   2385  NE  ARG A 283      58.673  20.309 143.422  1.00 62.03           N  
ANISOU 2385  NE  ARG A 283     8120   7805   7646    -15    142    -42       N  
ATOM   2386  CZ  ARG A 283      58.383  20.326 144.719  1.00 63.48           C  
ANISOU 2386  CZ  ARG A 283     8320   7981   7818    -31    147    -52       C  
ATOM   2387  NH1 ARG A 283      57.127  20.496 145.127  1.00 51.63           N1+
ANISOU 2387  NH1 ARG A 283     6815   6494   6308    -28    163    -68       N1+
ATOM   2388  NH2 ARG A 283      59.342  20.169 145.619  1.00 34.93           N  
ANISOU 2388  NH2 ARG A 283     4726   4347   4200    -50    137    -47       N  
ATOM   2389  N   PHE A 284      60.276  22.479 138.049  1.00 18.24           N  
ANISOU 2389  N   PHE A 284     2526   2265   2141     64    127      6       N  
ATOM   2390  CA  PHE A 284      61.627  22.993 138.103  1.00 16.56           C  
ANISOU 2390  CA  PHE A 284     2327   2028   1936     57    119     18       C  
ATOM   2391  C   PHE A 284      61.878  24.113 137.108  1.00 16.41           C  
ANISOU 2391  C   PHE A 284     2308   2004   1924     76    121     29       C  
ATOM   2392  O   PHE A 284      62.990  24.642 137.076  1.00 16.97           O  
ANISOU 2392  O   PHE A 284     2390   2056   2002     70    115     39       O  
ATOM   2393  CB  PHE A 284      62.647  21.855 137.943  1.00 17.27           C  
ANISOU 2393  CB  PHE A 284     2412   2118   2031     39    106     23       C  
ATOM   2394  CG  PHE A 284      62.367  20.747 138.935  1.00 17.40           C  
ANISOU 2394  CG  PHE A 284     2432   2138   2040     20    104     13       C  
ATOM   2395  CD1 PHE A 284      62.794  20.851 140.255  1.00 21.54           C  
ANISOU 2395  CD1 PHE A 284     2978   2646   2561      3    101     10       C  
ATOM   2396  CD2 PHE A 284      61.632  19.632 138.562  1.00 20.04           C  
ANISOU 2396  CD2 PHE A 284     2750   2494   2370     19    107      7       C  
ATOM   2397  CE1 PHE A 284      62.503  19.843 141.185  1.00 21.87           C  
ANISOU 2397  CE1 PHE A 284     3025   2691   2595    -15     99      2       C  
ATOM   2398  CE2 PHE A 284      61.324  18.622 139.496  1.00 22.85           C  
ANISOU 2398  CE2 PHE A 284     3112   2853   2718      1    107     -2       C  
ATOM   2399  CZ  PHE A 284      61.763  18.738 140.803  1.00 21.00           C  
ANISOU 2399  CZ  PHE A 284     2900   2600   2480    -16    103     -4       C  
ATOM   2400  N   VAL A 285      60.869  24.453 136.327  1.00 16.11           N  
ANISOU 2400  N   VAL A 285     2257   1982   1883     99    128     28       N  
ATOM   2401  CA  VAL A 285      60.929  25.523 135.312  1.00 16.62           C  
ANISOU 2401  CA  VAL A 285     2322   2041   1951    121    130     39       C  
ATOM   2402  C   VAL A 285      60.653  26.866 135.969  1.00 19.43           C  
ANISOU 2402  C   VAL A 285     2698   2379   2308    130    138     37       C  
ATOM   2403  O   VAL A 285      59.714  27.007 136.763  1.00 20.91           O  
ANISOU 2403  O   VAL A 285     2886   2570   2489    134    145     24       O  
ATOM   2404  CB  VAL A 285      59.922  25.236 134.158  1.00 19.18           C  
ANISOU 2404  CB  VAL A 285     2624   2394   2271    142    134     38       C  
ATOM   2405  CG1 VAL A 285      59.910  26.344 133.105  1.00 20.05           C  
ANISOU 2405  CG1 VAL A 285     2736   2499   2382    166    135     50       C  
ATOM   2406  CG2 VAL A 285      60.201  23.885 133.503  1.00 18.81           C  
ANISOU 2406  CG2 VAL A 285     2558   2365   2223    131    127     38       C  
ATOM   2407  N   HIS A 286      61.458  27.862 135.625  1.00 16.24           N  
ANISOU 2407  N   HIS A 286     2307   1954   1909    134    137     49       N  
ATOM   2408  CA  HIS A 286      61.284  29.212 136.129  1.00 16.78           C  
ANISOU 2408  CA  HIS A 286     2396   2002   1980    144    144     49       C  
ATOM   2409  C   HIS A 286      61.746  30.205 135.088  1.00 20.00           C  
ANISOU 2409  C   HIS A 286     2810   2397   2392    160    145     65       C  
ATOM   2410  O   HIS A 286      62.233  29.811 134.016  1.00 17.86           O  
ANISOU 2410  O   HIS A 286     2528   2134   2122    161    140     76       O  
ATOM   2411  CB  HIS A 286      61.935  29.384 137.493  1.00 17.61           C  
ANISOU 2411  CB  HIS A 286     2520   2085   2087    122    143     43       C  
ATOM   2412  CG  HIS A 286      63.360  28.988 137.567  1.00 19.56           C  
ANISOU 2412  CG  HIS A 286     2771   2320   2339     98    133     50       C  
ATOM   2413  CD2 HIS A 286      63.961  28.069 138.361  1.00 20.02           C  
ANISOU 2413  CD2 HIS A 286     2831   2379   2398     74    125     45       C  
ATOM   2414  ND1 HIS A 286      64.312  29.589 136.765  1.00 19.69           N  
ANISOU 2414  ND1 HIS A 286     2794   2324   2364    100    131     64       N  
ATOM   2415  CE1 HIS A 286      65.462  29.033 137.099  1.00 19.16           C  
ANISOU 2415  CE1 HIS A 286     2728   2250   2301     76    122     66       C  
ATOM   2416  NE2 HIS A 286      65.301  28.097 138.050  1.00 19.90           N  
ANISOU 2416  NE2 HIS A 286     2819   2351   2390     62    117     55       N  
ATOM   2417  N  ASER A 287      61.567  31.506 135.356  0.50 18.50           N  
ANISOU 2417  N  ASER A 287     2639   2185   2204    172    152     66       N  
ATOM   2418  N  BSER A 287      61.667  31.506 135.356  0.50 18.49           N  
ANISOU 2418  N  BSER A 287     2639   2183   2203    170    152     67       N  
ATOM   2419  CA ASER A 287      61.858  32.496 134.345  0.50 20.08           C  
ANISOU 2419  CA ASER A 287     2848   2374   2408    189    154     82       C  
ATOM   2420  CA BSER A 287      61.958  32.496 134.345  0.50 20.08           C  
ANISOU 2420  CA BSER A 287     2848   2372   2408    187    154     82       C  
ATOM   2421  C  ASER A 287      63.306  32.489 133.849  0.50 21.78           C  
ANISOU 2421  C  ASER A 287     3069   2575   2629    170    149     95       C  
ATOM   2422  C  BSER A 287      63.406  32.489 133.849  0.50 21.77           C  
ANISOU 2422  C  BSER A 287     3069   2574   2629    169    149     96       C  
ATOM   2423  O  ASER A 287      63.528  32.830 132.692  0.50 22.61           O  
ANISOU 2423  O  ASER A 287     3174   2682   2735    182    149    109       O  
ATOM   2424  O  BSER A 287      63.628  32.830 132.692  0.50 22.61           O  
ANISOU 2424  O  BSER A 287     3174   2680   2735    180    149    110       O  
ATOM   2425  CB ASER A 287      61.444  33.876 134.851  0.50 24.46           C  
ANISOU 2425  CB ASER A 287     3424   2905   2964    203    163     80       C  
ATOM   2426  CB BSER A 287      61.544  33.876 134.851  0.50 24.45           C  
ANISOU 2426  CB BSER A 287     3424   2903   2964    202    163     80       C  
ATOM   2427  OG ASER A 287      62.242  34.257 135.954  0.50 40.53           O  
ANISOU 2427  OG ASER A 287     5480   4916   5005    181    164     75       O  
ATOM   2428  OG BSER A 287      60.143  33.937 135.027  0.50 40.62           O  
ANISOU 2428  OG BSER A 287     5463   4966   5006    224    168     69       O  
ATOM   2429  N   GLU A 288      64.257  32.018 134.658  1.00 19.49           N  
ANISOU 2429  N   GLU A 288     2785   2278   2344    143    144     91       N  
ATOM   2430  CA  GLU A 288      65.675  32.026 134.313  1.00 19.87           C  
ANISOU 2430  CA  GLU A 288     2837   2313   2399    124    139    101       C  
ATOM   2431  C   GLU A 288      66.090  30.820 133.476  1.00 22.01           C  
ANISOU 2431  C   GLU A 288     3086   2606   2671    117    131    105       C  
ATOM   2432  O   GLU A 288      67.113  30.901 132.802  1.00 25.60           O  
ANISOU 2432  O   GLU A 288     3542   3055   3131    108    129    115       O  
ATOM   2433  CB  GLU A 288      66.534  32.164 135.581  1.00 21.09           C  
ANISOU 2433  CB  GLU A 288     3006   2447   2558     99    136     93       C  
ATOM   2434  CG  GLU A 288      66.435  33.536 136.236  1.00 26.75           C  
ANISOU 2434  CG  GLU A 288     3749   3138   3278    103    145     91       C  
ATOM   2435  CD  GLU A 288      65.100  33.935 136.843  1.00 47.10           C  
ANISOU 2435  CD  GLU A 288     6330   5717   5848    121    152     80       C  
ATOM   2436  OE1 GLU A 288      64.489  33.120 137.579  1.00 29.10           O  
ANISOU 2436  OE1 GLU A 288     4041   3453   3563    116    150     68       O  
ATOM   2437  OE2 GLU A 288      64.671  35.084 136.588  1.00 35.08           O1-
ANISOU 2437  OE2 GLU A 288     4822   4180   4327    139    161     85       O1-
ATOM   2438  N   ASN A 289      65.307  29.723 133.478  1.00 16.20           N  
ANISOU 2438  N   ASN A 289     2332   1896   1929    121    128     97       N  
ATOM   2439  CA  ASN A 289      65.704  28.539 132.680  1.00 14.79           C  
ANISOU 2439  CA  ASN A 289     2132   1737   1751    114    121     99       C  
ATOM   2440  C   ASN A 289      64.682  28.180 131.615  1.00 16.57           C  
ANISOU 2440  C   ASN A 289     2339   1988   1969    135    123    101       C  
ATOM   2441  O   ASN A 289      64.923  27.250 130.842  1.00 16.35           O  
ANISOU 2441  O   ASN A 289     2294   1978   1941    131    119    103       O  
ATOM   2442  CB  ASN A 289      65.937  27.347 133.618  1.00 16.31           C  
ANISOU 2442  CB  ASN A 289     2318   1936   1944     93    113     88       C  
ATOM   2443  CG  ASN A 289      64.694  26.897 134.353  1.00 15.15           C  
ANISOU 2443  CG  ASN A 289     2166   1802   1789     98    116     75       C  
ATOM   2444  ND2 ASN A 289      64.888  26.256 135.506  1.00 14.08           N  
ANISOU 2444  ND2 ASN A 289     2034   1662   1653     79    111     66       N  
ATOM   2445  OD1 ASN A 289      63.561  27.054 133.873  1.00 14.71           O  
ANISOU 2445  OD1 ASN A 289     2101   1760   1726    119    122     73       O  
ATOM   2446  N   GLN A 290      63.562  28.897 131.524  1.00 16.16           N  
ANISOU 2446  N   GLN A 290     2289   1938   1910    158    130    100       N  
ATOM   2447  CA  GLN A 290      62.495  28.470 130.629  1.00 16.86           C  
ANISOU 2447  CA  GLN A 290     2359   2055   1992    179    131     99       C  
ATOM   2448  C   GLN A 290      62.927  28.376 129.160  1.00 19.17           C  
ANISOU 2448  C   GLN A 290     2643   2359   2284    186    129    112       C  
ATOM   2449  O   GLN A 290      62.430  27.502 128.429  1.00 19.18           O  
ANISOU 2449  O   GLN A 290     2623   2386   2280    191    126    109       O  
ATOM   2450  CB  GLN A 290      61.231  29.337 130.802  1.00 20.07           C  
ANISOU 2450  CB  GLN A 290     2770   2462   2393    205    138     94       C  
ATOM   2451  CG  GLN A 290      61.404  30.815 130.468  1.00 27.27           C  
ANISOU 2451  CG  GLN A 290     3704   3352   3307    221    142    107       C  
ATOM   2452  CD  GLN A 290      60.086  31.541 130.612  1.00 56.90           C  
ANISOU 2452  CD  GLN A 290     7457   7107   7054    249    148    101       C  
ATOM   2453  NE2 GLN A 290      59.411  31.775 129.500  1.00 52.69           N  
ANISOU 2453  NE2 GLN A 290     6915   6590   6516    275    147    108       N  
ATOM   2454  OE1 GLN A 290      59.649  31.882 131.717  1.00 54.35           O  
ANISOU 2454  OE1 GLN A 290     7143   6775   6733    248    153     89       O  
ATOM   2455  N   HIS A 291      63.897  29.189 128.755  1.00 17.47           N  
ANISOU 2455  N   HIS A 291     2442   2122   2072    182    130    126       N  
ATOM   2456  CA  HIS A 291      64.333  29.165 127.353  1.00 17.05           C  
ANISOU 2456  CA  HIS A 291     2383   2078   2017    187    129    139       C  
ATOM   2457  C   HIS A 291      65.152  27.909 127.015  1.00 19.02           C  
ANISOU 2457  C   HIS A 291     2616   2341   2271    167    123    136       C  
ATOM   2458  O   HIS A 291      65.437  27.654 125.846  1.00 19.10           O  
ANISOU 2458  O   HIS A 291     2616   2364   2277    170    123    144       O  
ATOM   2459  CB  HIS A 291      65.132  30.439 127.041  1.00 18.24           C  
ANISOU 2459  CB  HIS A 291     2558   2202   2172    187    134    154       C  
ATOM   2460  CG  HIS A 291      66.448  30.510 127.757  1.00 19.84           C  
ANISOU 2460  CG  HIS A 291     2772   2382   2385    160    133    153       C  
ATOM   2461  CD2 HIS A 291      67.702  30.409 127.261  1.00 21.44           C  
ANISOU 2461  CD2 HIS A 291     2975   2579   2594    142    133    160       C  
ATOM   2462  ND1 HIS A 291      66.527  30.683 129.135  1.00 22.28           N  
ANISOU 2462  ND1 HIS A 291     3092   2675   2699    148    133    142       N  
ATOM   2463  CE1 HIS A 291      67.819  30.678 129.424  1.00 21.10           C  
ANISOU 2463  CE1 HIS A 291     2948   2510   2558    125    131    144       C  
ATOM   2464  NE2 HIS A 291      68.564  30.488 128.323  1.00 21.78           N  
ANISOU 2464  NE2 HIS A 291     3028   2603   2646    120    131    153       N  
ATOM   2465  N   LEU A 292      65.510  27.101 128.028  1.00 15.50           N  
ANISOU 2465  N   LEU A 292     2165   1893   1830    146    119    125       N  
ATOM   2466  CA  LEU A 292      66.298  25.867 127.833  1.00 15.24           C  
ANISOU 2466  CA  LEU A 292     2117   1870   1802    127    112    121       C  
ATOM   2467  C   LEU A 292      65.406  24.650 127.924  1.00 16.12           C  
ANISOU 2467  C   LEU A 292     2209   2007   1909    129    109    109       C  
ATOM   2468  O   LEU A 292      65.857  23.516 127.675  1.00 15.68           O  
ANISOU 2468  O   LEU A 292     2138   1963   1856    117    104    105       O  
ATOM   2469  CB  LEU A 292      67.358  25.781 128.935  1.00 14.48           C  
ANISOU 2469  CB  LEU A 292     2031   1753   1716    104    107    117       C
[truncated: 78,110 more chars]
