# Supplementary material for: Solvent-Site Prediction for Fragment Docking and Its Implication on Fragment-Based Drug Discovery
Source: J Chem Inf Model. 2025 Nov 24;65(23):12959–77. doi: 10.1021/acs.jcim.5c02352 (PMC12690578; doi:10.1021/acs.jcim.5c02352)
Supplement: Supplementary file 3 [file ci5c02352_si_003.zip › Frag2Lead_dataset/2016-03/rec-lead.pdb]

ATOM      1  N   GLY A   3      68.341 -13.480 148.171  1.00 48.25           N  
ANISOU    1  N   GLY A   3     6572   4487   7272   -476   1376    800       N  
ATOM      2  CA  GLY A   3      69.258 -12.472 147.644  1.00 46.76           C  
ANISOU    2  CA  GLY A   3     6383   4380   7003   -434   1270    759       C  
ATOM      3  C   GLY A   3      68.678 -11.609 146.537  1.00 46.99           C  
ANISOU    3  C   GLY A   3     6397   4473   6986   -501   1196    605       C  
ATOM      4  O   GLY A   3      67.567 -11.870 146.068  1.00 45.95           O  
ANISOU    4  O   GLY A   3     6249   4317   6893   -584   1227    518       O  
ATOM      5  N   PRO A   4      69.405 -10.561 146.076  1.00 41.74           N  
ANISOU    5  N   PRO A   4     5730   3889   6240   -467   1099    568       N  
ATOM      6  CA  PRO A   4      68.859  -9.736 144.979  1.00 40.13           C  
ANISOU    6  CA  PRO A   4     5514   3744   5988   -527   1029    431       C  
ATOM      7  C   PRO A   4      68.711 -10.503 143.659  1.00 41.91           C  
ANISOU    7  C   PRO A   4     5748   3877   6298   -597   1081    321       C  
ATOM      8  O   PRO A   4      69.459 -11.439 143.396  1.00 44.16           O  
ANISOU    8  O   PRO A   4     6054   4056   6667   -583   1153    342       O  
ATOM      9  CB  PRO A   4      69.838  -8.561 144.859  1.00 41.29           C  
ANISOU    9  CB  PRO A   4     5663   3981   6044   -467    932    438       C  
ATOM     10  CG  PRO A   4      71.058  -8.975 145.552  1.00 46.39           C  
ANISOU   10  CG  PRO A   4     6322   4592   6714   -385    958    551       C  
ATOM     11  CD  PRO A   4      70.748 -10.113 146.495  1.00 42.71           C  
ANISOU   11  CD  PRO A   4     5862   4051   6317   -375   1051    648       C  
ATOM     12  N   VAL A   5      67.701 -10.133 142.868  1.00 35.89           N  
ANISOU   12  N   VAL A   5     4968   3155   5513   -673   1046    204       N  
ATOM     13  CA  VAL A   5      67.372 -10.693 141.552  1.00 35.44           C  
ANISOU   13  CA  VAL A   5     4916   3039   5512   -751   1076     77       C  
ATOM     14  C   VAL A   5      68.504 -10.272 140.586  1.00 38.31           C  
ANISOU   14  C   VAL A   5     5306   3413   5838   -724   1035     36       C  
ATOM     15  O   VAL A   5      68.829  -9.074 140.548  1.00 36.08           O  
ANISOU   15  O   VAL A   5     5022   3232   5457   -686    941     44       O  
ATOM     16  CB  VAL A   5      65.978 -10.172 141.072  1.00 39.37           C  
ANISOU   16  CB  VAL A   5     5379   3609   5969   -828   1023    -29       C  
ATOM     17  CG1 VAL A   5      65.677 -10.574 139.627  1.00 40.12           C  
ANISOU   17  CG1 VAL A   5     5476   3673   6094   -907   1032   -172       C  
ATOM     18  CG2 VAL A   5      64.850 -10.623 142.007  1.00 39.83           C  
ANISOU   18  CG2 VAL A   5     5406   3654   6074   -860   1074      4       C  
ATOM     19  N   PRO A   6      69.116 -11.205 139.817  1.00 36.56           N  
ANISOU   19  N   PRO A   6     5106   3088   5696   -742   1109     -6       N  
ATOM     20  CA  PRO A   6      70.168 -10.805 138.871  1.00 34.64           C  
ANISOU   20  CA  PRO A   6     4887   2856   5417   -721   1078    -48       C  
ATOM     21  C   PRO A   6      69.644  -9.928 137.737  1.00 36.55           C  
ANISOU   21  C   PRO A   6     5129   3191   5569   -774    996   -166       C  
ATOM     22  O   PRO A   6      68.450  -9.913 137.434  1.00 36.39           O  
ANISOU   22  O   PRO A   6     5087   3201   5537   -842    977   -242       O  
ATOM     23  CB  PRO A   6      70.719 -12.149 138.342  1.00 38.48           C  
ANISOU   23  CB  PRO A   6     5394   3201   6026   -740   1191    -80       C  
ATOM     24  CG  PRO A   6      69.612 -13.108 138.539  1.00 43.58           C  
ANISOU   24  CG  PRO A   6     6023   3777   6757   -808   1264   -112       C  
ATOM     25  CD  PRO A   6      68.853 -12.662 139.744  1.00 39.18           C  
ANISOU   25  CD  PRO A   6     5442   3282   6162   -788   1229    -25       C  
ATOM     26  N   SER A   7      70.548  -9.156 137.142  1.00 29.51           N  
ANISOU   26  N   SER A   7     4256   2347   4611   -740    944   -176       N  
ATOM     27  CA  SER A   7      70.223  -8.238 136.072  1.00 29.67           C  
ANISOU   27  CA  SER A   7     4282   2457   4535   -777    865   -268       C  
ATOM     28  C   SER A   7      71.338  -8.281 135.042  1.00 33.38           C  
ANISOU   28  C   SER A   7     4786   2901   4997   -768    885   -311       C  
ATOM     29  O   SER A   7      72.479  -8.566 135.400  1.00 32.54           O  
ANISOU   29  O   SER A   7     4690   2738   4937   -710    929   -245       O  
ATOM     30  CB  SER A   7      70.161  -6.813 136.636  1.00 30.92           C  
ANISOU   30  CB  SER A   7     4424   2729   4594   -727    761   -208       C  
ATOM     31  OG  SER A   7      69.929  -5.819 135.655  1.00 29.67           O  
ANISOU   31  OG  SER A   7     4272   2657   4343   -749    680   -276       O  
ATOM     32  N   ARG A   8      71.022  -7.925 133.789  1.00 30.58           N  
ANISOU   32  N   ARG A   8     4445   2595   4577   -823    849   -417       N  
ATOM     33  CA  ARG A   8      72.047  -7.778 132.748  1.00 30.32           C  
ANISOU   33  CA  ARG A   8     4449   2558   4513   -817    863   -460       C  
ATOM     34  C   ARG A   8      71.690  -6.638 131.794  1.00 34.14           C  
ANISOU   34  C   ARG A   8     4944   3156   4871   -841    770   -517       C  
ATOM     35  O   ARG A   8      70.522  -6.225 131.701  1.00 31.83           O  
ANISOU   35  O   ARG A   8     4631   2933   4528   -878    706   -553       O  
ATOM     36  CB  ARG A   8      72.409  -9.109 132.022  1.00 35.51           C  
ANISOU   36  CB  ARG A   8     5125   3104   5261   -861    973   -540       C  
ATOM     37  CG  ARG A   8      71.324  -9.803 131.243  1.00 47.58           C  
ANISOU   37  CG  ARG A   8     6652   4623   6803   -956    996   -666       C  
ATOM     38  CD  ARG A   8      71.717 -11.253 130.967  1.00 47.77           C  
ANISOU   38  CD  ARG A   8     6687   4510   6953   -987   1123   -719       C  
ATOM     39  NE  ARG A   8      70.773 -11.899 130.050  1.00 53.02           N  
ANISOU   39  NE  ARG A   8     7350   5169   7626  -1086   1146   -864       N  
ATOM     40  CZ  ARG A   8      69.585 -12.394 130.386  1.00 73.00           C  
ANISOU   40  CZ  ARG A   8     9848   7685  10204  -1141   1154   -898       C  
ATOM     41  NH1 ARG A   8      69.157 -12.324 131.644  1.00 68.53           N1+
ANISOU   41  NH1 ARG A   8     9252   7108   9676  -1106   1144   -793       N1+
ATOM     42  NH2 ARG A   8      68.807 -12.945 129.466  1.00 53.33           N  
ANISOU   42  NH2 ARG A   8     7351   5194   7716  -1235   1171  -1042       N  
ATOM     43  N   ALA A   9      72.719  -6.081 131.122  1.00 29.54           N  
ANISOU   43  N   ALA A   9     4392   2595   4239   -814    762   -518       N  
ATOM     44  CA  ALA A   9      72.534  -5.005 130.162  1.00 29.21           C  
ANISOU   44  CA  ALA A   9     4368   2653   4076   -830    684   -559       C  
ATOM     45  C   ALA A   9      71.566  -5.434 129.049  1.00 35.31           C  
ANISOU   45  C   ALA A   9     5151   3455   4809   -916    679   -682       C  
ATOM     46  O   ALA A   9      71.599  -6.594 128.610  1.00 34.02           O  
ANISOU   46  O   ALA A   9     4999   3219   4711   -963    761   -758       O  
ATOM     47  CB  ALA A   9      73.879  -4.616 129.555  1.00 29.50           C  
ANISOU   47  CB  ALA A   9     4439   2684   4086   -797    707   -547       C  
ATOM     48  N   ARG A  10      70.705  -4.499 128.610  1.00 34.44           N  
ANISOU   48  N   ARG A  10     5036   3453   4598   -935    582   -704       N  
ATOM     49  CA  ARG A  10      69.755  -4.725 127.502  1.00 35.06           C  
ANISOU   49  CA  ARG A  10     5119   3586   4617  -1011    553   -820       C  
ATOM     50  C   ARG A  10      70.498  -4.703 126.150  1.00 37.49           C  
ANISOU   50  C   ARG A  10     5480   3912   4852  -1034    577   -886       C  
ATOM     51  O   ARG A  10      69.980  -5.210 125.154  1.00 37.79           O  
ANISOU   51  O   ARG A  10     5530   3976   4852  -1102    583   -998       O  
ATOM     52  CB  ARG A  10      68.672  -3.615 127.481  1.00 33.51           C  
ANISOU   52  CB  ARG A  10     4895   3505   4332  -1010    433   -806       C  
ATOM     53  CG  ARG A  10      67.607  -3.742 128.543  1.00 39.25           C  
ANISOU   53  CG  ARG A  10     5564   4229   5118  -1013    408   -781       C  
ATOM     54  CD  ARG A  10      66.345  -3.007 128.157  1.00 36.36           C  
ANISOU   54  CD  ARG A  10     5167   3972   4677  -1039    304   -817       C  
ATOM     55  NE  ARG A  10      66.512  -1.549 128.206  1.00 30.22           N  
ANISOU   55  NE  ARG A  10     4393   3271   3817   -979    216   -739       N  
ATOM     56  CZ  ARG A  10      66.515  -0.749 127.144  1.00 35.73           C  
ANISOU   56  CZ  ARG A  10     5118   4051   4408   -979    151   -758       C  
ATOM     57  NH1 ARG A  10      66.455  -1.256 125.913  1.00 33.20           N1+
ANISOU   57  NH1 ARG A  10     4828   3754   4032  -1036    162   -853       N1+
ATOM     58  NH2 ARG A  10      66.606   0.563 127.296  1.00 31.53           N  
ANISOU   58  NH2 ARG A  10     4585   3575   3819   -924     79   -682       N  
ATOM     59  N   VAL A  11      71.678  -4.054 126.104  1.00 32.49           N  
ANISOU   59  N   VAL A  11     4876   3276   4193   -977    586   -820       N  
ATOM     60  CA  VAL A  11      72.510  -3.906 124.897  1.00 32.32           C  
ANISOU   60  CA  VAL A  11     4907   3273   4099   -990    617   -866       C  
ATOM     61  C   VAL A  11      73.954  -4.283 125.180  1.00 33.70           C  
ANISOU   61  C   VAL A  11     5097   3355   4353   -947    710   -824       C  
ATOM     62  O   VAL A  11      74.395  -4.208 126.324  1.00 30.60           O  
ANISOU   62  O   VAL A  11     4677   2912   4038   -889    719   -733       O  
ATOM     63  CB  VAL A  11      72.422  -2.490 124.253  1.00 37.05           C  
ANISOU   63  CB  VAL A  11     5528   3987   4562   -971    523   -833       C  
ATOM     64  CG1 VAL A  11      71.021  -2.236 123.681  1.00 38.23           C  
ANISOU   64  CG1 VAL A  11     5665   4235   4626  -1021    434   -892       C  
ATOM     65  CG2 VAL A  11      72.850  -1.384 125.240  1.00 35.16           C  
ANISOU   65  CG2 VAL A  11     5269   3755   4334   -893    476   -706       C  
ATOM     66  N   TYR A  12      74.692  -4.716 124.137  1.00 30.38           N  
ANISOU   66  N   TYR A  12     4719   2913   3912   -974    781   -896       N  
ATOM     67  CA  TYR A  12      76.114  -5.062 124.237  1.00 29.99           C  
ANISOU   67  CA  TYR A  12     4681   2778   3936   -936    874   -868       C  
ATOM     68  C   TYR A  12      76.392  -6.000 125.420  1.00 31.46           C  
ANISOU   68  C   TYR A  12     4830   2850   4276   -902    936   -822       C  
ATOM     69  O   TYR A  12      77.428  -5.908 126.083  1.00 30.44           O  
ANISOU   69  O   TYR A  12     4686   2668   4213   -839    970   -741       O  
ATOM     70  CB  TYR A  12      76.946  -3.765 124.355  1.00 29.86           C  
ANISOU   70  CB  TYR A  12     4673   2808   3865   -874    832   -774       C  
ATOM     71  CG  TYR A  12      76.643  -2.722 123.299  1.00 30.59           C  
ANISOU   71  CG  TYR A  12     4803   3012   3806   -896    765   -793       C  
ATOM     72  CD1 TYR A  12      76.702  -3.036 121.937  1.00 33.23           C  
ANISOU   72  CD1 TYR A  12     5187   3379   4061   -953    803   -893       C  
ATOM     73  CD2 TYR A  12      76.385  -1.400 123.655  1.00 28.93           C  
ANISOU   73  CD2 TYR A  12     4584   2876   3534   -856    669   -708       C  
ATOM     74  CE1 TYR A  12      76.454  -2.075 120.964  1.00 33.15           C  
ANISOU   74  CE1 TYR A  12     5216   3474   3905   -968    743   -899       C  
ATOM     75  CE2 TYR A  12      76.177  -0.421 122.685  1.00 29.70           C  
ANISOU   75  CE2 TYR A  12     4718   3068   3500   -869    613   -712       C  
ATOM     76  CZ  TYR A  12      76.189  -0.767 121.342  1.00 35.10           C  
ANISOU   76  CZ  TYR A  12     5452   3786   4097   -924    647   -803       C  
ATOM     77  OH  TYR A  12      76.000   0.198 120.380  1.00 31.46           O  
ANISOU   77  OH  TYR A  12     5032   3423   3498   -932    592   -795       O  
ATOM     78  N   THR A  13      75.447  -6.897 125.686  1.00 30.20           N  
ANISOU   78  N   THR A  13     4649   2653   4172   -946    953   -870       N  
ATOM     79  CA  THR A  13      75.502  -7.773 126.849  1.00 29.81           C  
ANISOU   79  CA  THR A  13     4564   2500   4262   -918   1007   -816       C  
ATOM     80  C   THR A  13      76.745  -8.664 126.878  1.00 33.75           C  
ANISOU   80  C   THR A  13     5069   2880   4873   -889   1123   -813       C  
ATOM     81  O   THR A  13      77.383  -8.764 127.923  1.00 33.30           O  
ANISOU   81  O   THR A  13     4987   2768   4899   -821   1142   -711       O  
ATOM     82  CB  THR A  13      74.205  -8.597 126.941  1.00 36.43           C  
ANISOU   82  CB  THR A  13     5384   3319   5140   -984   1013   -885       C  
ATOM     83  CG2 THR A  13      74.025  -9.255 128.292  1.00 34.59           C  
ANISOU   83  CG2 THR A  13     5112   3000   5029   -952   1048   -804       C  
ATOM     84  OG1 THR A  13      73.103  -7.745 126.644  1.00 34.84           O  
ANISOU   84  OG1 THR A  13     5176   3237   4824  -1016    905   -908       O  
ATOM     85  N   ASP A  14      77.045  -9.346 125.761  1.00 29.56           N  
ANISOU   85  N   ASP A  14     4569   2315   4347   -941   1200   -927       N  
ATOM     86  CA  ASP A  14      78.105 -10.350 125.681  1.00 31.06           C  
ANISOU   86  CA  ASP A  14     4763   2381   4659   -923   1323   -945       C  
ATOM     87  C   ASP A  14      79.297  -9.947 124.820  1.00 34.22           C  
ANISOU   87  C   ASP A  14     5192   2796   5015   -906   1360   -968       C  
ATOM     88  O   ASP A  14      80.078 -10.812 124.405  1.00 33.03           O  
ANISOU   88  O   ASP A  14     5048   2551   4950   -910   1471  -1022       O  
ATOM     89  CB  ASP A  14      77.509 -11.668 125.132  1.00 33.72           C  
ANISOU   89  CB  ASP A  14     5106   2640   5067  -1001   1408  -1073       C  
ATOM     90  CG  ASP A  14      76.262 -12.139 125.870  1.00 46.31           C  
ANISOU   90  CG  ASP A  14     6671   4216   6711  -1032   1383  -1066       C  
ATOM     91  OD1 ASP A  14      76.298 -12.202 127.116  1.00 45.53           O  
ANISOU   91  OD1 ASP A  14     6538   4072   6688   -973   1375   -948       O  
ATOM     92  OD2 ASP A  14      75.224 -12.368 125.202  1.00 48.68           O1-
ANISOU   92  OD2 ASP A  14     6976   4557   6963  -1114   1364  -1178       O1-
ATOM     93  N   VAL A  15      79.477  -8.645 124.590  1.00 31.73           N  
ANISOU   93  N   VAL A  15     4891   2588   4578   -884   1278   -923       N  
ATOM     94  CA  VAL A  15      80.576  -8.187 123.740  1.00 30.94           C  
ANISOU   94  CA  VAL A  15     4819   2507   4430   -872   1316   -943       C  
ATOM     95  C   VAL A  15      81.954  -8.594 124.302  1.00 34.00           C  
ANISOU   95  C   VAL A  15     5179   2792   4947   -803   1398   -882       C  
ATOM     96  O   VAL A  15      82.840  -8.910 123.511  1.00 34.17           O  
ANISOU   96  O   VAL A  15     5219   2776   4988   -810   1485   -941       O  
ATOM     97  CB  VAL A  15      80.477  -6.667 123.419  1.00 33.95           C  
ANISOU   97  CB  VAL A  15     5221   3017   4663   -861   1214   -897       C  
ATOM     98  CG1 VAL A  15      79.252  -6.380 122.545  1.00 33.72           C  
ANISOU   98  CG1 VAL A  15     5224   3088   4501   -934   1149   -978       C  
ATOM     99  CG2 VAL A  15      80.446  -5.837 124.686  1.00 33.08           C  
ANISOU   99  CG2 VAL A  15     5070   2931   4569   -793   1130   -765       C  
ATOM    100  N   ASN A  16      82.145  -8.623 125.639  1.00 28.96           N  
ANISOU  100  N   ASN A  16     4494   2112   4399   -734   1374   -767       N  
ATOM    101  CA  ASN A  16      83.448  -9.054 126.178  1.00 29.42           C  
ANISOU  101  CA  ASN A  16     4519   2076   4582   -664   1446   -707       C  
ATOM    102  C   ASN A  16      83.581 -10.569 126.236  1.00 34.58           C  
ANISOU  102  C   ASN A  16     5163   2595   5381   -672   1559   -752       C  
ATOM    103  O   ASN A  16      84.686 -11.098 126.096  1.00 34.41           O  
ANISOU  103  O   ASN A  16     5128   2491   5456   -639   1648   -757       O  
ATOM    104  CB  ASN A  16      83.742  -8.433 127.524  1.00 28.37           C  
ANISOU  104  CB  ASN A  16     4340   1963   4478   -583   1374   -568       C  
ATOM    105  CG  ASN A  16      84.015  -6.944 127.403  1.00 33.28           C  
ANISOU  105  CG  ASN A  16     4965   2694   4985   -565   1289   -526       C  
ATOM    106  ND2 ASN A  16      83.577  -6.167 128.379  1.00 28.17           N  
ANISOU  106  ND2 ASN A  16     4294   2108   4303   -531   1191   -440       N  
ATOM    107  OD1 ASN A  16      84.643  -6.479 126.436  1.00 31.84           O  
ANISOU  107  OD1 ASN A  16     4808   2539   4750   -582   1316   -573       O  
ATOM    108  N   THR A  17      82.455 -11.260 126.445  1.00 32.26           N  
ANISOU  108  N   THR A  17     4871   2274   5110   -718   1558   -786       N  
ATOM    109  CA  THR A  17      82.425 -12.738 126.532  1.00 32.59           C  
ANISOU  109  CA  THR A  17     4905   2177   5301   -733   1669   -832       C  
ATOM    110  C   THR A  17      82.988 -13.344 125.235  1.00 38.19           C  
ANISOU  110  C   THR A  17     5644   2837   6031   -782   1777   -967       C  
ATOM    111  O   THR A  17      83.714 -14.343 125.292  1.00 39.78           O  
ANISOU  111  O   THR A  17     5829   2911   6375   -757   1887   -980       O  
ATOM    112  CB  THR A  17      80.999 -13.246 126.790  1.00 34.78           C  
ANISOU  112  CB  THR A  17     5184   2450   5581   -794   1647   -866       C  
ATOM    113  CG2 THR A  17      80.934 -14.768 126.955  1.00 39.37           C  
ANISOU  113  CG2 THR A  17     5752   2876   6330   -810   1767   -905       C  
ATOM    114  OG1 THR A  17      80.430 -12.616 127.948  1.00 37.68           O  
ANISOU  114  OG1 THR A  17     5525   2874   5918   -753   1549   -747       O  
ATOM    115  N   HIS A  18      82.653 -12.727 124.117  1.00 35.51           N  
ANISOU  115  N   HIS A  18     5346   2598   5547   -846   1744  -1062       N  
ATOM    116  CA  HIS A  18      83.074 -13.131 122.795  1.00 37.61           C  
ANISOU  116  CA  HIS A  18     5649   2849   5792   -902   1835  -1201       C  
ATOM    117  C   HIS A  18      84.408 -12.593 122.276  1.00 42.63           C  
ANISOU  117  C   HIS A  18     6291   3499   6407   -862   1875  -1190       C  
ATOM    118  O   HIS A  18      84.726 -12.774 121.132  1.00 43.47           O  
ANISOU  118  O   HIS A  18     6434   3614   6469   -910   1943  -1303       O  
ATOM    119  CB  HIS A  18      82.000 -12.819 121.810  1.00 39.24           C  
ANISOU  119  CB  HIS A  18     5898   3163   5847   -993   1782  -1313       C  
ATOM    120  CG  HIS A  18      80.789 -13.653 121.987  1.00 43.19           C  
ANISOU  120  CG  HIS A  18     6390   3627   6392  -1054   1784  -1377       C  
ATOM    121  CD2 HIS A  18      79.512 -13.321 122.253  1.00 45.66           C  
ANISOU  121  CD2 HIS A  18     6697   4017   6634  -1090   1686  -1372       C  
ATOM    122  ND1 HIS A  18      80.820 -15.027 121.898  1.00 44.28           N  
ANISOU  122  ND1 HIS A  18     6519   3631   6675  -1084   1902  -1460       N  
ATOM    123  CE1 HIS A  18      79.609 -15.500 122.099  1.00 44.03           C  
ANISOU  123  CE1 HIS A  18     6477   3593   6659  -1141   1878  -1504       C  
ATOM    124  NE2 HIS A  18      78.795 -14.486 122.310  1.00 46.03           N  
ANISOU  124  NE2 HIS A  18     6731   3977   6781  -1145   1747  -1454       N  
ATOM    125  N   ARG A  19      85.178 -11.962 123.135  1.00 37.71           N  
ANISOU  125  N   ARG A  19     5632   2879   5816   -777   1836  -1058       N  
ATOM    126  CA  ARG A  19      86.458 -11.453 122.778  1.00 37.08           C  
ANISOU  126  CA  ARG A  19     5548   2806   5734   -736   1874  -1039       C  
ATOM    127  C   ARG A  19      87.456 -12.222 123.574  1.00 43.10           C  
ANISOU  127  C   ARG A  19     6255   3442   6681   -659   1949   -973       C  
ATOM    128  O   ARG A  19      87.193 -12.624 124.676  1.00 40.17           O  
ANISOU  128  O   ARG A  19     5848   3018   6396   -615   1923   -887       O  
ATOM    129  CB  ARG A  19      86.583  -9.958 123.111  1.00 34.90           C  
ANISOU  129  CB  ARG A  19     5267   2647   5344   -700   1760   -939       C  
ATOM    130  CG  ARG A  19      85.653  -9.087 122.324  1.00 36.39           C  
ANISOU  130  CG  ARG A  19     5509   2966   5351   -765   1680   -987       C  
ATOM    131  CD  ARG A  19      85.748  -7.597 122.658  1.00 33.46           C  
ANISOU  131  CD  ARG A  19     5133   2700   4882   -728   1571   -888       C  
ATOM    132  NE  ARG A  19      84.874  -6.820 121.801  1.00 35.69           N  
ANISOU  132  NE  ARG A  19     5468   3099   4995   -788   1504   -934       N  
ATOM    133  CZ  ARG A  19      84.099  -5.830 122.199  1.00 46.18           C  
ANISOU  133  CZ  ARG A  19     6796   4517   6233   -782   1385   -870       C  
ATOM    134  NH1 ARG A  19      84.084  -5.479 123.457  1.00 34.52           N1+
ANISOU  134  NH1 ARG A  19     5271   3030   4814   -722   1322   -762       N1+
ATOM    135  NH2 ARG A  19      83.345  -5.212 121.342  1.00 32.17           N  
ANISOU  135  NH2 ARG A  19     5067   2843   4312   -833   1330   -913       N  
ATOM    136  N   PRO A  20      88.670 -12.408 122.943  1.00 42.96           N  
ANISOU  136  N   PRO A  20     6230   3375   6716   -642   2049  -1015       N  
ATOM    137  CA  PRO A  20      89.667 -13.130 123.732  1.00 44.14           C  
ANISOU  137  CA  PRO A  20     6319   3402   7049   -558   2116   -946       C  
ATOM    138  C   PRO A  20      90.070 -12.424 124.989  1.00 45.46           C  
ANISOU  138  C   PRO A  20     6432   3603   7237   -470   2022   -788       C  
ATOM    139  O   PRO A  20      89.973 -11.239 125.067  1.00 41.68           O  
ANISOU  139  O   PRO A  20     5961   3236   6640   -468   1928   -744       O  
ATOM    140  CB  PRO A  20      90.869 -13.206 122.802  1.00 46.77           C  
ANISOU  140  CB  PRO A  20     6651   3704   7415   -557   2224  -1019       C  
ATOM    141  CG  PRO A  20      90.736 -12.049 121.938  1.00 51.18           C  
ANISOU  141  CG  PRO A  20     7257   4396   7795   -607   2173  -1058       C  
ATOM    142  CD  PRO A  20      89.304 -12.121 121.590  1.00 46.02           C  
ANISOU  142  CD  PRO A  20     6657   3799   7029   -686   2120  -1121       C  
ATOM    143  N   SER A  21      90.539 -13.176 125.958  1.00 44.27           N  
ANISOU  143  N   SER A  21     6228   3354   7241   -395   2052   -706       N  
ATOM    144  CA  SER A  21      90.940 -12.633 127.234  1.00 43.15           C  
ANISOU  144  CA  SER A  21     6030   3241   7126   -307   1965   -558       C  
ATOM    145  C   SER A  21      91.903 -11.447 127.185  1.00 44.83           C  
ANISOU  145  C   SER A  21     6215   3537   7283   -270   1918   -518       C  
ATOM    146  O   SER A  21      91.874 -10.607 128.051  1.00 42.55           O  
ANISOU  146  O   SER A  21     5899   3322   6945   -228   1812   -421       O  
ATOM    147  CB  SER A  21      91.422 -13.732 128.172  1.00 21.16           C  
ANISOU  147  CB  SER A  21     3139    431   4470   -228   2018   -460       C  
ATOM    148  OG  SER A  21      92.794 -13.995 128.106  1.00 21.35           O  
ANISOU  148  OG  SER A  21     3093    427   4594   -170   2088   -438       O  
ATOM    149  N   GLU A  22      92.745 -11.391 126.176  1.00 40.79           N  
ANISOU  149  N   GLU A  22     5710   3010   6780   -289   2001   -598       N  
ATOM    150  CA  GLU A  22      93.669 -10.285 126.062  1.00 40.77           C  
ANISOU  150  CA  GLU A  22     5679   3078   6732   -261   1970   -568       C  
ATOM    151  C   GLU A  22      92.928  -8.919 126.030  1.00 39.61           C  
ANISOU  151  C   GLU A  22     5570   3070   6410   -300   1849   -546       C  
ATOM    152  O   GLU A  22      93.438  -7.956 126.520  1.00 38.16           O  
ANISOU  152  O   GLU A  22     5350   2947   6202   -259   1783   -476       O  
ATOM    153  CB  GLU A  22      94.544 -10.432 124.817  1.00 44.20           C  
ANISOU  153  CB  GLU A  22     6127   3480   7185   -293   2090   -673       C  
ATOM    154  CG  GLU A  22      93.827 -10.048 123.555  1.00 59.28           C  
ANISOU  154  CG  GLU A  22     8122   5459   8942   -392   2104   -783       C  
ATOM    155  CD  GLU A  22      94.712  -9.995 122.328  1.00 94.47           C  
ANISOU  155  CD  GLU A  22    12597   9908  13391   -425   2216   -879       C  
ATOM    156  OE1 GLU A  22      95.327  -8.936 122.070  1.00 97.88           O  
ANISOU  156  OE1 GLU A  22    13022  10409  13758   -419   2195   -855       O  
ATOM    157  OE2 GLU A  22      94.757 -11.002 121.590  1.00 90.52           O1-
ANISOU  157  OE2 GLU A  22    12120   9331  12943   -461   2330   -984       O1-
ATOM    158  N   TYR A  23      91.746  -8.866 125.445  1.00 32.77           N  
ANISOU  158  N   TYR A  23     4772   2249   5431   -376   1825   -609       N  
ATOM    159  CA  TYR A  23      90.989  -7.626 125.362  1.00 32.07           C  
ANISOU  159  CA  TYR A  23     4719   2285   5182   -410   1716   -590       C  
ATOM    160  C   TYR A  23      90.594  -7.058 126.721  1.00 35.29           C  
ANISOU  160  C   TYR A  23     5086   2737   5584   -358   1596   -472       C  
ATOM    161  O   TYR A  23      90.730  -5.885 126.958  1.00 34.04           O  
ANISOU  161  O   TYR A  23     4918   2661   5354   -344   1519   -423       O  
ATOM    162  CB  TYR A  23      89.731  -7.779 124.510  1.00 31.80           C  
ANISOU  162  CB  TYR A  23     4757   2291   5035   -498   1707   -680       C  
ATOM    163  CG  TYR A  23      88.944  -6.510 124.334  1.00 29.05           C  
ANISOU  163  CG  TYR A  23     4444   2069   4525   -531   1597   -660       C  
ATOM    164  CD1 TYR A  23      89.287  -5.593 123.375  1.00 31.30           C  
ANISOU  164  CD1 TYR A  23     4765   2423   4704   -560   1602   -692       C  
ATOM    165  CD2 TYR A  23      87.887  -6.207 125.154  1.00 27.70           C  
ANISOU  165  CD2 TYR A  23     4268   1944   4313   -527   1493   -604       C  
ATOM    166  CE1 TYR A  23      88.587  -4.425 123.203  1.00 28.82           C  
ANISOU  166  CE1 TYR A  23     4482   2216   4253   -584   1505   -666       C  
ATOM    167  CE2 TYR A  23      87.182  -5.046 125.002  1.00 25.97           C  
ANISOU  167  CE2 TYR A  23     4075   1832   3958   -550   1395   -584       C  
ATOM    168  CZ  TYR A  23      87.553  -4.133 124.030  1.00 31.70           C  
ANISOU  168  CZ  TYR A  23     4837   2622   4585   -576   1399   -612       C  
ATOM    169  OH  TYR A  23      86.883  -2.982 123.841  1.00 28.16           O  
ANISOU  169  OH  TYR A  23     4416   2273   4010   -595   1307   -587       O  
ATOM    170  N   TRP A  24      90.089  -7.909 127.600  1.00 33.61           N  
ANISOU  170  N   TRP A  24     4855   2470   5447   -332   1587   -430       N  
ATOM    171  CA  TRP A  24      89.589  -7.485 128.885  1.00 34.38           C  
ANISOU  171  CA  TRP A  24     4921   2613   5529   -289   1481   -326       C  
ATOM    172  C   TRP A  24      90.336  -7.853 130.153  1.00 37.52           C  
ANISOU  172  C   TRP A  24     5248   2963   6043   -197   1472   -220       C  
ATOM    173  O   TRP A  24      90.011  -7.365 131.190  1.00 34.74           O  
ANISOU  173  O   TRP A  24     4872   2666   5662   -161   1381   -136       O  
ATOM    174  CB  TRP A  24      88.124  -7.899 129.004  1.00 33.15           C  
ANISOU  174  CB  TRP A  24     4804   2466   5325   -339   1449   -348       C  
ATOM    175  CG  TRP A  24      87.859  -9.339 128.686  1.00 34.80           C  
ANISOU  175  CG  TRP A  24     5028   2565   5630   -366   1549   -408       C  
ATOM    176  CD1 TRP A  24      87.306  -9.828 127.568  1.00 38.06           C  
ANISOU  176  CD1 TRP A  24     5493   2959   6010   -446   1608   -528       C  
ATOM    177  CD2 TRP A  24      88.135 -10.455 129.517  1.00 35.74           C  
ANISOU  177  CD2 TRP A  24     5109   2575   5893   -313   1602   -352       C  
ATOM    178  CE2 TRP A  24      87.731 -11.591 128.826  1.00 40.16           C  
ANISOU  178  CE2 TRP A  24     5700   3047   6512   -368   1699   -446       C  
ATOM    179  CE3 TRP A  24      88.693 -10.606 130.777  1.00 37.52           C  
ANISOU  179  CE3 TRP A  24     5279   2775   6204   -224   1576   -229       C  
ATOM    180  NE1 TRP A  24      87.225 -11.180 127.634  1.00 38.10           N  
ANISOU  180  NE1 TRP A  24     5492   2847   6136   -451   1699   -558       N  
ATOM    181  CZ2 TRP A  24      87.862 -12.855 129.351  1.00 40.88           C  
ANISOU  181  CZ2 TRP A  24     5767   3011   6754   -335   1776   -417       C  
ATOM    182  CZ3 TRP A  24      88.806 -11.870 131.297  1.00 39.93           C  
ANISOU  182  CZ3 TRP A  24     5563   2962   6647   -189   1648   -193       C  
ATOM    183  CH2 TRP A  24      88.397 -12.968 130.581  1.00 41.51           C  
ANISOU  183  CH2 TRP A  24     5794   3064   6912   -243   1750   -284       C  
ATOM    184  N   ASP A  25      91.334  -8.707 130.056  1.00 34.86           N  
ANISOU  184  N   ASP A  25     4876   2531   5836   -157   1564   -224       N  
ATOM    185  CA  ASP A  25      92.098  -9.146 131.206  1.00 35.48           C  
ANISOU  185  CA  ASP A  25     4885   2563   6032    -63   1558   -121       C  
ATOM    186  C   ASP A  25      93.233  -8.192 131.491  1.00 40.55           C  
ANISOU  186  C   ASP A  25     5469   3263   6675    -10   1514    -76       C  
ATOM    187  O   ASP A  25      94.359  -8.484 131.250  1.00 41.97           O  
ANISOU  187  O   ASP A  25     5606   3389   6950     27   1579    -85       O  
ATOM    188  CB  ASP A  25      92.629 -10.563 130.955  1.00 38.20           C  
ANISOU  188  CB  ASP A  25     5215   2769   6530    -41   1681   -145       C  
ATOM    189  CG  ASP A  25      93.361 -11.130 132.121  1.00 49.31           C  
ANISOU  189  CG  ASP A  25     6550   4121   8063     61   1677    -30       C  
ATOM    190  OD1 ASP A  25      93.247 -10.602 133.204  1.00 50.56           O  
ANISOU  190  OD1 ASP A  25     6679   4348   8183    109   1577     68       O  
ATOM    191  OD2 ASP A  25      94.063 -12.127 131.961  1.00 48.27           O1-
ANISOU  191  OD2 ASP A  25     6391   3877   8071     98   1773    -37       O1-
ATOM    192  N   TYR A  26      92.893  -7.029 132.015  1.00 36.08           N  
ANISOU  192  N   TYR A  26     4899   2805   6006    -10   1403    -33       N  
ATOM    193  CA  TYR A  26      93.854  -5.992 132.285  1.00 34.86           C  
ANISOU  193  CA  TYR A  26     4691   2711   5842     28   1355     -2       C  
ATOM    194  C   TYR A  26      94.921  -6.322 133.274  1.00 38.39           C  
ANISOU  194  C   TYR A  26     5051   3133   6404    123   1344     81       C  
ATOM    195  O   TYR A  26      95.988  -5.806 133.177  1.00 37.96           O  
ANISOU  195  O   TYR A  26     4943   3095   6385    150   1349     79       O  
ATOM    196  CB  TYR A  26      93.154  -4.694 132.643  1.00 33.83           C  
ANISOU  196  CB  TYR A  26     4578   2697   5581      3   1242     19       C  
ATOM    197  CG  TYR A  26      92.307  -4.748 133.864  1.00 33.73           C  
ANISOU  197  CG  TYR A  26     4558   2720   5538     31   1156     96       C  
ATOM    198  CD1 TYR A  26      92.854  -4.605 135.108  1.00 34.81           C  
ANISOU  198  CD1 TYR A  26     4625   2887   5714    107   1094    186       C  
ATOM    199  CD2 TYR A  26      90.960  -4.920 133.762  1.00 34.46           C  
ANISOU  199  CD2 TYR A  26     4710   2825   5559    -22   1137     76       C  
ATOM    200  CE1 TYR A  26      92.073  -4.642 136.230  1.00 33.28           C  
ANISOU  200  CE1 TYR A  26     4430   2733   5482    131   1021    256       C  
ATOM    201  CE2 TYR A  26      90.175  -4.959 134.877  1.00 36.18           C  
ANISOU  201  CE2 TYR A  26     4920   3078   5749      1   1067    145       C  
ATOM    202  CZ  TYR A  26      90.741  -4.822 136.100  1.00 41.48           C  
ANISOU  202  CZ  TYR A  26     5529   3778   6454     76   1013    235       C  
ATOM    203  OH  TYR A  26      89.941  -4.853 137.182  1.00 43.54           O  
ANISOU  203  OH  TYR A  26     5789   4078   6678     96    949    302       O  
ATOM    204  N   GLU A  27      94.623  -7.194 134.218  1.00 37.62           N  
ANISOU  204  N   GLU A  27     4935   2996   6363    172   1332    155       N  
ATOM    205  CA  GLU A  27      95.630  -7.631 135.198  1.00 39.72           C  
ANISOU  205  CA  GLU A  27     5116   3236   6740    271   1322    246       C  
ATOM    206  C   GLU A  27      96.836  -8.296 134.536  1.00 46.36           C  
ANISOU  206  C   GLU A  27     5915   3983   7716    301   1429    210       C  
ATOM    207  O   GLU A  27      97.949  -8.154 135.044  1.00 48.31           O  
ANISOU  207  O   GLU A  27     6079   4239   8037    372   1409    257       O  
ATOM    208  CB  GLU A  27      95.018  -8.539 136.267  1.00 41.86           C  
ANISOU  208  CB  GLU A  27     5388   3472   7046    317   1301    340       C  
ATOM    209  CG  GLU A  27      94.075  -7.805 137.198  1.00 55.19           C  
ANISOU  209  CG  GLU A  27     7091   5265   8612    310   1186    394       C  
ATOM    210  CD  GLU A  27      93.534  -8.690 138.298  1.00 83.15           C  
ANISOU  210  CD  GLU A  27    10631   8777  12185    359   1172    495       C  
ATOM    211  OE1 GLU A  27      92.415  -9.227 138.128  1.00 83.40           O  
ANISOU  211  OE1 GLU A  27    10723   8771  12193    308   1203    477       O  
ATOM    212  OE2 GLU A  27      94.249  -8.884 139.307  1.00 78.62           O1-
ANISOU  212  OE2 GLU A  27     9992   8217  11663    448   1133    593       O1-
ATOM    213  N   SER A  28      96.634  -8.980 133.381  1.00 43.21           N  
ANISOU  213  N   SER A  28     5570   3499   7348    243   1541    117       N  
ATOM    214  CA  SER A  28      97.715  -9.619 132.618  1.00 44.13           C  
ANISOU  214  CA  SER A  28     5653   3523   7591    261   1658     64       C  
ATOM    215  C   SER A  28      98.302  -8.683 131.529  1.00 48.18           C  
ANISOU  215  C   SER A  28     6174   4081   8051    208   1689    -27       C  
ATOM    216  O   SER A  28      99.298  -9.029 130.887  1.00 48.11           O  
ANISOU  216  O   SER A  28     6131   4010   8139    221   1785    -76       O  
ATOM    217  CB  SER A  28      97.239 -10.923 131.985  1.00 48.17           C  
ANISOU  217  CB  SER A  28     6216   3913   8174    229   1772      6       C  
ATOM    218  OG  SER A  28      96.728 -11.817 132.961  1.00 52.48           O  
ANISOU  218  OG  SER A  28     6754   4405   8779    277   1756     95       O  
ATOM    219  N   HIS A  29      97.688  -7.503 131.323  1.00 44.74           N  
ANISOU  219  N   HIS A  29     5782   3749   7467    150   1615    -49       N  
ATOM    220  CA  HIS A  29      98.158  -6.557 130.319  1.00 44.51           C  
ANISOU  220  CA  HIS A  29     5768   3765   7379     98   1643   -122       C  
ATOM    221  C   HIS A  29      99.541  -6.064 130.691  1.00 47.79           C  
ANISOU  221  C   HIS A  29     6087   4196   7877    161   1635    -89       C  
ATOM    222  O   HIS A  29      99.773  -5.704 131.841  1.00 47.78           O  
ANISOU  222  O   HIS A  29     6021   4242   7891    221   1540     -4       O  
ATOM    223  CB  HIS A  29      97.179  -5.383 130.144  1.00 44.48           C  
ANISOU  223  CB  HIS A  29     5827   3868   7208     34   1556   -134       C  
ATOM    224  CG  HIS A  29      97.624  -4.377 129.125  1.00 47.72           C  
ANISOU  224  CG  HIS A  29     6258   4322   7552    -17   1585   -197       C  
ATOM    225  CD2 HIS A  29      97.883  -3.056 129.271  1.00 49.50           C  
ANISOU  225  CD2 HIS A  29     6462   4629   7717    -22   1519   -175       C  
ATOM    226  ND1 HIS A  29      97.815  -4.727 127.802  1.00 50.07           N  
ANISOU  226  ND1 HIS A  29     6602   4575   7845    -72   1700   -291       N  
ATOM    227  CE1 HIS A  29      98.188  -3.619 127.187  1.00 49.60           C  
ANISOU  227  CE1 HIS A  29     6555   4575   7717   -106   1701   -315       C  
ATOM    228  NE2 HIS A  29      98.244  -2.586 128.030  1.00 49.44           N  
ANISOU  228  NE2 HIS A  29     6493   4626   7668    -78   1594   -248       N  
ATOM    229  N   VAL A  30     100.462  -6.111 129.733  1.00 46.36           N  
ANISOU  229  N   VAL A  30     5888   3972   7753    145   1738   -158       N  
ATOM    230  CA  VAL A  30     101.846  -5.682 129.913  1.00 46.48           C  
ANISOU  230  CA  VAL A  30     5805   3993   7861    195   1750   -144       C  
ATOM    231  C   VAL A  30     101.951  -4.241 129.446  1.00 47.95           C  
ANISOU  231  C   VAL A  30     6007   4268   7943    140   1717   -174       C  
ATOM    232  O   VAL A  30     101.729  -3.945 128.266  1.00 48.45           O  
ANISOU  232  O   VAL A  30     6143   4334   7932     66   1785   -251       O  
ATOM    233  CB  VAL A  30     102.865  -6.624 129.215  1.00 52.20           C  
ANISOU  233  CB  VAL A  30     6491   4611   8730    216   1891   -199       C  
ATOM    234  CG1 VAL A  30     104.278  -6.035 129.250  1.00 52.60           C  
ANISOU  234  CG1 VAL A  30     6440   4677   8868    255   1908   -197       C  
ATOM    235  CG2 VAL A  30     102.846  -8.007 129.858  1.00 52.48           C  
ANISOU  235  CG2 VAL A  30     6497   4553   8890    285   1916   -150       C  
ATOM    236  N   VAL A  31     102.245  -3.340 130.392  1.00 42.15           N  
ANISOU  236  N   VAL A  31     5208   3608   7197    177   1609   -112       N  
ATOM    237  CA  VAL A  31     102.369  -1.913 130.124  1.00 40.70           C  
ANISOU  237  CA  VAL A  31     5030   3503   6932    133   1570   -130       C  
ATOM    238  C   VAL A  31     103.798  -1.560 129.743  1.00 42.80           C  
ANISOU  238  C   VAL A  31     5213   3752   7298    147   1638   -162       C  
ATOM    239  O   VAL A  31     104.739  -1.973 130.420  1.00 42.25           O  
ANISOU  239  O   VAL A  31     5040   3658   7357    221   1633   -129       O  
ATOM    240  CB  VAL A  31     101.850  -1.038 131.293  1.00 43.95           C  
ANISOU  240  CB  VAL A  31     5420   4007   7275    153   1423    -63       C  
ATOM    241  CG1 VAL A  31     102.072   0.453 131.011  1.00 43.51           C  
ANISOU  241  CG1 VAL A  31     5359   4017   7155    110   1391    -84       C  
ATOM    242  CG2 VAL A  31     100.368  -1.334 131.598  1.00 42.79           C  
ANISOU  242  CG2 VAL A  31     5356   3878   7024    131   1363    -37       C  
ATOM    243  N   GLU A  32     103.944  -0.804 128.648  1.00 39.00           N  
ANISOU  243  N   GLU A  32     4777   3284   6759     77   1703   -223       N  
ATOM    244  CA  GLU A  32     105.237  -0.305 128.199  1.00 40.13           C  
ANISOU  244  CA  GLU A  32     4848   3414   6984     77   1774   -257       C  
ATOM    245  C   GLU A  32     105.204   1.199 128.104  1.00 44.21           C  
ANISOU  245  C   GLU A  32     5373   4004   7420     31   1726   -256       C  
ATOM    246  O   GLU A  32     104.180   1.779 127.749  1.00 43.67           O  
ANISOU  246  O   GLU A  32     5400   3979   7214    -24   1691   -257       O  
ATOM    247  CB  GLU A  32     105.722  -0.978 126.915  1.00 42.26           C  
ANISOU  247  CB  GLU A  32     5151   3611   7296     44   1934   -336       C  
ATOM    248  CG  GLU A  32     106.025  -2.455 127.130  1.00 52.95           C  
ANISOU  248  CG  GLU A  32     6467   4877   8775    102   1991   -337       C  
ATOM    249  CD  GLU A  32     106.761  -3.173 126.020  1.00 64.10           C  
ANISOU  249  CD  GLU A  32     7881   6208  10268     85   2154   -419       C  
ATOM    250  OE1 GLU A  32     106.462  -2.903 124.834  1.00 73.58           O  
ANISOU  250  OE1 GLU A  32     9171   7414  11372      5   2235   -488       O  
ATOM    251  OE2 GLU A  32     107.616  -4.032 126.338  1.00 51.63           O1-
ANISOU  251  OE2 GLU A  32     6213   4559   8846    152   2203   -414       O1-
ATOM    252  N   TRP A  33     106.285   1.844 128.519  1.00 40.88           N  
ANISOU  252  N   TRP A  33     4845   3600   7087     58   1713   -249       N  
ATOM    253  CA  TRP A  33     106.332   3.306 128.492  1.00 40.25           C  
ANISOU  253  CA  TRP A  33     4763   3581   6950     16   1671   -249       C  
ATOM    254  C   TRP A  33     107.667   3.813 128.034  1.00 41.78           C  
ANISOU  254  C   TRP A  33     4874   3754   7245      5   1756   -288       C  
ATOM    255  O   TRP A  33     108.668   3.102 128.137  1.00 42.81           O  
ANISOU  255  O   TRP A  33     4916   3840   7510     52   1812   -303       O  
ATOM    256  CB  TRP A  33     105.965   3.912 129.861  1.00 39.39           C  
ANISOU  256  CB  TRP A  33     4603   3541   6819     52   1516   -191       C  
ATOM    257  CG  TRP A  33     106.628   3.256 131.028  1.00 41.15           C  
ANISOU  257  CG  TRP A  33     4711   3766   7158    140   1458   -153       C  
ATOM    258  CD1 TRP A  33     107.966   3.116 131.243  1.00 45.32           C  
ANISOU  258  CD1 TRP A  33     5116   4275   7828    184   1491   -165       C  
ATOM    259  CD2 TRP A  33     105.974   2.721 132.185  1.00 40.76           C  
ANISOU  259  CD2 TRP A  33     4653   3748   7084    196   1348    -91       C  
ATOM    260  CE2 TRP A  33     106.981   2.233 133.046  1.00 45.56           C  
ANISOU  260  CE2 TRP A  33     5136   4355   7821    276   1319    -62       C  
ATOM    261  CE3 TRP A  33     104.624   2.648 132.602  1.00 41.17           C  
ANISOU  261  CE3 TRP A  33     4790   3833   7018    185   1270    -54       C  
ATOM    262  NE1 TRP A  33     108.186   2.455 132.428  1.00 45.25           N  
ANISOU  262  NE1 TRP A  33     5025   4282   7884    268   1408   -111       N  
ATOM    263  CZ2 TRP A  33     106.685   1.598 134.259  1.00 44.86           C  
ANISOU  263  CZ2 TRP A  33     5013   4294   7738    349   1222      8       C  
ATOM    264  CZ3 TRP A  33     104.335   2.054 133.821  1.00 42.80           C  
ANISOU  264  CZ3 TRP A  33     4961   4066   7237    252   1178     10       C  
ATOM    265  CH2 TRP A  33     105.359   1.525 134.631  1.00 44.37           C  
ANISOU  265  CH2 TRP A  33     5042   4262   7557    334   1155     44       C  
ATOM    266  N   GLY A  34     107.657   5.005 127.470  1.00 37.48           N  
ANISOU  266  N   GLY A  34     4365   3237   6641    -57   1776   -304       N  
ATOM    267  CA  GLY A  34     108.862   5.660 127.001  1.00 37.34           C  
ANISOU  267  CA  GLY A  34     4275   3202   6712    -78   1861   -341       C  
ATOM    268  C   GLY A  34     109.428   6.607 128.043  1.00 40.31           C  
ANISOU  268  C   GLY A  34     4535   3624   7155    -54   1767   -321       C  
ATOM    269  O   GLY A  34     109.017   6.609 129.211  1.00 39.55           O  
ANISOU  269  O   GLY A  34     4404   3573   7049     -9   1636   -280       O  
ATOM    270  N   ASN A  35     110.400   7.392 127.616  1.00 37.21           N  
ANISOU  270  N   ASN A  35     4084   3220   6835    -86   1839   -355       N  
ATOM    271  CA  ASN A  35     111.113   8.305 128.487  1.00 37.07           C  
ANISOU  271  CA  ASN A  35     3943   3239   6903    -73   1769   -355       C  
ATOM    272  C   ASN A  35     110.395   9.627 128.566  1.00 39.29           C  
ANISOU  272  C   ASN A  35     4282   3562   7085   -125   1707   -339       C  
ATOM    273  O   ASN A  35     110.164  10.271 127.540  1.00 38.49           O  
ANISOU  273  O   ASN A  35     4266   3441   6917   -191   1789   -348       O  
ATOM    274  CB  ASN A  35     112.600   8.444 128.017  1.00 37.90           C  
ANISOU  274  CB  ASN A  35     3939   3303   7159    -80   1885   -406       C  
ATOM    275  CG  ASN A  35     113.523   9.059 129.046  1.00 48.08           C  
ANISOU  275  CG  ASN A  35     5069   4629   8571    -49   1809   -418       C  
ATOM    276  ND2 ASN A  35     114.821   8.810 128.921  1.00 36.14           N  
ANISOU  276  ND2 ASN A  35     3434   3085   7212    -30   1885   -457       N  
ATOM    277  OD1 ASN A  35     113.094   9.795 129.947  1.00 38.82           O  
ANISOU  277  OD1 ASN A  35     3878   3515   7359    -46   1684   -397       O  
ATOM    278  N   GLN A  36     110.022  10.049 129.792  1.00 36.64           N  
ANISOU  278  N   GLN A  36     3900   3286   6736    -94   1563   -313       N  
ATOM    279  CA  GLN A  36     109.340  11.341 129.949  1.00 35.95           C  
ANISOU  279  CA  GLN A  36     3857   3234   6567   -140   1502   -302       C  
ATOM    280  C   GLN A  36     110.267  12.545 129.625  1.00 39.76           C  
ANISOU  280  C   GLN A  36     4274   3699   7135   -189   1564   -340       C  
ATOM    281  O   GLN A  36     109.786  13.670 129.510  1.00 38.48           O  
ANISOU  281  O   GLN A  36     4157   3546   6917   -237   1546   -333       O  
ATOM    282  CB  GLN A  36     108.684  11.451 131.330  1.00 36.17           C  
ANISOU  282  CB  GLN A  36     3856   3329   6556    -96   1341   -273       C  
ATOM    283  CG  GLN A  36     107.748  12.657 131.471  1.00 35.81           C  
ANISOU  283  CG  GLN A  36     3875   3316   6415   -141   1278   -259       C  
ATOM    284  CD  GLN A  36     107.122  12.723 132.833  1.00 49.31           C  
ANISOU  284  CD  GLN A  36     5555   5096   8086    -99   1129   -238       C  
ATOM    285  NE2 GLN A  36     106.624  11.606 133.308  1.00 35.94           N  
ANISOU  285  NE2 GLN A  36     3882   3419   6354    -46   1079   -204       N  
ATOM    286  OE1 GLN A  36     107.100  13.766 133.481  1.00 45.17           O  
ANISOU  286  OE1 GLN A  36     4984   4608   7570   -113   1060   -254       O  
ATOM    287  N   ASP A  37     111.587  12.297 129.372  1.00 37.36           N  
ANISOU  287  N   ASP A  37     3866   3361   6969   -183   1653   -380       N  
ATOM    288  CA  ASP A  37     112.550  13.365 129.031  1.00 38.15           C  
ANISOU  288  CA  ASP A  37     3893   3438   7166   -232   1727   -421       C  
ATOM    289  C   ASP A  37     112.167  14.146 127.785  1.00 42.92           C  
ANISOU  289  C   ASP A  37     4616   4000   7690   -311   1834   -412       C  
ATOM    290  O   ASP A  37     112.631  15.271 127.613  1.00 44.37           O  
ANISOU  290  O   ASP A  37     4763   4167   7927   -360   1874   -430       O  
ATOM    291  CB  ASP A  37     113.990  12.816 128.892  1.00 40.85           C  
ANISOU  291  CB  ASP A  37     4105   3747   7671   -209   1813   -466       C  
ATOM    292  CG  ASP A  37     114.650  12.405 130.198  1.00 48.88           C  
ANISOU  292  CG  ASP A  37     4966   4809   8796   -135   1702   -478       C  
ATOM    293  OD1 ASP A  37     114.127  12.777 131.281  1.00 47.87           O  
ANISOU  293  OD1 ASP A  37     4817   4746   8625   -112   1559   -461       O  
ATOM    294  OD2 ASP A  37     115.659  11.681 130.145  1.00 49.58           O1-
ANISOU  294  OD2 ASP A  37     4957   4876   9007    -97   1756   -504       O1-
ATOM    295  N   ASP A  38     111.290  13.571 126.939  1.00 38.28           N  
ANISOU  295  N   ASP A  38     4171   3399   6975   -324   1878   -383       N  
ATOM    296  CA  ASP A  38     110.833  14.201 125.704  1.00 39.14           C  
ANISOU  296  CA  ASP A  38     4406   3481   6984   -392   1975   -365       C  
ATOM    297  C   ASP A  38     109.681  15.168 125.917  1.00 42.32           C  
ANISOU  297  C   ASP A  38     4892   3914   7273   -416   1885   -320       C  
ATOM    298  O   ASP A  38     109.263  15.837 124.970  1.00 42.92           O  
ANISOU  298  O   ASP A  38     5071   3972   7268   -469   1952   -295       O  
ATOM    299  CB  ASP A  38     110.484  13.133 124.647  1.00 42.47           C  
ANISOU  299  CB  ASP A  38     4935   3881   7320   -397   2066   -364       C  
ATOM    300  CG  ASP A  38     111.672  12.299 124.210  1.00 52.07           C  
ANISOU  300  CG  ASP A  38     6078   5054   8652   -384   2186   -413       C  
ATOM    301  OD1 ASP A  38     112.793  12.848 124.151  1.00 55.28           O  
ANISOU  301  OD1 ASP A  38     6386   5435   9184   -402   2255   -443       O  
ATOM    302  OD2 ASP A  38     111.482  11.100 123.936  1.00 57.89           O1-
ANISOU  302  OD2 ASP A  38     6851   5780   9365   -356   2214   -424       O1-
ATOM    303  N   TYR A  39     109.197  15.279 127.163  1.00 38.74           N  
ANISOU  303  N   TYR A  39     4394   3507   6819   -376   1738   -311       N  
ATOM    304  CA  TYR A  39     108.081  16.161 127.519  1.00 38.27           C  
ANISOU  304  CA  TYR A  39     4400   3478   6663   -392   1643   -275       C  
ATOM    305  C   TYR A  39     108.486  17.168 128.590  1.00 42.16           C  
ANISOU  305  C   TYR A  39     4780   3989   7249   -389   1564   -299       C  
ATOM    306  O   TYR A  39     109.211  16.817 129.528  1.00 43.59           O  
ANISOU  306  O   TYR A  39     4837   4195   7529   -349   1510   -333       O  
ATOM    307  CB  TYR A  39     106.868  15.330 128.017  1.00 37.78           C  
ANISOU  307  CB  TYR A  39     4406   3461   6489   -349   1536   -243       C  
ATOM    308  CG  TYR A  39     106.293  14.417 126.956  1.00 38.50           C  
ANISOU  308  CG  TYR A  39     4616   3536   6476   -359   1605   -227       C  
ATOM    309  CD1 TYR A  39     105.381  14.893 126.019  1.00 38.61           C  
ANISOU  309  CD1 TYR A  39     4761   3549   6361   -404   1634   -194       C  
ATOM    310  CD2 TYR A  39     106.736  13.098 126.825  1.00 39.59           C  
ANISOU  310  CD2 TYR A  39     4732   3658   6651   -326   1650   -249       C  
ATOM    311  CE1 TYR A  39     104.888  14.068 125.004  1.00 37.04           C  
ANISOU  311  CE1 TYR A  39     4668   3344   6064   -418   1698   -190       C  
ATOM    312  CE2 TYR A  39     106.257  12.268 125.810  1.00 40.26           C  
ANISOU  312  CE2 TYR A  39     4922   3726   6648   -342   1722   -248       C  
ATOM    313  CZ  TYR A  39     105.341  12.761 124.895  1.00 44.05           C  
ANISOU  313  CZ  TYR A  39     5531   4214   6991   -390   1745   -223       C  
ATOM    314  OH  TYR A  39     104.861  11.942 123.901  1.00 43.36           O  
ANISOU  314  OH  TYR A  39     5545   4120   6809   -409   1811   -232       O  
ATOM    315  N   GLN A  40     108.027  18.415 128.449  1.00 35.34           N  
ANISOU  315  N   GLN A  40     3958   3114   6355   -432   1557   -281       N  
ATOM    316  CA  GLN A  40     108.247  19.453 129.451  1.00 34.48           C  
ANISOU  316  CA  GLN A  40     3754   3021   6324   -437   1481   -311       C  
ATOM    317  C   GLN A  40     106.894  19.903 129.966  1.00 34.86           C  
ANISOU  317  C   GLN A  40     3876   3105   6264   -429   1370   -277       C  
ATOM    318  O   GLN A  40     106.025  20.255 129.164  1.00 33.02           O  
ANISOU  318  O   GLN A  40     3765   2851   5930   -456   1400   -229       O  
ATOM    319  CB  GLN A  40     109.061  20.643 128.888  1.00 36.78           C  
ANISOU  319  CB  GLN A  40     4008   3251   6714   -499   1585   -332       C  
ATOM    320  CG  GLN A  40     110.567  20.381 128.913  1.00 55.20           C  
ANISOU  320  CG  GLN A  40     6208   5564   9201   -501   1659   -390       C  
ATOM    321  CD  GLN A  40     111.390  21.514 128.326  1.00 73.60           C  
ANISOU  321  CD  GLN A  40     8499   7829  11636   -567   1773   -412       C  
ATOM    322  NE2 GLN A  40     112.559  21.167 127.810  1.00 64.91           N  
ANISOU  322  NE2 GLN A  40     7329   6696  10638   -580   1886   -445       N  
ATOM    323  OE1 GLN A  40     111.006  22.698 128.342  1.00 68.43           O  
ANISOU  323  OE1 GLN A  40     7870   7149  10980   -606   1768   -400       O  
ATOM    324  N   LEU A  41     106.683  19.833 131.285  1.00 32.47           N  
ANISOU  324  N   LEU A  41     3503   2861   5974   -389   1242   -299       N  
ATOM    325  CA  LEU A  41     105.408  20.253 131.902  1.00 32.84           C  
ANISOU  325  CA  LEU A  41     3607   2946   5925   -379   1133   -275       C  
ATOM    326  C   LEU A  41     105.296  21.784 131.862  1.00 36.33           C  
ANISOU  326  C   LEU A  41     4046   3353   6403   -427   1145   -285       C  
ATOM    327  O   LEU A  41     106.295  22.465 132.094  1.00 36.58           O  
ANISOU  327  O   LEU A  41     3978   3362   6560   -452   1177   -336       O  
ATOM    328  CB  LEU A  41     105.302  19.751 133.354  1.00 33.37           C  
ANISOU  328  CB  LEU A  41     3593   3091   5996   -324   1001   -299       C  
ATOM    329  CG  LEU A  41     105.393  18.227 133.582  1.00 39.39           C  
ANISOU  329  CG  LEU A  41     4348   3884   6733   -267    979   -281       C  
ATOM    330  CD1 LEU A  41     105.320  17.916 135.069  1.00 40.84           C  
ANISOU  330  CD1 LEU A  41     4450   4147   6921   -214    848   -298       C  
ATOM    331  CD2 LEU A  41     104.299  17.470 132.821  1.00 36.91           C  
ANISOU  331  CD2 LEU A  41     4173   3560   6291   -265   1000   -226       C  
ATOM    332  N   VAL A  42     104.105  22.306 131.526  1.00 32.69           N  
ANISOU  332  N   VAL A  42     3693   2884   5843   -440   1124   -238       N  
ATOM    333  CA  VAL A  42     103.828  23.747 131.399  1.00 33.13           C  
ANISOU  333  CA  VAL A  42     3765   2896   5927   -481   1139   -234       C  
ATOM    334  C   VAL A  42     103.049  24.279 132.615  1.00 37.58           C  
ANISOU  334  C   VAL A  42     4299   3506   6476   -462   1013   -259       C  
ATOM    335  O   VAL A  42     103.487  25.234 133.269  1.00 37.00           O  
ANISOU  335  O   VAL A  42     4140   3421   6500   -481    994   -312       O  
ATOM    336  CB  VAL A  42     103.090  24.051 130.050  1.00 36.71           C  
ANISOU  336  CB  VAL A  42     4358   3301   6286   -509   1216   -158       C  
ATOM    337  CG1 VAL A  42     102.573  25.500 129.974  1.00 36.74           C  
ANISOU  337  CG1 VAL A  42     4391   3259   6308   -540   1218   -138       C  
ATOM    338  CG2 VAL A  42     103.968  23.721 128.842  1.00 37.10           C  
ANISOU  338  CG2 VAL A  42     4433   3304   6359   -539   1355   -144       C  
ATOM    339  N   ARG A  43     101.864  23.709 132.880  1.00 35.28           N  
ANISOU  339  N   ARG A  43     4080   3263   6063   -427    932   -222       N  
ATOM    340  CA  ARG A  43     101.020  24.176 133.986  1.00 35.20           C  
ANISOU  340  CA  ARG A  43     4051   3297   6026   -408    819   -243       C  
ATOM    341  C   ARG A  43     100.092  23.071 134.459  1.00 37.18           C  
ANISOU  341  C   ARG A  43     4346   3617   6162   -361    735   -215       C  
ATOM    342  O   ARG A  43      99.759  22.180 133.680  1.00 33.59           O  
ANISOU  342  O   ARG A  43     3971   3160   5634   -353    769   -169       O  
ATOM    343  CB  ARG A  43     100.184  25.420 133.583  1.00 34.58           C  
ANISOU  343  CB  ARG A  43     4038   3169   5930   -437    832   -214       C  
ATOM    344  CG  ARG A  43      99.105  25.155 132.523  1.00 36.65           C  
ANISOU  344  CG  ARG A  43     4439   3418   6071   -435    856   -130       C  
ATOM    345  CD  ARG A  43      98.395  26.424 132.109  1.00 36.55           C  
ANISOU  345  CD  ARG A  43     4481   3351   6056   -458    871    -95       C  
ATOM    346  NE  ARG A  43      97.374  26.151 131.099  1.00 39.96           N  
ANISOU  346  NE  ARG A  43     5039   3782   6365   -452    884    -14       N  
ATOM    347  CZ  ARG A  43      96.078  26.030 131.374  1.00 55.73           C  
ANISOU  347  CZ  ARG A  43     7087   5818   8269   -426    801     12       C  
ATOM    348  NH1 ARG A  43      95.643  26.159 132.621  1.00 43.28           N1+
ANISOU  348  NH1 ARG A  43     5453   4283   6707   -404    707    -33       N1+
ATOM    349  NH2 ARG A  43      95.213  25.743 130.409  1.00 46.35           N  
ANISOU  349  NH2 ARG A  43     6007   4634   6970   -423    813     80       N  
ATOM    350  N   LYS A  44      99.609  23.193 135.700  1.00 35.24           N  
ANISOU  350  N   LYS A  44     4055   3432   5902   -335    630   -247       N  
ATOM    351  CA  LYS A  44      98.656  22.240 136.271  1.00 35.13           C  
ANISOU  351  CA  LYS A  44     4080   3484   5784   -293    548   -221       C  
ATOM    352  C   LYS A  44      97.253  22.580 135.755  1.00 42.50           C  
ANISOU  352  C   LYS A  44     5123   4402   6623   -301    537   -171       C  
ATOM    353  O   LYS A  44      96.888  23.759 135.699  1.00 41.65           O  
ANISOU  353  O   LYS A  44     5025   4262   6539   -325    538   -178       O  
ATOM    354  CB  LYS A  44      98.701  22.337 137.804  1.00 38.22           C  
ANISOU  354  CB  LYS A  44     4381   3950   6192   -265    446   -274       C  
ATOM    355  CG  LYS A  44      98.352  21.009 138.484  1.00 61.17           C  
ANISOU  355  CG  LYS A  44     7290   6927   9026   -213    382   -250       C  
ATOM    356  CD  LYS A  44      98.510  21.051 140.005  1.00 74.86           C  
ANISOU  356  CD  LYS A  44     8932   8745  10769   -182    283   -297       C  
ATOM    357  CE  LYS A  44      99.931  20.821 140.469  1.00 88.08           C  
ANISOU  357  CE  LYS A  44    10490  10444  12535   -169    281   -340       C  
ATOM    358  NZ  LYS A  44     100.002  20.626 141.942  1.00 97.45           N1+
ANISOU  358  NZ  LYS A  44    11596  11730  13699   -129    176   -373       N1+
ATOM    359  N   LEU A  45      96.476  21.557 135.358  1.00 40.60           N  
ANISOU  359  N   LEU A  45     4961   4182   6283   -282    528   -124       N  
ATOM    360  CA  LEU A  45      95.096  21.695 134.869  1.00 41.68           C  
ANISOU  360  CA  LEU A  45     5197   4316   6323   -285    509    -79       C  
ATOM    361  C   LEU A  45      94.102  21.198 135.912  1.00 50.33           C  
ANISOU  361  C   LEU A  45     6291   5479   7353   -251    411    -81       C  
ATOM    362  O   LEU A  45      92.956  21.643 135.937  1.00 50.01           O  
ANISOU  362  O   LEU A  45     6298   5446   7256   -251    372    -63       O  
ATOM    363  CB  LEU A  45      94.876  20.898 133.568  1.00 42.12           C  
ANISOU  363  CB  LEU A  45     5346   4348   6309   -296    574    -30       C  
ATOM    364  CG  LEU A  45      95.686  21.288 132.325  1.00 47.39           C  
ANISOU  364  CG  LEU A  45     6041   4952   7014   -331    682    -16       C  
ATOM    365  CD1 LEU A  45      95.341  20.371 131.167  1.00 47.29           C  
ANISOU  365  CD1 LEU A  45     6121   4934   6913   -339    735     22       C  
ATOM    366  CD2 LEU A  45      95.394  22.714 131.913  1.00 48.62           C  
ANISOU  366  CD2 LEU A  45     6222   5063   7188   -359    702      4       C  
ATOM    367  N   GLY A  46      94.540  20.243 136.722  1.00 50.56           N  
ANISOU  367  N   GLY A  46     6267   5555   7389   -220    378    -98       N  
ATOM    368  CA  GLY A  46      93.725  19.638 137.767  1.00 51.78           C  
ANISOU  368  CA  GLY A  46     6417   5776   7481   -186    294    -95       C  
ATOM    369  C   GLY A  46      94.511  18.730 138.686  1.00 58.76           C  
ANISOU  369  C   GLY A  46     7228   6707   8393   -149    265   -110       C  
ATOM    370  O   GLY A  46      95.572  18.213 138.318  1.00 56.98           O  
ANISOU  370  O   GLY A  46     6970   6458   8223   -145    315   -112       O  
ATOM    371  N   ARG A  47      93.979  18.539 139.899  1.00 59.39           N  
ANISOU  371  N   ARG A  47     7277   6855   8434   -120    184   -117       N  
ATOM    372  CA  ARG A  47      94.553  17.683 140.929  1.00 61.15           C  
ANISOU  372  CA  ARG A  47     7433   7135   8664    -76    140   -120       C  
ATOM    373  C   ARG A  47      93.444  16.833 141.547  1.00 67.09           C  
ANISOU  373  C   ARG A  47     8229   7935   9326    -48     90    -81       C  
ATOM    374  O   ARG A  47      92.381  17.350 141.908  1.00 67.16           O  
ANISOU  374  O   ARG A  47     8267   7968   9281    -56     50    -87       O  
ATOM    375  CB  ARG A  47      95.277  18.512 142.005  1.00 64.47           C  
ANISOU  375  CB  ARG A  47     7751   7607   9138    -71     87   -180       C  
ATOM    376  CG  ARG A  47      96.254  17.683 142.833  1.00 81.88           C  
ANISOU  376  CG  ARG A  47     9873   9866  11371    -26     54   -181       C  
ATOM    377  CD  ARG A  47      96.695  18.389 144.098  1.00 99.35           C  
ANISOU  377  CD  ARG A  47    11988  12156  13603    -15    -22   -241       C  
ATOM    378  NE  ARG A  47      97.511  17.510 144.935  1.00114.32           N  
ANISOU  378  NE  ARG A  47    13810  14118  15509     36    -65   -229       N  
ATOM    379  CZ  ARG A  47      97.861  17.771 146.191  1.00131.47           C  
ANISOU  379  CZ  ARG A  47    15898  16382  17671     60   -147   -269       C  
ATOM    380  NH1 ARG A  47      97.465  18.894 146.780  1.00119.63           N1+
ANISOU  380  NH1 ARG A  47    14378  14921  16157     32   -188   -334       N1+
ATOM    381  NH2 ARG A  47      98.602  16.907 146.873  1.00118.75           N  
ANISOU  381  NH2 ARG A  47    14222  14832  16066    113   -187   -244       N  
ATOM    382  N   GLY A  48      93.708  15.539 141.629  1.00 64.53           N  
ANISOU  382  N   GLY A  48     7907   7618   8996    -14    101    -43       N  
ATOM    383  CA  GLY A  48      92.807  14.537 142.179  1.00 64.71           C  
ANISOU  383  CA  GLY A  48     7967   7674   8946     13     68      1       C  
ATOM    384  C   GLY A  48      93.475  13.702 143.253  1.00 70.44           C  
ANISOU  384  C   GLY A  48     8625   8453   9684     66     29     22       C  
ATOM    385  O   GLY A  48      94.626  13.965 143.626  1.00 71.03           O  
ANISOU  385  O   GLY A  48     8619   8549   9821     84     16     -4       O  
ATOM    386  N   LYS A  49      92.743  12.698 143.764  1.00 66.58           N  
ANISOU  386  N   LYS A  49     8171   7990   9138     95      9     71       N  
ATOM    387  CA  LYS A  49      93.213  11.810 144.828  1.00 66.43           C  
ANISOU  387  CA  LYS A  49     8100   8023   9118    153    -29    111       C  
ATOM    388  C   LYS A  49      94.395  10.938 144.405  1.00 68.93           C  
ANISOU  388  C   LYS A  49     8381   8295   9513    183     18    134       C  
ATOM    389  O   LYS A  49      95.345  10.794 145.182  1.00 70.81           O  
ANISOU  389  O   LYS A  49     8537   8581   9786    226    -20    139       O  
ATOM    390  CB  LYS A  49      92.059  10.956 145.382  1.00 69.09           C  
ANISOU  390  CB  LYS A  49     8490   8383   9376    171    -47    164       C  
ATOM    391  CG  LYS A  49      91.193  11.713 146.385  1.00 91.77           C  
ANISOU  391  CG  LYS A  49    11358  11335  12175    166   -115    143       C  
ATOM    392  CD  LYS A  49      89.710  11.407 146.219  1.00103.68           C  
ANISOU  392  CD  LYS A  49    12947  12831  13617    144   -104    166       C  
ATOM    393  CE  LYS A  49      88.857  12.358 147.027  1.00113.67           C  
ANISOU  393  CE  LYS A  49    14206  14163  14820    131   -159    131       C  
ATOM    394  NZ  LYS A  49      87.406  12.094 146.841  1.00123.37           N1+
ANISOU  394  NZ  LYS A  49    15504  15378  15994    108   -147    149       N1+
ATOM    395  N   TYR A  50      94.352  10.376 143.179  1.00 61.62           N  
ANISOU  395  N   TYR A  50     7514   7284   8616    161    100    145       N  
ATOM    396  CA  TYR A  50      95.428   9.507 142.708  1.00 60.57           C  
ANISOU  396  CA  TYR A  50     7350   7099   8563    187    156    162       C  
ATOM    397  C   TYR A  50      96.127  10.012 141.415  1.00 57.25           C  
ANISOU  397  C   TYR A  50     6935   6611   8206    144    233    117       C  
ATOM    398  O   TYR A  50      96.889   9.255 140.811  1.00 56.74           O  
ANISOU  398  O   TYR A  50     6859   6492   8207    158    298    126       O  
ATOM    399  CB  TYR A  50      94.921   8.052 142.566  1.00 63.50           C  
ANISOU  399  CB  TYR A  50     7775   7428   8924    211    194    222       C  
ATOM    400  CG  TYR A  50      94.087   7.568 143.741  1.00 67.74           C  
ANISOU  400  CG  TYR A  50     8321   8024   9391    245    132    273       C  
ATOM    401  CD1 TYR A  50      94.621   7.515 145.029  1.00 70.74           C  
ANISOU  401  CD1 TYR A  50     8625   8482   9769    301     62    301       C  
ATOM    402  CD2 TYR A  50      92.765   7.169 143.567  1.00 68.56           C  
ANISOU  402  CD2 TYR A  50     8507   8111   9431    220    145    292       C  
ATOM    403  CE1 TYR A  50      93.859   7.078 146.114  1.00 71.98           C  
ANISOU  403  CE1 TYR A  50     8795   8698   9855    332     11    353       C  
ATOM    404  CE2 TYR A  50      91.993   6.727 144.644  1.00 69.76           C  
ANISOU  404  CE2 TYR A  50     8668   8316   9522    248     97    340       C  
ATOM    405  CZ  TYR A  50      92.545   6.682 145.917  1.00 79.70           C  
ANISOU  405  CZ  TYR A  50     9858   9650  10774    305     33    373       C  
ATOM    406  OH  TYR A  50      91.795   6.246 146.985  1.00 83.25           O  
ANISOU  406  OH  TYR A  50    10320  10156  11156    332     -8    426       O  
ATOM    407  N   SER A  51      95.910  11.297 141.023  1.00 49.09           N  
ANISOU  407  N   SER A  51     5914   5580   7159     95    229     71       N  
ATOM    408  CA  SER A  51      96.531  11.891 139.823  1.00 46.30           C  
ANISOU  408  CA  SER A  51     5570   5165   6856     52    304     34       C  
ATOM    409  C   SER A  51      96.589  13.434 139.824  1.00 46.34           C  
ANISOU  409  C   SER A  51     5552   5185   6869     14    283    -13       C  
ATOM    410  O   SER A  51      95.789  14.096 140.491  1.00 44.38           O  
ANISOU  410  O   SER A  51     5311   4983   6568      8    218    -22       O  
ATOM    411  CB  SER A  51      95.818  11.423 138.554  1.00 47.96           C  
ANISOU  411  CB  SER A  51     5884   5312   7027     16    377     47       C  
ATOM    412  OG  SER A  51      94.502  11.952 138.491  1.00 53.16           O  
ANISOU  412  OG  SER A  51     6611   5989   7599    -14    343     49       O  
ATOM    413  N   GLU A  52      97.511  13.980 139.006  1.00 39.34           N  
ANISOU  413  N   GLU A  52     4642   4251   6054    -15    348    -45       N  
ATOM    414  CA  GLU A  52      97.734  15.410 138.763  1.00 38.47           C  
ANISOU  414  CA  GLU A  52     4512   4129   5974    -58    355    -88       C  
ATOM    415  C   GLU A  52      97.844  15.550 137.240  1.00 37.36           C  
ANISOU  415  C   GLU A  52     4440   3911   5843   -102    459    -83       C  
ATOM    416  O   GLU A  52      98.561  14.771 136.607  1.00 37.02           O  
ANISOU  416  O   GLU A  52     4394   3830   5841    -97    528    -77       O  
ATOM    417  CB  GLU A  52      99.042  15.841 139.435  1.00 41.06           C  
ANISOU  417  CB  GLU A  52     4719   4483   6400    -44    336   -132       C  
ATOM    418  CG  GLU A  52      98.930  17.140 140.207  1.00 58.23           C  
ANISOU  418  CG  GLU A  52     6844   6699   8583    -63    274   -180       C  
ATOM    419  CD  GLU A  52      99.992  17.357 141.271  1.00 79.53           C  
ANISOU  419  CD  GLU A  52     9413   9455  11350    -37    219   -227       C  
ATOM    420  OE1 GLU A  52     101.183  17.068 141.008  1.00 65.47           O  
ANISOU  420  OE1 GLU A  52     7565   7654   9658    -29    261   -241       O  
ATOM    421  OE2 GLU A  52      99.631  17.860 142.360  1.00 79.31           O1-
ANISOU  421  OE2 GLU A  52     9348   9498  11288    -28    135   -254       O1-
ATOM    422  N   VAL A  53      97.078  16.469 136.650  1.00 31.33           N  
ANISOU  422  N   VAL A  53     3742   3127   5034   -143    469    -82       N  
ATOM    423  CA  VAL A  53      97.020  16.644 135.200  1.00 30.34           C  
ANISOU  423  CA  VAL A  53     3695   2940   4893   -184    559    -68       C  
ATOM    424  C   VAL A  53      97.677  17.974 134.803  1.00 32.06           C  
ANISOU  424  C   VAL A  53     3882   3121   5178   -222    602    -94       C  
ATOM    425  O   VAL A  53      97.387  19.006 135.404  1.00 30.22           O  
ANISOU  425  O   VAL A  53     3622   2905   4956   -230    551   -111       O  
ATOM    426  CB  VAL A  53      95.571  16.496 134.654  1.00 34.38           C  
ANISOU  426  CB  VAL A  53     4316   3454   5292   -198    545    -33       C  
ATOM    427  CG1 VAL A  53      95.522  16.693 133.140  1.00 34.48           C  
ANISOU  427  CG1 VAL A  53     4410   3416   5275   -239    634    -16       C  
ATOM    428  CG2 VAL A  53      94.993  15.117 135.006  1.00 33.61           C  
ANISOU  428  CG2 VAL A  53     4244   3383   5145   -166    516    -12       C  
ATOM    429  N   PHE A  54      98.561  17.918 133.807  1.00 28.84           N  
ANISOU  429  N   PHE A  54     3477   2661   4817   -246    701    -97       N  
ATOM    430  CA  PHE A  54      99.285  19.104 133.335  1.00 31.23           C  
ANISOU  430  CA  PHE A  54     3753   2918   5194   -286    761   -117       C  
ATOM    431  C   PHE A  54      99.159  19.304 131.857  1.00 34.74           C  
ANISOU  431  C   PHE A  54     4291   3309   5599   -325    860    -84       C  
ATOM    432  O   PHE A  54      99.062  18.351 131.098  1.00 34.41           O  
ANISOU  432  O   PHE A  54     4309   3260   5507   -324    908    -66       O  
ATOM    433  CB  PHE A  54     100.789  18.953 133.638  1.00 33.91           C  
ANISOU  433  CB  PHE A  54     3979   3249   5656   -278    798   -161       C  
ATOM    434  CG  PHE A  54     101.154  18.838 135.096  1.00 36.62           C  
ANISOU  434  CG  PHE A  54     4214   3654   6048   -239    703   -196       C  
ATOM    435  CD1 PHE A  54     101.056  17.618 135.761  1.00 40.15           C  
ANISOU  435  CD1 PHE A  54     4643   4146   6466   -187    650   -183       C  
ATOM    436  CD2 PHE A  54     101.611  19.944 135.805  1.00 40.40           C  
ANISOU  436  CD2 PHE A  54     4607   4143   6600   -254    668   -245       C  
ATOM    437  CE1 PHE A  54     101.391  17.514 137.110  1.00 41.86           C  
ANISOU  437  CE1 PHE A  54     4761   4428   6716   -148    559   -208       C  
ATOM    438  CE2 PHE A  54     101.938  19.842 137.160  1.00 43.82           C  
ANISOU  438  CE2 PHE A  54     4939   4646   7065   -219    574   -284       C  
ATOM    439  CZ  PHE A  54     101.827  18.632 137.805  1.00 41.85           C  
ANISOU  439  CZ  PHE A  54     4676   4449   6775   -164    519   -261       C  
ATOM    440  N   GLU A  55      99.251  20.559 131.434  1.00 33.10           N  
ANISOU  440  N   GLU A  55     4093   3062   5420   -361    897    -80       N  
ATOM    441  CA  GLU A  55      99.428  20.897 130.042  1.00 33.55           C  
ANISOU  441  CA  GLU A  55     4223   3065   5458   -401   1004    -48       C  
ATOM    442  C   GLU A  55     100.954  20.741 129.895  1.00 37.61           C  
ANISOU  442  C   GLU A  55     4654   3547   6090   -413   1089    -87       C  
ATOM    443  O   GLU A  55     101.709  21.038 130.829  1.00 37.02           O  
ANISOU  443  O   GLU A  55     4468   3481   6117   -404   1056   -135       O  
ATOM    444  CB  GLU A  55      99.011  22.352 129.791  1.00 35.28           C  
ANISOU  444  CB  GLU A  55     4471   3248   5684   -431   1010    -23       C  
ATOM    445  CG  GLU A  55      99.140  22.794 128.343  1.00 48.03           C  
ANISOU  445  CG  GLU A  55     6170   4811   7269   -469   1121     25       C  
ATOM    446  CD  GLU A  55      98.571  24.176 128.100  1.00 59.85           C  
ANISOU  446  CD  GLU A  55     7706   6270   8763   -490   1120     65       C  
ATOM    447  OE1 GLU A  55      97.717  24.311 127.196  1.00 62.29           O  
ANISOU  447  OE1 GLU A  55     8122   6579   8968   -495   1133    128       O  
ATOM    448  OE2 GLU A  55      98.960  25.119 128.825  1.00 49.16           O1-
ANISOU  448  OE2 GLU A  55     6274   4889   7514   -498   1104     33       O1-
ATOM    449  N   ALA A  56     101.401  20.213 128.765  1.00 34.00           N  
ANISOU  449  N   ALA A  56     4245   3060   5613   -432   1194    -74       N  
ATOM    450  CA  ALA A  56     102.810  19.981 128.548  1.00 35.05           C  
ANISOU  450  CA  ALA A  56     4300   3161   5856   -443   1283   -112       C  
ATOM    451  C   ALA A  56     103.132  20.178 127.087  1.00 38.99           C  
ANISOU  451  C   ALA A  56     4875   3612   6330   -486   1418    -85       C  
ATOM    452  O   ALA A  56     102.234  20.367 126.261  1.00 36.96           O  
ANISOU  452  O   ALA A  56     4733   3353   5956   -504   1432    -35       O  
ATOM    453  CB  ALA A  56     103.175  18.553 128.971  1.00 35.97           C  
ANISOU  453  CB  ALA A  56     4372   3307   5987   -399   1264   -137       C  
ATOM    454  N   ILE A  57     104.412  20.135 126.775  1.00 36.48           N  
ANISOU  454  N   ILE A  57     4489   3256   6116   -505   1516   -119       N  
ATOM    455  CA  ILE A  57     104.859  20.252 125.409  1.00 38.79           C  
ANISOU  455  CA  ILE A  57     4846   3503   6389   -548   1658    -99       C  
ATOM    456  C   ILE A  57     105.824  19.120 125.098  1.00 43.67           C  
ANISOU  456  C   ILE A  57     5419   4114   7060   -537   1737   -141       C  
ATOM    457  O   ILE A  57     106.684  18.781 125.919  1.00 43.53           O  
ANISOU  457  O   ILE A  57     5280   4099   7161   -511   1715   -189       O  
ATOM    458  CB  ILE A  57     105.397  21.691 125.122  1.00 43.40           C  
ANISOU  458  CB  ILE A  57     5406   4032   7053   -594   1727    -88       C  
ATOM    459  CG1 ILE A  57     105.742  21.885 123.640  1.00 46.62           C  
ANISOU  459  CG1 ILE A  57     5896   4396   7420   -641   1879    -52       C  
ATOM    460  CG2 ILE A  57     106.553  22.094 126.044  1.00 43.18           C  
ANISOU  460  CG2 ILE A  57     5222   3986   7200   -594   1721   -153       C  
ATOM    461  CD1 ILE A  57     105.226  23.165 123.063  1.00 52.63           C  
ANISOU  461  CD1 ILE A  57     6734   5122   8139   -677   1909     13       C  
ATOM    462  N   ASN A  58     105.629  18.482 123.936  1.00 41.96           N  
ANISOU  462  N   ASN A  58     5302   3892   6749   -554   1824   -123       N  
ATOM    463  CA  ASN A  58     106.518  17.447 123.450  1.00 41.61           C  
ANISOU  463  CA  ASN A  58     5229   3829   6750   -551   1922   -164       C  
ATOM    464  C   ASN A  58     107.666  18.266 122.813  1.00 45.65           C  
ANISOU  464  C   ASN A  58     5699   4288   7359   -598   2056   -175       C  
ATOM    465  O   ASN A  58     107.421  19.025 121.868  1.00 44.79           O  
ANISOU  465  O   ASN A  58     5679   4159   7181   -642   2128   -132       O  
ATOM    466  CB  ASN A  58     105.796  16.589 122.410  1.00 47.11           C  
ANISOU  466  CB  ASN A  58     6055   4543   7302   -559   1966   -149       C  
ATOM    467  CG  ASN A  58     106.621  15.481 121.798  1.00 65.32           C  
ANISOU  467  CG  ASN A  58     8346   6828   9645   -559   2078   -197       C  
ATOM    468  ND2 ASN A  58     105.942  14.457 121.319  1.00 59.67           N  
ANISOU  468  ND2 ASN A  58     7714   6134   8825   -551   2079   -203       N  
ATOM    469  OD1 ASN A  58     107.850  15.542 121.712  1.00 60.09           O  
ANISOU  469  OD1 ASN A  58     7597   6128   9109   -567   2169   -232       O  
ATOM    470  N   ILE A  59     108.887  18.158 123.370  1.00 43.49           N  
ANISOU  470  N   ILE A  59     5287   3992   7246   -586   2084   -229       N  
ATOM    471  CA  ILE A  59     110.036  18.953 122.889  1.00 46.67           C  
ANISOU  471  CA  ILE A  59     5629   4342   7763   -632   2210   -248       C  
ATOM    472  C   ILE A  59     110.556  18.504 121.506  1.00 52.95           C  
ANISOU  472  C   ILE A  59     6488   5106   8526   -667   2379   -251       C  
ATOM    473  O   ILE A  59     111.215  19.296 120.832  1.00 54.35           O  
ANISOU  473  O   ILE A  59     6661   5239   8751   -718   2499   -244       O  
ATOM    474  CB  ILE A  59     111.193  19.052 123.940  1.00 51.19           C  
ANISOU  474  CB  ILE A  59     6020   4906   8523   -612   2181   -310       C  
ATOM    475  CG1 ILE A  59     111.863  17.680 124.222  1.00 52.81           C  
ANISOU  475  CG1 ILE A  59     6147   5124   8794   -562   2187   -358       C  
ATOM    476  CG2 ILE A  59     110.705  19.736 125.224  1.00 52.51           C  
ANISOU  476  CG2 ILE A  59     6131   5106   8714   -590   2028   -310       C  
ATOM    477  CD1 ILE A  59     113.255  17.735 124.864  1.00 62.89           C  
ANISOU  477  CD1 ILE A  59     7245   6385  10264   -551   2206   -420       C  
ATOM    478  N   THR A  60     110.249  17.272 121.079  1.00 50.70           N  
ANISOU  478  N   THR A  60     6262   4843   8161   -645   2396   -263       N  
ATOM    479  CA  THR A  60     110.721  16.748 119.790  1.00 51.93           C  
ANISOU  479  CA  THR A  60     6478   4975   8279   -678   2557   -279       C  
ATOM    480  C   THR A  60     109.925  17.289 118.574  1.00 55.76           C  
ANISOU  480  C   THR A  60     7126   5469   8592   -727   2618   -218       C  
ATOM    481  O   THR A  60     110.508  17.411 117.494  1.00 57.93           O  
ANISOU  481  O   THR A  60     7440   5719   8853   -771   2770   -220       O  
ATOM    482  CB  THR A  60     110.805  15.210 119.784  1.00 58.94           C  
ANISOU  482  CB  THR A  60     7356   5874   9166   -637   2563   -326       C  
ATOM    483  CG2 THR A  60     111.655  14.651 120.932  1.00 57.29           C  
ANISOU  483  CG2 THR A  60     6985   5655   9127   -582   2509   -375       C  
ATOM    484  OG1 THR A  60     109.495  14.645 119.808  1.00 60.33           O  
ANISOU  484  OG1 THR A  60     7637   6093   9191   -617   2467   -300       O  
ATOM    485  N   ASN A  61     108.639  17.653 118.746  1.00 47.84           N  
ANISOU  485  N   ASN A  61     6213   4506   7461   -719   2503   -163       N  
ATOM    486  CA  ASN A  61     107.814  18.162 117.637  1.00 46.75           C  
ANISOU  486  CA  ASN A  61     6225   4384   7151   -756   2543    -98       C  
ATOM    487  C   ASN A  61     107.102  19.497 117.927  1.00 47.27           C  
ANISOU  487  C   ASN A  61     6324   4448   7187   -765   2465    -25       C  
ATOM    488  O   ASN A  61     106.318  19.957 117.089  1.00 47.07           O  
ANISOU  488  O   ASN A  61     6422   4443   7018   -788   2480     40       O  
ATOM    489  CB  ASN A  61     106.794  17.090 117.189  1.00 50.29           C  
ANISOU  489  CB  ASN A  61     6781   4888   7439   -742   2501   -103       C  
ATOM    490  CG  ASN A  61     105.791  16.690 118.251  1.00 67.02           C  
ANISOU  490  CG  ASN A  61     8886   7046   9534   -693   2328   -101       C  
ATOM    491  ND2 ASN A  61     105.014  15.646 117.975  1.00 59.87           N  
ANISOU  491  ND2 ASN A  61     8051   6179   8516   -680   2294   -119       N  
ATOM    492  OD1 ASN A  61     105.666  17.325 119.308  1.00 56.62           O  
ANISOU  492  OD1 ASN A  61     7498   5723   8291   -670   2226    -86       O  
ATOM    493  N   ASN A  62     107.359  20.107 119.112  1.00 41.71           N  
ANISOU  493  N   ASN A  62     5508   3724   6617   -746   2382    -38       N  
ATOM    494  CA  ASN A  62     106.793  21.394 119.534  1.00 40.77           C  
ANISOU  494  CA  ASN A  62     5398   3592   6501   -752   2311     17       C  
ATOM    495  C   ASN A  62     105.240  21.398 119.571  1.00 45.20           C  
ANISOU  495  C   ASN A  62     6065   4206   6904   -729   2188     72       C  
ATOM    496  O   ASN A  62     104.587  22.428 119.338  1.00 45.11           O  
ANISOU  496  O   ASN A  62     6116   4184   6840   -742   2167    140       O  
ATOM    497  CB  ASN A  62     107.374  22.565 118.678  1.00 43.65           C  
ANISOU  497  CB  ASN A  62     5789   3898   6900   -808   2446     64       C  
ATOM    498  CG  ASN A  62     107.239  23.940 119.306  1.00 56.31           C  
ANISOU  498  CG  ASN A  62     7351   5460   8586   -817   2398     96       C  
ATOM    499  ND2 ASN A  62     107.513  24.970 118.527  1.00 52.95           N  
ANISOU  499  ND2 ASN A  62     6968   4979   8170   -862   2508    154       N  
ATOM    500  OD1 ASN A  62     106.875  24.092 120.482  1.00 44.02           O  
ANISOU  500  OD1 ASN A  62     5725   3918   7082   -785   2266     71       O  
ATOM    501  N   GLU A  63     104.652  20.244 119.909  1.00 41.81           N  
ANISOU  501  N   GLU A  63     5650   3828   6410   -693   2107     42       N  
ATOM    502  CA  GLU A  63     103.204  20.102 119.995  1.00 41.03           C  
ANISOU  502  CA  GLU A  63     5638   3781   6171   -671   1991     80       C  
ATOM    503  C   GLU A  63     102.750  20.041 121.445  1.00 41.38           C  
ANISOU  503  C   GLU A  63     5603   3846   6274   -627   1841     58       C  
ATOM    504  O   GLU A  63     103.381  19.361 122.256  1.00 38.22           O  
ANISOU  504  O   GLU A  63     5104   3447   5972   -601   1818      0       O  
ATOM    505  CB  GLU A  63     102.742  18.834 119.244  1.00 43.07           C  
ANISOU  505  CB  GLU A  63     5982   4085   6300   -668   2011     62       C  
ATOM    506  CG  GLU A  63     102.684  19.037 117.734  1.00 57.97           C  
ANISOU  506  CG  GLU A  63     7985   5976   8063   -712   2126    101       C  
ATOM    507  CD  GLU A  63     101.769  18.111 116.951  1.00 91.96           C  
ANISOU  507  CD  GLU A  63    12402  10342  12197   -714   2113     97       C  
ATOM    508  OE1 GLU A  63     101.129  17.225 117.566  1.00 94.61           O  
ANISOU  508  OE1 GLU A  63    12724  10710  12513   -683   2016     62       O  
ATOM    509  OE2 GLU A  63     101.686  18.284 115.713  1.00 88.80           O1-
ANISOU  509  OE2 GLU A  63    12101   9960  11679   -750   2200    130       O1-
ATOM    510  N   LYS A  64     101.651  20.750 121.771  1.00 38.62           N  
ANISOU  510  N   LYS A  64     5297   3516   5861   -616   1742    105       N  
ATOM    511  CA  LYS A  64     101.079  20.711 123.111  1.00 37.34           C  
ANISOU  511  CA  LYS A  64     5073   3382   5734   -576   1601     87       C  
ATOM    512  C   LYS A  64     100.408  19.366 123.327  1.00 39.21           C  
ANISOU  512  C   LYS A  64     5336   3671   5891   -545   1536     63       C  
ATOM    513  O   LYS A  64      99.928  18.746 122.374  1.00 38.59           O  
ANISOU  513  O   LYS A  64     5352   3613   5696   -558   1573     76       O  
ATOM    514  CB  LYS A  64     100.064  21.846 123.339  1.00 40.30           C  
ANISOU  514  CB  LYS A  64     5486   3758   6067   -574   1523    141       C  
ATOM    515  CG  LYS A  64     100.692  23.244 123.421  1.00 45.67           C  
ANISOU  515  CG  LYS A  64     6120   4375   6856   -600   1572    157       C  
ATOM    516  CD  LYS A  64      99.696  24.243 124.015  1.00 63.98           C  
ANISOU  516  CD  LYS A  64     8450   6696   9165   -585   1473    192       C  
ATOM    517  CE  LYS A  64      98.970  25.064 122.967  1.00 84.38           C  
ANISOU  517  CE  LYS A  64    11145   9260  11655   -602   1507    282       C  
ATOM    518  NZ  LYS A  64      97.982  24.276 122.178  1.00100.35           N1+
ANISOU  518  NZ  LYS A  64    13279  11342  13506   -592   1481    319       N1+
ATOM    519  N   VAL A  65     100.459  18.881 124.565  1.00 34.21           N  
ANISOU  519  N   VAL A  65     4615   3056   5325   -507   1448     25       N  
ATOM    520  CA  VAL A  65      99.836  17.608 124.967  1.00 33.52           C  
ANISOU  520  CA  VAL A  65     4541   3011   5183   -474   1382      6       C  
ATOM    521  C   VAL A  65      99.318  17.826 126.372  1.00 35.30           C  
ANISOU  521  C   VAL A  65     4705   3266   5441   -437   1252      1       C  
ATOM    522  O   VAL A  65      99.595  18.854 126.995  1.00 33.41           O  
ANISOU  522  O   VAL A  65     4404   3015   5276   -438   1222      0       O  
ATOM    523  CB  VAL A  65     100.806  16.359 124.942  1.00 37.68           C  
ANISOU  523  CB  VAL A  65     5016   3524   5776   -459   1447    -44       C  
ATOM    524  CG1 VAL A  65     101.283  15.989 123.540  1.00 39.51           C  
ANISOU  524  CG1 VAL A  65     5314   3731   5967   -496   1583    -52       C  
ATOM    525  CG2 VAL A  65     101.976  16.505 125.921  1.00 37.29           C  
ANISOU  525  CG2 VAL A  65     4830   3456   5884   -437   1441    -81       C  
ATOM    526  N   VAL A  66      98.644  16.818 126.905  1.00 32.43           N  
ANISOU  526  N   VAL A  66     4349   2941   5034   -405   1180     -7       N  
ATOM    527  CA  VAL A  66      98.223  16.801 128.289  1.00 32.08           C  
ANISOU  527  CA  VAL A  66     4242   2931   5017   -367   1064    -14       C  
ATOM    528  C   VAL A  66      98.935  15.603 128.941  1.00 34.11           C  
ANISOU  528  C   VAL A  66     4425   3192   5342   -330   1063    -47       C  
ATOM    529  O   VAL A  66      98.985  14.522 128.351  1.00 33.11           O  
ANISOU  529  O   VAL A  66     4337   3055   5188   -328   1115    -55       O  
ATOM    530  CB  VAL A  66      96.681  16.747 128.430  1.00 36.05           C  
ANISOU  530  CB  VAL A  66     4818   3474   5405   -360    976     15       C  
ATOM    531  CG1 VAL A  66      96.281  16.442 129.861  1.00 35.51           C  
ANISOU  531  CG1 VAL A  66     4688   3446   5359   -318    869      5       C  
ATOM    532  CG2 VAL A  66      96.050  18.055 127.947  1.00 36.50           C  
ANISOU  532  CG2 VAL A  66     4929   3524   5414   -386    967     53       C  
ATOM    533  N   VAL A  67      99.516  15.806 130.124  1.00 31.47           N  
ANISOU  533  N   VAL A  67     3986   2874   5099   -300   1006    -67       N  
ATOM    534  CA  VAL A  67     100.219  14.739 130.837  1.00 30.93           C  
ANISOU  534  CA  VAL A  67     3838   2814   5101   -256    995    -88       C  
ATOM    535  C   VAL A  67      99.502  14.494 132.172  1.00 33.02           C  
ANISOU  535  C   VAL A  67     4073   3134   5341   -213    870    -77       C  
ATOM    536  O   VAL A  67      99.335  15.422 132.958  1.00 32.14           O  
ANISOU  536  O   VAL A  67     3920   3052   5241   -212    801    -83       O  
ATOM    537  CB  VAL A  67     101.743  15.042 131.027  1.00 35.90           C  
ANISOU  537  CB  VAL A  67     4355   3419   5865   -253   1044   -124       C  
ATOM    538  CG1 VAL A  67     102.403  13.990 131.942  1.00 36.14           C  
ANISOU  538  CG1 VAL A  67     4293   3469   5969   -196   1009   -136       C  
ATOM    539  CG2 VAL A  67     102.474  15.074 129.670  1.00 36.33           C  
ANISOU  539  CG2 VAL A  67     4442   3418   5944   -294   1182   -134       C  
ATOM    540  N   LYS A  68      99.102  13.242 132.421  1.00 29.43           N  
ANISOU  540  N   LYS A  68     3637   2691   4854   -181    851    -63       N  
ATOM    541  CA  LYS A  68      98.451  12.862 133.670  1.00 29.00           C  
ANISOU  541  CA  LYS A  68     3556   2687   4774   -139    745    -45       C  
ATOM    542  C   LYS A  68      99.424  11.991 134.468  1.00 32.23           C  
ANISOU  542  C   LYS A  68     3870   3105   5271    -85    735    -49       C  
ATOM    543  O   LYS A  68      99.709  10.850 134.086  1.00 31.48           O  
ANISOU  543  O   LYS A  68     3787   2976   5197    -67    790    -42       O  
ATOM    544  CB  LYS A  68      97.144  12.114 133.377  1.00 29.74           C  
ANISOU  544  CB  LYS A  68     3748   2788   4764   -143    729    -20       C  
ATOM    545  CG  LYS A  68      96.382  11.706 134.614  1.00 33.05           C  
ANISOU  545  CG  LYS A  68     4149   3257   5151   -104    632      3       C  
ATOM    546  CD  LYS A  68      95.225  10.846 134.129  1.00 35.81           C  
ANISOU  546  CD  LYS A  68     4591   3599   5418   -115    640     21       C  
ATOM    547  CE  LYS A  68      94.287  10.463 135.206  1.00 40.18           C  
ANISOU  547  CE  LYS A  68     5143   4197   5926    -87    555     47       C  
ATOM    548  NZ  LYS A  68      93.077   9.843 134.607  1.00 27.01           N1+
ANISOU  548  NZ  LYS A  68     3565   2519   4178   -111    564     54       N1+
ATOM    549  N   ILE A  69      99.922  12.530 135.574  1.00 31.31           N  
ANISOU  549  N   ILE A  69     3660   3033   5205    -59    665    -60       N  
ATOM    550  CA  ILE A  69     100.882  11.828 136.424  1.00 33.52           C  
ANISOU  550  CA  ILE A  69     3838   3332   5565     -3    640    -59       C  
ATOM    551  C   ILE A  69     100.096  10.974 137.433  1.00 40.15           C  
ANISOU  551  C   ILE A  69     4688   4219   6348     45    558    -16       C  
ATOM    552  O   ILE A  69      99.271  11.505 138.165  1.00 36.79           O  
ANISOU  552  O   ILE A  69     4276   3846   5856     45    478     -9       O  
ATOM    553  CB  ILE A  69     101.878  12.832 137.070  1.00 37.99           C  
ANISOU  553  CB  ILE A  69     4289   3930   6213     -2    605    -99       C  
ATOM    554  CG1 ILE A  69     102.710  13.538 135.947  1.00 39.18           C  
ANISOU  554  CG1 ILE A  69     4432   4020   6432    -53    709   -137       C  
ATOM    555  CG2 ILE A  69     102.799  12.105 138.070  1.00 38.72           C  
ANISOU  555  CG2 ILE A  69     4271   4062   6380     64    558    -93       C  
ATOM    556  CD1 ILE A  69     103.636  14.672 136.410  1.00 54.34           C  
ANISOU  556  CD1 ILE A  69     6247   5960   8441    -68    690   -186       C  
ATOM    557  N   LEU A  70     100.350   9.660 137.446  1.00 40.17           N  
ANISOU  557  N   LEU A  70     4686   4195   6381     88    587     13       N  
ATOM    558  CA  LEU A  70      99.617   8.699 138.282  1.00 42.56           C  
ANISOU  558  CA  LEU A  70     5007   4526   6637    133    529     64       C  
ATOM    559  C   LEU A  70     100.347   8.332 139.580  1.00 53.79           C  
ANISOU  559  C   LEU A  70     6325   6004   8110    204    458     90       C  
ATOM    560  O   LEU A  70     101.473   7.840 139.527  1.00 54.65           O  
ANISOU  560  O   LEU A  70     6361   6089   8315    239    492     90       O  
ATOM    561  CB  LEU A  70      99.331   7.417 137.463  1.00 42.60           C  
ANISOU  561  CB  LEU A  70     5082   4462   6644    135    612     84       C  
ATOM    562  CG  LEU A  70      98.620   7.563 136.117  1.00 46.72           C  
ANISOU  562  CG  LEU A  70     5711   4935   7107     69    685     57       C  
ATOM    563  CD1 LEU A  70      98.722   6.282 135.326  1.00 48.51           C  
ANISOU  563  CD1 LEU A  70     5978   5090   7363     73    775     58       C  
ATOM    564  CD2 LEU A  70      97.160   7.961 136.286  1.00 45.85           C  
ANISOU  564  CD2 LEU A  70     5677   4861   6883     40    626     70       C  
ATOM    565  N   LYS A  71      99.694   8.548 140.739  1.00 55.21           N  
ANISOU  565  N   LYS A  71     6495   6260   8222    226    359    115       N  
ATOM    566  CA  LYS A  71     100.232   8.165 142.057  1.00 57.66           C  
ANISOU  566  CA  LYS A  71     6715   6640   8554    297    279    149       C  
ATOM    567  C   LYS A  71      99.988   6.646 142.150  1.00 63.82           C  
ANISOU  567  C   LYS A  71     7528   7380   9341    347    306    219       C  
ATOM    568  O   LYS A  71      98.823   6.240 142.076  1.00 63.04           O  
ANISOU  568  O   LYS A  71     7518   7268   9168    330    311    248       O  
ATOM    569  CB  LYS A  71      99.507   8.926 143.190  1.00 60.74           C  
ANISOU  569  CB  LYS A  71     7098   7124   8854    296    174    148       C  
ATOM    570  CG  LYS A  71      99.627  10.444 143.076  1.00 81.64           C  
ANISOU  570  CG  LYS A  71     9721   9797  11501    244    154     74       C  
ATOM    571  CD  LYS A  71      98.598  11.176 143.928  1.00 94.11           C  
ANISOU  571  CD  LYS A  71    11325  11450  12983    230     73     65       C  
ATOM    572  CE  LYS A  71      98.646  12.661 143.691  1.00106.51           C  
ANISOU  572  CE  LYS A  71    12880  13024  14564    174     67     -8       C  
ATOM    573  NZ  LYS A  71      97.658  13.387 144.531  1.00117.80           N1+
ANISOU  573  NZ  LYS A  71    14328  14522  15909    161     -6    -24       N1+
ATOM    574  N   PRO A  72     101.048   5.788 142.192  1.00 63.39           N  
ANISOU  574  N   PRO A  72     7405   7296   9383    402    336    245       N  
ATOM    575  CA  PRO A  72     100.820   4.331 142.094  1.00 64.13           C  
ANISOU  575  CA  PRO A  72     7536   7328   9502    444    383    308       C  
ATOM    576  C   PRO A  72     100.247   3.632 143.339  1.00 70.77           C  
ANISOU  576  C   PRO A  72     8378   8221  10288    504    309    390       C  
ATOM    577  O   PRO A  72     100.855   2.689 143.857  1.00 72.49           O  
ANISOU  577  O   PRO A  72     8543   8431  10568    577    305    453       O  
ATOM    578  CB  PRO A  72     102.198   3.781 141.701  1.00 66.72           C  
ANISOU  578  CB  PRO A  72     7783   7604   9963    484    442    303       C  
ATOM    579  CG  PRO A  72     103.162   4.764 142.243  1.00 71.25           C  
ANISOU  579  CG  PRO A  72     8247   8250  10572    495    379    267       C  
ATOM    580  CD  PRO A  72     102.494   6.108 142.194  1.00 65.84           C  
ANISOU  580  CD  PRO A  72     7602   7615   9800    425    340    212       C  
ATOM    581  N   VAL A  73      99.030   4.027 143.749  1.00 66.24           N  
ANISOU  581  N   VAL A  73     7870   7695   9603    473    262    398       N  
ATOM    582  CA  VAL A  73      98.299   3.461 144.883  1.00 66.47           C  
ANISOU  582  CA  VAL A  73     7916   7775   9563    517    200    473       C  
ATOM    583  C   VAL A  73      97.958   1.967 144.632  1.00 70.24           C  
ANISOU  583  C   VAL A  73     8445   8165  10078    546    270    540       C  
ATOM    584  O   VAL A  73      97.977   1.158 145.568  1.00 71.01           O  
ANISOU  584  O   VAL A  73     8520   8285  10176    613    238    624       O  
ATOM    585  CB  VAL A  73      97.067   4.344 145.213  1.00 69.99           C  
ANISOU  585  CB  VAL A  73     8421   8283   9891    466    149    447       C  
ATOM    586  CG1 VAL A  73      96.011   3.588 146.006  1.00 69.89           C  
ANISOU  586  CG1 VAL A  73     8460   8292   9805    489    125    521       C  
ATOM    587  CG2 VAL A  73      97.486   5.608 145.953  1.00 70.05           C  
ANISOU  587  CG2 VAL A  73     8356   8393   9867    463     61    403       C  
ATOM    588  N   LYS A  74      97.700   1.618 143.357  1.00 64.78           N  
ANISOU  588  N   LYS A  74     7817   7374   9421    496    368    500       N  
ATOM    589  CA  LYS A  74      97.415   0.269 142.883  1.00 64.08           C  
ANISOU  589  CA  LYS A  74     7779   7185   9382    509    452    537       C  
ATOM    590  C   LYS A  74      97.873   0.140 141.429  1.00 63.75           C  
ANISOU  590  C   LYS A  74     7760   7051   9411    464    557    469       C  
ATOM    591  O   LYS A  74      97.467   0.938 140.574  1.00 62.70           O  
ANISOU  591  O   LYS A  74     7677   6918   9230    392    577    398       O  
ATOM    592  CB  LYS A  74      95.919  -0.069 143.015  1.00 66.79           C  
ANISOU  592  CB  LYS A  74     8215   7523   9639    474    452    560       C  
ATOM    593  CG  LYS A  74      95.585  -0.859 144.281  1.00 87.90           C  
ANISOU  593  CG  LYS A  74    10878  10227  12294    539    408    661       C  
ATOM    594  CD  LYS A  74      94.080  -1.021 144.490  1.00 99.47           C  
ANISOU  594  CD  LYS A  74    12426  11699  13670    499    403    676       C  
ATOM    595  CE  LYS A  74      93.505  -2.229 143.790  1.00111.73           C  
ANISOU  595  CE  LYS A  74    14045  13137  15272    477    501    686       C  
ATOM    596  NZ  LYS A  74      92.031  -2.321 143.966  1.00120.96           N1+
ANISOU  596  NZ  LYS A  74    15285  14316  16358    432    495    691       N1+
ATOM    597  N   LYS A  75      98.746  -0.848 141.158  1.00 57.55           N  
ANISOU  597  N   LYS A  75     6937   6189   8741    511    625    489       N  
ATOM    598  CA  LYS A  75      99.241  -1.132 139.816  1.00 55.13           C  
ANISOU  598  CA  LYS A  75     6649   5791   8508    475    735    424       C  
ATOM    599  C   LYS A  75      98.076  -1.652 138.970  1.00 50.54           C  
ANISOU  599  C   LYS A  75     6179   5145   7879    411    803    394       C  
ATOM    600  O   LYS A  75      97.992  -1.329 137.789  1.00 47.65           O  
ANISOU  600  O   LYS A  75     5860   4746   7499    346    867    318       O  
ATOM    601  CB  LYS A  75     100.396  -2.146 139.857  1.00 59.28           C  
ANISOU  601  CB  LYS A  75     7102   6248   9176    548    791    458       C  
ATOM    602  CG  LYS A  75     101.753  -1.481 140.022  1.00 77.54           C  
ANISOU  602  CG  LYS A  75     9305   8601  11555    582    763    438       C  
ATOM    603  CD  LYS A  75     102.876  -2.492 140.203  1.00 91.49           C  
ANISOU  603  CD  LYS A  75    10987  10310  13467    666    805    482       C  
ATOM    604  CE  LYS A  75     104.239  -1.840 140.257  1.00105.10           C  
ANISOU  604  CE  LYS A  75    12595  12071  15268    694    786    451       C  
ATOM    605  NZ  LYS A  75     104.421  -1.013 141.482  1.00114.93           N1+
ANISOU  605  NZ  LYS A  75    13768  13443  16455    727    650    484       N1+
ATOM    606  N   LYS A  76      97.166  -2.424 139.598  1.00 45.76           N  
ANISOU  606  N   LYS A  76     5614   4529   7245    429    786    453       N  
ATOM    607  CA  LYS A  76      95.958  -3.007 139.000  1.00 44.35           C  
ANISOU  607  CA  LYS A  76     5531   4296   7024    372    838    430       C  
ATOM    608  C   LYS A  76      95.083  -1.898 138.379  1.00 43.07           C  
ANISOU  608  C   LYS A  76     5432   4189   6745    288    810    363       C  
ATOM    609  O   LYS A  76      94.628  -2.037 137.243  1.00 40.01           O  
ANISOU  609  O   LYS A  76     5110   3754   6339    225    877    297       O  
ATOM    610  CB  LYS A  76      95.164  -3.761 140.086  1.00 47.75           C  
ANISOU  610  CB  LYS A  76     5977   4732   7434    410    801    517       C  
ATOM    611  CG  LYS A  76      94.642  -5.113 139.649  1.00 73.93           C  
ANISOU  611  CG  LYS A  76     9345   7937  10809    400    893    524       C  
ATOM    612  CD  LYS A  76      93.829  -5.813 140.750  1.00 88.48           C  
ANISOU  612  CD  LYS A  76    11202   9783  12634    435    862    616       C  
ATOM    613  CE  LYS A  76      94.683  -6.582 141.737  1.00103.23           C  
ANISOU  613  CE  LYS A  76    13001  11631  14590    538    854    723       C  
ATOM    614  NZ  LYS A  76      93.856  -7.264 142.769  1.00112.22           N1+
ANISOU  614  NZ  LYS A  76    14163  12771  15705    569    832    820       N1+
ATOM    615  N   LYS A  77      94.874  -0.802 139.131  1.00 39.51           N  
ANISOU  615  N   LYS A  77     4957   3837   6217    290    711    377       N  
ATOM    616  CA  LYS A  77      94.095   0.364 138.713  1.00 38.55           C  
ANISOU  616  CA  LYS A  77     4882   3771   5993    223    673    326       C  
ATOM    617  C   LYS A  77      94.765   1.073 137.530  1.00 39.77           C  
ANISOU  617  C   LYS A  77     5041   3908   6162    179    723    253       C  
ATOM    618  O   LYS A  77      94.074   1.513 136.618  1.00 37.70           O  
ANISOU  618  O   LYS A  77     4847   3644   5835    114    744    203       O  
ATOM    619  CB  LYS A  77      93.900   1.338 139.890  1.00 41.93           C  
ANISOU  619  CB  LYS A  77     5271   4303   6357    245    562    357       C  
ATOM    620  CG  LYS A  77      92.448   1.773 140.045  1.00 60.99           C  
ANISOU  620  CG  LYS A  77     7749   6760   8665    199    517    351       C  
ATOM    621  CD  LYS A  77      92.247   2.826 141.143  1.00 70.08           C  
ANISOU  621  CD  LYS A  77     8862   8012   9752    215    415    367       C  
ATOM    622  CE  LYS A  77      92.453   4.258 140.689  1.00 70.20           C  
ANISOU  622  CE  LYS A  77     8868   8067   9739    176    388    308       C  
ATOM    623  NZ  LYS A  77      91.366   4.743 139.798  1.00 72.43           N1+
ANISOU  623  NZ  LYS A  77     9227   8339   9953    108    403    265       N1+
ATOM    624  N   ILE A  78      96.108   1.171 137.544  1.00 39.09           N  
ANISOU  624  N   ILE A  78     4880   3811   6161    217    743    251       N  
ATOM    625  CA  ILE A  78      96.882   1.777 136.457  1.00 38.31           C  
ANISOU  625  CA  ILE A  78     4778   3690   6091    179    804    188       C  
ATOM    626  C   ILE A  78      96.715   0.932 135.183  1.00 38.06           C  
ANISOU  626  C   ILE A  78     4812   3572   6077    139    915    142       C  
ATOM    627  O   ILE A  78      96.377   1.472 134.123  1.00 36.15           O  
ANISOU  627  O   ILE A  78     4632   3329   5777     75    952     88       O  
ATOM    628  CB  ILE A  78      98.367   2.023 136.862  1.00 42.93           C  
ANISOU  628  CB  ILE A  78     5254   4283   6774    231    799    195       C  
ATOM    629  CG1 ILE A  78      98.445   3.111 137.980  1.00 43.55           C  
ANISOU  629  CG1 ILE A  78     5273   4459   6814    251    685    215       C  
ATOM    630  CG2 ILE A  78      99.233   2.402 135.647  1.00 44.96           C  
ANISOU  630  CG2 ILE A  78     5507   4498   7078    193    889    130       C  
ATOM    631  CD1 ILE A  78      99.831   3.283 138.620  1.00 53.19           C  
ANISOU  631  CD1 ILE A  78     6374   5706   8128    309    659    226       C  
ATOM    632  N   LYS A  79      96.877  -0.399 135.311  1.00 33.84           N  
ANISOU  632  N   LYS A  79     4270   2969   5617    177    967    166       N  
ATOM    633  CA  LYS A  79      96.734  -1.341 134.186  1.00 32.49           C  
ANISOU  633  CA  LYS A  79     4157   2710   5476    141   1078    115       C  
ATOM    634  C   LYS A  79      95.319  -1.278 133.602  1.00 33.20           C  
ANISOU  634  C   LYS A  79     4347   2813   5454     70   1073     81       C  
ATOM    635  O   LYS A  79      95.156  -1.314 132.380  1.00 31.43           O  
ANISOU  635  O   LYS A  79     4180   2561   5199     12   1144     12       O  
ATOM    636  CB  LYS A  79      97.037  -2.769 134.637  1.00 34.92           C  
ANISOU  636  CB  LYS A  79     4435   2941   5892    200   1123    157       C  
ATOM    637  CG  LYS A  79      98.522  -3.060 134.790  1.00 44.33           C  
ANISOU  637  CG  LYS A  79     5533   4095   7214    265   1163    172       C  
ATOM    638  CD  LYS A  79      98.726  -4.532 135.164  1.00 50.93           C  
ANISOU  638  CD  LYS A  79     6347   4841   8161    325   1215    217       C  
ATOM    639  CE  LYS A  79     100.188  -4.902 135.100  1.00 68.66           C  
ANISOU  639  CE  LYS A  79     8503   7037  10546    385   1270    220       C  
ATOM    640  NZ  LYS A  79     100.379  -6.373 135.066  1.00 83.68           N1+
ANISOU  640  NZ  LYS A  79    10399   8828  12570    430   1355    243       N1+
ATOM    641  N   ARG A  80      94.301  -1.167 134.466  1.00 31.18           N  
ANISOU  641  N   ARG A  80     4109   2606   5136     75    990    126       N  
ATOM    642  CA  ARG A  80      92.908  -1.069 134.019  1.00 29.59           C  
ANISOU  642  CA  ARG A  80     3988   2422   4832     12    974     95       C  
ATOM    643  C   ARG A  80      92.685   0.181 133.171  1.00 30.89           C  
ANISOU  643  C   ARG A  80     4191   2641   4904    -46    957     47       C  
ATOM    644  O   ARG A  80      92.186   0.070 132.049  1.00 30.74           O  
ANISOU  644  O   ARG A  80     4239   2606   4835   -105   1005    -12       O  
ATOM    645  CB  ARG A  80      91.931  -1.120 135.204  1.00 29.35           C  
ANISOU  645  CB  ARG A  80     3956   2437   4758     33    889    157       C  
ATOM    646  CG  ARG A  80      90.463  -1.243 134.769  1.00 26.95           C  
ANISOU  646  CG  ARG A  80     3730   2141   4369    -30    882    124       C  
ATOM    647  CD  ARG A  80      89.535  -1.300 135.966  1.00 28.85           C  
ANISOU  647  CD  ARG A  80     3963   2424   4575     -9    807    184       C  
ATOM    648  NE  ARG A  80      89.504  -0.014 136.672  1.00 28.51           N  
ANISOU  648  NE  ARG A  80     3890   2472   4471      5    713    210       N  
ATOM    649  CZ  ARG A  80      88.919   0.167 137.851  1.00 33.97           C  
ANISOU  649  CZ  ARG A  80     4562   3217   5128     32    641    263       C  
ATOM    650  NH1 ARG A  80      88.329  -0.849 138.468  1.00 31.42           N1+
ANISOU  650  NH1 ARG A  80     4249   2865   4826     49    653    306       N1+
ATOM    651  NH2 ARG A  80      88.906   1.372 138.415  1.00 29.39           N  
ANISOU  651  NH2 ARG A  80     3954   2717   4494     40    562    271       N  
ATOM    652  N   GLU A  81      93.081   1.354 133.685  1.00 26.75           N  
ANISOU  652  N   GLU A  81     3625   2180   4361    -29    890     70       N  
ATOM    653  CA  GLU A  81      92.905   2.611 132.945  1.00 26.02           C  
ANISOU  653  CA  GLU A  81     3564   2131   4190    -79    874     35       C  
ATOM    654  C   GLU A  81      93.640   2.584 131.596  1.00 29.71           C  
ANISOU  654  C   GLU A  81     4059   2556   4675   -113    973    -21       C  
ATOM    655  O   GLU A  81      93.072   2.982 130.565  1.00 28.00           O  
ANISOU  655  O   GLU A  81     3911   2353   4376   -171    994    -61       O  
ATOM    656  CB  GLU A  81      93.364   3.813 133.779  1.00 26.41           C  
ANISOU  656  CB  GLU A  81     3552   2242   4241    -51    797     65       C  
ATOM    657  CG  GLU A  81      93.092   5.126 133.052  1.00 29.32           C  
ANISOU  657  CG  GLU A  81     3959   2646   4536   -101    782     37       C  
ATOM    658  CD  GLU A  81      93.341   6.370 133.859  1.00 31.62           C  
ANISOU  658  CD  GLU A  81     4194   2993   4825    -84    707     56       C  
ATOM    659  OE1 GLU A  81      93.638   6.240 135.069  1.00 29.00           O  
ANISOU  659  OE1 GLU A  81     3797   2687   4534    -33    652     89       O  
ATOM    660  OE2 GLU A  81      93.180   7.476 133.295  1.00 32.61           O1-
ANISOU  660  OE2 GLU A  81     4346   3140   4906   -120    700     40       O1-
ATOM    661  N   ILE A  82      94.887   2.089 131.603  1.00 27.64           N  
ANISOU  661  N   ILE A  82     3738   2245   4518    -78   1036    -24       N  
ATOM    662  CA  ILE A  82      95.710   2.018 130.378  1.00 27.80           C  
ANISOU  662  CA  ILE A  82     3773   2222   4567   -107   1142    -79       C  
ATOM    663  C   ILE A  82      95.068   1.092 129.351  1.00 30.07           C  
ANISOU  663  C   ILE A  82     4142   2466   4817   -154   1216   -133       C  
ATOM    664  O   ILE A  82      94.939   1.494 128.199  1.00 28.87           O  
ANISOU  664  O   ILE A  82     4050   2325   4596   -209   1263   -181       O  
ATOM    665  CB  ILE A  82      97.180   1.663 130.679  1.00 31.52           C  
ANISOU  665  CB  ILE A  82     4155   2649   5172    -54   1192    -72       C  
ATOM    666  CG1 ILE A  82      97.877   2.863 131.384  1.00 32.32           C  
ANISOU  666  CG1 ILE A  82     4181   2805   5294    -29   1126    -43       C  
ATOM    667  CG2 ILE A  82      97.930   1.250 129.382  1.00 33.63           C  
ANISOU  667  CG2 ILE A  82     4443   2856   5478    -86   1323   -136       C  
ATOM    668  CD1 ILE A  82      99.240   2.534 131.975  1.00 37.75           C  
ANISOU  668  CD1 ILE A  82     4761   3466   6115     34   1144    -26       C  
ATOM    669  N   LYS A  83      94.655  -0.124 129.755  1.00 28.54           N  
ANISOU  669  N   LYS A  83     3950   2227   4667   -134   1228   -125       N  
ATOM    670  CA  LYS A  83      94.049  -1.067 128.818  1.00 26.91           C  
ANISOU  670  CA  LYS A  83     3814   1975   4437   -181   1302   -188       C  
ATOM    671  C   LYS A  83      92.782  -0.489 128.201  1.00 29.11           C  
ANISOU  671  C   LYS A  83     4173   2315   4573   -246   1257   -216       C  
ATOM    672  O   LYS A  83      92.577  -0.618 126.998  1.00 28.43           O  
ANISOU  672  O   LYS A  83     4149   2224   4428   -302   1318   -283       O  
ATOM    673  CB  LYS A  83      93.778  -2.435 129.479  1.00 30.60           C  
ANISOU  673  CB  LYS A  83     4264   2376   4986   -147   1320   -168       C  
ATOM    674  CG  LYS A  83      93.260  -3.501 128.519  1.00 33.53           C  
ANISOU  674  CG  LYS A  83     4698   2687   5355   -197   1409   -245       C  
ATOM    675  CD  LYS A  83      94.382  -3.990 127.560  1.00 38.72           C  
ANISOU  675  CD  LYS A  83     5348   3279   6087   -203   1534   -309       C  
ATOM    676  CE  LYS A  83      93.817  -4.758 126.396  1.00 40.67           C  
ANISOU  676  CE  LYS A  83     5667   3488   6296   -271   1618   -407       C  
ATOM    677  NZ  LYS A  83      94.865  -5.213 125.458  1.00 44.92           N1+
ANISOU  677  NZ  LYS A  83     6202   3966   6900   -280   1746   -478       N1+
ATOM    678  N   ILE A  84      91.942   0.160 129.029  1.00 26.26           N  
ANISOU  678  N   ILE A  84     3809   2015   4155   -238   1150   -165       N  
ATOM    679  CA  ILE A  84      90.702   0.757 128.559  1.00 24.73           C  
ANISOU  679  CA  ILE A  84     3680   1881   3835   -291   1095   -184       C  
ATOM    680  C   ILE A  84      91.005   1.865 127.565  1.00 27.51           C  
ANISOU  680  C   ILE A  84     4065   2274   4112   -327   1109   -206       C  
ATOM    681  O   ILE A  84      90.392   1.900 126.506  1.00 28.04           O  
ANISOU  681  O   ILE A  84     4202   2363   4090   -382   1130   -254       O  
ATOM    682  CB  ILE A  84      89.858   1.219 129.775  1.00 26.13           C  
ANISOU  682  CB  ILE A  84     3834   2110   3985   -265    983   -122       C  
ATOM    683  CG1 ILE A  84      89.200  -0.041 130.422  1.00 26.19           C  
ANISOU  683  CG1 ILE A  84     3838   2076   4038   -252    986   -112       C  
ATOM    684  CG2 ILE A  84      88.829   2.283 129.393  1.00 25.69           C  
ANISOU  684  CG2 ILE A  84     3825   2128   3809   -306    914   -127       C  
ATOM    685  CD1 ILE A  84      88.484   0.206 131.797  1.00 24.91           C  
ANISOU  685  CD1 ILE A  84     3644   1956   3864   -218    890    -45       C  
ATOM    686  N   LEU A  85      91.951   2.763 127.896  1.00 24.15           N  
ANISOU  686  N   LEU A  85     3590   1861   3724   -297   1098   -172       N  
ATOM    687  CA  LEU A  85      92.318   3.856 126.992  1.00 24.38           C  
ANISOU  687  CA  LEU A  85     3648   1920   3697   -329   1120   -183       C  
ATOM    688  C   LEU A  85      92.894   3.330 125.677  1.00 29.66           C  
ANISOU  688  C   LEU A  85     4359   2551   4358   -367   1238   -246       C  
ATOM    689  O   LEU A  85      92.591   3.870 124.615  1.00 27.31           O  
ANISOU  689  O   LEU A  85     4126   2287   3962   -414   1260   -270       O  
ATOM    690  CB  LEU A  85      93.347   4.789 127.659  1.00 25.38           C  
ANISOU  690  CB  LEU A  85     3701   2053   3891   -291   1099   -143       C  
ATOM    691  CG  LEU A  85      92.790   5.733 128.715  1.00 28.78           C  
ANISOU  691  CG  LEU A  85     4101   2536   4297   -268    985    -92       C  
ATOM    692  CD1 LEU A  85      93.924   6.342 129.516  1.00 28.45           C  
ANISOU  692  CD1 LEU A  85     3970   2493   4346   -226    971    -65       C  
ATOM    693  CD2 LEU A  85      91.872   6.808 128.084  1.00 27.80           C  
ANISOU  693  CD2 LEU A  85     4040   2462   4058   -311    943    -87       C  
ATOM    694  N   GLU A  86      93.662   2.235 125.738  1.00 29.28           N  
ANISOU  694  N   GLU A  86     4278   2437   4413   -344   1316   -273       N  
ATOM    695  CA  GLU A  86      94.226   1.651 124.514  1.00 31.00           C  
ANISOU  695  CA  GLU A  86     4531   2615   4632   -380   1438   -344       C  
ATOM    696  C   GLU A  86      93.117   1.019 123.677  1.00 33.64           C  
ANISOU  696  C   GLU A  86     4951   2962   4870   -436   1452   -403       C  
ATOM    697  O   GLU A  86      93.078   1.221 122.468  1.00 32.96           O  
ANISOU  697  O   GLU A  86     4928   2900   4695   -487   1507   -453       O  
ATOM    698  CB  GLU A  86      95.319   0.632 124.855  1.00 34.09           C  
ANISOU  698  CB  GLU A  86     4856   2924   5174   -335   1518   -358       C  
ATOM    699  CG  GLU A  86      96.568   1.276 125.440  1.00 37.20           C  
ANISOU  699  CG  GLU A  86     5163   3310   5663   -288   1519   -316       C  
ATOM    700  CD  GLU A  86      97.744   0.347 125.697  1.00 65.09           C  
ANISOU  700  CD  GLU A  86     8620   6764   9346   -240   1598   -328       C  
ATOM    701  OE1 GLU A  86      97.532  -0.879 125.840  1.00 59.07           O  
ANISOU  701  OE1 GLU A  86     7860   5945   8639   -224   1631   -346       O  
ATOM    702  OE2 GLU A  86      98.882   0.860 125.795  1.00 56.17           O1-
ANISOU  702  OE2 GLU A  86     7426   5628   8291   -215   1626   -316       O1-
ATOM    703  N   ASN A  87      92.176   0.315 124.327  1.00 28.98           N  
ANISOU  703  N   ASN A  87     4361   2365   4286   -429   1398   -397       N  
ATOM    704  CA  ASN A  87      91.043  -0.299 123.641  1.00 28.60           C  
ANISOU  704  CA  ASN A  87     4382   2333   4152   -483   1400   -458       C  
ATOM    705  C   ASN A  87      90.168   0.747 122.936  1.00 32.10           C  
ANISOU  705  C   ASN A  87     4889   2867   4440   -530   1338   -458       C  
ATOM    706  O   ASN A  87      89.786   0.555 121.783  1.00 31.70           O  
ANISOU  706  O   ASN A  87     4905   2842   4297   -585   1378   -524       O  
ATOM    707  CB  ASN A  87      90.207  -1.131 124.627  1.00 26.85           C  
ANISOU  707  CB  ASN A  87     4137   2084   3980   -464   1349   -439       C  
ATOM    708  CG  ASN A  87      90.828  -2.462 124.985  1.00 37.26           C  
ANISOU  708  CG  ASN A  87     5417   3304   5438   -433   1430   -458       C  
ATOM    709  ND2 ASN A  87      90.195  -3.183 125.892  1.00 30.61           N  
ANISOU  709  ND2 ASN A  87     4552   2431   4649   -412   1394   -429       N  
ATOM    710  OD1 ASN A  87      91.840  -2.886 124.410  1.00 34.44           O  
ANISOU  710  OD1 ASN A  87     5049   2893   5144   -430   1532   -499       O  
ATOM    711  N   LEU A  88      89.882   1.869 123.620  1.00 28.57           N  
ANISOU  711  N   LEU A  88     4420   2470   3964   -504   1240   -383       N  
ATOM    712  CA  LEU A  88      88.994   2.945 123.128  1.00 26.70           C  
ANISOU  712  CA  LEU A  88     4234   2316   3594   -535   1167   -365       C  
ATOM    713  C   LEU A  88      89.645   3.966 122.220  1.00 31.39           C  
ANISOU  713  C   LEU A  88     4861   2940   4128   -552   1206   -354       C  
ATOM    714  O   LEU A  88      88.929   4.838 121.707  1.00 30.60           O  
ANISOU  714  O   LEU A  88     4808   2905   3913   -576   1153   -335       O  
ATOM    715  CB  LEU A  88      88.378   3.706 124.338  1.00 25.01           C  
ANISOU  715  CB  LEU A  88     3980   2135   3388   -497   1050   -291       C  
ATOM    716  CG  LEU A  88      87.502   2.851 125.264  1.00 27.77           C  
ANISOU  716  CG  LEU A  88     4305   2471   3775   -485   1001   -290       C  
ATOM    717  CD1 LEU A  88      86.962   3.690 126.402  1.00 26.54           C  
ANISOU  717  CD1 LEU A  88     4110   2354   3618   -450    895   -222       C  
ATOM    718  CD2 LEU A  88      86.360   2.193 124.495  1.00 28.82           C  
ANISOU  718  CD2 LEU A  88     4496   2628   3827   -540    999   -353       C  
ATOM    719  N   ARG A  89      90.984   3.925 122.089  1.00 29.45           N  
ANISOU  719  N   ARG A  89     4583   2645   3962   -536   1295   -360       N  
ATOM    720  CA  ARG A  89      91.726   4.958 121.332  1.00 30.29           C  
ANISOU  720  CA  ARG A  89     4710   2769   4029   -550   1341   -342       C  
ATOM    721  C   ARG A  89      91.139   5.182 119.929  1.00 34.73           C  
ANISOU  721  C   ARG A  89     5368   3390   4437   -608   1365   -375       C  
ATOM    722  O   ARG A  89      90.937   4.217 119.181  1.00 34.85           O  
ANISOU  722  O   ARG A  89     5425   3401   4413   -644   1423   -450       O  
ATOM    723  CB  ARG A  89      93.217   4.590 121.257  1.00 32.89           C  
ANISOU  723  CB  ARG A  89     4992   3032   4473   -533   1452   -364       C  
ATOM    724  CG  ARG A  89      94.116   5.714 120.708  1.00 37.12           C  
ANISOU  724  CG  ARG A  89     5530   3578   4999   -542   1502   -335       C  
ATOM    725  CD  ARG A  89      95.450   5.171 120.219  1.00 55.15           C  
ANISOU  725  CD  ARG A  89     7785   5803   7368   -543   1635   -382       C  
ATOM    726  NE  ARG A  89      96.374   4.815 121.302  1.00 73.79           N  
ANISOU  726  NE  ARG A  89    10041   8104   9890   -487   1640   -368       N  
ATOM    727  CZ  ARG A  89      96.647   3.571 121.696  1.00 92.20           C  
ANISOU  727  CZ  ARG A  89    12333  10380  12318   -461   1674   -403       C  
ATOM    728  NH1 ARG A  89      96.048   2.534 121.117  1.00 79.75           N1+
ANISOU  728  NH1 ARG A  89    10812   8792  10698   -490   1712   -464       N1+
ATOM    729  NH2 ARG A  89      97.511   3.356 122.680  1.00 81.64           N  
ANISOU  729  NH2 ARG A  89    10898   8998  11123   -405   1670   -378       N  
ATOM    730  N   GLY A  90      90.824   6.442 119.627  1.00 31.96           N  
ANISOU  730  N   GLY A  90     5049   3093   4001   -615   1316   -319       N  
ATOM    731  CA  GLY A  90      90.279   6.860 118.334  1.00 32.41           C  
ANISOU  731  CA  GLY A  90     5196   3216   3902   -662   1326   -329       C  
ATOM    732  C   GLY A  90      88.765   6.851 118.264  1.00 35.15           C  
ANISOU  732  C   GLY A  90     5583   3630   4142   -677   1220   -329       C  
ATOM    733  O   GLY A  90      88.197   7.311 117.275  1.00 35.04           O  
ANISOU  733  O   GLY A  90     5640   3685   3991   -709   1206   -325       O  
ATOM    734  N   GLY A  91      88.104   6.347 119.309  1.00 29.78           N  
ANISOU  734  N   GLY A  91     4856   2936   3523   -654   1146   -331       N  
ATOM    735  CA  GLY A  91      86.647   6.336 119.374  1.00 29.87           C  
ANISOU  735  CA  GLY A  91     4891   3007   3453   -668   1044   -332       C  
ATOM    736  C   GLY A  91      86.076   7.748 119.356  1.00 31.25           C  
ANISOU  736  C   GLY A  91     5080   3238   3555   -654    958   -252       C  
ATOM    737  O   GLY A  91      86.779   8.692 119.746  1.00 30.21           O  
ANISOU  737  O   GLY A  91     4919   3082   3476   -623    963   -189       O  
ATOM    738  N   PRO A  92      84.838   7.965 118.860  1.00 29.08           N  
ANISOU  738  N   PRO A  92     4849   3038   3162   -675    881   -252       N  
ATOM    739  CA  PRO A  92      84.326   9.347 118.791  1.00 28.45           C  
ANISOU  739  CA  PRO A  92     4784   3006   3020   -656    804   -169       C  
ATOM    740  C   PRO A  92      84.246  10.042 120.145  1.00 28.38           C  
ANISOU  740  C   PRO A  92     4704   2966   3112   -607    735   -108       C  
ATOM    741  O   PRO A  92      83.673   9.497 121.100  1.00 26.98           O  
ANISOU  741  O   PRO A  92     4481   2778   2994   -593    683   -126       O  
ATOM    742  CB  PRO A  92      82.948   9.193 118.141  1.00 31.58           C  
ANISOU  742  CB  PRO A  92     5224   3488   3288   -684    727   -192       C  
ATOM    743  CG  PRO A  92      82.562   7.757 118.402  1.00 37.28           C  
ANISOU  743  CG  PRO A  92     5927   4193   4044   -709    738   -284       C  
ATOM    744  CD  PRO A  92      83.860   7.002 118.312  1.00 32.67           C  
ANISOU  744  CD  PRO A  92     5337   3537   3537   -716    861   -328       C  
ATOM    745  N   ASN A  93      84.899  11.212 120.243  1.00 26.46           N  
ANISOU  745  N   ASN A  93     4451   2702   2899   -583    746    -40       N  
ATOM    746  CA  ASN A  93      84.893  12.055 121.466  1.00 26.73           C  
ANISOU  746  CA  ASN A  93     4421   2712   3026   -540    686     14       C  
ATOM    747  C   ASN A  93      85.510  11.365 122.700  1.00 27.99           C  
ANISOU  747  C   ASN A  93     4505   2814   3315   -515    700    -12       C  
ATOM    748  O   ASN A  93      85.265  11.789 123.827  1.00 28.61           O  
ANISOU  748  O   ASN A  93     4528   2886   3458   -483    636     15       O  
ATOM    749  CB  ASN A  93      83.469  12.592 121.759  1.00 25.15           C  
ANISOU  749  CB  ASN A  93     4220   2564   2773   -527    570     45       C  
ATOM    750  CG  ASN A  93      82.885  13.348 120.583  1.00 29.71           C  
ANISOU  750  CG  ASN A  93     4866   3199   3223   -542    546     84       C  
ATOM    751  ND2 ASN A  93      81.631  13.112 120.287  1.00 32.74           N  
ANISOU  751  ND2 ASN A  93     5271   3646   3522   -552    472     70       N  
ATOM    752  OD1 ASN A  93      83.590  14.040 119.843  1.00 31.39           O  
ANISOU  752  OD1 ASN A  93     5118   3404   3408   -547    604    123       O  
ATOM    753  N   ILE A  94      86.334  10.338 122.481  1.00 26.93           N  
ANISOU  753  N   ILE A  94     4368   2644   3222   -529    786    -64       N  
ATOM    754  CA  ILE A  94      87.069   9.653 123.549  1.00 25.84           C  
ANISOU  754  CA  ILE A  94     4160   2450   3210   -501    809    -80       C  
ATOM    755  C   ILE A  94      88.436  10.320 123.627  1.00 27.66           C  
ANISOU  755  C   ILE A  94     4355   2637   3515   -485    871    -56       C  
ATOM    756  O   ILE A  94      89.083  10.463 122.592  1.00 26.70           O  
ANISOU  756  O   ILE A  94     4274   2510   3361   -510    951    -65       O  
ATOM    757  CB  ILE A  94      87.277   8.148 123.261  1.00 30.01           C  
ANISOU  757  CB  ILE A  94     4697   2949   3757   -519    876   -148       C  
ATOM    758  CG1 ILE A  94      85.941   7.383 123.020  1.00 32.18           C  
ANISOU  758  CG1 ILE A  94     5008   3262   3957   -547    829   -188       C  
ATOM    759  CG2 ILE A  94      88.130   7.521 124.385  1.00 28.27           C  
ANISOU  759  CG2 ILE A  94     4400   2669   3674   -480    900   -150       C  
ATOM    760  CD1 ILE A  94      84.957   7.309 124.157  1.00 30.53           C  
ANISOU  760  CD1 ILE A  94     4759   3067   3775   -524    735   -167       C  
ATOM    761  N   ILE A  95      88.900  10.711 124.841  1.00 25.13           N  
ANISOU  761  N   ILE A  95     3957   2293   3296   -445    836    -29       N  
ATOM    762  CA  ILE A  95      90.248  11.300 124.944  1.00 25.22           C  
ANISOU  762  CA  ILE A  95     3925   2267   3392   -433    896    -16       C  
ATOM    763  C   ILE A  95      91.278  10.321 124.365  1.00 28.81           C  
ANISOU  763  C   ILE A  95     4380   2679   3888   -445   1004    -62       C  
ATOM    764  O   ILE A  95      91.266   9.125 124.705  1.00 28.21           O  
ANISOU  764  O   ILE A  95     4286   2583   3849   -435   1016    -97       O  
ATOM    765  CB  ILE A  95      90.585  11.747 126.390  1.00 26.85           C  
ANISOU  765  CB  ILE A  95     4041   2461   3698   -390    837      6       C  
ATOM    766  CG1 ILE A  95      91.836  12.679 126.417  1.00 27.15           C  
ANISOU  766  CG1 ILE A  95     4033   2467   3814   -385    884     19       C  
ATOM    767  CG2 ILE A  95      90.716  10.528 127.362  1.00 25.22           C  
ANISOU  767  CG2 ILE A  95     3784   2240   3560   -360    823    -17       C  
ATOM    768  CD1 ILE A  95      91.603  14.119 125.828  1.00 25.50           C  
ANISOU  768  CD1 ILE A  95     3861   2268   3558   -405    878     59       C  
ATOM    769  N   THR A  96      92.141  10.820 123.472  1.00 28.06           N  
ANISOU  769  N   THR A  96     4306   2566   3789   -467   1090    -61       N  
ATOM    770  CA  THR A  96      93.123   9.953 122.814  1.00 29.92           C  
ANISOU  770  CA  THR A  96     4543   2764   4062   -481   1204   -109       C  
ATOM    771  C   THR A  96      94.399   9.821 123.639  1.00 33.52           C  
ANISOU  771  C   THR A  96     4901   3170   4666   -446   1239   -114       C  
ATOM    772  O   THR A  96      95.086  10.820 123.869  1.00 32.62           O  
ANISOU  772  O   THR A  96     4746   3044   4604   -438   1245    -87       O  
ATOM    773  CB  THR A  96      93.471  10.490 121.391  1.00 36.65           C  
ANISOU  773  CB  THR A  96     5467   3625   4834   -525   1293   -110       C  
ATOM    774  CG2 THR A  96      94.369   9.547 120.627  1.00 41.61           C  
ANISOU  774  CG2 THR A  96     6104   4217   5487   -544   1417   -170       C  
ATOM    775  OG1 THR A  96      92.283  10.698 120.635  1.00 39.51           O  
ANISOU  775  OG1 THR A  96     5916   4044   5051   -553   1249    -98       O  
ATOM    776  N   LEU A  97      94.741   8.590 124.023  1.00 29.37           N  
ANISOU  776  N   LEU A  97     4339   2611   4209   -425   1266   -151       N  
ATOM    777  CA  LEU A  97      96.006   8.304 124.681  1.00 30.83           C  
ANISOU  777  CA  LEU A  97     4430   2749   4533   -388   1306   -158       C  
ATOM    778  C   LEU A  97      97.071   8.268 123.539  1.00 38.34           C  
ANISOU  778  C   LEU A  97     5397   3667   5504   -417   1440   -194       C  
ATOM    779  O   LEU A  97      96.999   7.416 122.637  1.00 39.87           O  
ANISOU  779  O   LEU A  97     5645   3847   5657   -444   1516   -240       O  
ATOM    780  CB  LEU A  97      95.955   6.937 125.393  1.00 30.46           C  
ANISOU  780  CB  LEU A  97     4346   2674   4554   -351   1296   -177       C  
ATOM    781  CG  LEU A  97      97.246   6.494 126.106  1.00 34.54           C  
ANISOU  781  CG  LEU A  97     4762   3146   5218   -303   1330   -179       C  
ATOM    782  CD1 LEU A  97      97.565   7.403 127.313  1.00 32.60           C  
ANISOU  782  CD1 LEU A  97     4431   2926   5029   -266   1243   -136       C  
ATOM    783  CD2 LEU A  97      97.147   5.030 126.545  1.00 38.60           C  
ANISOU  783  CD2 LEU A  97     5255   3622   5787   -272   1341   -194       C  
ATOM    784  N   ALA A  98      98.012   9.219 123.566  1.00 34.49           N  
ANISOU  784  N   ALA A  98     4861   3165   5077   -417   1473   -176       N  
ATOM    785  CA  ALA A  98      99.043   9.393 122.538  1.00 35.07           C  
ANISOU  785  CA  ALA A  98     4943   3208   5171   -447   1602   -202       C  
ATOM    786  C   ALA A  98     100.341   8.724 122.882  1.00 41.49           C  
ANISOU  786  C   ALA A  98     5662   3970   6131   -418   1672   -236       C  
ATOM    787  O   ALA A  98     101.080   8.344 121.974  1.00 43.70           O  
ANISOU  787  O   ALA A  98     5955   4218   6430   -440   1793   -277       O  
ATOM    788  CB  ALA A  98      99.276  10.881 122.267  1.00 35.93           C  
ANISOU  788  CB  ALA A  98     5059   3330   5263   -471   1606   -161       C  
ATOM    789  N   ASP A  99     100.645   8.604 124.181  1.00 35.41           N  
ANISOU  789  N   ASP A  99     4795   3194   5467   -365   1596   -219       N  
ATOM    790  CA  ASP A  99     101.893   7.996 124.649  1.00 34.50           C  
ANISOU  790  CA  ASP A  99     4575   3035   5500   -325   1646   -243       C  
ATOM    791  C   ASP A  99     101.748   7.629 126.133  1.00 38.03           C  
ANISOU  791  C   ASP A  99     4941   3494   6013   -263   1532   -214       C  
ATOM    792  O   ASP A  99     100.811   8.065 126.812  1.00 36.32           O  
ANISOU  792  O   ASP A  99     4744   3322   5734   -255   1423   -178       O  
ATOM    793  CB  ASP A  99     103.042   9.038 124.490  1.00 36.13           C  
ANISOU  793  CB  ASP A  99     4716   3227   5784   -340   1702   -244       C  
ATOM    794  CG  ASP A  99     104.452   8.479 124.379  1.00 43.31           C  
ANISOU  794  CG  ASP A  99     5536   4085   6833   -319   1802   -284       C  
ATOM    795  OD1 ASP A  99     104.619   7.244 124.537  1.00 40.74           O  
ANISOU  795  OD1 ASP A  99     5189   3731   6561   -284   1825   -307       O  
ATOM    796  OD2 ASP A  99     105.388   9.280 124.130  1.00 44.75           O1-
ANISOU  796  OD2 ASP A  99     5668   4254   7082   -338   1862   -293       O1-
ATOM    797  N   ILE A 100     102.676   6.810 126.629  1.00 35.40           N  
ANISOU  797  N   ILE A 100     4519   3125   5807   -214   1560   -228       N  
ATOM    798  CA  ILE A 100     102.764   6.457 128.043  1.00 36.19           C  
ANISOU  798  CA  ILE A 100     4532   3241   5978   -149   1461   -195       C  
ATOM    799  C   ILE A 100     104.244   6.626 128.345  1.00 41.31           C  
ANISOU  799  C   ILE A 100     5058   3867   6770   -118   1501   -210       C  
ATOM    800  O   ILE A 100     105.093   6.145 127.569  1.00 39.49           O  
ANISOU  800  O   ILE A 100     4811   3586   6607   -126   1617   -248       O  
ATOM    801  CB  ILE A 100     102.270   5.030 128.399  1.00 39.25           C  
ANISOU  801  CB  ILE A 100     4934   3603   6375   -110   1449   -187       C  
ATOM    802  CG1 ILE A 100     100.851   4.740 127.845  1.00 38.77           C  
ANISOU  802  CG1 ILE A 100     4998   3555   6180   -152   1436   -191       C  
ATOM    803  CG2 ILE A 100     102.318   4.803 129.917  1.00 39.82           C  
ANISOU  803  CG2 ILE A 100     4921   3702   6506    -40   1339   -138       C  
ATOM    804  CD1 ILE A 100     100.545   3.238 127.651  1.00 40.53           C  
ANISOU  804  CD1 ILE A 100     5250   3727   6423   -137   1484   -210       C  
ATOM    805  N   VAL A 101     104.557   7.358 129.419  1.00 36.74           N  
ANISOU  805  N   VAL A 101     4392   3330   6236    -89   1407   -186       N  
ATOM    806  CA  VAL A 101     105.961   7.642 129.757  1.00 38.06           C  
ANISOU  806  CA  VAL A 101     4432   3488   6541    -64   1432   -206       C  
ATOM    807  C   VAL A 101     106.209   7.467 131.250  1.00 42.11           C  
ANISOU  807  C   VAL A 101     4839   4044   7117      7   1314   -175       C  
ATOM    808  O   VAL A 101     105.264   7.309 132.023  1.00 39.79           O  
ANISOU  808  O   VAL A 101     4578   3791   6750     29   1215   -136       O  
ATOM    809  CB  VAL A 101     106.417   9.046 129.274  1.00 41.66           C  
ANISOU  809  CB  VAL A 101     4877   3951   7002   -119   1468   -228       C  
ATOM    810  CG1 VAL A 101     106.506   9.123 127.756  1.00 41.76           C  
ANISOU  810  CG1 VAL A 101     4975   3919   6975   -180   1606   -257       C  
ATOM    811  CG2 VAL A 101     105.531  10.161 129.842  1.00 40.48           C  
ANISOU  811  CG2 VAL A 101     4758   3856   6766   -139   1360   -202       C  
ATOM    812  N   LYS A 102     107.483   7.499 131.649  1.00 39.09           N  
ANISOU  812  N   LYS A 102     4329   3658   6866     41   1326   -191       N  
ATOM    813  CA  LYS A 102     107.890   7.394 133.041  1.00 38.07           C  
ANISOU  813  CA  LYS A 102     4086   3579   6799    110   1214   -166       C  
ATOM    814  C   LYS A 102     109.065   8.371 133.226  1.00 40.76           C  
ANISOU  814  C   LYS A 102     4307   3939   7242     99   1218   -206       C  
ATOM    815  O   LYS A 102     109.997   8.399 132.405  1.00 37.84           O  
ANISOU  815  O   LYS A 102     3901   3519   6959     77   1330   -247       O  
ATOM    816  CB  LYS A 102     108.329   5.957 133.356  1.00 41.13           C  
ANISOU  816  CB  LYS A 102     4425   3933   7268    184   1231   -141       C  
ATOM    817  CG  LYS A 102     108.782   5.733 134.791  1.00 50.58           C  
ANISOU  817  CG  LYS A 102     5504   5190   8525    264   1113   -102       C  
ATOM    818  CD  LYS A 102     109.274   4.302 135.055  1.00 50.15           C  
ANISOU  818  CD  LYS A 102     5399   5092   8564    345   1137    -67       C  
ATOM    819  CE  LYS A 102     110.715   4.031 134.653  1.00 45.63           C  
ANISOU  819  CE  LYS A 102     4715   4474   8149    370   1223   -104       C  
ATOM    820  NZ  LYS A 102     111.160   2.709 135.145  1.00 45.95           N1+
ANISOU  820  NZ  LYS A 102     4693   4482   8284    462   1222    -57       N1+
ATOM    821  N   ASP A 103     109.014   9.178 134.292  1.00 36.13           N  
ANISOU  821  N   ASP A 103     3659   3424   6645    110   1101   -203       N  
ATOM    822  CA  ASP A 103     110.122  10.079 134.553  1.00 36.14           C  
ANISOU  822  CA  ASP A 103     3536   3444   6750     98   1098   -249       C  
ATOM    823  C   ASP A 103     111.267   9.197 135.070  1.00 38.60           C  
ANISOU  823  C   ASP A 103     3714   3758   7193    172   1093   -248       C  
ATOM    824  O   ASP A 103     111.034   8.337 135.922  1.00 39.70           O  
ANISOU  824  O   ASP A 103     3835   3930   7320    244   1013   -200       O  
ATOM    825  CB  ASP A 103     109.732  11.190 135.544  1.00 38.50           C  
ANISOU  825  CB  ASP A 103     3804   3821   7002     85    976   -256       C  
ATOM    826  CG  ASP A 103     110.942  11.977 136.003  1.00 46.95           C  
ANISOU  826  CG  ASP A 103     4727   4920   8194     82    957   -311       C  
ATOM    827  OD1 ASP A 103     111.531  12.712 135.164  1.00 50.41           O  
ANISOU  827  OD1 ASP A 103     5151   5310   8692     22   1055   -357       O  
ATOM    828  OD2 ASP A 103     111.409  11.725 137.124  1.00 51.23           O1-
ANISOU  828  OD2 ASP A 103     5158   5527   8780    142    859   -309       O1-
ATOM    829  N   PRO A 104     112.492   9.307 134.523  1.00 36.11           N  
ANISOU  829  N   PRO A 104     3309   3402   7008    162   1185   -296       N  
ATOM    830  CA  PRO A 104     113.552   8.383 134.942  1.00 36.22           C  
ANISOU  830  CA  PRO A 104     3197   3413   7153    239   1186   -291       C  
ATOM    831  C   PRO A 104     113.875   8.341 136.432  1.00 40.86           C  
ANISOU  831  C   PRO A 104     3663   4091   7771    311   1034   -268       C  
ATOM    832  O   PRO A 104     114.217   7.273 136.932  1.00 39.53           O  
ANISOU  832  O   PRO A 104     3437   3925   7657    394   1004   -226       O  
ATOM    833  CB  PRO A 104     114.766   8.842 134.122  1.00 38.95           C  
ANISOU  833  CB  PRO A 104     3461   3709   7628    198   1306   -357       C  
ATOM    834  CG  PRO A 104     114.197   9.523 132.948  1.00 42.11           C  
ANISOU  834  CG  PRO A 104     3991   4062   7948    107   1407   -378       C  
ATOM    835  CD  PRO A 104     112.953  10.193 133.436  1.00 37.26           C  
ANISOU  835  CD  PRO A 104     3469   3500   7188     82   1304   -349       C  
ATOM    836  N   VAL A 105     113.792   9.489 137.132  1.00 41.24           N  
ANISOU  836  N   VAL A 105     3669   4213   7788    283    941   -296       N  
ATOM    837  CA  VAL A 105     114.238   9.529 138.527  1.00 44.14           C  
ANISOU  837  CA  VAL A 105     3906   4678   8185    346    799   -289       C  
ATOM    838  C   VAL A 105     113.140   9.167 139.527  1.00 48.85           C  
ANISOU  838  C   VAL A 105     4569   5345   8649    391    674   -222       C  
ATOM    839  O   VAL A 105     113.398   8.401 140.458  1.00 50.39           O  
ANISOU  839  O   VAL A 105     4692   5591   8862    476    589   -174       O  
ATOM    840  CB  VAL A 105     114.968  10.850 138.910  1.00 49.65           C  
ANISOU  840  CB  VAL A 105     4489   5429   8947    302    758   -368       C  
ATOM    841  CG1 VAL A 105     116.368  10.864 138.309  1.00 50.60           C  
ANISOU  841  CG1 VAL A 105     4487   5501   9236    295    855   -423       C  
ATOM    842  CG2 VAL A 105     114.204  12.090 138.460  1.00 49.21           C  
ANISOU  842  CG2 VAL A 105     4531   5358   8810    208    783   -403       C  
ATOM    843  N   SER A 106     111.933   9.662 139.314  1.00 45.74           N  
ANISOU  843  N   SER A 106     4306   4947   8125    337    667   -214       N  
ATOM    844  CA  SER A 106     110.824   9.372 140.222  1.00 45.60           C  
ANISOU  844  CA  SER A 106     4355   4990   7980    370    559   -155       C  
ATOM    845  C   SER A 106     110.238   7.977 139.982  1.00 51.90           C  
ANISOU  845  C   SER A 106     5239   5738   8744    418    596    -79       C  
ATOM    846  O   SER A 106     109.669   7.376 140.900  1.00 52.15           O  
ANISOU  846  O   SER A 106     5285   5820   8709    474    508    -16       O  
ATOM    847  CB  SER A 106     109.753  10.444 140.101  1.00 45.62           C  
ANISOU  847  CB  SER A 106     4457   5008   7869    296    539   -178       C  
ATOM    848  OG  SER A 106     109.058  10.359 138.869  1.00 51.42           O  
ANISOU  848  OG  SER A 106     5324   5657   8555    242    647   -171       O  
ATOM    849  N   ARG A 107     110.391   7.461 138.739  1.00 48.25           N  
ANISOU  849  N   ARG A 107     4833   5174   8327    392    731    -89       N  
ATOM    850  CA  ARG A 107     109.844   6.182 138.264  1.00 47.45           C  
ANISOU  850  CA  ARG A 107     4821   5004   8205    420    793    -37       C  
ATOM    851  C   ARG A 107     108.299   6.239 138.253  1.00 51.33           C  
ANISOU  851  C   ARG A 107     5457   5504   8543    384    762     -6       C  
ATOM    852  O   ARG A 107     107.638   5.211 138.112  1.00 50.32           O  
ANISOU  852  O   ARG A 107     5405   5335   8381    408    787     40       O  
ATOM    853  CB  ARG A 107     110.355   4.956 139.066  1.00 47.43           C  
ANISOU  853  CB  ARG A 107     4738   5009   8274    524    751     26       C  
ATOM    854  CG  ARG A 107     111.871   4.812 139.196  1.00 50.63           C  
ANISOU  854  CG  ARG A 107     4987   5413   8837    573    766      4       C  
ATOM    855  CD  ARG A 107     112.154   3.697 140.192  1.00 58.06           C  
ANISOU  855  CD  ARG A 107     5857   6380   9821    683    695     85       C  
ATOM    856  NE  ARG A 107     113.575   3.484 140.454  1.00 70.64           N  
ANISOU  856  NE  ARG A 107     7290   7985  11567    745    690     74       N  
ATOM    857  CZ  ARG A 107     114.041   2.648 141.381  1.00 87.15           C  
ANISOU  857  CZ  ARG A 107     9291  10109  13712    850    617    145       C  
ATOM    858  NH1 ARG A 107     113.202   1.948 142.138  1.00 83.98           N1+
ANISOU  858  NH1 ARG A 107     8951   9734  13223    902    548    236       N1+
ATOM    859  NH2 ARG A 107     115.348   2.504 141.556  1.00 59.85           N  
ANISOU  859  NH2 ARG A 107     5680   6663  10397    904    613    130       N  
ATOM    860  N   THR A 108     107.733   7.451 138.381  1.00 48.23           N  
ANISOU  860  N   THR A 108     5098   5159   8069    327    714    -36       N  
ATOM    861  CA  THR A 108     106.286   7.665 138.417  1.00 48.03           C  
ANISOU  861  CA  THR A 108     5195   5150   7904    293    677    -13       C  
ATOM    862  C   THR A 108     105.726   7.590 136.987  1.00 53.11           C  
ANISOU  862  C   THR A 108     5959   5712   8507    228    792    -33       C  
ATOM    863  O   THR A 108     106.211   8.305 136.108  1.00 52.98           O  
ANISOU  863  O   THR A 108     5943   5662   8525    174    868    -82       O  
ATOM    864  CB  THR A 108     105.970   8.967 139.159  1.00 54.34           C  
ANISOU  864  CB  THR A 108     5971   6031   8645    265    581    -39       C  
ATOM    865  CG2 THR A 108     104.494   9.170 139.371  1.00 51.48           C  
ANISOU  865  CG2 THR A 108     5720   5694   8148    239    532    -14       C  
ATOM    866  OG1 THR A 108     106.633   8.932 140.422  1.00 51.72           O  
ANISOU  866  OG1 THR A 108     5519   5778   8354    326    481    -29       O  
ATOM    867  N   PRO A 109     104.748   6.702 136.712  1.00 49.74           N  
ANISOU  867  N   PRO A 109     5634   5253   8011    230    813      4       N  
ATOM    868  CA  PRO A 109     104.214   6.632 135.345  1.00 48.12           C  
ANISOU  868  CA  PRO A 109     5540   4982   7759    167    915    -22       C  
ATOM    869  C   PRO A 109     103.260   7.780 135.040  1.00 44.08           C  
ANISOU  869  C   PRO A 109     5110   4501   7139    102    887    -37       C  
ATOM    870  O   PRO A 109     102.619   8.350 135.925  1.00 41.75           O  
ANISOU  870  O   PRO A 109     4811   4268   6781    106    786    -19       O  
ATOM    871  CB  PRO A 109     103.525   5.259 135.276  1.00 50.75           C  
ANISOU  871  CB  PRO A 109     5940   5276   8067    196    937     16       C  
ATOM    872  CG  PRO A 109     103.415   4.772 136.692  1.00 56.17           C  
ANISOU  872  CG  PRO A 109     6569   6015   8761    268    833     76       C  
ATOM    873  CD  PRO A 109     104.052   5.765 137.619  1.00 52.08           C  
ANISOU  873  CD  PRO A 109     5948   5573   8265    286    744     68       C  
ATOM    874  N   ALA A 110     103.204   8.140 133.771  1.00 37.40           N  
ANISOU  874  N   ALA A 110     4331   3610   6269     40    980    -70       N  
ATOM    875  CA  ALA A 110     102.353   9.220 133.318  1.00 35.22           C  
ANISOU  875  CA  ALA A 110     4135   3352   5896    -20    966    -79       C  
ATOM    876  C   ALA A 110     101.743   8.868 131.996  1.00 37.39           C  
ANISOU  876  C   ALA A 110     4524   3581   6101    -67   1054    -88       C  
ATOM    877  O   ALA A 110     102.391   8.233 131.155  1.00 37.81           O  
ANISOU  877  O   ALA A 110     4582   3580   6202    -74   1157   -112       O  
ATOM    878  CB  ALA A 110     103.151  10.511 133.202  1.00 36.24           C  
ANISOU  878  CB  ALA A 110     4204   3488   6079    -50    980   -111       C  
ATOM    879  N   LEU A 111     100.501   9.310 131.794  1.00 30.62           N  
ANISOU  879  N   LEU A 111     3758   2748   5128   -101   1013    -74       N  
ATOM    880  CA  LEU A 111      99.782   9.120 130.542  1.00 29.34           C  
ANISOU  880  CA  LEU A 111     3711   2561   4878   -150   1080    -84       C  
ATOM    881  C   LEU A 111      99.860  10.405 129.762  1.00 32.34           C  
ANISOU  881  C   LEU A 111     4122   2941   5223   -203   1114    -93       C  
ATOM    882  O   LEU A 111      99.728  11.485 130.338  1.00 33.78           O  
ANISOU  882  O   LEU A 111     4277   3155   5405   -206   1048    -82       O  
ATOM    883  CB  LEU A 111      98.308   8.765 130.819  1.00 27.85           C  
ANISOU  883  CB  LEU A 111     3595   2402   4584   -152   1007    -59       C  
ATOM    884  CG  LEU A 111      98.079   7.587 131.788  1.00 30.66           C  
ANISOU  884  CG  LEU A 111     3920   2759   4968    -98    961    -36       C  
ATOM    885  CD1 LEU A 111      96.591   7.296 131.956  1.00 29.49           C  
ANISOU  885  CD1 LEU A 111     3848   2638   4719   -110    903    -17       C  
ATOM    886  CD2 LEU A 111      98.774   6.330 131.307  1.00 32.58           C  
ANISOU  886  CD2 LEU A 111     4153   2941   5284    -81   1053    -54       C  
ATOM    887  N   VAL A 112     100.032  10.302 128.456  1.00 29.58           N  
ANISOU  887  N   VAL A 112     3837   2557   4845   -245   1218   -113       N  
ATOM    888  CA  VAL A 112     100.127  11.475 127.575  1.00 29.86           C  
ANISOU  888  CA  VAL A 112     3915   2587   4842   -296   1266   -112       C  
ATOM    889  C   VAL A 112      98.931  11.440 126.644  1.00 33.03           C  
ANISOU  889  C   VAL A 112     4441   3004   5103   -333   1271   -100       C  
ATOM    890  O   VAL A 112      98.719  10.449 125.943  1.00 33.04           O  
ANISOU  890  O   VAL A 112     4498   2993   5064   -344   1326   -122       O  
ATOM    891  CB  VAL A 112     101.472  11.510 126.781  1.00 34.94           C  
ANISOU  891  CB  VAL A 112     4523   3184   5569   -314   1394   -144       C  
ATOM    892  CG1 VAL A 112     101.579  12.789 125.956  1.00 35.14           C  
ANISOU  892  CG1 VAL A 112     4591   3202   5559   -366   1445   -132       C  
ATOM    893  CG2 VAL A 112     102.675  11.365 127.712  1.00 34.64           C  
ANISOU  893  CG2 VAL A 112     4350   3134   5679   -272   1385   -161       C  
ATOM    894  N   PHE A 113      98.137  12.512 126.653  1.00 29.66           N  
ANISOU  894  N   PHE A 113     4055   2607   4606   -352   1211    -68       N  
ATOM    895  CA  PHE A 113      96.946  12.579 125.822  1.00 28.79           C  
ANISOU  895  CA  PHE A 113     4056   2522   4359   -383   1201    -51       C  
ATOM    896  C   PHE A 113      97.085  13.655 124.764  1.00 34.65           C  
ANISOU  896  C   PHE A 113     4853   3257   5054   -426   1262    -30       C  
ATOM    897  O   PHE A 113      97.877  14.580 124.935  1.00 35.14           O  
ANISOU  897  O   PHE A 113     4863   3296   5192   -430   1286    -22       O  
ATOM    898  CB  PHE A 113      95.719  12.920 126.694  1.00 28.44           C  
ANISOU  898  CB  PHE A 113     4019   2522   4265   -365   1074    -23       C  
ATOM    899  CG  PHE A 113      95.386  11.901 127.763  1.00 28.56           C  
ANISOU  899  CG  PHE A 113     3992   2550   4308   -324   1008    -31       C  
ATOM    900  CD1 PHE A 113      94.714  10.725 127.439  1.00 29.90           C  
ANISOU  900  CD1 PHE A 113     4214   2724   4424   -327   1016    -47       C  
ATOM    901  CD2 PHE A 113      95.731  12.126 129.092  1.00 28.94           C  
ANISOU  901  CD2 PHE A 113     3950   2611   4435   -284    941    -25       C  
ATOM    902  CE1 PHE A 113      94.414   9.778 128.425  1.00 31.19           C  
ANISOU  902  CE1 PHE A 113     4341   2891   4619   -291    965    -47       C  
ATOM    903  CE2 PHE A 113      95.456  11.171 130.075  1.00 31.33           C  
ANISOU  903  CE2 PHE A 113     4216   2928   4759   -244    886    -22       C  
ATOM    904  CZ  PHE A 113      94.773  10.007 129.740  1.00 30.44           C  
ANISOU  904  CZ  PHE A 113     4160   2810   4597   -247    899    -29       C  
ATOM    905  N   GLU A 114      96.246  13.578 123.700  1.00 32.15           N  
ANISOU  905  N   GLU A 114     4642   2963   4610   -458   1280    -19       N  
ATOM    906  CA  GLU A 114      96.109  14.632 122.693  1.00 33.67           C  
ANISOU  906  CA  GLU A 114     4904   3161   4729   -494   1320     20       C  
ATOM    907  C   GLU A 114      95.856  15.941 123.456  1.00 37.83           C  
ANISOU  907  C   GLU A 114     5393   3689   5294   -480   1244     63       C  
ATOM    908  O   GLU A 114      95.292  15.918 124.567  1.00 37.09           O  
ANISOU  908  O   GLU A 114     5255   3613   5225   -449   1142     63       O  
ATOM    909  CB  GLU A 114      94.900  14.343 121.770  1.00 34.95           C  
ANISOU  909  CB  GLU A 114     5177   3371   4733   -516   1300     31       C  
ATOM    910  CG  GLU A 114      93.534  14.338 122.491  1.00 33.99           C  
ANISOU  910  CG  GLU A 114     5064   3292   4559   -495   1168     49       C  
ATOM    911  CD  GLU A 114      92.324  14.013 121.637  1.00 48.76           C  
ANISOU  911  CD  GLU A 114     7030   5215   6283   -516   1139     54       C  
ATOM    912  OE1 GLU A 114      92.170  14.614 120.548  1.00 39.16           O  
ANISOU  912  OE1 GLU A 114     5888   4018   4974   -544   1176     85       O  
ATOM    913  OE2 GLU A 114      91.500  13.181 122.081  1.00 34.60           O1-
ANISOU  913  OE2 GLU A 114     5236   3446   4463   -506   1074     28       O1-
ATOM    914  N   HIS A 115      96.265  17.072 122.881  1.00 36.34           N  
ANISOU  914  N   HIS A 115     5220   3474   5112   -504   1298     98       N  
ATOM    915  CA  HIS A 115      96.037  18.336 123.541  1.00 37.29           C  
ANISOU  915  CA  HIS A 115     5306   3585   5278   -494   1237    134       C  
ATOM    916  C   HIS A 115      94.557  18.657 123.547  1.00 40.84           C  
ANISOU  916  C   HIS A 115     5818   4076   5622   -484   1140    175       C  
ATOM    917  O   HIS A 115      93.832  18.418 122.577  1.00 39.32           O  
ANISOU  917  O   HIS A 115     5718   3916   5306   -501   1148    198       O  
ATOM    918  CB  HIS A 115      96.824  19.498 122.933  1.00 39.93           C  
ANISOU  918  CB  HIS A 115     5642   3871   5658   -523   1325    166       C  
ATOM    919  CG  HIS A 115      96.605  20.772 123.692  1.00 44.29           C  
ANISOU  919  CG  HIS A 115     6151   4403   6277   -513   1264    193       C  
ATOM    920  CD2 HIS A 115      97.009  21.116 124.939  1.00 46.43           C  
ANISOU  920  CD2 HIS A 115     6318   4661   6665   -494   1212    159       C  
ATOM    921  ND1 HIS A 115      95.801  21.789 123.186  1.00 46.86           N  
ANISOU  921  ND1 HIS A 115     6544   4725   6536   -521   1246    259       N  
ATOM    922  CE1 HIS A 115      95.770  22.723 124.123  1.00 45.79           C  
ANISOU  922  CE1 HIS A 115     6344   4565   6491   -508   1192    259       C  
ATOM    923  NE2 HIS A 115      96.493  22.374 125.190  1.00 45.84           N  
ANISOU  923  NE2 HIS A 115     6245   4566   6605   -495   1171    196       N  
ATOM    924  N   VAL A 116      94.136  19.227 124.651  1.00 38.76           N  
ANISOU  924  N   VAL A 116     5500   3817   5409   -459   1049    179       N  
ATOM    925  CA  VAL A 116      92.781  19.670 124.849  1.00 40.18           C  
ANISOU  925  CA  VAL A 116     5719   4032   5516   -446    953    214       C  
ATOM    926  C   VAL A 116      92.798  21.078 125.424  1.00 44.11           C  
ANISOU  926  C   VAL A 116     6175   4496   6088   -439    923    240       C  
ATOM    927  O   VAL A 116      93.642  21.398 126.187  1.00 46.41           O  
ANISOU  927  O   VAL A 116     6384   4759   6493   -435    934    209       O  
ATOM    928  CB  VAL A 116      92.008  18.732 125.784  1.00 45.15           C  
ANISOU  928  CB  VAL A 116     6324   4704   6128   -418    860    181       C  
ATOM    929  CG1 VAL A 116      92.716  17.413 125.978  1.00 45.06           C  
ANISOU  929  CG1 VAL A 116     6279   4691   6151   -413    899    131       C  
ATOM    930  CG2 VAL A 116      91.789  19.426 127.101  1.00 45.14           C  
ANISOU  930  CG2 VAL A 116     6247   4702   6199   -391    778    176       C  
ATOM    931  N   ASN A 117      91.851  21.895 125.048  1.00 38.77           N  
ANISOU  931  N   ASN A 117     5552   3827   5351   -437    885    294       N  
ATOM    932  CA  ASN A 117      91.788  23.282 125.523  1.00 37.83           C  
ANISOU  932  CA  ASN A 117     5400   3669   5307   -431    863    321       C  
ATOM    933  C   ASN A 117      90.415  23.601 126.113  1.00 38.48           C  
ANISOU  933  C   ASN A 117     5488   3783   5350   -402    752    337       C  
ATOM    934  O   ASN A 117      89.495  23.931 125.370  1.00 37.55           O  
ANISOU  934  O   ASN A 117     5442   3683   5143   -399    730    394       O  
ATOM    935  CB  ASN A 117      92.175  24.277 124.419  1.00 42.12           C  
ANISOU  935  CB  ASN A 117     5997   4162   5848   -455    951    384       C  
ATOM    936  CG  ASN A 117      92.267  25.702 124.925  1.00 61.30           C  
ANISOU  936  CG  ASN A 117     8381   6532   8380   -452    945    405       C  
ATOM    937  ND2 ASN A 117      91.706  26.650 124.186  1.00 53.68           N  
ANISOU  937  ND2 ASN A 117     7479   5542   7376   -451    956    485       N  
ATOM    938  OD1 ASN A 117      92.817  25.964 125.992  1.00 46.59           O  
ANISOU  938  OD1 ASN A 117     6425   4645   6631   -448    927    350       O  
ATOM    939  N   ASN A 118      90.284  23.483 127.445  1.00 33.35           N  
ANISOU  939  N   ASN A 118     4761   3148   4762   -380    681    287       N  
ATOM    940  CA  ASN A 118      89.042  23.729 128.181  1.00 33.10           C  
ANISOU  940  CA  ASN A 118     4721   3150   4706   -353    580    290       C  
ATOM    941  C   ASN A 118      88.603  25.191 128.092  1.00 38.11           C  
ANISOU  941  C   ASN A 118     5361   3742   5376   -348    569    335       C  
ATOM    942  O   ASN A 118      89.384  26.073 128.449  1.00 37.64           O  
ANISOU  942  O   ASN A 118     5251   3628   5423   -357    606    321       O  
ATOM    943  CB  ASN A 118      89.212  23.351 129.660  1.00 35.80           C  
ANISOU  943  CB  ASN A 118     4973   3516   5114   -334    522    225       C  
ATOM    944  CG  ASN A 118      89.289  21.869 129.902  1.00 43.97           C  
ANISOU  944  CG  ASN A 118     6004   4596   6107   -328    512    192       C  
ATOM    945  ND2 ASN A 118      90.507  21.345 130.034  1.00 38.39           N  
ANISOU  945  ND2 ASN A 118     5255   3874   5460   -334    566    159       N  
ATOM    946  OD1 ASN A 118      88.266  21.191 130.018  1.00 35.51           O  
ANISOU  946  OD1 ASN A 118     4962   3569   4960   -315    456    195       O  
ATOM    947  N   THR A 119      87.353  25.442 127.668  1.00 35.62           N  
ANISOU  947  N   THR A 119     5102   3451   4982   -333    516    384       N  
ATOM    948  CA  THR A 119      86.795  26.813 127.622  1.00 38.14           C  
ANISOU  948  CA  THR A 119     5427   3728   5339   -317    499    432       C  
ATOM    949  C   THR A 119      86.532  27.264 129.077  1.00 47.66           C  
ANISOU  949  C   THR A 119     6547   4929   6633   -299    435    375       C  
ATOM    950  O   THR A 119      86.168  26.419 129.885  1.00 44.20           O  
ANISOU  950  O   THR A 119     6076   4547   6171   -287    377    325       O  
ATOM    951  CB  THR A 119      85.473  26.798 126.812  1.00 40.37           C  
ANISOU  951  CB  THR A 119     5783   4049   5504   -300    447    498       C  
ATOM    952  CG2 THR A 119      84.767  28.180 126.768  1.00 40.18           C  
ANISOU  952  CG2 THR A 119     5764   3981   5521   -275    422    557       C  
ATOM    953  OG1 THR A 119      85.776  26.381 125.485  1.00 35.67           O  
ANISOU  953  OG1 THR A 119     5267   3468   4818   -321    508    543       O  
ATOM    954  N   ASP A 120      86.703  28.573 129.420  1.00 52.45           N  
ANISOU  954  N   ASP A 120     7116   5470   7342   -296    449    380       N  
ATOM    955  CA  ASP A 120      86.407  29.060 130.784  1.00 55.66           C  
ANISOU  955  CA  ASP A 120     7443   5876   7829   -280    391    317       C  
ATOM    956  C   ASP A 120      84.959  28.595 131.154  1.00 64.47           C  
ANISOU  956  C   ASP A 120     8573   7058   8864   -249    297    318       C  
ATOM    957  O   ASP A 120      83.999  29.075 130.546  1.00 62.57           O  
ANISOU  957  O   ASP A 120     8380   6812   8584   -231    274    381       O  
ATOM    958  CB  ASP A 120      86.552  30.596 130.836  1.00 59.51           C  
ANISOU  958  CB  ASP A 120     7906   6276   8428   -281    423    333       C  
ATOM    959  CG  ASP A 120      86.867  31.166 132.208  1.00 73.24           C  
ANISOU  959  CG  ASP A 120     9549   7999  10281   -282    400    243       C  
ATOM    960  OD1 ASP A 120      85.920  31.366 133.002  1.00 74.24           O  
ANISOU  960  OD1 ASP A 120     9648   8151  10406   -258    331    214       O  
ATOM    961  OD2 ASP A 120      88.055  31.471 132.468  1.00 78.04           O1-
ANISOU  961  OD2 ASP A 120    10104   8567  10980   -310    455    198       O1-
ATOM    962  N   PHE A 121      84.828  27.562 132.046  1.00 66.22           N  
ANISOU  962  N   PHE A 121     8758   7346   9055   -243    249    259       N  
ATOM    963  CA  PHE A 121      83.539  26.938 132.413  1.00 68.43           C  
ANISOU  963  CA  PHE A 121     9049   7692   9258   -221    171    255       C  
ATOM    964  C   PHE A 121      82.489  27.953 132.902  1.00 76.31           C  
ANISOU  964  C   PHE A 121    10025   8677  10294   -196    120    258       C  
ATOM    965  O   PHE A 121      81.374  27.932 132.375  1.00 76.36           O  
ANISOU  965  O   PHE A 121    10072   8704  10236   -179     81    304       O  
ATOM    966  CB  PHE A 121      83.716  25.760 133.409  1.00 70.16           C  
ANISOU  966  CB  PHE A 121     9226   7973   9457   -220    140    192       C  
ATOM    967  CG  PHE A 121      82.484  25.038 133.956  1.00 72.04           C  
ANISOU  967  CG  PHE A 121     9465   8277   9629   -202     70    180       C  
ATOM    968  CD1 PHE A 121      81.266  25.082 133.283  1.00 75.67           C  
ANISOU  968  CD1 PHE A 121     9974   8753  10025   -192     34    225       C  
ATOM    969  CD2 PHE A 121      82.566  24.266 135.111  1.00 74.58           C  
ANISOU  969  CD2 PHE A 121     9738   8646   9950   -195     39    127       C  
ATOM    970  CE1 PHE A 121      80.135  24.429 133.794  1.00 76.68           C  
ANISOU  970  CE1 PHE A 121    10095   8939  10101   -179    -26    208       C  
ATOM    971  CE2 PHE A 121      81.438  23.590 135.606  1.00 77.32           C  
ANISOU  971  CE2 PHE A 121    10087   9050  10241   -183    -17    119       C  
ATOM    972  CZ  PHE A 121      80.232  23.674 134.946  1.00 75.49           C  
ANISOU  972  CZ  PHE A 121     9898   8829   9955   -177    -46    155       C  
ATOM    973  N   LYS A 122      82.810  28.793 133.903  1.00 74.64           N  
ANISOU  973  N   LYS A 122     9745   8433  10182   -193    118    205       N  
ATOM    974  CA  LYS A 122      81.852  29.779 134.422  1.00 75.46           C  
ANISOU  974  CA  LYS A 122     9820   8518  10332   -169     78    198       C  
ATOM    975  C   LYS A 122      81.298  30.679 133.299  1.00 80.80           C  
ANISOU  975  C   LYS A 122    10551   9137  11013   -154     93    286       C  
ATOM    976  O   LYS A 122      80.106  31.011 133.309  1.00 80.43           O  
ANISOU  976  O   LYS A 122    10509   9100  10951   -126     44    310       O  
ATOM    977  CB  LYS A 122      82.444  30.597 135.590  1.00 78.56           C  
ANISOU  977  CB  LYS A 122    10131   8879  10839   -175     86    117       C  
ATOM    978  CG  LYS A 122      83.025  29.755 136.742  1.00 97.07           C  
ANISOU  978  CG  LYS A 122    12418  11289  13173   -184     64     35       C  
ATOM    979  CD  LYS A 122      81.978  28.913 137.490  1.00107.62           C  
ANISOU  979  CD  LYS A 122    13749  12710  14431   -164     -5     13       C  
ATOM    980  CE  LYS A 122      82.597  27.698 138.139  1.00118.78           C  
ANISOU  980  CE  LYS A 122    15140  14191  15801   -171    -15    -24       C  
ATOM    981  NZ  LYS A 122      81.566  26.745 138.629  1.00127.61           N1+
ANISOU  981  NZ  LYS A 122    16268  15383  16835   -154    -69    -26       N1+
ATOM    982  N   GLN A 123      82.150  30.994 132.297  1.00 77.89           N  
ANISOU  982  N   GLN A 123    10224   8714  10658   -173    163    339       N  
ATOM    983  CA  GLN A 123      81.779  31.779 131.118  1.00 78.86           C  
ANISOU  983  CA  GLN A 123    10407   8784  10771   -160    187    439       C  
ATOM    984  C   GLN A 123      80.934  30.950 130.141  1.00 82.90           C  
ANISOU  984  C   GLN A 123    10992   9362  11142   -148    149    502       C  
ATOM    985  O   GLN A 123      79.975  31.475 129.573  1.00 83.21           O  
ANISOU  985  O   GLN A 123    11064   9397  11157   -118    117    570       O  
ATOM    986  CB  GLN A 123      83.024  32.353 130.427  1.00 81.02           C  
ANISOU  986  CB  GLN A 123    10700   8982  11104   -188    283    472       C  
ATOM    987  CG  GLN A 123      83.510  33.651 131.058  1.00 94.93           C  
ANISOU  987  CG  GLN A 123    12401  10650  13019   -193    321    438       C  
ATOM    988  CD  GLN A 123      84.780  34.146 130.420  1.00119.79           C  
ANISOU  988  CD  GLN A 123    15561  13722  16232   -226    422    464       C  
ATOM    989  NE2 GLN A 123      84.659  34.807 129.277  1.00115.00           N  
ANISOU  989  NE2 GLN A 123    15020  13059  15617   -219    469    571       N  
ATOM    990  OE1 GLN A 123      85.880  33.950 130.943  1.00115.80           O  
ANISOU  990  OE1 GLN A 123    15003  13209  15787   -259    460    392       O  
ATOM    991  N   LEU A 124      81.279  29.650 129.978  1.00 78.72           N  
ANISOU  991  N   LEU A 124    10483   8897  10528   -170    152    476       N  
ATOM    992  CA  LEU A 124      80.601  28.663 129.124  1.00 78.13           C  
ANISOU  992  CA  LEU A 124    10473   8894  10321   -170    121    511       C  
ATOM    993  C   LEU A 124      79.149  28.448 129.604  1.00 81.22           C  
ANISOU  993  C   LEU A 124    10845   9340  10674   -141     29    499       C  
ATOM    994  O   LEU A 124      78.209  28.646 128.828  1.00 80.99           O  
ANISOU  994  O   LEU A 124    10856   9334  10585   -121     -9    561       O  
ATOM    995  CB  LEU A 124      81.415  27.343 129.171  1.00 77.55           C  
ANISOU  995  CB  LEU A 124    10403   8860  10201   -201    151    461       C  
ATOM    996  CG  LEU A 124      81.040  26.170 128.259  1.00 81.57           C  
ANISOU  996  CG  LEU A 124    10976   9435  10581   -215    142    479       C  
ATOM    997  CD1 LEU A 124      81.371  26.463 126.826  1.00 82.16           C  
ANISOU  997  CD1 LEU A 124    11127   9493  10597   -226    196    552       C  
ATOM    998  CD2 LEU A 124      81.801  24.933 128.662  1.00 82.18           C  
ANISOU  998  CD2 LEU A 124    11037   9539  10650   -238    169    414       C  
ATOM    999  N   TYR A 125      78.985  28.122 130.904  1.00 76.44           N  
ANISOU  999  N   TYR A 125    10173   8758  10111   -138     -5    421       N  
ATOM   1000  CA  TYR A 125      77.733  27.872 131.632  1.00 75.54           C  
ANISOU 1000  CA  TYR A 125    10026   8696   9980   -117    -81    391       C  
ATOM   1001  C   TYR A 125      76.667  28.972 131.454  1.00 77.44           C  
ANISOU 1001  C   TYR A 125    10260   8912  10253    -79   -121    438       C  
ATOM   1002  O   TYR A 125      75.474  28.673 131.516  1.00 77.80           O  
ANISOU 1002  O   TYR A 125    10298   9007  10253    -60   -184    439       O  
ATOM   1003  CB  TYR A 125      78.068  27.643 133.124  1.00 76.69           C  
ANISOU 1003  CB  TYR A 125    10099   8853  10187   -121    -88    303       C  
ATOM   1004  CG  TYR A 125      76.904  27.413 134.068  1.00 78.71           C  
ANISOU 1004  CG  TYR A 125    10313   9159  10435   -102   -152    262       C  
ATOM   1005  CD1 TYR A 125      76.157  26.237 134.013  1.00 80.50           C  
ANISOU 1005  CD1 TYR A 125    10555   9455  10576   -106   -190    255       C  
ATOM   1006  CD2 TYR A 125      76.631  28.309 135.097  1.00 79.51           C  
ANISOU 1006  CD2 TYR A 125    10353   9237  10622    -84   -168    219       C  
ATOM   1007  CE1 TYR A 125      75.117  25.996 134.913  1.00 81.21           C  
ANISOU 1007  CE1 TYR A 125    10603   9590  10664    -93   -240    216       C  
ATOM   1008  CE2 TYR A 125      75.595  28.080 136.003  1.00 80.05           C  
ANISOU 1008  CE2 TYR A 125    10379   9354  10682    -68   -218    178       C  
ATOM   1009  CZ  TYR A 125      74.844  26.921 135.912  1.00 86.64           C  
ANISOU 1009  CZ  TYR A 125    11232  10257  11431    -73   -253    179       C  
ATOM   1010  OH  TYR A 125      73.834  26.694 136.816  1.00 84.51           O  
ANISOU 1010  OH  TYR A 125    10920  10033  11156    -60   -295    137       O  
ATOM   1011  N   GLN A 126      77.091  30.228 131.229  1.00 71.57           N  
ANISOU 1011  N   GLN A 126     9514   8086   9593    -68    -82    475       N  
ATOM   1012  CA  GLN A 126      76.182  31.366 131.036  1.00 70.33           C  
ANISOU 1012  CA  GLN A 126     9349   7888   9484    -27   -111    527       C  
ATOM   1013  C   GLN A 126      75.865  31.657 129.563  1.00 68.19           C  
ANISOU 1013  C   GLN A 126     9152   7612   9145    -11   -111    640       C  
ATOM   1014  O   GLN A 126      74.779  32.157 129.265  1.00 68.57           O  
ANISOU 1014  O   GLN A 126     9202   7665   9189     29   -163    690       O  
ATOM   1015  CB  GLN A 126      76.721  32.626 131.732  1.00 72.40           C  
ANISOU 1015  CB  GLN A 126     9561   8057   9889    -21    -69    501       C  
ATOM   1016  CG  GLN A 126      76.581  32.596 133.255  1.00 92.02           C  
ANISOU 1016  CG  GLN A 126    11966  10559  12438    -23    -93    393       C  
ATOM   1017  CD  GLN A 126      77.273  33.765 133.916  1.00117.88           C  
ANISOU 1017  CD  GLN A 126    15190  13746  15852    -28    -45    351       C  
ATOM   1018  NE2 GLN A 126      76.511  34.579 134.634  1.00110.15           N  
ANISOU 1018  NE2 GLN A 126    14159  12738  14953      1    -70    318       N  
ATOM   1019  OE1 GLN A 126      78.495  33.941 133.812  1.00115.52           O  
ANISOU 1019  OE1 GLN A 126    14892  13404  15596    -58     17    340       O  
ATOM   1020  N   THR A 127      76.793  31.326 128.647  1.00 59.08           N  
ANISOU 1020  N   THR A 127     8059   6453   7937    -39    -54    678       N  
ATOM   1021  CA  THR A 127      76.611  31.589 127.217  1.00 56.82           C  
ANISOU 1021  CA  THR A 127     7849   6168   7571    -27    -46    786       C  
ATOM   1022  C   THR A 127      75.997  30.401 126.423  1.00 50.62           C  
ANISOU 1022  C   THR A 127     7115   5488   6631    -36    -94    798       C  
ATOM   1023  O   THR A 127      75.491  30.636 125.323  1.00 48.12           O  
ANISOU 1023  O   THR A 127     6853   5193   6235    -17   -114    885       O  
ATOM   1024  CB  THR A 127      77.926  32.098 126.578  1.00 65.52           C  
ANISOU 1024  CB  THR A 127     8991   7198   8706    -51     54    831       C  
ATOM   1025  CG2 THR A 127      79.003  31.012 126.450  1.00 62.65           C  
ANISOU 1025  CG2 THR A 127     8647   6866   8291   -102    107    779       C  
ATOM   1026  OG1 THR A 127      77.632  32.645 125.292  1.00 68.86           O  
ANISOU 1026  OG1 THR A 127     9485   7611   9069    -29     61    950       O  
ATOM   1027  N   LEU A 128      76.036  29.150 126.942  1.00 42.30           N  
ANISOU 1027  N   LEU A 128     6044   4496   5532    -65   -110    714       N  
ATOM   1028  CA  LEU A 128      75.470  28.050 126.143  1.00 40.25           C  
ANISOU 1028  CA  LEU A 128     5831   4326   5134    -79   -148    718       C  
ATOM   1029  C   LEU A 128      73.972  28.211 125.877  1.00 39.39           C  
ANISOU 1029  C   LEU A 128     5714   4271   4979    -44   -241    752       C  
ATOM   1030  O   LEU A 128      73.216  28.576 126.763  1.00 40.21           O  
ANISOU 1030  O   LEU A 128     5757   4368   5153    -16   -288    724       O  
ATOM   1031  CB  LEU A 128      75.786  26.653 126.726  1.00 39.83           C  
ANISOU 1031  CB  LEU A 128     5760   4320   5053   -118   -141    624       C  
ATOM   1032  CG  LEU A 128      77.257  26.180 126.739  1.00 44.53           C  
ANISOU 1032  CG  LEU A 128     6369   4884   5666   -155    -54    593       C  
ATOM   1033  CD1 LEU A 128      77.325  24.715 126.983  1.00 44.64           C  
ANISOU 1033  CD1 LEU A 128     6382   4952   5628   -185    -57    523       C  
ATOM   1034  CD2 LEU A 128      78.003  26.498 125.430  1.00 48.07           C  
ANISOU 1034  CD2 LEU A 128     6892   5309   6063   -169     11    661       C  
ATOM   1035  N   THR A 129      73.565  28.005 124.643  1.00 33.48           N  
ANISOU 1035  N   THR A 129     5029   3577   4114    -41   -265    812       N  
ATOM   1036  CA  THR A 129      72.161  28.115 124.208  1.00 32.19           C  
ANISOU 1036  CA  THR A 129     4860   3478   3892     -6   -359    851       C  
ATOM   1037  C   THR A 129      71.478  26.744 124.288  1.00 32.22           C  
ANISOU 1037  C   THR A 129     4853   3576   3813    -36   -411    773       C  
ATOM   1038  O   THR A 129      72.154  25.722 124.522  1.00 29.11           O  
ANISOU 1038  O   THR A 129     4468   3193   3400    -81   -366    704       O  
ATOM   1039  CB  THR A 129      72.120  28.625 122.755  1.00 35.80           C  
ANISOU 1039  CB  THR A 129     5394   3954   4254     12   -361    962       C  
ATOM   1040  CG2 THR A 129      72.823  29.969 122.588  1.00 36.85           C  
ANISOU 1040  CG2 THR A 129     5544   3985   4472     38   -298   1049       C  
ATOM   1041  OG1 THR A 129      72.698  27.630 121.886  1.00 31.95           O  
ANISOU 1041  OG1 THR A 129     4973   3522   3644    -35   -324    945       O  
ATOM   1042  N   ASP A 130      70.152  26.709 124.003  1.00 28.19           N  
ANISOU 1042  N   ASP A 130     4324   3132   3254    -10   -502    789       N  
ATOM   1043  CA  ASP A 130      69.391  25.450 123.920  1.00 27.41           C  
ANISOU 1043  CA  ASP A 130     4214   3125   3076    -40   -554    720       C  
ATOM   1044  C   ASP A 130      70.065  24.547 122.857  1.00 28.79           C  
ANISOU 1044  C   ASP A 130     4468   3346   3127    -88   -512    711       C  
ATOM   1045  O   ASP A 130      70.324  23.354 123.111  1.00 28.01           O  
ANISOU 1045  O   ASP A 130     4368   3270   3004   -134   -487    627       O  
ATOM   1046  CB  ASP A 130      67.921  25.753 123.503  1.00 29.46           C  
ANISOU 1046  CB  ASP A 130     4446   3453   3295     -1   -659    755       C  
ATOM   1047  CG  ASP A 130      67.032  24.527 123.348  1.00 31.32           C  
ANISOU 1047  CG  ASP A 130     4663   3784   3451    -35   -718    682       C  
ATOM   1048  OD1 ASP A 130      67.377  23.465 123.915  1.00 28.09           O  
ANISOU 1048  OD1 ASP A 130     4244   3377   3049    -83   -679    594       O  
ATOM   1049  OD2 ASP A 130      65.974  24.639 122.694  1.00 35.10           O1-
ANISOU 1049  OD2 ASP A 130     5132   4335   3868    -12   -802    712       O1-
ATOM   1050  N   TYR A 131      70.406  25.140 121.695  1.00 28.01           N  
ANISOU 1050  N   TYR A 131     4436   3252   2954    -75   -497    799       N  
ATOM   1051  CA  TYR A 131      71.090  24.394 120.632  1.00 29.90           C  
ANISOU 1051  CA  TYR A 131     4755   3533   3072   -120   -448    793       C  
ATOM   1052  C   TYR A 131      72.414  23.793 121.124  1.00 30.95           C  
ANISOU 1052  C   TYR A 131     4896   3607   3256   -163   -346    731       C  
ATOM   1053  O   TYR A 131      72.673  22.627 120.834  1.00 29.32           O  
ANISOU 1053  O   TYR A 131     4714   3441   2983   -210   -321    664       O  
ATOM   1054  CB  TYR A 131      71.317  25.239 119.359  1.00 33.84           C  
ANISOU 1054  CB  TYR A 131     5328   4043   3486    -96   -437    909       C  
ATOM   1055  CG  TYR A 131      72.111  24.462 118.326  1.00 39.36           C  
ANISOU 1055  CG  TYR A 131     6108   4785   4062   -146   -374    893       C  
ATOM   1056  CD1 TYR A 131      71.498  23.500 117.527  1.00 42.57           C  
ANISOU 1056  CD1 TYR A 131     6544   5301   4330   -177   -421    849       C  
ATOM   1057  CD2 TYR A 131      73.496  24.596 118.236  1.00 41.70           C  
ANISOU 1057  CD2 TYR A 131     6443   5010   4390   -170   -260    903       C  
ATOM   1058  CE1 TYR A 131      72.233  22.733 116.623  1.00 43.64           C  
ANISOU 1058  CE1 TYR A 131     6753   5475   4355   -226   -357    818       C  
ATOM   1059  CE2 TYR A 131      74.241  23.830 117.338  1.00 44.09           C  
ANISOU 1059  CE2 TYR A 131     6815   5350   4587   -218   -194    878       C  
ATOM   1060  CZ  TYR A 131      73.606  22.887 116.546  1.00 49.52           C  
ANISOU 1060  CZ  TYR A 131     7536   6146   5134   -246   -241    833       C  
ATOM   1061  OH  TYR A 131      74.327  22.113 115.670  1.00 56.54           O  
ANISOU 1061  OH  TYR A 131     8492   7070   5919   -295   -170    796       O  
ATOM   1062  N   ASP A 132      73.269  24.602 121.805  1.00 28.79           N  
ANISOU 1062  N   ASP A 132     4602   3237   3099   -147   -286    755       N  
ATOM   1063  CA  ASP A 132      74.579  24.143 122.322  1.00 29.48           C  
ANISOU 1063  CA  ASP A 132     4687   3268   3246   -183   -193    701       C  
ATOM   1064  C   ASP A 132      74.458  22.955 123.240  1.00 29.02           C  
ANISOU 1064  C   ASP A 132     4582   3229   3216   -210   -202    598       C  
ATOM   1065  O   ASP A 132      75.240  22.012 123.124  1.00 26.48           O  
ANISOU 1065  O   ASP A 132     4282   2908   2873   -249   -143    547       O  
ATOM   1066  CB  ASP A 132      75.304  25.259 123.081  1.00 30.72           C  
ANISOU 1066  CB  ASP A 132     4808   3326   3538   -159   -148    730       C  
ATOM   1067  CG  ASP A 132      75.724  26.442 122.215  1.00 37.17           C  
ANISOU 1067  CG  ASP A 132     5674   4097   4350   -138   -109    836       C  
ATOM   1068  OD1 ASP A 132      76.104  26.222 121.040  1.00 37.60           O  
ANISOU 1068  OD1 ASP A 132     5803   4183   4301   -158    -70    876       O  
ATOM   1069  OD2 ASP A 132      75.728  27.568 122.728  1.00 41.67           O1-
ANISOU 1069  OD2 ASP A 132     6210   4598   5026   -106   -107    875       O1-
ATOM   1070  N   ILE A 133      73.478  22.985 124.159  1.00 24.82           N  
ANISOU 1070  N   ILE A 133     3985   2710   2736   -189   -272    568       N  
ATOM   1071  CA  ILE A 133      73.261  21.851 125.080  1.00 23.25           C  
ANISOU 1071  CA  ILE A 133     3741   2530   2562   -212   -281    477       C  
ATOM   1072  C   ILE A 133      72.938  20.599 124.290  1.00 26.14           C  
ANISOU 1072  C   ILE A 133     4145   2965   2820   -252   -288    435       C  
ATOM   1073  O   ILE A 133      73.515  19.545 124.555  1.00 25.31           O  
ANISOU 1073  O   ILE A 133     4043   2854   2722   -288   -239    373       O  
ATOM   1074  CB  ILE A 133      72.196  22.175 126.181  1.00 25.44           C  
ANISOU 1074  CB  ILE A 133     3942   2812   2910   -183   -349    457       C  
ATOM   1075  CG1 ILE A 133      72.708  23.381 127.053  1.00 25.49           C  
ANISOU 1075  CG1 ILE A 133     3909   2742   3034   -149   -327    482       C  
ATOM   1076  CG2 ILE A 133      71.968  20.930 127.082  1.00 24.97           C  
ANISOU 1076  CG2 ILE A 133     3843   2776   2868   -210   -350    372       C  
ATOM   1077  CD1 ILE A 133      71.733  23.962 128.010  1.00 26.11           C  
ANISOU 1077  CD1 ILE A 133     3919   2818   3184   -116   -383    471       C  
ATOM   1078  N   ARG A 134      71.991  20.685 123.339  1.00 23.82           N  
ANISOU 1078  N   ARG A 134     3878   2741   2432   -248   -351    463       N  
ATOM   1079  CA  ARG A 134      71.611  19.509 122.534  1.00 23.32           C  
ANISOU 1079  CA  ARG A 134     3850   2751   2262   -291   -363    410       C  
ATOM   1080  C   ARG A 134      72.833  18.960 121.775  1.00 27.28           C  
ANISOU 1080  C   ARG A 134     4417   3236   2710   -328   -271    398       C  
ATOM   1081  O   ARG A 134      73.057  17.740 121.753  1.00 25.92           O  
ANISOU 1081  O   ARG A 134     4252   3076   2518   -372   -236    322       O  
ATOM   1082  CB  ARG A 134      70.526  19.900 121.507  1.00 25.13           C  
ANISOU 1082  CB  ARG A 134     4100   3062   2388   -275   -447    455       C  
ATOM   1083  CG  ARG A 134      69.207  20.264 122.163  1.00 27.48           C  
ANISOU 1083  CG  ARG A 134     4324   3384   2733   -241   -540    455       C  
ATOM   1084  CD  ARG A 134      68.217  20.775 121.118  1.00 33.77           C  
ANISOU 1084  CD  ARG A 134     5137   4260   3433   -216   -627    512       C  
ATOM   1085  NE  ARG A 134      67.114  21.526 121.714  1.00 30.09           N  
ANISOU 1085  NE  ARG A 134     4602   3799   3033   -167   -709    539       N  
ATOM   1086  CZ  ARG A 134      65.822  21.286 121.491  1.00 39.01           C  
ANISOU 1086  CZ  ARG A 134     5690   5008   4122   -161   -802    518       C  
ATOM   1087  NH1 ARG A 134      65.452  20.283 120.706  1.00 31.01           N1+
ANISOU 1087  NH1 ARG A 134     4701   4080   3003   -207   -828    462       N1+
ATOM   1088  NH2 ARG A 134      64.895  22.069 122.025  1.00 32.61           N  
ANISOU 1088  NH2 ARG A 134     4813   4194   3383   -111   -867    550       N  
ATOM   1089  N   PHE A 135      73.596  19.877 121.129  1.00 25.76           N  
ANISOU 1089  N   PHE A 135     4272   3015   2501   -313   -228    474       N  
ATOM   1090  CA  PHE A 135      74.806  19.544 120.358  1.00 25.87           C  
ANISOU 1090  CA  PHE A 135     4349   3011   2468   -345   -132    472       C  
ATOM   1091  C   PHE A 135      75.811  18.800 121.251  1.00 27.65           C  
ANISOU 1091  C   PHE A 135     4545   3173   2790   -366    -57    405       C  
ATOM   1092  O   PHE A 135      76.210  17.687 120.917  1.00 27.86           O  
ANISOU 1092  O   PHE A 135     4594   3213   2778   -406    -10    342       O  
ATOM   1093  CB  PHE A 135      75.458  20.817 119.763  1.00 28.00           C  
ANISOU 1093  CB  PHE A 135     4662   3242   2734   -319    -94    572       C  
ATOM   1094  CG  PHE A 135      76.781  20.529 119.093  1.00 31.00           C  
ANISOU 1094  CG  PHE A 135     5099   3596   3087   -352     18    569       C  
ATOM   1095  CD1 PHE A 135      76.834  20.131 117.758  1.00 38.70           C  
ANISOU 1095  CD1 PHE A 135     6151   4637   3918   -381     41    574       C  
ATOM   1096  CD2 PHE A 135      77.973  20.622 119.800  1.00 32.65           C  
ANISOU 1096  CD2 PHE A 135     5280   3719   3408   -357     99    552       C  
ATOM   1097  CE1 PHE A 135      78.058  19.842 117.142  1.00 39.67           C  
ANISOU 1097  CE1 PHE A 135     6324   4733   4016   -413    151    564       C  
ATOM   1098  CE2 PHE A 135      79.195  20.319 119.185  1.00 36.11           C  
ANISOU 1098  CE2 PHE A 135     5761   4131   3827   -388    204    543       C  
ATOM   1099  CZ  PHE A 135      79.225  19.930 117.866  1.00 36.81           C  
ANISOU 1099  CZ  PHE A 135     5928   4280   3778   -416    234    549       C  
ATOM   1100  N   TYR A 136      76.188  19.377 122.399  1.00 24.26           N  
ANISOU 1100  N   TYR A 136     4056   2675   2483   -340    -49    416       N  
ATOM   1101  CA  TYR A 136      77.168  18.699 123.270  1.00 23.97           C  
ANISOU 1101  CA  TYR A 136     3987   2586   2535   -355     15    359       C  
ATOM   1102  C   TYR A 136      76.650  17.413 123.927  1.00 26.12           C  
ANISOU 1102  C   TYR A 136     4225   2882   2818   -374     -8    280       C  
ATOM   1103  O   TYR A 136      77.420  16.456 124.108  1.00 24.59           O  
ANISOU 1103  O   TYR A 136     4031   2664   2648   -398     55    230       O  
ATOM   1104  CB  TYR A 136      77.741  19.662 124.315  1.00 23.35           C  
ANISOU 1104  CB  TYR A 136     3855   2439   2577   -324     28    385       C  
ATOM   1105  CG  TYR A 136      78.636  20.700 123.669  1.00 24.02           C  
ANISOU 1105  CG  TYR A 136     3975   2479   2673   -318     86    450       C  
ATOM   1106  CD1 TYR A 136      79.790  20.324 122.976  1.00 26.74           C  
ANISOU 1106  CD1 TYR A 136     4360   2802   2996   -346    177    443       C  
ATOM   1107  CD2 TYR A 136      78.337  22.056 123.751  1.00 24.93           C  
ANISOU 1107  CD2 TYR A 136     4079   2567   2826   -283     57    517       C  
ATOM   1108  CE1 TYR A 136      80.610  21.270 122.361  1.00 28.79           C  
ANISOU 1108  CE1 TYR A 136     4652   3019   3266   -345    240    505       C  
ATOM   1109  CE2 TYR A 136      79.156  23.020 123.132  1.00 26.32           C  
ANISOU 1109  CE2 TYR A 136     4289   2694   3018   -280    118    582       C  
ATOM   1110  CZ  TYR A 136      80.291  22.614 122.442  1.00 31.76           C  
ANISOU 1110  CZ  TYR A 136     5019   3366   3680   -312    211    576       C  
ATOM   1111  OH  TYR A 136      81.131  23.523 121.844  1.00 35.29           O  
ANISOU 1111  OH  TYR A 136     5498   3762   4148   -313    283    638       O  
ATOM   1112  N   MET A 137      75.353  17.349 124.240  1.00 22.79           N  
ANISOU 1112  N   MET A 137     3773   2506   2380   -364    -91    270       N  
ATOM   1113  CA  MET A 137      74.772  16.122 124.807  1.00 21.83           C  
ANISOU 1113  CA  MET A 137     3621   2405   2268   -387   -109    198       C  
ATOM   1114  C   MET A 137      74.876  14.973 123.760  1.00 26.45           C  
ANISOU 1114  C   MET A 137     4259   3024   2767   -435    -71    147       C  
ATOM   1115  O   MET A 137      75.235  13.836 124.094  1.00 24.11           O  
ANISOU 1115  O   MET A 137     3954   2706   2501   -461    -25     88       O  
ATOM   1116  CB  MET A 137      73.296  16.370 125.188  1.00 23.07           C  
ANISOU 1116  CB  MET A 137     3737   2610   2421   -371   -203    198       C  
ATOM   1117  CG  MET A 137      73.137  17.136 126.509  1.00 24.78           C  
ANISOU 1117  CG  MET A 137     3887   2789   2738   -331   -229    218       C  
ATOM   1118  SD  MET A 137      73.647  16.135 127.946  1.00 28.20           S  
ANISOU 1118  SD  MET A 137     4271   3183   3259   -340   -187    161       S  
ATOM   1119  CE  MET A 137      72.572  14.844 127.781  1.00 26.49           C  
ANISOU 1119  CE  MET A 137     4050   3015   2998   -377   -214    102       C  
ATOM   1120  N   TYR A 138      74.614  15.312 122.483  1.00 24.77           N  
ANISOU 1120  N   TYR A 138     4104   2862   2446   -444    -87    173       N  
ATOM   1121  CA  TYR A 138      74.709  14.339 121.397  1.00 25.26           C  
ANISOU 1121  CA  TYR A 138     4220   2966   2414   -491    -53    119       C  
ATOM   1122  C   TYR A 138      76.157  13.846 121.278  1.00 27.27           C  
ANISOU 1122  C   TYR A 138     4501   3160   2701   -511     58     98       C  
ATOM   1123  O   TYR A 138      76.372  12.651 121.083  1.00 27.34           O  
ANISOU 1123  O   TYR A 138     4521   3167   2701   -548    106     25       O  
ATOM   1124  CB  TYR A 138      74.223  14.933 120.065  1.00 26.47           C  
ANISOU 1124  CB  TYR A 138     4430   3192   2434   -494    -93    161       C  
ATOM   1125  CG  TYR A 138      73.927  13.871 119.029  1.00 30.70           C  
ANISOU 1125  CG  TYR A 138     5011   3794   2860   -546    -84     88       C  
ATOM   1126  CD1 TYR A 138      72.729  13.157 119.055  1.00 33.23           C  
ANISOU 1126  CD1 TYR A 138     5302   4173   3150   -569   -154     24       C  
ATOM   1127  CD2 TYR A 138      74.849  13.563 118.035  1.00 33.62           C  
ANISOU 1127  CD2 TYR A 138     5449   4167   3159   -576     -2     73       C  
ATOM   1128  CE1 TYR A 138      72.452  12.166 118.106  1.00 35.81           C  
ANISOU 1128  CE1 TYR A 138     5665   4561   3379   -623   -145    -57       C  
ATOM   1129  CE2 TYR A 138      74.583  12.575 117.082  1.00 35.94           C  
ANISOU 1129  CE2 TYR A 138     5781   4524   3348   -628     10     -7       C  
ATOM   1130  CZ  TYR A 138      73.383  11.887 117.116  1.00 42.07           C  
ANISOU 1130  CZ  TYR A 138     6530   5360   4097   -652    -64    -74       C  
ATOM   1131  OH  TYR A 138      73.128  10.925 116.169  1.00 41.20           O  
ANISOU 1131  OH  TYR A 138     6455   5312   3886   -708    -51   -163       O  
ATOM   1132  N   GLU A 139      77.133  14.762 121.430  1.00 24.80           N  
ANISOU 1132  N   GLU A 139     4191   2796   2437   -484    103    158       N  
ATOM   1133  CA  GLU A 139      78.561  14.404 121.332  1.00 24.39           C  
ANISOU 1133  CA  GLU A 139     4155   2686   2426   -498    209    141       C  
ATOM   1134  C   GLU A 139      78.949  13.440 122.471  1.00 26.17           C  
ANISOU 1134  C   GLU A 139     4325   2862   2758   -499    237     86       C  
ATOM   1135  O   GLU A 139      79.744  12.510 122.247  1.00 24.81           O  
ANISOU 1135  O   GLU A 139     4165   2659   2601   -523    316     38       O  
ATOM   1136  CB  GLU A 139      79.467  15.642 121.373  1.00 25.47           C  
ANISOU 1136  CB  GLU A 139     4293   2774   2608   -471    246    215       C  
ATOM   1137  CG  GLU A 139      79.335  16.556 120.162  1.00 28.25           C  
ANISOU 1137  CG  GLU A 139     4711   3164   2859   -470    244    282       C  
ATOM   1138  CD  GLU A 139      79.770  15.923 118.854  1.00 46.13           C  
ANISOU 1138  CD  GLU A 139     7049   5464   5015   -511    311    254       C  
ATOM   1139  OE1 GLU A 139      80.972  15.615 118.714  1.00 41.59           O  
ANISOU 1139  OE1 GLU A 139     6484   4843   4477   -528    410    234       O  
ATOM   1140  OE2 GLU A 139      78.906  15.727 117.973  1.00 48.53           O1-
ANISOU 1140  OE2 GLU A 139     7397   5847   5195   -527    264    248       O1-
ATOM   1141  N   ILE A 140      78.411  13.661 123.685  1.00 22.50           N  
ANISOU 1141  N   ILE A 140     3797   2385   2367   -470    178     95       N  
ATOM   1142  CA  ILE A 140      78.659  12.744 124.816  1.00 21.32           C  
ANISOU 1142  CA  ILE A 140     3597   2197   2308   -467    197     54       C  
ATOM   1143  C   ILE A 140      78.054  11.364 124.492  1.00 24.02           C  
ANISOU 1143  C   ILE A 140     3952   2562   2613   -505    204    -16       C  
ATOM   1144  O   ILE A 140      78.657  10.323 124.796  1.00 23.08           O  
ANISOU 1144  O   ILE A 140     3824   2401   2546   -517    264    -57       O  
ATOM   1145  CB  ILE A 140      78.102  13.305 126.152  1.00 23.01           C  
ANISOU 1145  CB  ILE A 140     3744   2406   2593   -430    131     78       C  
ATOM   1146  CG1 ILE A 140      78.810  14.625 126.512  1.00 22.49           C  
ANISOU 1146  CG1 ILE A 140     3659   2308   2578   -397    134    133       C  
ATOM   1147  CG2 ILE A 140      78.291  12.266 127.295  1.00 20.77           C  
ANISOU 1147  CG2 ILE A 140     3413   2092   2387   -427    149     41       C  
ATOM   1148  CD1 ILE A 140      78.116  15.399 127.717  1.00 21.84           C  
ANISOU 1148  CD1 ILE A 140     3517   2230   2553   -362     63    154       C  
ATOM   1149  N   LEU A 141      76.832  11.354 123.946  1.00 21.79           N  
ANISOU 1149  N   LEU A 141     3687   2340   2250   -523    139    -30       N  
ATOM   1150  CA  LEU A 141      76.149  10.106 123.588  1.00 23.52           C  
ANISOU 1150  CA  LEU A 141     3917   2585   2434   -566    140   -105       C  
ATOM   1151  C   LEU A 141      76.939   9.288 122.558  1.00 28.38           C  
ANISOU 1151  C   LEU A 141     4586   3189   3006   -605    227   -156       C  
ATOM   1152  O   LEU A 141      76.984   8.061 122.685  1.00 27.79           O  
ANISOU 1152  O   LEU A 141     4505   3088   2966   -633    271   -222       O  
ATOM   1153  CB  LEU A 141      74.732  10.394 123.076  1.00 24.02           C  
ANISOU 1153  CB  LEU A 141     3984   2729   2412   -577     49   -110       C  
ATOM   1154  CG  LEU A 141      73.726  10.754 124.151  1.00 25.70           C  
ANISOU 1154  CG  LEU A 141     4134   2952   2678   -551    -28    -90       C  
ATOM   1155  CD1 LEU A 141      72.436  11.241 123.520  1.00 27.08           C  
ANISOU 1155  CD1 LEU A 141     4311   3208   2769   -555   -120    -85       C  
ATOM   1156  CD2 LEU A 141      73.459   9.547 125.067  1.00 25.69           C  
ANISOU 1156  CD2 LEU A 141     4091   2917   2751   -569     -7   -145       C  
ATOM   1157  N   LYS A 142      77.605   9.950 121.579  1.00 26.62           N  
ANISOU 1157  N   LYS A 142     4415   2982   2718   -607    261   -126       N  
ATOM   1158  CA  LYS A 142      78.448   9.219 120.603  1.00 26.85           C  
ANISOU 1158  CA  LYS A 142     4495   2999   2707   -644    355   -177       C  
ATOM   1159  C   LYS A 142      79.577   8.475 121.359  1.00 28.75           C  
ANISOU 1159  C   LYS A 142     4703   3152   3070   -635    441   -199       C  
ATOM   1160  O   LYS A 142      79.834   7.307 121.071  1.00 27.81           O  
ANISOU 1160  O   LYS A 142     4596   3008   2965   -666    504   -271       O  
ATOM   1161  CB  LYS A 142      79.098  10.183 119.600  1.00 28.84           C  
ANISOU 1161  CB  LYS A 142     4804   3274   2882   -641    386   -125       C  
ATOM   1162  CG  LYS A 142      78.172  10.811 118.582  1.00 34.46           C  
ANISOU 1162  CG  LYS A 142     5563   4076   3454   -651    318   -101       C  
ATOM   1163  CD  LYS A 142      79.055  11.704 117.684  1.00 34.96           C  
ANISOU 1163  CD  LYS A 142     5683   4144   3457   -645    372    -40       C  
ATOM   1164  CE  LYS A 142      78.291  12.656 116.829  1.00 45.91           C  
ANISOU 1164  CE  LYS A 142     7113   5612   4719   -635    302     23       C  
ATOM   1165  NZ  LYS A 142      79.232  13.612 116.166  1.00 40.91           N1+
ANISOU 1165  NZ  LYS A 142     6530   4963   4053   -623    365     99       N1+
ATOM   1166  N   ALA A 143      80.212   9.153 122.349  1.00 23.68           N  
ANISOU 1166  N   ALA A 143     4016   2463   2521   -589    439   -140       N  
ATOM   1167  CA  ALA A 143      81.295   8.583 123.161  1.00 23.38           C  
ANISOU 1167  CA  ALA A 143     3935   2348   2599   -571    507   -148       C  
ATOM   1168  C   ALA A 143      80.793   7.421 123.989  1.00 24.54           C  
ANISOU 1168  C   ALA A 143     4045   2470   2809   -574    497   -190       C  
ATOM   1169  O   ALA A 143      81.456   6.378 124.046  1.00 23.60           O  
ANISOU 1169  O   ALA A 143     3920   2300   2747   -582    572   -232       O  
ATOM   1170  CB  ALA A 143      81.905   9.659 124.066  1.00 23.91           C  
ANISOU 1170  CB  ALA A 143     3957   2388   2740   -524    487    -79       C  
ATOM   1171  N   LEU A 144      79.592   7.572 124.610  1.00 22.62           N  
ANISOU 1171  N   LEU A 144     3776   2263   2557   -568    411   -179       N  
ATOM   1172  CA  LEU A 144      79.010   6.494 125.432  1.00 20.75           C  
ANISOU 1172  CA  LEU A 144     3503   2002   2378   -573    404   -213       C  
ATOM   1173  C   LEU A 144      78.576   5.304 124.612  1.00 24.49           C  
ANISOU 1173  C   LEU A 144     4011   2479   2816   -627    443   -295       C  
ATOM   1174  O   LEU A 144      78.869   4.172 124.998  1.00 24.03           O  
ANISOU 1174  O   LEU A 144     3936   2363   2831   -633    500   -330       O  
ATOM   1175  CB  LEU A 144      77.843   6.998 126.302  1.00 20.04           C  
ANISOU 1175  CB  LEU A 144     3374   1949   2289   -556    310   -183       C  
ATOM   1176  CG  LEU A 144      78.273   8.009 127.393  1.00 23.75           C  
ANISOU 1176  CG  LEU A 144     3800   2408   2816   -503    278   -115       C  
ATOM   1177  CD1 LEU A 144      77.050   8.556 128.147  1.00 24.35           C  
ANISOU 1177  CD1 LEU A 144     3840   2526   2887   -488    189    -93       C  
ATOM   1178  CD2 LEU A 144      79.299   7.375 128.387  1.00 23.68           C  
ANISOU 1178  CD2 LEU A 144     3751   2337   2910   -474    332   -104       C  
ATOM   1179  N   ASP A 145      77.885   5.529 123.497  1.00 23.71           N  
ANISOU 1179  N   ASP A 145     3957   2446   2607   -663    412   -326       N  
ATOM   1180  CA  ASP A 145      77.508   4.383 122.652  1.00 23.92           C  
ANISOU 1180  CA  ASP A 145     4014   2479   2595   -720    451   -420       C  
ATOM   1181  C   ASP A 145      78.757   3.629 122.187  1.00 27.27           C  
ANISOU 1181  C   ASP A 145     4462   2841   3057   -733    567   -460       C  
ATOM   1182  O   ASP A 145      78.761   2.392 122.220  1.00 26.70           O  
ANISOU 1182  O   ASP A 145     4385   2721   3038   -761    624   -527       O  
ATOM   1183  CB  ASP A 145      76.650   4.804 121.457  1.00 26.47           C  
ANISOU 1183  CB  ASP A 145     4381   2898   2780   -756    396   -448       C  
ATOM   1184  CG  ASP A 145      76.085   3.620 120.691  1.00 32.76           C  
ANISOU 1184  CG  ASP A 145     5200   3712   3536   -821    422   -558       C  
ATOM   1185  OD1 ASP A 145      75.666   2.633 121.346  1.00 31.27           O  
ANISOU 1185  OD1 ASP A 145     4974   3477   3428   -837    436   -602       O  
ATOM   1186  OD2 ASP A 145      75.940   3.734 119.457  1.00 36.19           O1-
ANISOU 1186  OD2 ASP A 145     5686   4212   3852   -856    419   -598       O1-
ATOM   1187  N   TYR A 146      79.831   4.368 121.826  1.00 24.31           N  
ANISOU 1187  N   TYR A 146     4110   2458   2669   -710    606   -418       N  
ATOM   1188  CA  TYR A 146      81.067   3.716 121.421  1.00 25.60           C  
ANISOU 1188  CA  TYR A 146     4288   2561   2877   -718    719   -454       C  
ATOM   1189  C   TYR A 146      81.674   2.916 122.599  1.00 28.10           C  
ANISOU 1189  C   TYR A 146     4547   2786   3343   -685    763   -444       C  
ATOM   1190  O   TYR A 146      81.971   1.750 122.416  1.00 27.96           O  
ANISOU 1190  O   TYR A 146     4532   2714   3377   -706    839   -508       O  
ATOM   1191  CB  TYR A 146      82.082   4.710 120.857  1.00 26.02           C  
ANISOU 1191  CB  TYR A 146     4368   2622   2896   -701    755   -407       C  
ATOM   1192  CG  TYR A 146      83.382   4.054 120.440  1.00 29.12           C  
ANISOU 1192  CG  TYR A 146     4771   2952   3343   -709    877   -447       C  
ATOM   1193  CD1 TYR A 146      83.460   3.293 119.272  1.00 30.12           C  
ANISOU 1193  CD1 TYR A 146     4949   3089   3405   -761    949   -534       C  
ATOM   1194  CD2 TYR A 146      84.501   4.087 121.271  1.00 30.22           C  
ANISOU 1194  CD2 TYR A 146     4858   3019   3604   -664    922   -407       C  
ATOM   1195  CE1 TYR A 146      84.649   2.660 118.899  1.00 31.09           C  
ANISOU 1195  CE1 TYR A 146     5077   3149   3587   -766   1069   -578       C  
ATOM   1196  CE2 TYR A 146      85.692   3.453 120.909  1.00 31.70           C  
ANISOU 1196  CE2 TYR A 146     5045   3146   3853   -667   1035   -445       C  
ATOM   1197  CZ  TYR A 146      85.769   2.773 119.709  1.00 34.40           C  
ANISOU 1197  CZ  TYR A 146     5442   3495   4131   -718   1112   -529       C  
ATOM   1198  OH  TYR A 146      86.932   2.131 119.366  1.00 40.27           O  
ANISOU 1198  OH  TYR A 146     6182   4176   4944   -719   1229   -572       O  
ATOM   1199  N   CYS A 147      81.898   3.532 123.782  1.00 24.67           N  
ANISOU 1199  N   CYS A 147     4062   2335   2978   -631    719   -367       N  
ATOM   1200  CA  CYS A 147      82.550   2.761 124.843  1.00 24.35           C  
ANISOU 1200  CA  CYS A 147     3969   2216   3066   -596    761   -351       C  
ATOM   1201  C   CYS A 147      81.687   1.603 125.331  1.00 26.56           C  
ANISOU 1201  C   CYS A 147     4234   2470   3389   -613    756   -389       C  
ATOM   1202  O   CYS A 147      82.227   0.514 125.556  1.00 25.96           O  
ANISOU 1202  O   CYS A 147     4143   2319   3401   -609    831   -414       O  
ATOM   1203  CB  CYS A 147      83.076   3.633 125.978  1.00 25.39           C  
ANISOU 1203  CB  CYS A 147     4048   2343   3257   -536    718   -268       C  
ATOM   1204  SG  CYS A 147      81.799   4.308 127.075  1.00 28.24           S  
ANISOU 1204  SG  CYS A 147     4375   2755   3598   -516    597   -218       S  
ATOM   1205  N   HIS A 148      80.351   1.772 125.379  1.00 22.98           N  
ANISOU 1205  N   HIS A 148     3786   2072   2875   -638    680   -399       N  
ATOM   1206  CA  HIS A 148      79.477   0.657 125.782  1.00 23.04           C  
ANISOU 1206  CA  HIS A 148     3776   2052   2925   -663    684   -440       C  
ATOM   1207  C   HIS A 148      79.593  -0.470 124.732  1.00 26.58           C  
ANISOU 1207  C   HIS A 148     4263   2465   3371   -718    769   -540       C  
ATOM   1208  O   HIS A 148      79.667  -1.655 125.106  1.00 26.49           O  
ANISOU 1208  O   HIS A 148     4236   2379   3452   -724    830   -570       O  
ATOM   1209  CB  HIS A 148      78.024   1.143 125.918  1.00 22.88           C  
ANISOU 1209  CB  HIS A 148     3750   2105   2838   -682    585   -438       C  
ATOM   1210  CG  HIS A 148      77.829   2.158 127.022  1.00 23.75           C  
ANISOU 1210  CG  HIS A 148     3819   2243   2961   -631    509   -352       C  
ATOM   1211  CD2 HIS A 148      78.646   2.502 128.047  1.00 23.18           C  
ANISOU 1211  CD2 HIS A 148     3711   2137   2957   -574    513   -283       C  
ATOM   1212  ND1 HIS A 148      76.655   2.883 127.121  1.00 25.25           N  
ANISOU 1212  ND1 HIS A 148     4001   2503   3091   -637    417   -340       N  
ATOM   1213  CE1 HIS A 148      76.788   3.662 128.189  1.00 23.94           C  
ANISOU 1213  CE1 HIS A 148     3795   2342   2958   -587    374   -267       C  
ATOM   1214  NE2 HIS A 148      77.989   3.493 128.766  1.00 23.80           N  
ANISOU 1214  NE2 HIS A 148     3761   2268   3014   -549    426   -233       N  
ATOM   1215  N   SER A 149      79.624  -0.112 123.426  1.00 24.71           N  
ANISOU 1215  N   SER A 149     4078   2283   3029   -756    777   -589       N  
ATOM   1216  CA  SER A 149      79.761  -1.101 122.323  1.00 26.10           C  
ANISOU 1216  CA  SER A 149     4295   2438   3185   -814    859   -697       C  
ATOM   1217  C   SER A 149      81.083  -1.874 122.438  1.00 29.72           C  
ANISOU 1217  C   SER A 149     4744   2796   3753   -792    975   -707       C  
ATOM   1218  O   SER A 149      81.197  -3.011 121.984  1.00 28.99           O  
ANISOU 1218  O   SER A 149     4663   2648   3704   -828   1058   -793       O  
ATOM   1219  CB  SER A 149      79.680  -0.421 120.947  1.00 26.59           C  
ANISOU 1219  CB  SER A 149     4417   2588   3099   -850    845   -734       C  
ATOM   1220  OG  SER A 149      80.911   0.128 120.504  1.00 31.89           O  
ANISOU 1220  OG  SER A 149     5110   3248   3759   -827    902   -703       O  
ATOM   1221  N   MET A 150      82.060  -1.227 123.091  1.00 26.14           N  
ANISOU 1221  N   MET A 150     4262   2318   3352   -731    977   -622       N  
ATOM   1222  CA  MET A 150      83.393  -1.752 123.350  1.00 25.68           C  
ANISOU 1222  CA  MET A 150     4180   2173   3406   -696   1072   -611       C  
ATOM   1223  C   MET A 150      83.458  -2.439 124.722  1.00 27.96           C  
ANISOU 1223  C   MET A 150     4410   2388   3825   -649   1072   -559       C  
ATOM   1224  O   MET A 150      84.549  -2.758 125.206  1.00 28.99           O  
ANISOU 1224  O   MET A 150     4507   2450   4058   -602   1129   -526       O  
ATOM   1225  CB  MET A 150      84.407  -0.607 123.227  1.00 25.89           C  
ANISOU 1225  CB  MET A 150     4204   2224   3408   -659   1070   -551       C  
ATOM   1226  CG  MET A 150      84.496  -0.051 121.800  1.00 28.89           C  
ANISOU 1226  CG  MET A 150     4648   2665   3663   -705   1093   -598       C  
ATOM   1227  SD  MET A 150      85.388  -1.180 120.674  1.00 32.85           S  
ANISOU 1227  SD  MET A 150     5184   3106   4191   -744   1242   -706       S  
ATOM   1228  CE  MET A 150      87.029  -0.868 121.212  1.00 29.24           C  
ANISOU 1228  CE  MET A 150     4677   2583   3850   -681   1306   -642       C  
ATOM   1229  N   GLY A 151      82.292  -2.689 125.308  1.00 26.24           N  
ANISOU 1229  N   GLY A 151     4181   2185   3604   -661   1013   -554       N  
ATOM   1230  CA  GLY A 151      82.144  -3.404 126.583  1.00 25.83           C  
ANISOU 1230  CA  GLY A 151     4081   2070   3662   -624   1013   -504       C  
ATOM   1231  C   GLY A 151      82.734  -2.704 127.794  1.00 27.74           C  
ANISOU 1231  C   GLY A 151     4274   2317   3947   -550    965   -395       C  
ATOM   1232  O   GLY A 151      83.160  -3.361 128.759  1.00 27.86           O  
ANISOU 1232  O   GLY A 151     4249   2268   4067   -504    993   -346       O  
ATOM   1233  N   ILE A 152      82.724  -1.365 127.779  1.00 24.84           N  
ANISOU 1233  N   ILE A 152     3909   2028   3501   -537    892   -356       N  
ATOM   1234  CA  ILE A 152      83.286  -0.590 128.886  1.00 21.92           C  
ANISOU 1234  CA  ILE A 152     3491   1672   3164   -472    842   -266       C  
ATOM   1235  C   ILE A 152      82.241   0.388 129.429  1.00 25.41           C  
ANISOU 1235  C   ILE A 152     3926   2193   3535   -471    736   -228       C  
ATOM   1236  O   ILE A 152      81.542   1.052 128.657  1.00 25.37           O  
ANISOU 1236  O   ILE A 152     3956   2249   3436   -509    694   -257       O  
ATOM   1237  CB  ILE A 152      84.607   0.124 128.419  1.00 24.67           C  
ANISOU 1237  CB  ILE A 152     3837   2021   3516   -450    875   -254       C  
ATOM   1238  CG1 ILE A 152      85.739  -0.955 128.134  1.00 25.70           C  
ANISOU 1238  CG1 ILE A 152     3958   2063   3746   -437    986   -284       C  
ATOM   1239  CG2 ILE A 152      85.084   1.189 129.442  1.00 23.13           C  
ANISOU 1239  CG2 ILE A 152     3592   1859   3338   -394    809   -174       C  
ATOM   1240  CD1 ILE A 152      86.854  -0.460 127.193  1.00 36.91           C  
ANISOU 1240  CD1 ILE A 152     5390   3480   5153   -443   1045   -309       C  
ATOM   1241  N   MET A 153      82.157   0.452 130.766  1.00 22.37           N  
ANISOU 1241  N   MET A 153     3494   1807   3197   -425    695   -162       N  
ATOM   1242  CA  MET A 153      81.296   1.449 131.459  1.00 22.53           C  
ANISOU 1242  CA  MET A 153     3497   1899   3163   -415    599   -123       C  
ATOM   1243  C   MET A 153      82.259   2.531 131.956  1.00 23.47           C  
ANISOU 1243  C   MET A 153     3585   2041   3291   -366    568    -71       C  
ATOM   1244  O   MET A 153      83.299   2.187 132.523  1.00 22.75           O  
ANISOU 1244  O   MET A 153     3460   1912   3274   -324    602    -39       O  
ATOM   1245  CB  MET A 153      80.639   0.839 132.728  1.00 24.42           C  
ANISOU 1245  CB  MET A 153     3704   2128   3448   -393    577    -84       C  
ATOM   1246  CG  MET A 153      80.003  -0.483 132.562  1.00 28.73           C  
ANISOU 1246  CG  MET A 153     4265   2622   4029   -429    629   -122       C  
ATOM   1247  SD  MET A 153      79.393  -1.021 134.198  1.00 29.99           S  
ANISOU 1247  SD  MET A 153     4381   2771   4242   -395    608    -53       S  
ATOM   1248  CE  MET A 153      80.623  -2.132 134.654  1.00 28.75           C  
ANISOU 1248  CE  MET A 153     4207   2522   4196   -348    691    -12       C  
ATOM   1249  N   HIS A 154      81.913   3.810 131.804  1.00 21.33           N  
ANISOU 1249  N   HIS A 154     3319   1832   2955   -370    504    -61       N  
ATOM   1250  CA  HIS A 154      82.791   4.897 132.269  1.00 20.03           C  
ANISOU 1250  CA  HIS A 154     3121   1686   2806   -330    477    -20       C  
ATOM   1251  C   HIS A 154      82.763   5.010 133.804  1.00 22.27           C  
ANISOU 1251  C   HIS A 154     3347   1985   3128   -283    430     30       C  
ATOM   1252  O   HIS A 154      83.829   5.102 134.451  1.00 22.01           O  
ANISOU 1252  O   HIS A 154     3272   1940   3152   -241    439     60       O  
ATOM   1253  CB  HIS A 154      82.431   6.221 131.577  1.00 19.86           C  
ANISOU 1253  CB  HIS A 154     3123   1713   2709   -350    432    -24       C  
ATOM   1254  CG  HIS A 154      83.345   7.342 131.968  1.00 22.47           C  
ANISOU 1254  CG  HIS A 154     3420   2054   3065   -317    416      9       C  
ATOM   1255  CD2 HIS A 154      84.395   7.872 131.297  1.00 24.32           C  
ANISOU 1255  CD2 HIS A 154     3660   2270   3311   -318    458      7       C  
ATOM   1256  ND1 HIS A 154      83.172   8.038 133.158  1.00 22.94           N  
ANISOU 1256  ND1 HIS A 154     3432   2144   3142   -283    352     42       N  
ATOM   1257  CE1 HIS A 154      84.108   8.982 133.168  1.00 22.76           C  
ANISOU 1257  CE1 HIS A 154     3384   2119   3143   -266    355     54       C  
ATOM   1258  NE2 HIS A 154      84.875   8.920 132.069  1.00 23.33           N  
ANISOU 1258  NE2 HIS A 154     3487   2159   3216   -286    419     37       N  
ATOM   1259  N   ARG A 155      81.532   4.990 134.383  1.00 20.26           N  
ANISOU 1259  N   ARG A 155     3091   1766   2843   -291    379     37       N  
ATOM   1260  CA  ARG A 155      81.269   5.003 135.852  1.00 20.15           C  
ANISOU 1260  CA  ARG A 155     3030   1775   2849   -253    336     81       C  
ATOM   1261  C   ARG A 155      81.669   6.288 136.555  1.00 22.95           C  
ANISOU 1261  C   ARG A 155     3347   2176   3198   -220    279    106       C  
ATOM   1262  O   ARG A 155      81.677   6.307 137.793  1.00 21.73           O  
ANISOU 1262  O   ARG A 155     3151   2047   3057   -185    248    139       O  
ATOM   1263  CB  ARG A 155      81.931   3.803 136.580  1.00 20.80           C  
ANISOU 1263  CB  ARG A 155     3089   1811   3003   -219    383    113       C  
ATOM   1264  CG  ARG A 155      81.571   2.434 135.949  1.00 23.01           C  
ANISOU 1264  CG  ARG A 155     3403   2029   3309   -252    451     85       C  
ATOM   1265  CD  ARG A 155      81.849   1.286 136.900  1.00 22.72           C  
ANISOU 1265  CD  ARG A 155     3342   1947   3342   -216    488    131       C  
ATOM   1266  NE  ARG A 155      83.251   1.285 137.323  1.00 22.36           N  
ANISOU 1266  NE  ARG A 155     3258   1884   3351   -162    504    170       N  
ATOM   1267  CZ  ARG A 155      83.766   0.419 138.193  1.00 23.58           C  
ANISOU 1267  CZ  ARG A 155     3384   2005   3569   -114    529    225       C  
ATOM   1268  NH1 ARG A 155      83.008  -0.530 138.719  1.00 21.09           N1+
ANISOU 1268  NH1 ARG A 155     3079   1663   3272   -117    549    251       N1+
ATOM   1269  NH2 ARG A 155      85.061   0.464 138.497  1.00 23.90           N  
ANISOU 1269  NH2 ARG A 155     3385   2036   3662    -64    538    255       N  
ATOM   1270  N   ASP A 156      81.993   7.353 135.801  1.00 19.32           N  
ANISOU 1270  N   ASP A 156     2899   1729   2714   -232    268     89       N  
ATOM   1271  CA  ASP A 156      82.311   8.642 136.433  1.00 19.25           C  
ANISOU 1271  CA  ASP A 156     2851   1757   2706   -207    218    104       C  
ATOM   1272  C   ASP A 156      81.929   9.797 135.535  1.00 20.37           C  
ANISOU 1272  C   ASP A 156     3022   1915   2805   -232    195     87       C  
ATOM   1273  O   ASP A 156      82.645  10.798 135.455  1.00 20.59           O  
ANISOU 1273  O   ASP A 156     3032   1942   2849   -223    191     91       O  
ATOM   1274  CB  ASP A 156      83.786   8.709 136.907  1.00 20.62           C  
ANISOU 1274  CB  ASP A 156     2979   1914   2940   -171    239    119       C  
ATOM   1275  CG  ASP A 156      84.068   9.746 137.992  1.00 26.53           C  
ANISOU 1275  CG  ASP A 156     3672   2707   3700   -140    183    130       C  
ATOM   1276  OD1 ASP A 156      83.106  10.217 138.634  1.00 25.85           O  
ANISOU 1276  OD1 ASP A 156     3579   2663   3579   -139    130    131       O  
ATOM   1277  OD2 ASP A 156      85.240  10.085 138.186  1.00 26.65           O1-
ANISOU 1277  OD2 ASP A 156     3649   2716   3761   -119    193    130       O1-
ATOM   1278  N   VAL A 157      80.757   9.674 134.865  1.00 19.48           N  
ANISOU 1278  N   VAL A 157     2948   1816   2637   -265    180     72       N  
ATOM   1279  CA  VAL A 157      80.259  10.747 133.997  1.00 20.00           C  
ANISOU 1279  CA  VAL A 157     3043   1900   2654   -285    152     66       C  
ATOM   1280  C   VAL A 157      79.836  11.931 134.927  1.00 23.11           C  
ANISOU 1280  C   VAL A 157     3397   2330   3056   -259     87     81       C  
ATOM   1281  O   VAL A 157      79.062  11.754 135.872  1.00 22.14           O  
ANISOU 1281  O   VAL A 157     3246   2234   2932   -249     51     83       O  
ATOM   1282  CB  VAL A 157      79.114  10.246 133.081  1.00 23.47           C  
ANISOU 1282  CB  VAL A 157     3528   2355   3033   -323    145     43       C  
ATOM   1283  CG1 VAL A 157      78.473  11.401 132.315  1.00 25.57           C  
ANISOU 1283  CG1 VAL A 157     3818   2652   3246   -334    101     50       C  
ATOM   1284  CG2 VAL A 157      79.627   9.171 132.100  1.00 23.10           C  
ANISOU 1284  CG2 VAL A 157     3524   2273   2981   -352    215     16       C  
ATOM   1285  N   LYS A 158      80.407  13.108 134.668  1.00 21.08           N  
ANISOU 1285  N   LYS A 158     3132   2065   2811   -252     83     90       N  
ATOM   1286  CA  LYS A 158      80.131  14.342 135.411  1.00 19.86           C  
ANISOU 1286  CA  LYS A 158     2940   1932   2672   -231     32     96       C  
ATOM   1287  C   LYS A 158      80.794  15.500 134.651  1.00 22.63           C  
ANISOU 1287  C   LYS A 158     3303   2258   3039   -235     48    108       C  
ATOM   1288  O   LYS A 158      81.706  15.257 133.849  1.00 21.62           O  
ANISOU 1288  O   LYS A 158     3201   2098   2916   -248    103    110       O  
ATOM   1289  CB  LYS A 158      80.658  14.243 136.857  1.00 21.76           C  
ANISOU 1289  CB  LYS A 158     3120   2187   2960   -201     19     93       C  
ATOM   1290  CG  LYS A 158      82.155  14.019 136.948  1.00 22.96           C  
ANISOU 1290  CG  LYS A 158     3250   2312   3161   -189     62     93       C  
ATOM   1291  CD  LYS A 158      82.606  13.986 138.385  1.00 25.00           C  
ANISOU 1291  CD  LYS A 158     3447   2599   3453   -157     37     91       C  
ATOM   1292  CE  LYS A 158      84.087  13.679 138.477  1.00 27.85           C  
ANISOU 1292  CE  LYS A 158     3777   2937   3868   -141     75     92       C  
ATOM   1293  NZ  LYS A 158      84.582  13.869 139.857  1.00 35.18           N1+
ANISOU 1293  NZ  LYS A 158     4638   3906   4823   -108     39     87       N1+
ATOM   1294  N   PRO A 159      80.391  16.764 134.925  1.00 20.78           N  
ANISOU 1294  N   PRO A 159     3048   2030   2816   -223      9    113       N  
ATOM   1295  CA  PRO A 159      80.966  17.891 134.174  1.00 20.58           C  
ANISOU 1295  CA  PRO A 159     3038   1971   2812   -228     30    131       C  
ATOM   1296  C   PRO A 159      82.503  17.924 134.233  1.00 22.68           C  
ANISOU 1296  C   PRO A 159     3281   2202   3134   -227     84    123       C  
ATOM   1297  O   PRO A 159      83.135  18.257 133.234  1.00 23.15           O  
ANISOU 1297  O   PRO A 159     3373   2228   3195   -242    132    139       O  
ATOM   1298  CB  PRO A 159      80.328  19.116 134.859  1.00 22.75           C  
ANISOU 1298  CB  PRO A 159     3277   2253   3114   -209    -21    129       C  
ATOM   1299  CG  PRO A 159      78.946  18.602 135.260  1.00 27.63           C  
ANISOU 1299  CG  PRO A 159     3893   2916   3689   -205    -71    122       C  
ATOM   1300  CD  PRO A 159      79.274  17.220 135.798  1.00 23.57           C  
ANISOU 1300  CD  PRO A 159     3372   2418   3167   -208    -52    105       C  
ATOM   1301  N   HIS A 160      83.102  17.626 135.400  1.00 21.13           N  
ANISOU 1301  N   HIS A 160     3026   2017   2984   -209     77    100       N  
ATOM   1302  CA  HIS A 160      84.562  17.649 135.556  1.00 24.47           C  
ANISOU 1302  CA  HIS A 160     3413   2413   3470   -205    121     88       C  
ATOM   1303  C   HIS A 160      85.226  16.648 134.578  1.00 25.39           C  
ANISOU 1303  C   HIS A 160     3571   2504   3574   -221    186     96       C  
ATOM   1304  O   HIS A 160      86.395  16.834 134.221  1.00 25.82           O  
ANISOU 1304  O   HIS A 160     3610   2525   3676   -226    238     92       O  
ATOM   1305  CB  HIS A 160      84.963  17.296 137.003  1.00 29.09           C  
ANISOU 1305  CB  HIS A 160     3930   3032   4090   -178     90     66       C  
ATOM   1306  CG  HIS A 160      86.386  17.629 137.323  1.00 37.11           C  
ANISOU 1306  CG  HIS A 160     4891   4030   5180   -171    116     47       C  
ATOM   1307  CD2 HIS A 160      87.440  16.813 137.552  1.00 42.36           C  
ANISOU 1307  CD2 HIS A 160     5524   4693   5879   -158    145     43       C  
ATOM   1308  ND1 HIS A 160      86.817  18.951 137.425  1.00 41.99           N  
ANISOU 1308  ND1 HIS A 160     5474   4629   5849   -177    115     27       N  
ATOM   1309  CE1 HIS A 160      88.117  18.890 137.692  1.00 42.08           C  
ANISOU 1309  CE1 HIS A 160     5433   4632   5923   -172    142      8       C  
ATOM   1310  NE2 HIS A 160      88.536  17.632 137.799  1.00 42.51           N  
ANISOU 1310  NE2 HIS A 160     5486   4698   5969   -158    157     18       N  
ATOM   1311  N   ASN A 161      84.481  15.584 134.164  1.00 18.59           N  
ANISOU 1311  N   ASN A 161     2754   1655   2655   -230    188    102       N  
ATOM   1312  CA  ASN A 161      85.037  14.566 133.242  1.00 19.19           C  
ANISOU 1312  CA  ASN A 161     2868   1705   2719   -248    255     98       C  
ATOM   1313  C   ASN A 161      84.587  14.752 131.766  1.00 23.16           C  
ANISOU 1313  C   ASN A 161     3446   2200   3153   -281    282    108       C  
ATOM   1314  O   ASN A 161      84.744  13.838 130.959  1.00 24.36           O  
ANISOU 1314  O   ASN A 161     3640   2341   3276   -301    331     96       O  
ATOM   1315  CB  ASN A 161      84.772  13.152 133.747  1.00 19.63           C  
ANISOU 1315  CB  ASN A 161     2920   1770   2769   -239    255     90       C  
ATOM   1316  CG  ASN A 161      85.587  12.885 134.988  1.00 26.91           C  
ANISOU 1316  CG  ASN A 161     3772   2695   3756   -205    246     89       C  
ATOM   1317  ND2 ASN A 161      85.235  11.873 135.759  1.00 22.89           N  
ANISOU 1317  ND2 ASN A 161     3248   2201   3246   -187    231     95       N  
ATOM   1318  OD1 ASN A 161      86.623  13.530 135.206  1.00 25.99           O  
ANISOU 1318  OD1 ASN A 161     3613   2568   3694   -193    259     85       O  
ATOM   1319  N   VAL A 162      84.122  15.944 131.420  1.00 20.50           N  
ANISOU 1319  N   VAL A 162     3125   1868   2796   -284    254    130       N  
ATOM   1320  CA  VAL A 162      83.738  16.275 130.030  1.00 20.01           C  
ANISOU 1320  CA  VAL A 162     3134   1807   2662   -310    274    151       C  
ATOM   1321  C   VAL A 162      84.519  17.553 129.686  1.00 24.83           C  
ANISOU 1321  C   VAL A 162     3739   2381   3313   -309    306    177       C  
ATOM   1322  O   VAL A 162      84.338  18.578 130.347  1.00 23.02           O  
ANISOU 1322  O   VAL A 162     3472   2147   3126   -292    267    188       O  
ATOM   1323  CB  VAL A 162      82.206  16.436 129.846  1.00 24.50           C  
ANISOU 1323  CB  VAL A 162     3731   2418   3161   -311    205    162       C  
ATOM   1324  CG1 VAL A 162      81.855  16.933 128.427  1.00 25.53           C  
ANISOU 1324  CG1 VAL A 162     3930   2557   3214   -331    216    193       C  
ATOM   1325  CG2 VAL A 162      81.483  15.114 130.145  1.00 24.27           C  
ANISOU 1325  CG2 VAL A 162     3702   2416   3102   -319    186    132       C  
ATOM   1326  N   MET A 163      85.393  17.469 128.664  1.00 21.88           N  
ANISOU 1326  N   MET A 163     3403   1980   2931   -331    383    183       N  
ATOM   1327  CA  MET A 163      86.223  18.607 128.243  1.00 23.41           C  
ANISOU 1327  CA  MET A 163     3595   2134   3167   -337    431    211       C  
ATOM   1328  C   MET A 163      85.502  19.239 127.051  1.00 27.79           C  
ANISOU 1328  C   MET A 163     4225   2699   3634   -349    429    259       C  
ATOM   1329  O   MET A 163      85.219  18.540 126.084  1.00 26.64           O  
ANISOU 1329  O   MET A 163     4140   2579   3402   -370    451    259       O  
ATOM   1330  CB  MET A 163      87.601  18.039 127.797  1.00 26.09           C  
ANISOU 1330  CB  MET A 163     3930   2439   3544   -353    525    189       C  
ATOM   1331  CG  MET A 163      88.654  19.061 127.537  1.00 31.38           C  
ANISOU 1331  CG  MET A 163     4581   3062   4281   -362    586    207       C  
ATOM   1332  SD  MET A 163      88.300  20.237 126.190  1.00 36.80           S  
ANISOU 1332  SD  MET A 163     5348   3733   4900   -381    617    275       S  
ATOM   1333  CE  MET A 163      88.274  19.113 124.701  1.00 33.72           C  
ANISOU 1333  CE  MET A 163     5052   3373   4389   -412    682    272       C  
ATOM   1334  N   ILE A 164      85.176  20.517 127.126  1.00 25.63           N  
ANISOU 1334  N   ILE A 164     3946   2409   3383   -337    401    299       N  
ATOM   1335  CA  ILE A 164      84.576  21.216 125.993  1.00 26.61           C  
ANISOU 1335  CA  ILE A 164     4139   2541   3431   -342    401    360       C  
ATOM   1336  C   ILE A 164      85.511  22.344 125.575  1.00 29.77           C  
ANISOU 1336  C   ILE A 164     4542   2880   3888   -349    469    401       C  
ATOM   1337  O   ILE A 164      85.924  23.148 126.411  1.00 29.09           O  
ANISOU 1337  O   ILE A 164     4396   2752   3906   -337    467    393       O  
ATOM   1338  CB  ILE A 164      83.131  21.710 126.264  1.00 30.39           C  
ANISOU 1338  CB  ILE A 164     4619   3054   3875   -318    305    385       C  
ATOM   1339  CG1 ILE A 164      82.163  20.510 126.517  1.00 31.01           C  
ANISOU 1339  CG1 ILE A 164     4700   3195   3890   -319    246    344       C  
ATOM   1340  CG2 ILE A 164      82.620  22.653 125.153  1.00 30.81           C  
ANISOU 1340  CG2 ILE A 164     4735   3108   3866   -314    302    462       C  
ATOM   1341  CD1 ILE A 164      80.754  20.886 126.805  1.00 37.24           C  
ANISOU 1341  CD1 ILE A 164     5480   4020   4651   -297    156    360       C  
ATOM   1342  N   ASP A 165      85.862  22.359 124.285  1.00 28.52           N  
ANISOU 1342  N   ASP A 165     4454   2719   3661   -371    536    439       N  
ATOM   1343  CA  ASP A 165      86.624  23.426 123.623  1.00 30.10           C  
ANISOU 1343  CA  ASP A 165     4677   2864   3894   -381    612    494       C  
ATOM   1344  C   ASP A 165      85.584  24.064 122.712  1.00 32.88           C  
ANISOU 1344  C   ASP A 165     5100   3242   4149   -369    576    573       C  
ATOM   1345  O   ASP A 165      85.412  23.651 121.567  1.00 32.68           O  
ANISOU 1345  O   ASP A 165     5152   3260   4007   -386    600    600       O  
ATOM   1346  CB  ASP A 165      87.771  22.835 122.805  1.00 31.75           C  
ANISOU 1346  CB  ASP A 165     4916   3060   4086   -415    720    479       C  
ATOM   1347  CG  ASP A 165      88.591  23.861 122.057  1.00 40.24           C  
ANISOU 1347  CG  ASP A 165     6018   4078   5192   -431    812    537       C  
ATOM   1348  OD1 ASP A 165      88.202  25.050 122.059  1.00 37.81           O  
ANISOU 1348  OD1 ASP A 165     5716   3739   4912   -415    791    598       O  
ATOM   1349  OD2 ASP A 165      89.600  23.469 121.447  1.00 44.35           O1-
ANISOU 1349  OD2 ASP A 165     6555   4582   5712   -460    910    522       O1-
ATOM   1350  N   HIS A 166      84.817  24.988 123.280  1.00 31.30           N  
ANISOU 1350  N   HIS A 166     4872   3028   3992   -339    508    604       N  
ATOM   1351  CA  HIS A 166      83.676  25.627 122.630  1.00 32.05           C  
ANISOU 1351  CA  HIS A 166     5019   3150   4009   -315    451    681       C  
ATOM   1352  C   HIS A 166      84.011  26.343 121.331  1.00 37.74           C  
ANISOU 1352  C   HIS A 166     5816   3850   4674   -323    519    772       C  
ATOM   1353  O   HIS A 166      83.201  26.297 120.400  1.00 36.15           O  
ANISOU 1353  O   HIS A 166     5682   3707   4349   -314    484    828       O  
ATOM   1354  CB  HIS A 166      82.960  26.581 123.595  1.00 32.86           C  
ANISOU 1354  CB  HIS A 166     5063   3221   4201   -279    381    691       C  
ATOM   1355  CG  HIS A 166      81.618  27.035 123.110  1.00 36.82           C  
ANISOU 1355  CG  HIS A 166     5601   3762   4629   -246    303    757       C  
ATOM   1356  CD2 HIS A 166      81.092  28.281 123.072  1.00 40.08           C  
ANISOU 1356  CD2 HIS A 166     6011   4132   5084   -213    278    829       C  
ATOM   1357  ND1 HIS A 166      80.686  26.138 122.594  1.00 38.43           N  
ANISOU 1357  ND1 HIS A 166     5842   4054   4704   -246    242    750       N  
ATOM   1358  CE1 HIS A 166      79.631  26.863 122.265  1.00 39.30           C  
ANISOU 1358  CE1 HIS A 166     5970   4181   4781   -212    177    818       C  
ATOM   1359  NE2 HIS A 166      79.828  28.163 122.530  1.00 40.26           N  
ANISOU 1359  NE2 HIS A 166     6069   4224   5005   -187    197    871       N  
ATOM   1360  N   GLU A 167      85.202  26.967 121.261  1.00 36.57           N  
ANISOU 1360  N   GLU A 167     5657   3625   4612   -340    616    787       N  
ATOM   1361  CA  GLU A 167      85.694  27.695 120.074  1.00 38.95           C  
ANISOU 1361  CA  GLU A 167     6028   3894   4875   -352    702    878       C  
ATOM   1362  C   GLU A 167      85.777  26.748 118.854  1.00 44.07           C  
ANISOU 1362  C   GLU A 167     6762   4616   5368   -379    741    884       C  
ATOM   1363  O   GLU A 167      85.463  27.150 117.734  1.00 44.74           O  
ANISOU 1363  O   GLU A 167     6927   4727   5346   -375    757    971       O  
ATOM   1364  CB  GLU A 167      87.078  28.308 120.380  1.00 40.87           C  
ANISOU 1364  CB  GLU A 167     6228   4042   5259   -376    808    866       C  
ATOM   1365  CG  GLU A 167      87.604  29.214 119.267  1.00 58.11           C  
ANISOU 1365  CG  GLU A 167     8477   6175   7426   -388    907    967       C  
ATOM   1366  CD  GLU A 167      89.014  29.766 119.388  1.00 87.80           C  
ANISOU 1366  CD  GLU A 167    12199   9843  11318   -420   1026    955       C  
ATOM   1367  OE1 GLU A 167      89.313  30.757 118.683  1.00 84.34           O  
ANISOU 1367  OE1 GLU A 167    11803   9346  10898   -425   1101   1047       O  
ATOM   1368  OE2 GLU A 167      89.832  29.195 120.148  1.00 86.39           O1-
ANISOU 1368  OE2 GLU A 167    11948   9652  11226   -441   1049    858       O1-
ATOM   1369  N   HIS A 168      86.125  25.497 119.103  1.00 39.70           N  
ANISOU 1369  N   HIS A 168     6188   4098   4796   -403    749    791       N  
ATOM   1370  CA  HIS A 168      86.224  24.489 118.071  1.00 39.88           C  
ANISOU 1370  CA  HIS A 168     6281   4188   4683   -432    788    772       C  
ATOM   1371  C   HIS A 168      85.098  23.463 118.056  1.00 39.71           C  
ANISOU 1371  C   HIS A 168     6274   4258   4557   -428    693    725       C  
ATOM   1372  O   HIS A 168      85.123  22.526 117.309  1.00 38.80           O  
ANISOU 1372  O   HIS A 168     6207   4199   4336   -455    718    690       O  
ATOM   1373  CB  HIS A 168      87.572  23.826 118.173  1.00 41.92           C  
ANISOU 1373  CB  HIS A 168     6512   4410   5007   -467    892    703       C  
ATOM   1374  CG  HIS A 168      88.700  24.759 117.915  1.00 47.06           C  
ANISOU 1374  CG  HIS A 168     7159   4982   5741   -482   1001    749       C  
ATOM   1375  CD2 HIS A 168      89.110  25.354 116.780  1.00 49.24           C  
ANISOU 1375  CD2 HIS A 168     7506   5245   5957   -498   1088    826       C  
ATOM   1376  ND1 HIS A 168      89.537  25.206 118.903  1.00 50.81           N  
ANISOU 1376  ND1 HIS A 168     7545   5378   6380   -481   1029    715       N  
ATOM   1377  CE1 HIS A 168      90.424  26.031 118.390  1.00 50.77           C  
ANISOU 1377  CE1 HIS A 168     7554   5311   6425   -499   1133    765       C  
ATOM   1378  NE2 HIS A 168      90.179  26.141 117.103  1.00 50.15           N  
ANISOU 1378  NE2 HIS A 168     7575   5267   6212   -509   1173    837       N  
ATOM   1379  N   ARG A 169      84.110  23.694 118.895  1.00 34.67           N  
ANISOU 1379  N   ARG A 169     5590   3630   3954   -394    587    723       N  
ATOM   1380  CA  ARG A 169      82.921  22.830 119.051  1.00 34.67           C  
ANISOU 1380  CA  ARG A 169     5588   3708   3877   -389    488    679       C  
ATOM   1381  C   ARG A 169      83.397  21.378 119.186  1.00 36.17           C  
ANISOU 1381  C   ARG A 169     5768   3921   4056   -422    524    578       C  
ATOM   1382  O   ARG A 169      82.920  20.457 118.519  1.00 35.08           O  
ANISOU 1382  O   ARG A 169     5673   3850   3807   -443    509    543       O  
ATOM   1383  CB  ARG A 169      81.900  23.076 117.914  1.00 38.02           C  
ANISOU 1383  CB  ARG A 169     6089   4210   4150   -378    434    747       C  
ATOM   1384  CG  ARG A 169      81.328  24.505 117.988  1.00 46.55           C  
ANISOU 1384  CG  ARG A 169     7163   5259   5266   -334    387    848       C  
ATOM   1385  CD  ARG A 169      80.052  24.713 117.191  1.00 61.17           C  
ANISOU 1385  CD  ARG A 169     9061   7194   6985   -309    298    910       C  
ATOM   1386  NE  ARG A 169      78.885  24.169 117.881  1.00 65.60           N  
ANISOU 1386  NE  ARG A 169     9573   7805   7547   -294    187    854       N  
ATOM   1387  CZ  ARG A 169      78.167  24.821 118.792  1.00 74.90           C  
ANISOU 1387  CZ  ARG A 169    10688   8955   8816   -254    114    869       C  
ATOM   1388  NH1 ARG A 169      78.478  26.070 119.125  1.00 59.76           N1+
ANISOU 1388  NH1 ARG A 169     8750   6955   6999   -224    138    936       N1+
ATOM   1389  NH2 ARG A 169      77.136  24.228 119.380  1.00 53.04           N  
ANISOU 1389  NH2 ARG A 169     7874   6237   6042   -246     24    811       N  
ATOM   1390  N   LYS A 170      84.400  21.207 120.057  1.00 31.13           N  
ANISOU 1390  N   LYS A 170     5066   3218   3544   -427    575    532       N  
ATOM   1391  CA  LYS A 170      85.093  19.947 120.300  1.00 30.42           C  
ANISOU 1391  CA  LYS A 170     4954   3126   3478   -452    624    447       C  
ATOM   1392  C   LYS A 170      84.812  19.450 121.719  1.00 30.66           C  
ANISOU 1392  C   LYS A 170     4903   3146   3601   -432    561    391       C  
ATOM   1393  O   LYS A 170      84.870  20.241 122.678  1.00 29.19           O  
ANISOU 1393  O   LYS A 170     4657   2921   3513   -406    529    405       O  
ATOM   1394  CB  LYS A 170      86.595  20.214 120.090  1.00 33.63           C  
ANISOU 1394  CB  LYS A 170     5352   3467   3957   -469    742    448       C  
ATOM   1395  CG  LYS A 170      87.551  19.076 120.425  1.00 41.70           C  
ANISOU 1395  CG  LYS A 170     6338   4469   5038   -487    806    367       C  
ATOM   1396  CD  LYS A 170      88.960  19.547 120.070  1.00 52.95           C  
ANISOU 1396  CD  LYS A 170     7755   5834   6529   -504    922    380       C  
ATOM   1397  CE  LYS A 170      90.035  18.535 120.335  1.00 60.18           C  
ANISOU 1397  CE  LYS A 170     8627   6723   7515   -517    995    308       C  
ATOM   1398  NZ  LYS A 170      91.352  19.031 119.877  1.00 65.39           N1+
ANISOU 1398  NZ  LYS A 170     9280   7328   8235   -536   1111    320       N1+
ATOM   1399  N   LEU A 171      84.529  18.151 121.845  1.00 26.38           N  
ANISOU 1399  N   LEU A 171     4359   2638   3027   -445    548    325       N  
ATOM   1400  CA  LEU A 171      84.234  17.565 123.157  1.00 23.84           C  
ANISOU 1400  CA  LEU A 171     3966   2311   2782   -427    494    277       C  
ATOM   1401  C   LEU A 171      85.015  16.288 123.332  1.00 24.89           C  
ANISOU 1401  C   LEU A 171     4081   2426   2950   -444    554    212       C  
ATOM   1402  O   LEU A 171      85.121  15.484 122.383  1.00 24.82           O  
ANISOU 1402  O   LEU A 171     4125   2437   2869   -473    604    183       O  
ATOM   1403  CB  LEU A 171      82.710  17.280 123.299  1.00 23.51           C  
ANISOU 1403  CB  LEU A 171     3932   2328   2672   -420    394    271       C  
ATOM   1404  CG  LEU A 171      82.201  16.721 124.652  1.00 22.98           C  
ANISOU 1404  CG  LEU A 171     3797   2264   2671   -402    334    231       C  
ATOM   1405  CD1 LEU A 171      80.781  17.207 124.925  1.00 24.17           C  
ANISOU 1405  CD1 LEU A 171     3940   2456   2788   -384    234    253       C  
ATOM   1406  CD2 LEU A 171      82.171  15.175 124.684  1.00 22.27           C  
ANISOU 1406  CD2 LEU A 171     3710   2186   2567   -423    355    165       C  
ATOM   1407  N   ARG A 172      85.476  16.043 124.577  1.00 21.33           N  
ANISOU 1407  N   ARG A 172     3556   1943   2607   -422    544    187       N  
ATOM   1408  CA  ARG A 172      86.104  14.758 124.904  1.00 22.21           C  
ANISOU 1408  CA  ARG A 172     3641   2036   2762   -427    590    131       C  
ATOM   1409  C   ARG A 172      85.611  14.285 126.257  1.00 25.48           C  
ANISOU 1409  C   ARG A 172     3994   2457   3232   -401    523    113       C  
ATOM   1410  O   ARG A 172      85.538  15.079 127.204  1.00 24.86           O  
ANISOU 1410  O   ARG A 172     3865   2374   3208   -374    472    134       O  
ATOM   1411  CB  ARG A 172      87.633  14.864 124.968  1.00 23.02           C  
ANISOU 1411  CB  ARG A 172     3708   2085   2953   -426    677    124       C  
ATOM   1412  CG  ARG A 172      88.321  15.193 123.636  1.00 24.06           C  
ANISOU 1412  CG  ARG A 172     3898   2203   3039   -456    768    137       C  
ATOM   1413  CD  ARG A 172      88.202  14.026 122.659  1.00 24.21           C  
ANISOU 1413  CD  ARG A 172     3977   2243   2978   -487    819     94       C  
ATOM   1414  NE  ARG A 172      89.019  14.322 121.466  1.00 29.19           N  
ANISOU 1414  NE  ARG A 172     4658   2861   3572   -515    918    103       N  
ATOM   1415  CZ  ARG A 172      88.605  14.987 120.390  1.00 40.71           C  
ANISOU 1415  CZ  ARG A 172     6191   4355   4921   -535    926    144       C  
ATOM   1416  NH1 ARG A 172      87.348  15.400 120.298  1.00 31.81           N1+
ANISOU 1416  NH1 ARG A 172     5096   3279   3713   -528    834    177       N1+
ATOM   1417  NH2 ARG A 172      89.438  15.213 119.381  1.00 37.42           N  
ANISOU 1417  NH2 ARG A 172     5817   3926   4475   -561   1027    153       N  
ATOM   1418  N   LEU A 173      85.345  12.980 126.357  1.00 21.87           N  
ANISOU 1418  N   LEU A 173     3540   2004   2764   -409    529     71       N  
ATOM   1419  CA  LEU A 173      85.004  12.324 127.609  1.00 21.59           C  
ANISOU 1419  CA  LEU A 173     3451   1971   2783   -385    484     56       C  
ATOM   1420  C   LEU A 173      86.359  11.854 128.144  1.00 25.21           C  
ANISOU 1420  C   LEU A 173     3857   2382   3338   -367    543     43       C  
ATOM   1421  O   LEU A 173      87.095  11.112 127.468  1.00 26.16           O  
ANISOU 1421  O   LEU A 173     3997   2474   3467   -383    622     16       O  
ATOM   1422  CB  LEU A 173      84.028  11.164 127.341  1.00 22.37           C  
ANISOU 1422  CB  LEU A 173     3581   2092   2827   -407    470     21       C  
ATOM   1423  CG  LEU A 173      83.579  10.329 128.564  1.00 25.51           C  
ANISOU 1423  CG  LEU A 173     3932   2486   3274   -386    434      9       C  
ATOM   1424  CD1 LEU A 173      82.936  11.222 129.707  1.00 25.02           C  
ANISOU 1424  CD1 LEU A 173     3823   2453   3231   -356    348     42       C  
ATOM   1425  CD2 LEU A 173      82.618   9.251 128.114  1.00 26.33           C  
ANISOU 1425  CD2 LEU A 173     4071   2606   3326   -418    432    -30       C  
ATOM   1426  N   ILE A 174      86.715  12.343 129.333  1.00 21.85           N  
ANISOU 1426  N   ILE A 174     3365   1952   2985   -333    505     59       N  
ATOM   1427  CA  ILE A 174      88.029  12.129 129.944  1.00 21.82           C  
ANISOU 1427  CA  ILE A 174     3299   1915   3077   -309    545     52       C  
ATOM   1428  C   ILE A 174      87.951  11.369 131.272  1.00 24.89           C  
ANISOU 1428  C   ILE A 174     3631   2312   3515   -274    504     52       C  
ATOM   1429  O   ILE A 174      86.859  11.026 131.751  1.00 24.13           O  
ANISOU 1429  O   ILE A 174     3544   2244   3380   -271    450     56       O  
ATOM   1430  CB  ILE A 174      88.762  13.534 130.128  1.00 24.22           C  
ANISOU 1430  CB  ILE A 174     3565   2209   3428   -303    544     70       C  
ATOM   1431  CG1 ILE A 174      88.008  14.402 131.184  1.00 24.13           C  
ANISOU 1431  CG1 ILE A 174     3517   2230   3420   -282    452     86       C  
ATOM   1432  CG2 ILE A 174      88.953  14.292 128.765  1.00 25.84           C  
ANISOU 1432  CG2 ILE A 174     3829   2399   3588   -336    599     83       C  
ATOM   1433  CD1 ILE A 174      88.643  15.792 131.588  1.00 24.47           C  
ANISOU 1433  CD1 ILE A 174     3512   2261   3523   -275    443     93       C  
ATOM   1434  N   ASP A 175      89.131  11.148 131.875  1.00 21.79           N  
ANISOU 1434  N   ASP A 175     3174   1897   3207   -247    531     49       N  
ATOM   1435  CA  ASP A 175      89.352  10.420 133.143  1.00 22.11           C  
ANISOU 1435  CA  ASP A 175     3156   1945   3301   -205    499     58       C  
ATOM   1436  C   ASP A 175      88.660   9.068 133.251  1.00 24.97           C  
ANISOU 1436  C   ASP A 175     3544   2299   3643   -203    506     57       C  
ATOM   1437  O   ASP A 175      87.671   8.871 133.992  1.00 24.37           O  
ANISOU 1437  O   ASP A 175     3468   2254   3537   -194    447     72       O  
ATOM   1438  CB  ASP A 175      89.054  11.261 134.385  1.00 24.21           C  
ANISOU 1438  CB  ASP A 175     3368   2254   3574   -180    416     73       C  
ATOM   1439  CG  ASP A 175      89.708  10.677 135.646  1.00 31.51           C  
ANISOU 1439  CG  ASP A 175     4220   3192   4559   -132    392     84       C  
ATOM   1440  OD1 ASP A 175      90.164   9.499 135.605  1.00 28.39           O  
ANISOU 1440  OD1 ASP A 175     3819   2768   4199   -116    436     90       O  
ATOM   1441  OD2 ASP A 175      89.804  11.402 136.646  1.00 37.59           O1-
ANISOU 1441  OD2 ASP A 175     4936   4001   5343   -111    334     86       O1-
ATOM   1442  N   TRP A 176      89.284   8.089 132.602  1.00 22.50           N  
ANISOU 1442  N   TRP A 176     3246   1940   3363   -208    583     40       N  
ATOM   1443  CA  TRP A 176      88.814   6.709 132.532  1.00 22.24           C  
ANISOU 1443  CA  TRP A 176     3239   1880   3330   -211    612     31       C  
ATOM   1444  C   TRP A 176      89.360   5.884 133.723  1.00 25.76           C  
ANISOU 1444  C   TRP A 176     3621   2310   3855   -157    604     62       C  
ATOM   1445  O   TRP A 176      89.329   4.663 133.685  1.00 23.90           O  
ANISOU 1445  O   TRP A 176     3395   2033   3653   -150    648     59       O  
ATOM   1446  CB  TRP A 176      89.245   6.138 131.143  1.00 22.25           C  
ANISOU 1446  CB  TRP A 176     3289   1836   3329   -246    707    -10       C  
ATOM   1447  CG  TRP A 176      88.532   6.846 130.021  1.00 22.53           C  
ANISOU 1447  CG  TRP A 176     3393   1899   3267   -296    704    -32       C  
ATOM   1448  CD1 TRP A 176      88.820   8.088 129.512  1.00 25.07           C  
ANISOU 1448  CD1 TRP A 176     3725   2241   3559   -310    700    -23       C  
ATOM   1449  CD2 TRP A 176      87.271   6.467 129.470  1.00 22.23           C  
ANISOU 1449  CD2 TRP A 176     3416   1882   3148   -333    686    -53       C  
ATOM   1450  CE2 TRP A 176      86.871   7.497 128.589  1.00 24.24           C  
ANISOU 1450  CE2 TRP A 176     3717   2174   3320   -364    669    -55       C  
ATOM   1451  CE3 TRP A 176      86.446   5.326 129.611  1.00 22.52           C  
ANISOU 1451  CE3 TRP A 176     3470   1907   3179   -345    686    -74       C  
ATOM   1452  NE1 TRP A 176      87.827   8.481 128.643  1.00 24.17           N  
ANISOU 1452  NE1 TRP A 176     3678   2159   3346   -349    681    -32       N  
ATOM   1453  CZ2 TRP A 176      85.703   7.414 127.833  1.00 23.34           C  
ANISOU 1453  CZ2 TRP A 176     3662   2093   3111   -404    645    -76       C  
ATOM   1454  CZ3 TRP A 176      85.268   5.260 128.881  1.00 23.01           C  
ANISOU 1454  CZ3 TRP A 176     3589   2001   3153   -389    665   -103       C  
ATOM   1455  CH2 TRP A 176      84.916   6.286 127.986  1.00 23.46           C  
ANISOU 1455  CH2 TRP A 176     3688   2104   3123   -417    641   -105       C  
ATOM   1456  N   GLY A 177      89.801   6.566 134.797  1.00 25.49           N  
ANISOU 1456  N   GLY A 177     3522   2312   3849   -119    547     90       N  
ATOM   1457  CA  GLY A 177      90.359   5.926 135.993  1.00 26.41           C  
ANISOU 1457  CA  GLY A 177     3574   2431   4029    -62    527    127       C  
ATOM   1458  C   GLY A 177      89.388   5.054 136.788  1.00 29.04           C  
ANISOU 1458  C   GLY A 177     3922   2774   4339    -46    497    160       C  
ATOM   1459  O   GLY A 177      89.812   4.165 137.522  1.00 28.93           O  
ANISOU 1459  O   GLY A 177     3872   2743   4379     -1    505    196       O  
ATOM   1460  N   LEU A 178      88.078   5.292 136.648  1.00 23.27           N  
ANISOU 1460  N   LEU A 178     3239   2069   3535    -81    464    150       N  
ATOM   1461  CA  LEU A 178      87.083   4.461 137.327  1.00 22.48           C  
ANISOU 1461  CA  LEU A 178     3153   1974   3415    -75    446    177       C  
ATOM   1462  C   LEU A 178      86.382   3.502 136.372  1.00 25.80           C  
ANISOU 1462  C   LEU A 178     3634   2343   3825   -118    504    146       C  
ATOM   1463  O   LEU A 178      85.561   2.712 136.820  1.00 25.25           O  
ANISOU 1463  O   LEU A 178     3578   2264   3751   -120    503    163       O  
ATOM   1464  CB  LEU A 178      86.036   5.342 138.066  1.00 22.59           C  
ANISOU 1464  CB  LEU A 178     3164   2057   3361    -81    364    186       C  
ATOM   1465  CG  LEU A 178      86.513   6.005 139.376  1.00 28.52           C  
ANISOU 1465  CG  LEU A 178     3850   2866   4120    -34    301    217       C  
ATOM   1466  CD1 LEU A 178      85.391   6.829 139.988  1.00 27.88           C  
ANISOU 1466  CD1 LEU A 178     3773   2847   3972    -46    233    214       C  
ATOM   1467  CD2 LEU A 178      86.964   4.981 140.391  1.00 35.37           C  
ANISOU 1467  CD2 LEU A 178     4681   3728   5030     18    306    270       C  
ATOM   1468  N   ALA A 179      86.686   3.584 135.061  1.00 22.57           N  
ANISOU 1468  N   ALA A 179     3263   1904   3409   -156    558     98       N  
ATOM   1469  CA  ALA A 179      86.014   2.745 134.070  1.00 22.37           C  
ANISOU 1469  CA  ALA A 179     3297   1840   3363   -204    610     54       C  
ATOM   1470  C   ALA A 179      86.267   1.258 134.309  1.00 25.68           C  
ANISOU 1470  C   ALA A 179     3709   2189   3860   -186    674     63       C  
ATOM   1471  O   ALA A 179      87.293   0.880 134.892  1.00 24.62           O  
ANISOU 1471  O   ALA A 179     3527   2025   3803   -135    696    100       O  
ATOM   1472  CB  ALA A 179      86.438   3.155 132.650  1.00 22.51           C  
ANISOU 1472  CB  ALA A 179     3354   1848   3352   -244    658      3       C  
ATOM   1473  N   GLU A 180      85.335   0.411 133.867  1.00 22.77           N  
ANISOU 1473  N   GLU A 180     3382   1792   3478   -227    704     30       N  
ATOM   1474  CA  GLU A 180      85.503  -1.027 134.065  1.00 24.11           C  
ANISOU 1474  CA  GLU A 180     3547   1883   3731   -212    773     36       C  
ATOM   1475  C   GLU A 180      84.917  -1.754 132.857  1.00 26.26           C  
ANISOU 1475  C   GLU A 180     3876   2114   3988   -278    836    -44       C  
ATOM   1476  O   GLU A 180      84.082  -1.178 132.132  1.00 25.32           O  
ANISOU 1476  O   GLU A 180     3796   2044   3780   -330    804    -90       O  
ATOM   1477  CB  GLU A 180      84.744  -1.413 135.365  1.00 26.71           C  
ANISOU 1477  CB  GLU A 180     3856   2224   4070   -186    731     97       C  
ATOM   1478  CG  GLU A 180      85.054  -2.731 136.058  1.00 39.93           C  
ANISOU 1478  CG  GLU A 180     5508   3824   5841   -145    785    145       C  
ATOM   1479  CD  GLU A 180      86.438  -3.339 135.969  1.00 37.82           C  
ANISOU 1479  CD  GLU A 180     5210   3489   5671    -99    850    163       C  
ATOM   1480  OE1 GLU A 180      86.779  -3.824 134.875  1.00 32.39           O  
ANISOU 1480  OE1 GLU A 180     4549   2743   5016   -130    926     98       O  
ATOM   1481  OE2 GLU A 180      87.131  -3.439 137.005  1.00 35.33           O1-
ANISOU 1481  OE2 GLU A 180     4844   3177   5403    -30    829    239       O1-
ATOM   1482  N   PHE A 181      85.366  -3.016 132.636  1.00 24.10           N  
ANISOU 1482  N   PHE A 181     3604   1750   3803   -274    925    -62       N  
ATOM   1483  CA  PHE A 181      84.843  -3.903 131.620  1.00 24.39           C  
ANISOU 1483  CA  PHE A 181     3686   1737   3843   -335    995   -144       C  
ATOM   1484  C   PHE A 181      83.538  -4.491 132.110  1.00 28.84           C  
ANISOU 1484  C   PHE A 181     4259   2297   4402   -362    974   -142       C  
ATOM   1485  O   PHE A 181      83.461  -4.981 133.252  1.00 27.53           O  
ANISOU 1485  O   PHE A 181     4062   2103   4296   -319    968    -71       O  
ATOM   1486  CB  PHE A 181      85.837  -5.072 131.326  1.00 26.73           C  
ANISOU 1486  CB  PHE A 181     3971   1927   4257   -316   1105   -164       C  
ATOM   1487  CG  PHE A 181      87.080  -4.555 130.623  1.00 27.26           C  
ANISOU 1487  CG  PHE A 181     4032   1995   4329   -302   1141   -186       C  
ATOM   1488  CD1 PHE A 181      87.127  -4.467 129.230  1.00 29.78           C  
ANISOU 1488  CD1 PHE A 181     4399   2318   4596   -362   1193   -278       C  
ATOM   1489  CD2 PHE A 181      88.161  -4.063 131.353  1.00 26.84           C  
ANISOU 1489  CD2 PHE A 181     3923   1952   4323   -234   1119   -116       C  
ATOM   1490  CE1 PHE A 181      88.270  -3.954 128.578  1.00 29.51           C  
ANISOU 1490  CE1 PHE A 181     4359   2287   4565   -352   1234   -296       C  
ATOM   1491  CE2 PHE A 181      89.316  -3.592 130.699  1.00 29.52           C  
ANISOU 1491  CE2 PHE A 181     4250   2289   4678   -226   1159   -140       C  
ATOM   1492  CZ  PHE A 181      89.355  -3.534 129.320  1.00 28.43           C  
ANISOU 1492  CZ  PHE A 181     4163   2147   4492   -285   1220   -227       C  
ATOM   1493  N   TYR A 182      82.523  -4.489 131.238  1.00 24.53           N  
ANISOU 1493  N   TYR A 182     3756   1777   3786   -434    968   -220       N  
ATOM   1494  CA  TYR A 182      81.239  -5.086 131.580  1.00 24.51           C  
ANISOU 1494  CA  TYR A 182     3759   1768   3785   -469    955   -233       C  
ATOM   1495  C   TYR A 182      81.251  -6.585 131.258  1.00 27.79           C  
ANISOU 1495  C   TYR A 182     4185   2076   4299   -496   1060   -285       C  
ATOM   1496  O   TYR A 182      81.497  -6.963 130.109  1.00 27.51           O  
ANISOU 1496  O   TYR A 182     4181   2012   4261   -539   1121   -374       O  
ATOM   1497  CB  TYR A 182      80.064  -4.404 130.851  1.00 24.81           C  
ANISOU 1497  CB  TYR A 182     3827   1891   3708   -533    892   -296       C  
ATOM   1498  CG  TYR A 182      78.753  -5.089 131.163  1.00 24.56           C  
ANISOU 1498  CG  TYR A 182     3794   1848   3690   -575    886   -320       C  
ATOM   1499  CD1 TYR A 182      78.163  -4.971 132.426  1.00 26.27           C  
ANISOU 1499  CD1 TYR A 182     3977   2082   3923   -544    840   -244       C  
ATOM   1500  CD2 TYR A 182      78.127  -5.905 130.225  1.00 25.50           C  
ANISOU 1500  CD2 TYR A 182     3940   1938   3813   -646    935   -422       C  
ATOM   1501  CE1 TYR A 182      77.005  -5.668 132.748  1.00 25.54           C  
ANISOU 1501  CE1 TYR A 182     3878   1970   3856   -584    848   -264       C  
ATOM   1502  CE2 TYR A 182      76.973  -6.619 130.541  1.00 26.70           C  
ANISOU 1502  CE2 TYR A 182     4083   2068   3994   -688    940   -448       C  
ATOM   1503  CZ  TYR A 182      76.398  -6.475 131.796  1.00 28.35           C  
ANISOU 1503  CZ  TYR A 182     4258   2291   4224   -657    897   -366       C  
ATOM   1504  OH  TYR A 182      75.251  -7.159 132.106  1.00 27.90           O  
ANISOU 1504  OH  TYR A 182     4188   2212   4199   -701    908   -392       O  
ATOM   1505  N   HIS A 183      80.907  -7.423 132.257  1.00 25.43           N  
ANISOU 1505  N   HIS A 183     3863   1719   4082   -474   1082   -230       N  
ATOM   1506  CA  HIS A 183      80.748  -8.889 132.128  1.00 27.58           C  
ANISOU 1506  CA  HIS A 183     4140   1874   4463   -498   1183   -267       C  
ATOM   1507  C   HIS A 183      79.385  -9.213 132.732  1.00 30.65           C  
ANISOU 1507  C   HIS A 183     4525   2271   4849   -533   1157   -259       C  
ATOM   1508  O   HIS A 183      79.132  -8.853 133.891  1.00 30.35           O  
ANISOU 1508  O   HIS A 183     4462   2268   4802   -489   1103   -163       O  
ATOM   1509  CB  HIS A 183      81.865  -9.677 132.839  1.00 28.54           C  
ANISOU 1509  CB  HIS A 183     4232   1898   4712   -424   1251   -189       C  
ATOM   1510  CG  HIS A 183      83.227  -9.375 132.274  1.00 31.51           C  
ANISOU 1510  CG  HIS A 183     4603   2265   5103   -390   1281   -200       C  
ATOM   1511  CD2 HIS A 183      84.180  -8.528 132.721  1.00 32.98           C  
ANISOU 1511  CD2 HIS A 183     4759   2499   5271   -324   1233   -130       C  
ATOM   1512  ND1 HIS A 183      83.690 -10.010 131.137  1.00 33.61           N  
ANISOU 1512  ND1 HIS A 183     4893   2465   5413   -426   1373   -297       N  
ATOM   1513  CE1 HIS A 183      84.914  -9.548 130.941  1.00 33.14           C  
ANISOU 1513  CE1 HIS A 183     4816   2413   5363   -381   1382   -278       C  
ATOM   1514  NE2 HIS A 183      85.240  -8.624 131.852  1.00 33.03           N  
ANISOU 1514  NE2 HIS A 183     4768   2469   5312   -321   1297   -180       N  
ATOM   1515  N   PRO A 184      78.469  -9.821 131.947  1.00 29.28           N  
ANISOU 1515  N   PRO A 184     4375   2075   4676   -615   1193   -364       N  
ATOM   1516  CA  PRO A 184      77.116 -10.092 132.475  1.00 29.69           C  
ANISOU 1516  CA  PRO A 184     4416   2138   4728   -655   1169   -364       C  
ATOM   1517  C   PRO A 184      77.166 -10.907 133.764  1.00 32.41           C  
ANISOU 1517  C   PRO A 184     4734   2398   5181   -606   1216   -260       C  
ATOM   1518  O   PRO A 184      77.965 -11.843 133.891  1.00 31.93           O  
ANISOU 1518  O   PRO A 184     4671   2230   5233   -574   1304   -234       O  
ATOM   1519  CB  PRO A 184      76.415 -10.854 131.328  1.00 33.16           C  
ANISOU 1519  CB  PRO A 184     4878   2541   5179   -749   1223   -506       C  
ATOM   1520  CG  PRO A 184      77.522 -11.299 130.406  1.00 37.74           C  
ANISOU 1520  CG  PRO A 184     5482   3059   5799   -749   1303   -566       C  
ATOM   1521  CD  PRO A 184      78.630 -10.309 130.557  1.00 33.54           C  
ANISOU 1521  CD  PRO A 184     4946   2580   5216   -677   1258   -492       C  
ATOM   1522  N   GLY A 185      76.366 -10.483 134.741  1.00 30.62           N  
ANISOU 1522  N   GLY A 185     4488   2228   4917   -594   1154   -192       N  
ATOM   1523  CA  GLY A 185      76.289 -11.139 136.036  1.00 31.38           C  
ANISOU 1523  CA  GLY A 185     4563   2266   5093   -549   1189    -83       C  
ATOM   1524  C   GLY A 185      77.356 -10.727 137.037  1.00 33.62           C  
ANISOU 1524  C   GLY A 185     4827   2569   5378   -448   1160     46       C  
ATOM   1525  O   GLY A 185      77.280 -11.146 138.197  1.00 32.03           O  
ANISOU 1525  O   GLY A 185     4608   2340   5222   -403   1175    150       O  
ATOM   1526  N   GLN A 186      78.368  -9.923 136.613  1.00 29.24           N  
ANISOU 1526  N   GLN A 186     4272   2063   4775   -412   1119     41       N  
ATOM   1527  CA  GLN A 186      79.444  -9.507 137.516  1.00 30.12           C  
ANISOU 1527  CA  GLN A 186     4357   2197   4890   -319   1087    151       C  
ATOM   1528  C   GLN A 186      78.955  -8.522 138.578  1.00 31.81           C  
ANISOU 1528  C   GLN A 186     4551   2521   5014   -290    990    223       C  
ATOM   1529  O   GLN A 186      78.165  -7.628 138.262  1.00 30.93           O  
ANISOU 1529  O   GLN A 186     4447   2495   4811   -334    924    171       O  
ATOM   1530  CB  GLN A 186      80.645  -8.926 136.736  1.00 31.66           C  
ANISOU 1530  CB  GLN A 186     4551   2410   5068   -296   1078    117       C  
ATOM   1531  CG  GLN A 186      81.897  -8.663 137.594  1.00 40.13           C  
ANISOU 1531  CG  GLN A 186     5587   3493   6168   -201   1057    220       C  
ATOM   1532  CD  GLN A 186      83.168  -8.464 136.786  1.00 53.83           C  
ANISOU 1532  CD  GLN A 186     7316   5208   7928   -181   1084    183       C  
ATOM   1533  NE2 GLN A 186      83.426  -9.351 135.841  1.00 42.44           N  
ANISOU 1533  NE2 GLN A 186     5894   3670   6560   -213   1178    112       N  
ATOM   1534  OE1 GLN A 186      83.969  -7.552 137.044  1.00 47.82           O  
ANISOU 1534  OE1 GLN A 186     6529   4512   7129   -136   1026    217       O  
ATOM   1535  N   GLU A 187      79.413  -8.709 139.840  1.00 27.60           N  
ANISOU 1535  N   GLU A 187     3991   1986   4509   -215    984    342       N  
ATOM   1536  CA  GLU A 187      79.072  -7.804 140.945  1.00 28.12           C  
ANISOU 1536  CA  GLU A 187     4037   2158   4491   -182    897    411       C  
ATOM   1537  C   GLU A 187      80.204  -6.785 141.070  1.00 31.93           C  
ANISOU 1537  C   GLU A 187     4495   2710   4927   -125    831    434       C  
ATOM   1538  O   GLU A 187      81.386  -7.133 141.219  1.00 32.11           O  
ANISOU 1538  O   GLU A 187     4498   2692   5008    -67    857    480       O  
ATOM   1539  CB  GLU A 187      78.787  -8.554 142.246  1.00 30.77           C  
ANISOU 1539  CB  GLU A 187     4360   2466   4864   -141    926    522       C  
ATOM   1540  CG  GLU A 187      77.507  -9.383 142.157  1.00 37.46           C  
ANISOU 1540  CG  GLU A 187     5229   3256   5750   -208    986    492       C  
ATOM   1541  CD  GLU A 187      77.157 -10.240 143.354  1.00 62.23           C  
ANISOU 1541  CD  GLU A 187     8360   6349   8934   -176   1034    602       C  
ATOM   1542  OE1 GLU A 187      78.082 -10.796 143.988  1.00 53.03           O  
ANISOU 1542  OE1 GLU A 187     7184   5140   7823   -101   1063    702       O  
ATOM   1543  OE2 GLU A 187      75.946 -10.399 143.625  1.00 60.36           O1-
ANISOU 1543  OE2 GLU A 187     8130   6120   8685   -227   1046    590       O1-
ATOM   1544  N   TYR A 188      79.857  -5.530 140.883  1.00 26.21           N  
ANISOU 1544  N   TYR A 188     3769   2083   4106   -147    751    391       N  
ATOM   1545  CA  TYR A 188      80.840  -4.453 140.879  1.00 25.34           C  
ANISOU 1545  CA  TYR A 188     3636   2038   3953   -107    690    396       C  
ATOM   1546  C   TYR A 188      80.809  -3.686 142.188  1.00 30.50           C  
ANISOU 1546  C   TYR A 188     4257   2784   4548    -59    614    466       C  
ATOM   1547  O   TYR A 188      79.811  -3.737 142.894  1.00 29.29           O  
ANISOU 1547  O   TYR A 188     4106   2662   4361    -71    599    492       O  
ATOM   1548  CB  TYR A 188      80.545  -3.495 139.721  1.00 25.86           C  
ANISOU 1548  CB  TYR A 188     3723   2146   3956   -164    656    299       C  
ATOM   1549  CG  TYR A 188      80.778  -4.135 138.369  1.00 27.53           C  
ANISOU 1549  CG  TYR A 188     3966   2282   4213   -208    728    223       C  
ATOM   1550  CD1 TYR A 188      82.058  -4.204 137.819  1.00 29.39           C  
ANISOU 1550  CD1 TYR A 188     4195   2479   4492   -182    764    213       C  
ATOM   1551  CD2 TYR A 188      79.721  -4.671 137.637  1.00 26.89           C  
ANISOU 1551  CD2 TYR A 188     3918   2171   4129   -279    761    153       C  
ATOM   1552  CE1 TYR A 188      82.287  -4.844 136.599  1.00 30.34           C  
ANISOU 1552  CE1 TYR A 188     4345   2528   4652   -223    839    138       C  
ATOM   1553  CE2 TYR A 188      79.940  -5.315 136.416  1.00 28.05           C  
ANISOU 1553  CE2 TYR A 188     4094   2251   4314   -323    830     75       C  
ATOM   1554  CZ  TYR A 188      81.228  -5.401 135.905  1.00 32.31           C  
ANISOU 1554  CZ  TYR A 188     4631   2751   4894   -294    871     67       C  
ATOM   1555  OH  TYR A 188      81.466  -6.014 134.697  1.00 30.52           O  
ANISOU 1555  OH  TYR A 188     4434   2462   4699   -338    944    -16       O  
ATOM   1556  N   ASN A 189      81.894  -2.969 142.491  1.00 27.59           N  
ANISOU 1556  N   ASN A 189     3856   2463   4166     -7    569    491       N  
ATOM   1557  CA  ASN A 189      82.000  -2.104 143.665  1.00 27.88           C  
ANISOU 1557  CA  ASN A 189     3857   2596   4139     36    491    541       C  
ATOM   1558  C   ASN A 189      81.060  -0.916 143.412  1.00 28.19           C  
ANISOU 1558  C   ASN A 189     3908   2710   4095    -13    431    477       C  
ATOM   1559  O   ASN A 189      81.113  -0.293 142.343  1.00 27.76           O  
ANISOU 1559  O   ASN A 189     3867   2654   4027    -51    424    407       O  
ATOM   1560  CB  ASN A 189      83.439  -1.581 143.817  1.00 31.98           C  
ANISOU 1560  CB  ASN A 189     4333   3142   4675     92    459    558       C  
ATOM   1561  CG  ASN A 189      83.749  -0.960 145.155  1.00 47.93           C  
ANISOU 1561  CG  ASN A 189     6310   5257   6644    148    386    617       C  
ATOM   1562  ND2 ASN A 189      84.903  -1.277 145.704  1.00 47.81           N  
ANISOU 1562  ND2 ASN A 189     6254   5242   6670    215    382    675       N  
ATOM   1563  OD1 ASN A 189      82.975  -0.189 145.710  1.00 33.03           O  
ANISOU 1563  OD1 ASN A 189     4421   3446   4681    132    333    606       O  
ATOM   1564  N   VAL A 190      80.164  -0.639 144.374  1.00 23.67           N  
ANISOU 1564  N   VAL A 190     3327   2199   3467    -13    394    505       N  
ATOM   1565  CA  VAL A 190      79.198   0.472 144.217  1.00 22.67           C  
ANISOU 1565  CA  VAL A 190     3204   2138   3271    -54    339    448       C  
ATOM   1566  C   VAL A 190      79.812   1.815 144.562  1.00 26.79           C  
ANISOU 1566  C   VAL A 190     3693   2738   3746    -26    267    436       C  
ATOM   1567  O   VAL A 190      79.182   2.853 144.325  1.00 26.32           O  
ANISOU 1567  O   VAL A 190     3634   2725   3639    -55    222    387       O  
ATOM   1568  CB  VAL A 190      77.852   0.226 144.978  1.00 26.55           C  
ANISOU 1568  CB  VAL A 190     3700   2658   3730    -75    339    467       C  
ATOM   1569  CG1 VAL A 190      77.184  -1.069 144.489  1.00 26.56           C  
ANISOU 1569  CG1 VAL A 190     3733   2573   3787   -114    417    463       C  
ATOM   1570  CG2 VAL A 190      78.054   0.195 146.503  1.00 27.86           C  
ANISOU 1570  CG2 VAL A 190     3838   2882   3865    -18    317    548       C  
ATOM   1571  N   ARG A 191      81.034   1.817 145.111  1.00 26.15           N  
ANISOU 1571  N   ARG A 191     3580   2670   3686     31    255    479       N  
ATOM   1572  CA  ARG A 191      81.689   3.080 145.496  1.00 28.24           C  
ANISOU 1572  CA  ARG A 191     3805   3009   3915     54    188    461       C  
ATOM   1573  C   ARG A 191      82.439   3.684 144.309  1.00 31.40           C  
ANISOU 1573  C   ARG A 191     4208   3377   4345     35    193    404       C  
ATOM   1574  O   ARG A 191      83.669   3.737 144.257  1.00 32.82           O  
ANISOU 1574  O   ARG A 191     4358   3547   4564     68    195    414       O  
ATOM   1575  CB  ARG A 191      82.556   2.895 146.770  1.00 31.23           C  
ANISOU 1575  CB  ARG A 191     4138   3436   4291    123    160    529       C  
ATOM   1576  CG  ARG A 191      81.780   2.315 147.957  1.00 37.02           C  
ANISOU 1576  CG  ARG A 191     4876   4207   4983    142    160    592       C  
ATOM   1577  CD  ARG A 191      80.734   3.248 148.664  1.00 51.59           C  
ANISOU 1577  CD  ARG A 191     6717   6138   6747    121    111    565       C  
ATOM   1578  NE  ARG A 191      81.278   4.542 149.125  1.00 62.51           N  
ANISOU 1578  NE  ARG A 191     8057   7604   8090    138     41    527       N  
ATOM   1579  CZ  ARG A 191      81.479   4.884 150.395  1.00 78.88           C  
ANISOU 1579  CZ  ARG A 191    10096   9769  10108    177     -6    555       C  
ATOM   1580  NH1 ARG A 191      81.171   4.042 151.376  1.00 63.91           N1+
ANISOU 1580  NH1 ARG A 191     8204   7897   8180    207      9    630       N1+
ATOM   1581  NH2 ARG A 191      82.004   6.064 150.695  1.00 69.96           N  
ANISOU 1581  NH2 ARG A 191     8926   8704   8953    185    -65    505       N  
ATOM   1582  N   VAL A 192      81.659   4.090 143.313  1.00 24.90           N  
ANISOU 1582  N   VAL A 192     3421   2537   3503    -20    199    348       N  
ATOM   1583  CA  VAL A 192      82.143   4.671 142.071  1.00 23.57           C  
ANISOU 1583  CA  VAL A 192     3267   2339   3348    -47    210    296       C  
ATOM   1584  C   VAL A 192      81.274   5.920 141.817  1.00 26.10           C  
ANISOU 1584  C   VAL A 192     3596   2708   3613    -80    159    253       C  
ATOM   1585  O   VAL A 192      80.242   6.123 142.475  1.00 24.88           O  
ANISOU 1585  O   VAL A 192     3438   2596   3420    -87    127    256       O  
ATOM   1586  CB  VAL A 192      82.065   3.660 140.878  1.00 27.57           C  
ANISOU 1586  CB  VAL A 192     3819   2766   3890    -81    282    275       C  
ATOM   1587  CG1 VAL A 192      83.013   2.464 141.091  1.00 28.61           C  
ANISOU 1587  CG1 VAL A 192     3938   2839   4094    -44    338    316       C  
ATOM   1588  CG2 VAL A 192      80.633   3.172 140.658  1.00 27.24           C  
ANISOU 1588  CG2 VAL A 192     3813   2717   3822   -126    291    257       C  
ATOM   1589  N   ALA A 193      81.643   6.698 140.806  1.00 24.18           N  
ANISOU 1589  N   ALA A 193     3365   2452   3369   -101    160    214       N  
ATOM   1590  CA  ALA A 193      80.997   7.955 140.430  1.00 23.12           C  
ANISOU 1590  CA  ALA A 193     3238   2351   3193   -127    115    179       C  
ATOM   1591  C   ALA A 193      81.117   8.989 141.549  1.00 28.14           C  
ANISOU 1591  C   ALA A 193     3826   3048   3817    -97     58    183       C  
ATOM   1592  O   ALA A 193      81.448   8.675 142.694  1.00 33.18           O  
ANISOU 1592  O   ALA A 193     4431   3717   4462    -62     44    212       O  
ATOM   1593  CB  ALA A 193      79.514   7.724 140.058  1.00 23.49           C  
ANISOU 1593  CB  ALA A 193     3319   2404   3201   -165    108    162       C  
ATOM   1594  N  ASER A 194      80.821  10.234 141.243  0.50 22.45           N  
ANISOU 1594  N  ASER A 194     3104   2348   3080   -111     23    153       N  
ATOM   1595  N  BSER A 194      80.800  10.228 141.211  0.50 23.43           N  
ANISOU 1595  N  BSER A 194     3229   2471   3203   -113     24    153       N  
ATOM   1596  CA ASER A 194      80.921  11.246 142.279  0.50 20.67           C  
ANISOU 1596  CA ASER A 194     2831   2174   2848    -89    -26    144       C  
ATOM   1597  CA BSER A 194      80.812  11.310 142.170  0.50 22.22           C  
ANISOU 1597  CA BSER A 194     3030   2369   3042    -93    -26    142       C  
ATOM   1598  C  ASER A 194      79.500  11.441 142.832  0.50 19.57           C  
ANISOU 1598  C  ASER A 194     2693   2076   2667    -98    -59    137       C  
ATOM   1599  C  BSER A 194      79.448  11.248 142.867  0.50 21.22           C  
ANISOU 1599  C  BSER A 194     2905   2284   2875    -98    -55    142       C  
ATOM   1600  O  ASER A 194      78.550  11.320 142.066  0.50 15.83           O  
ANISOU 1600  O  ASER A 194     2254   1584   2175   -128    -53    128       O  
ATOM   1601  O  BSER A 194      78.492  10.813 142.230  0.50 18.95           O  
ANISOU 1601  O  BSER A 194     2653   1978   2570   -127    -42    139       O  
ATOM   1602  CB ASER A 194      81.555  12.499 141.700  0.50 25.10           C  
ANISOU 1602  CB ASER A 194     3381   2723   3432    -96    -35    116       C  
ATOM   1603  CB BSER A 194      80.925  12.633 141.425  0.50 26.58           C  
ANISOU 1603  CB BSER A 194     3586   2910   3602   -110    -41    111       C  
ATOM   1604  OG ASER A 194      82.782  12.075 141.119  0.50 30.14           O  
ANISOU 1604  OG ASER A 194     4021   3320   4110    -91      8    124       O  
ATOM   1605  OG BSER A 194      81.435  13.622 142.299  0.50 37.18           O  
ANISOU 1605  OG BSER A 194     4878   4288   4962    -88    -76     93       O  
ATOM   1606  N   ARG A 195      79.362  11.634 144.156  1.00 18.01           N  
ANISOU 1606  N   ARG A 195     2457   1935   2453    -73    -90    142       N  
ATOM   1607  CA  ARG A 195      78.066  11.646 144.902  1.00 18.93           C  
ANISOU 1607  CA  ARG A 195     2568   2094   2530    -78   -111    138       C  
ATOM   1608  C   ARG A 195      76.846  12.127 144.108  1.00 17.60           C  
ANISOU 1608  C   ARG A 195     2424   1913   2350   -112   -120    112       C  
ATOM   1609  O   ARG A 195      75.857  11.404 144.010  1.00 18.26           O  
ANISOU 1609  O   ARG A 195     2526   1994   2418   -131   -107    120       O  
ATOM   1610  CB  ARG A 195      78.156  12.495 146.193  1.00 20.23           C  
ANISOU 1610  CB  ARG A 195     2684   2328   2675    -53   -152    119       C  
ATOM   1611  CG  ARG A 195      76.894  12.333 147.074  1.00 21.08           C  
ANISOU 1611  CG  ARG A 195     2786   2483   2742    -56   -161    120       C  
ATOM   1612  CD  ARG A 195      76.826  13.408 148.160  1.00 25.04           C  
ANISOU 1612  CD  ARG A 195     3241   3050   3221    -40   -200     81       C  
ATOM   1613  NE  ARG A 195      78.055  13.484 148.926  1.00 30.83           N  
ANISOU 1613  NE  ARG A 195     3942   3821   3952     -9   -217     85       N  
ATOM   1614  CZ  ARG A 195      78.599  14.596 149.411  1.00 37.19           C  
ANISOU 1614  CZ  ARG A 195     4705   4662   4764      1   -250     36       C  
ATOM   1615  NH1 ARG A 195      77.960  15.764 149.306  1.00 26.23           N1+
ANISOU 1615  NH1 ARG A 195     3305   3273   3388    -16   -267    -18       N1+
ATOM   1616  NH2 ARG A 195      79.749  14.545 150.065  1.00 36.70           N  
ANISOU 1616  NH2 ARG A 195     4609   4637   4698     27   -267     40       N  
ATOM   1617  N   TYR A 196      76.919  13.333 143.522  1.00 16.64           N  
ANISOU 1617  N   TYR A 196     2299   1782   2243   -118   -143     82       N  
ATOM   1618  CA  TYR A 196      75.708  13.904 142.909  1.00 15.99           C  
ANISOU 1618  CA  TYR A 196     2229   1698   2149   -140   -164     63       C  
ATOM   1619  C   TYR A 196      75.260  13.149 141.643  1.00 18.60           C  
ANISOU 1619  C   TYR A 196     2608   1990   2468   -171   -141     72       C  
ATOM   1620  O   TYR A 196      74.129  13.348 141.198  1.00 18.84           O  
ANISOU 1620  O   TYR A 196     2646   2028   2484   -190   -160     59       O  
ATOM   1621  CB  TYR A 196      75.932  15.377 142.546  1.00 16.77           C  
ANISOU 1621  CB  TYR A 196     2316   1787   2271   -136   -190     39       C  
ATOM   1622  CG  TYR A 196      76.549  16.234 143.617  1.00 19.17           C  
ANISOU 1622  CG  TYR A 196     2571   2119   2594   -112   -208     15       C  
ATOM   1623  CD1 TYR A 196      76.057  16.218 144.922  1.00 18.94           C  
ANISOU 1623  CD1 TYR A 196     2506   2147   2545    -98   -226      0       C  
ATOM   1624  CD2 TYR A 196      77.568  17.141 143.308  1.00 22.63           C  
ANISOU 1624  CD2 TYR A 196     2996   2531   3070   -107   -208      1       C  
ATOM   1625  CE1 TYR A 196      76.590  17.055 145.907  1.00 21.41           C  
ANISOU 1625  CE1 TYR A 196     2772   2494   2868    -79   -247    -34       C  
ATOM   1626  CE2 TYR A 196      78.080  18.008 144.270  1.00 25.49           C  
ANISOU 1626  CE2 TYR A 196     3309   2921   3456    -91   -227    -35       C  
ATOM   1627  CZ  TYR A 196      77.592  17.961 145.567  1.00 31.13           C  
ANISOU 1627  CZ  TYR A 196     3988   3697   4143    -77   -249    -55       C  
ATOM   1628  OH  TYR A 196      78.116  18.824 146.488  1.00 29.12           O  
ANISOU 1628  OH  TYR A 196     3684   3476   3905    -65   -269   -100       O  
ATOM   1629  N   PHE A 197      76.164  12.336 141.075  1.00 15.96           N  
ANISOU 1629  N   PHE A 197     2300   1619   2145   -176   -101     89       N  
ATOM   1630  CA  PHE A 197      75.966  11.615 139.817  1.00 16.31           C  
ANISOU 1630  CA  PHE A 197     2391   1627   2179   -208    -72     87       C  
ATOM   1631  C   PHE A 197      75.765  10.117 139.997  1.00 19.53           C  
ANISOU 1631  C   PHE A 197     2813   2018   2590   -219    -33     97       C  
ATOM   1632  O   PHE A 197      75.556   9.406 139.010  1.00 18.51           O  
ANISOU 1632  O   PHE A 197     2720   1858   2455   -249     -5     86       O  
ATOM   1633  CB  PHE A 197      77.154  11.914 138.874  1.00 17.66           C  
ANISOU 1633  CB  PHE A 197     2585   1760   2366   -208    -46     89       C  
ATOM   1634  CG  PHE A 197      77.244  13.411 138.631  1.00 18.55           C  
ANISOU 1634  CG  PHE A 197     2688   1880   2482   -201    -79     82       C  
ATOM   1635  CD1 PHE A 197      76.497  14.016 137.621  1.00 21.91           C  
ANISOU 1635  CD1 PHE A 197     3141   2303   2880   -220    -99     76       C  
ATOM   1636  CD2 PHE A 197      78.022  14.218 139.454  1.00 22.08           C  
ANISOU 1636  CD2 PHE A 197     3093   2335   2962   -174    -92     79       C  
ATOM   1637  CE1 PHE A 197      76.527  15.405 137.446  1.00 24.25           C  
ANISOU 1637  CE1 PHE A 197     3427   2598   3190   -208   -126     78       C  
ATOM   1638  CE2 PHE A 197      78.077  15.606 139.255  1.00 23.36           C  
ANISOU 1638  CE2 PHE A 197     3243   2493   3139   -169   -115     69       C  
ATOM   1639  CZ  PHE A 197      77.317  16.182 138.266  1.00 22.99           C  
ANISOU 1639  CZ  PHE A 197     3227   2437   3073   -184   -130     73       C  
ATOM   1640  N   LYS A 198      75.723   9.650 141.249  1.00 18.56           N  
ANISOU 1640  N   LYS A 198     2662   1916   2475   -198    -30    118       N  
ATOM   1641  CA  LYS A 198      75.555   8.221 141.538  1.00 18.44           C  
ANISOU 1641  CA  LYS A 198     2658   1879   2472   -205     15    140       C  
ATOM   1642  C   LYS A 198      74.151   7.767 141.221  1.00 22.33           C  
ANISOU 1642  C   LYS A 198     3162   2372   2949   -243     16    119       C  
ATOM   1643  O   LYS A 198      73.172   8.388 141.689  1.00 21.53           O  
ANISOU 1643  O   LYS A 198     3037   2315   2828   -246    -21    106       O  
ATOM   1644  CB  LYS A 198      75.827   7.928 143.037  1.00 21.61           C  
ANISOU 1644  CB  LYS A 198     3025   2310   2875   -166     14    179       C  
ATOM   1645  CG  LYS A 198      77.307   8.034 143.421  1.00 19.13           C  
ANISOU 1645  CG  LYS A 198     2693   1994   2581   -126     18    204       C  
ATOM   1646  CD  LYS A 198      77.498   7.885 144.944  1.00 23.15           C  
ANISOU 1646  CD  LYS A 198     3167   2554   3076    -87      3    241       C  
ATOM   1647  CE  LYS A 198      78.967   8.047 145.306  1.00 28.78           C  
ANISOU 1647  CE  LYS A 198     3853   3274   3810    -46     -3    260       C  
ATOM   1648  NZ  LYS A 198      79.684   6.763 145.149  1.00 28.92           N1+
ANISOU 1648  NZ  LYS A 198     3883   3240   3866    -30     47    304       N1+
ATOM   1649  N   GLY A 199      74.057   6.669 140.462  1.00 17.78           N  
ANISOU 1649  N   GLY A 199     2617   1751   2389   -274     61    110       N  
ATOM   1650  CA  GLY A 199      72.744   6.103 140.166  1.00 18.47           C  
ANISOU 1650  CA  GLY A 199     2710   1837   2470   -316     67     82       C  
ATOM   1651  C   GLY A 199      72.109   5.491 141.402  1.00 21.17           C  
ANISOU 1651  C   GLY A 199     3027   2192   2825   -309     84    109       C  
ATOM   1652  O   GLY A 199      72.813   5.051 142.320  1.00 19.83           O  
ANISOU 1652  O   GLY A 199     2850   2014   2672   -275    110    157       O  
ATOM   1653  N   PRO A 200      70.772   5.374 141.450  1.00 19.75           N  
ANISOU 1653  N   PRO A 200     2833   2032   2639   -342     75     83       N  
ATOM   1654  CA  PRO A 200      70.143   4.728 142.627  1.00 20.29           C  
ANISOU 1654  CA  PRO A 200     2880   2109   2720   -340    104    112       C  
ATOM   1655  C   PRO A 200      70.613   3.291 142.869  1.00 22.38           C  
ANISOU 1655  C   PRO A 200     3165   2312   3028   -342    177    149       C  
ATOM   1656  O   PRO A 200      70.669   2.889 144.019  1.00 21.29           O  
ANISOU 1656  O   PRO A 200     3013   2181   2895   -316    203    202       O  
ATOM   1657  CB  PRO A 200      68.633   4.773 142.360  1.00 23.24           C  
ANISOU 1657  CB  PRO A 200     3234   2505   3093   -384     89     67       C  
ATOM   1658  CG  PRO A 200      68.475   5.302 140.968  1.00 27.53           C  
ANISOU 1658  CG  PRO A 200     3793   3050   3619   -409     49     16       C  
ATOM   1659  CD  PRO A 200      69.778   5.851 140.458  1.00 22.31           C  
ANISOU 1659  CD  PRO A 200     3157   2376   2943   -380     37     30       C  
ATOM   1660  N   GLU A 201      71.037   2.566 141.825  1.00 22.19           N  
ANISOU 1660  N   GLU A 201     3172   2227   3033   -367    214    127       N  
ATOM   1661  CA  GLU A 201      71.553   1.188 141.984  1.00 21.32           C  
ANISOU 1661  CA  GLU A 201     3079   2043   2976   -366    290    161       C  
ATOM   1662  C   GLU A 201      72.788   1.239 142.916  1.00 22.61           C  
ANISOU 1662  C   GLU A 201     3237   2210   3144   -300    294    234       C  
ATOM   1663  O   GLU A 201      72.954   0.371 143.751  1.00 23.19           O  
ANISOU 1663  O   GLU A 201     3307   2257   3247   -278    340    292       O  
ATOM   1664  CB  GLU A 201      71.889   0.538 140.604  1.00 21.90           C  
ANISOU 1664  CB  GLU A 201     3187   2053   3080   -403    327    110       C  
ATOM   1665  CG  GLU A 201      72.857   1.343 139.723  1.00 25.23           C  
ANISOU 1665  CG  GLU A 201     3626   2487   3472   -388    295     89       C  
ATOM   1666  CD  GLU A 201      72.189   2.278 138.730  1.00 25.59           C  
ANISOU 1666  CD  GLU A 201     3677   2580   3466   -421    238     29       C  
ATOM   1667  OE1 GLU A 201      71.323   3.086 139.149  1.00 22.78           O  
ANISOU 1667  OE1 GLU A 201     3296   2282   3079   -420    184     25       O  
ATOM   1668  OE2 GLU A 201      72.528   2.193 137.524  1.00 23.93           O1-
ANISOU 1668  OE2 GLU A 201     3498   2348   3247   -446    249    -14       O1-
ATOM   1669  N   LEU A 202      73.636   2.279 142.788  1.00 19.49           N  
ANISOU 1669  N   LEU A 202     2836   1852   2719   -268    246    232       N  
ATOM   1670  CA  LEU A 202      74.788   2.377 143.684  1.00 19.05           C  
ANISOU 1670  CA  LEU A 202     2764   1811   2665   -208    241    292       C  
ATOM   1671  C   LEU A 202      74.378   2.680 145.120  1.00 24.08           C  
ANISOU 1671  C   LEU A 202     3372   2512   3266   -178    216    335       C  
ATOM   1672  O   LEU A 202      74.939   2.112 146.057  1.00 24.07           O  
ANISOU 1672  O   LEU A 202     3363   2511   3274   -136    238    402       O  
ATOM   1673  CB  LEU A 202      75.781   3.430 143.215  1.00 18.18           C  
ANISOU 1673  CB  LEU A 202     2647   1721   2540   -186    199    272       C  
ATOM   1674  CG  LEU A 202      76.200   3.387 141.735  1.00 20.69           C  
ANISOU 1674  CG  LEU A 202     2995   1991   2876   -216    218    225       C  
ATOM   1675  CD1 LEU A 202      77.168   4.532 141.428  1.00 20.39           C  
ANISOU 1675  CD1 LEU A 202     2947   1977   2823   -192    180    213       C  
ATOM   1676  CD2 LEU A 202      76.816   2.006 141.358  1.00 22.46           C  
ANISOU 1676  CD2 LEU A 202     3241   2132   3162   -216    294    241       C  
ATOM   1677  N   LEU A 203      73.380   3.554 145.283  1.00 18.66           N  
ANISOU 1677  N   LEU A 203     2668   1881   2539   -198    174    299       N  
ATOM   1678  CA  LEU A 203      72.958   4.035 146.611  1.00 18.39           C  
ANISOU 1678  CA  LEU A 203     2606   1920   2463   -174    149    324       C  
ATOM   1679  C   LEU A 203      72.241   2.979 147.416  1.00 22.91           C  
ANISOU 1679  C   LEU A 203     3181   2481   3043   -181    201    370       C  
ATOM   1680  O   LEU A 203      72.350   2.992 148.649  1.00 23.97           O  
ANISOU 1680  O   LEU A 203     3299   2665   3143   -146    200    421       O  
ATOM   1681  CB  LEU A 203      72.118   5.316 146.449  1.00 18.23           C  
ANISOU 1681  CB  LEU A 203     2564   1952   2409   -193     93    264       C  
ATOM   1682  CG  LEU A 203      72.806   6.424 145.609  1.00 21.47           C  
ANISOU 1682  CG  LEU A 203     2976   2366   2816   -186     46    224       C  
ATOM   1683  CD1 LEU A 203      71.818   7.572 145.278  1.00 19.61           C  
ANISOU 1683  CD1 LEU A 203     2723   2166   2561   -207     -2    170       C  
ATOM   1684  CD2 LEU A 203      74.064   6.960 146.333  1.00 21.44           C  
ANISOU 1684  CD2 LEU A 203     2952   2394   2799   -136     21    250       C  
ATOM   1685  N   VAL A 204      71.539   2.061 146.742  1.00 21.59           N  
ANISOU 1685  N   VAL A 204     3034   2250   2921   -227    251    354       N  
ATOM   1686  CA  VAL A 204      70.835   0.944 147.414  1.00 21.06           C  
ANISOU 1686  CA  VAL A 204     2970   2155   2877   -242    317    399       C  
ATOM   1687  C   VAL A 204      71.717  -0.312 147.481  1.00 26.70           C  
ANISOU 1687  C   VAL A 204     3708   2794   3644   -218    380    464       C  
ATOM   1688  O   VAL A 204      71.258  -1.350 147.976  1.00 26.92           O  
ANISOU 1688  O   VAL A 204     3743   2780   3705   -228    445    511       O  
ATOM   1689  CB  VAL A 204      69.427   0.654 146.818  1.00 24.73           C  
ANISOU 1689  CB  VAL A 204     3431   2598   3368   -310    338    339       C  
ATOM   1690  CG1 VAL A 204      68.547   1.918 146.866  1.00 23.99           C  
ANISOU 1690  CG1 VAL A 204     3305   2581   3227   -323    275    283       C  
ATOM   1691  CG2 VAL A 204      69.515   0.116 145.375  1.00 23.83           C  
ANISOU 1691  CG2 VAL A 204     3341   2411   3304   -353    358    284       C  
ATOM   1692  N   ASP A 205      72.998  -0.191 147.043  1.00 23.75           N  
ANISOU 1692  N   ASP A 205     3342   2399   3282   -183    364    472       N  
ATOM   1693  CA  ASP A 205      73.989  -1.274 147.074  1.00 24.14           C  
ANISOU 1693  CA  ASP A 205     3407   2377   3389   -151    418    534       C  
ATOM   1694  C   ASP A 205      73.557  -2.481 146.217  1.00 27.15           C  
ANISOU 1694  C   ASP A 205     3814   2654   3849   -199    496    510       C  
ATOM   1695  O   ASP A 205      73.564  -3.634 146.671  1.00 28.71           O  
ANISOU 1695  O   ASP A 205     4022   2788   4098   -190    565    572       O  
ATOM   1696  CB  ASP A 205      74.328  -1.667 148.539  1.00 27.50           C  
ANISOU 1696  CB  ASP A 205     3822   2835   3793    -91    429    638       C  
ATOM   1697  CG  ASP A 205      75.568  -2.538 148.707  1.00 43.76           C  
ANISOU 1697  CG  ASP A 205     5886   4838   5903    -36    464    715       C  
ATOM   1698  OD1 ASP A 205      76.407  -2.589 147.758  1.00 42.06           O  
ANISOU 1698  OD1 ASP A 205     5675   4572   5733    -34    468    681       O  
ATOM   1699  OD2 ASP A 205      75.697  -3.184 149.771  1.00 47.77           O1-
ANISOU 1699  OD2 ASP A 205     6391   5351   6406      7    492    811       O1-
ATOM   1700  N   TYR A 206      73.144  -2.203 144.972  1.00 25.15           N  
ANISOU 1700  N   TYR A 206     3571   2383   3602   -255    484    418       N  
ATOM   1701  CA  TYR A 206      72.816  -3.217 143.973  1.00 24.70           C  
ANISOU 1701  CA  TYR A 206     3537   2234   3613   -309    550    370       C  
ATOM   1702  C   TYR A 206      74.055  -3.311 143.086  1.00 27.95           C  
ANISOU 1702  C   TYR A 206     3966   2601   4054   -290    560    352       C  
ATOM   1703  O   TYR A 206      74.343  -2.395 142.309  1.00 23.87           O  
ANISOU 1703  O   TYR A 206     3452   2122   3496   -299    509    297       O  
ATOM   1704  CB  TYR A 206      71.545  -2.889 143.181  1.00 25.95           C  
ANISOU 1704  CB  TYR A 206     3693   2414   3753   -381    528    277       C  
ATOM   1705  CG  TYR A 206      71.181  -4.001 142.222  1.00 26.83           C  
ANISOU 1705  CG  TYR A 206     3825   2437   3933   -441    597    220       C  
ATOM   1706  CD1 TYR A 206      70.583  -5.172 142.677  1.00 29.50           C  
ANISOU 1706  CD1 TYR A 206     4162   2708   4338   -466    675    244       C  
ATOM   1707  CD2 TYR A 206      71.503  -3.913 140.872  1.00 27.30           C  
ANISOU 1707  CD2 TYR A 206     3904   2476   3993   -472    591    141       C  
ATOM   1708  CE1 TYR A 206      70.297  -6.223 141.808  1.00 30.97           C  
ANISOU 1708  CE1 TYR A 206     4363   2805   4599   -524    744    184       C  
ATOM   1709  CE2 TYR A 206      71.216  -4.954 139.991  1.00 28.68           C  
ANISOU 1709  CE2 TYR A 206     4096   2572   4229   -530    656     78       C  
ATOM   1710  CZ  TYR A 206      70.625  -6.111 140.470  1.00 32.98           C  
ANISOU 1710  CZ  TYR A 206     4636   3046   4847   -556    732     96       C  
ATOM   1711  OH  TYR A 206      70.325  -7.130 139.614  1.00 32.39           O  
ANISOU 1711  OH  TYR A 206     4575   2891   4841   -617    800     24       O  
ATOM   1712  N   GLN A 207      74.827  -4.403 143.251  1.00 24.96           N  
ANISOU 1712  N   GLN A 207     3596   2139   3749   -261    629    404       N  
ATOM   1713  CA  GLN A 207      76.128  -4.537 142.602  1.00 24.99           C  
ANISOU 1713  CA  GLN A 207     3607   2098   3788   -232    645    399       C  
ATOM   1714  C   GLN A 207      76.129  -4.972 141.131  1.00 27.90           C  
ANISOU 1714  C   GLN A 207     4004   2402   4196   -289    688    305       C  
ATOM   1715  O   GLN A 207      77.145  -4.790 140.440  1.00 26.49           O  
ANISOU 1715  O   GLN A 207     3832   2206   4029   -273    692    282       O  
ATOM   1716  CB  GLN A 207      76.989  -5.507 143.417  1.00 27.89           C  
ANISOU 1716  CB  GLN A 207     3968   2405   4223   -169    699    498       C  
ATOM   1717  CG  GLN A 207      77.329  -4.987 144.823  1.00 29.39           C  
ANISOU 1717  CG  GLN A 207     4131   2676   4361   -101    646    593       C  
ATOM   1718  CD  GLN A 207      78.331  -5.912 145.475  1.00 46.24           C  
ANISOU 1718  CD  GLN A 207     6256   4754   6561    -31    691    693       C  
ATOM   1719  NE2 GLN A 207      77.893  -7.072 145.840  1.00 35.44           N  
ANISOU 1719  NE2 GLN A 207     4901   3309   5255    -34    766    745       N  
ATOM   1720  OE1 GLN A 207      79.524  -5.633 145.558  1.00 49.73           O  
ANISOU 1720  OE1 GLN A 207     6677   5210   7008     25    665    720       O  
ATOM   1721  N   MET A 208      75.030  -5.586 140.662  1.00 24.01           N  
ANISOU 1721  N   MET A 208     3524   1873   3726   -357    726    248       N  
ATOM   1722  CA  MET A 208      74.984  -6.116 139.283  1.00 22.68           C  
ANISOU 1722  CA  MET A 208     3383   1644   3592   -417    773    150       C  
ATOM   1723  C   MET A 208      74.497  -5.089 138.269  1.00 26.07           C  
ANISOU 1723  C   MET A 208     3820   2149   3936   -462    705     61       C  
ATOM   1724  O   MET A 208      73.568  -5.331 137.486  1.00 25.02           O  
ANISOU 1724  O   MET A 208     3697   2014   3796   -531    712    -22       O  
ATOM   1725  CB  MET A 208      74.148  -7.416 139.255  1.00 25.42           C  
ANISOU 1725  CB  MET A 208     3735   1904   4019   -467    855    127       C  
ATOM   1726  CG  MET A 208      74.663  -8.392 138.256  1.00 29.94           C  
ANISOU 1726  CG  MET A 208     4330   2376   4670   -497    937     65       C  
ATOM   1727  SD  MET A 208      73.710  -9.947 138.327  1.00 35.64           S  
ANISOU 1727  SD  MET A 208     5055   2983   5504   -558   1044     39       S  
ATOM   1728  CE  MET A 208      74.144 -10.520 139.981  1.00 32.89           C  
ANISOU 1728  CE  MET A 208     4691   2588   5217   -474   1083    202       C  
ATOM   1729  N   TYR A 209      75.152  -3.914 138.283  1.00 22.52           N  
ANISOU 1729  N   TYR A 209     3364   1769   3422   -422    638     81       N  
ATOM   1730  CA  TYR A 209      74.782  -2.826 137.395  1.00 22.37           C  
ANISOU 1730  CA  TYR A 209     3355   1823   3323   -455    572     16       C  
ATOM   1731  C   TYR A 209      75.520  -2.915 136.058  1.00 26.45           C  
ANISOU 1731  C   TYR A 209     3903   2308   3838   -476    601    -48       C  
ATOM   1732  O   TYR A 209      76.322  -3.837 135.839  1.00 25.90           O  
ANISOU 1732  O   TYR A 209     3845   2159   3837   -468    676    -47       O  
ATOM   1733  CB  TYR A 209      74.971  -1.453 138.087  1.00 22.55           C  
ANISOU 1733  CB  TYR A 209     3355   1932   3282   -407    488     63       C  
ATOM   1734  CG  TYR A 209      76.391  -1.175 138.529  1.00 22.78           C  
ANISOU 1734  CG  TYR A 209     3374   1956   3328   -343    490    121       C  
ATOM   1735  CD1 TYR A 209      77.328  -0.650 137.639  1.00 22.97           C  
ANISOU 1735  CD1 TYR A 209     3411   1978   3337   -337    487     92       C  
ATOM   1736  CD2 TYR A 209      76.773  -1.342 139.859  1.00 22.58           C  
ANISOU 1736  CD2 TYR A 209     3320   1934   3326   -286    489    204       C  
ATOM   1737  CE1 TYR A 209      78.622  -0.336 138.050  1.00 23.71           C  
ANISOU 1737  CE1 TYR A 209     3486   2069   3452   -280    486    139       C  
ATOM   1738  CE2 TYR A 209      78.070  -1.045 140.278  1.00 23.01           C  
ANISOU 1738  CE2 TYR A 209     3357   1993   3394   -226    480    252       C  
ATOM   1739  CZ  TYR A 209      78.984  -0.521 139.371  1.00 23.81           C  
ANISOU 1739  CZ  TYR A 209     3466   2091   3491   -224    478    217       C  
ATOM   1740  OH  TYR A 209      80.258  -0.185 139.753  1.00 22.05           O  
ANISOU 1740  OH  TYR A 209     3217   1874   3289   -169    469    256       O  
ATOM   1741  N   ASP A 210      75.221  -1.983 135.147  1.00 20.98           N  
ANISOU 1741  N   ASP A 210     3226   1679   3067   -505    547   -101       N  
ATOM   1742  CA  ASP A 210      75.769  -2.068 133.786  1.00 22.36           C  
ANISOU 1742  CA  ASP A 210     3437   1836   3224   -535    577   -168       C  
ATOM   1743  C   ASP A 210      75.939  -0.684 133.179  1.00 24.27           C  
ANISOU 1743  C   ASP A 210     3689   2155   3378   -529    509   -175       C  
ATOM   1744  O   ASP A 210      75.986   0.296 133.918  1.00 24.51           O  
ANISOU 1744  O   ASP A 210     3695   2234   3382   -488    449   -121       O  
ATOM   1745  CB  ASP A 210      74.857  -2.971 132.924  1.00 24.05           C  
ANISOU 1745  CB  ASP A 210     3670   2024   3444   -610    614   -259       C  
ATOM   1746  CG  ASP A 210      73.413  -2.472 132.803  1.00 28.45           C  
ANISOU 1746  CG  ASP A 210     4216   2656   3939   -652    543   -294       C  
ATOM   1747  OD1 ASP A 210      73.181  -1.492 132.070  1.00 27.47           O  
ANISOU 1747  OD1 ASP A 210     4104   2604   3729   -662    479   -320       O  
ATOM   1748  OD2 ASP A 210      72.509  -3.119 133.376  1.00 28.89           O1-
ANISOU 1748  OD2 ASP A 210     4250   2691   4037   -676    556   -299       O1-
ATOM   1749  N   TYR A 211      76.046  -0.607 131.840  1.00 22.14           N  
ANISOU 1749  N   TYR A 211     3457   1894   3060   -569    522   -242       N  
ATOM   1750  CA  TYR A 211      76.246   0.635 131.090  1.00 22.25           C  
ANISOU 1750  CA  TYR A 211     3490   1975   2990   -567    469   -246       C  
ATOM   1751  C   TYR A 211      75.190   1.701 131.442  1.00 23.91           C  
ANISOU 1751  C   TYR A 211     3679   2262   3140   -563    373   -225       C  
ATOM   1752  O   TYR A 211      75.489   2.878 131.379  1.00 22.80           O  
ANISOU 1752  O   TYR A 211     3540   2166   2958   -536    326   -192       O  
ATOM   1753  CB  TYR A 211      76.156   0.378 129.597  1.00 22.72           C  
ANISOU 1753  CB  TYR A 211     3597   2042   2995   -622    495   -328       C  
ATOM   1754  CG  TYR A 211      76.916  -0.833 129.096  1.00 23.80           C  
ANISOU 1754  CG  TYR A 211     3755   2099   3191   -641    597   -375       C  
ATOM   1755  CD1 TYR A 211      78.309  -0.831 129.033  1.00 24.62           C  
ANISOU 1755  CD1 TYR A 211     3863   2158   3335   -605    653   -349       C  
ATOM   1756  CD2 TYR A 211      76.238  -1.957 128.618  1.00 24.51           C  
ANISOU 1756  CD2 TYR A 211     3856   2156   3300   -699    639   -454       C  
ATOM   1757  CE1 TYR A 211      79.008  -1.909 128.473  1.00 25.81           C  
ANISOU 1757  CE1 TYR A 211     4032   2234   3543   -623    751   -400       C  
ATOM   1758  CE2 TYR A 211      76.929  -3.042 128.081  1.00 25.48           C  
ANISOU 1758  CE2 TYR A 211     3999   2201   3482   -719    739   -508       C  
ATOM   1759  CZ  TYR A 211      78.315  -3.014 128.018  1.00 28.60           C  
ANISOU 1759  CZ  TYR A 211     4399   2552   3916   -679    795   -479       C  
ATOM   1760  OH  TYR A 211      78.990  -4.081 127.460  1.00 29.42           O  
ANISOU 1760  OH  TYR A 211     4520   2575   4082   -698    897   -536       O  
ATOM   1761  N   SER A 212      73.960   1.266 131.798  1.00 21.73           N  
ANISOU 1761  N   SER A 212     3384   2001   2871   -592    352   -246       N  
ATOM   1762  CA  SER A 212      72.850   2.166 132.158  1.00 21.49           C  
ANISOU 1762  CA  SER A 212     3327   2041   2796   -590    267   -233       C  
ATOM   1763  C   SER A 212      73.189   3.112 133.323  1.00 22.75           C  
ANISOU 1763  C   SER A 212     3455   2222   2968   -529    227   -158       C  
ATOM   1764  O   SER A 212      72.549   4.144 133.457  1.00 20.69           O  
ANISOU 1764  O   SER A 212     3176   2018   2665   -519    158   -145       O  
ATOM   1765  CB  SER A 212      71.582   1.367 132.451  1.00 23.54           C  
ANISOU 1765  CB  SER A 212     3563   2301   3082   -632    267   -271       C  
ATOM   1766  OG  SER A 212      71.821   0.440 133.495  1.00 26.16           O  
ANISOU 1766  OG  SER A 212     3877   2569   3494   -616    326   -237       O  
ATOM   1767  N   LEU A 213      74.187   2.770 134.161  1.00 22.04           N  
ANISOU 1767  N   LEU A 213     3354   2088   2935   -489    270   -110       N  
ATOM   1768  CA  LEU A 213      74.651   3.693 135.226  1.00 21.75           C  
ANISOU 1768  CA  LEU A 213     3284   2076   2903   -433    232    -47       C  
ATOM   1769  C   LEU A 213      75.124   5.020 134.589  1.00 21.50           C  
ANISOU 1769  C   LEU A 213     3264   2081   2823   -419    190    -44       C  
ATOM   1770  O   LEU A 213      74.831   6.094 135.113  1.00 21.11           O  
ANISOU 1770  O   LEU A 213     3190   2076   2755   -394    132    -20       O  
ATOM   1771  CB  LEU A 213      75.822   3.051 136.031  1.00 21.87           C  
ANISOU 1771  CB  LEU A 213     3288   2040   2982   -390    285     -0       C  
ATOM   1772  CG  LEU A 213      76.623   4.021 136.945  1.00 24.88           C  
ANISOU 1772  CG  LEU A 213     3636   2450   3365   -334    249     52       C  
ATOM   1773  CD1 LEU A 213      75.708   4.576 138.119  1.00 23.95           C  
ANISOU 1773  CD1 LEU A 213     3483   2389   3228   -318    194     78       C  
ATOM   1774  CD2 LEU A 213      77.883   3.320 137.499  1.00 22.65           C  
ANISOU 1774  CD2 LEU A 213     3341   2120   3143   -294    300     93       C  
ATOM   1775  N   ASP A 214      75.843   4.948 133.444  1.00 19.30           N  
ANISOU 1775  N   ASP A 214     3025   1781   2529   -435    225    -70       N  
ATOM   1776  CA  ASP A 214      76.340   6.150 132.737  1.00 18.24           C  
ANISOU 1776  CA  ASP A 214     2907   1673   2349   -426    198    -61       C  
ATOM   1777  C   ASP A 214      75.183   7.015 132.243  1.00 21.27           C  
ANISOU 1777  C   ASP A 214     3296   2116   2668   -443    127    -73       C  
ATOM   1778  O   ASP A 214      75.336   8.228 132.172  1.00 18.74           O  
ANISOU 1778  O   ASP A 214     2973   1823   2326   -421     88    -47       O  
ATOM   1779  CB  ASP A 214      77.244   5.748 131.546  1.00 20.74           C  
ANISOU 1779  CB  ASP A 214     3269   1956   2657   -447    260    -90       C  
ATOM   1780  CG  ASP A 214      78.599   5.150 131.967  1.00 22.20           C  
ANISOU 1780  CG  ASP A 214     3441   2081   2913   -419    328    -72       C  
ATOM   1781  OD1 ASP A 214      79.074   5.463 133.097  1.00 19.35           O  
ANISOU 1781  OD1 ASP A 214     3037   1718   2596   -374    311    -26       O  
ATOM   1782  OD2 ASP A 214      79.225   4.450 131.133  1.00 22.57           O1-
ANISOU 1782  OD2 ASP A 214     3518   2088   2969   -439    394   -105       O1-
ATOM   1783  N   MET A 215      74.038   6.382 131.899  1.00 20.45           N  
ANISOU 1783  N   MET A 215     3198   2031   2541   -483    114   -115       N  
ATOM   1784  CA  MET A 215      72.864   7.112 131.382  1.00 19.21           C  
ANISOU 1784  CA  MET A 215     3039   1936   2324   -499     42   -129       C  
ATOM   1785  C   MET A 215      72.152   7.886 132.517  1.00 22.07           C  
ANISOU 1785  C   MET A 215     3350   2328   2707   -467    -15    -96       C  
ATOM   1786  O   MET A 215      71.647   8.993 132.273  1.00 19.55           O  
ANISOU 1786  O   MET A 215     3023   2050   2354   -454    -76    -82       O  
ATOM   1787  CB  MET A 215      71.932   6.154 130.617  1.00 21.42           C  
ANISOU 1787  CB  MET A 215     3334   2230   2576   -555     46   -194       C  
ATOM   1788  CG  MET A 215      72.672   5.457 129.446  1.00 23.93           C  
ANISOU 1788  CG  MET A 215     3703   2521   2867   -589    107   -236       C  
ATOM   1789  SD  MET A 215      73.436   6.590 128.270  1.00 26.16           S  
ANISOU 1789  SD  MET A 215     4035   2833   3071   -576     94   -214       S  
ATOM   1790  CE  MET A 215      71.960   7.413 127.644  1.00 23.18           C  
ANISOU 1790  CE  MET A 215     3653   2545   2610   -590     -7   -221       C  
ATOM   1791  N   TRP A 216      72.197   7.354 133.753  1.00 20.90           N  
ANISOU 1791  N   TRP A 216     3168   2157   2615   -451      7    -80       N  
ATOM   1792  CA  TRP A 216      71.675   8.081 134.932  1.00 19.47           C  
ANISOU 1792  CA  TRP A 216     2941   2004   2453   -419    -37    -52       C  
ATOM   1793  C   TRP A 216      72.565   9.320 135.147  1.00 21.77           C  
ANISOU 1793  C   TRP A 216     3227   2298   2745   -376    -56    -15       C  
ATOM   1794  O   TRP A 216      72.043  10.441 135.267  1.00 16.90           O  
ANISOU 1794  O   TRP A 216     2590   1716   2114   -359   -110     -5       O  
ATOM   1795  CB  TRP A 216      71.714   7.211 136.213  1.00 16.79           C  
ANISOU 1795  CB  TRP A 216     2574   1644   2164   -408      0    -34       C  
ATOM   1796  CG  TRP A 216      71.345   8.047 137.431  1.00 17.27           C  
ANISOU 1796  CG  TRP A 216     2589   1739   2233   -372    -40     -7       C  
ATOM   1797  CD1 TRP A 216      72.184   8.839 138.180  1.00 19.00           C  
ANISOU 1797  CD1 TRP A 216     2791   1965   2463   -330    -49     25       C  
ATOM   1798  CD2 TRP A 216      70.018   8.329 137.885  1.00 17.28           C  
ANISOU 1798  CD2 TRP A 216     2555   1782   2229   -382    -78    -21       C  
ATOM   1799  CE2 TRP A 216      70.134   9.185 139.007  1.00 21.02           C  
ANISOU 1799  CE2 TRP A 216     2994   2281   2712   -342   -102      3       C  
ATOM   1800  CE3 TRP A 216      68.743   7.848 137.526  1.00 18.58           C  
ANISOU 1800  CE3 TRP A 216     2709   1963   2387   -421    -90    -59       C  
ATOM   1801  NE1 TRP A 216      71.470   9.483 139.157  1.00 19.36           N  
ANISOU 1801  NE1 TRP A 216     2796   2052   2510   -311    -86     30       N  
ATOM   1802  CZ2 TRP A 216      69.018   9.647 139.721  1.00 19.79           C  
ANISOU 1802  CZ2 TRP A 216     2796   2165   2557   -337   -135     -6       C  
ATOM   1803  CZ3 TRP A 216      67.638   8.260 138.272  1.00 20.70           C  
ANISOU 1803  CZ3 TRP A 216     2932   2270   2664   -417   -122    -65       C  
ATOM   1804  CH2 TRP A 216      67.778   9.183 139.327  1.00 21.42           C  
ANISOU 1804  CH2 TRP A 216     2992   2386   2762   -375   -144    -38       C  
ATOM   1805  N   SER A 217      73.911   9.124 135.182  1.00 17.89           N  
ANISOU 1805  N   SER A 217     2750   1771   2278   -359    -10      4       N  
ATOM   1806  CA  SER A 217      74.833  10.262 135.386  1.00 17.68           C  
ANISOU 1806  CA  SER A 217     2713   1742   2262   -325    -23     31       C  
ATOM   1807  C   SER A 217      74.663  11.336 134.313  1.00 20.18           C  
ANISOU 1807  C   SER A 217     3055   2074   2538   -331    -54     32       C  
ATOM   1808  O   SER A 217      74.664  12.534 134.616  1.00 19.32           O  
ANISOU 1808  O   SER A 217     2925   1978   2437   -305    -90     51       O  
ATOM   1809  CB  SER A 217      76.279   9.775 135.405  1.00 18.96           C  
ANISOU 1809  CB  SER A 217     2885   1861   2458   -312     35     43       C  
ATOM   1810  OG  SER A 217      76.413   8.754 136.393  1.00 21.52           O  
ANISOU 1810  OG  SER A 217     3186   2171   2819   -301     62     53       O  
ATOM   1811  N   LEU A 218      74.486  10.904 133.067  1.00 17.34           N  
ANISOU 1811  N   LEU A 218     2740   1713   2133   -364    -40     12       N  
ATOM   1812  CA  LEU A 218      74.231  11.823 131.941  1.00 18.23           C  
ANISOU 1812  CA  LEU A 218     2884   1850   2194   -371    -71     20       C  
ATOM   1813  C   LEU A 218      72.931  12.641 132.174  1.00 20.82           C  
ANISOU 1813  C   LEU A 218     3183   2221   2508   -360   -145     26       C  
ATOM   1814  O   LEU A 218      72.917  13.849 131.939  1.00 20.94           O  
ANISOU 1814  O   LEU A 218     3197   2243   2516   -337   -178     57       O  
ATOM   1815  CB  LEU A 218      74.139  11.019 130.625  1.00 19.08           C  
ANISOU 1815  CB  LEU A 218     3043   1962   2244   -413    -43    -13       C  
ATOM   1816  CG  LEU A 218      73.958  11.907 129.397  1.00 23.19           C  
ANISOU 1816  CG  LEU A 218     3603   2512   2694   -419    -73      4       C  
ATOM   1817  CD1 LEU A 218      75.181  12.806 129.215  1.00 23.24           C  
ANISOU 1817  CD1 LEU A 218     3625   2486   2718   -394    -40     46       C  
ATOM   1818  CD2 LEU A 218      73.698  11.057 128.174  1.00 28.68           C  
ANISOU 1818  CD2 LEU A 218     4347   3230   3321   -464    -54    -38       C  
ATOM   1819  N   GLY A 219      71.870  11.972 132.632  1.00 19.32           N  
ANISOU 1819  N   GLY A 219     2966   2055   2321   -375   -167     -0       N  
ATOM   1820  CA  GLY A 219      70.603  12.610 132.979  1.00 19.27           C  
ANISOU 1820  CA  GLY A 219     2920   2089   2312   -364   -232     -1       C  
ATOM   1821  C   GLY A 219      70.816  13.670 134.056  1.00 19.75           C  
ANISOU 1821  C   GLY A 219     2940   2142   2420   -321   -250     26       C  
ATOM   1822  O   GLY A 219      70.247  14.757 133.975  1.00 18.43           O  
ANISOU 1822  O   GLY A 219     2756   1994   2254   -300   -298     42       O  
ATOM   1823  N   CYS A 220      71.661  13.378 135.065  1.00 17.67           N  
ANISOU 1823  N   CYS A 220     2660   1854   2198   -307   -211     32       N  
ATOM   1824  CA  CYS A 220      71.971  14.359 136.129  1.00 17.18           C  
ANISOU 1824  CA  CYS A 220     2558   1791   2178   -270   -225     46       C  
ATOM   1825  C   CYS A 220      72.624  15.610 135.532  1.00 20.23           C  
ANISOU 1825  C   CYS A 220     2960   2156   2569   -251   -234     70       C  
ATOM   1826  O   CYS A 220      72.323  16.732 135.949  1.00 18.87           O  
ANISOU 1826  O   CYS A 220     2756   1989   2424   -226   -267     76       O  
ATOM   1827  CB  CYS A 220      72.879  13.754 137.197  1.00 17.02           C  
ANISOU 1827  CB  CYS A 220     2522   1756   2191   -258   -185     47       C  
ATOM   1828  SG  CYS A 220      72.096  12.458 138.148  1.00 19.18           S  
ANISOU 1828  SG  CYS A 220     2773   2048   2468   -272   -170     34       S  
ATOM   1829  N   MET A 221      73.539  15.407 134.587  1.00 18.42           N  
ANISOU 1829  N   MET A 221     2775   1902   2322   -264   -197     82       N  
ATOM   1830  CA  MET A 221      74.221  16.533 133.917  1.00 19.48           C  
ANISOU 1830  CA  MET A 221     2929   2011   2460   -251   -193    110       C  
ATOM   1831  C   MET A 221      73.236  17.314 133.068  1.00 22.21           C  
ANISOU 1831  C   MET A 221     3290   2376   2771   -248   -241    131       C  
ATOM   1832  O   MET A 221      73.245  18.528 133.106  1.00 21.46           O  
ANISOU 1832  O   MET A 221     3182   2267   2705   -222   -261    155       O  
ATOM   1833  CB  MET A 221      75.334  15.996 133.008  1.00 23.36           C  
ANISOU 1833  CB  MET A 221     3469   2473   2933   -271   -135    116       C  
ATOM   1834  CG  MET A 221      76.547  15.581 133.769  1.00 30.31           C  
ANISOU 1834  CG  MET A 221     4329   3326   3863   -262    -89    107       C  
ATOM   1835  SD  MET A 221      77.964  15.292 132.648  1.00 36.60           S  
ANISOU 1835  SD  MET A 221     5172   4080   4652   -280    -15    116       S  
ATOM   1836  CE  MET A 221      77.886  16.581 131.664  1.00 29.11           C  
ANISOU 1836  CE  MET A 221     4255   3126   3680   -279    -27    150       C  
ATOM   1837  N   LEU A 222      72.348  16.617 132.343  1.00 19.99           N  
ANISOU 1837  N   LEU A 222     3030   2130   2433   -271   -264    119       N  
ATOM   1838  CA  LEU A 222      71.332  17.310 131.526  1.00 19.30           C  
ANISOU 1838  CA  LEU A 222     2951   2074   2307   -264   -320    140       C  
ATOM   1839  C   LEU A 222      70.420  18.174 132.408  1.00 20.97           C  
ANISOU 1839  C   LEU A 222     3103   2297   2567   -232   -372    143       C  
ATOM   1840  O   LEU A 222      70.203  19.343 132.111  1.00 19.79           O  
ANISOU 1840  O   LEU A 222     2951   2138   2431   -203   -401    179       O  
ATOM   1841  CB  LEU A 222      70.485  16.304 130.725  1.00 19.84           C  
ANISOU 1841  CB  LEU A 222     3042   2188   2307   -299   -341    112       C  
ATOM   1842  CG  LEU A 222      69.387  16.934 129.837  1.00 24.76           C  
ANISOU 1842  CG  LEU A 222     3668   2858   2882   -290   -410    134       C  
ATOM   1843  CD1 LEU A 222      70.010  17.797 128.683  1.00 26.43           C  
ANISOU 1843  CD1 LEU A 222     3935   3059   3048   -277   -405    191       C  
ATOM   1844  CD2 LEU A 222      68.397  15.901 129.344  1.00 25.84           C  
ANISOU 1844  CD2 LEU A 222     3805   3048   2966   -326   -440     88       C  
ATOM   1845  N   ALA A 223      69.924  17.604 133.508  1.00 19.15           N  
ANISOU 1845  N   ALA A 223     2828   2081   2367   -236   -374    106       N  
ATOM   1846  CA  ALA A 223      69.058  18.325 134.444  1.00 18.07           C  
ANISOU 1846  CA  ALA A 223     2632   1957   2278   -208   -413     98       C  
ATOM   1847  C   ALA A 223      69.731  19.587 134.973  1.00 20.51           C  
ANISOU 1847  C   ALA A 223     2923   2227   2643   -174   -405    116       C  
ATOM   1848  O   ALA A 223      69.095  20.645 135.013  1.00 19.29           O  
ANISOU 1848  O   ALA A 223     2742   2070   2520   -146   -441    129       O  
ATOM   1849  CB  ALA A 223      68.616  17.395 135.590  1.00 18.20           C  
ANISOU 1849  CB  ALA A 223     2610   1995   2312   -222   -401     57       C  
ATOM   1850  N  ASER A 224      71.022  19.494 135.358  0.50 17.50           N  
ANISOU 1850  N  ASER A 224     2553   1814   2284   -177   -356    114       N  
ATOM   1851  N  BSER A 224      71.014  19.486 135.355  0.50 17.61           N  
ANISOU 1851  N  BSER A 224     2568   1829   2296   -177   -356    114       N  
ATOM   1852  CA ASER A 224      71.757  20.649 135.869  0.50 18.07           C  
ANISOU 1852  CA ASER A 224     2603   1847   2414   -151   -344    120       C  
ATOM   1853  CA BSER A 224      71.759  20.628 135.859  0.50 18.22           C  
ANISOU 1853  CA BSER A 224     2622   1867   2432   -152   -343    120       C  
ATOM   1854  C  ASER A 224      71.926  21.743 134.797  0.50 22.16           C  
ANISOU 1854  C  ASER A 224     3151   2331   2938   -137   -350    167       C  
ATOM   1855  C  BSER A 224      71.897  21.732 134.793  0.50 22.26           C  
ANISOU 1855  C  BSER A 224     3164   2345   2950   -138   -351    167       C  
ATOM   1856  O  ASER A 224      71.823  22.928 135.100  0.50 21.93           O  
ANISOU 1856  O  ASER A 224     3094   2273   2965   -110   -362    175       O  
ATOM   1857  O  BSER A 224      71.758  22.912 135.103  0.50 22.06           O  
ANISOU 1857  O  BSER A 224     3109   2292   2980   -111   -364    175       O  
ATOM   1858  CB ASER A 224      73.112  20.226 136.430  0.50 21.37           C  
ANISOU 1858  CB ASER A 224     3023   2247   2852   -159   -294    106       C  
ATOM   1859  CB BSER A 224      73.137  20.189 136.340  0.50 21.73           C  
ANISOU 1859  CB BSER A 224     3073   2292   2895   -161   -293    108       C  
ATOM   1860  OG ASER A 224      74.036  19.878 135.412  0.50 22.78           O  
ANISOU 1860  OG ASER A 224     3252   2399   3003   -177   -257    129       O  
ATOM   1861  OG BSER A 224      73.937  21.322 136.622  0.50 24.04           O  
ANISOU 1861  OG BSER A 224     3346   2544   3243   -144   -279    110       O  
ATOM   1862  N   MET A 225      72.143  21.342 133.548  1.00 19.87           N  
ANISOU 1862  N   MET A 225     2918   2043   2588   -155   -339    199       N  
ATOM   1863  CA  MET A 225      72.339  22.303 132.443  1.00 21.03           C  
ANISOU 1863  CA  MET A 225     3103   2160   2727   -142   -339    255       C  
ATOM   1864  C   MET A 225      71.036  23.007 132.032  1.00 24.09           C  
ANISOU 1864  C   MET A 225     3478   2569   3106   -116   -403    285       C  
ATOM   1865  O   MET A 225      71.023  24.235 131.914  1.00 23.49           O  
ANISOU 1865  O   MET A 225     3393   2454   3077    -85   -410    324       O  
ATOM   1866  CB  MET A 225      72.954  21.577 131.227  1.00 25.02           C  
ANISOU 1866  CB  MET A 225     3676   2672   3157   -172   -305    276       C  
ATOM   1867  CG  MET A 225      74.390  21.133 131.429  1.00 31.40           C  
ANISOU 1867  CG  MET A 225     4498   3447   3986   -191   -237    259       C  
ATOM   1868  SD  MET A 225      75.520  22.491 131.843  1.00 38.87           S  
ANISOU 1868  SD  MET A 225     5422   4323   5025   -172   -196    277       S  
ATOM   1869  CE  MET A 225      75.270  23.661 130.413  1.00 37.22           C  
ANISOU 1869  CE  MET A 225     5265   4089   4788   -156   -202    360       C  
ATOM   1870  N   ILE A 226      69.955  22.244 131.808  1.00 22.61           N  
ANISOU 1870  N   ILE A 226     3284   2439   2866   -126   -447    269       N  
ATOM   1871  CA  ILE A 226      68.702  22.867 131.359  1.00 22.48           C  
ANISOU 1871  CA  ILE A 226     3250   2449   2841    -98   -513    299       C  
ATOM   1872  C   ILE A 226      68.022  23.634 132.481  1.00 24.09           C  
ANISOU 1872  C   ILE A 226     3383   2639   3130    -66   -538    277       C  
ATOM   1873  O   ILE A 226      67.340  24.604 132.194  1.00 23.48           O  
ANISOU 1873  O   ILE A 226     3287   2554   3080    -28   -578    315       O  
ATOM   1874  CB  ILE A 226      67.720  21.886 130.634  1.00 24.40           C  
ANISOU 1874  CB  ILE A 226     3506   2765   3001   -121   -560    284       C  
ATOM   1875  CG1 ILE A 226      67.082  20.849 131.613  1.00 23.13           C  
ANISOU 1875  CG1 ILE A 226     3297   2637   2853   -146   -564    213       C  
ATOM   1876  CG2 ILE A 226      68.394  21.214 129.409  1.00 25.11           C  
ANISOU 1876  CG2 ILE A 226     3670   2870   3000   -155   -532    300       C  
ATOM   1877  CD1 ILE A 226      65.999  19.984 130.913  1.00 23.25           C  
ANISOU 1877  CD1 ILE A 226     3311   2719   2803   -172   -612    191       C  
ATOM   1878  N   PHE A 227      68.194  23.209 133.759  1.00 19.15           N  
ANISOU 1878  N   PHE A 227     2717   2014   2546    -76   -513    219       N  
ATOM   1879  CA  PHE A 227      67.546  23.926 134.842  1.00 19.05           C  
ANISOU 1879  CA  PHE A 227     2636   1993   2608    -49   -530    190       C  
ATOM   1880  C   PHE A 227      68.435  24.959 135.535  1.00 23.68           C  
ANISOU 1880  C   PHE A 227     3207   2519   3272    -30   -494    184       C  
ATOM   1881  O   PHE A 227      67.934  25.708 136.361  1.00 22.74           O  
ANISOU 1881  O   PHE A 227     3034   2388   3221     -5   -504    157       O  
ATOM   1882  CB  PHE A 227      66.935  22.958 135.884  1.00 19.89           C  
ANISOU 1882  CB  PHE A 227     2701   2147   2710    -68   -532    129       C  
ATOM   1883  CG  PHE A 227      65.870  22.046 135.335  1.00 20.24           C  
ANISOU 1883  CG  PHE A 227     2746   2246   2698    -88   -570    123       C  
ATOM   1884  CD1 PHE A 227      64.788  22.561 134.611  1.00 23.28           C  
ANISOU 1884  CD1 PHE A 227     3113   2652   3080    -65   -629    148       C  
ATOM   1885  CD2 PHE A 227      65.885  20.681 135.628  1.00 20.42           C  
ANISOU 1885  CD2 PHE A 227     2776   2300   2682   -128   -547     86       C  
ATOM   1886  CE1 PHE A 227      63.776  21.707 134.122  1.00 23.56           C  
ANISOU 1886  CE1 PHE A 227     3139   2747   3068    -87   -668    132       C  
ATOM   1887  CE2 PHE A 227      64.861  19.832 135.170  1.00 23.38           C  
ANISOU 1887  CE2 PHE A 227     3143   2722   3017   -151   -578     69       C  
ATOM   1888  CZ  PHE A 227      63.805  20.350 134.431  1.00 23.00           C  
ANISOU 1888  CZ  PHE A 227     3075   2702   2963   -133   -641     87       C  
ATOM   1889  N   ARG A 228      69.717  25.011 135.165  1.00 20.98           N  
ANISOU 1889  N   ARG A 228     2906   2141   2925    -44   -449    203       N  
ATOM   1890  CA  ARG A 228      70.727  25.909 135.751  1.00 22.18           C  
ANISOU 1890  CA  ARG A 228     3041   2234   3151    -36   -408    191       C  
ATOM   1891  C   ARG A 228      70.742  25.662 137.276  1.00 25.98           C  
ANISOU 1891  C   ARG A 228     3467   2738   3666    -39   -401    117       C  
ATOM   1892  O   ARG A 228      70.597  26.577 138.082  1.00 24.00           O  
ANISOU 1892  O   ARG A 228     3168   2465   3487    -19   -401     85       O  
ATOM   1893  CB  ARG A 228      70.459  27.381 135.361  1.00 26.99           C  
ANISOU 1893  CB  ARG A 228     3641   2785   3829      1   -418    232       C  
ATOM   1894  CG  ARG A 228      70.679  27.583 133.861  1.00 34.11           C  
ANISOU 1894  CG  ARG A 228     4608   3667   4685      3   -416    314       C  
ATOM   1895  CD  ARG A 228      70.452  29.014 133.465  1.00 45.97           C  
ANISOU 1895  CD  ARG A 228     6103   5105   6258     43   -420    368       C  
ATOM   1896  NE  ARG A 228      71.681  29.677 133.042  1.00 70.15           N  
ANISOU 1896  NE  ARG A 228     9200   8097   9358     35   -361    402       N  
ATOM   1897  CZ  ARG A 228      71.779  30.986 132.820  1.00 90.81           C  
ANISOU 1897  CZ  ARG A 228    11810  10636  12057     63   -343    445       C  
ATOM   1898  NH1 ARG A 228      70.721  31.774 132.977  1.00 71.57           N1+
ANISOU 1898  NH1 ARG A 228     9335   8182   9674    106   -383    462       N1+
ATOM   1899  NH2 ARG A 228      72.931  31.514 132.429  1.00 88.31           N  
ANISOU 1899  NH2 ARG A 228    11523  10255  11778     50   -281    474       N  
ATOM   1900  N   LYS A 229      70.797  24.373 137.653  1.00 23.06           N  
ANISOU 1900  N   LYS A 229     3103   2418   3241    -64   -395     92       N  
ATOM   1901  CA  LYS A 229      70.806  24.022 139.080  1.00 22.93           C  
ANISOU 1901  CA  LYS A 229     3040   2435   3238    -68   -388     32       C  
ATOM   1902  C   LYS A 229      71.980  23.078 139.227  1.00 24.62           C  
ANISOU 1902  C   LYS A 229     3279   2655   3421    -91   -351     28       C  
ATOM   1903  O   LYS A 229      71.886  21.942 138.788  1.00 24.29           O  
ANISOU 1903  O   LYS A 229     3269   2637   3322   -111   -347     43       O  
ATOM   1904  CB  LYS A 229      69.496  23.333 139.489  1.00 25.55           C  
ANISOU 1904  CB  LYS A 229     3348   2821   3540    -70   -417     13       C  
ATOM   1905  CG  LYS A 229      69.384  23.110 141.020  1.00 31.65           C  
ANISOU 1905  CG  LYS A 229     4071   3629   4325    -69   -406    -43       C  
ATOM   1906  CD  LYS A 229      68.220  22.161 141.392  1.00 34.96           C  
ANISOU 1906  CD  LYS A 229     4473   4102   4708    -81   -419    -58       C  
ATOM   1907  CE  LYS A 229      68.109  21.952 142.900  1.00 41.37           C  
ANISOU 1907  CE  LYS A 229     5242   4954   5522    -79   -403   -106       C  
ATOM   1908  NZ  LYS A 229      69.356  21.375 143.531  1.00 31.46           N1+
ANISOU 1908  NZ  LYS A 229     4002   3709   4243    -89   -372   -111       N1+
ATOM   1909  N   GLU A 230      73.084  23.536 139.815  1.00 23.70           N  
ANISOU 1909  N   GLU A 230     3145   2516   3344    -89   -325      5       N  
ATOM   1910  CA  GLU A 230      74.270  22.691 139.919  1.00 24.99           C  
ANISOU 1910  CA  GLU A 230     3325   2685   3485   -106   -292      5       C  
ATOM   1911  C   GLU A 230      74.672  22.401 141.372  1.00 27.43           C  
ANISOU 1911  C   GLU A 230     3588   3033   3802   -102   -289    -43       C  
ATOM   1912  O   GLU A 230      74.948  23.326 142.128  1.00 26.64           O  
ANISOU 1912  O   GLU A 230     3445   2928   3749    -91   -292    -83       O  
ATOM   1913  CB  GLU A 230      75.479  23.227 139.086  1.00 28.52           C  
ANISOU 1913  CB  GLU A 230     3798   3074   3963   -112   -258     29       C  
ATOM   1914  CG  GLU A 230      75.936  24.638 139.400  1.00 48.31           C  
ANISOU 1914  CG  GLU A 230     6270   5537   6550   -101   -250      8       C  
ATOM   1915  CD  GLU A 230      77.323  25.032 138.911  1.00 84.71           C  
ANISOU 1915  CD  GLU A 230    10891  10096  11199   -113   -206     18       C  
ATOM   1916  OE1 GLU A 230      77.883  24.328 138.040  1.00 87.48           O  
ANISOU 1916  OE1 GLU A 230    11287  10438  11513   -128   -179     53       O  
ATOM   1917  OE2 GLU A 230      77.858  26.044 139.421  1.00 81.31           O1-
ANISOU 1917  OE2 GLU A 230    10420   9633  10843   -109   -195    -16       O1-
ATOM   1918  N   PRO A 231      74.627  21.127 141.812  1.00 22.63           N  
ANISOU 1918  N   PRO A 231     2986   2467   3145   -109   -284    -41       N  
ATOM   1919  CA  PRO A 231      74.154  19.940 141.061  1.00 20.42           C  
ANISOU 1919  CA  PRO A 231     2751   2196   2813   -126   -279     -7       C  
ATOM   1920  C   PRO A 231      72.622  19.872 141.160  1.00 20.90           C  
ANISOU 1920  C   PRO A 231     2800   2284   2855   -126   -308    -14       C  
ATOM   1921  O   PRO A 231      71.997  20.609 141.945  1.00 20.47           O  
ANISOU 1921  O   PRO A 231     2702   2248   2826   -111   -328    -43       O  
ATOM   1922  CB  PRO A 231      74.767  18.783 141.855  1.00 21.41           C  
ANISOU 1922  CB  PRO A 231     2870   2350   2916   -128   -258    -10       C  
ATOM   1923  CG  PRO A 231      74.697  19.284 143.296  1.00 26.15           C  
ANISOU 1923  CG  PRO A 231     3417   2992   3529   -110   -273    -48       C  
ATOM   1924  CD  PRO A 231      74.982  20.786 143.209  1.00 24.43           C  
ANISOU 1924  CD  PRO A 231     3175   2744   3365   -101   -285    -74       C  
ATOM   1925  N   PHE A 232      72.014  18.996 140.373  1.00 17.89           N  
ANISOU 1925  N   PHE A 232     2452   1909   2436   -144   -310      8       N  
ATOM   1926  CA  PHE A 232      70.563  18.866 140.379  1.00 17.55           C  
ANISOU 1926  CA  PHE A 232     2393   1895   2379   -148   -338     -2       C  
ATOM   1927  C   PHE A 232      70.091  18.127 141.625  1.00 20.01           C  
ANISOU 1927  C   PHE A 232     2673   2249   2681   -151   -329    -24       C  
ATOM   1928  O   PHE A 232      69.196  18.625 142.310  1.00 21.28           O  
ANISOU 1928  O   PHE A 232     2792   2435   2858   -140   -348    -50       O  
ATOM   1929  CB  PHE A 232      70.082  18.168 139.087  1.00 17.38           C  
ANISOU 1929  CB  PHE A 232     2414   1871   2318   -172   -345     20       C  
ATOM   1930  CG  PHE A 232      68.570  18.161 139.043  1.00 18.52           C  
ANISOU 1930  CG  PHE A 232     2532   2048   2459   -175   -381      7       C  
ATOM   1931  CD1 PHE A 232      67.854  19.341 138.821  1.00 22.74           C  
ANISOU 1931  CD1 PHE A 232     3041   2580   3020   -151   -422      9       C  
ATOM   1932  CD2 PHE A 232      67.863  16.985 139.264  1.00 20.55           C  
ANISOU 1932  CD2 PHE A 232     2785   2332   2693   -201   -373     -9       C  
ATOM   1933  CE1 PHE A 232      66.450  19.341 138.824  1.00 23.51           C  
ANISOU 1933  CE1 PHE A 232     3102   2708   3121   -150   -458     -5       C  
ATOM   1934  CE2 PHE A 232      66.456  16.978 139.270  1.00 23.79           C  
ANISOU 1934  CE2 PHE A 232     3159   2774   3107   -207   -405    -27       C  
ATOM   1935  CZ  PHE A 232      65.754  18.155 139.044  1.00 24.11           C  
ANISOU 1935  CZ  PHE A 232     3170   2818   3173   -180   -450    -27       C  
ATOM   1936  N   PHE A 233      70.709  16.971 141.940  1.00 17.49           N  
ANISOU 1936  N   PHE A 233     2373   1935   2339   -163   -296    -14       N  
ATOM   1937  CA  PHE A 233      70.379  16.196 143.142  1.00 16.01           C  
ANISOU 1937  CA  PHE A 233     2160   1786   2136   -164   -279    -23       C  
ATOM   1938  C   PHE A 233      71.513  16.453 144.120  1.00 19.23           C  
ANISOU 1938  C   PHE A 233     2551   2206   2550   -141   -268    -27       C  
ATOM   1939  O   PHE A 233      72.602  15.865 144.002  1.00 18.81           O  
ANISOU 1939  O   PHE A 233     2519   2135   2492   -140   -245     -5       O  
ATOM   1940  CB  PHE A 233      70.308  14.709 142.791  1.00 17.23           C  
ANISOU 1940  CB  PHE A 233     2348   1933   2267   -189   -248     -2       C  
ATOM   1941  CG  PHE A 233      69.198  14.328 141.849  1.00 17.62           C  
ANISOU 1941  CG  PHE A 233     2410   1977   2309   -217   -260     -8       C  
ATOM   1942  CD1 PHE A 233      67.854  14.474 142.230  1.00 18.89           C  
ANISOU 1942  CD1 PHE A 233     2534   2171   2475   -223   -279    -30       C  
ATOM   1943  CD2 PHE A 233      69.484  13.702 140.642  1.00 18.04           C  
ANISOU 1943  CD2 PHE A 233     2507   2000   2346   -241   -247      2       C  
ATOM   1944  CE1 PHE A 233      66.825  14.044 141.383  1.00 19.25           C  
ANISOU 1944  CE1 PHE A 233     2583   2217   2513   -251   -294    -41       C  
ATOM   1945  CE2 PHE A 233      68.459  13.238 139.812  1.00 20.10           C  
ANISOU 1945  CE2 PHE A 233     2777   2267   2594   -271   -261    -13       C  
ATOM   1946  CZ  PHE A 233      67.137  13.441 140.174  1.00 18.81           C  
ANISOU 1946  CZ  PHE A 233     2573   2137   2439   -275   -289    -34       C  
ATOM   1947  N   HIS A 234      71.283  17.408 145.044  1.00 19.17           N  
ANISOU 1947  N   HIS A 234     2501   2228   2556   -123   -286    -60       N  
ATOM   1948  CA  HIS A 234      72.330  17.864 145.944  1.00 19.37           C  
ANISOU 1948  CA  HIS A 234     2502   2272   2588   -105   -285    -77       C  
ATOM   1949  C   HIS A 234      72.350  17.114 147.283  1.00 20.90           C  
ANISOU 1949  C   HIS A 234     2677   2525   2739    -96   -272    -76       C  
ATOM   1950  O   HIS A 234      71.993  17.685 148.324  1.00 19.48           O  
ANISOU 1950  O   HIS A 234     2460   2391   2551    -85   -281   -113       O  
ATOM   1951  CB  HIS A 234      72.189  19.398 146.179  1.00 22.77           C  
ANISOU 1951  CB  HIS A 234     2896   2698   3059    -92   -308   -124       C  
ATOM   1952  CG  HIS A 234      73.392  20.038 146.833  1.00 28.18           C  
ANISOU 1952  CG  HIS A 234     3554   3391   3761    -79   -309   -153       C  
ATOM   1953  CD2 HIS A 234      74.468  19.474 147.436  1.00 31.17           C  
ANISOU 1953  CD2 HIS A 234     3927   3797   4116    -72   -301   -146       C  
ATOM   1954  ND1 HIS A 234      73.520  21.413 146.900  1.00 31.81           N  
ANISOU 1954  ND1 HIS A 234     3985   3830   4272    -71   -322   -197       N  
ATOM   1955  CE1 HIS A 234      74.656  21.646 147.531  1.00 31.37           C  
ANISOU 1955  CE1 HIS A 234     3905   3791   4224    -66   -321   -224       C  
ATOM   1956  NE2 HIS A 234      75.266  20.514 147.876  1.00 31.55           N  
ANISOU 1956  NE2 HIS A 234     3939   3848   4199    -64   -313   -192       N  
ATOM   1957  N   GLY A 235      72.801  15.863 147.260  1.00 17.17           N  
ANISOU 1957  N   GLY A 235     2232   2049   2242    -99   -247    -33       N  
ATOM   1958  CA  GLY A 235      72.939  15.093 148.493  1.00 17.14           C  
ANISOU 1958  CA  GLY A 235     2217   2100   2198    -85   -233    -15       C  
ATOM   1959  C   GLY A 235      74.121  15.585 149.314  1.00 20.95           C  
ANISOU 1959  C   GLY A 235     2670   2617   2672    -60   -249    -30       C  
ATOM   1960  O   GLY A 235      75.113  16.077 148.756  1.00 19.57           O  
ANISOU 1960  O   GLY A 235     2493   2410   2531    -56   -258    -38       O  
ATOM   1961  N   HIS A 236      74.042  15.430 150.625  1.00 18.93           N  
ANISOU 1961  N   HIS A 236     2389   2433   2370    -44   -251    -34       N  
ATOM   1962  CA  HIS A 236      75.129  15.817 151.528  1.00 19.13           C  
ANISOU 1962  CA  HIS A 236     2382   2510   2376    -19   -273    -53       C  
ATOM   1963  C   HIS A 236      75.991  14.634 151.953  1.00 24.33           C  
ANISOU 1963  C   HIS A 236     3051   3190   3003      3   -263     11       C  
ATOM   1964  O   HIS A 236      77.040  14.800 152.482  1.00 24.47           O  
ANISOU 1964  O   HIS A 236     3044   3244   3011     25   -284      5       O  
ATOM   1965  CB  HIS A 236      74.623  16.574 152.740  1.00 20.12           C  
ANISOU 1965  CB  HIS A 236     2468   2711   2463    -13   -290   -108       C  
ATOM   1966  CG  HIS A 236      74.143  17.938 152.406  1.00 22.99           C  
ANISOU 1966  CG  HIS A 236     2809   3052   2874    -26   -304   -178       C  
ATOM   1967  CD2 HIS A 236      74.269  18.657 151.277  1.00 22.14           C  
ANISOU 1967  CD2 HIS A 236     2708   2870   2835    -38   -311   -194       C  
ATOM   1968  ND1 HIS A 236      73.422  18.711 153.271  1.00 25.55           N  
ANISOU 1968  ND1 HIS A 236     3100   3426   3182    -27   -310   -239       N  
ATOM   1969  CE1 HIS A 236      73.129  19.849 152.693  1.00 23.23           C  
ANISOU 1969  CE1 HIS A 236     2790   3084   2953    -35   -320   -289       C  
ATOM   1970  NE2 HIS A 236      73.628  19.841 151.479  1.00 24.35           N  
ANISOU 1970  NE2 HIS A 236     2958   3151   3143    -42   -321   -258       N  
ATOM   1971  N   ASP A 237      75.501  13.447 151.687  1.00 20.51           N  
ANISOU 1971  N   ASP A 237     2604   2679   2511     -3   -228     70       N  
ATOM   1972  CA  ASP A 237      76.193  12.189 151.962  1.00 20.92           C  
ANISOU 1972  CA  ASP A 237     2672   2732   2546     20   -207    143       C  
ATOM   1973  C   ASP A 237      75.542  11.147 151.046  1.00 21.23           C  
ANISOU 1973  C   ASP A 237     2756   2697   2613     -4   -162    183       C  
ATOM   1974  O   ASP A 237      74.562  11.487 150.370  1.00 19.31           O  
ANISOU 1974  O   ASP A 237     2524   2425   2389    -37   -157    151       O  
ATOM   1975  CB  ASP A 237      76.170  11.812 153.467  1.00 23.59           C  
ANISOU 1975  CB  ASP A 237     2991   3160   2810     48   -212    172       C  
ATOM   1976  CG  ASP A 237      74.765  11.624 154.004  1.00 26.88           C  
ANISOU 1976  CG  ASP A 237     3418   3606   3188     30   -186    172       C  
ATOM   1977  OD1 ASP A 237      74.123  10.642 153.623  1.00 26.46           O  
ANISOU 1977  OD1 ASP A 237     3397   3506   3149     14   -143    218       O  
ATOM   1978  OD2 ASP A 237      74.322  12.460 154.826  1.00 28.77           O1-
ANISOU 1978  OD2 ASP A 237     3630   3915   3389     30   -205    120       O1-
ATOM   1979  N   ASN A 238      76.095   9.924 150.954  1.00 19.74           N  
ANISOU 1979  N   ASN A 238     2590   2478   2435     10   -130    248       N  
ATOM   1980  CA  ASN A 238      75.547   8.924 150.016  1.00 20.00           C  
ANISOU 1980  CA  ASN A 238     2663   2433   2503    -18    -83    275       C  
ATOM   1981  C   ASN A 238      74.131   8.462 150.370  1.00 22.89           C  
ANISOU 1981  C   ASN A 238     3040   2809   2848    -44    -54    282       C  
ATOM   1982  O   ASN A 238      73.360   8.147 149.458  1.00 22.00           O  
ANISOU 1982  O   ASN A 238     2949   2644   2767    -82    -33    266       O  
ATOM   1983  CB  ASN A 238      76.478   7.747 149.857  1.00 22.83           C  
ANISOU 1983  CB  ASN A 238     3040   2748   2889      3    -49    338       C  
ATOM   1984  CG  ASN A 238      77.801   8.071 149.199  1.00 28.00           C  
ANISOU 1984  CG  ASN A 238     3685   3372   3583     19    -64    326       C  
ATOM   1985  ND2 ASN A 238      78.708   7.107 149.250  1.00 28.84           N  
ANISOU 1985  ND2 ASN A 238     3796   3449   3716     49    -38    381       N  
ATOM   1986  OD1 ASN A 238      77.998   9.121 148.594  1.00 25.53           O  
ANISOU 1986  OD1 ASN A 238     3362   3054   3285      5    -91    271       O  
ATOM   1987  N   TYR A 239      73.755   8.490 151.660  1.00 21.06           N  
ANISOU 1987  N   TYR A 239     2789   2649   2563    -27    -57    299       N  
ATOM   1988  CA  TYR A 239      72.376   8.106 152.064  1.00 20.94           C  
ANISOU 1988  CA  TYR A 239     2779   2646   2530    -53    -23    302       C  
ATOM   1989  C   TYR A 239      71.396   9.254 151.712  1.00 20.71           C  
ANISOU 1989  C   TYR A 239     2728   2632   2508    -82    -51    224       C  
ATOM   1990  O   TYR A 239      70.398   9.056 151.017  1.00 20.24           O  
ANISOU 1990  O   TYR A 239     2678   2535   2478   -119    -33    204       O  
ATOM   1991  CB  TYR A 239      72.308   7.763 153.575  1.00 24.25           C  
ANISOU 1991  CB  TYR A 239     3188   3143   2883    -24    -10    350       C  
ATOM   1992  CG  TYR A 239      73.083   6.509 153.887  1.00 30.53           C  
ANISOU 1992  CG  TYR A 239     4006   3916   3679      6     24    442       C  
ATOM   1993  CD1 TYR A 239      72.515   5.254 153.694  1.00 33.45           C  
ANISOU 1993  CD1 TYR A 239     4405   4225   4081    -13     89    497       C  
ATOM   1994  CD2 TYR A 239      74.420   6.570 154.262  1.00 33.86           C  
ANISOU 1994  CD2 TYR A 239     4415   4367   4083     53     -9    472       C  
ATOM   1995  CE1 TYR A 239      73.258   4.085 153.871  1.00 38.56           C  
ANISOU 1995  CE1 TYR A 239     5073   4832   4745     17    125    583       C  
ATOM   1996  CE2 TYR A 239      75.172   5.407 154.455  1.00 36.70           C  
ANISOU 1996  CE2 TYR A 239     4792   4697   4457     87     21    561       C  
ATOM   1997  CZ  TYR A 239      74.581   4.168 154.269  1.00 48.44           C  
ANISOU 1997  CZ  TYR A 239     6312   6116   5977     71     89    619       C  
ATOM   1998  OH  TYR A 239      75.304   3.020 154.447  1.00 55.29           O  
ANISOU 1998  OH  TYR A 239     7196   6943   6870    107    123    710       O  
ATOM   1999  N   ASP A 240      71.780  10.462 152.049  1.00 18.95           N  
ANISOU 1999  N   ASP A 240     2477   2456   2268    -65    -97    177       N  
ATOM   2000  CA  ASP A 240      71.012  11.655 151.731  1.00 18.20           C  
ANISOU 2000  CA  ASP A 240     2358   2368   2188    -83   -126    105       C  
ATOM   2001  C   ASP A 240      70.843  11.803 150.207  1.00 19.27           C  
ANISOU 2001  C   ASP A 240     2513   2429   2380   -109   -134     87       C  
ATOM   2002  O   ASP A 240      69.801  12.271 149.771  1.00 19.12           O  
ANISOU 2002  O   ASP A 240     2483   2402   2380   -130   -142     50       O  
ATOM   2003  CB  ASP A 240      71.691  12.905 152.325  1.00 20.91           C  
ANISOU 2003  CB  ASP A 240     2668   2763   2515    -58   -169     57       C  
ATOM   2004  CG  ASP A 240      70.881  14.164 152.101  1.00 23.60           C  
ANISOU 2004  CG  ASP A 240     2980   3106   2881    -72   -192    -14       C  
ATOM   2005  OD1 ASP A 240      69.671  14.177 152.484  1.00 22.65           O  
ANISOU 2005  OD1 ASP A 240     2846   3007   2751    -86   -176    -32       O  
ATOM   2006  OD2 ASP A 240      71.431  15.135 151.507  1.00 19.94           O1-
ANISOU 2006  OD2 ASP A 240     2506   2614   2454    -68   -223    -50       O1-
ATOM   2007  N   GLN A 241      71.829  11.373 149.413  1.00 16.74           N  
ANISOU 2007  N   GLN A 241     2219   2058   2084   -105   -130    113       N  
ATOM   2008  CA  GLN A 241      71.745  11.460 147.942  1.00 16.19           C  
ANISOU 2008  CA  GLN A 241     2173   1925   2054   -129   -134     98       C  
ATOM   2009  C   GLN A 241      70.473  10.739 147.447  1.00 17.89           C  
ANISOU 2009  C   GLN A 241     2402   2117   2277   -166   -110     97       C  
ATOM   2010  O   GLN A 241      69.777  11.260 146.583  1.00 14.28           O  
ANISOU 2010  O   GLN A 241     1943   1645   1838   -187   -131     63       O  
ATOM   2011  CB  GLN A 241      72.996  10.821 147.284  1.00 16.63           C  
ANISOU 2011  CB  GLN A 241     2258   1932   2129   -122   -117    130       C  
ATOM   2012  CG  GLN A 241      73.028  11.041 145.763  1.00 15.13           C  
ANISOU 2012  CG  GLN A 241     2095   1685   1969   -147   -120    110       C  
ATOM   2013  CD  GLN A 241      73.116  12.502 145.368  1.00 19.96           C  
ANISOU 2013  CD  GLN A 241     2691   2302   2589   -142   -163     71       C  
ATOM   2014  NE2 GLN A 241      72.615  12.844 144.187  1.00 17.38           N  
ANISOU 2014  NE2 GLN A 241     2384   1946   2274   -165   -173     54       N  
ATOM   2015  OE1 GLN A 241      73.667  13.336 146.085  1.00 17.28           O  
ANISOU 2015  OE1 GLN A 241     2321   1995   2250   -118   -184     56       O  
ATOM   2016  N   LEU A 242      70.182   9.545 147.985  1.00 16.17           N  
ANISOU 2016  N   LEU A 242     2194   1898   2053   -173    -66    135       N  
ATOM   2017  CA  LEU A 242      68.966   8.831 147.560  1.00 16.79           C  
ANISOU 2017  CA  LEU A 242     2278   1953   2148   -214    -38    127       C  
ATOM   2018  C   LEU A 242      67.694   9.587 147.967  1.00 18.13           C  
ANISOU 2018  C   LEU A 242     2409   2167   2312   -225    -57     84       C  
ATOM   2019  O   LEU A 242      66.735   9.606 147.206  1.00 17.84           O  
ANISOU 2019  O   LEU A 242     2367   2115   2298   -257    -65     53       O  
ATOM   2020  CB  LEU A 242      68.955   7.384 148.086  1.00 16.25           C  
ANISOU 2020  CB  LEU A 242     2228   1862   2083   -220     24    180       C  
ATOM   2021  CG  LEU A 242      67.774   6.535 147.576  1.00 19.77           C  
ANISOU 2021  CG  LEU A 242     2678   2273   2561   -270     61    165       C  
ATOM   2022  CD1 LEU A 242      67.826   6.348 146.041  1.00 19.37           C  
ANISOU 2022  CD1 LEU A 242     2651   2169   2541   -302     51    131       C  
ATOM   2023  CD2 LEU A 242      67.717   5.202 148.338  1.00 20.54           C  
ANISOU 2023  CD2 LEU A 242     2788   2349   2667   -273    130    223       C  
ATOM   2024  N   VAL A 243      67.701  10.253 149.142  1.00 16.31           N  
ANISOU 2024  N   VAL A 243     2150   1996   2050   -199    -68     79       N  
ATOM   2025  CA  VAL A 243      66.559  11.061 149.597  1.00 17.07           C  
ANISOU 2025  CA  VAL A 243     2206   2136   2144   -204    -82     34       C  
ATOM   2026  C   VAL A 243      66.327  12.221 148.616  1.00 18.76           C  
ANISOU 2026  C   VAL A 243     2405   2332   2389   -206   -134    -14       C  
ATOM   2027  O   VAL A 243      65.191  12.488 148.257  1.00 16.54           O  
ANISOU 2027  O   VAL A 243     2100   2053   2133   -224   -145    -46       O  
ATOM   2028  CB  VAL A 243      66.748  11.555 151.037  1.00 18.80           C  
ANISOU 2028  CB  VAL A 243     2400   2424   2320   -176    -79     30       C  
ATOM   2029  CG1 VAL A 243      65.462  12.268 151.544  1.00 19.38           C  
ANISOU 2029  CG1 VAL A 243     2428   2538   2397   -185    -80    -21       C  
ATOM   2030  CG2 VAL A 243      67.095  10.379 151.955  1.00 18.68           C  
ANISOU 2030  CG2 VAL A 243     2404   2426   2265   -168    -30     94       C  
ATOM   2031  N   ARG A 244      67.411  12.872 148.157  1.00 17.24           N  
ANISOU 2031  N   ARG A 244     2227   2122   2202   -185   -164    -15       N  
ATOM   2032  CA  ARG A 244      67.274  13.980 147.175  1.00 17.21           C  
ANISOU 2032  CA  ARG A 244     2216   2094   2228   -183   -209    -47       C  
ATOM   2033  C   ARG A 244      66.629  13.506 145.872  1.00 19.80           C  
ANISOU 2033  C   ARG A 244     2564   2385   2575   -214   -215    -46       C  
ATOM   2034  O   ARG A 244      65.815  14.224 145.277  1.00 18.33           O  
ANISOU 2034  O   ARG A 244     2358   2198   2409   -217   -249    -73       O  
ATOM   2035  CB  ARG A 244      68.630  14.616 146.865  1.00 18.63           C  
ANISOU 2035  CB  ARG A 244     2413   2252   2412   -161   -227    -41       C  
ATOM   2036  CG  ARG A 244      69.406  15.114 148.074  1.00 19.47           C  
ANISOU 2036  CG  ARG A 244     2496   2400   2501   -132   -229    -51       C  
ATOM   2037  CD  ARG A 244      68.551  15.810 149.150  1.00 23.23           C  
ANISOU 2037  CD  ARG A 244     2926   2930   2969   -124   -234    -94       C  
ATOM   2038  NE  ARG A 244      68.152  17.155 148.726  1.00 25.94           N  
ANISOU 2038  NE  ARG A 244     3244   3258   3355   -118   -266   -139       N  
ATOM   2039  CZ  ARG A 244      67.470  18.017 149.486  1.00 35.16           C  
ANISOU 2039  CZ  ARG A 244     4367   4457   4532   -108   -272   -188       C  
ATOM   2040  NH1 ARG A 244      67.043  17.659 150.694  1.00 26.41           N1+
ANISOU 2040  NH1 ARG A 244     3240   3410   3386   -108   -247   -200       N1+
ATOM   2041  NH2 ARG A 244      67.195  19.235 149.034  1.00 28.96           N  
ANISOU 2041  NH2 ARG A 244     3561   3645   3798    -98   -298   -222       N  
ATOM   2042  N   ILE A 245      66.964  12.266 145.446  1.00 16.18           N  
ANISOU 2042  N   ILE A 245     2142   1898   2110   -235   -182    -16       N  
ATOM   2043  CA  ILE A 245      66.381  11.713 144.228  1.00 15.79           C  
ANISOU 2043  CA  ILE A 245     2112   1817   2070   -269   -185    -26       C  
ATOM   2044  C   ILE A 245      64.910  11.409 144.518  1.00 16.46           C  
ANISOU 2044  C   ILE A 245     2159   1928   2167   -295   -179    -50       C  
ATOM   2045  O   ILE A 245      64.045  11.691 143.680  1.00 18.26           O  
ANISOU 2045  O   ILE A 245     2372   2157   2408   -312   -213    -78       O  
ATOM   2046  CB  ILE A 245      67.149  10.443 143.784  1.00 17.69           C  
ANISOU 2046  CB  ILE A 245     2397   2016   2308   -287   -143      3       C  
ATOM   2047  CG1 ILE A 245      68.608  10.816 143.352  1.00 17.81           C  
ANISOU 2047  CG1 ILE A 245     2443   2006   2319   -263   -148     22       C  
ATOM   2048  CG2 ILE A 245      66.370   9.643 142.646  1.00 18.48           C  
ANISOU 2048  CG2 ILE A 245     2513   2091   2417   -334   -136    -20       C  
ATOM   2049  CD1 ILE A 245      69.533   9.600 143.320  1.00 19.28           C  
ANISOU 2049  CD1 ILE A 245     2663   2153   2509   -267    -98     55       C  
ATOM   2050  N   ALA A 246      64.639  10.822 145.693  1.00 16.21           N  
ANISOU 2050  N   ALA A 246     2111   1916   2130   -297   -137    -37       N  
ATOM   2051  CA  ALA A 246      63.243  10.480 146.046  1.00 17.61           C  
ANISOU 2051  CA  ALA A 246     2250   2115   2325   -324   -120    -62       C  
ATOM   2052  C   ALA A 246      62.351  11.712 146.180  1.00 19.37           C  
ANISOU 2052  C   ALA A 246     2421   2376   2564   -310   -164   -103       C  
ATOM   2053  O   ALA A 246      61.145  11.608 145.952  1.00 20.42           O  
ANISOU 2053  O   ALA A 246     2517   2520   2723   -334   -168   -133       O  
ATOM   2054  CB  ALA A 246      63.213   9.668 147.326  1.00 19.01           C  
ANISOU 2054  CB  ALA A 246     2424   2309   2491   -326    -59    -31       C  
ATOM   2055  N   LYS A 247      62.928  12.866 146.544  1.00 18.11           N  
ANISOU 2055  N   LYS A 247     2253   2231   2396   -270   -192   -108       N  
ATOM   2056  CA  LYS A 247      62.134  14.108 146.636  1.00 17.13           C  
ANISOU 2056  CA  LYS A 247     2080   2132   2298   -252   -230   -148       C  
ATOM   2057  C   LYS A 247      61.621  14.543 145.257  1.00 21.13           C  
ANISOU 2057  C   LYS A 247     2582   2617   2831   -258   -283   -160       C  
ATOM   2058  O   LYS A 247      60.682  15.336 145.198  1.00 22.33           O  
ANISOU 2058  O   LYS A 247     2686   2786   3015   -247   -314   -190       O  
ATOM   2059  CB  LYS A 247      62.932  15.240 147.321  1.00 18.70           C  
ANISOU 2059  CB  LYS A 247     2272   2344   2489   -211   -244   -156       C  
ATOM   2060  CG  LYS A 247      63.086  15.017 148.824  1.00 23.28           C  
ANISOU 2060  CG  LYS A 247     2838   2968   3038   -203   -201   -158       C  
ATOM   2061  CD  LYS A 247      64.036  16.055 149.436  1.00 33.74           C  
ANISOU 2061  CD  LYS A 247     4158   4308   4352   -169   -218   -175       C  
ATOM   2062  CE  LYS A 247      63.443  16.694 150.667  1.00 54.68           C  
ANISOU 2062  CE  LYS A 247     6764   7015   6999   -157   -203   -220       C  
ATOM   2063  NZ  LYS A 247      62.566  17.835 150.299  1.00 54.57           N1+
ANISOU 2063  NZ  LYS A 247     6704   6986   7041   -147   -232   -268       N1+
ATOM   2064  N   VAL A 248      62.218  14.020 144.167  1.00 17.94           N  
ANISOU 2064  N   VAL A 248     2226   2180   2411   -274   -292   -137       N  
ATOM   2065  CA  VAL A 248      61.800  14.318 142.793  1.00 18.05           C  
ANISOU 2065  CA  VAL A 248     2244   2183   2430   -281   -343   -144       C  
ATOM   2066  C   VAL A 248      61.053  13.141 142.179  1.00 21.19           C  
ANISOU 2066  C   VAL A 248     2643   2582   2827   -329   -333   -159       C  
ATOM   2067  O   VAL A 248      59.956  13.318 141.648  1.00 22.50           O  
ANISOU 2067  O   VAL A 248     2770   2769   3011   -340   -370   -185       O  
ATOM   2068  CB  VAL A 248      63.031  14.763 141.925  1.00 20.09           C  
ANISOU 2068  CB  VAL A 248     2557   2409   2669   -264   -362   -115       C  
ATOM   2069  CG1 VAL A 248      62.603  15.094 140.486  1.00 20.65           C  
ANISOU 2069  CG1 VAL A 248     2637   2477   2732   -269   -414   -114       C  
ATOM   2070  CG2 VAL A 248      63.745  15.962 142.567  1.00 19.38           C  
ANISOU 2070  CG2 VAL A 248     2457   2313   2593   -222   -368   -109       C  
ATOM   2071  N   LEU A 249      61.668  11.946 142.172  1.00 18.15           N  
ANISOU 2071  N   LEU A 249     2300   2172   2425   -356   -284   -144       N  
ATOM   2072  CA  LEU A 249      61.052  10.771 141.527  1.00 18.41           C  
ANISOU 2072  CA  LEU A 249     2336   2195   2463   -408   -267   -166       C  
ATOM   2073  C   LEU A 249      59.944  10.134 142.390  1.00 22.75           C  
ANISOU 2073  C   LEU A 249     2835   2764   3045   -436   -229   -188       C  
ATOM   2074  O   LEU A 249      59.186   9.301 141.890  1.00 23.43           O  
ANISOU 2074  O   LEU A 249     2907   2846   3149   -482   -220   -219       O  
ATOM   2075  CB  LEU A 249      62.116   9.724 141.179  1.00 18.63           C  
ANISOU 2075  CB  LEU A 249     2426   2180   2474   -427   -221   -144       C  
ATOM   2076  CG  LEU A 249      63.213  10.097 140.129  1.00 25.16           C  
ANISOU 2076  CG  LEU A 249     3306   2985   3269   -412   -245   -127       C  
ATOM   2077  CD1 LEU A 249      63.949   8.819 139.651  1.00 22.16           C  
ANISOU 2077  CD1 LEU A 249     2976   2559   2885   -444   -193   -124       C  
ATOM   2078  CD2 LEU A 249      62.616  10.824 138.907  1.00 33.24           C  
ANISOU 2078  CD2 LEU A 249     4323   4032   4275   -416   -314   -149       C  
ATOM   2079  N   GLY A 250      59.952  10.451 143.680  1.00 19.84           N  
ANISOU 2079  N   GLY A 250     2444   2411   2681   -411   -201   -174       N  
ATOM   2080  CA  GLY A 250      58.952   9.954 144.628  1.00 18.38           C  
ANISOU 2080  CA  GLY A 250     2214   2247   2524   -434   -155   -189       C  
ATOM   2081  C   GLY A 250      59.331   8.632 145.252  1.00 21.12           C  
ANISOU 2081  C   GLY A 250     2592   2565   2868   -459    -77   -158       C  
ATOM   2082  O   GLY A 250      60.143   7.893 144.693  1.00 21.92           O  
ANISOU 2082  O   GLY A 250     2743   2624   2960   -470    -59   -137       O  
ATOM   2083  N   THR A 251      58.764   8.335 146.424  1.00 19.98           N  
ANISOU 2083  N   THR A 251     2418   2440   2733   -465    -23   -152       N  
ATOM   2084  CA  THR A 251      59.127   7.083 147.118  1.00 18.82           C  
ANISOU 2084  CA  THR A 251     2302   2263   2584   -483     58   -107       C  
ATOM   2085  C   THR A 251      58.383   5.843 146.600  1.00 22.50           C  
ANISOU 2085  C   THR A 251     2761   2690   3099   -545    102   -127       C  
ATOM   2086  O   THR A 251      58.869   4.739 146.815  1.00 21.76           O  
ANISOU 2086  O   THR A 251     2705   2551   3013   -560    165    -88       O  
ATOM   2087  CB  THR A 251      58.981   7.247 148.624  1.00 20.90           C  
ANISOU 2087  CB  THR A 251     2548   2568   2826   -461    102    -80       C  
ATOM   2088  CG2 THR A 251      60.138   8.095 149.224  1.00 20.60           C  
ANISOU 2088  CG2 THR A 251     2536   2559   2734   -403     75    -51       C  
ATOM   2089  OG1 THR A 251      57.722   7.861 148.924  1.00 20.16           O  
ANISOU 2089  OG1 THR A 251     2388   2517   2757   -471     93   -129       O  
ATOM   2090  N   GLU A 252      57.166   5.998 146.021  1.00 22.50           N  
ANISOU 2090  N   GLU A 252     2706   2707   3136   -580     75   -189       N  
ATOM   2091  CA  GLU A 252      56.428   4.832 145.495  1.00 22.50           C  
ANISOU 2091  CA  GLU A 252     2691   2671   3188   -646    115   -222       C  
ATOM   2092  C   GLU A 252      57.248   4.089 144.481  1.00 24.91           C  
ANISOU 2092  C   GLU A 252     3053   2922   3490   -665    115   -220       C  
ATOM   2093  O   GLU A 252      57.436   2.887 144.619  1.00 24.75           O  
ANISOU 2093  O   GLU A 252     3058   2847   3499   -698    189   -202       O  
ATOM   2094  CB  GLU A 252      55.075   5.222 144.868  1.00 24.89           C  
ANISOU 2094  CB  GLU A 252     2920   3010   3529   -678     66   -296       C  
ATOM   2095  CG  GLU A 252      54.064   5.737 145.863  1.00 32.00           C  
ANISOU 2095  CG  GLU A 252     3752   3955   4452   -671     83   -310       C  
ATOM   2096  CD  GLU A 252      52.997   6.575 145.186  1.00 56.86           C  
ANISOU 2096  CD  GLU A 252     6828   7149   7629   -674      6   -375       C  
ATOM   2097  OE1 GLU A 252      53.156   7.816 145.153  1.00 47.46           O  
ANISOU 2097  OE1 GLU A 252     5626   5992   6413   -621    -59   -372       O  
ATOM   2098  OE2 GLU A 252      52.077   5.982 144.576  1.00 42.80           O1-
ANISOU 2098  OE2 GLU A 252     5001   5365   5895   -727      3   -428       O1-
ATOM   2099  N   ASP A 253      57.790   4.804 143.465  1.00 22.29           N  
ANISOU 2099  N   ASP A 253     2744   2601   3123   -643     40   -235       N  
ATOM   2100  CA  ASP A 253      58.596   4.138 142.435  1.00 22.43           C  
ANISOU 2100  CA  ASP A 253     2817   2572   3134   -661     44   -239       C  
ATOM   2101  C   ASP A 253      59.930   3.599 142.953  1.00 25.13           C  
ANISOU 2101  C   ASP A 253     3220   2865   3462   -634     99   -172       C  
ATOM   2102  O   ASP A 253      60.443   2.659 142.381  1.00 24.65           O  
ANISOU 2102  O   ASP A 253     3197   2750   3418   -659    137   -175       O  
ATOM   2103  CB  ASP A 253      58.785   5.034 141.207  1.00 23.42           C  
ANISOU 2103  CB  ASP A 253     2951   2727   3220   -647    -46   -268       C  
ATOM   2104  CG  ASP A 253      57.467   5.363 140.506  1.00 28.71           C  
ANISOU 2104  CG  ASP A 253     3561   3445   3904   -678   -105   -335       C  
ATOM   2105  OD1 ASP A 253      56.437   4.708 140.819  1.00 29.48           O  
ANISOU 2105  OD1 ASP A 253     3610   3541   4052   -723    -70   -371       O  
ATOM   2106  OD2 ASP A 253      57.454   6.301 139.686  1.00 27.68           O1-
ANISOU 2106  OD2 ASP A 253     3429   3351   3739   -655   -184   -346       O1-
ATOM   2107  N   LEU A 254      60.450   4.152 144.075  1.00 22.71           N  
ANISOU 2107  N   LEU A 254     2918   2582   3130   -581    107   -116       N  
ATOM   2108  CA  LEU A 254      61.682   3.643 144.678  1.00 21.32           C  
ANISOU 2108  CA  LEU A 254     2789   2370   2940   -549    154    -48       C  
ATOM   2109  C   LEU A 254      61.400   2.258 145.245  1.00 22.32           C  
ANISOU 2109  C   LEU A 254     2922   2447   3114   -582    246    -21       C  
ATOM   2110  O   LEU A 254      62.190   1.344 145.013  1.00 22.89           O  
ANISOU 2110  O   LEU A 254     3036   2457   3205   -586    293      8       O  
ATOM   2111  CB  LEU A 254      62.188   4.596 145.785  1.00 20.78           C  
ANISOU 2111  CB  LEU A 254     2716   2352   2828   -490    134     -5       C  
ATOM   2112  CG  LEU A 254      63.378   4.081 146.642  1.00 24.49           C  
ANISOU 2112  CG  LEU A 254     3224   2801   3281   -451    179     70       C  
ATOM   2113  CD1 LEU A 254      64.608   3.685 145.763  1.00 24.59           C  
ANISOU 2113  CD1 LEU A 254     3285   2761   3298   -441    178     85       C  
ATOM   2114  CD2 LEU A 254      63.772   5.134 147.644  1.00 25.45           C  
ANISOU 2114  CD2 LEU A 254     3331   2986   3351   -399    147     93       C  
ATOM   2115  N   TYR A 255      60.262   2.091 145.947  1.00 20.90           N  
ANISOU 2115  N   TYR A 255     2698   2288   2956   -609    278    -32       N  
ATOM   2116  CA  TYR A 255      59.884   0.769 146.466  1.00 22.89           C  
ANISOU 2116  CA  TYR A 255     2952   2485   3261   -647    375     -5       C  
ATOM   2117  C   TYR A 255      59.580  -0.214 145.349  1.00 28.10           C  
ANISOU 2117  C   TYR A 255     3616   3079   3981   -710    401    -60       C  
ATOM   2118  O   TYR A 255      59.966  -1.373 145.451  1.00 27.72           O  
ANISOU 2118  O   TYR A 255     3599   2957   3976   -726    478    -26       O  
ATOM   2119  CB  TYR A 255      58.750   0.869 147.488  1.00 25.28           C  
ANISOU 2119  CB  TYR A 255     3205   2827   3574   -662    410     -4       C  
ATOM   2120  CG  TYR A 255      59.303   1.263 148.835  1.00 27.41           C  
ANISOU 2120  CG  TYR A 255     3488   3139   3787   -604    426     71       C  
ATOM   2121  CD1 TYR A 255      60.039   0.355 149.599  1.00 29.77           C  
ANISOU 2121  CD1 TYR A 255     3830   3398   4083   -584    499    159       C  
ATOM   2122  CD2 TYR A 255      59.177   2.567 149.311  1.00 29.24           C  
ANISOU 2122  CD2 TYR A 255     3693   3450   3967   -565    368     56       C  
ATOM   2123  CE1 TYR A 255      60.616   0.728 150.808  1.00 32.10           C  
ANISOU 2123  CE1 TYR A 255     4138   3744   4313   -527    504    229       C  
ATOM   2124  CE2 TYR A 255      59.712   2.940 150.548  1.00 31.56           C  
ANISOU 2124  CE2 TYR A 255     3999   3791   4202   -515    381    115       C  
ATOM   2125  CZ  TYR A 255      60.438   2.015 151.287  1.00 40.98           C  
ANISOU 2125  CZ  TYR A 255     5235   4955   5381   -496    445    201       C  
ATOM   2126  OH  TYR A 255      61.002   2.350 152.492  1.00 48.56           O  
ANISOU 2126  OH  TYR A 255     6207   5970   6272   -446    452    260       O  
ATOM   2127  N   ASP A 256      58.989   0.264 144.232  1.00 25.67           N  
ANISOU 2127  N   ASP A 256     3282   2798   3673   -740    334   -143       N  
ATOM   2128  CA  ASP A 256      58.746  -0.627 143.091  1.00 26.47           C  
ANISOU 2128  CA  ASP A 256     3388   2847   3820   -803    351   -208       C  
ATOM   2129  C   ASP A 256      60.069  -1.158 142.540  1.00 29.33           C  
ANISOU 2129  C   ASP A 256     3819   3151   4177   -786    372   -182       C  
ATOM   2130  O   ASP A 256      60.175  -2.336 142.217  1.00 29.24           O  
ANISOU 2130  O   ASP A 256     3825   3063   4223   -828    441   -197       O  
ATOM   2131  CB  ASP A 256      57.982   0.120 141.984  1.00 28.95           C  
ANISOU 2131  CB  ASP A 256     3664   3220   4115   -828    260   -295       C  
ATOM   2132  CG  ASP A 256      56.474  -0.028 142.065  1.00 44.72           C  
ANISOU 2132  CG  ASP A 256     5588   5244   6161   -882    263   -356       C  
ATOM   2133  OD1 ASP A 256      55.993  -0.855 142.887  1.00 49.87           O  
ANISOU 2133  OD1 ASP A 256     6221   5857   6869   -912    349   -339       O  
ATOM   2134  OD2 ASP A 256      55.778   0.670 141.316  1.00 50.22           O1-
ANISOU 2134  OD2 ASP A 256     6242   5998   6841   -893    182   -418       O1-
ATOM   2135  N   TYR A 257      61.096  -0.307 142.497  1.00 23.65           N  
ANISOU 2135  N   TYR A 257     3131   2460   3398   -726    322   -144       N  
ATOM   2136  CA  TYR A 257      62.436  -0.672 142.026  1.00 22.62           C  
ANISOU 2136  CA  TYR A 257     3058   2278   3260   -702    339   -116       C  
ATOM   2137  C   TYR A 257      63.091  -1.696 142.943  1.00 26.64           C  
ANISOU 2137  C   TYR A 257     3593   2718   3810   -683    429    -38       C  
ATOM   2138  O   TYR A 257      63.594  -2.713 142.473  1.00 26.64           O  
ANISOU 2138  O   TYR A 257     3624   2639   3858   -704    487    -42       O  
ATOM   2139  CB  TYR A 257      63.324   0.600 141.982  1.00 21.69           C  
ANISOU 2139  CB  TYR A 257     2957   2211   3073   -639    266    -88       C  
ATOM   2140  CG  TYR A 257      64.754   0.361 141.553  1.00 24.49           C  
ANISOU 2140  CG  TYR A 257     3363   2521   3420   -610    281    -58       C  
ATOM   2141  CD1 TYR A 257      65.049  -0.357 140.387  1.00 25.80           C  
ANISOU 2141  CD1 TYR A 257     3560   2636   3609   -648    305   -107       C  
ATOM   2142  CD2 TYR A 257      65.818   0.883 142.287  1.00 25.05           C  
ANISOU 2142  CD2 TYR A 257     3449   2607   3463   -544    272     11       C  
ATOM   2143  CE1 TYR A 257      66.376  -0.550 139.971  1.00 27.53           C  
ANISOU 2143  CE1 TYR A 257     3823   2813   3826   -620    325    -84       C  
ATOM   2144  CE2 TYR A 257      67.138   0.687 141.885  1.00 26.25           C  
ANISOU 2144  CE2 TYR A 257     3640   2719   3615   -516    286     35       C  
ATOM   2145  CZ  TYR A 257      67.411  -0.019 140.720  1.00 30.54           C  
ANISOU 2145  CZ  TYR A 257     4213   3207   4184   -554    314    -11       C  
ATOM   2146  OH  TYR A 257      68.712  -0.177 140.297  1.00 30.76           O  
ANISOU 2146  OH  TYR A 257     4275   3196   4217   -526    332      8       O  
ATOM   2147  N   ILE A 258      63.123  -1.421 144.254  1.00 25.53           N  
ANISOU 2147  N   ILE A 258     3441   2608   3651   -641    443     34       N  
ATOM   2148  CA  ILE A 258      63.792  -2.340 145.167  1.00 28.06           C  
ANISOU 2148  CA  ILE A 258     3789   2874   4000   -613    521    122       C  
ATOM   2149  C   ILE A 258      63.023  -3.678 145.240  1.00 32.24           C  
ANISOU 2149  C   ILE A 258     4311   3325   4614   -672    616    115       C  
ATOM   2150  O   ILE A 258      63.674  -4.711 145.340  1.00 32.96           O  
ANISOU 2150  O   ILE A 258     4433   3334   4754   -665    688    163       O  
ATOM   2151  CB  ILE A 258      64.141  -1.748 146.550  1.00 32.00           C  
ANISOU 2151  CB  ILE A 258     4282   3431   4444   -549    511    205       C  
ATOM   2152  CG1 ILE A 258      62.915  -1.442 147.371  1.00 33.86           C  
ANISOU 2152  CG1 ILE A 258     4476   3720   4669   -569    518    198       C  
ATOM   2153  CG2 ILE A 258      65.067  -0.506 146.419  1.00 33.14           C  
ANISOU 2153  CG2 ILE A 258     4435   3637   4520   -493    425    207       C  
ATOM   2154  CD1 ILE A 258      63.201  -1.371 148.908  1.00 45.91           C  
ANISOU 2154  CD1 ILE A 258     6005   5287   6151   -516    547    293       C  
ATOM   2155  N   ASP A 259      61.680  -3.651 145.081  1.00 28.75           N  
ANISOU 2155  N   ASP A 259     3824   2905   4195   -731    615     49       N  
ATOM   2156  CA  ASP A 259      60.873  -4.894 145.069  1.00 30.57           C  
ANISOU 2156  CA  ASP A 259     4041   3060   4516   -798    707     26       C  
ATOM   2157  C   ASP A 259      61.136  -5.699 143.786  1.00 34.65           C  
ANISOU 2157  C   ASP A 259     4578   3499   5088   -846    729    -44       C  
ATOM   2158  O   ASP A 259      61.271  -6.922 143.854  1.00 34.37           O  
ANISOU 2158  O   ASP A 259     4560   3365   5134   -873    823    -26       O  
ATOM   2159  CB  ASP A 259      59.381  -4.590 145.218  1.00 33.07           C  
ANISOU 2159  CB  ASP A 259     4295   3426   4846   -849    695    -34       C  
ATOM   2160  CG  ASP A 259      58.953  -4.086 146.584  1.00 40.23           C  
ANISOU 2160  CG  ASP A 259     5177   4391   5718   -816    708     31       C  
ATOM   2161  OD1 ASP A 259      59.681  -4.340 147.564  1.00 45.06           O  
ANISOU 2161  OD1 ASP A 259     5823   4989   6309   -765    752    133       O  
ATOM   2162  OD2 ASP A 259      57.905  -3.421 146.666  1.00 42.48           O1-
ANISOU 2162  OD2 ASP A 259     5408   4740   5991   -838    671    -21       O1-
ATOM   2163  N   LYS A 260      61.251  -5.025 142.622  1.00 31.36           N  
ANISOU 2163  N   LYS A 260     4163   3125   4629   -856    646   -123       N  
ATOM   2164  CA  LYS A 260      61.529  -5.700 141.348  1.00 32.15           C  
ANISOU 2164  CA  LYS A 260     4285   3166   4765   -902    661   -201       C  
ATOM   2165  C   LYS A 260      62.851  -6.497 141.404  1.00 36.00           C  
ANISOU 2165  C   LYS A 260     4827   3563   5287   -867    729   -140       C  
ATOM   2166  O   LYS A 260      62.918  -7.611 140.874  1.00 34.74           O  
ANISOU 2166  O   LYS A 260     4682   3313   5205   -913    802   -180       O  
ATOM   2167  CB  LYS A 260      61.533  -4.696 140.174  1.00 33.50           C  
ANISOU 2167  CB  LYS A 260     4454   3413   4861   -906    556   -277       C  
ATOM   2168  CG  LYS A 260      61.904  -5.325 138.821  1.00 38.72           C  
ANISOU 2168  CG  LYS A 260     5144   4027   5539   -951    569   -360       C  
ATOM   2169  CD  LYS A 260      61.860  -4.344 137.664  1.00 41.70           C  
ANISOU 2169  CD  LYS A 260     5523   4488   5832   -954    467   -427       C  
ATOM   2170  CE  LYS A 260      62.507  -4.995 136.468  1.00 49.22           C  
ANISOU 2170  CE  LYS A 260     6518   5391   6792   -988    493   -492       C  
ATOM   2171  NZ  LYS A 260      62.382  -4.184 135.230  1.00 43.70           N1+
ANISOU 2171  NZ  LYS A 260     5824   4774   6007  -1001    402   -561       N1+
ATOM   2172  N   TYR A 261      63.898  -5.933 142.052  1.00 31.42           N  
ANISOU 2172  N   TYR A 261     4274   3008   4657   -786    706    -48       N  
ATOM   2173  CA  TYR A 261      65.191  -6.625 142.126  1.00 29.95           C  
ANISOU 2173  CA  TYR A 261     4131   2743   4507   -745    762     14       C  
ATOM   2174  C   TYR A 261      65.451  -7.306 143.479  1.00 31.49           C  
ANISOU 2174  C   TYR A 261     4332   2890   4741   -702    837    133       C  
ATOM   2175  O   TYR A 261      66.561  -7.769 143.706  1.00 31.19           O  
ANISOU 2175  O   TYR A 261     4325   2798   4728   -653    872    201       O  
ATOM   2176  CB  TYR A 261      66.345  -5.660 141.739  1.00 29.28           C  
ANISOU 2176  CB  TYR A 261     4070   2707   4349   -685    689     28       C  
ATOM   2177  CG  TYR A 261      66.211  -5.187 140.314  1.00 30.01           C  
ANISOU 2177  CG  TYR A 261     4169   2830   4406   -727    633    -78       C  
ATOM   2178  CD1 TYR A 261      66.707  -5.949 139.257  1.00 31.55           C  
ANISOU 2178  CD1 TYR A 261     4391   2955   4641   -759    676   -136       C  
ATOM   2179  CD2 TYR A 261      65.534  -4.008 140.009  1.00 29.11           C  
ANISOU 2179  CD2 TYR A 261     4029   2814   4219   -734    539   -122       C  
ATOM   2180  CE1 TYR A 261      66.526  -5.561 137.938  1.00 32.30           C  
ANISOU 2180  CE1 TYR A 261     4495   3086   4693   -800    628   -235       C  
ATOM   2181  CE2 TYR A 261      65.352  -3.605 138.684  1.00 29.36           C  
ANISOU 2181  CE2 TYR A 261     4066   2877   4211   -770    487   -211       C  
ATOM   2182  CZ  TYR A 261      65.874  -4.375 137.656  1.00 34.39           C  
ANISOU 2182  CZ  TYR A 261     4737   3453   4877   -804    530   -266       C  
ATOM   2183  OH  TYR A 261      65.691  -4.021 136.352  1.00 29.76           O  
ANISOU 2183  OH  TYR A 261     4159   2906   4241   -841    481   -354       O  
ATOM   2184  N   ASN A 262      64.448  -7.334 144.363  1.00 31.58           N  
ANISOU 2184  N   ASN A 262     4314   2927   4758   -720    857    159       N  
ATOM   2185  CA  ASN A 262      64.509  -7.915 145.724  1.00 32.55           C  
ANISOU 2185  CA  ASN A 262     4442   3022   4904   -684    929    276       C  
ATOM   2186  C   ASN A 262      65.729  -7.363 146.508  1.00 37.04           C  
ANISOU 2186  C   ASN A 262     5033   3635   5405   -589    890    380       C  
ATOM   2187  O   ASN A 262      66.535  -8.114 147.085  1.00 36.46           O  
ANISOU 2187  O   ASN A 262     4986   3501   5366   -542    948    476       O  
ATOM   2188  CB  ASN A 262      64.512  -9.466 145.647  1.00 34.04           C  
ANISOU 2188  CB  ASN A 262     4649   3072   5214   -718   1050    296       C  
ATOM   2189  CG  ASN A 262      64.193 -10.144 146.960  1.00 57.09           C  
ANISOU 2189  CG  ASN A 262     7568   5957   8168   -701   1135    408       C  
ATOM   2190  ND2 ASN A 262      63.235  -9.597 147.711  1.00 38.34           N  
ANISOU 2190  ND2 ASN A 262     5162   3660   5745   -714   1118    417       N  
ATOM   2191  OD1 ASN A 262      64.812 -11.156 147.318  1.00 58.64           O  
ANISOU 2191  OD1 ASN A 262     7792   6056   8431   -675   1218    492       O  
ATOM   2192  N   ILE A 263      65.881  -6.024 146.474  1.00 31.11           N  
ANISOU 2192  N   ILE A 263     4270   2991   4561   -559    788    355       N  
ATOM   2193  CA  ILE A 263      66.964  -5.321 147.139  1.00 29.11           C  
ANISOU 2193  CA  ILE A 263     4027   2795   4238   -477    738    429       C  
ATOM   2194  C   ILE A 263      66.574  -5.093 148.600  1.00 35.22           C  
ANISOU 2194  C   ILE A 263     4787   3633   4962   -445    747    510       C  
ATOM   2195  O   ILE A 263      65.442  -4.687 148.897  1.00 33.90           O  
ANISOU 2195  O   ILE A 263     4591   3516   4774   -480    739    474       O  
ATOM   2196  CB  ILE A 263      67.268  -3.954 146.393  1.00 30.52           C  
ANISOU 2196  CB  ILE A 263     4198   3052   4347   -466    632    357       C  
ATOM   2197  CG1 ILE A 263      67.851  -4.200 144.988  1.00 31.12           C  
ANISOU 2197  CG1 ILE A 263     4296   3071   4459   -490    628    292       C  
ATOM   2198  CG2 ILE A 263      68.186  -3.001 147.211  1.00 29.31           C  
ANISOU 2198  CG2 ILE A 263     4043   2977   4117   -390    571    418       C  
ATOM   2199  CD1 ILE A 263      67.655  -2.991 143.999  1.00 30.04           C  
ANISOU 2199  CD1 ILE A 263     4148   3000   4264   -508    538    203       C  
ATOM   2200  N   GLU A 264      67.531  -5.321 149.503  1.00 33.29           N  
ANISOU 2200  N   GLU A 264     4561   3393   4696   -375    760    616       N  
ATOM   2201  CA  GLU A 264      67.325  -5.071 150.928  1.00 35.33           C  
ANISOU 2201  CA  GLU A 264     4812   3725   4888   -336    763    698       C  
ATOM   2202  C   GLU A 264      67.755  -3.621 151.151  1.00 36.65           C  
ANISOU 2202  C   GLU A 264     4961   4007   4958   -295    659    670       C  
ATOM   2203  O   GLU A 264      68.904  -3.283 150.887  1.00 37.54           O  
ANISOU 2203  O   GLU A 264     5082   4127   5053   -251    613    681       O  
ATOM   2204  CB  GLU A 264      68.186  -6.039 151.767  1.00 38.23           C  
ANISOU 2204  CB  GLU A 264     5206   4046   5273   -277    823    831       C  
ATOM   2205  CG  GLU A 264      67.859  -6.020 153.250  1.00 52.70           C  
ANISOU 2205  CG  GLU A 264     7037   5949   7038   -243    845    925       C  
ATOM   2206  CD  GLU A 264      68.504  -7.126 154.066  1.00 75.37           C  
ANISOU 2206  CD  GLU A 264     9936   8767   9934   -190    916   1067       C  
ATOM   2207  OE1 GLU A 264      69.741  -7.306 153.971  1.00 68.57           O  
ANISOU 2207  OE1 GLU A 264     9088   7885   9082   -130    892   1117       O  
ATOM   2208  OE2 GLU A 264      67.774  -7.790 154.837  1.00 70.82           O1-
ANISOU 2208  OE2 GLU A 264     9367   8172   9368   -204    994   1134       O1-
ATOM   2209  N   LEU A 265      66.832  -2.759 151.577  1.00 32.62           N  
ANISOU 2209  N   LEU A 265     4421   3579   4393   -314    626    629       N  
ATOM   2210  CA  LEU A 265      67.193  -1.352 151.788  1.00 32.22           C  
ANISOU 2210  CA  LEU A 265     4352   3629   4261   -280    533    594       C  
ATOM   2211  C   LEU A 265      67.862  -1.192 153.148  1.00 36.27           C  
ANISOU 2211  C   LEU A 265     4868   4214   4699   -213    525    684       C  
ATOM   2212  O   LEU A 265      67.315  -1.649 154.163  1.00 35.14           O  
ANISOU 2212  O   LEU A 265     4727   4092   4531   -212    579    745       O  
ATOM   2213  CB  LEU A 265      65.938  -0.471 151.671  1.00 32.09           C  
ANISOU 2213  CB  LEU A 265     4300   3669   4226   -324    503    509       C  
ATOM   2214  CG  LEU A 265      66.136   1.038 151.501  1.00 33.78           C  
ANISOU 2214  CG  LEU A 265     4490   3963   4384   -303    409    446       C  
ATOM   2215  CD1 LEU A 265      66.905   1.366 150.214  1.00 32.36           C  
ANISOU 2215  CD1 LEU A 265     4323   3744   4228   -303    359    399       C  
ATOM   2216  CD2 LEU A 265      64.796   1.726 151.451  1.00 35.28           C  
ANISOU 2216  CD2 LEU A 265     4641   4195   4570   -344    391    373       C  
ATOM   2217  N   ASP A 266      69.071  -0.601 153.160  1.00 31.99           N  
ANISOU 2217  N   ASP A 266     4328   3709   4120   -160    463    694       N  
ATOM   2218  CA  ASP A 266      69.856  -0.375 154.376  1.00 30.38           C  
ANISOU 2218  CA  ASP A 266     4122   3582   3838    -94    439    770       C  
ATOM   2219  C   ASP A 266      69.003   0.307 155.462  1.00 31.80           C  
ANISOU 2219  C   ASP A 266     4281   3866   3937    -97    430    760       C  
ATOM   2220  O   ASP A 266      68.321   1.298 155.162  1.00 28.60           O  
ANISOU 2220  O   ASP A 266     3850   3499   3518   -129    391    668       O  
ATOM   2221  CB  ASP A 266      71.087   0.493 154.060  1.00 30.53           C  
ANISOU 2221  CB  ASP A 266     4130   3638   3834    -53    357    741       C  
ATOM   2222  CG  ASP A 266      72.135   0.550 155.174  1.00 40.71           C  
ANISOU 2222  CG  ASP A 266     5414   4999   5056     20    328    819       C  
ATOM   2223  OD1 ASP A 266      71.794   0.994 156.299  1.00 38.10           O  
ANISOU 2223  OD1 ASP A 266     5070   4765   4641     37    314    836       O  
ATOM   2224  OD2 ASP A 266      73.303   0.234 154.898  1.00 49.85           O1-
ANISOU 2224  OD2 ASP A 266     6575   6124   6241     60    313    856       O1-
ATOM   2225  N   PRO A 267      69.029  -0.204 156.716  1.00 30.37           N  
ANISOU 2225  N   PRO A 267     4111   3730   3698    -64    469    854       N  
ATOM   2226  CA  PRO A 267      68.244   0.425 157.798  1.00 31.12           C  
ANISOU 2226  CA  PRO A 267     4188   3928   3708    -67    469    843       C  
ATOM   2227  C   PRO A 267      68.547   1.907 158.058  1.00 31.07           C  
ANISOU 2227  C   PRO A 267     4150   4026   3630    -48    380    765       C  
ATOM   2228  O   PRO A 267      67.713   2.605 158.609  1.00 29.34           O  
ANISOU 2228  O   PRO A 267     3909   3877   3363    -66    378    716       O  
ATOM   2229  CB  PRO A 267      68.615  -0.411 159.034  1.00 34.67           C  
ANISOU 2229  CB  PRO A 267     4663   4413   4097    -19    515    974       C  
ATOM   2230  CG  PRO A 267      69.099  -1.694 158.506  1.00 40.24           C  
ANISOU 2230  CG  PRO A 267     5397   5001   4891    -11    569   1052       C  
ATOM   2231  CD  PRO A 267      69.759  -1.407 157.205  1.00 33.82           C  
ANISOU 2231  CD  PRO A 267     4578   4124   4147    -19    519    981       C  
ATOM   2232  N   ARG A 268      69.721   2.383 157.667  1.00 29.82           N  
ANISOU 2232  N   ARG A 268     3987   3874   3470    -12    313    749       N  
ATOM   2233  CA  ARG A 268      70.095   3.787 157.850  1.00 30.48           C  
ANISOU 2233  CA  ARG A 268     4037   4042   3500      4    231    670       C  
ATOM   2234  C   ARG A 268      69.175   4.717 157.033  1.00 29.11           C  
ANISOU 2234  C   ARG A 268     3841   3852   3369    -47    211    558       C  
ATOM   2235  O   ARG A 268      69.063   5.885 157.361  1.00 28.45           O  
ANISOU 2235  O   ARG A 268     3728   3839   3242    -43    163    489       O  
ATOM   2236  CB  ARG A 268      71.578   4.037 157.544  1.00 33.72           C  
ANISOU 2236  CB  ARG A 268     4444   4453   3915     49    170    678       C  
ATOM   2237  CG  ARG A 268      72.488   3.415 158.610  1.00 54.98           C  
ANISOU 2237  CG  ARG A 268     7144   7200   6545    111    169    782       C  
ATOM   2238  CD  ARG A 268      73.452   4.424 159.197  1.00 69.66           C  
ANISOU 2238  CD  ARG A 268     8972   9162   8335    152     87    748       C  
ATOM   2239  NE  ARG A 268      74.575   4.681 158.295  1.00 74.25           N  
ANISOU 2239  NE  ARG A 268     9540   9694   8976    167     42    721       N  
ATOM   2240  CZ  ARG A 268      75.539   5.573 158.514  1.00 81.25           C  
ANISOU 2240  CZ  ARG A 268    10391  10646   9833    195    -30    677       C  
ATOM   2241  NH1 ARG A 268      75.524   6.325 159.610  1.00 72.97           N1+
ANISOU 2241  NH1 ARG A 268     9318   9719   8690    211    -69    648       N1+
ATOM   2242  NH2 ARG A 268      76.527   5.716 157.643  1.00 50.91           N  
ANISOU 2242  NH2 ARG A 268     6538   6750   6057    205    -59    657       N  
ATOM   2243  N   PHE A 269      68.455   4.177 156.034  1.00 25.18           N  
ANISOU 2243  N   PHE A 269     3354   3265   2950    -94    248    539       N  
ATOM   2244  CA  PHE A 269      67.469   4.994 155.292  1.00 23.68           C  
ANISOU 2244  CA  PHE A 269     3138   3063   2796   -139    228    441       C  
ATOM   2245  C   PHE A 269      66.165   5.208 156.073  1.00 27.46           C  
ANISOU 2245  C   PHE A 269     3593   3595   3247   -164    262    418       C  
ATOM   2246  O   PHE A 269      65.405   6.114 155.735  1.00 27.25           O  
ANISOU 2246  O   PHE A 269     3533   3584   3235   -188    235    336       O  
ATOM   2247  CB  PHE A 269      67.139   4.336 153.949  1.00 24.46           C  
ANISOU 2247  CB  PHE A 269     3252   3059   2983   -182    250    424       C  
ATOM   2248  CG  PHE A 269      68.248   4.471 152.927  1.00 24.24           C  
ANISOU 2248  CG  PHE A 269     3239   2982   2987   -167    208    412       C  
ATOM   2249  CD1 PHE A 269      68.566   5.715 152.378  1.00 23.82           C  
ANISOU 2249  CD1 PHE A 269     3168   2952   2929   -160    139    345       C  
ATOM   2250  CD2 PHE A 269      68.957   3.351 152.493  1.00 26.46           C  
ANISOU 2250  CD2 PHE A 269     3553   3190   3311   -160    245    469       C  
ATOM   2251  CE1 PHE A 269      69.583   5.834 151.422  1.00 23.16           C  
ANISOU 2251  CE1 PHE A 269     3100   2824   2876   -150    109    336       C  
ATOM   2252  CE2 PHE A 269      69.975   3.479 151.530  1.00 27.16           C  
ANISOU 2252  CE2 PHE A 269     3654   3233   3431   -148    214    454       C  
ATOM   2253  CZ  PHE A 269      70.277   4.726 151.010  1.00 23.72           C  
ANISOU 2253  CZ  PHE A 269     3202   2827   2983   -145    147    388       C  
ATOM   2254  N   ASN A 270      65.859   4.341 157.054  1.00 28.52           N  
ANISOU 2254  N   ASN A 270     3742   3749   3347   -160    329    492       N  
ATOM   2255  CA  ASN A 270      64.567   4.313 157.759  1.00 28.90           C  
ANISOU 2255  CA  ASN A 270     3768   3835   3377   -192    384    479       C  
ATOM   2256  C   ASN A 270      64.034   5.649 158.256  1.00 33.40           C  
ANISOU 2256  C   ASN A 270     4297   4491   3902   -191    346    394       C  
ATOM   2257  O   ASN A 270      62.845   5.913 158.073  1.00 34.70           O  
ANISOU 2257  O   ASN A 270     4430   4651   4104   -231    368    337       O  
ATOM   2258  CB  ASN A 270      64.563   3.320 158.918  1.00 30.05           C  
ANISOU 2258  CB  ASN A 270     3943   4005   3471   -175    458    584       C  
ATOM   2259  CG  ASN A 270      64.663   1.879 158.466  1.00 47.99           C  
ANISOU 2259  CG  ASN A 270     6249   6174   5812   -190    523    664       C  
ATOM   2260  ND2 ASN A 270      64.519   1.662 157.171  1.00 33.11           N  
ANISOU 2260  ND2 ASN A 270     4362   4198   4019   -226    514    616       N  
ATOM   2261  OD1 ASN A 270      64.894   0.961 159.262  1.00 51.02           O  
ANISOU 2261  OD1 ASN A 270     6662   6559   6166   -167    581    768       O  
ATOM   2262  N   ASP A 271      64.873   6.466 158.906  1.00 26.50           N  
ANISOU 2262  N   ASP A 271     3418   3695   2954   -148    294    384       N  
ATOM   2263  CA  ASP A 271      64.340   7.714 159.464  1.00 25.54           C  
ANISOU 2263  CA  ASP A 271     3256   3654   2793   -148    269    298       C  
ATOM   2264  C   ASP A 271      64.679   8.962 158.636  1.00 26.51           C  
ANISOU 2264  C   ASP A 271     3353   3763   2957   -143    189    207       C  
ATOM   2265  O   ASP A 271      64.409  10.077 159.082  1.00 26.89           O  
ANISOU 2265  O   ASP A 271     3366   3869   2981   -137    164    133       O  
ATOM   2266  CB  ASP A 271      64.755   7.870 160.930  1.00 28.94           C  
ANISOU 2266  CB  ASP A 271     3691   4196   3108   -112    276    328       C  
ATOM   2267  CG  ASP A 271      66.245   7.821 161.171  1.00 39.29           C  
ANISOU 2267  CG  ASP A 271     5024   5536   4368    -62    224    375       C  
ATOM   2268  OD1 ASP A 271      67.000   7.690 160.189  1.00 41.84           O  
ANISOU 2268  OD1 ASP A 271     5357   5787   4751    -55    186    383       O  
ATOM   2269  OD2 ASP A 271      66.656   7.854 162.348  1.00 46.92           O1-
ANISOU 2269  OD2 ASP A 271     5995   6601   5232    -30    224    407       O1-
ATOM   2270  N   ILE A 272      65.242   8.775 157.444  1.00 22.55           N  
ANISOU 2270  N   ILE A 272     2867   3181   2519   -145    157    214       N  
ATOM   2271  CA  ILE A 272      65.545   9.931 156.576  1.00 20.05           C  
ANISOU 2271  CA  ILE A 272     2530   2843   2245   -143     89    138       C  
ATOM   2272  C   ILE A 272      64.797   9.927 155.250  1.00 23.50           C  
ANISOU 2272  C   ILE A 272     2960   3202   2766   -179     82    103       C  
ATOM   2273  O   ILE A 272      64.659  10.979 154.632  1.00 20.98           O  
ANISOU 2273  O   ILE A 272     2617   2874   2483   -179     35     39       O  
ATOM   2274  CB  ILE A 272      67.084  10.086 156.347  1.00 23.63           C  
ANISOU 2274  CB  ILE A 272     3002   3290   2684   -107     40    160       C  
ATOM   2275  CG1 ILE A 272      67.718   8.826 155.672  1.00 24.88           C  
ANISOU 2275  CG1 ILE A 272     3203   3375   2875   -106     62    239       C  
ATOM   2276  CG2 ILE A 272      67.802  10.487 157.648  1.00 24.94           C  
ANISOU 2276  CG2 ILE A 272     3158   3554   2763    -68     23    166       C  
ATOM   2277  CD1 ILE A 272      69.126   9.039 155.011  1.00 29.58           C  
ANISOU 2277  CD1 ILE A 272     3811   3940   3490    -80     15    245       C  
ATOM   2278  N   LEU A 273      64.378   8.740 154.765  1.00 22.34           N  
ANISOU 2278  N   LEU A 273     2835   2997   2656   -208    128    147       N  
ATOM   2279  CA  LEU A 273      63.771   8.664 153.428  1.00 22.93           C  
ANISOU 2279  CA  LEU A 273     2904   3004   2805   -244    115    112       C  
ATOM   2280  C   LEU A 273      62.416   9.369 153.338  1.00 25.60           C  
ANISOU 2280  C   LEU A 273     3193   3361   3173   -269    109     43       C  
ATOM   2281  O   LEU A 273      62.135  10.048 152.346  1.00 25.28           O  
ANISOU 2281  O   LEU A 273     3135   3296   3176   -276     61     -6       O  
ATOM   2282  CB  LEU A 273      63.665   7.192 152.981  1.00 23.31           C  
ANISOU 2282  CB  LEU A 273     2984   2986   2888   -274    170    165       C  
ATOM   2283  CG  LEU A 273      63.128   6.931 151.553  1.00 28.21           C  
ANISOU 2283  CG  LEU A 273     3603   3539   3576   -316    157    127       C  
ATOM   2284  CD1 LEU A 273      64.056   7.553 150.501  1.00 27.01           C  
ANISOU 2284  CD1 LEU A 273     3470   3361   3433   -298     95    107       C  
ATOM   2285  CD2 LEU A 273      62.956   5.405 151.292  1.00 29.78           C  
ANISOU 2285  CD2 LEU A 273     3829   3672   3813   -351    226    171       C  
ATOM   2286  N   GLY A 274      61.587   9.194 154.361  1.00 22.36           N  
ANISOU 2286  N   GLY A 274     2759   2996   2740   -279    160     43       N  
ATOM   2287  CA  GLY A 274      60.245   9.786 154.395  1.00 23.41           C  
ANISOU 2287  CA  GLY A 274     2836   3150   2907   -301    164    -22       C  
ATOM   2288  C   GLY A 274      59.338   9.282 153.284  1.00 25.10           C  
ANISOU 2288  C   GLY A 274     3034   3308   3196   -346    166    -43       C  
ATOM   2289  O   GLY A 274      59.554   8.188 152.755  1.00 23.93           O  
ANISOU 2289  O   GLY A 274     2919   3107   3069   -369    192     -3       O  
ATOM   2290  N   ARG A 275      58.345  10.085 152.928  1.00 23.59           N  
ANISOU 2290  N   ARG A 275     2787   3127   3048   -355    138   -110       N  
ATOM   2291  CA  ARG A 275      57.335   9.793 151.888  1.00 23.15           C  
ANISOU 2291  CA  ARG A 275     2700   3034   3061   -396    126   -145       C  
ATOM   2292  C   ARG A 275      57.310  10.989 150.982  1.00 26.62           C  
ANISOU 2292  C   ARG A 275     3116   3471   3527   -373     42   -192       C  
ATOM   2293  O   ARG A 275      57.152  12.120 151.477  1.00 27.95           O  
ANISOU 2293  O   ARG A 275     3252   3676   3694   -342     20   -227       O  
ATOM   2294  CB  ARG A 275      55.944   9.707 152.533  1.00 25.58           C  
ANISOU 2294  CB  ARG A 275     2945   3373   3401   -423    176   -180       C  
ATOM   2295  CG  ARG A 275      55.693   8.463 153.322  1.00 36.32           C  
ANISOU 2295  CG  ARG A 275     4323   4729   4749   -455    270   -134       C  
ATOM   2296  CD  ARG A 275      54.428   8.708 154.131  1.00 43.02           C  
ANISOU 2296  CD  ARG A 275     5106   5623   5620   -473    319   -174       C  
ATOM   2297  NE  ARG A 275      54.324   7.750 155.219  1.00 44.81           N  
ANISOU 2297  NE  ARG A 275     5352   5861   5813   -492    417   -120       N  
ATOM   2298  CZ  ARG A 275      53.593   7.914 156.317  1.00 50.65           C  
ANISOU 2298  CZ  ARG A 275     6057   6653   6533   -496    480   -133       C  
ATOM   2299  NH1 ARG A 275      52.893   9.030 156.502  1.00 35.44           N1+
ANISOU 2299  NH1 ARG A 275     4068   4771   4627   -484    455   -206       N1+
ATOM   2300  NH2 ARG A 275      53.567   6.973 157.242  1.00 36.86           N  
ANISOU 2300  NH2 ARG A 275     4338   4915   4752   -514    572    -70       N  
ATOM   2301  N   HIS A 276      57.453  10.767 149.665  1.00 22.33           N  
ANISOU 2301  N   HIS A 276     2590   2883   3010   -387     -2   -193       N  
ATOM   2302  CA  HIS A 276      57.492  11.881 148.715  1.00 22.24           C  
ANISOU 2302  CA  HIS A 276     2564   2865   3018   -364    -82   -223       C  
ATOM   2303  C   HIS A 276      56.701  11.544 147.469  1.00 23.52           C  
ANISOU 2303  C   HIS A 276     2706   3007   3222   -397   -116   -248       C  
ATOM   2304  O   HIS A 276      56.771  10.440 146.944  1.00 22.56           O  
ANISOU 2304  O   HIS A 276     2612   2856   3103   -435    -93   -236       O  
ATOM   2305  CB  HIS A 276      58.958  12.214 148.338  1.00 22.24           C  
ANISOU 2305  CB  HIS A 276     2625   2844   2982   -332   -113   -190       C  
ATOM   2306  CG  HIS A 276      59.796  12.561 149.523  1.00 24.02           C  
ANISOU 2306  CG  HIS A 276     2865   3097   3165   -300    -90   -171       C  
ATOM   2307  CD2 HIS A 276      60.618  11.780 150.255  1.00 25.15           C  
ANISOU 2307  CD2 HIS A 276     3048   3244   3264   -296    -45   -125       C  
ATOM   2308  ND1 HIS A 276      59.745  13.828 150.104  1.00 26.47           N  
ANISOU 2308  ND1 HIS A 276     3141   3440   3476   -265   -113   -206       N  
ATOM   2309  CE1 HIS A 276      60.534  13.762 151.168  1.00 24.83           C  
ANISOU 2309  CE1 HIS A 276     2954   3261   3218   -247    -84   -187       C  
ATOM   2310  NE2 HIS A 276      61.090  12.557 151.291  1.00 24.21           N  
ANISOU 2310  NE2 HIS A 276     2920   3170   3109   -262    -46   -132       N  
ATOM   2311  N   SER A 277      55.921  12.518 147.002  1.00 21.65           N  
ANISOU 2311  N   SER A 277     2417   2789   3022   -381   -172   -288       N  
ATOM   2312  CA  SER A 277      55.124  12.360 145.791  1.00 23.34           C  
ANISOU 2312  CA  SER A 277     2602   2997   3268   -407   -221   -315       C  
ATOM   2313  C   SER A 277      56.084  12.481 144.588  1.00 26.00           C  
ANISOU 2313  C   SER A 277     3000   3305   3573   -397   -273   -290       C  
ATOM   2314  O   SER A 277      57.178  13.062 144.704  1.00 24.47           O  
ANISOU 2314  O   SER A 277     2850   3097   3349   -360   -282   -260       O  
ATOM   2315  CB  SER A 277      54.097  13.498 145.712  1.00 27.96           C  
ANISOU 2315  CB  SER A 277     3111   3612   3901   -379   -270   -354       C  
ATOM   2316  OG  SER A 277      54.816  14.727 145.633  1.00 33.13           O  
ANISOU 2316  OG  SER A 277     3784   4260   4544   -326   -312   -339       O  
ATOM   2317  N   ARG A 278      55.660  11.960 143.454  1.00 25.65           N  
ANISOU 2317  N   ARG A 278     2954   3255   3535   -429   -305   -307       N  
ATOM   2318  CA  ARG A 278      56.365  12.052 142.174  1.00 26.84           C  
ANISOU 2318  CA  ARG A 278     3157   3389   3652   -425   -355   -290       C  
ATOM   2319  C   ARG A 278      56.150  13.509 141.697  1.00 33.88           C  
ANISOU 2319  C   ARG A 278     4022   4298   4552   -375   -431   -288       C  
ATOM   2320  O   ARG A 278      55.003  13.971 141.647  1.00 34.96           O  
ANISOU 2320  O   ARG A 278     4089   4465   4729   -369   -467   -318       O  
ATOM   2321  CB  ARG A 278      55.700  11.053 141.235  1.00 31.18           C  
ANISOU 2321  CB  ARG A 278     3698   3941   4208   -481   -365   -325       C  
ATOM   2322  CG  ARG A 278      56.525  10.436 140.144  1.00 42.33           C  
ANISOU 2322  CG  ARG A 278     5179   5328   5577   -503   -372   -315       C  
ATOM   2323  CD  ARG A 278      55.632   9.502 139.315  1.00 42.11           C  
ANISOU 2323  CD  ARG A 278     5124   5313   5563   -564   -383   -369       C  
ATOM   2324  NE  ARG A 278      55.422   8.194 139.954  1.00 47.00           N  
ANISOU 2324  NE  ARG A 278     5739   5902   6216   -616   -298   -386       N  
ATOM   2325  CZ  ARG A 278      54.293   7.787 140.530  1.00 58.29           C  
ANISOU 2325  CZ  ARG A 278     7102   7346   7700   -648   -271   -422       C  
ATOM   2326  NH1 ARG A 278      53.227   8.581 140.555  1.00 48.79           N1+
ANISOU 2326  NH1 ARG A 278     5822   6191   6523   -633   -323   -450       N1+
ATOM   2327  NH2 ARG A 278      54.219   6.582 141.081  1.00 46.53           N  
ANISOU 2327  NH2 ARG A 278     5618   5819   6242   -695   -185   -428       N  
ATOM   2328  N   LYS A 279      57.239  14.254 141.416  1.00 27.34           N  
ANISOU 2328  N   LYS A 279     3244   3448   3695   -337   -451   -252       N  
ATOM   2329  CA  LYS A 279      57.118  15.651 140.981  1.00 26.82           C  
ANISOU 2329  CA  LYS A 279     3158   3387   3645   -288   -514   -240       C  
ATOM   2330  C   LYS A 279      57.041  15.770 139.461  1.00 30.72           C  
ANISOU 2330  C   LYS A 279     3674   3887   4112   -290   -580   -227       C  
ATOM   2331  O   LYS A 279      57.533  14.919 138.722  1.00 30.66           O  
ANISOU 2331  O   LYS A 279     3719   3871   4059   -324   -572   -223       O  
ATOM   2332  CB  LYS A 279      58.285  16.522 141.507  1.00 25.91           C  
ANISOU 2332  CB  LYS A 279     3079   3243   3524   -247   -498   -211       C  
ATOM   2333  CG  LYS A 279      58.499  16.523 143.035  1.00 27.20           C  
ANISOU 2333  CG  LYS A 279     3225   3411   3699   -239   -440   -224       C  
ATOM   2334  CD  LYS A 279      57.213  16.797 143.896  1.00 28.01           C  
ANISOU 2334  CD  LYS A 279     3246   3545   3850   -236   -430   -266       C  
ATOM   2335  CE  LYS A 279      57.554  16.852 145.377  1.00 27.73           C  
ANISOU 2335  CE  LYS A 279     3203   3523   3809   -228   -370   -278       C  
ATOM   2336  NZ  LYS A 279      58.006  15.507 145.892  1.00 22.38           N1+
ANISOU 2336  NZ  LYS A 279     2566   2848   3090   -265   -310   -261       N1+
ATOM   2337  N   ARG A 280      56.416  16.842 138.990  1.00 27.56           N  
ANISOU 2337  N   ARG A 280     3234   3501   3736   -251   -643   -220       N  
ATOM   2338  CA  ARG A 280      56.353  17.100 137.551  1.00 27.21           C  
ANISOU 2338  CA  ARG A 280     3213   3472   3655   -244   -713   -196       C  
ATOM   2339  C   ARG A 280      57.663  17.805 137.202  1.00 26.97           C  
ANISOU 2339  C   ARG A 280     3253   3400   3595   -212   -707   -144       C  
ATOM   2340  O   ARG A 280      58.069  18.688 137.950  1.00 27.26           O  
ANISOU 2340  O   ARG A 280     3281   3407   3669   -175   -689   -130       O  
ATOM   2341  CB  ARG A 280      55.153  18.027 137.258  1.00 27.44           C  
ANISOU 2341  CB  ARG A 280     3165   3531   3729   -206   -783   -199       C  
ATOM   2342  CG  ARG A 280      53.814  17.278 137.311  1.00 36.54           C  
ANISOU 2342  CG  ARG A 280     4243   4731   4908   -242   -798   -254       C  
ATOM   2343  CD  ARG A 280      52.751  18.068 136.577  1.00 60.16           C  
ANISOU 2343  CD  ARG A 280     7171   7763   7926   -206   -888   -249       C  
ATOM   2344  NE  ARG A 280      52.083  19.045 137.441  1.00 78.82           N  
ANISOU 2344  NE  ARG A 280     9457  10117  10373   -158   -888   -256       N  
ATOM   2345  CZ  ARG A 280      50.764  19.142 137.584  1.00 99.56           C  
ANISOU 2345  CZ  ARG A 280    11988  12782  13059   -153   -921   -294       C  
ATOM   2346  NH1 ARG A 280      50.244  20.064 138.382  1.00 88.94           N1+
ANISOU 2346  NH1 ARG A 280    10576  11424  11795   -107   -913   -302       N1+
ATOM   2347  NH2 ARG A 280      49.954  18.319 136.927  1.00 89.58           N  
ANISOU 2347  NH2 ARG A 280    10687  11570  11780   -194   -960   -329       N  
ATOM   2348  N   TRP A 281      58.321  17.445 136.083  1.00 23.15           N  
ANISOU 2348  N   TRP A 281     2835   2914   3047   -229   -720   -120       N  
ATOM   2349  CA  TRP A 281      59.589  18.113 135.721  1.00 23.62           C  
ANISOU 2349  CA  TRP A 281     2959   2931   3083   -203   -709    -70       C  
ATOM   2350  C   TRP A 281      59.397  19.613 135.478  1.00 27.43           C  
ANISOU 2350  C   TRP A 281     3421   3402   3600   -143   -756    -28       C  
ATOM   2351  O   TRP A 281      60.336  20.388 135.646  1.00 24.26           O  
ANISOU 2351  O   TRP A 281     3050   2953   3213   -115   -732      4       O  
ATOM   2352  CB  TRP A 281      60.228  17.453 134.491  1.00 23.22           C  
ANISOU 2352  CB  TRP A 281     2979   2886   2956   -234   -711    -54       C  
ATOM   2353  CG  TRP A 281      60.665  16.031 134.710  1.00 24.31           C  
ANISOU 2353  CG  TRP A 281     3149   3018   3071   -288   -653    -90       C  
ATOM   2354  CD1 TRP A 281      60.086  14.902 134.204  1.00 27.65           C  
ANISOU 2354  CD1 TRP A 281     3569   3471   3465   -338   -656   -132       C  
ATOM   2355  CD2 TRP A 281      61.771  15.589 135.520  1.00 23.01           C  
ANISOU 2355  CD2 TRP A 281     3017   2809   2917   -295   -580    -86       C  
ATOM   2356  CE2 TRP A 281      61.783  14.177 135.475  1.00 26.16           C  
ANISOU 2356  CE2 TRP A 281     3432   3210   3298   -347   -540   -120       C  
ATOM   2357  CE3 TRP A 281      62.747  16.258 136.280  1.00 24.10           C  
ANISOU 2357  CE3 TRP A 281     3167   2910   3082   -263   -547    -60       C  
ATOM   2358  NE1 TRP A 281      60.740  13.783 134.678  1.00 25.63           N  
ANISOU 2358  NE1 TRP A 281     3344   3185   3210   -376   -584   -152       N  
ATOM   2359  CZ2 TRP A 281      62.752  13.414 136.142  1.00 25.42           C  
ANISOU 2359  CZ2 TRP A 281     3370   3077   3211   -361   -470   -118       C  
ATOM   2360  CZ3 TRP A 281      63.714  15.501 136.947  1.00 24.88           C  
ANISOU 2360  CZ3 TRP A 281     3292   2980   3180   -279   -483    -62       C  
ATOM   2361  CH2 TRP A 281      63.712  14.097 136.865  1.00 25.34           C  
ANISOU 2361  CH2 TRP A 281     3370   3038   3220   -324   -446    -86       C  
ATOM   2362  N   GLU A 282      58.161  20.024 135.088  1.00 28.28           N  
ANISOU 2362  N   GLU A 282     3471   3547   3729   -122   -821    -30       N  
ATOM   2363  CA  GLU A 282      57.809  21.441 134.850  1.00 28.15           C  
ANISOU 2363  CA  GLU A 282     3424   3515   3759    -60   -868     13       C  
ATOM   2364  C   GLU A 282      58.005  22.298 136.096  1.00 31.94           C  
ANISOU 2364  C   GLU A 282     3867   3947   4320    -26   -828      1       C  
ATOM   2365  O   GLU A 282      58.237  23.502 135.978  1.00 32.35           O  
ANISOU 2365  O   GLU A 282     3919   3959   4414     23   -840     41       O  
ATOM   2366  CB  GLU A 282      56.354  21.603 134.311  1.00 30.45           C  
ANISOU 2366  CB  GLU A 282     3645   3860   4063    -42   -948      8       C  
ATOM   2367  CG  GLU A 282      56.113  20.870 133.019  1.00 38.94           C  
ANISOU 2367  CG  GLU A 282     4752   4993   5053    -73   -999     14       C  
ATOM   2368  CD  GLU A 282      55.440  19.539 133.274  1.00 55.61           C  
ANISOU 2368  CD  GLU A 282     6829   7149   7152   -135   -987    -60       C  
ATOM   2369  OE1 GLU A 282      54.213  19.435 133.049  1.00 65.31           O  
ANISOU 2369  OE1 GLU A 282     7986   8430   8398   -135  -1045    -88       O  
ATOM   2370  OE2 GLU A 282      56.139  18.612 133.740  1.00 36.61           O1-
ANISOU 2370  OE2 GLU A 282     4463   4721   4726   -181   -919    -90       O1-
ATOM   2371  N   ARG A 283      57.967  21.680 137.295  1.00 28.75           N  
ANISOU 2371  N   ARG A 283     3440   3548   3938    -54   -774    -54       N  
ATOM   2372  CA  ARG A 283      58.197  22.354 138.579  1.00 28.62           C  
ANISOU 2372  CA  ARG A 283     3390   3499   3985    -31   -730    -79       C  
ATOM   2373  C   ARG A 283      59.562  23.047 138.621  1.00 30.39           C  
ANISOU 2373  C   ARG A 283     3668   3667   4208    -13   -700    -47       C  
ATOM   2374  O   ARG A 283      59.735  24.010 139.373  1.00 29.52           O  
ANISOU 2374  O   ARG A 283     3531   3524   4162     18   -681    -61       O  
ATOM   2375  CB  ARG A 283      58.156  21.307 139.709  1.00 36.39           C  
ANISOU 2375  CB  ARG A 283     4361   4508   4958    -74   -672   -131       C  
ATOM   2376  CG  ARG A 283      58.078  21.847 141.135  1.00 56.21           C  
ANISOU 2376  CG  ARG A 283     6825   7009   7522    -56   -630   -172       C  
ATOM   2377  CD  ARG A 283      58.440  20.755 142.131  1.00 69.63           C  
ANISOU 2377  CD  ARG A 283     8539   8731   9187    -97   -568   -201       C  
ATOM   2378  NE  ARG A 283      58.142  21.132 143.516  1.00 78.27           N  
ANISOU 2378  NE  ARG A 283     9584   9836  10319    -85   -529   -246       N  
ATOM   2379  CZ  ARG A 283      56.982  20.906 144.129  1.00 94.80           C  
ANISOU 2379  CZ  ARG A 283    11615  11964  12442    -94   -516   -286       C  
ATOM   2380  NH1 ARG A 283      55.984  20.312 143.484  1.00 82.61           N1+
ANISOU 2380  NH1 ARG A 283    10041  10444  10902   -115   -544   -288       N1+
ATOM   2381  NH2 ARG A 283      56.808  21.278 145.391  1.00 82.79           N  
ANISOU 2381  NH2 ARG A 283    10054  10456  10945    -84   -473   -328       N  
ATOM   2382  N   PHE A 284      60.551  22.546 137.844  1.00 24.40           N  
ANISOU 2382  N   PHE A 284     2985   2899   3387    -36   -690    -14       N  
ATOM   2383  CA  PHE A 284      61.922  23.089 137.909  1.00 22.62           C  
ANISOU 2383  CA  PHE A 284     2808   2622   3166    -26   -653     11       C  
ATOM   2384  C   PHE A 284      62.184  24.226 136.945  1.00 25.68           C  
ANISOU 2384  C   PHE A 284     3219   2968   3571     12   -682     70       C  
ATOM   2385  O   PHE A 284      63.288  24.781 136.937  1.00 25.67           O  
ANISOU 2385  O   PHE A 284     3252   2918   3584     19   -649     91       O  
ATOM   2386  CB  PHE A 284      62.943  21.941 137.724  1.00 23.25           C  
ANISOU 2386  CB  PHE A 284     2950   2706   3179    -70   -614     13       C  
ATOM   2387  CG  PHE A 284      62.734  20.900 138.806  1.00 25.20           C  
ANISOU 2387  CG  PHE A 284     3173   2982   3418   -101   -579    -37       C  
ATOM   2388  CD1 PHE A 284      63.169  21.128 140.109  1.00 31.17           C  
ANISOU 2388  CD1 PHE A 284     3907   3732   4206    -93   -539    -67       C  
ATOM   2389  CD2 PHE A 284      62.058  19.718 138.532  1.00 28.09           C  
ANISOU 2389  CD2 PHE A 284     3538   3388   3746   -138   -584    -53       C  
ATOM   2390  CE1 PHE A 284      62.925  20.176 141.121  1.00 31.94           C  
ANISOU 2390  CE1 PHE A 284     3984   3862   4289   -118   -505   -101       C  
ATOM   2391  CE2 PHE A 284      61.800  18.779 139.544  1.00 31.34           C  
ANISOU 2391  CE2 PHE A 284     3928   3821   4157   -165   -544    -90       C  
ATOM   2392  CZ  PHE A 284      62.204  19.037 140.834  1.00 29.65           C  
ANISOU 2392  CZ  PHE A 284     3694   3604   3970   -153   -506   -109       C  
ATOM   2393  N   VAL A 285      61.171  24.573 136.139  1.00 23.28           N  
ANISOU 2393  N   VAL A 285     2892   2685   3269     36   -742    101       N  
ATOM   2394  CA  VAL A 285      61.291  25.661 135.148  1.00 22.08           C  
ANISOU 2394  CA  VAL A 285     2762   2497   3131     78   -775    173       C  
ATOM   2395  C   VAL A 285      61.124  26.992 135.861  1.00 27.16           C  
ANISOU 2395  C   VAL A 285     3354   3084   3880    127   -765    169       C  
ATOM   2396  O   VAL A 285      60.155  27.175 136.600  1.00 27.03           O  
ANISOU 2396  O   VAL A 285     3267   3083   3921    143   -778    126       O  
ATOM   2397  CB  VAL A 285      60.277  25.502 133.977  1.00 26.19           C  
ANISOU 2397  CB  VAL A 285     3277   3069   3602     91   -850    211       C  
ATOM   2398  CG1 VAL A 285      60.498  26.585 132.920  1.00 26.66           C  
ANISOU 2398  CG1 VAL A 285     3371   3094   3664    137   -879    300       C  
ATOM   2399  CG2 VAL A 285      60.399  24.108 133.338  1.00 26.82           C  
ANISOU 2399  CG2 VAL A 285     3403   3208   3581     34   -853    194       C  
ATOM   2400  N   HIS A 286      62.037  27.911 135.585  1.00 25.41           N  
ANISOU 2400  N   HIS A 286     3169   2795   3690    148   -740    213       N  
ATOM   2401  CA  HIS A 286      62.048  29.258 136.143  1.00 26.46           C  
ANISOU 2401  CA  HIS A 286     3262   2857   3933    192   -722    211       C  
ATOM   2402  C   HIS A 286      62.461  30.324 135.132  1.00 27.35           C  
ANISOU 2402  C   HIS A 286     3413   2907   4074    230   -729    301       C  
ATOM   2403  O   HIS A 286      62.909  30.008 134.097  1.00 25.36           O  
ANISOU 2403  O   HIS A 286     3223   2666   3747    218   -738    359       O  
ATOM   2404  CB  HIS A 286      62.983  29.344 137.340  1.00 28.64           C  
ANISOU 2404  CB  HIS A 286     3532   3103   4249    169   -657    145       C  
ATOM   2405  CG  HIS A 286      62.719  28.313 138.372  1.00 33.18           C  
ANISOU 2405  CG  HIS A 286     4077   3739   4791    133   -642     69       C  
ATOM   2406  CD2 HIS A 286      63.439  27.243 138.758  1.00 35.24           C  
ANISOU 2406  CD2 HIS A 286     4371   4033   4987     88   -611     40       C  
ATOM   2407  ND1 HIS A 286      61.572  28.287 139.121  1.00 36.12           N  
ANISOU 2407  ND1 HIS A 286     4381   4144   5199    144   -656     20       N  
ATOM   2408  CE1 HIS A 286      61.600  27.251 139.929  1.00 34.56           C  
ANISOU 2408  CE1 HIS A 286     4176   3998   4956    105   -632    -34       C  
ATOM   2409  NE2 HIS A 286      62.730  26.611 139.736  1.00 35.27           N  
ANISOU 2409  NE2 HIS A 286     4329   4087   4986     72   -606    -20       N  
ATOM   2410  N   SER A 287      62.327  31.604 135.481  1.00 26.11           N  
ANISOU 2410  N   SER A 287     3217   2677   4028    275   -716    308       N  
ATOM   2411  CA  SER A 287      62.689  32.677 134.547  1.00 25.89           C  
ANISOU 2411  CA  SER A 287     3224   2576   4038    316   -715    402       C  
ATOM   2412  C   SER A 287      64.120  32.568 134.075  1.00 28.39           C  
ANISOU 2412  C   SER A 287     3617   2859   4311    281   -664    433       C  
ATOM   2413  O   SER A 287      64.380  32.855 132.922  1.00 31.89           O  
ANISOU 2413  O   SER A 287     4116   3284   4717    296   -673    525       O  
ATOM   2414  CB  SER A 287      62.464  34.062 135.160  1.00 30.76           C  
ANISOU 2414  CB  SER A 287     3783   3103   4800    363   -692    393       C  
ATOM   2415  OG  SER A 287      63.297  34.247 136.298  1.00 34.76           O  
ANISOU 2415  OG  SER A 287     4275   3570   5364    333   -626    306       O  
ATOM   2416  N   GLU A 288      65.046  32.118 134.953  1.00 26.92           N  
ANISOU 2416  N   GLU A 288     3434   2670   4123    235   -610    358       N  
ATOM   2417  CA  GLU A 288      66.458  32.021 134.566  1.00 27.49           C  
ANISOU 2417  CA  GLU A 288     3570   2708   4167    203   -557    380       C  
ATOM   2418  C   GLU A 288      66.802  30.843 133.630  1.00 29.35           C  
ANISOU 2418  C   GLU A 288     3875   3007   4271    167   -569    414       C  
ATOM   2419  O   GLU A 288      67.872  30.865 133.014  1.00 29.94           O  
ANISOU 2419  O   GLU A 288     4007   3050   4319    148   -528    452       O  
ATOM   2420  CB  GLU A 288      67.380  31.994 135.807  1.00 29.36           C  
ANISOU 2420  CB  GLU A 288     3782   2921   4452    171   -500    289       C  
ATOM   2421  CG  GLU A 288      67.333  30.707 136.610  1.00 40.72           C  
ANISOU 2421  CG  GLU A 288     5206   4442   5822    132   -505    215       C  
ATOM   2422  CD  GLU A 288      66.232  30.560 137.640  1.00 67.26           C  
ANISOU 2422  CD  GLU A 288     8499   7847   9208    143   -530    148       C  
ATOM   2423  OE1 GLU A 288      65.473  31.534 137.873  1.00 61.53           O  
ANISOU 2423  OE1 GLU A 288     7726   7086   8569    183   -544    144       O  
ATOM   2424  OE2 GLU A 288      66.136  29.452 138.221  1.00 53.68           O1-
ANISOU 2424  OE2 GLU A 288     6774   6194   7427    111   -531    100       O1-
ATOM   2425  N   ASN A 289      65.930  29.813 133.536  1.00 23.81           N  
ANISOU 2425  N   ASN A 289     3164   2390   3491    155   -617    393       N  
ATOM   2426  CA  ASN A 289      66.258  28.635 132.723  1.00 22.57           C  
ANISOU 2426  CA  ASN A 289     3068   2292   3217    114   -622    408       C  
ATOM   2427  C   ASN A 289      65.267  28.312 131.604  1.00 24.70           C  
ANISOU 2427  C   ASN A 289     3354   2622   3407    128   -690    460       C  
ATOM   2428  O   ASN A 289      65.542  27.410 130.819  1.00 24.25           O  
ANISOU 2428  O   ASN A 289     3351   2613   3250     93   -692    470       O  
ATOM   2429  CB  ASN A 289      66.432  27.369 133.665  1.00 20.06           C  
ANISOU 2429  CB  ASN A 289     2732   2023   2866     67   -602    321       C  
ATOM   2430  CG  ASN A 289      65.152  26.945 134.363  1.00 27.24           C  
ANISOU 2430  CG  ASN A 289     3579   2986   3787     72   -644    270       C  
ATOM   2431  ND2 ASN A 289      65.264  26.419 135.586  1.00 22.40           N  
ANISOU 2431  ND2 ASN A 289     2930   2387   3194     50   -615    197       N  
ATOM   2432  OD1 ASN A 289      64.030  27.114 133.838  1.00 25.60           O  
ANISOU 2432  OD1 ASN A 289     3349   2809   3570     97   -702    296       O  
ATOM   2433  N   GLN A 290      64.113  29.004 131.547  1.00 23.83           N  
ANISOU 2433  N   GLN A 290     3195   2517   3341    175   -746    485       N  
ATOM   2434  CA  GLN A 290      63.032  28.672 130.601  1.00 23.79           C  
ANISOU 2434  CA  GLN A 290     3189   2586   3265    190   -824    523       C  
ATOM   2435  C   GLN A 290      63.470  28.674 129.121  1.00 27.95           C  
ANISOU 2435  C   GLN A 290     3798   3131   3693    190   -836    610       C  
ATOM   2436  O   GLN A 290      62.886  27.919 128.316  1.00 28.32           O  
ANISOU 2436  O   GLN A 290     3861   3259   3640    175   -890    616       O  
ATOM   2437  CB  GLN A 290      61.775  29.570 130.830  1.00 24.67           C  
ANISOU 2437  CB  GLN A 290     3223   2690   3459    251   -881    541       C  
ATOM   2438  CG  GLN A 290      62.012  31.083 130.686  1.00 21.69           C  
ANISOU 2438  CG  GLN A 290     2845   2220   3176    310   -865    615       C  
ATOM   2439  CD  GLN A 290      61.879  31.572 129.275  1.00 33.60           C  
ANISOU 2439  CD  GLN A 290     4403   3736   4627    347   -909    732       C  
ATOM   2440  NE2 GLN A 290      62.844  32.386 128.858  1.00 30.32           N  
ANISOU 2440  NE2 GLN A 290     4041   3241   4238    361   -856    801       N  
ATOM   2441  OE1 GLN A 290      60.907  31.275 128.552  1.00 27.19           O  
ANISOU 2441  OE1 GLN A 290     3579   3001   3751    366   -988    763       O  
ATOM   2442  N   HIS A 291      64.518  29.458 128.771  1.00 25.51           N  
ANISOU 2442  N   HIS A 291     3540   2747   3408    201   -782    670       N  
ATOM   2443  CA  HIS A 291      65.069  29.479 127.409  1.00 27.48           C  
ANISOU 2443  CA  HIS A 291     3873   3008   3560    197   -778    754       C  
ATOM   2444  C   HIS A 291      65.805  28.181 127.037  1.00 29.98           C  
ANISOU 2444  C   HIS A 291     4248   3375   3767    131   -744    710       C  
ATOM   2445  O   HIS A 291      66.130  27.987 125.875  1.00 31.29           O  
ANISOU 2445  O   HIS A 291     4483   3573   3833    121   -744    764       O  
ATOM   2446  CB  HIS A 291      65.999  30.690 127.202  1.00 29.11           C  
ANISOU 2446  CB  HIS A 291     4114   3113   3833    224   -717    829       C  
ATOM   2447  CG  HIS A 291      67.234  30.648 128.054  1.00 32.16           C  
ANISOU 2447  CG  HIS A 291     4502   3433   4284    185   -628    769       C  
ATOM   2448  CD2 HIS A 291      68.532  30.529 127.692  1.00 34.13           C  
ANISOU 2448  CD2 HIS A 291     4812   3648   4509    151   -555    783       C  
ATOM   2449  ND1 HIS A 291      67.165  30.789 129.429  1.00 33.62           N  
ANISOU 2449  ND1 HIS A 291     4617   3585   4571    184   -612    686       N  
ATOM   2450  CE1 HIS A 291      68.413  30.715 129.862  1.00 32.80           C  
ANISOU 2450  CE1 HIS A 291     4532   3433   4497    149   -538    650       C  
ATOM   2451  NE2 HIS A 291      69.269  30.539 128.855  1.00 33.79           N  
ANISOU 2451  NE2 HIS A 291     4731   3554   4551    128   -501    705       N  
ATOM   2452  N   LEU A 292      66.095  27.303 128.024  1.00 25.86           N  
ANISOU 2452  N   LEU A 292     3698   2860   3268     88   -711    614       N  
ATOM   2453  CA  LEU A 292      66.810  26.052 127.790  1.00 24.43           C  
ANISOU 2453  CA  LEU A 292     3565   2714   3005     29   -672    567       C  
ATOM   2454  C   LEU A 292      65.894  24.855 127.867  1.00 25.93           C  
ANISOU 2454  C   LEU A 292     3728   2986   3138     -0   -720    503       C  
ATOM   2455  O   LEU A 292      66.330  23.734 127.577  1.00 25.06           O  
ANISOU 2455  O   LEU A 292     3655   2908   2956    -49   -693    462       O  
ATOM   2456  CB  LEU A 292      67.960  25.890 128.828  1.00 22.39           C  
ANISOU 2456  CB  LEU A 292     3297   2394   2813      3   -593    514       C  
ATOM   2457  CG  LEU A 292      68.968  27.072 128.900  1.00 27.18           C  
ANISOU 2457  CG  LEU A 292     3920   2911   3497     24   -536    561       C  
ATOM   2458  CD1 LEU A 292      69.944  26.887 130.092  1.00 27.06           C  
ANISOU 2458  CD1 LEU A 292     3876   2852   3555      0   -475    492       C  
ATOM   2459  CD2 LEU A 292      69.778  27.193 127.615  1.00 29.30           C  
ANISOU 2459  CD2 LEU A 292     4270   3168   3695     14   -501    631       C  
ATOM   2460  N   VAL A 293      64.642  25.077 128.311  1.00 23.90           N  
ANISOU 2460  N   VAL A 293     3402   2758   2921     27   -783    486       N  
ATOM   2461  CA  VAL A 293      63.673  23.996 128.541  1.00 23.98           C  
ANISOU 2461  CA  VAL A 293     3372   2841   2900     -3   -824    417       C  
ATOM   2462  C   VAL A 293      62.657  23.956 127.419  1.00 29.03           C  
ANISOU 2462  C   VAL A 293     4012   3557   3461     11   -908    451       C  
ATOM   2463  O   VAL A 293      62.229  24.998 126.917  1.00 29.22           O  
ANISOU 2463  O   VAL A 293     4030   3577   3496     64   -955    525       O  
ATOM   2464  CB  VAL A 293      62.994  24.100 129.953  1.00 27.92           C  
ANISOU 2464  CB  VAL A 293     3784   3325   3499     10   -827    359       C  
ATOM   2465  CG1 VAL A 293      61.997  22.965 130.185  1.00 27.77           C  
ANISOU 2465  CG1 VAL A 293     3723   3376   3454    -25   -861    290       C  
ATOM   2466  CG2 VAL A 293      64.042  24.107 131.076  1.00 27.36           C  
ANISOU 2466  CG2 VAL A 293     3714   3192   3492     -4   -749    323       C  
ATOM   2467  N   SER A 294      62.265  22.731 127.038  1.00 24.70           N  
ANISOU 2467  N   SER A 294     3470   3080   2835    -38   -928    394       N  
ATOM   2468  CA  SER A 294      61.268  22.481 125.994  1.00 25.81           C  
ANISOU 2468  CA  SER A 294     3606   3312   2891    -38  -1013    403       C  
ATOM   2469  C   SER A 294      60.539  21.174 126.349  1.00 28.28           C  
ANISOU 2469  C   SER A 294     3875   3680   3193    -92  -1027    302       C
[truncated: 72,958 more chars]
