# Supplementary material for: Solvent-Site Prediction for Fragment Docking and Its Implication on Fragment-Based Drug Discovery
Source: J Chem Inf Model. 2025 Nov 24;65(23):12959–77. doi: 10.1021/acs.jcim.5c02352 (PMC12690578; doi:10.1021/acs.jcim.5c02352)
Supplement: Supplementary file 3 [file ci5c02352_si_003.zip › Frag2Lead_dataset/2016-04/frag.sdf]

rec-frag-dry
  PyMOL2.4          3D                             0

 20 23  0  0  0  0  0  0  0  0999 V2000
  -16.4890   15.5960   -2.9290 C   0  0  0  0  0  0  0  0  0  0  0  0
  -16.3430   16.8480   -3.6650 N   0  0  0  0  0  0  0  0  0  0  0  0
  -15.2490   17.1620   -4.4560 C   0  0  0  0  0  0  0  0  0  0  0  0
  -14.3220   16.2490   -4.7760 N   0  0  0  0  0  0  0  0  0  0  0  0
  -13.2740   16.5530   -5.5320 C   0  0  0  0  0  0  0  0  0  0  0  0
  -13.0950   17.7720   -6.0070 N   0  0  0  0  0  0  0  0  0  0  0  0
  -13.9770   18.7580   -5.7410 C   0  0  0  0  0  0  0  0  0  0  0  0
  -13.9890   20.4370   -6.2380 S   0  0  0  0  0  0  0  0  0  0  0  0
  -15.4830   20.7800   -5.3920 C   0  0  0  0  0  0  0  0  0  0  0  0
  -16.1580   22.1500   -5.3890 C   0  0  0  0  0  0  0  0  0  0  0  0
  -17.3900   22.1810   -4.4640 C   0  0  0  0  0  0  0  0  0  0  0  0
  -18.1620   20.8510   -4.4920 C   0  0  0  0  0  0  0  0  0  0  0  0
  -17.2560   19.7270   -3.9690 C   0  0  0  0  0  0  0  0  0  0  0  0
  -15.9530   19.6880   -4.7700 C   0  0  0  0  0  0  0  0  0  0  0  0
  -15.1070   18.4990   -4.9450 C   0  0  0  0  0  0  0  0  0  0  0  0
  -17.9530   15.2680   -2.7810 C   0  0  0  0  0  0  0  0  0  0  0  0
  -18.9270   15.5390   -3.6680 C   0  0  0  0  0  0  0  0  0  0  0  0
  -20.1250   15.0510   -3.1060 C   0  0  0  0  0  0  0  0  0  0  0  0
  -19.8190   14.5040   -1.9170 C   0  0  0  0  0  0  0  0  0  0  0  0
  -18.5000   14.6450   -1.7200 O   0  0  0  0  0  0  0  0  0  0  0  0
  1  2  1  0  0  0  0
  1 16  1  0  0  0  0
  2  3  1  0  0  0  0
  3  4  4  0  0  0  0
  3 15  4  0  0  0  0
  4  5  4  0  0  0  0
  5  6  4  0  0  0  0
  6  7  4  0  0  0  0
  7  8  4  0  0  0  0
  7 15  4  0  0  0  0
  8  9  4  0  0  0  0
  9 10  1  0  0  0  0
  9 14  4  0  0  0  0
 10 11  1  0  0  0  0
 11 12  1  0  0  0  0
 12 13  1  0  0  0  0
 13 14  1  0  0  0  0
 14 15  4  0  0  0  0
 16 17  4  0  0  0  0
 16 20  4  0  0  0  0
 17 18  4  0  0  0  0
 18 19  4  0  0  0  0
 19 20  4  0  0  0  0
M  END
>  <pdb_header>


$$$$
