# Supplementary material for: Solvent-Site Prediction for Fragment Docking and Its Implication on Fragment-Based Drug Discovery
Source: J Chem Inf Model. 2025 Nov 24;65(23):12959–77. doi: 10.1021/acs.jcim.5c02352 (PMC12690578; doi:10.1021/acs.jcim.5c02352)
Supplement: Supplementary file 3 [file ci5c02352_si_003.zip › Frag2Lead_dataset/2016-04/lead.sdf]

lead.A
 OpenBabel12052214363D

 30 32  0  0  1  0  0  0  0  0999 V2000
  -17.7940   19.6520   -4.3730 C   0  0  0  0  0  0  0  0  0  0  0  0
  -16.9040   20.8980   -4.2830 C   0  0  0  0  0  0  0  0  0  0  0  0
  -16.1980   21.1050   -5.6250 C   0  0  0  0  0  0  0  0  0  0  0  0
  -15.8250   20.8820   -3.1810 C   0  0  0  0  0  0  0  0  0  0  0  0
  -16.0520   20.1240   -1.9150 N   0  0  0  0  0  0  0  0  0  0  0  0
  -16.6970   20.7690   -0.7430 C   0  0  1  0  0  0  0  0  0  0  0  0
  -16.1120   22.1730   -0.4520 C   0  0  0  0  0  0  0  0  0  0  0  0
  -16.8140   22.8320    0.7460 C   0  0  0  0  0  0  0  0  0  0  0  0
  -18.3150   22.9330    0.4500 C   0  0  0  0  0  0  0  0  0  0  0  0
  -18.8600   21.5750    0.2330 N   0  3  0  0  0  0  0  0  0  0  0  0
  -18.2300   20.8170   -0.8690 C   0  0  0  0  0  0  0  0  0  0  0  0
  -15.6260   18.8290   -1.7540 C   0  0  0  0  0  0  0  0  0  0  0  0
  -15.8070   18.2540   -0.6920 O   0  0  0  0  0  0  0  0  0  0  0  0
  -14.9230   18.0610   -2.8090 C   0  0  0  0  0  0  0  0  0  0  0  0
  -13.6630   18.5170   -3.2250 C   0  0  0  0  0  0  0  0  0  0  0  0
  -12.9870   17.8740   -4.1570 N   0  0  0  0  0  0  0  0  0  0  0  0
  -13.4590   16.7670   -4.7060 C   0  0  0  0  0  0  0  0  0  0  0  0
  -14.6420   16.2810   -4.3390 N   0  0  0  0  0  0  0  0  0  0  0  0
  -15.4120   16.8680   -3.4080 C   0  0  0  0  0  0  0  0  0  0  0  0
  -16.6380   16.3240   -3.0510 N   0  0  0  0  0  0  0  0  0  0  0  0
  -17.2520   15.2240   -3.8150 C   0  0  0  0  0  0  0  0  0  0  0  0
  -18.5970   14.8410   -3.2520 C   0  0  0  0  0  0  0  0  0  0  0  0
  -19.7510   14.7740   -3.9410 C   0  0  0  0  0  0  0  0  0  0  0  0
  -20.7490   14.3720   -3.0210 C   0  0  0  0  0  0  0  0  0  0  0  0
  -20.1490   14.2160   -1.8270 C   0  0  0  0  0  0  0  0  0  0  0  0
  -18.8470   14.5010   -1.9740 O   0  0  0  0  0  0  0  0  0  0  0  0
  -12.6210   16.0850   -5.7730 C   0  0  0  0  0  0  0  0  0  0  0  0
  -12.4980   17.0200   -6.9810 C   0  0  0  0  0  0  0  0  0  0  0  0
  -11.2240   15.7540   -5.2340 C   0  0  0  0  0  0  0  0  0  0  0  0
  -13.2530   14.7850   -6.2720 C   0  0  0  0  0  0  0  0  0  0  0  0
  1  2  1  0  0  0  0
  2  3  1  0  0  0  0
  2  4  1  0  0  0  0
  4  5  1  0  0  0  0
  5 12  1  0  0  0  0
  6  5  1  6  0  0  0
  6  7  1  0  0  0  0
  6 11  1  0  0  0  0
  7  8  1  0  0  0  0
  8  9  1  0  0  0  0
  9 10  1  0  0  0  0
 10 11  1  0  0  0  0
 12 13  2  0  0  0  0
 12 14  1  0  0  0  0
 14 15  2  0  0  0  0
 14 19  1  0  0  0  0
 15 16  1  0  0  0  0
 16 17  2  0  0  0  0
 17 18  1  0  0  0  0
 17 27  1  0  0  0  0
 18 19  2  0  0  0  0
 19 20  1  0  0  0  0
 20 21  1  0  0  0  0
 21 22  1  0  0  0  0
 22 23  2  0  0  0  0
 22 26  1  0  0  0  0
 23 24  1  0  0  0  0
 24 25  2  0  0  0  0
 25 26  1  0  0  0  0
 27 28  1  0  0  0  0
 27 29  1  0  0  0  0
 27 30  1  0  0  0  0
M  CHG  1  10   1
M  END
$$$$
