# Supplementary material for: Solvent-Site Prediction for Fragment Docking and Its Implication on Fragment-Based Drug Discovery
Source: J Chem Inf Model. 2025 Nov 24;65(23):12959–77. doi: 10.1021/acs.jcim.5c02352 (PMC12690578; doi:10.1021/acs.jcim.5c02352)
Supplement: Supplementary file 3 [file ci5c02352_si_003.zip › Frag2Lead_dataset/2016-04/rec-frag.pdb]

ATOM      1  N   GLY A   4     -48.167  24.129  -4.434  1.00 58.90           N  
ANISOU    1  N   GLY A   4     6498   8097   7785    975     57    727       N  
ATOM      2  CA  GLY A   4     -47.282  23.418  -3.468  1.00 55.22           C  
ANISOU    2  CA  GLY A   4     6089   7561   7327    865    138    680       C  
ATOM      3  C   GLY A   4     -47.595  21.936  -3.402  1.00 54.59           C  
ANISOU    3  C   GLY A   4     5858   7539   7343    702     83    691       C  
ATOM      4  O   GLY A   4     -48.033  21.441  -2.374  1.00 51.68           O  
ANISOU    4  O   GLY A   4     5373   7223   7039    685    164    741       O  
ATOM      5  N   ASN A   5     -47.383  21.238  -4.517  1.00 55.51           N  
ANISOU    5  N   ASN A   5     5986   7641   7464    589    -53    647       N  
ATOM      6  CA  ASN A   5     -47.782  19.833  -4.656  1.00 56.24           C  
ANISOU    6  CA  ASN A   5     5940   7771   7658    430   -141    650       C  
ATOM      7  C   ASN A   5     -46.765  18.945  -5.396  1.00 53.61           C  
ANISOU    7  C   ASN A   5     5736   7343   7289    294   -231    554       C  
ATOM      8  O   ASN A   5     -47.092  17.815  -5.758  1.00 54.19           O  
ANISOU    8  O   ASN A   5     5723   7427   7439    165   -337    540       O  
ATOM      9  CB  ASN A   5     -49.150  19.782  -5.380  1.00 59.61           C  
ANISOU    9  CB  ASN A   5     6169   8322   8157    447   -265    709       C  
ATOM     10  CG  ASN A   5     -50.001  18.575  -4.989  1.00 63.36           C  
ANISOU   10  CG  ASN A   5     6422   8863   8787    311   -307    765       C  
ATOM     11  ND2 ASN A   5     -51.030  18.297  -5.792  1.00 67.24           N  
ANISOU   11  ND2 ASN A   5     6745   9445   9354    278   -459    794       N  
ATOM     12  OD1 ASN A   5     -49.748  17.905  -3.985  1.00 64.11           O  
ANISOU   12  OD1 ASN A   5     6494   8927   8937    235   -208    787       O  
ATOM     13  N   THR A   6     -45.541  19.430  -5.605  1.00 49.56           N  
ANISOU   13  N   THR A   6     5426   6735   6669    321   -188    490       N  
ATOM     14  CA  THR A   6     -44.562  18.703  -6.407  1.00 48.21           C  
ANISOU   14  CA  THR A   6     5381   6488   6447    225   -263    405       C  
ATOM     15  C   THR A   6     -43.323  18.361  -5.575  1.00 44.47           C  
ANISOU   15  C   THR A   6     5019   5922   5953    173   -158    364       C  
ATOM     16  O   THR A   6     -42.922  19.119  -4.687  1.00 40.97           O  
ANISOU   16  O   THR A   6     4627   5453   5485    239    -38    381       O  
ATOM     17  CB  THR A   6     -44.150  19.479  -7.692  1.00 49.77           C  
ANISOU   17  CB  THR A   6     5712   6669   6528    302   -325    374       C  
ATOM     18  CG2 THR A   6     -45.330  20.206  -8.305  1.00 53.18           C  
ANISOU   18  CG2 THR A   6     6049   7195   6959    404   -399    431       C  
ATOM     19  OG1 THR A   6     -43.134  20.442  -7.405  1.00 52.85           O  
ANISOU   19  OG1 THR A   6     6252   6984   6842    368   -211    368       O  
ATOM     20  N   THR A   7     -42.762  17.183  -5.847  1.00 41.85           N  
ANISOU   20  N   THR A   7     4724   5542   5634     58   -213    307       N  
ATOM     21  CA  THR A   7     -41.387  16.869  -5.496  1.00 39.23           C  
ANISOU   21  CA  THR A   7     4526   5123   5254     21   -146    254       C  
ATOM     22  C   THR A   7     -40.647  16.578  -6.791  1.00 38.60           C  
ANISOU   22  C   THR A   7     4567   5005   5092      3   -230    183       C  
ATOM     23  O   THR A   7     -41.261  16.257  -7.806  1.00 39.82           O  
ANISOU   23  O   THR A   7     4696   5194   5240     -7   -356    165       O  
ATOM     24  CB  THR A   7     -41.281  15.665  -4.550  1.00 38.82           C  
ANISOU   24  CB  THR A   7     4423   5042   5283    -78   -115    256       C  
ATOM     25  CG2 THR A   7     -42.021  15.955  -3.243  1.00 39.56           C  
ANISOU   25  CG2 THR A   7     4400   5188   5443    -43    -14    339       C  
ATOM     26  OG1 THR A   7     -41.854  14.508  -5.173  1.00 39.69           O  
ANISOU   26  OG1 THR A   7     4467   5152   5461   -177   -240    238       O  
ATOM     27  N   SER A   8     -39.331  16.709  -6.741  1.00 36.32           N  
ANISOU   27  N   SER A   8     4408   4655   4736      8   -162    146       N  
ATOM     28  CA  SER A   8     -38.464  16.397  -7.861  1.00 37.34           C  
ANISOU   28  CA  SER A   8     4656   4753   4776      5   -210     87       C  
ATOM     29  C   SER A   8     -37.274  15.617  -7.320  1.00 35.64           C  
ANISOU   29  C   SER A   8     4505   4474   4561    -49   -151     45       C  
ATOM     30  O   SER A   8     -36.581  16.084  -6.418  1.00 35.17           O  
ANISOU   30  O   SER A   8     4465   4389   4506    -39    -47     62       O  
ATOM     31  CB  SER A   8     -38.000  17.696  -8.526  1.00 38.24           C  
ANISOU   31  CB  SER A   8     4860   4871   4797     98   -169    111       C  
ATOM     32  OG  SER A   8     -37.093  17.444  -9.571  1.00 37.42           O  
ANISOU   32  OG  SER A   8     4870   4748   4597    109   -189     71       O  
ATOM     33  N   SER A   9     -37.057  14.421  -7.849  1.00 35.16           N  
ANISOU   33  N   SER A   9     4479   4386   4494   -102   -225    -13       N  
ATOM     34  CA  SER A   9     -35.919  13.613  -7.453  1.00 35.18           C  
ANISOU   34  CA  SER A   9     4547   4329   4489   -137   -177    -53       C  
ATOM     35  C   SER A   9     -34.853  13.600  -8.542  1.00 34.12           C  
ANISOU   35  C   SER A   9     4539   4185   4240    -88   -178   -100       C  
ATOM     36  O   SER A   9     -35.166  13.595  -9.733  1.00 35.61           O  
ANISOU   36  O   SER A   9     4773   4397   4357    -52   -262   -128       O  
ATOM     37  CB  SER A   9     -36.368  12.203  -7.113  1.00 37.19           C  
ANISOU   37  CB  SER A   9     4759   4543   4828   -224   -243    -80       C  
ATOM     38  OG  SER A   9     -37.141  11.670  -8.159  1.00 41.52           O  
ANISOU   38  OG  SER A   9     5305   5095   5374   -246   -384   -121       O  
ATOM     39  N   VAL A  10     -33.594  13.631  -8.120  1.00 32.58           N  
ANISOU   39  N   VAL A  10     4395   3963   4020    -78    -82   -104       N  
ATOM     40  CA  VAL A  10     -32.464  13.458  -9.016  1.00 33.99           C  
ANISOU   40  CA  VAL A  10     4676   4139   4099    -31    -61   -138       C  
ATOM     41  C   VAL A  10     -31.659  12.279  -8.494  1.00 33.43           C  
ANISOU   41  C   VAL A  10     4629   4019   4050    -61    -41   -181       C  
ATOM     42  O   VAL A  10     -31.226  12.279  -7.339  1.00 32.64           O  
ANISOU   42  O   VAL A  10     4488   3902   4011    -91     26   -157       O  
ATOM     43  CB  VAL A  10     -31.583  14.718  -9.090  1.00 34.26           C  
ANISOU   43  CB  VAL A  10     4735   4194   4088     15     43    -84       C  
ATOM     44  CG1 VAL A  10     -30.528  14.582 -10.179  1.00 35.78           C  
ANISOU   44  CG1 VAL A  10     5019   4404   4172     75     74    -98       C  
ATOM     45  CG2 VAL A  10     -32.440  15.945  -9.334  1.00 35.33           C  
ANISOU   45  CG2 VAL A  10     4843   4357   4221     46     33    -29       C  
ATOM     46  N   ILE A  11     -31.493  11.267  -9.338  1.00 35.08           N  
ANISOU   46  N   ILE A  11     4916   4205   4206    -42   -108   -248       N  
ATOM     47  CA  ILE A  11     -30.664  10.106  -9.021  1.00 36.20           C  
ANISOU   47  CA  ILE A  11     5105   4293   4354    -47    -92   -293       C  
ATOM     48  C   ILE A  11     -29.197  10.532  -9.084  1.00 34.69           C  
ANISOU   48  C   ILE A  11     4948   4134   4098     17     23   -272       C  
ATOM     49  O   ILE A  11     -28.811  11.318  -9.941  1.00 33.68           O  
ANISOU   49  O   ILE A  11     4853   4058   3885     77     60   -250       O  
ATOM     50  CB  ILE A  11     -30.966   8.913  -9.967  1.00 40.29           C  
ANISOU   50  CB  ILE A  11     5715   4762   4830    -34   -210   -382       C  
ATOM     51  CG1 ILE A  11     -32.336   8.287  -9.619  1.00 43.31           C  
ANISOU   51  CG1 ILE A  11     6035   5094   5324   -133   -327   -395       C  
ATOM     52  CG2 ILE A  11     -29.862   7.859  -9.914  1.00 40.31           C  
ANISOU   52  CG2 ILE A  11     5800   4713   4802      5   -177   -432       C  
ATOM     53  CD1 ILE A  11     -33.497   8.826 -10.435  1.00 46.78           C  
ANISOU   53  CD1 ILE A  11     6445   5581   5748   -137   -432   -398       C  
ATOM     54  N   LEU A  12     -28.399  10.013  -8.155  1.00 34.69           N  
ANISOU   54  N   LEU A  12     4930   4107   4142      3     79   -270       N  
ATOM     55  CA  LEU A  12     -26.993  10.369  -8.029  1.00 34.17           C  
ANISOU   55  CA  LEU A  12     4864   4077   4041     50    183   -243       C  
ATOM     56  C   LEU A  12     -26.101   9.182  -8.334  1.00 33.29           C  
ANISOU   56  C   LEU A  12     4821   3943   3883    111    191   -293       C  
ATOM     57  O   LEU A  12     -26.423   8.043  -8.005  1.00 34.26           O  
ANISOU   57  O   LEU A  12     4976   3996   4043     92    133   -339       O  
ATOM     58  CB  LEU A  12     -26.683  10.878  -6.621  1.00 33.97           C  
ANISOU   58  CB  LEU A  12     4753   4053   4099      0    240   -196       C  
ATOM     59  CG  LEU A  12     -27.529  12.044  -6.105  1.00 33.89           C  
ANISOU   59  CG  LEU A  12     4682   4055   4137    -44    240   -151       C  
ATOM     60  CD1 LEU A  12     -27.177  12.348  -4.659  1.00 33.10           C  
ANISOU   60  CD1 LEU A  12     4524   3950   4101    -77    284   -125       C  
ATOM     61  CD2 LEU A  12     -27.321  13.279  -6.969  1.00 34.58           C  
ANISOU   61  CD2 LEU A  12     4781   4182   4173    -14    275   -113       C  
ATOM     62  N   THR A  13     -24.984   9.471  -8.990  1.00 32.22           N  
ANISOU   62  N   THR A  13     4709   3864   3669    189    268   -277       N  
ATOM     63  CA  THR A  13     -23.896   8.528  -9.175  1.00 30.98           C  
ANISOU   63  CA  THR A  13     4598   3706   3465    271    308   -308       C  
ATOM     64  C   THR A  13     -23.000   8.635  -7.947  1.00 30.75           C  
ANISOU   64  C   THR A  13     4478   3693   3513    244    375   -263       C  
ATOM     65  O   THR A  13     -22.709   9.734  -7.489  1.00 29.82           O  
ANISOU   65  O   THR A  13     4275   3618   3435    200    426   -202       O  
ATOM     66  CB  THR A  13     -23.114   8.868 -10.460  1.00 31.53           C  
ANISOU   66  CB  THR A  13     4716   3852   3409    379    376   -293       C  
ATOM     67  CG2 THR A  13     -21.875   7.978 -10.641  1.00 31.92           C  
ANISOU   67  CG2 THR A  13     4800   3921   3406    487    440   -313       C  
ATOM     68  OG1 THR A  13     -23.988   8.716 -11.584  1.00 30.90           O  
ANISOU   68  OG1 THR A  13     4737   3761   3242    416    296   -345       O  
ATOM     69  N   ASN A  14     -22.598   7.489  -7.407  1.00 31.67           N  
ANISOU   69  N   ASN A  14     4618   3763   3649    273    364   -297       N  
ATOM     70  CA  ASN A  14     -21.616   7.410  -6.339  1.00 30.91           C  
ANISOU   70  CA  ASN A  14     4448   3692   3605    276    419   -262       C  
ATOM     71  C   ASN A  14     -20.299   6.969  -6.968  1.00 32.79           C  
ANISOU   71  C   ASN A  14     4701   3984   3772    395    489   -263       C  
ATOM     72  O   ASN A  14     -20.173   5.809  -7.377  1.00 33.40           O  
ANISOU   72  O   ASN A  14     4873   4014   3802    478    468   -319       O  
ATOM     73  CB  ASN A  14     -22.054   6.388  -5.291  1.00 30.91           C  
ANISOU   73  CB  ASN A  14     4466   3607   3669    244    366   -283       C  
ATOM     74  CG  ASN A  14     -20.992   6.128  -4.227  1.00 31.64           C  
ANISOU   74  CG  ASN A  14     4500   3727   3795    273    410   -252       C  
ATOM     75  ND2 ASN A  14     -21.338   5.296  -3.250  1.00 30.81           N  
ANISOU   75  ND2 ASN A  14     4413   3553   3740    252    375   -254       N  
ATOM     76  OD1 ASN A  14     -19.880   6.671  -4.275  1.00 32.01           O  
ANISOU   76  OD1 ASN A  14     4478   3858   3825    312    474   -220       O  
ATOM     77  N   TYR A  15     -19.335   7.891  -7.054  1.00 31.78           N  
ANISOU   77  N   TYR A  15     4480   3950   3643    406    573   -198       N  
ATOM     78  CA  TYR A  15     -17.977   7.554  -7.463  1.00 31.36           C  
ANISOU   78  CA  TYR A  15     4398   3972   3542    517    657   -175       C  
ATOM     79  C   TYR A  15     -17.134   7.317  -6.225  1.00 31.20           C  
ANISOU   79  C   TYR A  15     4283   3973   3599    508    668   -150       C  
ATOM     80  O   TYR A  15     -16.863   8.247  -5.466  1.00 30.46           O  
ANISOU   80  O   TYR A  15     4079   3915   3578    423    675   -102       O  
ATOM     81  CB  TYR A  15     -17.383   8.666  -8.309  1.00 31.99           C  
ANISOU   81  CB  TYR A  15     4416   4149   3588    529    747   -102       C  
ATOM     82  CG  TYR A  15     -15.963   8.421  -8.759  1.00 32.51           C  
ANISOU   82  CG  TYR A  15     4423   4314   3612    644    853    -55       C  
ATOM     83  CD1 TYR A  15     -15.675   7.452  -9.702  1.00 33.59           C  
ANISOU   83  CD1 TYR A  15     4663   4465   3633    798    886    -97       C  
ATOM     84  CD2 TYR A  15     -14.905   9.169  -8.241  1.00 33.25           C  
ANISOU   84  CD2 TYR A  15     4355   4490   3786    602    917     29       C  
ATOM     85  CE1 TYR A  15     -14.373   7.232 -10.121  1.00 35.37           C  
ANISOU   85  CE1 TYR A  15     4826   4796   3815    923    998    -46       C  
ATOM     86  CE2 TYR A  15     -13.598   8.960  -8.660  1.00 34.23           C  
ANISOU   86  CE2 TYR A  15     4399   4722   3885    707   1021     86       C  
ATOM     87  CZ  TYR A  15     -13.337   7.990  -9.598  1.00 35.17           C  
ANISOU   87  CZ  TYR A  15     4616   4865   3880    875   1070     53       C  
ATOM     88  OH  TYR A  15     -12.046   7.773 -10.020  1.00 37.58           O  
ANISOU   88  OH  TYR A  15     4835   5290   4153    999   1187    117       O  
ATOM     89  N   MET A  16     -16.759   6.061  -6.000  1.00 32.41           N  
ANISOU   89  N   MET A  16     4488   4094   3732    599    658   -188       N  
ATOM     90  CA  MET A  16     -15.773   5.692  -4.977  1.00 33.83           C  
ANISOU   90  CA  MET A  16     4581   4310   3961    631    673   -160       C  
ATOM     91  C   MET A  16     -16.102   6.036  -3.519  1.00 32.15           C  
ANISOU   91  C   MET A  16     4306   4071   3836    524    615   -144       C  
ATOM     92  O   MET A  16     -15.186   6.116  -2.700  1.00 31.18           O  
ANISOU   92  O   MET A  16     4085   4009   3752    538    625   -111       O  
ATOM     93  CB  MET A  16     -14.427   6.353  -5.305  1.00 35.36           C  
ANISOU   93  CB  MET A  16     4640   4639   4155    676    766    -90       C  
ATOM     94  CG  MET A  16     -13.763   5.855  -6.553  1.00 37.76           C  
ANISOU   94  CG  MET A  16     4985   4999   4361    826    850    -88       C  
ATOM     95  SD AMET A  16     -12.028   6.331  -6.471  0.65 40.05           S  
ANISOU   95  SD AMET A  16     5071   5456   4689    883    957     12       S  
ATOM     96  SD BMET A  16     -12.020   6.284  -6.677  0.35 39.27           S  
ANISOU   96  SD BMET A  16     4985   5361   4574    901    968     11       S  
ATOM     97  CE AMET A  16     -11.547   5.393  -5.023  0.65 39.01           C  
ANISOU   97  CE AMET A  16     4901   5302   4618    916    892     -8       C  
ATOM     98  CE BMET A  16     -11.567   5.265  -8.080  0.35 39.69           C  
ANISOU   98  CE BMET A  16     5153   5448   4477   1124   1059    -14       C  
ATOM     99  N   ASP A  17     -17.374   6.265  -3.191  1.00 32.90           N  
ANISOU   99  N   ASP A  17     4453   4088   3957    428    555   -166       N  
ATOM    100  CA  ASP A  17     -17.785   6.776  -1.868  1.00 32.32           C  
ANISOU  100  CA  ASP A  17     4327   4002   3949    336    513   -148       C  
ATOM    101  C   ASP A  17     -17.266   8.183  -1.523  1.00 31.96           C  
ANISOU  101  C   ASP A  17     4166   4032   3944    268    529   -109       C  
ATOM    102  O   ASP A  17     -17.444   8.639  -0.392  1.00 32.29           O  
ANISOU  102  O   ASP A  17     4171   4070   4026    211    491   -103       O  
ATOM    103  CB  ASP A  17     -17.384   5.795  -0.733  1.00 33.42           C  
ANISOU  103  CB  ASP A  17     4470   4120   4104    386    490   -144       C  
ATOM    104  CG  ASP A  17     -18.397   4.691  -0.498  1.00 34.64           C  
ANISOU  104  CG  ASP A  17     4738   4160   4263    386    448   -168       C  
ATOM    105  OD1 ASP A  17     -19.451   4.630  -1.151  1.00 33.77           O  
ANISOU  105  OD1 ASP A  17     4695   3985   4151    339    424   -194       O  
ATOM    106  OD2 ASP A  17     -18.123   3.858   0.388  1.00 39.83           O1-
ANISOU  106  OD2 ASP A  17     5413   4790   4931    431    435   -153       O1-
ATOM    107  N   THR A  18     -16.646   8.875  -2.479  1.00 32.33           N  
ANISOU  107  N   THR A  18     4163   4141   3979    275    585    -80       N  
ATOM    108  CA  THR A  18     -16.080  10.207  -2.247  1.00 32.49           C  
ANISOU  108  CA  THR A  18     4073   4216   4055    199    599    -36       C  
ATOM    109  C   THR A  18     -16.692  11.318  -3.099  1.00 32.03           C  
ANISOU  109  C   THR A  18     4032   4143   3995    136    621    -14       C  
ATOM    110  O   THR A  18     -16.509  12.478  -2.774  1.00 32.82           O  
ANISOU  110  O   THR A  18     4067   4249   4154     55    615     15       O  
ATOM    111  CB  THR A  18     -14.577  10.219  -2.515  1.00 34.04           C  
ANISOU  111  CB  THR A  18     4154   4512   4267    250    656     11       C  
ATOM    112  CG2 THR A  18     -13.864   9.251  -1.566  1.00 34.29           C  
ANISOU  112  CG2 THR A  18     4150   4570   4306    318    627     -2       C  
ATOM    113  OG1 THR A  18     -14.338   9.848  -3.877  1.00 34.09           O  
ANISOU  113  OG1 THR A  18     4196   4552   4205    337    735     29       O  
ATOM    114  N   GLN A  19     -17.385  10.982  -4.186  1.00 30.76           N  
ANISOU  114  N   GLN A  19     3963   3956   3766    178    639    -29       N  
ATOM    115  CA  GLN A  19     -18.083  11.980  -4.992  1.00 29.58           C  
ANISOU  115  CA  GLN A  19     3844   3792   3603    133    652     -5       C  
ATOM    116  C   GLN A  19     -19.450  11.453  -5.332  1.00 28.78           C  
ANISOU  116  C   GLN A  19     3853   3624   3455    142    597    -57       C  
ATOM    117  O   GLN A  19     -19.589  10.309  -5.788  1.00 28.13           O  
ANISOU  117  O   GLN A  19     3844   3525   3318    213    584   -101       O  
ATOM    118  CB  GLN A  19     -17.321  12.287  -6.280  1.00 30.22           C  
ANISOU  118  CB  GLN A  19     3905   3941   3633    189    742     51       C  
ATOM    119  CG  GLN A  19     -15.918  12.824  -6.034  1.00 30.69           C  
ANISOU  119  CG  GLN A  19     3827   4076   3757    170    803    121       C  
ATOM    120  CD  GLN A  19     -15.131  13.022  -7.307  1.00 31.25           C  
ANISOU  120  CD  GLN A  19     3868   4229   3775    238    914    197       C  
ATOM    121  NE2 GLN A  19     -13.823  12.834  -7.218  1.00 32.09           N  
ANISOU  121  NE2 GLN A  19     3856   4421   3913    274    976    248       N  
ATOM    122  OE1 GLN A  19     -15.684  13.356  -8.355  1.00 31.09           O  
ANISOU  122  OE1 GLN A  19     3924   4203   3683    264    946    217       O  
ATOM    123  N   TYR A  20     -20.448  12.302  -5.103  1.00 27.56           N  
ANISOU  123  N   TYR A  20     3708   3431   3331     71    560    -54       N  
ATOM    124  CA  TYR A  20     -21.829  12.018  -5.401  1.00 28.17           C  
ANISOU  124  CA  TYR A  20     3861   3458   3384     63    502    -89       C  
ATOM    125  C   TYR A  20     -22.330  13.162  -6.243  1.00 28.65           C  
ANISOU  125  C   TYR A  20     3934   3527   3423     46    515    -53       C  
ATOM    126  O   TYR A  20     -22.175  14.325  -5.867  1.00 30.78           O  
ANISOU  126  O   TYR A  20     4156   3795   3741     -3    536    -10       O  
ATOM    127  CB  TYR A  20     -22.663  11.906  -4.128  1.00 28.18           C  
ANISOU  127  CB  TYR A  20     3848   3411   3446      7    449   -109       C  
ATOM    128  CG  TYR A  20     -22.308  10.712  -3.273  1.00 28.49           C  
ANISOU  128  CG  TYR A  20     3889   3433   3502     29    434   -134       C  
ATOM    129  CD1 TYR A  20     -21.231  10.763  -2.390  1.00 28.69           C  
ANISOU  129  CD1 TYR A  20     3855   3491   3554     35    457   -119       C  
ATOM    130  CD2 TYR A  20     -23.043   9.530  -3.344  1.00 28.90           C  
ANISOU  130  CD2 TYR A  20     4002   3429   3546     42    389   -168       C  
ATOM    131  CE1 TYR A  20     -20.899   9.672  -1.604  1.00 28.96           C  
ANISOU  131  CE1 TYR A  20     3897   3511   3595     70    443   -134       C  
ATOM    132  CE2 TYR A  20     -22.715   8.432  -2.557  1.00 28.29           C  
ANISOU  132  CE2 TYR A  20     3937   3322   3488     66    380   -179       C  
ATOM    133  CZ  TYR A  20     -21.645   8.512  -1.689  1.00 28.64           C  
ANISOU  133  CZ  TYR A  20     3928   3407   3546     87    411   -159       C  
ATOM    134  OH  TYR A  20     -21.304   7.439  -0.896  1.00 29.64           O  
ANISOU  134  OH  TYR A  20     4071   3508   3683    125    402   -161       O  
ATOM    135  N   TYR A  21     -22.927  12.831  -7.384  1.00 28.61           N  
ANISOU  135  N   TYR A  21     4004   3524   3342     94    494    -71       N  
ATOM    136  CA  TYR A  21     -23.376  13.838  -8.324  1.00 28.44           C  
ANISOU  136  CA  TYR A  21     4007   3519   3280    101    507    -29       C  
ATOM    137  C   TYR A  21     -24.496  13.286  -9.185  1.00 29.27           C  
ANISOU  137  C   TYR A  21     4194   3610   3315    138    431    -77       C  
ATOM    138  O   TYR A  21     -24.599  12.077  -9.401  1.00 29.05           O  
ANISOU  138  O   TYR A  21     4218   3564   3253    173    385   -142       O  
ATOM    139  CB  TYR A  21     -22.205  14.320  -9.189  1.00 29.03           C  
ANISOU  139  CB  TYR A  21     4070   3654   3304    150    604     34       C  
ATOM    140  CG  TYR A  21     -21.328  13.201  -9.718  1.00 29.67           C  
ANISOU  140  CG  TYR A  21     4179   3778   3314    240    642      8       C  
ATOM    141  CD1 TYR A  21     -21.603  12.590 -10.937  1.00 30.62           C  
ANISOU  141  CD1 TYR A  21     4402   3919   3312    337    630    -25       C  
ATOM    142  CD2 TYR A  21     -20.235  12.741  -8.985  1.00 29.77           C  
ANISOU  142  CD2 TYR A  21     4121   3812   3376    242    682     11       C  
ATOM    143  CE1 TYR A  21     -20.812  11.556 -11.420  1.00 32.13           C  
ANISOU  143  CE1 TYR A  21     4636   4143   3426    440    666    -59       C  
ATOM    144  CE2 TYR A  21     -19.445  11.708  -9.452  1.00 31.36           C  
ANISOU  144  CE2 TYR A  21     4351   4053   3511    343    721    -11       C  
ATOM    145  CZ  TYR A  21     -19.734  11.122 -10.671  1.00 32.23           C  
ANISOU  145  CZ  TYR A  21     4574   4175   3495    446    717    -48       C  
ATOM    146  OH  TYR A  21     -18.938  10.110 -11.137  1.00 34.12           O  
ANISOU  146  OH  TYR A  21     4855   4449   3658    566    759    -77       O  
ATOM    147  N   GLY A  22     -25.351  14.187  -9.651  1.00 29.44           N  
ANISOU  147  N   GLY A  22     4228   3633   3323    129    406    -47       N  
ATOM    148  CA  GLY A  22     -26.458  13.829 -10.524  1.00 29.51           C  
ANISOU  148  CA  GLY A  22     4303   3641   3268    163    318    -87       C  
ATOM    149  C   GLY A  22     -26.521  14.846 -11.619  1.00 30.30           C  
ANISOU  149  C   GLY A  22     4441   3783   3286    216    349    -27       C  
ATOM    150  O   GLY A  22     -25.654  15.713 -11.707  1.00 30.32           O  
ANISOU  150  O   GLY A  22     4420   3807   3292    220    447     48       O  
ATOM    151  N   GLU A  23     -27.560  14.764 -12.436  1.00 31.48           N  
ANISOU  151  N   GLU A  23     4645   3943   3372    252    261    -54       N  
ATOM    152  CA  GLU A  23     -27.640  15.604 -13.609  1.00 33.47           C  
ANISOU  152  CA  GLU A  23     4953   4242   3519    326    284      4       C  
ATOM    153  C   GLU A  23     -28.654  16.745 -13.503  1.00 33.81           C  
ANISOU  153  C   GLU A  23     4966   4277   3603    304    251     58       C  
ATOM    154  O   GLU A  23     -29.673  16.633 -12.823  1.00 34.84           O  
ANISOU  154  O   GLU A  23     5044   4378   3812    252    172     25       O  
ATOM    155  CB  GLU A  23     -27.843  14.749 -14.855  1.00 35.26           C  
ANISOU  155  CB  GLU A  23     5289   4506   3602    421    214    -61       C  
ATOM    156  CG AGLU A  23     -29.237  14.251 -15.113  0.65 36.57           C  
ANISOU  156  CG AGLU A  23     5476   4656   3760    410     53   -136       C  
ATOM    157  CD AGLU A  23     -29.270  13.335 -16.310  0.65 38.85           C  
ANISOU  157  CD AGLU A  23     5889   4969   3900    506    -26   -220       C  
ATOM    158  OE1AGLU A  23     -28.442  12.396 -16.375  0.65 38.25           O  
ANISOU  158  OE1AGLU A  23     5867   4880   3787    541      3   -276       O  
ATOM    159  OE2AGLU A  23     -30.121  13.557 -17.195  0.65 41.19           O1-
ANISOU  159  OE2AGLU A  23     6238   5300   4111    557   -124   -235       O1-
ATOM    160  N   ILE A  24     -28.312  17.857 -14.151  1.00 33.33           N  
ANISOU  160  N   ILE A  24     4934   4238   3492    350    326    152       N  
ATOM    161  CA  ILE A  24     -29.217  18.970 -14.382  1.00 32.69           C  
ANISOU  161  CA  ILE A  24     4855   4150   3413    368    299    213       C  
ATOM    162  C   ILE A  24     -29.154  19.273 -15.872  1.00 34.21           C  
ANISOU  162  C   ILE A  24     5145   4404   3448    480    312    264       C  
ATOM    163  O   ILE A  24     -28.196  18.891 -16.542  1.00 34.49           O  
ANISOU  163  O   ILE A  24     5231   4479   3391    533    381    276       O  
ATOM    164  CB  ILE A  24     -28.826  20.236 -13.570  1.00 32.71           C  
ANISOU  164  CB  ILE A  24     4808   4094   3523    311    387    296       C  
ATOM    165  CG1 ILE A  24     -27.424  20.754 -13.961  1.00 33.39           C  
ANISOU  165  CG1 ILE A  24     4910   4184   3591    315    519    383       C  
ATOM    166  CG2 ILE A  24     -28.904  19.940 -12.083  1.00 32.10           C  
ANISOU  166  CG2 ILE A  24     4650   3968   3578    220    371    240       C  
ATOM    167  CD1 ILE A  24     -26.940  21.964 -13.193  1.00 33.47           C  
ANISOU  167  CD1 ILE A  24     4878   4119   3721    242    590    457       C  
ATOM    168  N   GLY A  25     -30.173  19.955 -16.382  1.00 34.97           N  
ANISOU  168  N   GLY A  25     5266   4514   3504    530    248    299       N  
ATOM    169  CA  GLY A  25     -30.135  20.528 -17.722  1.00 36.40           C  
ANISOU  169  CA  GLY A  25     5544   4751   3535    645    272    376       C  
ATOM    170  C   GLY A  25     -29.955  22.031 -17.619  1.00 36.40           C  
ANISOU  170  C   GLY A  25     5539   4704   3585    642    370    512       C  
ATOM    171  O   GLY A  25     -30.458  22.652 -16.683  1.00 34.39           O  
ANISOU  171  O   GLY A  25     5222   4384   3459    579    355    521       O  
ATOM    172  N   ILE A  26     -29.229  22.621 -18.562  1.00 37.72           N  
ANISOU  172  N   ILE A  26     5776   4899   3653    714    475    623       N  
ATOM    173  CA  ILE A  26     -29.143  24.080 -18.664  1.00 38.21           C  
ANISOU  173  CA  ILE A  26     5856   4907   3754    720    559    768       C  
ATOM    174  C   ILE A  26     -29.375  24.455 -20.113  1.00 39.45           C  
ANISOU  174  C   ILE A  26     6125   5135   3727    866    568    856       C  
ATOM    175  O   ILE A  26     -28.672  23.965 -21.011  1.00 38.46           O  
ANISOU  175  O   ILE A  26     6061   5088   3464    941    628    877       O  
ATOM    176  CB  ILE A  26     -27.783  24.633 -18.195  1.00 39.02           C  
ANISOU  176  CB  ILE A  26     5916   4950   3960    633    712    857       C  
ATOM    177  CG1 ILE A  26     -27.456  24.128 -16.783  1.00 38.20           C  
ANISOU  177  CG1 ILE A  26     5709   4792   4013    504    694    759       C  
ATOM    178  CG2 ILE A  26     -27.775  26.166 -18.236  1.00 39.29           C  
ANISOU  178  CG2 ILE A  26     5975   4895   4058    623    783   1002       C  
ATOM    179  CD1 ILE A  26     -26.181  24.706 -16.202  1.00 38.96           C  
ANISOU  179  CD1 ILE A  26     5746   4825   4230    404    815    834       C  
ATOM    180  N   GLY A  27     -30.365  25.313 -20.332  1.00 39.95           N  
ANISOU  180  N   GLY A  27     6219   5178   3782    920    509    908       N  
ATOM    181  CA  GLY A  27     -30.665  25.839 -21.658  1.00 42.46           C  
ANISOU  181  CA  GLY A  27     6648   5557   3925   1068    514   1010       C  
ATOM    182  C   GLY A  27     -31.917  25.261 -22.273  1.00 44.05           C  
ANISOU  182  C   GLY A  27     6885   5847   4002   1169    334    917       C  
ATOM    183  O   GLY A  27     -32.563  24.379 -21.698  1.00 43.48           O  
ANISOU  183  O   GLY A  27     6744   5786   3989   1112    205    773       O  
ATOM    184  N   THR A  28     -32.244  25.786 -23.452  1.00 46.43           N  
ANISOU  184  N   THR A  28     7294   6210   4136   1316    324   1009       N  
ATOM    185  CA  THR A  28     -33.374  25.360 -24.261  1.00 47.53           C  
ANISOU  185  CA  THR A  28     7483   6448   4128   1434    146    939       C  
ATOM    186  C   THR A  28     -32.826  25.140 -25.675  1.00 49.96           C  
ANISOU  186  C   THR A  28     7936   6857   4186   1587    189    990       C  
ATOM    187  O   THR A  28     -32.521  26.120 -26.357  1.00 51.76           O  
ANISOU  187  O   THR A  28     8246   7091   4329   1680    301   1158       O  
ATOM    188  CB  THR A  28     -34.474  26.440 -24.270  1.00 48.27           C  
ANISOU  188  CB  THR A  28     7569   6519   4253   1495     80   1019       C  
ATOM    189  CG2 THR A  28     -35.583  26.110 -25.273  1.00 49.62           C  
ANISOU  189  CG2 THR A  28     7793   6808   4250   1637   -106    969       C  
ATOM    190  OG1 THR A  28     -35.045  26.543 -22.958  1.00 46.69           O  
ANISOU  190  OG1 THR A  28     7235   6239   4264   1375     37    958       O  
ATOM    191  N   PRO A  29     -32.657  23.888 -26.120  1.00 50.35           N  
ANISOU  191  N   PRO A  29     8030   6983   4116   1620    114    855       N  
ATOM    192  CA  PRO A  29     -32.934  22.671 -25.341  1.00 48.56           C  
ANISOU  192  CA  PRO A  29     7717   6735   3996   1505     -8    666       C  
ATOM    193  C   PRO A  29     -31.913  22.436 -24.220  1.00 47.44           C  
ANISOU  193  C   PRO A  29     7482   6510   4033   1354    129    658       C  
ATOM    194  O   PRO A  29     -30.828  23.009 -24.258  1.00 48.95           O  
ANISOU  194  O   PRO A  29     7685   6680   4231   1351    315    781       O  
ATOM    195  CB  PRO A  29     -32.850  21.561 -26.385  1.00 49.52           C  
ANISOU  195  CB  PRO A  29     7962   6952   3900   1620   -102    552       C  
ATOM    196  CG  PRO A  29     -31.929  22.091 -27.436  1.00 51.22           C  
ANISOU  196  CG  PRO A  29     8307   7233   3921   1767     63    694       C  
ATOM    197  CD  PRO A  29     -32.082  23.586 -27.446  1.00 51.43           C  
ANISOU  197  CD  PRO A  29     8319   7225   3995   1785    161    887       C  
ATOM    198  N   PRO A  30     -32.254  21.595 -23.229  1.00 45.49           N  
ANISOU  198  N   PRO A  30     7135   6216   3932   1229     36    521       N  
ATOM    199  CA  PRO A  30     -31.346  21.401 -22.096  1.00 44.65           C  
ANISOU  199  CA  PRO A  30     6938   6034   3993   1094    152    513       C  
ATOM    200  C   PRO A  30     -30.031  20.727 -22.476  1.00 44.93           C  
ANISOU  200  C   PRO A  30     7027   6102   3941   1126    269    507       C  
ATOM    201  O   PRO A  30     -30.030  19.694 -23.151  1.00 46.13           O  
ANISOU  201  O   PRO A  30     7260   6311   3954   1203    193    403       O  
ATOM    202  CB  PRO A  30     -32.152  20.518 -21.126  1.00 43.45           C  
ANISOU  202  CB  PRO A  30     6688   5843   3978    983      9    369       C  
ATOM    203  CG  PRO A  30     -33.212  19.890 -21.956  1.00 44.82           C  
ANISOU  203  CG  PRO A  30     6915   6082   4032   1060   -182    275       C  
ATOM    204  CD  PRO A  30     -33.495  20.813 -23.097  1.00 45.65           C  
ANISOU  204  CD  PRO A  30     7115   6253   3976   1205   -179    380       C  
ATOM    205  N   GLN A  31     -28.929  21.353 -22.078  1.00 43.98           N  
ANISOU  205  N   GLN A  31     6862   5946   3901   1074    449    620       N  
ATOM    206  CA  GLN A  31     -27.618  20.718 -22.078  1.00 43.48           C  
ANISOU  206  CA  GLN A  31     6795   5907   3817   1073    572    617       C  
ATOM    207  C   GLN A  31     -27.407  20.086 -20.709  1.00 40.74           C  
ANISOU  207  C   GLN A  31     6332   5488   3657    927    548    520       C  
ATOM    208  O   GLN A  31     -27.614  20.746 -19.700  1.00 39.79           O  
ANISOU  208  O   GLN A  31     6121   5290   3707    813    554    549       O  
ATOM    209  CB  GLN A  31     -26.531  21.744 -22.372  1.00 44.03           C  
ANISOU  209  CB  GLN A  31     6856   5983   3891   1085    774    804       C  
ATOM    210  CG  GLN A  31     -26.674  22.397 -23.736  1.00 45.62           C  
ANISOU  210  CG  GLN A  31     7178   6258   3897   1241    821    926       C  
ATOM    211  CD  GLN A  31     -25.722  23.560 -23.926  1.00 47.00           C  
ANISOU  211  CD  GLN A  31     7329   6414   4114   1226   1022   1137       C  
ATOM    212  NE2 GLN A  31     -26.216  24.640 -24.525  1.00 48.70           N  
ANISOU  212  NE2 GLN A  31     7609   6618   4276   1287   1039   1268       N  
ATOM    213  OE1 GLN A  31     -24.556  23.491 -23.542  1.00 46.91           O  
ANISOU  213  OE1 GLN A  31     7237   6398   4189   1159   1157   1189       O  
ATOM    214  N   THR A  32     -26.998  18.817 -20.682  1.00 41.17           N  
ANISOU  214  N   THR A  32     6404   5566   3673    942    521    406       N  
ATOM    215  CA  THR A  32     -26.912  18.028 -19.448  1.00 39.38           C  
ANISOU  215  CA  THR A  32     6085   5274   3600    822    477    304       C  
ATOM    216  C   THR A  32     -25.526  18.120 -18.818  1.00 37.81           C  
ANISOU  216  C   THR A  32     5807   5066   3493    766    633    367       C  
ATOM    217  O   THR A  32     -24.526  17.959 -19.509  1.00 38.74           O  
ANISOU  217  O   THR A  32     5959   5250   3511    852    747    419       O  
ATOM    218  CB  THR A  32     -27.241  16.544 -19.713  1.00 40.10           C  
ANISOU  218  CB  THR A  32     6245   5376   3613    866    352    145       C  
ATOM    219  CG2 THR A  32     -27.251  15.726 -18.422  1.00 39.58           C  
ANISOU  219  CG2 THR A  32     6091   5235   3711    743    305     54       C  
ATOM    220  OG1 THR A  32     -28.538  16.451 -20.292  1.00 42.86           O  
ANISOU  220  OG1 THR A  32     6654   5736   3891    904    187     83       O  
ATOM    221  N   PHE A  33     -25.481  18.360 -17.508  1.00 35.99           N  
ANISOU  221  N   PHE A  33     5466   4762   3447    631    632    360       N  
ATOM    222  CA  PHE A  33     -24.221  18.360 -16.736  1.00 35.66           C  
ANISOU  222  CA  PHE A  33     5330   4708   3511    563    745    399       C  
ATOM    223  C   PHE A  33     -24.332  17.516 -15.494  1.00 34.30           C  
ANISOU  223  C   PHE A  33     5093   4484   3456    475    673    290       C  
ATOM    224  O   PHE A  33     -25.378  17.503 -14.846  1.00 34.33           O  
ANISOU  224  O   PHE A  33     5081   4435   3529    416    568    232       O  
ATOM    225  CB  PHE A  33     -23.842  19.778 -16.318  1.00 35.33           C  
ANISOU  225  CB  PHE A  33     5218   4620   3582    482    833    528       C  
ATOM    226  CG  PHE A  33     -23.690  20.689 -17.470  1.00 35.89           C  
ANISOU  226  CG  PHE A  33     5350   4730   3556    559    919    661       C  
ATOM    227  CD1 PHE A  33     -24.803  21.318 -18.007  1.00 36.79           C  
ANISOU  227  CD1 PHE A  33     5537   4830   3609    605    851    683       C  
ATOM    228  CD2 PHE A  33     -22.463  20.861 -18.069  1.00 37.63           C  
ANISOU  228  CD2 PHE A  33     5552   5011   3733    599   1070    772       C  
ATOM    229  CE1 PHE A  33     -24.687  22.137 -19.107  1.00 38.19           C  
ANISOU  229  CE1 PHE A  33     5784   5044   3681    691    931    816       C  
ATOM    230  CE2 PHE A  33     -22.333  21.682 -19.177  1.00 39.55           C  
ANISOU  230  CE2 PHE A  33     5857   5294   3876    679   1163    913       C  
ATOM    231  CZ  PHE A  33     -23.453  22.314 -19.694  1.00 39.68           C  
ANISOU  231  CZ  PHE A  33     5962   5287   3825    727   1092    934       C  
ATOM    232  N   LYS A  34     -23.246  16.823 -15.168  1.00 34.39           N  
ANISOU  232  N   LYS A  34     5062   4515   3486    476    738    274       N  
ATOM    233  CA  LYS A  34     -23.114  16.129 -13.894  1.00 34.06           C  
ANISOU  233  CA  LYS A  34     4952   4427   3563    395    694    198       C  
ATOM    234  C   LYS A  34     -22.710  17.168 -12.863  1.00 32.72           C  
ANISOU  234  C   LYS A  34     4677   4214   3540    283    740    266       C  
ATOM    235  O   LYS A  34     -21.716  17.867 -13.063  1.00 33.60           O  
ANISOU  235  O   LYS A  34     4738   4351   3674    273    847    364       O  
ATOM    236  CB  LYS A  34     -22.047  15.032 -13.987  1.00 34.50           C  
ANISOU  236  CB  LYS A  34     5007   4525   3575    458    747    163       C  
ATOM    237  CG  LYS A  34     -22.371  13.961 -15.015  1.00 36.34           C  
ANISOU  237  CG  LYS A  34     5367   4786   3653    582    695     79       C  
ATOM    238  CD  LYS A  34     -21.166  13.081 -15.316  1.00 38.92           C  
ANISOU  238  CD  LYS A  34     5706   5167   3914    682    780     67       C  
ATOM    239  CE  LYS A  34     -21.395  12.220 -16.550  1.00 40.57           C  
ANISOU  239  CE  LYS A  34     6070   5407   3938    833    743     -7       C  
ATOM    240  NZ  LYS A  34     -20.130  11.621 -17.048  1.00 43.23           N1+
ANISOU  240  NZ  LYS A  34     6424   5819   4182    967    863      9       N1+
ATOM    241  N   VAL A  35     -23.466  17.275 -11.774  1.00 32.27           N  
ANISOU  241  N   VAL A  35     4585   4091   3582    201    661    217       N  
ATOM    242  CA  VAL A  35     -23.189  18.275 -10.732  1.00 32.27           C  
ANISOU  242  CA  VAL A  35     4509   4039   3711    104    683    259       C  
ATOM    243  C   VAL A  35     -23.255  17.708  -9.321  1.00 31.00           C  
ANISOU  243  C   VAL A  35     4296   3842   3640     42    629    184       C  
ATOM    244  O   VAL A  35     -24.066  16.836  -9.034  1.00 31.27           O  
ANISOU  244  O   VAL A  35     4354   3866   3660     53    555    110       O  
ATOM    245  CB  VAL A  35     -24.137  19.495 -10.814  1.00 32.74           C  
ANISOU  245  CB  VAL A  35     4597   4048   3793     84    657    303       C  
ATOM    246  CG1 VAL A  35     -24.012  20.183 -12.162  1.00 33.66           C  
ANISOU  246  CG1 VAL A  35     4769   4197   3822    148    719    398       C  
ATOM    247  CG2 VAL A  35     -25.586  19.104 -10.549  1.00 33.23           C  
ANISOU  247  CG2 VAL A  35     4688   4092   3845     96    550    230       C  
ATOM    248  N   VAL A  36     -22.389  18.214  -8.447  1.00 30.80           N  
ANISOU  248  N   VAL A  36     4197   3797   3707    -24    662    209       N  
ATOM    249  CA  VAL A  36     -22.491  17.957  -7.017  1.00 29.43           C  
ANISOU  249  CA  VAL A  36     3983   3588   3612    -78    609    149       C  
ATOM    250  C   VAL A  36     -23.531  18.922  -6.474  1.00 29.51           C  
ANISOU  250  C   VAL A  36     4013   3533   3664   -112    565    147       C  
ATOM    251  O   VAL A  36     -23.490  20.114  -6.771  1.00 29.80           O  
ANISOU  251  O   VAL A  36     4060   3534   3726   -133    591    205       O  
ATOM    252  CB  VAL A  36     -21.147  18.193  -6.294  1.00 30.23           C  
ANISOU  252  CB  VAL A  36     3998   3697   3789   -131    644    170       C  
ATOM    253  CG1 VAL A  36     -21.296  18.086  -4.779  1.00 29.50           C  
ANISOU  253  CG1 VAL A  36     3879   3568   3761   -176    581    109       C  
ATOM    254  CG2 VAL A  36     -20.113  17.195  -6.782  1.00 31.59           C  
ANISOU  254  CG2 VAL A  36     4138   3945   3920    -78    695    177       C  
ATOM    255  N   PHE A  37     -24.468  18.395  -5.695  1.00 29.89           N  
ANISOU  255  N   PHE A  37     4070   3567   3721   -110    504     87       N  
ATOM    256  CA  PHE A  37     -25.426  19.214  -4.969  1.00 30.03           C  
ANISOU  256  CA  PHE A  37     4097   3534   3777   -125    470     80       C  
ATOM    257  C   PHE A  37     -24.807  19.470  -3.597  1.00 30.02           C  
ANISOU  257  C   PHE A  37     4061   3503   3839   -170    463     52       C  
ATOM    258  O   PHE A  37     -24.717  18.572  -2.776  1.00 30.47           O  
ANISOU  258  O   PHE A  37     4097   3581   3900   -170    443      9       O  
ATOM    259  CB  PHE A  37     -26.772  18.505  -4.899  1.00 29.48           C  
ANISOU  259  CB  PHE A  37     4039   3479   3683    -94    419     46       C  
ATOM    260  CG  PHE A  37     -27.423  18.333  -6.246  1.00 29.86           C  
ANISOU  260  CG  PHE A  37     4123   3555   3665    -51    399     64       C  
ATOM    261  CD1 PHE A  37     -27.152  17.213  -7.032  1.00 29.87           C  
ANISOU  261  CD1 PHE A  37     4147   3593   3609    -25    388     38       C  
ATOM    262  CD2 PHE A  37     -28.283  19.304  -6.745  1.00 29.36           C  
ANISOU  262  CD2 PHE A  37     4084   3480   3590    -22    387    102       C  
ATOM    263  CE1 PHE A  37     -27.754  17.055  -8.277  1.00 30.90           C  
ANISOU  263  CE1 PHE A  37     4325   3751   3664     22    353     41       C  
ATOM    264  CE2 PHE A  37     -28.890  19.149  -7.978  1.00 30.55           C  
ANISOU  264  CE2 PHE A  37     4270   3665   3669     26    355    115       C  
ATOM    265  CZ  PHE A  37     -28.623  18.024  -8.751  1.00 31.08           C  
ANISOU  265  CZ  PHE A  37     4362   3772   3672     47    334     81       C  
ATOM    266  N   ASP A  38     -24.338  20.697  -3.386  1.00 30.95           N  
ANISOU  266  N   ASP A  38     4182   3568   4008   -208    474     77       N  
ATOM    267  CA  ASP A  38     -23.395  21.015  -2.308  1.00 30.86           C  
ANISOU  267  CA  ASP A  38     4137   3531   4057   -261    457     50       C  
ATOM    268  C   ASP A  38     -24.017  21.976  -1.291  1.00 29.97           C  
ANISOU  268  C   ASP A  38     4068   3345   3974   -263    415     13       C  
ATOM    269  O   ASP A  38     -24.153  23.168  -1.562  1.00 30.03           O  
ANISOU  269  O   ASP A  38     4116   3279   4014   -278    418     41       O  
ATOM    270  CB  ASP A  38     -22.129  21.631  -2.921  1.00 30.82           C  
ANISOU  270  CB  ASP A  38     4091   3516   4102   -318    496    109       C  
ATOM    271  CG  ASP A  38     -21.119  22.111  -1.873  1.00 31.36           C  
ANISOU  271  CG  ASP A  38     4113   3550   4251   -389    457     81       C  
ATOM    272  OD1 ASP A  38     -21.050  21.555  -0.764  1.00 31.55           O  
ANISOU  272  OD1 ASP A  38     4125   3593   4269   -380    408     14       O  
ATOM    273  OD2 ASP A  38     -20.376  23.060  -2.176  1.00 33.15           O1-
ANISOU  273  OD2 ASP A  38     4316   3729   4550   -457    471    131       O1-
ATOM    274  N   THR A  39     -24.365  21.460  -0.117  1.00 29.11           N  
ANISOU  274  N   THR A  39     3960   3251   3848   -237    381    -45       N  
ATOM    275  CA  THR A  39     -24.900  22.297   0.956  1.00 29.34           C  
ANISOU  275  CA  THR A  39     4040   3221   3884   -216    346    -89       C  
ATOM    276  C   THR A  39     -23.863  23.215   1.594  1.00 29.83           C  
ANISOU  276  C   THR A  39     4113   3214   4005   -275    302   -121       C  
ATOM    277  O   THR A  39     -24.232  24.167   2.276  1.00 32.48           O  
ANISOU  277  O   THR A  39     4515   3474   4349   -257    268   -161       O  
ATOM    278  CB  THR A  39     -25.604  21.469   2.047  1.00 28.27           C  
ANISOU  278  CB  THR A  39     3906   3133   3700   -157    334   -130       C  
ATOM    279  CG2 THR A  39     -26.824  20.788   1.465  1.00 27.94           C  
ANISOU  279  CG2 THR A  39     3851   3137   3625   -112    364    -95       C  
ATOM    280  OG1 THR A  39     -24.713  20.492   2.588  1.00 26.10           O  
ANISOU  280  OG1 THR A  39     3588   2908   3419   -176    321   -152       O  
ATOM    281  N   GLY A  40     -22.581  22.953   1.360  1.00 30.39           N  
ANISOU  281  N   GLY A  40     4117   3309   4118   -343    300   -105       N  
ATOM    282  CA  GLY A  40     -21.506  23.829   1.823  1.00 31.13           C  
ANISOU  282  CA  GLY A  40     4196   3338   4291   -424    247   -126       C  
ATOM    283  C   GLY A  40     -21.303  25.118   1.039  1.00 32.57           C  
ANISOU  283  C   GLY A  40     4403   3420   4550   -487    261    -71       C  
ATOM    284  O   GLY A  40     -20.562  25.984   1.483  1.00 34.87           O  
ANISOU  284  O   GLY A  40     4695   3629   4924   -565    204    -92       O  
ATOM    285  N   SER A  41     -21.944  25.259  -0.120  1.00 32.19           N  
ANISOU  285  N   SER A  41     4378   3372   4479   -457    329      1       N  
ATOM    286  CA  SER A  41     -21.833  26.482  -0.927  1.00 33.08           C  
ANISOU  286  CA  SER A  41     4526   3386   4655   -503    354     73       C  
ATOM    287  C   SER A  41     -23.186  26.833  -1.529  1.00 32.81           C  
ANISOU  287  C   SER A  41     4576   3328   4562   -415    386    102       C  
ATOM    288  O   SER A  41     -24.148  26.086  -1.365  1.00 32.59           O  
ANISOU  288  O   SER A  41     4558   3370   4454   -332    388     69       O  
ATOM    289  CB  SER A  41     -20.797  26.284  -2.033  1.00 33.91           C  
ANISOU  289  CB  SER A  41     4543   3541   4798   -564    423    173       C  
ATOM    290  OG  SER A  41     -21.225  25.282  -2.945  1.00 32.98           O  
ANISOU  290  OG  SER A  41     4411   3533   4586   -488    487    210       O  
ATOM    291  N   SER A  42     -23.262  27.971  -2.213  1.00 32.96           N  
ANISOU  291  N   SER A  42     4648   3248   4627   -435    409    170       N  
ATOM    292  CA  SER A  42     -24.546  28.514  -2.676  1.00 33.07           C  
ANISOU  292  CA  SER A  42     4748   3224   4591   -342    425    197       C  
ATOM    293  C   SER A  42     -24.590  29.015  -4.120  1.00 34.52           C  
ANISOU  293  C   SER A  42     4951   3393   4769   -334    491    320       C  
ATOM    294  O   SER A  42     -25.631  29.524  -4.539  1.00 35.49           O  
ANISOU  294  O   SER A  42     5146   3486   4853   -250    497    348       O  
ATOM    295  CB  SER A  42     -24.985  29.650  -1.743  1.00 33.42           C  
ANISOU  295  CB  SER A  42     4891   3128   4676   -323    367    136       C  
ATOM    296  OG  SER A  42     -24.831  29.274  -0.387  1.00 33.34           O  
ANISOU  296  OG  SER A  42     4876   3131   4659   -324    305     25       O  
ATOM    297  N   ASN A  43     -23.505  28.860  -4.883  1.00 35.13           N  
ANISOU  297  N   ASN A  43     4966   3503   4879   -406    545    400       N  
ATOM    298  CA  ASN A  43     -23.502  29.210  -6.307  1.00 35.69           C  
ANISOU  298  CA  ASN A  43     5057   3584   4921   -383    623    529       C  
ATOM    299  C   ASN A  43     -23.719  27.997  -7.204  1.00 35.11           C  
ANISOU  299  C   ASN A  43     4944   3667   4727   -310    664    546       C  
ATOM    300  O   ASN A  43     -23.333  26.876  -6.858  1.00 35.19           O  
ANISOU  300  O   ASN A  43     4886   3772   4712   -317    654    485       O  
ATOM    301  CB  ASN A  43     -22.194  29.883  -6.686  1.00 36.69           C  
ANISOU  301  CB  ASN A  43     5138   3647   5152   -498    674    628       C  
ATOM    302  CG  ASN A  43     -22.049  31.253  -6.065  1.00 37.52           C  
ANISOU  302  CG  ASN A  43     5308   3564   5384   -575    627    628       C  
ATOM    303  ND2 ASN A  43     -22.275  32.284  -6.857  1.00 39.06           N  
ANISOU  303  ND2 ASN A  43     5578   3657   5603   -567    672    740       N  
ATOM    304  OD1 ASN A  43     -21.729  31.382  -4.887  1.00 37.72           O  
ANISOU  304  OD1 ASN A  43     5324   3529   5479   -636    546    528       O  
ATOM    305  N   VAL A  44     -24.355  28.224  -8.350  1.00 34.98           N  
ANISOU  305  N   VAL A  44     4983   3673   4632   -230    703    625       N  
ATOM    306  CA  VAL A  44     -24.424  27.224  -9.404  1.00 34.52           C  
ANISOU  306  CA  VAL A  44     4909   3751   4455   -160    740    650       C  
ATOM    307  C   VAL A  44     -23.368  27.593 -10.435  1.00 36.24           C  
ANISOU  307  C   VAL A  44     5111   3982   4675   -186    842    784       C  
ATOM    308  O   VAL A  44     -23.234  28.767 -10.812  1.00 37.12           O  
ANISOU  308  O   VAL A  44     5267   3999   4838   -211    883    888       O  
ATOM    309  CB  VAL A  44     -25.806  27.167 -10.077  1.00 34.93           C  
ANISOU  309  CB  VAL A  44     5030   3839   4401    -43    705    650       C  
ATOM    310  CG1 VAL A  44     -25.812  26.150 -11.218  1.00 34.87           C  
ANISOU  310  CG1 VAL A  44     5022   3963   4263     28    727    665       C  
ATOM    311  CG2 VAL A  44     -26.882  26.841  -9.046  1.00 34.07           C  
ANISOU  311  CG2 VAL A  44     4916   3726   4303    -18    618    538       C  
ATOM    312  N   TRP A  45     -22.606  26.596 -10.874  1.00 35.82           N  
ANISOU  312  N   TRP A  45     4997   4044   4569   -176    890    788       N  
ATOM    313  CA  TRP A  45     -21.760  26.757 -12.039  1.00 37.66           C  
ANISOU  313  CA  TRP A  45     5218   4329   4762   -160   1005    924       C  
ATOM    314  C   TRP A  45     -21.523  25.445 -12.758  1.00 36.76           C  
ANISOU  314  C   TRP A  45     5089   4365   4514    -70   1038    898       C  
ATOM    315  O   TRP A  45     -21.652  24.363 -12.180  1.00 35.12           O  
ANISOU  315  O   TRP A  45     4853   4206   4285    -58    978    778       O  
ATOM    316  CB  TRP A  45     -20.415  27.409 -11.679  1.00 38.69           C  
ANISOU  316  CB  TRP A  45     5254   4403   5040   -289   1067   1006       C  
ATOM    317  CG  TRP A  45     -19.547  26.586 -10.769  1.00 39.27           C  
ANISOU  317  CG  TRP A  45     5215   4527   5178   -354   1042    923       C  
ATOM    318  CD1 TRP A  45     -19.499  26.656  -9.414  1.00 38.39           C  
ANISOU  318  CD1 TRP A  45     5068   4346   5170   -437    948    818       C  
ATOM    319  CD2 TRP A  45     -18.608  25.567 -11.151  1.00 40.03           C  
ANISOU  319  CD2 TRP A  45     5225   4757   5227   -323   1110    939       C  
ATOM    320  CE2 TRP A  45     -18.029  25.069  -9.965  1.00 39.53           C  
ANISOU  320  CE2 TRP A  45     5069   4696   5252   -395   1048    845       C  
ATOM    321  CE3 TRP A  45     -18.216  25.015 -12.378  1.00 41.04           C  
ANISOU  321  CE3 TRP A  45     5353   5007   5234   -224   1217   1020       C  
ATOM    322  NE1 TRP A  45     -18.591  25.752  -8.921  1.00 38.98           N  
ANISOU  322  NE1 TRP A  45     5037   4504   5269   -465    947    773       N  
ATOM    323  CZ2 TRP A  45     -17.064  24.049  -9.967  1.00 39.87           C  
ANISOU  323  CZ2 TRP A  45     5013   4857   5278   -374   1090    837       C  
ATOM    324  CZ3 TRP A  45     -17.252  24.005 -12.383  1.00 41.68           C  
ANISOU  324  CZ3 TRP A  45     5340   5202   5294   -198   1265   1006       C  
ATOM    325  CH2 TRP A  45     -16.691  23.531 -11.181  1.00 40.48           C  
ANISOU  325  CH2 TRP A  45     5089   5046   5243   -274   1201    917       C  
ATOM    326  N   VAL A  46     -21.177  25.581 -14.033  1.00 36.99           N  
ANISOU  326  N   VAL A  46     5149   4458   4447      1   1138   1017       N  
ATOM    327  CA  VAL A  46     -20.732  24.489 -14.878  1.00 37.11           C  
ANISOU  327  CA  VAL A  46     5163   4611   4324    101   1195   1014       C  
ATOM    328  C   VAL A  46     -19.584  25.037 -15.719  1.00 38.33           C  
ANISOU  328  C   VAL A  46     5274   4807   4480    102   1353   1190       C  
ATOM    329  O   VAL A  46     -19.447  26.253 -15.832  1.00 38.50           O  
ANISOU  329  O   VAL A  46     5297   4742   4586     37   1402   1314       O  
ATOM    330  CB  VAL A  46     -21.877  23.944 -15.772  1.00 37.23           C  
ANISOU  330  CB  VAL A  46     5300   4686   4158    242   1136    962       C  
ATOM    331  CG1 VAL A  46     -22.990  23.360 -14.913  1.00 35.48           C  
ANISOU  331  CG1 VAL A  46     5093   4429   3958    228    987    803       C  
ATOM    332  CG2 VAL A  46     -22.442  25.020 -16.695  1.00 38.47           C  
ANISOU  332  CG2 VAL A  46     5547   4814   4253    300   1168   1082       C  
ATOM    333  N   PRO A  47     -18.742  24.154 -16.288  1.00 38.75           N  
ANISOU  333  N   PRO A  47     5288   4988   4446    176   1440   1210       N  
ATOM    334  CA  PRO A  47     -17.692  24.644 -17.169  1.00 40.34           C  
ANISOU  334  CA  PRO A  47     5440   5251   4635    195   1610   1396       C  
ATOM    335  C   PRO A  47     -18.272  25.242 -18.461  1.00 41.81           C  
ANISOU  335  C   PRO A  47     5756   5457   4671    310   1670   1511       C  
ATOM    336  O   PRO A  47     -19.292  24.759 -18.964  1.00 41.08           O  
ANISOU  336  O   PRO A  47     5789   5397   4420    429   1589   1423       O  
ATOM    337  CB  PRO A  47     -16.858  23.386 -17.464  1.00 40.22           C  
ANISOU  337  CB  PRO A  47     5373   5381   4527    289   1675   1360       C  
ATOM    338  CG  PRO A  47     -17.296  22.369 -16.486  1.00 38.64           C  
ANISOU  338  CG  PRO A  47     5172   5162   4348    273   1533   1163       C  
ATOM    339  CD  PRO A  47     -18.730  22.686 -16.214  1.00 37.70           C  
ANISOU  339  CD  PRO A  47     5161   4946   4217    259   1395   1074       C  
ATOM    340  N   SER A  48     -17.622  26.286 -18.969  1.00 43.74           N  
ANISOU  340  N   SER A  48     5966   5679   4974    269   1804   1711       N  
ATOM    341  CA  SER A  48     -18.066  27.020 -20.163  1.00 45.75           C  
ANISOU  341  CA  SER A  48     6341   5942   5100    372   1878   1857       C  
ATOM    342  C   SER A  48     -17.356  26.557 -21.417  1.00 47.74           C  
ANISOU  342  C   SER A  48     6608   6361   5170    526   2042   1976       C  
ATOM    343  O   SER A  48     -16.185  26.202 -21.360  1.00 49.77           O  
ANISOU  343  O   SER A  48     6737   6696   5477    501   2156   2035       O  
ATOM    344  CB  SER A  48     -17.745  28.510 -19.993  1.00 46.69           C  
ANISOU  344  CB  SER A  48     6422   5920   5398    234   1943   2030       C  
ATOM    345  OG  SER A  48     -18.178  29.281 -21.107  1.00 47.72           O  
ANISOU  345  OG  SER A  48     6673   6046   5411    334   2019   2188       O  
ATOM    346  N   SER A  49     -18.035  26.638 -22.562  1.00 49.40           N  
ANISOU  346  N   SER A  49     6972   6629   5167    692   2061   2024       N  
ATOM    347  CA  SER A  49     -17.383  26.462 -23.877  1.00 52.30           C  
ANISOU  347  CA  SER A  49     7379   7150   5342    858   2240   2177       C  
ATOM    348  C   SER A  49     -16.303  27.521 -24.179  1.00 55.06           C  
ANISOU  348  C   SER A  49     7622   7485   5812    776   2446   2447       C  
ATOM    349  O   SER A  49     -15.516  27.355 -25.113  1.00 56.92           O  
ANISOU  349  O   SER A  49     7843   7860   5921    894   2629   2596       O  
ATOM    350  CB  SER A  49     -18.424  26.484 -24.997  1.00 53.04           C  
ANISOU  350  CB  SER A  49     7674   7296   5183   1049   2196   2176       C  
ATOM    351  OG  SER A  49     -19.039  27.757 -25.087  1.00 54.28           O  
ANISOU  351  OG  SER A  49     7887   7331   5404    998   2182   2294       O  
ATOM    352  N   LYS A  50     -16.282  28.605 -23.402  1.00 55.53           N  
ANISOU  352  N   LYS A  50     7612   7373   6113    579   2418   2512       N  
ATOM    353  CA  LYS A  50     -15.227  29.612 -23.472  1.00 58.47           C  
ANISOU  353  CA  LYS A  50     7858   7695   6660    449   2586   2755       C  
ATOM    354  C   LYS A  50     -14.025  29.268 -22.579  1.00 58.89           C  
ANISOU  354  C   LYS A  50     7690   7766   6919    294   2620   2739       C  
ATOM    355  O   LYS A  50     -13.065  30.036 -22.524  1.00 61.40           O  
ANISOU  355  O   LYS A  50     7868   8044   7417    158   2744   2930       O  
ATOM    356  CB  LYS A  50     -15.802  30.994 -23.137  1.00 59.56           C  
ANISOU  356  CB  LYS A  50     8052   7621   6957    319   2529   2833       C  
ATOM    357  CG  LYS A  50     -17.121  31.254 -23.859  1.00 60.49           C  
ANISOU  357  CG  LYS A  50     8382   7722   6877    478   2458   2814       C  
ATOM    358  CD  LYS A  50     -17.445  32.718 -24.068  1.00 63.20           C  
ANISOU  358  CD  LYS A  50     8799   7895   7317    418   2492   2994       C  
ATOM    359  CE  LYS A  50     -18.603  32.868 -25.051  1.00 64.70           C  
ANISOU  359  CE  LYS A  50     9193   8124   7264    624   2454   3012       C  
ATOM    360  NZ  LYS A  50     -19.823  32.098 -24.651  1.00 62.04           N1+
ANISOU  360  NZ  LYS A  50     8938   7810   6823    704   2239   2748       N1+
ATOM    361  N   CYS A  51     -14.062  28.112 -21.908  1.00 58.00           N  
ANISOU  361  N   CYS A  51     7540   7714   6781    315   2508   2521       N  
ATOM    362  CA  CYS A  51     -12.894  27.583 -21.198  1.00 58.50           C  
ANISOU  362  CA  CYS A  51     7399   7836   6990    219   2545   2503       C  
ATOM    363  C   CYS A  51     -11.828  27.080 -22.176  1.00 61.52           C  
ANISOU  363  C   CYS A  51     7700   8420   7253    356   2762   2659       C  
ATOM    364  O   CYS A  51     -12.097  26.214 -23.017  1.00 61.46           O  
ANISOU  364  O   CYS A  51     7811   8551   6988    576   2800   2608       O  
ATOM    365  CB  CYS A  51     -13.288  26.445 -20.258  1.00 56.16           C  
ANISOU  365  CB  CYS A  51     7108   7549   6680    229   2371   2236       C  
ATOM    366  SG  CYS A  51     -11.970  25.969 -19.113  1.00 56.12           S  
ANISOU  366  SG  CYS A  51     6852   7578   6891     84   2370   2199       S  
ATOM    367  N   SER A  52     -10.631  27.653 -22.065  1.00 64.03           N  
ANISOU  367  N   SER A  52     7817   8751   7759    226   2902   2851       N  
ATOM    368  CA  SER A  52      -9.445  27.188 -22.780  1.00 66.48           C  
ANISOU  368  CA  SER A  52     7993   9261   8006    331   3118   3010       C  
ATOM    369  C   SER A  52      -9.224  25.675 -22.626  1.00 66.95           C  
ANISOU  369  C   SER A  52     8041   9471   7925    486   3084   2825       C  
ATOM    370  O   SER A  52      -9.373  25.127 -21.527  1.00 63.76           O  
ANISOU  370  O   SER A  52     7596   9007   7620    402   2914   2624       O  
ATOM    371  CB  SER A  52      -8.216  27.929 -22.248  1.00 67.60           C  
ANISOU  371  CB  SER A  52     7869   9370   8446    108   3207   3189       C  
ATOM    372  OG  SER A  52      -7.017  27.347 -22.717  1.00 70.26           O  
ANISOU  372  OG  SER A  52     8032   9914   8750    201   3401   3320       O  
ATOM    373  N   ARG A  53      -8.839  25.018 -23.721  1.00 69.95           N  
ANISOU  373  N   ARG A  53     8462  10042   8073    720   3252   2901       N  
ATOM    374  CA  ARG A  53      -8.510  23.582 -23.696  1.00 70.81           C  
ANISOU  374  CA  ARG A  53     8569  10295   8041    891   3246   2747       C  
ATOM    375  C   ARG A  53      -7.105  23.298 -23.143  1.00 71.00           C  
ANISOU  375  C   ARG A  53     8314  10417   8243    820   3346   2826       C  
ATOM    376  O   ARG A  53      -6.698  22.137 -23.072  1.00 71.77           O  
ANISOU  376  O   ARG A  53     8388  10634   8244    963   3355   2717       O  
ATOM    377  CB  ARG A  53      -8.669  22.948 -25.092  1.00 74.12           C  
ANISOU  377  CB  ARG A  53     9165  10878   8120   1196   3375   2775       C  
ATOM    378  CG  ARG A  53     -10.020  23.188 -25.770  1.00 75.41           C  
ANISOU  378  CG  ARG A  53     9598  10970   8081   1292   3276   2706       C  
ATOM    379  CD  ARG A  53     -11.218  22.695 -24.952  1.00 73.70           C  
ANISOU  379  CD  ARG A  53     9510  10613   7878   1232   2997   2421       C  
ATOM    380  NE  ARG A  53     -12.238  23.745 -24.823  1.00 74.32           N  
ANISOU  380  NE  ARG A  53     9682  10532   8024   1110   2887   2437       N  
ATOM    381  CZ  ARG A  53     -13.272  23.946 -25.648  1.00 75.07           C  
ANISOU  381  CZ  ARG A  53     9987  10615   7920   1235   2837   2421       C  
ATOM    382  NH1 ARG A  53     -13.499  23.157 -26.703  1.00 77.77           N1+
ANISOU  382  NH1 ARG A  53    10491  11092   7965   1487   2870   2372       N1+
ATOM    383  NH2 ARG A  53     -14.104  24.954 -25.407  1.00 73.40           N  
ANISOU  383  NH2 ARG A  53     9830  10254   7803   1115   2743   2447       N  
ATOM    384  N   LEU A  54      -6.367  24.348 -22.772  1.00 70.63           N  
ANISOU  384  N   LEU A  54     8059  10319   8458    603   3416   3017       N  
ATOM    385  CA  LEU A  54      -5.107  24.211 -22.035  1.00 69.87           C  
ANISOU  385  CA  LEU A  54     7672  10289   8585    482   3460   3079       C  
ATOM    386  C   LEU A  54      -5.334  23.931 -20.550  1.00 66.73           C  
ANISOU  386  C   LEU A  54     7224   9762   8366    313   3213   2852       C  
ATOM    387  O   LEU A  54      -4.418  23.474 -19.865  1.00 67.21           O  
ANISOU  387  O   LEU A  54     7079   9897   8560    263   3206   2836       O  
ATOM    388  CB  LEU A  54      -4.254  25.462 -22.205  1.00 72.46           C  
ANISOU  388  CB  LEU A  54     7791  10599   9141    296   3612   3370       C  
ATOM    389  CG  LEU A  54      -3.862  25.754 -23.656  1.00 75.18           C  
ANISOU  389  CG  LEU A  54     8150  11093   9320    463   3892   3638       C  
ATOM    390  CD1 LEU A  54      -3.324  27.163 -23.766  1.00 77.30           C  
ANISOU  390  CD1 LEU A  54     8259  11276   9833    240   4006   3920       C  
ATOM    391  CD2 LEU A  54      -2.844  24.743 -24.168  1.00 76.91           C  
ANISOU  391  CD2 LEU A  54     8238  11572   9411    680   4082   3702       C  
ATOM    392  N   TYR A  55      -6.530  24.245 -20.053  1.00 63.18           N  
ANISOU  392  N   TYR A  55     6955   9129   7919    231   3018   2692       N  
ATOM    393  CA  TYR A  55      -7.037  23.641 -18.829  1.00 60.69           C  
ANISOU  393  CA  TYR A  55     6675   8721   7663    165   2788   2436       C  
ATOM    394  C   TYR A  55      -7.504  22.240 -19.212  1.00 58.87           C  
ANISOU  394  C   TYR A  55     6603   8591   7173    410   2764   2266       C  
ATOM    395  O   TYR A  55      -8.519  22.080 -19.893  1.00 56.91           O  
ANISOU  395  O   TYR A  55     6579   8319   6724    537   2735   2199       O  
ATOM    396  CB  TYR A  55      -8.198  24.445 -18.226  1.00 59.41           C  
ANISOU  396  CB  TYR A  55     6654   8341   7576     18   2606   2334       C  
ATOM    397  CG  TYR A  55      -7.770  25.753 -17.594  1.00 61.21           C  
ANISOU  397  CG  TYR A  55     6743   8430   8084   -239   2579   2450       C  
ATOM    398  CD1 TYR A  55      -6.988  25.766 -16.433  1.00 61.71           C  
ANISOU  398  CD1 TYR A  55     6608   8466   8371   -407   2488   2405       C  
ATOM    399  CD2 TYR A  55      -8.142  26.980 -18.152  1.00 62.78           C  
ANISOU  399  CD2 TYR A  55     7015   8515   8323   -312   2634   2603       C  
ATOM    400  CE1 TYR A  55      -6.586  26.964 -15.852  1.00 63.44           C  
ANISOU  400  CE1 TYR A  55     6708   8544   8850   -650   2443   2498       C  
ATOM    401  CE2 TYR A  55      -7.742  28.182 -17.579  1.00 64.28           C  
ANISOU  401  CE2 TYR A  55     7091   8553   8780   -554   2601   2705       C  
ATOM    402  CZ  TYR A  55      -6.969  28.169 -16.430  1.00 64.58           C  
ANISOU  402  CZ  TYR A  55     6936   8561   9040   -727   2500   2645       C  
ATOM    403  OH  TYR A  55      -6.573  29.354 -15.862  1.00 66.87           O  
ANISOU  403  OH  TYR A  55     7123   8687   9595   -971   2447   2731       O  
ATOM    404  N   THR A  56      -6.751  21.231 -18.787  1.00 58.03           N  
ANISOU  404  N   THR A  56     6381   8593   7073    479   2770   2197       N  
ATOM    405  CA  THR A  56      -7.064  19.848 -19.130  1.00 56.80           C  
ANISOU  405  CA  THR A  56     6372   8522   6687    712   2751   2038       C  
ATOM    406  C   THR A  56      -8.455  19.454 -18.658  1.00 53.77           C  
ANISOU  406  C   THR A  56     6204   7993   6230    704   2535   1807       C  
ATOM    407  O   THR A  56      -9.129  18.693 -19.340  1.00 53.78           O  
ANISOU  407  O   THR A  56     6401   8022   6010    885   2516   1705       O  
ATOM    408  CB  THR A  56      -6.022  18.862 -18.565  1.00 56.88           C  
ANISOU  408  CB  THR A  56     6215   8648   6748    772   2773   1997       C  
ATOM    409  CG2 THR A  56      -6.163  17.496 -19.219  1.00 56.85           C  
ANISOU  409  CG2 THR A  56     6368   8743   6487   1049   2807   1880       C  
ATOM    410  OG1 THR A  56      -4.705  19.365 -18.809  1.00 58.36           O  
ANISOU  410  OG1 THR A  56     6150   8963   7060    734   2957   2224       O  
ATOM    411  N   ALA A  57      -8.900  19.998 -17.524  1.00 52.10           N  
ANISOU  411  N   ALA A  57     5959   7631   6203    497   2373   1730       N  
ATOM    412  CA  ALA A  57     -10.265  19.758 -17.030  1.00 50.12           C  
ANISOU  412  CA  ALA A  57     5893   7245   5904    475   2179   1535       C  
ATOM    413  C   ALA A  57     -11.371  20.170 -18.013  1.00 50.54           C  
ANISOU  413  C   ALA A  57     6150   7256   5795    552   2178   1546       C  
ATOM    414  O   ALA A  57     -12.459  19.589 -17.990  1.00 48.74           O  
ANISOU  414  O   ALA A  57     6089   6975   5455    614   2048   1384       O  
ATOM    415  CB  ALA A  57     -10.478  20.440 -15.682  1.00 48.67           C  
ANISOU  415  CB  ALA A  57     5632   6917   5943    250   2031   1478       C  
ATOM    416  N   CYS A  58     -11.097  21.157 -18.864  1.00 52.29           N  
ANISOU  416  N   CYS A  58     6352   7503   6009    546   2318   1741       N  
ATOM    417  CA  CYS A  58     -12.067  21.611 -19.862  1.00 53.62           C  
ANISOU  417  CA  CYS A  58     6710   7647   6015    634   2327   1775       C  
ATOM    418  C   CYS A  58     -12.047  20.797 -21.162  1.00 55.13           C  
ANISOU  418  C   CYS A  58     7031   7987   5929    890   2430   1783       C  
ATOM    419  O   CYS A  58     -12.887  21.010 -22.038  1.00 56.41           O  
ANISOU  419  O   CYS A  58     7366   8144   5921    993   2419   1789       O  
ATOM    420  CB  CYS A  58     -11.905  23.120 -20.109  1.00 54.91           C  
ANISOU  420  CB  CYS A  58     6818   7741   6301    505   2414   1982       C  
ATOM    421  SG  CYS A  58     -12.415  24.059 -18.639  1.00 54.11           S  
ANISOU  421  SG  CYS A  58     6666   7423   6470    239   2231   1906       S  
ATOM    422  N   VAL A  59     -11.100  19.870 -21.286  1.00 56.67           N  
ANISOU  422  N   VAL A  59     7148   8313   6071   1005   2525   1779       N  
ATOM    423  CA  VAL A  59     -11.138  18.851 -22.336  1.00 57.55           C  
ANISOU  423  CA  VAL A  59     7409   8549   5907   1268   2585   1723       C  
ATOM    424  C   VAL A  59     -11.988  17.655 -21.879  1.00 55.33           C  
ANISOU  424  C   VAL A  59     7271   8202   5550   1322   2385   1459       C  
ATOM    425  O   VAL A  59     -12.750  17.115 -22.668  1.00 54.75           O  
ANISOU  425  O   VAL A  59     7399   8141   5260   1479   2329   1360       O  
ATOM    426  CB  VAL A  59      -9.720  18.387 -22.732  1.00 60.48           C  
ANISOU  426  CB  VAL A  59     7639   9095   6245   1394   2792   1846       C  
ATOM    427  CG1 VAL A  59      -9.781  17.320 -23.826  1.00 62.50           C  
ANISOU  427  CG1 VAL A  59     8078   9472   6196   1690   2851   1773       C  
ATOM    428  CG2 VAL A  59      -8.879  19.578 -23.196  1.00 62.67           C  
ANISOU  428  CG2 VAL A  59     7757   9437   6616   1326   2999   2129       C  
ATOM    429  N   TYR A  60     -11.867  17.258 -20.611  1.00 54.17           N  
ANISOU  429  N   TYR A  60     7020   7981   5579   1190   2272   1349       N  
ATOM    430  CA  TYR A  60     -12.511  16.028 -20.106  1.00 54.42           C  
ANISOU  430  CA  TYR A  60     7164   7953   5559   1238   2104   1120       C  
ATOM    431  C   TYR A  60     -13.847  16.269 -19.361  1.00 50.35           C  
ANISOU  431  C   TYR A  60     6727   7277   5126   1091   1897    990       C  
ATOM    432  O   TYR A  60     -14.403  15.345 -18.771  1.00 50.32           O  
ANISOU  432  O   TYR A  60     6789   7208   5123   1090   1754    818       O  
ATOM    433  CB  TYR A  60     -11.505  15.217 -19.245  1.00 56.26           C  
ANISOU  433  CB  TYR A  60     7250   8224   5898   1234   2122   1080       C  
ATOM    434  CG  TYR A  60     -10.319  14.685 -20.047  1.00 60.40           C  
ANISOU  434  CG  TYR A  60     7725   8919   6304   1433   2315   1174       C  
ATOM    435  CD1 TYR A  60      -9.287  15.533 -20.445  1.00 62.80           C  
ANISOU  435  CD1 TYR A  60     7856   9335   6668   1416   2510   1398       C  
ATOM    436  CD2 TYR A  60     -10.236  13.335 -20.424  1.00 63.63           C  
ANISOU  436  CD2 TYR A  60     8259   9373   6541   1643   2305   1044       C  
ATOM    437  CE1 TYR A  60      -8.211  15.068 -21.195  1.00 66.78           C  
ANISOU  437  CE1 TYR A  60     8301  10013   7060   1611   2704   1500       C  
ATOM    438  CE2 TYR A  60      -9.155  12.855 -21.173  1.00 65.74           C  
ANISOU  438  CE2 TYR A  60     8489   9804   6686   1851   2492   1130       C  
ATOM    439  CZ  TYR A  60      -8.145  13.730 -21.557  1.00 67.84           C  
ANISOU  439  CZ  TYR A  60     8568  10200   7009   1839   2698   1363       C  
ATOM    440  OH  TYR A  60      -7.064  13.295 -22.299  1.00 71.12           O  
ANISOU  440  OH  TYR A  60     8925  10793   7304   2053   2902   1468       O  
ATOM    441  N   HIS A  61     -14.360  17.498 -19.389  1.00 48.28           N  
ANISOU  441  N   HIS A  61     6457   6951   4934    974   1887   1080       N  
ATOM    442  CA  HIS A  61     -15.692  17.793 -18.852  1.00 46.65           C  
ANISOU  442  CA  HIS A  61     6333   6612   4778    869   1709    974       C  
ATOM    443  C   HIS A  61     -16.575  18.430 -19.900  1.00 46.74           C  
ANISOU  443  C   HIS A  61     6487   6621   4650    938   1704   1023       C  
ATOM    444  O   HIS A  61     -16.095  19.036 -20.853  1.00 48.39           O  
ANISOU  444  O   HIS A  61     6702   6907   4775   1013   1850   1180       O  
ATOM    445  CB  HIS A  61     -15.622  18.717 -17.643  1.00 44.54           C  
ANISOU  445  CB  HIS A  61     5929   6243   4749    655   1666   1010       C  
ATOM    446  CG  HIS A  61     -15.076  18.055 -16.430  1.00 43.33           C  
ANISOU  446  CG  HIS A  61     5662   6072   4728    579   1613    924       C  
ATOM    447  CD2 HIS A  61     -15.613  17.130 -15.604  1.00 42.35           C  
ANISOU  447  CD2 HIS A  61     5576   5894   4622    566   1477    759       C  
ATOM    448  ND1 HIS A  61     -13.805  18.293 -15.967  1.00 44.49           N  
ANISOU  448  ND1 HIS A  61     5631   6267   5006    513   1706   1019       N  
ATOM    449  CE1 HIS A  61     -13.586  17.554 -14.896  1.00 43.50           C  
ANISOU  449  CE1 HIS A  61     5444   6120   4963    472   1622    910       C  
ATOM    450  NE2 HIS A  61     -14.669  16.843 -14.650  1.00 42.59           N  
ANISOU  450  NE2 HIS A  61     5462   5939   4780    503   1490    757       N  
ATOM    451  N   LYS A  62     -17.877  18.296 -19.690  1.00 46.45           N  
ANISOU  451  N   LYS A  62     6554   6500   4593    913   1535    895       N  
ATOM    452  CA  LYS A  62     -18.853  18.884 -20.588  1.00 47.97           C  
ANISOU  452  CA  LYS A  62     6878   6686   4660    976   1496    926       C  
ATOM    453  C   LYS A  62     -18.881  20.402 -20.400  1.00 45.83           C  
ANISOU  453  C   LYS A  62     6542   6352   4518    856   1552   1082       C  
ATOM    454  O   LYS A  62     -18.800  20.896 -19.279  1.00 44.77           O  
ANISOU  454  O   LYS A  62     6300   6125   4585    693   1516   1080       O  
ATOM    455  CB  LYS A  62     -20.239  18.276 -20.354  1.00 47.77           C  
ANISOU  455  CB  LYS A  62     6955   6594   4599    974   1291    748       C  
ATOM    456  CG  LYS A  62     -21.164  18.450 -21.546  1.00 50.29           C  
ANISOU  456  CG  LYS A  62     7432   6949   4725   1102   1235    747       C  
ATOM    457  CD  LYS A  62     -22.062  17.243 -21.740  1.00 50.77           C  
ANISOU  457  CD  LYS A  62     7608   7001   4678   1172   1061    553       C  
ATOM    458  CE  LYS A  62     -23.126  17.525 -22.780  1.00 52.48           C  
ANISOU  458  CE  LYS A  62     7964   7245   4728   1275    967    542       C  
ATOM    459  NZ  LYS A  62     -24.063  18.601 -22.348  1.00 51.93           N1+
ANISOU  459  NZ  LYS A  62     7851   7105   4775   1167    899    594       N1+
ATOM    460  N   LEU A  63     -18.985  21.120 -21.509  1.00 45.70           N  
ANISOU  460  N   LEU A  63     6605   6381   4378    948   1636   1216       N  
ATOM    461  CA  LEU A  63     -18.956  22.572 -21.515  1.00 46.18           C  
ANISOU  461  CA  LEU A  63     6625   6375   4544    856   1706   1386       C  
ATOM    462  C   LEU A  63     -20.306  23.136 -21.942  1.00 45.76           C  
ANISOU  462  C   LEU A  63     6705   6270   4412    898   1596   1371       C  
ATOM    463  O   LEU A  63     -20.905  22.655 -22.907  1.00 46.13           O  
ANISOU  463  O   LEU A  63     6887   6392   4247   1057   1551   1325       O  
ATOM    464  CB  LEU A  63     -17.877  23.059 -22.477  1.00 47.90           C  
ANISOU  464  CB  LEU A  63     6815   6689   4694    930   1922   1599       C  
ATOM    465  CG  LEU A  63     -16.488  22.431 -22.327  1.00 48.60           C  
ANISOU  465  CG  LEU A  63     6770   6872   4821    936   2055   1636       C  
ATOM    466  CD1 LEU A  63     -15.515  23.080 -23.301  1.00 50.30           C  
ANISOU  466  CD1 LEU A  63     6944   7184   4982   1003   2284   1880       C  
ATOM    467  CD2 LEU A  63     -15.981  22.544 -20.897  1.00 47.05           C  
ANISOU  467  CD2 LEU A  63     6402   6587   4886    734   2009   1594       C  
ATOM    468  N   PHE A  64     -20.775  24.156 -21.223  1.00 43.91           N  
ANISOU  468  N   PHE A  64     6433   5907   4343    764   1546   1405       N  
ATOM    469  CA  PHE A  64     -21.993  24.863 -21.599  1.00 43.73           C  
ANISOU  469  CA  PHE A  64     6518   5833   4264    807   1458   1419       C  
ATOM    470  C   PHE A  64     -21.726  25.797 -22.772  1.00 46.33           C  
ANISOU  470  C   PHE A  64     6918   6197   4487    899   1597   1629       C  
ATOM    471  O   PHE A  64     -20.889  26.696 -22.679  1.00 47.14           O  
ANISOU  471  O   PHE A  64     6949   6249   4712    812   1733   1796       O  
ATOM    472  CB  PHE A  64     -22.553  25.648 -20.413  1.00 42.14           C  
ANISOU  472  CB  PHE A  64     6261   5479   4269    654   1369   1386       C  
ATOM    473  CG  PHE A  64     -23.782  26.449 -20.738  1.00 41.76           C  
ANISOU  473  CG  PHE A  64     6312   5376   4179    705   1287   1412       C  
ATOM    474  CD1 PHE A  64     -25.016  25.825 -20.898  1.00 41.34           C  
ANISOU  474  CD1 PHE A  64     6326   5361   4019    789   1130   1275       C  
ATOM    475  CD2 PHE A  64     -23.708  27.828 -20.875  1.00 42.45           C  
ANISOU  475  CD2 PHE A  64     6419   5368   4343    669   1361   1576       C  
ATOM    476  CE1 PHE A  64     -26.156  26.561 -21.189  1.00 41.81           C  
ANISOU  476  CE1 PHE A  64     6458   5383   4043    846   1051   1303       C  
ATOM    477  CE2 PHE A  64     -24.842  28.573 -21.168  1.00 43.45           C  
ANISOU  477  CE2 PHE A  64     6637   5442   4427    734   1286   1604       C  
ATOM    478  CZ  PHE A  64     -26.069  27.940 -21.322  1.00 42.86           C  
ANISOU  478  CZ  PHE A  64     6617   5425   4241    828   1131   1467       C  
ATOM    479  N   ASP A  65     -22.437  25.559 -23.874  1.00 48.09           N  
ANISOU  479  N   ASP A  65     7282   6505   4482   1073   1557   1621       N  
ATOM    480  CA  ASP A  65     -22.391  26.415 -25.054  1.00 50.45           C  
ANISOU  480  CA  ASP A  65     7678   6845   4644   1191   1671   1817       C  
ATOM    481  C   ASP A  65     -23.637  27.298 -25.046  1.00 50.40           C  
ANISOU  481  C   ASP A  65     7748   6748   4653   1197   1554   1830       C  
ATOM    482  O   ASP A  65     -24.747  26.838 -25.345  1.00 49.06           O  
ANISOU  482  O   ASP A  65     7665   6619   4357   1294   1395   1704       O  
ATOM    483  CB  ASP A  65     -22.329  25.564 -26.326  1.00 52.26           C  
ANISOU  483  CB  ASP A  65     8029   7242   4582   1409   1699   1799       C  
ATOM    484  CG  ASP A  65     -21.833  26.341 -27.524  1.00 54.86           C  
ANISOU  484  CG  ASP A  65     8434   7644   4766   1536   1883   2037       C  
ATOM    485  OD1 ASP A  65     -22.147  27.544 -27.649  1.00 55.49           O  
ANISOU  485  OD1 ASP A  65     8539   7640   4905   1505   1916   2189       O  
ATOM    486  OD2 ASP A  65     -21.118  25.738 -28.343  1.00 56.71           O1-
ANISOU  486  OD2 ASP A  65     8708   8018   4821   1677   2000   2077       O1-
ATOM    487  N   ALA A  66     -23.436  28.567 -24.693  1.00 51.13           N  
ANISOU  487  N   ALA A  66     7803   6713   4909   1092   1629   1982       N  
ATOM    488  CA  ALA A  66     -24.535  29.528 -24.544  1.00 51.28           C  
ANISOU  488  CA  ALA A  66     7886   6622   4974   1092   1533   2005       C  
ATOM    489  C   ALA A  66     -25.259  29.844 -25.861  1.00 52.83           C  
ANISOU  489  C   ALA A  66     8238   6899   4936   1294   1522   2097       C  
ATOM    490  O   ALA A  66     -26.465  30.088 -25.860  1.00 52.88           O  
ANISOU  490  O   ALA A  66     8305   6878   4907   1351   1377   2036       O  
ATOM    491  CB  ALA A  66     -24.026  30.806 -23.892  1.00 51.32           C  
ANISOU  491  CB  ALA A  66     7832   6455   5210    937   1623   2148       C  
ATOM    492  N   SER A  67     -24.531  29.820 -26.977  1.00 55.60           N  
ANISOU  492  N   SER A  67     8648   7358   5116   1412   1675   2245       N  
ATOM    493  CA  SER A  67     -25.116  30.101 -28.294  1.00 57.72           C  
ANISOU  493  CA  SER A  67     9078   7719   5132   1624   1676   2344       C  
ATOM    494  C   SER A  67     -26.086  29.020 -28.790  1.00 58.02           C  
ANISOU  494  C   SER A  67     9205   7887   4953   1774   1485   2144       C  
ATOM    495  O   SER A  67     -26.854  29.270 -29.715  1.00 60.35           O  
ANISOU  495  O   SER A  67     9630   8245   5053   1942   1422   2185       O  
ATOM    496  CB  SER A  67     -24.019  30.343 -29.335  1.00 59.89           C  
ANISOU  496  CB  SER A  67     9394   8087   5273   1720   1908   2566       C  
ATOM    497  OG  SER A  67     -23.239  29.186 -29.543  1.00 60.57           O  
ANISOU  497  OG  SER A  67     9445   8308   5257   1765   1965   2483       O  
ATOM    498  N   ASP A  68     -26.061  27.837 -28.173  1.00 57.13           N  
ANISOU  498  N   ASP A  68     9023   7804   4879   1712   1385   1931       N  
ATOM    499  CA  ASP A  68     -27.033  26.776 -28.461  1.00 57.06           C  
ANISOU  499  CA  ASP A  68     9080   7881   4716   1811   1176   1720       C  
ATOM    500  C   ASP A  68     -28.326  26.835 -27.625  1.00 55.18           C  
ANISOU  500  C   ASP A  68     8791   7560   4613   1727    966   1581       C  
ATOM    501  O   ASP A  68     -29.194  25.981 -27.798  1.00 56.54           O  
ANISOU  501  O   ASP A  68     8996   7793   4691   1785    780   1411       O  
ATOM    502  CB  ASP A  68     -26.373  25.403 -28.277  1.00 57.03           C  
ANISOU  502  CB  ASP A  68     9041   7945   4680   1798   1174   1564       C  
ATOM    503  CG  ASP A  68     -25.157  25.214 -29.166  1.00 59.26           C  
ANISOU  503  CG  ASP A  68     9375   8339   4802   1915   1377   1688       C  
ATOM    504  OD1 ASP A  68     -25.028  25.929 -30.188  1.00 61.31           O  
ANISOU  504  OD1 ASP A  68     9734   8658   4901   2053   1488   1869       O  
ATOM    505  OD2 ASP A  68     -24.327  24.344 -28.834  1.00 59.88           O1-
ANISOU  505  OD2 ASP A  68     9392   8448   4911   1880   1434   1611       O1-
ATOM    506  N   SER A  69     -28.468  27.824 -26.743  1.00 52.76           N  
ANISOU  506  N   SER A  69     8405   7115   4524   1598    994   1653       N  
ATOM    507  CA  SER A  69     -29.656  27.952 -25.895  1.00 51.26           C  
ANISOU  507  CA  SER A  69     8157   6851   4466   1531    821   1539       C  
ATOM    508  C   SER A  69     -30.449  29.200 -26.257  1.00 52.73           C  
ANISOU  508  C   SER A  69     8409   6988   4636   1612    803   1674       C  
ATOM    509  O   SER A  69     -29.935  30.311 -26.136  1.00 53.03           O  
ANISOU  509  O   SER A  69     8455   6922   4770   1571    942   1843       O  
ATOM    510  CB  SER A  69     -29.250  28.028 -24.428  1.00 48.79           C  
ANISOU  510  CB  SER A  69     7707   6412   4417   1330    851   1486       C  
ATOM    511  OG  SER A  69     -30.364  28.336 -23.609  1.00 47.10           O  
ANISOU  511  OG  SER A  69     7442   6126   4327   1283    718   1409       O  
ATOM    512  N   SER A  70     -31.702  29.014 -26.672  1.00 54.17           N  
ANISOU  512  N   SER A  70     8633   7238   4709   1723    625   1598       N  
ATOM    513  CA  SER A  70     -32.588  30.133 -27.031  1.00 56.10           C  
ANISOU  513  CA  SER A  70     8938   7450   4927   1826    584   1714       C  
ATOM    514  C   SER A  70     -33.037  30.961 -25.810  1.00 54.53           C  
ANISOU  514  C   SER A  70     8649   7095   4972   1710    572   1719       C  
ATOM    515  O   SER A  70     -33.461  32.103 -25.970  1.00 54.10           O  
ANISOU  515  O   SER A  70     8650   6969   4936   1778    595   1851       O  
ATOM    516  CB  SER A  70     -33.820  29.629 -27.806  1.00 57.51           C  
ANISOU  516  CB  SER A  70     9167   7761   4922   1980    376   1621       C  
ATOM    517  OG  SER A  70     -34.716  28.911 -26.964  1.00 57.38           O  
ANISOU  517  OG  SER A  70     9031   7748   5023   1895    199   1433       O  
ATOM    518  N   SER A  71     -32.947  30.378 -24.610  1.00 51.79           N  
ANISOU  518  N   SER A  71     8178   6696   4800   1553    538   1576       N  
ATOM    519  CA  SER A  71     -33.331  31.045 -23.361  1.00 50.82           C  
ANISOU  519  CA  SER A  71     7976   6436   4897   1450    526   1556       C  
ATOM    520  C   SER A  71     -32.157  31.652 -22.584  1.00 50.30           C  
ANISOU  520  C   SER A  71     7884   6223   5005   1302    686   1628       C  
ATOM    521  O   SER A  71     -32.366  32.222 -21.513  1.00 51.07           O  
ANISOU  521  O   SER A  71     7932   6194   5278   1218    679   1604       O  
ATOM    522  CB  SER A  71     -34.108  30.065 -22.461  1.00 48.87           C  
ANISOU  522  CB  SER A  71     7608   6228   4731   1381    377   1358       C  
ATOM    523  OG  SER A  71     -33.444  28.815 -22.369  1.00 48.33           O  
ANISOU  523  OG  SER A  71     7498   6224   4640   1304    376   1245       O  
ATOM    524  N   TYR A  72     -30.938  31.536 -23.109  1.00 50.54           N  
ANISOU  524  N   TYR A  72     7942   6271   4987   1275    826   1716       N  
ATOM    525  CA  TYR A  72     -29.759  32.156 -22.488  1.00 51.18           C  
ANISOU  525  CA  TYR A  72     7987   6220   5238   1129    974   1804       C  
ATOM    526  C   TYR A  72     -29.896  33.673 -22.476  1.00 53.18           C  
ANISOU  526  C   TYR A  72     8311   6315   5579   1139   1034   1965       C  
ATOM    527  O   TYR A  72     -30.313  34.257 -23.466  1.00 53.71           O  
ANISOU  527  O   TYR A  72     8484   6405   5517   1281   1049   2094       O  
ATOM    528  CB  TYR A  72     -28.476  31.770 -23.248  1.00 52.03           C  
ANISOU  528  CB  TYR A  72     8104   6406   5260   1125   1122   1897       C  
ATOM    529  CG  TYR A  72     -27.241  32.609 -22.944  1.00 52.32           C  
ANISOU  529  CG  TYR A  72     8107   6317   5454    994   1290   2048       C  
ATOM    530  CD1 TYR A  72     -26.455  32.348 -21.827  1.00 51.48           C  
ANISOU  530  CD1 TYR A  72     7881   6143   5534    817   1311   1970       C  
ATOM    531  CD2 TYR A  72     -26.838  33.643 -23.801  1.00 54.77           C  
ANISOU  531  CD2 TYR A  72     8501   6578   5728   1045   1424   2277       C  
ATOM    532  CE1 TYR A  72     -25.313  33.096 -21.558  1.00 51.92           C  
ANISOU  532  CE1 TYR A  72     7892   6087   5747    685   1446   2104       C  
ATOM    533  CE2 TYR A  72     -25.695  34.397 -23.539  1.00 55.65           C  
ANISOU  533  CE2 TYR A  72     8568   6570   6006    906   1573   2425       C  
ATOM    534  CZ  TYR A  72     -24.938  34.118 -22.408  1.00 54.49           C  
ANISOU  534  CZ  TYR A  72     8291   6358   6054    721   1576   2332       C  
ATOM    535  OH  TYR A  72     -23.806  34.842 -22.115  1.00 54.96           O  
ANISOU  535  OH  TYR A  72     8289   6298   6293    568   1701   2468       O  
ATOM    536  N   LYS A  73     -29.550  34.288 -21.350  1.00 54.23           N  
ANISOU  536  N   LYS A  73     8396   6282   5927    995   1059   1952       N  
ATOM    537  CA  LYS A  73     -29.449  35.735 -21.246  1.00 57.25           C  
ANISOU  537  CA  LYS A  73     8852   6475   6424    975   1126   2102       C  
ATOM    538  C   LYS A  73     -28.073  36.078 -20.677  1.00 57.74           C  
ANISOU  538  C   LYS A  73     8858   6415   6665    786   1244   2161       C  
ATOM    539  O   LYS A  73     -27.656  35.539 -19.645  1.00 55.05           O  
ANISOU  539  O   LYS A  73     8414   6058   6442    654   1210   2023       O  
ATOM    540  CB  LYS A  73     -30.560  36.311 -20.362  1.00 59.11           C  
ANISOU  540  CB  LYS A  73     9102   6601   6754   1002   1012   2016       C  
ATOM    541  CG  LYS A  73     -31.981  36.026 -20.839  1.00 61.07           C  
ANISOU  541  CG  LYS A  73     9377   6972   6852   1182    885   1962       C  
ATOM    542  CD  LYS A  73     -32.320  36.745 -22.136  1.00 65.11           C  
ANISOU  542  CD  LYS A  73    10017   7505   7217   1348    920   2143       C  
ATOM    543  CE  LYS A  73     -33.764  36.504 -22.562  1.00 66.90           C  
ANISOU  543  CE  LYS A  73    10256   7856   7305   1527    772   2085       C  
ATOM    544  NZ  LYS A  73     -34.063  37.082 -23.908  1.00 69.32           N1+
ANISOU  544  NZ  LYS A  73    10691   8211   7436   1706    796   2258       N1+
ATOM    545  N   HIS A  74     -27.377  36.961 -21.388  1.00 60.06           N  
ANISOU  545  N   HIS A  74     9214   6629   6974    777   1379   2374       N  
ATOM    546  CA  HIS A  74     -26.055  37.455 -21.024  1.00 61.97           C  
ANISOU  546  CA  HIS A  74     9400   6747   7398    595   1498   2474       C  
ATOM    547  C   HIS A  74     -26.065  38.202 -19.694  1.00 60.04           C  
ANISOU  547  C   HIS A  74     9142   6282   7387    453   1432   2394       C  
ATOM    548  O   HIS A  74     -27.020  38.904 -19.387  1.00 59.32           O  
ANISOU  548  O   HIS A  74     9141   6077   7319    522   1353   2367       O  
ATOM    549  CB  HIS A  74     -25.580  38.412 -22.130  1.00 67.33           C  
ANISOU  549  CB  HIS A  74    10169   7368   8045    637   1650   2745       C  
ATOM    550  CG  HIS A  74     -24.240  39.032 -21.878  1.00 72.26           C  
ANISOU  550  CG  HIS A  74    10727   7855   8871    443   1779   2884       C  
ATOM    551  CD2 HIS A  74     -23.875  40.326 -21.709  1.00 75.65           C  
ANISOU  551  CD2 HIS A  74    11207   8050   9483    339   1836   3037       C  
ATOM    552  ND1 HIS A  74     -23.079  38.292 -21.800  1.00 74.08           N  
ANISOU  552  ND1 HIS A  74    10816   8190   9139    332   1861   2882       N  
ATOM    553  CE1 HIS A  74     -22.057  39.102 -21.585  1.00 76.92           C  
ANISOU  553  CE1 HIS A  74    11125   8397   9703    160   1960   3029       C  
ATOM    554  NE2 HIS A  74     -22.512  40.341 -21.526  1.00 78.53           N  
ANISOU  554  NE2 HIS A  74    11449   8385  10003    153   1944   3123       N  
ATOM    555  N   ASN A  75     -25.005  38.034 -18.909  1.00 59.55           N  
ANISOU  555  N   ASN A  75     8970   6167   7488    266   1459   2351       N  
ATOM    556  CA  ASN A  75     -24.696  38.952 -17.812  1.00 61.34           C  
ANISOU  556  CA  ASN A  75     9201   6158   7947    111   1420   2322       C  
ATOM    557  C   ASN A  75     -23.237  39.392 -17.936  1.00 61.10           C  
ANISOU  557  C   ASN A  75     9097   6044   8073    -67   1542   2477       C  
ATOM    558  O   ASN A  75     -22.973  40.552 -18.256  1.00 62.76           O  
ANISOU  558  O   ASN A  75     9382   6074   8387   -115   1608   2651       O  
ATOM    559  CB  ASN A  75     -25.025  38.334 -16.441  1.00 61.99           C  
ANISOU  559  CB  ASN A  75     9216   6244   8091     57   1283   2075       C  
ATOM    560  CG  ASN A  75     -24.664  39.250 -15.279  1.00 66.39           C  
ANISOU  560  CG  ASN A  75     9791   6561   8871    -92   1230   2025       C  
ATOM    561  ND2 ASN A  75     -25.678  39.749 -14.556  1.00 72.11           N  
ANISOU  561  ND2 ASN A  75    10609   7173   9615    -21   1125   1916       N  
ATOM    562  OD1 ASN A  75     -23.484  39.498 -15.033  1.00 67.50           O  
ANISOU  562  OD1 ASN A  75     9859   6623   9162   -265   1278   2082       O  
ATOM    563  N   GLY A  76     -22.304  38.469 -17.703  1.00 58.72           N  
ANISOU  563  N   GLY A  76     8644   5873   7793   -163   1574   2424       N  
ATOM    564  CA  GLY A  76     -20.870  38.718 -17.916  1.00 59.90           C  
ANISOU  564  CA  GLY A  76     8684   5994   8079   -324   1701   2583       C  
ATOM    565  C   GLY A  76     -20.035  39.117 -16.705  1.00 60.18           C  
ANISOU  565  C   GLY A  76     8626   5867   8372   -550   1640   2515       C  
ATOM    566  O   GLY A  76     -18.807  39.228 -16.818  1.00 60.75           O  
ANISOU  566  O   GLY A  76     8573   5935   8574   -697   1734   2637       O  
ATOM    567  N   THR A  77     -20.680  39.335 -15.555  1.00 58.87           N  
ANISOU  567  N   THR A  77     8515   5575   8278   -574   1484   2324       N  
ATOM    568  CA  THR A  77     -19.978  39.681 -14.317  1.00 59.15           C  
ANISOU  568  CA  THR A  77     8482   5457   8535   -772   1396   2225       C  
ATOM    569  C   THR A  77     -19.065  38.530 -13.913  1.00 58.76           C  
ANISOU  569  C   THR A  77     8244   5587   8495   -852   1398   2141       C  
ATOM    570  O   THR A  77     -19.525  37.398 -13.766  1.00 56.96           O  
ANISOU  570  O   THR A  77     7986   5541   8114   -744   1359   2001       O  
ATOM    571  CB  THR A  77     -20.964  39.973 -13.161  1.00 57.54           C  
ANISOU  571  CB  THR A  77     8388   5122   8354   -734   1229   2016       C  
ATOM    572  CG2 THR A  77     -20.221  40.348 -11.873  1.00 57.98           C  
ANISOU  572  CG2 THR A  77     8391   5016   8621   -928   1123   1902       C  
ATOM    573  OG1 THR A  77     -21.836  41.049 -13.531  1.00 58.45           O  
ANISOU  573  OG1 THR A  77     8681   5068   8458   -639   1227   2093       O  
ATOM    574  N   GLU A  78     -17.778  38.823 -13.745  1.00 62.45           N  
ANISOU  574  N   GLU A  78     8580   6000   9148  -1042   1443   2233       N  
ATOM    575  CA  GLU A  78     -16.799  37.803 -13.376  1.00 63.82           C  
ANISOU  575  CA  GLU A  78     8560   6342   9346  -1119   1451   2174       C  
ATOM    576  C   GLU A  78     -16.913  37.499 -11.887  1.00 63.56           C  
ANISOU  576  C   GLU A  78     8506   6258   9383  -1184   1272   1930       C  
ATOM    577  O   GLU A  78     -17.231  38.383 -11.100  1.00 65.17           O  
ANISOU  577  O   GLU A  78     8807   6250   9704  -1252   1159   1854       O  
ATOM    578  CB  GLU A  78     -15.370  38.209 -13.780  1.00 67.16           C  
ANISOU  578  CB  GLU A  78     8824   6748   9945  -1292   1568   2378       C  
ATOM    579  CG  GLU A  78     -15.112  38.010 -15.275  1.00 70.33           C  
ANISOU  579  CG  GLU A  78     9203   7304  10215  -1186   1775   2608       C  
ATOM    580  CD  GLU A  78     -13.846  38.683 -15.789  1.00 75.19           C  
ANISOU  580  CD  GLU A  78     9680   7871  11015  -1351   1917   2860       C  
ATOM    581  OE1 GLU A  78     -13.858  39.165 -16.942  1.00 77.97           O  
ANISOU  581  OE1 GLU A  78    10087   8228  11307  -1287   2075   3087       O  
ATOM    582  OE2 GLU A  78     -12.839  38.734 -15.054  1.00 77.66           O1-
ANISOU  582  OE2 GLU A  78     9826   8146  11533  -1543   1872   2842       O1-
ATOM    583  N   LEU A  79     -16.704  36.233 -11.525  1.00 61.85           N  
ANISOU  583  N   LEU A  79     8182   6238   9078  -1142   1248   1807       N  
ATOM    584  CA  LEU A  79     -16.684  35.800 -10.128  1.00 61.71           C  
ANISOU  584  CA  LEU A  79     8128   6207   9111  -1196   1093   1590       C  
ATOM    585  C   LEU A  79     -15.688  34.671  -9.943  1.00 59.82           C  
ANISOU  585  C   LEU A  79     7699   6159   8869  -1233   1118   1562       C  
ATOM    586  O   LEU A  79     -15.497  33.857 -10.848  1.00 57.25           O  
ANISOU  586  O   LEU A  79     7315   6019   8417  -1138   1238   1642       O  
ATOM    587  CB  LEU A  79     -18.057  35.293  -9.684  1.00 61.53           C  
ANISOU  587  CB  LEU A  79     8232   6221   8924  -1033   1006   1416       C  
ATOM    588  CG  LEU A  79     -19.259  36.238  -9.731  1.00 64.34           C  
ANISOU  588  CG  LEU A  79     8777   6416   9250   -949    965   1407       C  
ATOM    589  CD1 LEU A  79     -20.515  35.433  -9.418  1.00 63.42           C  
ANISOU  589  CD1 LEU A  79     8728   6409   8960   -780    904   1254       C  
ATOM    590  CD2 LEU A  79     -19.120  37.425  -8.776  1.00 66.51           C  
ANISOU  590  CD2 LEU A  79     9124   6438   9706  -1072    859   1353       C  
ATOM    591  N   THR A  80     -15.078  34.633  -8.760  1.00 58.82           N  
ANISOU  591  N   THR A  80     7489   5985   8873  -1359    998   1444       N  
ATOM    592  CA  THR A  80     -14.152  33.580  -8.366  1.00 58.33           C  
ANISOU  592  CA  THR A  80     7248   6093   8818  -1391    993   1395       C  
ATOM    593  C   THR A  80     -14.788  32.859  -7.178  1.00 57.40           C  
ANISOU  593  C   THR A  80     7183   6005   8619  -1323    849   1164       C  
ATOM    594  O   THR A  80     -15.306  33.500  -6.255  1.00 56.82           O  
ANISOU  594  O   THR A  80     7216   5775   8596  -1356    721   1046       O  
ATOM    595  CB  THR A  80     -12.760  34.161  -8.015  1.00 59.63           C  
ANISOU  595  CB  THR A  80     7244   6190   9219  -1604    972   1475       C  
ATOM    596  CG2 THR A  80     -11.762  33.064  -7.657  1.00 58.84           C  
ANISOU  596  CG2 THR A  80     6944   6283   9126  -1621    972   1439       C  
ATOM    597  OG1 THR A  80     -12.253  34.885  -9.142  1.00 59.89           O  
ANISOU  597  OG1 THR A  80     7234   6187   9332  -1666   1122   1712       O  
ATOM    598  N   LEU A  81     -14.794  31.529  -7.240  1.00 57.20           N  
ANISOU  598  N   LEU A  81     7098   6176   8458  -1215    879   1107       N  
ATOM    599  CA  LEU A  81     -15.340  30.683  -6.185  1.00 55.38           C  
ANISOU  599  CA  LEU A  81     6902   5997   8142  -1144    765    914       C  
ATOM    600  C   LEU A  81     -14.187  29.882  -5.594  1.00 57.47           C  
ANISOU  600  C   LEU A  81     6993   6378   8462  -1204    736    878       C  
ATOM    601  O   LEU A  81     -13.564  29.078  -6.293  1.00 56.53           O  
ANISOU  601  O   LEU A  81     6764   6416   8295  -1160    841    958       O  
ATOM    602  CB  LEU A  81     -16.415  29.758  -6.748  1.00 53.52           C  
ANISOU  602  CB  LEU A  81     6753   5877   7703   -965    814    878       C  
ATOM    603  CG  LEU A  81     -17.547  30.449  -7.517  1.00 54.67           C  
ANISOU  603  CG  LEU A  81     7050   5943   7777   -884    851    933       C  
ATOM    604  CD1 LEU A  81     -18.448  29.406  -8.147  1.00 53.10           C  
ANISOU  604  CD1 LEU A  81     6903   5882   7387   -721    888    901       C  
ATOM    605  CD2 LEU A  81     -18.348  31.391  -6.630  1.00 53.94           C  
ANISOU  605  CD2 LEU A  81     7082   5674   7738   -904    741    841       C  
ATOM    606  N   ARG A  82     -13.897  30.130  -4.314  1.00 60.26           N  
ANISOU  606  N   ARG A  82     7330   6655   8910  -1292    591    757       N  
ATOM    607  CA  ARG A  82     -12.759  29.535  -3.613  1.00 61.57           C  
ANISOU  607  CA  ARG A  82     7328   6914   9148  -1360    534    718       C  
ATOM    608  C   ARG A  82     -13.273  28.461  -2.651  1.00 60.90           C  
ANISOU  608  C   ARG A  82     7287   6914   8935  -1249    450    552       C  
ATOM    609  O   ARG A  82     -13.849  28.777  -1.605  1.00 59.72           O  
ANISOU  609  O   ARG A  82     7243   6670   8777  -1248    326    419       O  
ATOM    610  CB  ARG A  82     -11.981  30.618  -2.852  1.00 64.97           C  
ANISOU  610  CB  ARG A  82     7705   7196   9784  -1548    412    704       C  
ATOM    611  CG  ARG A  82     -11.645  31.864  -3.673  1.00 69.90           C  
ANISOU  611  CG  ARG A  82     8318   7682  10556  -1675    478    866       C  
ATOM    612  CD  ARG A  82     -10.779  32.850  -2.891  1.00 73.44           C  
ANISOU  612  CD  ARG A  82     8697   7976  11228  -1881    339    845       C  
ATOM    613  NE  ARG A  82     -11.137  34.250  -3.152  1.00 77.06           N  
ANISOU  613  NE  ARG A  82     9281   8198  11798  -1973    325    903       N  
ATOM    614  CZ  ARG A  82     -10.615  35.040  -4.101  1.00 82.61           C  
ANISOU  614  CZ  ARG A  82     9922   8826  12638  -2086    430   1101       C  
ATOM    615  NH1 ARG A  82     -11.044  36.301  -4.210  1.00 82.69           N1+
ANISOU  615  NH1 ARG A  82    10077   8598  12743  -2158    400   1135       N1+
ATOM    616  NH2 ARG A  82      -9.676  34.604  -4.947  1.00 84.56           N  
ANISOU  616  NH2 ARG A  82     9968   9231  12929  -2121    574   1276       N  
ATOM    617  N   TYR A  83     -13.090  27.196  -3.030  1.00 60.68           N  
ANISOU  617  N   TYR A  83     7192   7061   8802  -1146    525    566       N  
ATOM    618  CA  TYR A  83     -13.488  26.050  -2.204  1.00 58.20           C  
ANISOU  618  CA  TYR A  83     6908   6833   8373  -1041    463    433       C  
ATOM    619  C   TYR A  83     -12.307  25.563  -1.376  1.00 60.28           C  
ANISOU  619  C   TYR A  83     7018   7176   8708  -1094    390    397       C  
ATOM    620  O   TYR A  83     -11.184  26.036  -1.549  1.00 61.05           O  
ANISOU  620  O   TYR A  83     6970   7281   8945  -1209    396    480       O  
ATOM    621  CB  TYR A  83     -14.020  24.913  -3.082  1.00 55.08           C  
ANISOU  621  CB  TYR A  83     6544   6560   7821   -894    573    460       C  
ATOM    622  CG  TYR A  83     -15.248  25.295  -3.871  1.00 54.01           C  
ANISOU  622  CG  TYR A  83     6555   6364   7602   -829    626    485       C  
ATOM    623  CD1 TYR A  83     -16.495  25.385  -3.248  1.00 51.43           C  
ANISOU  623  CD1 TYR A  83     6363   5967   7210   -776    554    382       C  
ATOM    624  CD2 TYR A  83     -15.176  25.568  -5.236  1.00 53.35           C  
ANISOU  624  CD2 TYR A  83     6470   6304   7497   -809    749    619       C  
ATOM    625  CE1 TYR A  83     -17.631  25.734  -3.958  1.00 49.20           C  
ANISOU  625  CE1 TYR A  83     6197   5640   6855   -711    593    409       C  
ATOM    626  CE2 TYR A  83     -16.314  25.919  -5.956  1.00 51.94           C  
ANISOU  626  CE2 TYR A  83     6424   6077   7233   -740    784    642       C  
ATOM    627  CZ  TYR A  83     -17.538  26.001  -5.310  1.00 50.17           C  
ANISOU  627  CZ  TYR A  83     6320   5783   6957   -694    701    534       C  
ATOM    628  OH  TYR A  83     -18.672  26.348  -6.011  1.00 49.08           O  
ANISOU  628  OH  TYR A  83     6298   5609   6740   -620    726    560       O  
ATOM    629  N   SER A  84     -12.571  24.622  -0.468  1.00 61.58           N  
ANISOU  629  N   SER A  84     7211   7402   8781  -1009    320    281       N  
ATOM    630  CA  SER A  84     -11.522  24.024   0.359  1.00 62.98           C  
ANISOU  630  CA  SER A  84     7255   7672   9002  -1029    244    241       C  
ATOM    631  C   SER A  84     -10.481  23.302  -0.496  1.00 64.76           C  
ANISOU  631  C   SER A  84     7313   8046   9247  -1004    356    356       C  
ATOM    632  O   SER A  84      -9.278  23.447  -0.266  1.00 67.72           O  
ANISOU  632  O   SER A  84     7516   8473   9742  -1088    322    398       O  
ATOM    633  CB  SER A  84     -12.119  23.062   1.395  1.00 62.52           C  
ANISOU  633  CB  SER A  84     7281   7655   8818   -916    171    115       C  
ATOM    634  OG  SER A  84     -12.865  22.019   0.787  1.00 59.85           O  
ANISOU  634  OG  SER A  84     7009   7384   8345   -784    270    127       O  
ATOM    635  N   THR A  85     -10.949  22.556  -1.495  1.00 64.90           N  
ANISOU  635  N   THR A  85     7378   8132   9147   -886    487    406       N  
ATOM    636  CA  THR A  85     -10.069  21.760  -2.364  1.00 68.23           C  
ANISOU  636  CA  THR A  85     7671   8701   9552   -821    609    506       C  
ATOM    637  C   THR A  85      -9.531  22.513  -3.593  1.00 66.06           C  
ANISOU  637  C   THR A  85     7313   8435   9349   -880    739    668       C  
ATOM    638  O   THR A  85      -8.519  22.097  -4.165  1.00 67.79           O  
ANISOU  638  O   THR A  85     7381   8782   9595   -853    835    768       O  
ATOM    639  CB  THR A  85     -10.755  20.434  -2.815  1.00 69.72           C  
ANISOU  639  CB  THR A  85     7962   8963   9566   -646    676    468       C  
ATOM    640  CG2 THR A  85     -10.484  19.309  -1.801  1.00 70.19           C  
ANISOU  640  CG2 THR A  85     7995   9090   9583   -573    598    376       C  
ATOM    641  OG1 THR A  85     -12.176  20.618  -2.946  1.00 66.20           O  
ANISOU  641  OG1 THR A  85     7700   8421   9032   -614    663    411       O  
ATOM    642  N   GLY A  86     -10.184  23.603  -3.999  1.00 63.05           N  
ANISOU  642  N   GLY A  86     7028   7926   8999   -950    752    705       N  
ATOM    643  CA  GLY A  86      -9.749  24.336  -5.192  1.00 61.80           C  
ANISOU  643  CA  GLY A  86     6810   7770   8902   -999    886    875       C  
ATOM    644  C   GLY A  86     -10.533  25.581  -5.546  1.00 59.53           C  
ANISOU  644  C   GLY A  86     6649   7320   8649  -1071    886    913       C  
ATOM    645  O   GLY A  86     -11.563  25.871  -4.946  1.00 57.01           O  
ANISOU  645  O   GLY A  86     6482   6888   8291  -1064    789    800       O  
ATOM    646  N   THR A  87     -10.030  26.309  -6.541  1.00 59.30           N  
ANISOU  646  N   THR A  87     6554   7284   8691  -1129   1007   1084       N  
ATOM    647  CA  THR A  87     -10.606  27.579  -6.971  1.00 58.84           C  
ANISOU  647  CA  THR A  87     6603   7065   8686  -1203   1022   1154       C  
ATOM    648  C   THR A  87     -11.007  27.521  -8.443  1.00 58.04           C  
ANISOU  648  C   THR A  87     6573   7022   8457  -1088   1191   1286       C  
ATOM    649  O   THR A  87     -10.265  26.996  -9.272  1.00 59.37           O  
ANISOU  649  O   THR A  87     6634   7338   8586  -1027   1329   1402       O  
ATOM    650  CB  THR A  87      -9.607  28.740  -6.776  1.00 61.45           C  
ANISOU  650  CB  THR A  87     6798   7296   9252  -1409   1000   1261       C  
ATOM    651  CG2 THR A  87     -10.212  30.077  -7.209  1.00 62.07           C  
ANISOU  651  CG2 THR A  87     7006   7183   9393  -1483   1014   1338       C  
ATOM    652  OG1 THR A  87      -9.233  28.820  -5.397  1.00 62.83           O  
ANISOU  652  OG1 THR A  87     6917   7415   9538  -1513    821   1124       O  
ATOM    653  N   VAL A  88     -12.186  28.062  -8.745  1.00 55.25           N  
ANISOU  653  N   VAL A  88     6403   6559   8029  -1044   1177   1266       N  
ATOM    654  CA  VAL A  88     -12.618  28.318 -10.116  1.00 54.14           C  
ANISOU  654  CA  VAL A  88     6347   6440   7781   -953   1316   1401       C  
ATOM    655  C   VAL A  88     -12.998  29.777 -10.253  1.00 54.55           C  
ANISOU  655  C   VAL A  88     6485   6303   7938  -1052   1305   1483       C  
ATOM    656  O   VAL A  88     -13.430  30.410  -9.291  1.00 54.10           O  
ANISOU  656  O   VAL A  88     6494   6091   7970  -1134   1169   1379       O  
ATOM    657  CB  VAL A  88     -13.829  27.452 -10.558  1.00 52.28           C  
ANISOU  657  CB  VAL A  88     6269   6271   7322   -766   1312   1306       C  
ATOM    658  CG1 VAL A  88     -13.461  25.986 -10.530  1.00 51.71           C  
ANISOU  658  CG1 VAL A  88     6134   6368   7145   -660   1330   1233       C  
ATOM    659  CG2 VAL A  88     -15.072  27.699  -9.704  1.00 50.27           C  
ANISOU  659  CG2 VAL A  88     6155   5892   7051   -763   1166   1152       C  
ATOM    660  N   SER A  89     -12.834  30.308 -11.456  1.00 55.46           N  
ANISOU  660  N   SER A  89     6610   6427   8033  -1031   1452   1672       N  
ATOM    661  CA  SER A  89     -13.418  31.588 -11.794  1.00 55.71           C  
ANISOU  661  CA  SER A  89     6765   6282   8117  -1076   1457   1759       C  
ATOM    662  C   SER A  89     -14.040  31.524 -13.178  1.00 54.88           C  
ANISOU  662  C   SER A  89     6774   6250   7826   -914   1587   1875       C  
ATOM    663  O   SER A  89     -13.733  30.635 -13.987  1.00 54.50           O  
ANISOU  663  O   SER A  89     6682   6386   7636   -793   1698   1925       O  
ATOM    664  CB  SER A  89     -12.392  32.713 -11.694  1.00 58.05           C  
ANISOU  664  CB  SER A  89     6948   6453   8654  -1279   1485   1909       C  
ATOM    665  OG  SER A  89     -11.321  32.482 -12.573  1.00 61.51           O  
ANISOU  665  OG  SER A  89     7227   7032   9109  -1286   1656   2099       O  
ATOM    666  N   GLY A  90     -14.932  32.476 -13.417  1.00 53.65           N  
ANISOU  666  N   GLY A  90     6772   5946   7664   -900   1564   1909       N  
ATOM    667  CA  GLY A  90     -15.727  32.534 -14.629  1.00 53.02           C  
ANISOU  667  CA  GLY A  90     6828   5915   7400   -737   1652   2000       C  
ATOM    668  C   GLY A  90     -16.653  33.732 -14.577  1.00 53.09           C  
ANISOU  668  C   GLY A  90     6994   5724   7452   -749   1594   2021       C  
ATOM    669  O   GLY A  90     -16.431  34.650 -13.780  1.00 53.66           O  
ANISOU  669  O   GLY A  90     7061   5609   7717   -901   1522   2011       O  
ATOM    670  N   PHE A  91     -17.692  33.707 -15.412  1.00 51.82           N  
ANISOU  670  N   PHE A  91     6977   5601   7108   -582   1615   2043       N  
ATOM    671  CA  PHE A  91     -18.625  34.825 -15.555  1.00 51.59           C  
ANISOU  671  CA  PHE A  91     7105   5402   7092   -553   1578   2087       C  
ATOM    672  C   PHE A  91     -20.059  34.358 -15.366  1.00 49.85           C  
ANISOU  672  C   PHE A  91     7002   5217   6719   -403   1461   1922       C  
ATOM    673  O   PHE A  91     -20.388  33.202 -15.654  1.00 47.39           O  
ANISOU  673  O   PHE A  91     6677   5082   6245   -289   1450   1834       O  
ATOM    674  CB  PHE A  91     -18.457  35.520 -16.918  1.00 53.91           C  
ANISOU  674  CB  PHE A  91     7457   5695   7329   -495   1735   2335       C  
ATOM    675  CG  PHE A  91     -18.722  34.631 -18.107  1.00 53.06           C  
ANISOU  675  CG  PHE A  91     7383   5806   6968   -301   1821   2378       C  
ATOM    676  CD1 PHE A  91     -17.696  33.883 -18.677  1.00 53.38           C  
ANISOU  676  CD1 PHE A  91     7306   6020   6955   -287   1950   2458       C  
ATOM    677  CD2 PHE A  91     -19.996  34.555 -18.669  1.00 52.03           C  
ANISOU  677  CD2 PHE A  91     7405   5711   6652   -124   1769   2337       C  
ATOM    678  CE1 PHE A  91     -17.937  33.068 -19.776  1.00 53.44           C  
ANISOU  678  CE1 PHE A  91     7367   6222   6715    -94   2023   2484       C  
ATOM    679  CE2 PHE A  91     -20.244  33.742 -19.765  1.00 51.83           C  
ANISOU  679  CE2 PHE A  91     7424   5881   6389     54   1827   2361       C  
ATOM    680  CZ  PHE A  91     -19.213  32.998 -20.321  1.00 52.52           C  
ANISOU  680  CZ  PHE A  91     7414   6130   6412     72   1953   2430       C  
ATOM    681  N   LEU A  92     -20.905  35.266 -14.881  1.00 49.97           N  
ANISOU  681  N   LEU A  92     7130   5062   6794   -403   1375   1883       N  
ATOM    682  CA  LEU A  92     -22.309  34.959 -14.629  1.00 48.14           C  
ANISOU  682  CA  LEU A  92     6993   4855   6442   -266   1265   1741       C  
ATOM    683  C   LEU A  92     -23.111  34.937 -15.921  1.00 47.31           C  
ANISOU  683  C   LEU A  92     6986   4841   6147    -89   1314   1837       C  
ATOM    684  O   LEU A  92     -22.870  35.727 -16.831  1.00 47.96           O  
ANISOU  684  O   LEU A  92     7127   4874   6221    -68   1414   2025       O  
ATOM    685  CB  LEU A  92     -22.948  35.963 -13.669  1.00 49.43           C  
ANISOU  685  CB  LEU A  92     7244   4811   6724   -302   1164   1669       C  
ATOM    686  CG  LEU A  92     -22.653  35.811 -12.177  1.00 50.30           C  
ANISOU  686  CG  LEU A  92     7294   4850   6965   -419   1060   1498       C  
ATOM    687  CD1 LEU A  92     -23.503  36.811 -11.393  1.00 51.67           C  
ANISOU  687  CD1 LEU A  92     7593   4831   7206   -397    966   1427       C  
ATOM    688  CD2 LEU A  92     -22.904  34.389 -11.686  1.00 48.16           C  
ANISOU  688  CD2 LEU A  92     6943   4761   6594   -371   1004   1336       C  
ATOM    689  N   SER A  93     -24.059  34.008 -15.970  1.00 44.58           N  
ANISOU  689  N   SER A  93     6656   4630   5652     35   1235   1708       N  
ATOM    690  CA  SER A  93     -24.997  33.853 -17.075  1.00 44.70           C  
ANISOU  690  CA  SER A  93     6763   4746   5475    213   1234   1755       C  
ATOM    691  C   SER A  93     -26.351  33.478 -16.502  1.00 42.66           C  
ANISOU  691  C   SER A  93     6529   4510   5167    296   1092   1592       C  
ATOM    692  O   SER A  93     -26.446  33.100 -15.345  1.00 41.83           O  
ANISOU  692  O   SER A  93     6364   4379   5149    224   1016   1446       O  
ATOM    693  CB  SER A  93     -24.516  32.754 -18.014  1.00 43.94           C  
ANISOU  693  CB  SER A  93     6627   4848   5219    281   1300   1776       C  
ATOM    694  OG  SER A  93     -23.310  33.141 -18.645  1.00 44.84           O  
ANISOU  694  OG  SER A  93     6711   4960   5366    227   1453   1953       O  
ATOM    695  N   GLN A  94     -27.394  33.603 -17.309  1.00 43.57           N  
ANISOU  695  N   GLN A  94     6729   4680   5144    449   1057   1626       N  
ATOM    696  CA  GLN A  94     -28.740  33.254 -16.884  1.00 43.17           C  
ANISOU  696  CA  GLN A  94     6683   4669   5047    536    925   1493       C  
ATOM    697  C   GLN A  94     -29.404  32.395 -17.934  1.00 43.07           C  
ANISOU  697  C   GLN A  94     6690   4836   4838    674    880   1478       C  
ATOM    698  O   GLN A  94     -29.321  32.674 -19.125  1.00 45.43           O  
ANISOU  698  O   GLN A  94     7064   5183   5014    768    936   1606       O  
ATOM    699  CB  GLN A  94     -29.593  34.501 -16.624  1.00 44.44           C  
ANISOU  699  CB  GLN A  94     6930   4685   5267    595    891   1539       C  
ATOM    700  CG  GLN A  94     -30.971  34.192 -16.065  1.00 43.67           C  
ANISOU  700  CG  GLN A  94     6812   4635   5142    684    766   1410       C  
ATOM    701  CD  GLN A  94     -31.905  35.383 -16.074  1.00 45.83           C  
ANISOU  701  CD  GLN A  94     7179   4798   5435    793    739   1474       C  
ATOM    702  NE2 GLN A  94     -31.830  36.198 -15.034  1.00 46.43           N  
ANISOU  702  NE2 GLN A  94     7282   4702   5655    736    739   1443       N  
ATOM    703  OE1 GLN A  94     -32.700  35.557 -17.001  1.00 48.09           O  
ANISOU  703  OE1 GLN A  94     7517   5153   5601    938    712   1543       O  
ATOM    704  N   ASP A  95     -30.082  31.353 -17.470  1.00 42.24           N  
ANISOU  704  N   ASP A  95     6519   4825   4702    686    773   1320       N  
ATOM    705  CA  ASP A  95     -30.787  30.436 -18.345  1.00 42.03           C  
ANISOU  705  CA  ASP A  95     6503   4958   4506    799    695   1272       C  
ATOM    706  C   ASP A  95     -31.735  29.583 -17.512  1.00 39.69           C  
ANISOU  706  C   ASP A  95     6124   4710   4245    784    564   1107       C  
ATOM    707  O   ASP A  95     -31.726  29.656 -16.296  1.00 38.61           O  
ANISOU  707  O   ASP A  95     5926   4497   4245    695    555   1038       O  
ATOM    708  CB  ASP A  95     -29.778  29.546 -19.096  1.00 41.76           C  
ANISOU  708  CB  ASP A  95     6469   5029   4369    794    763   1282       C  
ATOM    709  CG  ASP A  95     -30.253  29.162 -20.474  1.00 42.67           C  
ANISOU  709  CG  ASP A  95     6665   5276   4271    948    725   1313       C  
ATOM    710  OD1 ASP A  95     -31.478  28.955 -20.637  1.00 42.99           O  
ANISOU  710  OD1 ASP A  95     6715   5369   4251   1030    590   1246       O  
ATOM    711  OD2 ASP A  95     -29.403  29.050 -21.387  1.00 42.38           O1-
ANISOU  711  OD2 ASP A  95     6679   5298   4125    992    827   1402       O1-
ATOM    712  N   ILE A  96     -32.550  28.785 -18.185  1.00 40.53           N  
ANISOU  712  N   ILE A  96     6230   4943   4225    872    461   1049       N  
ATOM    713  CA  ILE A  96     -33.453  27.843 -17.527  1.00 39.90           C  
ANISOU  713  CA  ILE A  96     6059   4920   4180    849    336    905       C  
ATOM    714  C   ILE A  96     -32.654  26.595 -17.142  1.00 39.02           C  
ANISOU  714  C   ILE A  96     5894   4844   4085    751    348    804       C  
ATOM    715  O   ILE A  96     -32.038  25.974 -17.999  1.00 40.53           O  
ANISOU  715  O   ILE A  96     6131   5103   4163    779    371    806       O  
ATOM    716  CB  ILE A  96     -34.640  27.466 -18.455  1.00 40.72           C  
ANISOU  716  CB  ILE A  96     6177   5140   4153    971    202    883       C  
ATOM    717  CG1 ILE A  96     -35.444  28.731 -18.827  1.00 41.27           C  
ANISOU  717  CG1 ILE A  96     6297   5178   4203   1087    190    992       C  
ATOM    718  CG2 ILE A  96     -35.539  26.416 -17.793  1.00 39.28           C  
ANISOU  718  CG2 ILE A  96     5883   5014   4026    925     73    745       C  
ATOM    719  CD1 ILE A  96     -36.529  28.508 -19.859  1.00 42.81           C  
ANISOU  719  CD1 ILE A  96     6511   5495   4257   1222     55    991       C  
ATOM    720  N   ILE A  97     -32.658  26.249 -15.858  1.00 38.11           N  
ANISOU  720  N   ILE A  97     5693   4683   4102    650    336    720       N  
ATOM    721  CA  ILE A  97     -32.029  25.027 -15.355  1.00 38.11           C  
ANISOU  721  CA  ILE A  97     5639   4712   4129    564    335    621       C  
ATOM    722  C   ILE A  97     -33.108  23.993 -15.036  1.00 38.21           C  
ANISOU  722  C   ILE A  97     5584   4784   4149    559    205    510       C  
ATOM    723  O   ILE A  97     -34.056  24.296 -14.320  1.00 39.28           O  
ANISOU  723  O   ILE A  97     5660   4902   4361    557    156    495       O  
ATOM    724  CB  ILE A  97     -31.155  25.308 -14.107  1.00 36.91           C  
ANISOU  724  CB  ILE A  97     5439   4466   4116    452    415    611       C  
ATOM    725  CG1 ILE A  97     -30.002  26.251 -14.507  1.00 38.88           C  
ANISOU  725  CG1 ILE A  97     5741   4655   4374    434    536    727       C  
ATOM    726  CG2 ILE A  97     -30.621  24.010 -13.498  1.00 35.69           C  
ANISOU  726  CG2 ILE A  97     5224   4344   3990    376    402    510       C  
ATOM    727  CD1 ILE A  97     -28.927  26.459 -13.449  1.00 37.84           C  
ANISOU  727  CD1 ILE A  97     5561   4443   4374    315    604    718       C  
ATOM    728  N   THR A  98     -32.950  22.783 -15.567  1.00 37.58           N  
ANISOU  728  N   THR A  98     5514   4771   3993    560    152    437       N  
ATOM    729  CA  THR A  98     -33.863  21.675 -15.313  1.00 37.70           C  
ANISOU  729  CA  THR A  98     5466   4827   4029    533     24    332       C  
ATOM    730  C   THR A  98     -33.255  20.774 -14.227  1.00 36.67           C  
ANISOU  730  C   THR A  98     5278   4660   3995    426     55    260       C  
ATOM    731  O   THR A  98     -32.128  20.316 -14.375  1.00 35.30           O  
ANISOU  731  O   THR A  98     5142   4481   3789    409    121    247       O  
ATOM    732  CB  THR A  98     -34.113  20.849 -16.596  1.00 39.76           C  
ANISOU  732  CB  THR A  98     5794   5167   4144    603    -76    283       C  
ATOM    733  CG2 THR A  98     -35.167  19.765 -16.357  1.00 39.95           C  
ANISOU  733  CG2 THR A  98     5747   5218   4214    559   -230    179       C  
ATOM    734  OG1 THR A  98     -34.564  21.710 -17.652  1.00 40.52           O  
ANISOU  734  OG1 THR A  98     5958   5307   4129    718    -98    360       O  
ATOM    735  N   VAL A  99     -33.994  20.562 -13.137  1.00 35.44           N  
ANISOU  735  N   VAL A  99     5027   4484   3953    368     15    224       N  
ATOM    736  CA  VAL A  99     -33.593  19.677 -12.052  1.00 34.86           C  
ANISOU  736  CA  VAL A  99     4898   4380   3967    277     34    163       C  
ATOM    737  C   VAL A  99     -34.745  18.684 -11.828  1.00 35.95           C  
ANISOU  737  C   VAL A  99     4961   4547   4150    244    -83    101       C  
ATOM    738  O   VAL A  99     -35.794  19.051 -11.283  1.00 34.96           O  
ANISOU  738  O   VAL A  99     4754   4435   4094    243   -116    124       O  
ATOM    739  CB  VAL A  99     -33.304  20.449 -10.749  1.00 34.64           C  
ANISOU  739  CB  VAL A  99     4826   4291   4041    235    120    194       C  
ATOM    740  CG1 VAL A  99     -32.606  19.542  -9.750  1.00 35.46           C  
ANISOU  740  CG1 VAL A  99     4896   4371   4206    157    150    139       C  
ATOM    741  CG2 VAL A  99     -32.451  21.685 -11.007  1.00 35.96           C  
ANISOU  741  CG2 VAL A  99     5058   4415   4190    261    214    268       C  
ATOM    742  N   GLY A 100     -34.552  17.442 -12.270  1.00 35.76           N  
ANISOU  742  N   GLY A 100     4964   4531   4090    219   -147     29       N  
ATOM    743  CA  GLY A 100     -35.628  16.446 -12.302  1.00 37.23           C  
ANISOU  743  CA  GLY A 100     5091   4734   4320    177   -281    -28       C  
ATOM    744  C   GLY A 100     -36.822  16.973 -13.069  1.00 39.19           C  
ANISOU  744  C   GLY A 100     5311   5042   4535    234   -385     -4       C  
ATOM    745  O   GLY A 100     -36.691  17.384 -14.226  1.00 42.42           O  
ANISOU  745  O   GLY A 100     5809   5488   4820    319   -412      5       O  
ATOM    746  N   GLY A 101     -37.984  17.012 -12.430  1.00 39.75           N  
ANISOU  746  N   GLY A 101     5256   5135   4712    198   -437     15       N  
ATOM    747  CA  GLY A 101     -39.182  17.548 -13.093  1.00 41.67           C  
ANISOU  747  CA  GLY A 101     5447   5448   4936    259   -540     47       C  
ATOM    748  C   GLY A 101     -39.406  19.048 -12.975  1.00 41.86           C  
ANISOU  748  C   GLY A 101     5465   5491   4947    351   -462    140       C  
ATOM    749  O   GLY A 101     -40.457  19.530 -13.389  1.00 44.17           O  
ANISOU  749  O   GLY A 101     5701   5846   5236    412   -542    176       O  
ATOM    750  N   ILE A 102     -38.438  19.788 -12.426  1.00 42.42           N  
ANISOU  750  N   ILE A 102     5597   5503   5016    362   -317    178       N  
ATOM    751  CA  ILE A 102     -38.577  21.234 -12.178  1.00 43.90           C  
ANISOU  751  CA  ILE A 102     5795   5675   5208    441   -238    261       C  
ATOM    752  C   ILE A 102     -37.690  22.047 -13.134  1.00 43.60           C  
ANISOU  752  C   ILE A 102     5895   5612   5057    510   -181    307       C  
ATOM    753  O   ILE A 102     -36.550  21.676 -13.397  1.00 43.15           O  
ANISOU  753  O   ILE A 102     5914   5526   4952    476   -128    285       O  
ATOM    754  CB  ILE A 102     -38.227  21.558 -10.707  1.00 44.84           C  
ANISOU  754  CB  ILE A 102     5876   5732   5426    396   -126    270       C  
ATOM    755  CG1 ILE A 102     -39.379  21.127  -9.798  1.00 47.65           C  
ANISOU  755  CG1 ILE A 102     6087   6131   5884    371   -162    267       C  
ATOM    756  CG2 ILE A 102     -37.936  23.044 -10.494  1.00 46.69           C  
ANISOU  756  CG2 ILE A 102     6176   5910   5655    467    -34    337       C  
ATOM    757  CD1 ILE A 102     -39.019  21.064  -8.325  1.00 48.69           C  
ANISOU  757  CD1 ILE A 102     6187   6217   6095    323    -64    259       C  
ATOM    758  N   THR A 103     -38.231  23.148 -13.650  1.00 43.28           N  
ANISOU  758  N   THR A 103     5881   5585   4975    612   -187    381       N  
ATOM    759  CA  THR A 103     -37.447  24.147 -14.382  1.00 43.44           C  
ANISOU  759  CA  THR A 103     6028   5565   4912    678   -107    458       C  
ATOM    760  C   THR A 103     -37.454  25.467 -13.620  1.00 42.58           C  
ANISOU  760  C   THR A 103     5930   5373   4876    709    -16    527       C  
ATOM    761  O   THR A 103     -38.440  25.816 -12.961  1.00 42.31           O  
ANISOU  761  O   THR A 103     5819   5347   4909    744    -42    533       O  
ATOM    762  CB  THR A 103     -37.995  24.389 -15.784  1.00 44.23           C  
ANISOU  762  CB  THR A 103     6186   5739   4881    791   -192    498       C  
ATOM    763  CG2 THR A 103     -37.924  23.116 -16.595  1.00 44.75           C  
ANISOU  763  CG2 THR A 103     6269   5874   4857    772   -293    415       C  
ATOM    764  OG1 THR A 103     -39.354  24.823 -15.690  1.00 47.11           O  
ANISOU  764  OG1 THR A 103     6468   6150   5279    861   -276    524       O  
ATOM    765  N   VAL A 104     -36.342  26.186 -13.705  1.00 40.95           N  
ANISOU  765  N   VAL A 104     5818   5082   4659    696     90    580       N  
ATOM    766  CA  VAL A 104     -36.159  27.416 -12.946  1.00 40.89           C  
ANISOU  766  CA  VAL A 104     5843   4962   4729    706    172    632       C  
ATOM    767  C   VAL A 104     -35.179  28.315 -13.685  1.00 41.72           C  
ANISOU  767  C   VAL A 104     6065   4992   4791    721    258    727       C  
ATOM    768  O   VAL A 104     -34.136  27.856 -14.159  1.00 41.15           O  
ANISOU  768  O   VAL A 104     6024   4932   4679    667    304    733       O  
ATOM    769  CB  VAL A 104     -35.691  27.120 -11.494  1.00 39.24           C  
ANISOU  769  CB  VAL A 104     5581   4695   4630    604    217    561       C  
ATOM    770  CG1 VAL A 104     -34.404  26.302 -11.461  1.00 38.46           C  
ANISOU  770  CG1 VAL A 104     5490   4593   4530    499    260    520       C  
ATOM    771  CG2 VAL A 104     -35.540  28.397 -10.682  1.00 38.73           C  
ANISOU  771  CG2 VAL A 104     5568   4507   4641    622    281    594       C  
ATOM    772  N   THR A 105     -35.540  29.587 -13.823  1.00 42.84           N  
ANISOU  772  N   THR A 105     6272   5061   4944    803    282    813       N  
ATOM    773  CA  THR A 105     -34.635  30.581 -14.388  1.00 42.95           C  
ANISOU  773  CA  THR A 105     6395   4975   4947    805    375    924       C  
ATOM    774  C   THR A 105     -33.608  30.891 -13.303  1.00 41.68           C  
ANISOU  774  C   THR A 105     6234   4690   4911    681    449    896       C  
ATOM    775  O   THR A 105     -33.964  31.340 -12.210  1.00 40.90           O  
ANISOU  775  O   THR A 105     6123   4514   4903    673    440    850       O  
ATOM    776  CB  THR A 105     -35.383  31.840 -14.848  1.00 43.11           C  
ANISOU  776  CB  THR A 105     6494   4937   4945    935    371   1027       C  
ATOM    777  CG2 THR A 105     -34.441  32.817 -15.527  1.00 44.05           C  
ANISOU  777  CG2 THR A 105     6731   4949   5056    930    472   1161       C  
ATOM    778  OG1 THR A 105     -36.385  31.456 -15.786  1.00 44.66           O  
ANISOU  778  OG1 THR A 105     6673   5269   5024   1052    280   1039       O  
ATOM    779  N   GLN A 106     -32.348  30.599 -13.606  1.00 41.19           N  
ANISOU  779  N   GLN A 106     6182   4620   4847    591    518    921       N  
ATOM    780  CA  GLN A 106     -31.281  30.649 -12.619  1.00 41.18           C  
ANISOU  780  CA  GLN A 106     6154   4530   4961    460    568    882       C  
ATOM    781  C   GLN A 106     -30.077  31.383 -13.168  1.00 43.18           C  
ANISOU  781  C   GLN A 106     6461   4699   5243    401    667    999       C  
ATOM    782  O   GLN A 106     -29.708  31.204 -14.325  1.00 44.42           O  
ANISOU  782  O   GLN A 106     6644   4925   5307    437    714   1085       O  
ATOM    783  CB  GLN A 106     -30.867  29.229 -12.234  1.00 39.57           C  
ANISOU  783  CB  GLN A 106     5860   4428   4746    388    547    778       C  
ATOM    784  CG  GLN A 106     -29.792  29.135 -11.159  1.00 38.41           C  
ANISOU  784  CG  GLN A 106     5671   4214   4709    262    583    727       C  
ATOM    785  CD  GLN A 106     -30.193  29.825  -9.872  1.00 38.49           C  
ANISOU  785  CD  GLN A 106     5690   4117   4817    247    553    671       C  
ATOM    786  NE2 GLN A 106     -29.214  30.334  -9.142  1.00 38.31           N  
ANISOU  786  NE2 GLN A 106     5673   3987   4893    149    582    663       N  
ATOM    787  OE1 GLN A 106     -31.378  29.904  -9.543  1.00 38.52           O  
ANISOU  787  OE1 GLN A 106     5692   4138   4804    329    501    636       O  
ATOM    788  N   MET A 107     -29.468  32.205 -12.323  1.00 44.35           N  
ANISOU  788  N   MET A 107     6627   4700   5525    312    695   1004       N  
ATOM    789  CA  MET A 107     -28.161  32.769 -12.607  1.00 45.26           C  
ANISOU  789  CA  MET A 107     6756   4730   5711    211    784   1104       C  
ATOM    790  C   MET A 107     -27.093  31.793 -12.132  1.00 43.14           C  
ANISOU  790  C   MET A 107     6384   4529   5478     98    801   1037       C  
ATOM    791  O   MET A 107     -27.162  31.277 -11.013  1.00 41.58           O  
ANISOU  791  O   MET A 107     6133   4336   5330     52    743    910       O  
ATOM    792  CB  MET A 107     -27.991  34.107 -11.914  1.00 48.94           C  
ANISOU  792  CB  MET A 107     7289   4990   6314    157    785   1132       C  
ATOM    793  CG  MET A 107     -28.974  35.153 -12.407  1.00 52.92           C  
ANISOU  793  CG  MET A 107     7908   5410   6788    281    777   1212       C  
ATOM    794  SD  MET A 107     -28.470  36.801 -11.902  1.00 59.03           S  
ANISOU  794  SD  MET A 107     8789   5907   7730    204    799   1281       S  
ATOM    795  CE  MET A 107     -26.965  36.927 -12.864  1.00 60.72           C  
ANISOU  795  CE  MET A 107     8970   6112   7986     77    919   1450       C  
ATOM    796  N   PHE A 108     -26.116  31.545 -12.992  1.00 41.72           N  
ANISOU  796  N   PHE A 108     6176   4407   5267     66    888   1132       N  
ATOM    797  CA  PHE A 108     -25.070  30.573 -12.719  1.00 41.44           C  
ANISOU  797  CA  PHE A 108     6037   4455   5250    -15    916   1086       C  
ATOM    798  C   PHE A 108     -23.751  31.021 -13.337  1.00 42.82           C  
ANISOU  798  C   PHE A 108     6181   4610   5478    -91   1034   1232       C  
ATOM    799  O   PHE A 108     -23.720  31.918 -14.185  1.00 43.76           O  
ANISOU  799  O   PHE A 108     6366   4674   5587    -63   1103   1379       O  
ATOM    800  CB  PHE A 108     -25.458  29.197 -13.272  1.00 39.59           C  
ANISOU  800  CB  PHE A 108     5780   4393   4866     73    893   1020       C  
ATOM    801  CG  PHE A 108     -25.638  29.172 -14.768  1.00 39.62           C  
ANISOU  801  CG  PHE A 108     5849   4483   4722    187    947   1125       C  
ATOM    802  CD1 PHE A 108     -26.791  29.674 -15.347  1.00 40.22           C  
ANISOU  802  CD1 PHE A 108     6012   4552   4717    297    903   1158       C  
ATOM    803  CD2 PHE A 108     -24.660  28.645 -15.591  1.00 39.93           C  
ANISOU  803  CD2 PHE A 108     5861   4617   4690    198   1042   1193       C  
ATOM    804  CE1 PHE A 108     -26.964  29.662 -16.723  1.00 41.33           C  
ANISOU  804  CE1 PHE A 108     6221   4776   4703    414    942   1253       C  
ATOM    805  CE2 PHE A 108     -24.825  28.618 -16.965  1.00 41.70           C  
ANISOU  805  CE2 PHE A 108     6160   4928   4754    321   1093   1288       C  
ATOM    806  CZ  PHE A 108     -25.978  29.136 -17.535  1.00 42.27           C  
ANISOU  806  CZ  PHE A 108     6329   4989   4741    428   1038   1317       C  
ATOM    807  N   GLY A 109     -22.674  30.373 -12.902  1.00 42.12           N  
ANISOU  807  N   GLY A 109     5984   4571   5447   -181   1060   1199       N  
ATOM    808  CA  GLY A 109     -21.336  30.656 -13.389  1.00 42.90           C  
ANISOU  808  CA  GLY A 109     6012   4676   5611   -262   1175   1337       C  
ATOM    809  C   GLY A 109     -21.010  29.816 -14.605  1.00 42.65           C  
ANISOU  809  C   GLY A 109     5968   4816   5422   -158   1271   1407       C  
ATOM    810  O   GLY A 109     -21.320  28.626 -14.644  1.00 41.50           O  
ANISOU  810  O   GLY A 109     5813   4790   5162    -80   1230   1296       O  
ATOM    811  N   GLU A 110     -20.416  30.459 -15.606  1.00 43.36           N  
ANISOU  811  N   GLU A 110     6066   4906   5500   -151   1399   1593       N  
ATOM    812  CA  GLU A 110     -19.778  29.787 -16.724  1.00 43.58           C  
ANISOU  812  CA  GLU A 110     6068   5095   5393    -61   1521   1685       C  
ATOM    813  C   GLU A 110     -18.294  29.820 -16.417  1.00 44.15           C  
ANISOU  813  C   GLU A 110     5986   5179   5608   -190   1614   1765       C  
ATOM    814  O   GLU A 110     -17.648  30.845 -16.591  1.00 45.72           O  
ANISOU  814  O   GLU A 110     6149   5290   5932   -287   1698   1926       O  
ATOM    815  CB  GLU A 110     -20.096  30.502 -18.050  1.00 45.49           C  
ANISOU  815  CB  GLU A 110     6420   5345   5517     45   1616   1860       C  
ATOM    816  CG  GLU A 110     -21.310  29.930 -18.761  1.00 45.09           C  
ANISOU  816  CG  GLU A 110     6495   5386   5250    226   1546   1784       C  
ATOM    817  CD  GLU A 110     -21.479  30.459 -20.160  1.00 46.80           C  
ANISOU  817  CD  GLU A 110     6818   5648   5315    357   1645   1958       C  
ATOM    818  OE1 GLU A 110     -22.381  31.295 -20.364  1.00 47.71           O  
ANISOU  818  OE1 GLU A 110     7036   5677   5415    402   1599   2000       O  
ATOM    819  OE2 GLU A 110     -20.717  30.032 -21.055  1.00 48.44           O1-
ANISOU  819  OE2 GLU A 110     7010   5986   5409    430   1773   2055       O1-
ATOM    820  N   VAL A 111     -17.767  28.698 -15.936  1.00 43.63           N  
ANISOU  820  N   VAL A 111     5824   5219   5534   -194   1593   1655       N  
ATOM    821  CA  VAL A 111     -16.386  28.624 -15.470  1.00 44.45           C  
ANISOU  821  CA  VAL A 111     5758   5346   5784   -315   1654   1706       C  
ATOM    822  C   VAL A 111     -15.430  28.523 -16.658  1.00 46.77           C  
ANISOU  822  C   VAL A 111     5990   5770   6008   -252   1843   1894       C  
ATOM    823  O   VAL A 111     -15.591  27.678 -17.539  1.00 46.94           O  
ANISOU  823  O   VAL A 111     6068   5936   5829    -85   1901   1888       O  
ATOM    824  CB  VAL A 111     -16.197  27.476 -14.450  1.00 43.10           C  
ANISOU  824  CB  VAL A 111     5510   5235   5629   -330   1557   1523       C  
ATOM    825  CG1 VAL A 111     -14.729  27.123 -14.247  1.00 44.43           C  
ANISOU  825  CG1 VAL A 111     5495   5488   5896   -400   1637   1584       C  
ATOM    826  CG2 VAL A 111     -16.828  27.868 -13.117  1.00 42.28           C  
ANISOU  826  CG2 VAL A 111     5432   4987   5644   -431   1398   1382       C  
ATOM    827  N   THR A 112     -14.460  29.433 -16.676  1.00 49.41           N  
ANISOU  827  N   THR A 112     6213   6046   6512   -387   1937   2064       N  
ATOM    828  CA  THR A 112     -13.432  29.500 -17.709  1.00 52.23           C  
ANISOU  828  CA  THR A 112     6480   6521   6842   -351   2138   2278       C  
ATOM    829  C   THR A 112     -12.043  29.132 -17.187  1.00 53.80           C  
ANISOU  829  C   THR A 112     6453   6798   7191   -457   2190   2313       C  
ATOM    830  O   THR A 112     -11.117  28.971 -17.984  1.00 55.70           O  
ANISOU  830  O   THR A 112     6588   7172   7400   -408   2366   2480       O  
ATOM    831  CB  THR A 112     -13.362  30.922 -18.290  1.00 54.04           C  
ANISOU  831  CB  THR A 112     6742   6626   7163   -427   2232   2498       C  
ATOM    832  CG2 THR A 112     -14.657  31.265 -19.021  1.00 53.52           C  
ANISOU  832  CG2 THR A 112     6895   6516   6920   -286   2207   2499       C  
ATOM    833  OG1 THR A 112     -13.149  31.858 -17.225  1.00 53.83           O  
ANISOU  833  OG1 THR A 112     6654   6401   7395   -646   2133   2482       O  
ATOM    834  N   GLU A 113     -11.891  29.030 -15.864  1.00 54.23           N  
ANISOU  834  N   GLU A 113     6427   6774   7403   -593   2041   2165       N  
ATOM    835  CA  GLU A 113     -10.602  28.722 -15.245  1.00 56.25           C  
ANISOU  835  CA  GLU A 113     6459   7097   7816   -702   2059   2185       C  
ATOM    836  C   GLU A 113     -10.820  27.563 -14.285  1.00 54.20           C  
ANISOU  836  C   GLU A 113     6194   6891   7506   -655   1918   1952       C  
ATOM    837  O   GLU A 113     -11.501  27.695 -13.265  1.00 50.73           O  
ANISOU  837  O   GLU A 113     5824   6329   7121   -722   1749   1791       O  
ATOM    838  CB  GLU A 113     -10.020  29.957 -14.549  1.00 59.01           C  
ANISOU  838  CB  GLU A 113     6699   7276   8443   -945   2010   2265       C  
ATOM    839  CG  GLU A 113     -10.031  31.183 -15.457  1.00 62.98           C  
ANISOU  839  CG  GLU A 113     7248   7681   8998   -995   2134   2491       C  
ATOM    840  CD  GLU A 113      -9.173  32.330 -14.967  1.00 66.71           C  
ANISOU  840  CD  GLU A 113     7578   8002   9765  -1244   2120   2615       C  
ATOM    841  OE1 GLU A 113      -8.722  33.116 -15.829  1.00 72.70           O  
ANISOU  841  OE1 GLU A 113     8296   8736  10588  -1292   2276   2856       O  
ATOM    842  OE2 GLU A 113      -8.958  32.455 -13.743  1.00 65.71           O1-
ANISOU  842  OE2 GLU A 113     7385   7778   9802  -1392   1953   2476       O1-
ATOM    843  N   MET A 114     -10.241  26.424 -14.651  1.00 54.56           N  
ANISOU  843  N   MET A 114     6166   7121   7440   -526   2000   1946       N  
ATOM    844  CA  MET A 114     -10.555  25.145 -14.049  1.00 53.36           C  
ANISOU  844  CA  MET A 114     6050   7036   7187   -428   1897   1745       C  
ATOM    845  C   MET A 114      -9.244  24.373 -13.877  1.00 53.53           C  
ANISOU  845  C   MET A 114     5870   7211   7256   -410   1967   1780       C  
ATOM    846  O   MET A 114      -8.854  23.608 -14.758  1.00 54.55           O  
ANISOU  846  O   MET A 114     5989   7496   7241   -246   2101   1837       O  
ATOM    847  CB  MET A 114     -11.546  24.412 -14.959  1.00 53.69           C  
ANISOU  847  CB  MET A 114     6284   7138   6974   -223   1920   1682       C  
ATOM    848  CG  MET A 114     -12.296  23.282 -14.283  1.00 53.03           C  
ANISOU  848  CG  MET A 114     6290   7057   6799   -149   1777   1460       C  
ATOM    849  SD  MET A 114     -13.755  22.796 -15.226  1.00 54.62           S  
ANISOU  849  SD  MET A 114     6734   7264   6753     29   1746   1378       S  
ATOM    850  CE  MET A 114     -14.566  21.765 -14.009  1.00 50.48           C  
ANISOU  850  CE  MET A 114     6263   6689   6227     25   1554   1135       C  
ATOM    851  N   PRO A 115      -8.533  24.606 -12.753  1.00 52.90           N  
ANISOU  851  N   PRO A 115     5629   7090   7378   -571   1876   1750       N  
ATOM    852  CA  PRO A 115      -7.202  24.009 -12.600  1.00 52.71           C  
ANISOU  852  CA  PRO A 115     5383   7218   7424   -564   1944   1809       C  
ATOM    853  C   PRO A 115      -7.244  22.494 -12.365  1.00 49.63           C  
ANISOU  853  C   PRO A 115     5025   6945   6884   -390   1912   1661       C  
ATOM    854  O   PRO A 115      -8.206  21.971 -11.773  1.00 44.43           O  
ANISOU  854  O   PRO A 115     4519   6214   6145   -351   1775   1479       O  
ATOM    855  CB  PRO A 115      -6.611  24.758 -11.399  1.00 53.90           C  
ANISOU  855  CB  PRO A 115     5380   7268   7829   -792   1813   1794       C  
ATOM    856  CG  PRO A 115      -7.790  25.204 -10.610  1.00 52.92           C  
ANISOU  856  CG  PRO A 115     5438   6958   7708   -859   1637   1634       C  
ATOM    857  CD  PRO A 115      -8.905  25.435 -11.590  1.00 52.19           C  
ANISOU  857  CD  PRO A 115     5556   6819   7453   -754   1702   1659       C  
ATOM    858  N   ALA A 116      -6.206  21.811 -12.853  1.00 49.96           N  
ANISOU  858  N   ALA A 116     4924   7163   6892   -282   2048   1751       N  
ATOM    859  CA  ALA A 116      -6.121  20.350 -12.810  1.00 49.67           C  
ANISOU  859  CA  ALA A 116     4922   7242   6706    -92   2046   1636       C  
ATOM    860  C   ALA A 116      -6.293  19.806 -11.392  1.00 48.86           C  
ANISOU  860  C   ALA A 116     4813   7078   6671   -149   1852   1452       C  
ATOM    861  O   ALA A 116      -6.991  18.805 -11.195  1.00 45.37           O  
ANISOU  861  O   ALA A 116     4522   6624   6091    -28   1782   1300       O  
ATOM    862  CB  ALA A 116      -4.810  19.867 -13.411  1.00 51.40           C  
ANISOU  862  CB  ALA A 116     4951   7660   6919     17   2223   1778       C  
ATOM    863  N   LEU A 117      -5.668  20.468 -10.419  1.00 50.88           N  
ANISOU  863  N   LEU A 117     4902   7291   7137   -334   1763   1471       N  
ATOM    864  CA  LEU A 117      -5.929  20.197  -9.003  1.00 51.38           C  
ANISOU  864  CA  LEU A 117     4979   7276   7265   -406   1565   1302       C  
ATOM    865  C   LEU A 117      -7.030  21.180  -8.550  1.00 49.48           C  
ANISOU  865  C   LEU A 117     4889   6842   7067   -541   1443   1230       C  
ATOM    866  O   LEU A 117      -6.767  22.378  -8.488  1.00 49.75           O  
ANISOU  866  O   LEU A 117     4852   6795   7254   -706   1434   1319       O  
ATOM    867  CB  LEU A 117      -4.637  20.369  -8.184  1.00 54.47           C  
ANISOU  867  CB  LEU A 117     5112   7734   7849   -520   1517   1349       C  
ATOM    868  CG  LEU A 117      -4.528  19.764  -6.771  1.00 55.05           C  
ANISOU  868  CG  LEU A 117     5157   7797   7960   -536   1336   1193       C  
ATOM    869  CD1 LEU A 117      -5.301  20.577  -5.744  1.00 55.35           C  
ANISOU  869  CD1 LEU A 117     5299   7656   8075   -693   1154   1078       C  
ATOM    870  CD2 LEU A 117      -4.974  18.308  -6.732  1.00 53.77           C  
ANISOU  870  CD2 LEU A 117     5126   7692   7611   -329   1335   1076       C  
ATOM    871  N   PRO A 118      -8.252  20.723  -8.239  1.00 47.33           N  
ANISOU  871  N   PRO A 118     4820   6490   6671   -475   1352   1080       N  
ATOM    872  CA  PRO A 118      -8.678  19.320  -8.132  1.00 45.42           C  
ANISOU  872  CA  PRO A 118     4679   6305   6273   -308   1329    958       C  
ATOM    873  C   PRO A 118      -9.536  18.804  -9.301  1.00 44.85           C  
ANISOU  873  C   PRO A 118     4784   6248   6009   -154   1413    952       C  
ATOM    874  O   PRO A 118     -10.006  17.662  -9.254  1.00 43.16           O  
ANISOU  874  O   PRO A 118     4674   6054   5670    -28   1381    844       O  
ATOM    875  CB  PRO A 118      -9.568  19.363  -6.884  1.00 43.86           C  
ANISOU  875  CB  PRO A 118     4582   5982   6098   -376   1152    804       C  
ATOM    876  CG  PRO A 118     -10.253  20.695  -7.010  1.00 43.93           C  
ANISOU  876  CG  PRO A 118     4664   5858   6166   -497   1128    835       C  
ATOM    877  CD  PRO A 118      -9.214  21.624  -7.576  1.00 46.10           C  
ANISOU  877  CD  PRO A 118     4783   6162   6570   -595   1224   1002       C  
ATOM    878  N   PHE A 119      -9.772  19.620 -10.323  1.00 45.14           N  
ANISOU  878  N   PHE A 119     4864   6268   6018   -165   1509   1062       N  
ATOM    879  CA  PHE A 119     -10.827  19.293 -11.278  1.00 45.46           C  
ANISOU  879  CA  PHE A 119     5100   6296   5877    -38   1540   1029       C  
ATOM    880  C   PHE A 119     -10.509  18.179 -12.266  1.00 45.44           C  
ANISOU  880  C   PHE A 119     5136   6424   5703    162   1650   1039       C  
ATOM    881  O   PHE A 119     -11.428  17.632 -12.846  1.00 46.50           O  
ANISOU  881  O   PHE A 119     5444   6543   5682    274   1629    963       O  
ATOM    882  CB  PHE A 119     -11.382  20.556 -11.933  1.00 46.49           C  
ANISOU  882  CB  PHE A 119     5296   6346   6022   -107   1577   1126       C  
ATOM    883  CG  PHE A 119     -12.024  21.465 -10.936  1.00 47.32           C  
ANISOU  883  CG  PHE A 119     5428   6296   6254   -264   1442   1067       C  
ATOM    884  CD1 PHE A 119     -13.271  21.146 -10.404  1.00 46.23           C  
ANISOU  884  CD1 PHE A 119     5434   6075   6053   -243   1316    919       C  
ATOM    885  CD2 PHE A 119     -11.343  22.574 -10.436  1.00 49.03           C  
ANISOU  885  CD2 PHE A 119     5519   6449   6660   -433   1434   1151       C  
ATOM    886  CE1 PHE A 119     -13.851  21.949  -9.438  1.00 46.74           C  
ANISOU  886  CE1 PHE A 119     5529   6008   6223   -364   1200    860       C  
ATOM    887  CE2 PHE A 119     -11.914  23.375  -9.463  1.00 48.48           C  
ANISOU  887  CE2 PHE A 119     5493   6229   6696   -561   1300   1077       C  
ATOM    888  CZ  PHE A 119     -13.172  23.065  -8.964  1.00 47.68           C  
ANISOU  888  CZ  PHE A 119     5544   6057   6512   -516   1190    932       C  
ATOM    889  N   MET A 120      -9.247  17.784 -12.400  1.00 46.20           N  
ANISOU  889  N   MET A 120     5076   6650   5828    216   1753   1120       N  
ATOM    890  CA  MET A 120      -8.934  16.564 -13.145  1.00 47.12           C  
ANISOU  890  CA  MET A 120     5242   6883   5775    431   1840   1098       C  
ATOM    891  C   MET A 120      -9.228  15.281 -12.361  1.00 45.21           C  
ANISOU  891  C   MET A 120     5070   6615   5490    502   1722    925       C  
ATOM    892  O   MET A 120      -9.218  14.202 -12.946  1.00 47.08           O  
ANISOU  892  O   MET A 120     5402   6909   5576    684   1762    871       O  
ATOM    893  CB  MET A 120      -7.492  16.568 -13.689  1.00 49.83           C  
ANISOU  893  CB  MET A 120     5394   7391   6147    496   2017   1260       C  
ATOM    894  CG  MET A 120      -7.356  17.278 -15.029  1.00 51.98           C  
ANISOU  894  CG  MET A 120     5682   7728   6340    550   2189   1428       C  
ATOM    895  SD  MET A 120      -8.553  16.675 -16.240  1.00 52.14           S  
ANISOU  895  SD  MET A 120     6000   7734   6075    752   2198   1339       S  
ATOM    896  CE  MET A 120      -7.897  15.046 -16.617  1.00 53.48           C  
ANISOU  896  CE  MET A 120     6199   8040   6080   1011   2267   1265       C  
ATOM    897  N   LEU A 121      -9.478  15.383 -11.058  1.00 43.35           N  
ANISOU  897  N   LEU A 121     4799   6290   5379    370   1578    840       N  
ATOM    898  CA  LEU A 121     -10.003  14.246 -10.284  1.00 42.45           C  
ANISOU  898  CA  LEU A 121     4781   6125   5221    425   1458    683       C  
ATOM    899  C   LEU A 121     -11.501  14.358  -9.956  1.00 39.57           C  
ANISOU  899  C   LEU A 121     4586   5620   4827    362   1330    572       C  
ATOM    900  O   LEU A 121     -12.043  13.481  -9.296  1.00 40.32           O  
ANISOU  900  O   LEU A 121     4762   5660   4898    389   1233    455       O  
ATOM    901  CB  LEU A 121      -9.152  13.972  -9.023  1.00 42.72           C  
ANISOU  901  CB  LEU A 121     4660   6187   5384    370   1395    664       C  
ATOM    902  CG  LEU A 121      -8.920  15.006  -7.910  1.00 42.27           C  
ANISOU  902  CG  LEU A 121     4475   6078   5505    174   1305    682       C  
ATOM    903  CD1 LEU A 121     -10.162  15.224  -7.052  1.00 40.47           C  
ANISOU  903  CD1 LEU A 121     4379   5707   5288     84   1160    566       C  
ATOM    904  CD2 LEU A 121      -7.746  14.555  -7.056  1.00 43.13           C  
ANISOU  904  CD2 LEU A 121     4407   6274   5705    180   1280    692       C  
ATOM    905  N   ALA A 122     -12.166  15.410 -10.435  1.00 38.58           N  
ANISOU  905  N   ALA A 122     4513   5440   4706    287   1337    618       N  
ATOM    906  CA  ALA A 122     -13.618  15.549 -10.302  1.00 36.24           C  
ANISOU  906  CA  ALA A 122     4367   5030   4370    250   1232    529       C  
ATOM    907  C   ALA A 122     -14.292  14.808 -11.452  1.00 36.94           C  
ANISOU  907  C   ALA A 122     4616   5136   4282    395   1253    486       C  
ATOM    908  O   ALA A 122     -14.071  15.130 -12.632  1.00 36.59           O  
ANISOU  908  O   ALA A 122     4598   5155   4148    471   1357    571       O  
ATOM    909  CB  ALA A 122     -14.027  17.012 -10.320  1.00 35.27           C  
ANISOU  909  CB  ALA A 122     4234   4840   4326    122   1226    599       C  
ATOM    910  N   GLU A 123     -15.122  13.823 -11.110  1.00 35.00           N  
ANISOU  910  N   GLU A 123     4480   4831   3985    434   1150    357       N  
ATOM    911  CA  GLU A 123     -15.865  13.077 -12.122  1.00 36.10           C  
ANISOU  911  CA  GLU A 123     4781   4966   3967    556   1133    292       C  
ATOM    912  C   GLU A 123     -17.095  13.843 -12.588  1.00 35.51           C  
ANISOU  912  C   GLU A 123     4797   4834   3860    509   1077    290       C  
ATOM    913  O   GLU A 123     -17.668  13.550 -13.628  1.00 36.21           O  
ANISOU  913  O   GLU A 123     5010   4935   3814    604   1068    262       O  
ATOM    914  CB  GLU A 123     -16.228  11.687 -11.594  1.00 35.90           C  
ANISOU  914  CB  GLU A 123     4831   4887   3920    605   1040    163       C  
ATOM    915  CG  GLU A 123     -15.018  10.869 -11.146  1.00 37.85           C  
ANISOU  915  CG  GLU A 123     5000   5191   4190    676   1092    165       C  
ATOM    916  CD  GLU A 123     -13.883  10.842 -12.174  1.00 40.96           C  
ANISOU  916  CD  GLU A 123     5353   5710   4497    810   1240    250       C  
ATOM    917  OE1 GLU A 123     -14.172  10.822 -13.392  1.00 41.22           O  
ANISOU  917  OE1 GLU A 123     5497   5773   4392    912   1284    255       O  
ATOM    918  OE2 GLU A 123     -12.699  10.838 -11.759  1.00 44.36           O1-
ANISOU  918  OE2 GLU A 123     5637   6219   4996    821   1313    315       O1-
ATOM    919  N   PHE A 124     -17.467  14.848 -11.812  1.00 35.82           N  
ANISOU  919  N   PHE A 124     4775   4814   4021    371   1037    319       N  
ATOM    920  CA  PHE A 124     -18.579  15.731 -12.119  1.00 35.45           C  
ANISOU  920  CA  PHE A 124     4792   4711   3963    325    990    333       C  
ATOM    921  C   PHE A 124     -18.052  16.933 -12.898  1.00 36.09           C  
ANISOU  921  C   PHE A 124     4837   4830   4042    317   1101    474       C  
ATOM    922  O   PHE A 124     -16.844  17.193 -12.925  1.00 35.99           O  
ANISOU  922  O   PHE A 124     4719   4876   4078    307   1204    564       O  
ATOM    923  CB  PHE A 124     -19.283  16.160 -10.829  1.00 34.31           C  
ANISOU  923  CB  PHE A 124     4614   4476   3944    200    893    287       C  
ATOM    924  CG  PHE A 124     -18.376  16.836  -9.841  1.00 35.28           C  
ANISOU  924  CG  PHE A 124     4610   4588   4204     99    920    335       C  
ATOM    925  CD1 PHE A 124     -17.693  16.091  -8.870  1.00 34.63           C  
ANISOU  925  CD1 PHE A 124     4457   4521   4178     86    899    289       C  
ATOM    926  CD2 PHE A 124     -18.189  18.215  -9.888  1.00 35.33           C  
ANISOU  926  CD2 PHE A 124     4573   4564   4284     19    957    427       C  
ATOM    927  CE1 PHE A 124     -16.848  16.718  -7.972  1.00 35.53           C  
ANISOU  927  CE1 PHE A 124     4454   4631   4414     -5    903    325       C  
ATOM    928  CE2 PHE A 124     -17.352  18.845  -8.986  1.00 36.20           C  
ANISOU  928  CE2 PHE A 124     4572   4654   4529    -83    961    460       C  
ATOM    929  CZ  PHE A 124     -16.685  18.097  -8.030  1.00 36.36           C  
ANISOU  929  CZ  PHE A 124     4515   4699   4597    -95    928    405       C  
ATOM    930  N   ASP A 125     -18.977  17.644 -13.534  1.00 36.06           N  
ANISOU  930  N   ASP A 125     4917   4796   3987    323   1078    501       N  
ATOM    931  CA  ASP A 125     -18.677  18.826 -14.329  1.00 37.15           C  
ANISOU  931  CA  ASP A 125     5047   4953   4115    321   1178    645       C  
ATOM    932  C   ASP A 125     -18.729  20.089 -13.488  1.00 36.22           C  
ANISOU  932  C   ASP A 125     4859   4741   4159    174   1160    699       C  
ATOM    933  O   ASP A 125     -17.829  20.922 -13.567  1.00 38.27           O  
ANISOU  933  O   ASP A 125     5035   5004   4500    115   1254    821       O  
ATOM    934  CB  ASP A 125     -19.682  18.971 -15.473  1.00 38.33           C  
ANISOU  934  CB  ASP A 125     5335   5114   4113    419   1153    649       C  
ATOM    935  CG  ASP A 125     -19.735  17.759 -16.357  1.00 39.29           C  
ANISOU  935  CG  ASP A 125     5554   5313   4060    570   1146    576       C  
ATOM    936  OD1 ASP A 125     -18.675  17.337 -16.874  1.00 41.67           O  
ANISOU  936  OD1 ASP A 125     5832   5701   4296    655   1260    624       O  
ATOM    937  OD2 ASP A 125     -20.849  17.239 -16.550  1.00 39.94           O1-
ANISOU  937  OD2 ASP A 125     5737   5368   4069    608   1025    471       O1-
ATOM    938  N   GLY A 126     -19.794  20.234 -12.702  1.00 35.43           N  
ANISOU  938  N   GLY A 126     4796   4556   4109    119   1041    612       N  
ATOM    939  CA  GLY A 126     -20.022  21.439 -11.916  1.00 34.99           C  
ANISOU  939  CA  GLY A 126     4709   4398   4186      4   1011    643       C  
ATOM    940  C   GLY A 126     -20.706  21.247 -10.579  1.00 34.07           C  
ANISOU  940  C   GLY A 126     4585   4212   4147    -56    896    527       C  
ATOM    941  O   GLY A 126     -20.749  20.144 -10.028  1.00 33.56           O  
ANISOU  941  O   GLY A 126     4506   4177   4068    -39    847    433       O  
ATOM    942  N   VAL A 127     -21.231  22.350 -10.055  1.00 33.97           N  
ANISOU  942  N   VAL A 127     4587   4104   4214   -121    859    542       N  
ATOM    943  CA  VAL A 127     -21.724  22.417  -8.686  1.00 33.87           C  
ANISOU  943  CA  VAL A 127     4562   4024   4282   -179    769    450       C  
ATOM    944  C   VAL A 127     -23.025  23.191  -8.651  1.00 34.02           C  
ANISOU  944  C   VAL A 127     4657   3973   4293   -159    718    443       C  
ATOM    945  O   VAL A 127     -23.145  24.236  -9.296  1.00 34.20           O  
ANISOU  945  O   VAL A 127     4723   3950   4322   -155    754    530       O  
ATOM    946  CB  VAL A 127     -20.709  23.125  -7.754  1.00 34.73           C  
ANISOU  946  CB  VAL A 127     4593   4075   4526   -288    772    467       C  
ATOM    947  CG1 VAL A 127     -21.232  23.170  -6.318  1.00 33.61           C  
ANISOU  947  CG1 VAL A 127     4458   3871   4439   -325    677    364       C  
ATOM    948  CG2 VAL A 127     -19.349  22.424  -7.811  1.00 35.54           C  
ANISOU  948  CG2 VAL A 127     4596   4261   4647   -304    826    490       C  
ATOM    949  N   VAL A 128     -23.989  22.657  -7.901  1.00 32.89           N  
ANISOU  949  N   VAL A 128     4528   3826   4140   -139    641    351       N  
ATOM    950  CA  VAL A 128     -25.237  23.337  -7.602  1.00 32.54           C  
ANISOU  950  CA  VAL A 128     4534   3725   4103   -114    591    335       C  
ATOM    951  C   VAL A 128     -25.222  23.603  -6.108  1.00 32.71           C  
ANISOU  951  C   VAL A 128     4532   3686   4208   -166    549    271       C  
ATOM    952  O   VAL A 128     -25.430  22.691  -5.303  1.00 31.66           O  
ANISOU  952  O   VAL A 128     4369   3588   4070   -164    513    198       O  
ATOM    953  CB  VAL A 128     -26.458  22.482  -8.002  1.00 32.22           C  
ANISOU  953  CB  VAL A 128     4515   3745   3980    -42    538    292       C  
ATOM    954  CG1 VAL A 128     -27.752  23.065  -7.436  1.00 31.65           C  
ANISOU  954  CG1 VAL A 128     4462   3631   3931    -14    486    272       C  
ATOM    955  CG2 VAL A 128     -26.534  22.371  -9.521  1.00 33.53           C  
ANISOU  955  CG2 VAL A 128     4727   3965   4046     23    562    348       C  
ATOM    956  N   GLY A 129     -24.958  24.853  -5.745  1.00 34.25           N  
ANISOU  956  N   GLY A 129     4752   3784   4476   -208    554    300       N  
ATOM    957  CA  GLY A 129     -24.888  25.252  -4.341  1.00 33.88           C  
ANISOU  957  CA  GLY A 129     4706   3670   4496   -247    506    230       C  
ATOM    958  C   GLY A 129     -26.257  25.176  -3.703  1.00 32.85           C  
ANISOU  958  C   GLY A 129     4610   3539   4330   -174    464    175       C  
ATOM    959  O   GLY A 129     -27.201  25.765  -4.212  1.00 34.02           O  
ANISOU  959  O   GLY A 129     4806   3665   4455   -114    465    209       O  
ATOM    960  N   MET A 130     -26.366  24.432  -2.603  1.00 31.41           N  
ANISOU  960  N   MET A 130     4399   3392   4143   -171    432    100       N  
ATOM    961  CA  MET A 130     -27.629  24.250  -1.883  1.00 30.41           C  
ANISOU  961  CA  MET A 130     4285   3282   3985   -100    407     60       C  
ATOM    962  C   MET A 130     -27.673  25.029  -0.560  1.00 30.17           C  
ANISOU  962  C   MET A 130     4300   3180   3983    -88    379      3       C  
ATOM    963  O   MET A 130     -28.580  24.823   0.256  1.00 29.35           O  
ANISOU  963  O   MET A 130     4202   3102   3848    -21    372    -31       O  
ATOM    964  CB  MET A 130     -27.872  22.753  -1.651  1.00 29.77           C  
ANISOU  964  CB  MET A 130     4146   3298   3868    -92    402     32       C  
ATOM    965  CG  MET A 130     -28.013  21.949  -2.931  1.00 29.96           C  
ANISOU  965  CG  MET A 130     4147   3383   3852    -87    411     68       C  
ATOM    966  SD  MET A 130     -29.343  22.545  -3.993  1.00 31.06           S  
ANISOU  966  SD  MET A 130     4314   3527   3957    -19    402    118       S  
ATOM    967  CE  MET A 130     -30.783  22.067  -3.035  1.00 31.57           C  
ANISOU  967  CE  MET A 130     4338   3632   4026     29    373     88       C  
ATOM    968  N   GLY A 131     -26.717  25.940  -0.373  1.00 30.59           N  
ANISOU  968  N   GLY A 131     4387   3140   4093   -149    364     -4       N  
ATOM    969  CA  GLY A 131     -26.627  26.779   0.811  1.00 32.08           C  
ANISOU  969  CA  GLY A 131     4642   3240   4307   -141    318    -72       C  
ATOM    970  C   GLY A 131     -27.419  28.064   0.680  1.00 33.24           C  
ANISOU  970  C   GLY A 131     4883   3282   4464    -79    317    -60       C  
ATOM    971  O   GLY A 131     -28.165  28.255  -0.273  1.00 33.52           O  
ANISOU  971  O   GLY A 131     4925   3330   4482    -32    352      6       O  
ATOM    972  N   PHE A 132     -27.221  28.968   1.630  1.00 33.81           N  
ANISOU  972  N   PHE A 132     5038   3245   4562    -74    268   -128       N  
ATOM    973  CA  PHE A 132     -28.037  30.173   1.715  1.00 34.80           C  
ANISOU  973  CA  PHE A 132     5274   3259   4689     10    263   -133       C  
ATOM    974  C   PHE A 132     -27.395  31.289   0.909  1.00 35.95           C  
ANISOU  974  C   PHE A 132     5473   3261   4924    -68    256    -77       C  
ATOM    975  O   PHE A 132     -26.199  31.236   0.613  1.00 35.34           O  
ANISOU  975  O   PHE A 132     5347   3161   4917   -197    244    -53       O  
ATOM    976  CB  PHE A 132     -28.173  30.646   3.149  1.00 35.36           C  
ANISOU  976  CB  PHE A 132     5434   3266   4732     73    209   -245       C  
ATOM    977  CG  PHE A 132     -28.955  29.719   4.046  1.00 35.15           C  
ANISOU  977  CG  PHE A 132     5373   3372   4610    175    232   -285       C  
ATOM    978  CD1 PHE A 132     -28.405  28.525   4.496  1.00 34.05           C  
ANISOU  978  CD1 PHE A 132     5147   3342   4445    126    227   -304       C  
ATOM    979  CD2 PHE A 132     -30.219  30.089   4.511  1.00 35.86           C  
ANISOU  979  CD2 PHE A 132     5518   3470   4636    329    262   -298       C  
ATOM    980  CE1 PHE A 132     -29.116  27.696   5.353  1.00 34.55           C  
ANISOU  980  CE1 PHE A 132     5184   3516   4426    217    255   -325       C  
ATOM    981  CE2 PHE A 132     -30.933  29.261   5.367  1.00 36.42           C  
ANISOU  981  CE2 PHE A 132     5547   3666   4625    422    296   -316       C  
ATOM    982  CZ  PHE A 132     -30.380  28.062   5.787  1.00 34.34           C  
ANISOU  982  CZ  PHE A 132     5202   3503   4340    360    294   -326       C  
ATOM    983  N   ILE A 133     -28.192  32.312   0.603  1.00 36.71           N  
ANISOU  983  N   ILE A 133     5666   3259   5023     14    267    -48       N  
ATOM    984  CA  ILE A 133     -27.729  33.471  -0.154  1.00 38.81           C  
ANISOU  984  CA  ILE A 133     6002   3366   5375    -45    268     20       C  
ATOM    985  C   ILE A 133     -26.585  34.196   0.542  1.00 40.84           C  
ANISOU  985  C   ILE A 133     6313   3469   5734   -165    193    -42       C  
ATOM    986  O   ILE A 133     -25.716  34.728  -0.135  1.00 42.49           O  
ANISOU  986  O   ILE A 133     6514   3587   6043   -286    198     32       O  
ATOM    987  CB  ILE A 133     -28.882  34.459  -0.483  1.00 40.48           C  
ANISOU  987  CB  ILE A 133     6324   3490   5564     90    287     56       C  
ATOM    988  CG1 ILE A 133     -28.443  35.446  -1.578  1.00 42.24           C  
ANISOU  988  CG1 ILE A 133     6604   3575   5868     28    310    170       C  
ATOM    989  CG2 ILE A 133     -29.366  35.198   0.771  1.00 41.05           C  
ANISOU  989  CG2 ILE A 133     6522   3453   5621    188    234    -58       C  
ATOM    990  CD1 ILE A 133     -29.565  36.280  -2.164  1.00 43.33           C  
ANISOU  990  CD1 ILE A 133     6836   3651   5975    172    339    235       C  
ATOM    991  N   GLU A 134     -26.558  34.182   1.875  1.00 42.23           N  
ANISOU  991  N   GLU A 134     6536   3623   5884   -135    122   -174       N  
ATOM    992  CA  GLU A 134     -25.489  34.829   2.647  1.00 45.25           C  
ANISOU  992  CA  GLU A 134     6973   3863   6358   -248     22   -257       C  
ATOM    993  C   GLU A 134     -24.092  34.321   2.257  1.00 46.38           C  
ANISOU  993  C   GLU A 134     6978   4052   6591   -429     12   -208       C  
ATOM    994  O   GLU A 134     -23.118  35.078   2.315  1.00 48.41           O  
ANISOU  994  O   GLU A 134     7251   4167   6974   -565    -51   -211       O  
ATOM    995  CB  GLU A 134     -25.704  34.655   4.168  1.00 46.25           C  
ANISOU  995  CB  GLU A 134     7164   4003   6405   -165    -54   -413       C  
ATOM    996  CG  GLU A 134     -26.875  35.447   4.773  1.00 47.42           C  
ANISOU  996  CG  GLU A 134     7474   4064   6478     13    -60   -481       C  
ATOM    997  CD  GLU A 134     -28.208  34.698   4.760  1.00 46.82           C  
ANISOU  997  CD  GLU A 134     7354   4160   6274    184     33   -449       C  
ATOM    998  OE1 GLU A 134     -28.418  33.835   3.880  1.00 45.94           O  
ANISOU  998  OE1 GLU A 134     7112   4191   6152    161    108   -348       O  
ATOM    999  OE2 GLU A 134     -29.061  34.969   5.632  1.00 47.97           O1-
ANISOU  999  OE2 GLU A 134     7594   4300   6331    344     31   -524       O1-
ATOM   1000  N   GLN A 135     -24.002  33.049   1.866  1.00 45.65           N  
ANISOU 1000  N   GLN A 135     6750   4153   6441   -429     74   -163       N  
ATOM   1001  CA  GLN A 135     -22.743  32.452   1.403  1.00 47.23           C  
ANISOU 1001  CA  GLN A 135     6809   4425   6710   -569     86   -105       C  
ATOM   1002  C   GLN A 135     -22.564  32.448  -0.125  1.00 44.05           C  
ANISOU 1002  C   GLN A 135     6344   4052   6339   -609    190     52       C  
ATOM   1003  O   GLN A 135     -21.555  31.972  -0.623  1.00 43.28           O  
ANISOU 1003  O   GLN A 135     6128   4024   6291   -706    221    116       O  
ATOM   1004  CB AGLN A 135     -22.598  31.034   1.971  1.00 49.39           C  
ANISOU 1004  CB AGLN A 135     6984   4881   6900   -538     85   -158       C  
ATOM   1005  CG AGLN A 135     -22.253  31.017   3.453  1.00 54.12           C  
ANISOU 1005  CG AGLN A 135     7618   5458   7485   -537    -24   -296       C  
ATOM   1006  CD AGLN A 135     -21.822  29.642   3.922  1.00 59.14           C  
ANISOU 1006  CD AGLN A 135     8145   6264   8060   -530    -25   -323       C  
ATOM   1007  NE2AGLN A 135     -20.688  29.571   4.631  1.00 62.18           N  
ANISOU 1007  NE2AGLN A 135     8479   6646   8499   -618   -116   -381       N  
ATOM   1008  OE1AGLN A 135     -22.496  28.648   3.641  1.00 59.44           O  
ANISOU 1008  OE1AGLN A 135     8144   6430   8010   -448     48   -291       O  
ATOM   1009  N   ALA A 136     -23.522  33.001  -0.861  1.00 43.13           N  
ANISOU 1009  N   ALA A 136     6308   3888   6188   -524    243    117       N  
ATOM   1010  CA  ALA A 136     -23.431  33.087  -2.312  1.00 42.51           C  
ANISOU 1010  CA  ALA A 136     6197   3835   6119   -540    338    268       C  
ATOM   1011  C   ALA A 136     -22.466  34.204  -2.738  1.00 44.53           C  
ANISOU 1011  C   ALA A 136     6468   3929   6523   -676    340    356       C  
ATOM   1012  O   ALA A 136     -22.618  35.358  -2.314  1.00 44.32           O  
ANISOU 1012  O   ALA A 136     6558   3712   6569   -693    283    328       O  
ATOM   1013  CB  ALA A 136     -24.808  33.332  -2.897  1.00 42.68           C  
ANISOU 1013  CB  ALA A 136     6302   3862   6050   -394    379    306       C  
ATOM   1014  N   ILE A 137     -21.476  33.853  -3.566  1.00 44.46           N  
ANISOU 1014  N   ILE A 137     6341   3991   6559   -771    408    467       N  
ATOM   1015  CA  ILE A 137     -20.560  34.839  -4.152  1.00 45.75           C  
ANISOU 1015  CA  ILE A 137     6493   4022   6869   -906    438    592       C  
ATOM   1016  C   ILE A 137     -21.345  35.696  -5.146  1.00 46.13           C  
ANISOU 1016  C   ILE A 137     6657   3977   6893   -831    507    710       C  
ATOM   1017  O   ILE A 137     -22.142  35.187  -5.943  1.00 43.06           O  
ANISOU 1017  O   ILE A 137     6281   3709   6371   -702    576    758       O  
ATOM   1018  CB  ILE A 137     -19.341  34.182  -4.848  1.00 46.64           C  
ANISOU 1018  CB  ILE A 137     6434   4264   7022  -1002    519    701       C  
ATOM   1019  CG1 ILE A 137     -18.522  33.329  -3.854  1.00 47.36           C  
ANISOU 1019  CG1 ILE A 137     6404   4450   7139  -1067    445    590       C  
ATOM   1020  CG2 ILE A 137     -18.445  35.237  -5.493  1.00 48.96           C  
ANISOU 1020  CG2 ILE A 137     6702   4422   7476  -1145    567    857       C  
ATOM   1021  CD1 ILE A 137     -17.915  34.086  -2.681  1.00 48.74           C  
ANISOU 1021  CD1 ILE A 137     6593   4470   7456  -1193    309    493       C  
ATOM   1022  N   GLY A 138     -21.131  37.008  -5.063  1.00 48.75           N  
ANISOU 1022  N   GLY A 138     7080   4086   7356   -909    476    752       N  
ATOM   1023  CA  GLY A 138     -21.900  37.981  -5.832  1.00 49.04           C  
ANISOU 1023  CA  GLY A 138     7254   3997   7382   -830    524    856       C  
ATOM   1024  C   GLY A 138     -23.331  38.196  -5.358  1.00 48.85           C  
ANISOU 1024  C   GLY A 138     7369   3938   7252   -654    474    751       C  
ATOM   1025  O   GLY A 138     -24.083  38.905  -6.021  1.00 49.56           O  
ANISOU 1025  O   GLY A 138     7568   3948   7311   -558    514    837       O  
ATOM   1026  N   ARG A 139     -23.714  37.608  -4.218  1.00 48.40           N  
ANISOU 1026  N   ARG A 139     7307   3945   7136   -601    393    579       N  
ATOM   1027  CA  ARG A 139     -25.098  37.660  -3.725  1.00 48.42           C  
ANISOU 1027  CA  ARG A 139     7412   3955   7028   -420    362    486       C  
ATOM   1028  C   ARG A 139     -26.116  37.184  -4.779  1.00 46.94           C  
ANISOU 1028  C   ARG A 139     7210   3916   6708   -275    444    576       C  
ATOM   1029  O   ARG A 139     -27.211  37.743  -4.894  1.00 48.77           O  
ANISOU 1029  O   ARG A 139     7544   4097   6888   -133    443    583       O  
ATOM   1030  CB  ARG A 139     -25.434  39.082  -3.237  1.00 50.17           C  
ANISOU 1030  CB  ARG A 139     7813   3921   7326   -393    301    451       C  
ATOM   1031  N   VAL A 140     -25.738  36.164  -5.552  1.00 45.60           N  
ANISOU 1031  N   VAL A 140     6916   3927   6483   -303    506    640       N  
ATOM   1032  CA  VAL A 140     -26.598  35.602  -6.595  1.00 43.29           C  
ANISOU 1032  CA  VAL A 140     6603   3784   6059   -178    564    714       C  
ATOM   1033  C   VAL A 140     -27.619  34.712  -5.895  1.00 42.30           C  
ANISOU 1033  C   VAL A 140     6446   3791   5834    -68    519    590       C  
ATOM   1034  O   VAL A 140     -27.259  33.898  -5.040  1.00 41.33           O  
ANISOU 1034  O   VAL A 140     6249   3740   5711   -117    485    488       O  
ATOM   1035  CB  VAL A 140     -25.787  34.784  -7.635  1.00 42.26           C  
ANISOU 1035  CB  VAL A 140     6365   3796   5895   -239    641    811       C  
ATOM   1036  CG1 VAL A 140     -26.704  34.065  -8.617  1.00 41.16           C  
ANISOU 1036  CG1 VAL A 140     6213   3820   5604   -104    673    852       C  
ATOM   1037  CG2 VAL A 140     -24.829  35.689  -8.395  1.00 44.23           C  
ANISOU 1037  CG2 VAL A 140     6634   3926   6242   -339    708    964       C  
ATOM   1038  N   THR A 141     -28.890  34.888  -6.240  1.00 42.68           N  
ANISOU 1038  N   THR A 141     6542   3871   5803     80    519    609       N  
ATOM   1039  CA  THR A 141     -29.964  34.103  -5.640  1.00 41.97           C  
ANISOU 1039  CA  THR A 141     6406   3907   5630    185    485    516       C  
ATOM   1040  C   THR A 141     -29.716  32.609  -5.907  1.00 38.68           C  
ANISOU 1040  C   THR A 141     5862   3680   5153    143    495    495       C  
ATOM   1041  O   THR A 141     -29.605  32.208  -7.066  1.00 39.04           O  
ANISOU 1041  O   THR A 141     5877   3809   5148    145    530    577       O  
ATOM   1042  CB  THR A 141     -31.331  34.525  -6.194  1.00 42.72           C  
ANISOU 1042  CB  THR A 141     6548   4025   5658    348    487    566       C  
ATOM   1043  CG2 THR A 141     -32.460  33.808  -5.466  1.00 42.70           C  
ANISOU 1043  CG2 THR A 141     6481   4146   5594    449    455    481       C  
ATOM   1044  OG1 THR A 141     -31.479  35.931  -6.012  1.00 45.27           O  
ANISOU 1044  OG1 THR A 141     7005   4155   6038    395    483    593       O  
ATOM   1045  N   PRO A 142     -29.573  31.796  -4.842  1.00 36.55           N  
ANISOU 1045  N   PRO A 142     5530   3470   4886    109    464    388       N  
ATOM   1046  CA  PRO A 142     -29.335  30.357  -5.065  1.00 34.46           C  
ANISOU 1046  CA  PRO A 142     5156   3364   4570     73    471    368       C  
ATOM   1047  C   PRO A 142     -30.533  29.640  -5.680  1.00 34.00           C  
ANISOU 1047  C   PRO A 142     5057   3436   4423    172    462    383       C  
ATOM   1048  O   PRO A 142     -31.671  30.099  -5.541  1.00 35.06           O  
ANISOU 1048  O   PRO A 142     5219   3563   4538    276    444    385       O  
ATOM   1049  CB  PRO A 142     -29.058  29.815  -3.662  1.00 33.56           C  
ANISOU 1049  CB  PRO A 142     5008   3264   4480     35    436    256       C  
ATOM   1050  CG  PRO A 142     -28.745  31.006  -2.828  1.00 35.03           C  
ANISOU 1050  CG  PRO A 142     5284   3290   4736     17    409    218       C  
ATOM   1051  CD  PRO A 142     -29.532  32.134  -3.410  1.00 35.80           C  
ANISOU 1051  CD  PRO A 142     5473   3294   4832    105    421    282       C  
ATOM   1052  N   ILE A 143     -30.270  28.525  -6.351  1.00 33.18           N  
ANISOU 1052  N   ILE A 143     4887   3448   4270    143    469    392       N  
ATOM   1053  CA  ILE A 143     -31.303  27.817  -7.114  1.00 32.86           C  
ANISOU 1053  CA  ILE A 143     4810   3523   4151    219    442    406       C  
ATOM   1054  C   ILE A 143     -32.495  27.371  -6.267  1.00 33.12           C  
ANISOU 1054  C   ILE A 143     4790   3612   4182    276    400    346       C  
ATOM   1055  O   ILE A 143     -33.642  27.487  -6.708  1.00 35.64           O  
ANISOU 1055  O   ILE A 143     5095   3978   4467    364    371    374       O  
ATOM   1056  CB  ILE A 143     -30.717  26.651  -7.957  1.00 32.00           C  
ANISOU 1056  CB  ILE A 143     4658   3513   3985    178    448    409       C  
ATOM   1057  CG1 ILE A 143     -31.744  26.175  -8.998  1.00 33.02           C  
ANISOU 1057  CG1 ILE A 143     4780   3738   4028    260    402    430       C  
ATOM   1058  CG2 ILE A 143     -30.228  25.515  -7.070  1.00 30.81           C  
ANISOU 1058  CG2 ILE A 143     4442   3405   3860    110    437    326       C  
ATOM   1059  CD1 ILE A 143     -31.200  25.191 -10.020  1.00 33.64           C  
ANISOU 1059  CD1 ILE A 143     4854   3898   4029    247    403    432       C  
ATOM   1060  N   PHE A 144     -32.246  26.900  -5.051  1.00 32.93           N  
ANISOU 1060  N   PHE A 144     4730   3585   4193    233    399    274       N  
ATOM   1061  CA  PHE A 144     -33.350  26.453  -4.201  1.00 32.96           C  
ANISOU 1061  CA  PHE A 144     4676   3650   4196    289    379    235       C  
ATOM   1062  C   PHE A 144     -34.225  27.619  -3.740  1.00 33.45           C  
ANISOU 1062  C   PHE A 144     4785   3655   4268    395    385    248       C  
ATOM   1063  O   PHE A 144     -35.441  27.462  -3.643  1.00 33.92           O  
ANISOU 1063  O   PHE A 144     4787   3787   4313    478    373    262       O  
ATOM   1064  CB  PHE A 144     -32.864  25.625  -3.002  1.00 31.28           C  
ANISOU 1064  CB  PHE A 144     4423   3456   4003    232    384    166       C  
ATOM   1065  CG  PHE A 144     -33.962  24.840  -2.333  1.00 30.63           C  
ANISOU 1065  CG  PHE A 144     4259   3462   3915    275    376    151       C  
ATOM   1066  CD1 PHE A 144     -34.526  23.734  -2.968  1.00 30.28           C  
ANISOU 1066  CD1 PHE A 144     4134   3510   3860    256    346    167       C  
ATOM   1067  CD2 PHE A 144     -34.436  25.199  -1.079  1.00 29.94           C  
ANISOU 1067  CD2 PHE A 144     4178   3363   3834    337    399    124       C  
ATOM   1068  CE1 PHE A 144     -35.538  23.005  -2.362  1.00 30.57           C  
ANISOU 1068  CE1 PHE A 144     4080   3621   3912    278    340    169       C  
ATOM   1069  CE2 PHE A 144     -35.454  24.476  -0.470  1.00 30.34           C  
ANISOU 1069  CE2 PHE A 144     4139   3503   3883    378    409    132       C  
ATOM   1070  CZ  PHE A 144     -36.009  23.378  -1.111  1.00 30.15           C  
ANISOU 1070  CZ  PHE A 144     4018   3567   3869    339    381    161       C  
ATOM   1071  N   ASP A 145     -33.624  28.774  -3.460  1.00 34.61           N  
ANISOU 1071  N   ASP A 145     5032   3672   4446    395    402    246       N  
ATOM   1072  CA  ASP A 145     -34.420  29.979  -3.136  1.00 36.71           C  
ANISOU 1072  CA  ASP A 145     5369   3860   4716    513    407    258       C  
ATOM   1073  C   ASP A 145     -35.350  30.351  -4.296  1.00 36.75           C  
ANISOU 1073  C   ASP A 145     5369   3902   4689    604    398    342       C  
ATOM   1074  O   ASP A 145     -36.510  30.660  -4.071  1.00 37.55           O  
ANISOU 1074  O   ASP A 145     5450   4039   4775    726    395    355       O  
ATOM   1075  CB  ASP A 145     -33.536  31.171  -2.775  1.00 38.62           C  
ANISOU 1075  CB  ASP A 145     5738   3928   5008    482    412    240       C  
ATOM   1076  CG  ASP A 145     -32.788  30.974  -1.473  1.00 39.79           C  
ANISOU 1076  CG  ASP A 145     5900   4037   5180    420    400    144       C  
ATOM   1077  OD1 ASP A 145     -32.367  29.845  -1.176  1.00 41.21           O  
ANISOU 1077  OD1 ASP A 145     5997   4311   5350    349    398    112       O  
ATOM   1078  OD2 ASP A 145     -32.593  31.956  -0.742  1.00 43.57           O1-
ANISOU 1078  OD2 ASP A 145     6483   4384   5686    447    386     97       O1-
ATOM   1079  N   ASN A 146     -34.839  30.286  -5.526  1.00 36.98           N  
ANISOU 1079  N   ASN A 146     5413   3936   4700    556    396    403       N  
ATOM   1080  CA  ASN A 146     -35.655  30.532  -6.718  1.00 38.37           C  
ANISOU 1080  CA  ASN A 146     5587   4164   4825    645    376    483       C  
ATOM   1081  C   ASN A 146     -36.742  29.487  -6.926  1.00 38.29           C  
ANISOU 1081  C   ASN A 146     5452   4315   4778    684    327    473       C  
ATOM   1082  O   ASN A 146     -37.834  29.829  -7.360  1.00 41.65           O  
ANISOU 1082  O   ASN A 146     5854   4791   5179    796    298    518       O  
ATOM   1083  CB  ASN A 146     -34.793  30.638  -7.993  1.00 39.32           C  
ANISOU 1083  CB  ASN A 146     5759   4264   4915    592    391    554       C  
ATOM   1084  CG  ASN A 146     -34.154  32.015  -8.175  1.00 40.04           C  
ANISOU 1084  CG  ASN A 146     5976   4189   5047    592    435    618       C  
ATOM   1085  ND2 ASN A 146     -32.972  32.038  -8.769  1.00 39.75           N  
ANISOU 1085  ND2 ASN A 146     5969   4113   5020    495    474    665       N  
ATOM   1086  OD1 ASN A 146     -34.729  33.039  -7.811  1.00 40.51           O  
ANISOU 1086  OD1 ASN A 146     6103   4155   5132    681    435    632       O  
ATOM   1087  N   ILE A 147     -36.439  28.222  -6.647  1.00 37.13           N  
ANISOU 1087  N   ILE A 147     5225   4246   4635    592    313    418       N  
ATOM   1088  CA  ILE A 147     -37.454  27.167  -6.681  1.00 37.30           C  
ANISOU 1088  CA  ILE A 147     5122   4402   4648    605    261    403       C  
ATOM   1089  C   ILE A 147     -38.512  27.384  -5.580  1.00 38.29           C  
ANISOU 1089  C   ILE A 147     5180   4555   4810    686    276    394       C  
ATOM   1090  O   ILE A 147     -39.697  27.219  -5.837  1.00 39.47           O  
ANISOU 1090  O   ILE A 147     5238   4799   4960    756    237    427       O  
ATOM   1091  CB  ILE A 147     -36.824  25.762  -6.594  1.00 36.22           C  
ANISOU 1091  CB  ILE A 147     4932   4316   4514    487    246    349       C  
ATOM   1092  CG1 ILE A 147     -36.026  25.455  -7.872  1.00 36.09           C  
ANISOU 1092  CG1 ILE A 147     4968   4304   4438    444    229    365       C  
ATOM   1093  CG2 ILE A 147     -37.896  24.702  -6.388  1.00 36.89           C  
ANISOU 1093  CG2 ILE A 147     4887   4510   4619    483    193    333       C  
ATOM   1094  CD1 ILE A 147     -34.976  24.372  -7.705  1.00 36.16           C  
ANISOU 1094  CD1 ILE A 147     4968   4319   4450    338    242    312       C  
ATOM   1095  N   ILE A 148     -38.100  27.772  -4.373  1.00 39.00           N  
ANISOU 1095  N   ILE A 148     5315   4573   4928    686    330    352       N  
ATOM   1096  CA  ILE A 148     -39.069  28.131  -3.324  1.00 40.18           C  
ANISOU 1096  CA  ILE A 148     5424   4747   5093    794    362    349       C  
ATOM   1097  C   ILE A 148     -40.033  29.224  -3.828  1.00 41.14           C  
ANISOU 1097  C   ILE A 148     5568   4861   5201    944    355    410       C  
ATOM   1098  O   ILE A 148     -41.239  29.109  -3.625  1.00 41.83           O  
ANISOU 1098  O   ILE A 148     5548   5049   5294   1038    352    443       O  
ATOM   1099  CB  ILE A 148     -38.382  28.568  -2.006  1.00 40.82           C  
ANISOU 1099  CB  ILE A 148     5591   4734   5183    792    413    284       C  
ATOM   1100  CG1 ILE A 148     -37.746  27.362  -1.304  1.00 40.52           C  
ANISOU 1100  CG1 ILE A 148     5500   4741   5155    679    420    234       C  
ATOM   1101  CG2 ILE A 148     -39.365  29.252  -1.054  1.00 42.22           C  
ANISOU 1101  CG2 ILE A 148     5770   4919   5351    947    454    285       C  
ATOM   1102  CD1 ILE A 148     -36.672  27.741  -0.290  1.00 40.23           C  
ANISOU 1102  CD1 ILE A 148     5565   4601   5118    644    442    162       C  
ATOM   1103  N   SER A 149     -39.506  30.243  -4.512  1.00 41.54           N  
ANISOU 1103  N   SER A 149     5747   4797   5236    965    354    438       N  
ATOM   1104  CA  SER A 149     -40.329  31.341  -5.075  1.00 43.49           C  
ANISOU 1104  CA  SER A 149     6039   5018   5466   1116    347    505       C  
ATOM   1105  C   SER A 149     -41.434  30.880  -6.017  1.00 43.31           C  
ANISOU 1105  C   SER A 149     5892   5144   5419   1175    286    567       C  
ATOM   1106  O   SER A 149     -42.450  31.547  -6.128  1.00 43.26           O  
ANISOU 1106  O   SER A 149     5864   5168   5405   1324    280    617       O  
ATOM   1107  CB  SER A 149     -39.462  32.353  -5.830  1.00 44.32           C  
ANISOU 1107  CB  SER A 149     6303   4973   5564   1102    354    543       C  
ATOM   1108  OG  SER A 149     -38.630  33.055  -4.934  1.00 46.85           O  
ANISOU 1108  OG  SER A 149     6742   5136   5922   1071    394    490       O  
ATOM   1109  N   GLN A 150     -41.227  29.763  -6.713  1.00 44.08           N  
ANISOU 1109  N   GLN A 150     5914   5331   5502   1065    232    559       N  
ATOM   1110  CA  GLN A 150     -42.266  29.209  -7.593  1.00 44.49           C  
ANISOU 1110  CA  GLN A 150     5843   5525   5534   1103    148    601       C  
ATOM   1111  C   GLN A 150     -43.503  28.719  -6.847  1.00 44.05           C  
ANISOU 1111  C   GLN A 150     5614   5592   5529   1153    138    605       C  
ATOM   1112  O   GLN A 150     -44.594  28.719  -7.411  1.00 45.79           O  
ANISOU 1112  O   GLN A 150     5729   5919   5749   1234     74    657       O  
ATOM   1113  CB  GLN A 150     -41.711  28.079  -8.449  1.00 44.85           C  
ANISOU 1113  CB  GLN A 150     5868   5622   5550    974     84    573       C  
ATOM   1114  CG  GLN A 150     -40.718  28.554  -9.494  1.00 46.30           C  
ANISOU 1114  CG  GLN A 150     6197   5727   5666    957     90    599       C  
ATOM   1115  CD  GLN A 150     -40.075  27.418 -10.259  1.00 46.90           C  
ANISOU 1115  CD  GLN A 150     6267   5852   5698    847     43    562       C  
ATOM   1116  NE2 GLN A 150     -39.117  27.752 -11.119  1.00 48.09           N  
ANISOU 1116  NE2 GLN A 150     6537   5947   5785    834     69    592       N  
ATOM   1117  OE1 GLN A 150     -40.427  26.253 -10.078  1.00 47.83           O  
ANISOU 1117  OE1 GLN A 150     6279   6053   5841    780    -10    511       O  
ATOM   1118  N   GLY A 151     -43.340  28.299  -5.592  1.00 42.21           N  
ANISOU 1118  N   GLY A 151     5343   5353   5340   1107    203    561       N  
ATOM   1119  CA  GLY A 151     -44.461  27.775  -4.809  1.00 41.72           C  
ANISOU 1119  CA  GLY A 151     5107   5414   5330   1148    217    583       C  
ATOM   1120  C   GLY A 151     -45.031  26.510  -5.424  1.00 41.38           C  
ANISOU 1120  C   GLY A 151     4901   5497   5324   1049    123    595       C  
ATOM   1121  O   GLY A 151     -46.243  26.312  -5.426  1.00 40.91           O  
ANISOU 1121  O   GLY A 151     4675   5557   5308   1105     90    649       O  
ATOM   1122  N   VAL A 152     -44.146  25.680  -5.983  1.00 40.61           N  
ANISOU 1122  N   VAL A 152     4853   5367   5210    906     74    545       N  
ATOM   1123  CA  VAL A 152     -44.512  24.367  -6.526  1.00 41.41           C  
ANISOU 1123  CA  VAL A 152     4832   5555   5347    793    -25    533       C  
ATOM   1124  C   VAL A 152     -44.159  23.226  -5.549  1.00 40.21           C  
ANISOU 1124  C   VAL A 152     4624   5398   5254    667     16    496       C  
ATOM   1125  O   VAL A 152     -44.864  22.212  -5.496  1.00 41.77           O  
ANISOU 1125  O   VAL A 152     4673   5675   5522    594    -38    510       O  
ATOM   1126  CB  VAL A 152     -43.896  24.098  -7.933  1.00 41.86           C  
ANISOU 1126  CB  VAL A 152     4983   5588   5332    741   -120    501       C  
ATOM   1127  CG1 VAL A 152     -44.479  25.047  -8.966  1.00 43.01           C  
ANISOU 1127  CG1 VAL A 152     5157   5767   5418    871   -179    555       C  
ATOM   1128  CG2 VAL A 152     -42.370  24.167  -7.939  1.00 40.14           C  
ANISOU 1128  CG2 VAL A 152     4934   5254   5063    677    -58    452       C  
ATOM   1129  N   LEU A 153     -43.099  23.397  -4.767  1.00 38.68           N  
ANISOU 1129  N   LEU A 153     4546   5112   5039    641    107    455       N  
ATOM   1130  CA  LEU A 153     -42.675  22.363  -3.817  1.00 39.39           C  
ANISOU 1130  CA  LEU A 153     4600   5193   5170    538    150    425       C  
ATOM   1131  C   LEU A 153     -43.709  22.090  -2.725  1.00 38.05           C  
ANISOU 1131  C   LEU A 153     4280   5108   5067    574    208    481       C  
ATOM   1132  O   LEU A 153     -44.298  23.013  -2.182  1.00 39.14           O  
ANISOU 1132  O   LEU A 153     4403   5272   5196    706    272    520       O  
ATOM   1133  CB  LEU A 153     -41.329  22.728  -3.175  1.00 39.38           C  
ANISOU 1133  CB  LEU A 153     4751   5084   5125    520    227    372       C  
ATOM   1134  CG  LEU A 153     -40.116  22.833  -4.115  1.00 39.64           C  
ANISOU 1134  CG  LEU A 153     4917   5039   5105    463    194    328       C  
ATOM   1135  CD1 LEU A 153     -38.854  23.067  -3.293  1.00 40.09           C  
ANISOU 1135  CD1 LEU A 153     5081   5005   5146    430    265    282       C  
ATOM   1136  CD2 LEU A 153     -39.957  21.601  -5.003  1.00 39.77           C  
ANISOU 1136  CD2 LEU A 153     4901   5086   5124    360    110    303       C  
ATOM   1137  N   LYS A 154     -43.931  20.815  -2.425  1.00 37.72           N  
ANISOU 1137  N   LYS A 154     4132   5107   5093    463    189    490       N  
ATOM   1138  CA  LYS A 154     -44.791  20.406  -1.308  1.00 38.88           C  
ANISOU 1138  CA  LYS A 154     4130   5332   5308    479    264    560       C  
ATOM   1139  C   LYS A 154     -44.301  20.971   0.038  1.00 38.22           C  
ANISOU 1139  C   LYS A 154     4134   5214   5172    565    400    552       C  
ATOM   1140  O   LYS A 154     -45.109  21.396   0.853  1.00 37.98           O  
ANISOU 1140  O   LYS A 154     4026   5254   5149    676    484    613       O  
ATOM   1141  CB  LYS A 154     -44.898  18.874  -1.237  1.00 37.96           C  
ANISOU 1141  CB  LYS A 154     3914   5231   5279    322    221    572       C  
ATOM   1142  N   GLU A 155     -42.983  20.951   0.251  1.00 37.57           N  
ANISOU 1142  N   GLU A 155     4209   5030   5033    518    415    475       N  
ATOM   1143  CA  GLU A 155     -42.338  21.529   1.433  1.00 37.14           C  
ANISOU 1143  CA  GLU A 155     4266   4928   4917    591    511    443       C  
ATOM   1144  C   GLU A 155     -41.047  22.233   1.029  1.00 35.61           C  
ANISOU 1144  C   GLU A 155     4252   4615   4662    576    484    359       C  
ATOM   1145  O   GLU A 155     -40.405  21.843   0.045  1.00 34.69           O  
ANISOU 1145  O   GLU A 155     4171   4460   4550    480    413    329       O  
ATOM   1146  CB  GLU A 155     -42.010  20.436   2.455  1.00 38.27           C  
ANISOU 1146  CB  GLU A 155     4380   5085   5076    521    564    452       C  
ATOM   1147  CG  GLU A 155     -43.224  19.829   3.145  1.00 41.91           C  
ANISOU 1147  CG  GLU A 155     4666   5658   5597    544    627    554       C  
ATOM   1148  CD  GLU A 155     -42.865  18.898   4.302  1.00 43.25           C  
ANISOU 1148  CD  GLU A 155     4832   5835   5764    502    702    577       C  
ATOM   1149  OE1 GLU A 155     -41.671  18.747   4.628  1.00 43.38           O  
ANISOU 1149  OE1 GLU A 155     4982   5773   5726    466    699    505       O  
ATOM   1150  OE2 GLU A 155     -43.790  18.316   4.906  1.00 46.97           O1-
ANISOU 1150  OE2 GLU A 155     5159   6396   6291    510    767    678       O1-
ATOM   1151  N   ASP A 156     -40.648  23.253   1.790  1.00 35.22           N  
ANISOU 1151  N   ASP A 156     4316   4507   4557    672    539    323       N  
ATOM   1152  CA  ASP A 156     -39.370  23.935   1.562  1.00 35.00           C  
ANISOU 1152  CA  ASP A 156     4449   4358   4491    642    515    251       C  
ATOM   1153  C   ASP A 156     -38.225  23.172   2.235  1.00 32.85           C  
ANISOU 1153  C   ASP A 156     4222   4052   4207    547    523    198       C  
ATOM   1154  O   ASP A 156     -37.547  23.684   3.120  1.00 32.68           O  
ANISOU 1154  O   ASP A 156     4298   3972   4145    580    549    145       O  
ATOM   1155  CB  ASP A 156     -39.433  25.390   2.042  1.00 38.39           C  
ANISOU 1155  CB  ASP A 156     4990   4717   4879    776    550    227       C  
ATOM   1156  CG  ASP A 156     -40.447  26.217   1.271  1.00 42.07           C  
ANISOU 1156  CG  ASP A 156     5427   5203   5353    881    537    281       C  
ATOM   1157  OD1 ASP A 156     -40.731  25.889   0.097  1.00 43.57           O  
ANISOU 1157  OD1 ASP A 156     5552   5430   5570    830    479    320       O  
ATOM   1158  OD2 ASP A 156     -40.956  27.211   1.833  1.00 46.32           O1-
ANISOU 1158  OD2 ASP A 156     6017   5719   5862   1027    581    281       O1-
ATOM   1159  N   VAL A 157     -38.024  21.938   1.786  1.00 31.38           N  
ANISOU 1159  N   VAL A 157     3967   3901   4055    435    490    209       N  
ATOM   1160  CA  VAL A 157     -36.967  21.064   2.265  1.00 30.05           C  
ANISOU 1160  CA  VAL A 157     3829   3708   3880    348    491    170       C  
ATOM   1161  C   VAL A 157     -36.384  20.338   1.068  1.00 29.71           C  
ANISOU 1161  C   VAL A 157     3782   3647   3859    241    427    158       C  
ATOM   1162  O   VAL A 157     -36.992  20.287  -0.001  1.00 29.72           O  
ANISOU 1162  O   VAL A 157     3738   3673   3879    231    381    184       O  
ATOM   1163  CB  VAL A 157     -37.472  19.998   3.285  1.00 29.85           C  
ANISOU 1163  CB  VAL A 157     3720   3752   3870    343    539    210       C  
ATOM   1164  CG1 VAL A 157     -38.306  20.636   4.395  1.00 29.66           C  
ANISOU 1164  CG1 VAL A 157     3681   3775   3813    474    617    242       C  
ATOM   1165  CG2 VAL A 157     -38.273  18.880   2.605  1.00 30.25           C  
ANISOU 1165  CG2 VAL A 157     3643   3859   3991    268    504    268       C  
ATOM   1166  N   PHE A 158     -35.209  19.764   1.272  1.00 28.84           N  
ANISOU 1166  N   PHE A 158     3718   3500   3737    174    422    116       N  
ATOM   1167  CA  PHE A 158     -34.632  18.867   0.314  1.00 28.24           C  
ANISOU 1167  CA  PHE A 158     3639   3416   3672     89    376    102       C  
ATOM   1168  C   PHE A 158     -33.814  17.841   1.037  1.00 28.33           C  
ANISOU 1168  C   PHE A 158     3657   3420   3684     40    390     79       C  
ATOM   1169  O   PHE A 158     -33.255  18.121   2.094  1.00 28.10           O  
ANISOU 1169  O   PHE A 158     3667   3378   3633     65    424     58       O  
ATOM   1170  CB  PHE A 158     -33.792  19.602  -0.739  1.00 28.50           C  
ANISOU 1170  CB  PHE A 158     3746   3402   3680     77    353     80       C  
ATOM   1171  CG  PHE A 158     -32.734  20.505  -0.176  1.00 28.12           C  
ANISOU 1171  CG  PHE A 158     3774   3292   3616     84    380     48       C  
ATOM   1172  CD1 PHE A 158     -33.011  21.830   0.098  1.00 28.27           C  
ANISOU 1172  CD1 PHE A 158     3841   3269   3630    147    396     51       C  
ATOM   1173  CD2 PHE A 158     -31.442  20.044   0.012  1.00 27.90           C  
ANISOU 1173  CD2 PHE A 158     3770   3242   3585     27    381     15       C  
ATOM   1174  CE1 PHE A 158     -32.028  22.678   0.584  1.00 29.28           C  
ANISOU 1174  CE1 PHE A 158     4044   3322   3758    138    402     14       C  
ATOM   1175  CE2 PHE A 158     -30.448  20.883   0.501  1.00 28.41           C  
ANISOU 1175  CE2 PHE A 158     3890   3251   3651     18    389    -14       C  
ATOM   1176  CZ  PHE A 158     -30.744  22.206   0.795  1.00 28.98           C  
ANISOU 1176  CZ  PHE A 158     4014   3269   3726     66    394    -18       C  
ATOM   1177  N   SER A 159     -33.746  16.651   0.452  1.00 27.50           N  
ANISOU 1177  N   SER A 159     3525   3320   3601    -22    354     79       N  
ATOM   1178  CA  SER A 159     -33.203  15.514   1.140  1.00 27.80           C  
ANISOU 1178  CA  SER A 159     3562   3351   3649    -59    367     73       C  
ATOM   1179  C   SER A 159     -32.121  14.835   0.320  1.00 28.05           C  
ANISOU 1179  C   SER A 159     3640   3350   3666   -104    333     32       C  
ATOM   1180  O   SER A 159     -32.183  14.838  -0.901  1.00 28.37           O  
ANISOU 1180  O   SER A 159     3694   3386   3698   -117    291     19       O  
ATOM   1181  CB  SER A 159     -34.325  14.534   1.462  1.00 28.48           C  
ANISOU 1181  CB  SER A 159     3565   3464   3790    -86    365    126       C  
ATOM   1182  OG  SER A 159     -35.277  15.095   2.361  1.00 28.83           O  
ANISOU 1182  OG  SER A 159     3555   3555   3842    -28    419    177       O  
ATOM   1183  N   PHE A 160     -31.161  14.228   1.021  1.00 27.83           N  
ANISOU 1183  N   PHE A 160     3638   3308   3628   -112    353     14       N  
ATOM   1184  CA  PHE A 160     -30.033  13.534   0.424  1.00 28.62           C  
ANISOU 1184  CA  PHE A 160     3777   3385   3711   -134    335    -19       C  
ATOM   1185  C   PHE A 160     -29.972  12.099   0.915  1.00 28.74           C  
ANISOU 1185  C   PHE A 160     3789   3381   3749   -154    331    -11       C  
ATOM   1186  O   PHE A 160     -29.982  11.843   2.125  1.00 29.78           O  
ANISOU 1186  O   PHE A 160     3908   3519   3885   -140    364     13       O  
ATOM   1187  CB  PHE A 160     -28.725  14.218   0.804  1.00 27.62           C  
ANISOU 1187  CB  PHE A 160     3680   3258   3555   -117    359    -45       C  
ATOM   1188  CG  PHE A 160     -28.420  15.425  -0.008  1.00 27.85           C  
ANISOU 1188  CG  PHE A 160     3728   3282   3571   -114    360    -50       C  
ATOM   1189  CD1 PHE A 160     -29.078  16.619   0.227  1.00 28.26           C  
ANISOU 1189  CD1 PHE A 160     3781   3327   3627    -93    368    -37       C  
ATOM   1190  CD2 PHE A 160     -27.457  15.377  -1.008  1.00 29.14           C  
ANISOU 1190  CD2 PHE A 160     3910   3446   3715   -123    362    -59       C  
ATOM   1191  CE1 PHE A 160     -28.793  17.735  -0.536  1.00 29.46           C  
ANISOU 1191  CE1 PHE A 160     3960   3458   3773    -91    371    -31       C  
ATOM   1192  CE2 PHE A 160     -27.159  16.499  -1.767  1.00 29.63           C  
ANISOU 1192  CE2 PHE A 160     3988   3500   3768   -123    375    -44       C  
ATOM   1193  CZ  PHE A 160     -27.832  17.678  -1.534  1.00 29.76           C  
ANISOU 1193  CZ  PHE A 160     4012   3495   3798   -112    376    -28       C  
ATOM   1194  N   TYR A 161     -29.901  11.178  -0.042  1.00 28.95           N  
ANISOU 1194  N   TYR A 161     3839   3377   3782   -178    289    -33       N  
ATOM   1195  CA  TYR A 161     -29.524   9.799   0.198  1.00 28.49           C  
ANISOU 1195  CA  TYR A 161     3807   3276   3742   -190    279    -39       C  
ATOM   1196  C   TYR A 161     -28.205   9.569  -0.522  1.00 28.05           C  
ANISOU 1196  C   TYR A 161     3807   3213   3637   -158    277    -86       C  
ATOM   1197  O   TYR A 161     -28.119   9.787  -1.727  1.00 27.90           O  
ANISOU 1197  O   TYR A 161     3815   3198   3586   -149    252   -117       O  
ATOM   1198  CB  TYR A 161     -30.584   8.859  -0.358  1.00 29.17           C  
ANISOU 1198  CB  TYR A 161     3883   3315   3883   -242    220    -33       C  
ATOM   1199  CG  TYR A 161     -30.173   7.417  -0.343  1.00 29.07           C  
ANISOU 1199  CG  TYR A 161     3922   3229   3892   -255    196    -48       C  
ATOM   1200  CD1 TYR A 161     -29.823   6.798   0.840  1.00 28.58           C  
ANISOU 1200  CD1 TYR A 161     3862   3148   3849   -245    242     -6       C  
ATOM   1201  CD2 TYR A 161     -30.131   6.664  -1.526  1.00 29.97           C  
ANISOU 1201  CD2 TYR A 161     4098   3288   3999   -265    125   -106       C  
ATOM   1202  CE1 TYR A 161     -29.435   5.469   0.864  1.00 30.12           C  
ANISOU 1202  CE1 TYR A 161     4114   3262   4066   -248    221    -14       C  
ATOM   1203  CE2 TYR A 161     -29.755   5.329  -1.513  1.00 30.07           C  
ANISOU 1203  CE2 TYR A 161     4177   3214   4034   -268     99   -127       C  
ATOM   1204  CZ  TYR A 161     -29.399   4.737  -0.321  1.00 29.65           C  
ANISOU 1204  CZ  TYR A 161     4121   3135   4010   -260    150    -77       C  
ATOM   1205  OH  TYR A 161     -29.016   3.421  -0.306  1.00 30.19           O  
ANISOU 1205  OH  TYR A 161     4264   3105   4101   -253    126    -91       O  
ATOM   1206  N   TYR A 162     -27.185   9.146   0.218  1.00 28.21           N  
ANISOU 1206  N   TYR A 162     3840   3233   3644   -128    307    -87       N  
ATOM   1207  CA  TYR A 162     -25.936   8.678  -0.368  1.00 29.01           C  
ANISOU 1207  CA  TYR A 162     3980   3333   3707    -85    313   -121       C  
ATOM   1208  C   TYR A 162     -25.793   7.204  -0.057  1.00 29.33           C  
ANISOU 1208  C   TYR A 162     4063   3314   3765    -70    298   -123       C  
ATOM   1209  O   TYR A 162     -25.711   6.834   1.103  1.00 30.25           O  
ANISOU 1209  O   TYR A 162     4168   3424   3901    -64    317    -88       O  
ATOM   1210  CB  TYR A 162     -24.739   9.441   0.218  1.00 28.31           C  
ANISOU 1210  CB  TYR A 162     3858   3300   3596    -56    351   -117       C  
ATOM   1211  CG  TYR A 162     -24.512  10.861  -0.282  1.00 27.27           C  
ANISOU 1211  CG  TYR A 162     3699   3208   3451    -69    367   -116       C  
ATOM   1212  CD1 TYR A 162     -25.208  11.395  -1.371  1.00 26.28           C  
ANISOU 1212  CD1 TYR A 162     3588   3080   3315    -84    356   -118       C  
ATOM   1213  CD2 TYR A 162     -23.558  11.671   0.334  1.00 26.80           C  
ANISOU 1213  CD2 TYR A 162     3601   3185   3395    -68    386   -112       C  
ATOM   1214  CE1 TYR A 162     -24.963  12.687  -1.817  1.00 26.15           C  
ANISOU 1214  CE1 TYR A 162     3557   3089   3291    -93    377   -103       C  
ATOM   1215  CE2 TYR A 162     -23.306  12.956  -0.118  1.00 26.96           C  
ANISOU 1215  CE2 TYR A 162     3601   3221   3420    -92    398   -104       C  
ATOM   1216  CZ  TYR A 162     -24.013  13.459  -1.192  1.00 26.27           C  
ANISOU 1216  CZ  TYR A 162     3536   3123   3322   -101    401    -94       C  
ATOM   1217  OH  TYR A 162     -23.773  14.735  -1.636  1.00 26.16           O  
ANISOU 1217  OH  TYR A 162     3510   3112   3315   -122    419    -73       O  
ATOM   1218  N   ASN A 163     -25.750   6.365  -1.086  1.00 30.60           N  
ANISOU 1218  N   ASN A 163     4287   3425   3914    -55    263   -164       N  
ATOM   1219  CA  ASN A 163     -25.534   4.932  -0.901  1.00 32.07           C  
ANISOU 1219  CA  ASN A 163     4535   3530   4117    -32    244   -174       C  
ATOM   1220  C   ASN A 163     -24.051   4.617  -0.676  1.00 34.94           C  
ANISOU 1220  C   ASN A 163     4915   3923   4436     56    286   -182       C  
ATOM   1221  O   ASN A 163     -23.177   5.462  -0.926  1.00 33.01           O  
ANISOU 1221  O   ASN A 163     4630   3762   4150     92    323   -186       O  
ATOM   1222  CB  ASN A 163     -26.063   4.164  -2.118  1.00 32.92           C  
ANISOU 1222  CB  ASN A 163     4721   3560   4223    -41    174   -231       C  
ATOM   1223  CG  ASN A 163     -26.367   2.700  -1.821  1.00 34.29           C  
ANISOU 1223  CG  ASN A 163     4962   3611   4455    -58    131   -234       C  
ATOM   1224  ND2 ASN A 163     -26.948   2.010  -2.806  1.00 36.79           N  
ANISOU 1224  ND2 ASN A 163     5353   3841   4782    -81     48   -294       N  
ATOM   1225  OD1 ASN A 163     -26.100   2.193  -0.723  1.00 33.75           O  
ANISOU 1225  OD1 ASN A 163     4886   3518   4420    -50    167   -182       O  
ATOM   1226  N   ARG A 164     -23.787   3.412  -0.174  1.00 39.32           N  
ANISOU 1226  N   ARG A 164     5520   4407   5010     90    280   -173       N  
ATOM   1227  CA  ARG A 164     -22.433   2.836  -0.106  1.00 44.47           C  
ANISOU 1227  CA  ARG A 164     6200   5075   5621    195    309   -184       C  
ATOM   1228  C   ARG A 164     -22.101   2.203  -1.452  1.00 45.61           C  
ANISOU 1228  C   ARG A 164     6432   5177   5720    259    290   -252       C  
ATOM   1229  O   ARG A 164     -23.003   1.961  -2.241  1.00 47.19           O  
ANISOU 1229  O   ARG A 164     6690   5310   5929    215    236   -292       O  
ATOM   1230  CB  ARG A 164     -22.363   1.785   1.009  1.00 47.40           C  
ANISOU 1230  CB  ARG A 164     6603   5379   6026    219    310   -140       C  
ATOM   1231  CG  ARG A 164     -22.725   2.345   2.379  1.00 52.92           C  
ANISOU 1231  CG  ARG A 164     7232   6126   6748    176    332    -72       C  
ATOM   1232  CD  ARG A 164     -23.786   1.534   3.106  1.00 59.67           C  
ANISOU 1232  CD  ARG A 164     8119   6885   7665    121    322    -13       C  
ATOM   1233  NE  ARG A 164     -24.260   2.238   4.304  1.00 62.85           N  
ANISOU 1233  NE  ARG A 164     8456   7353   8070     92    355     50       N  
ATOM   1234  CZ  ARG A 164     -25.322   1.893   5.034  1.00 63.85           C  
ANISOU 1234  CZ  ARG A 164     8576   7435   8246     38    370    124       C  
ATOM   1235  NH1 ARG A 164     -25.643   2.619   6.099  1.00 64.66           N1+
ANISOU 1235  NH1 ARG A 164     8626   7616   8325     40    410    176       N1+
ATOM   1236  NH2 ARG A 164     -26.068   0.833   4.720  1.00 65.40           N  
ANISOU 1236  NH2 ARG A 164     8820   7510   8519    -15    346    148       N  
ATOM   1237  N   ASP A 165     -20.814   1.927  -1.684  1.00 49.91           N  
ANISOU 1237  N   ASP A 165     6984   5766   6211    372    331   -264       N  
ATOM   1238  CA  ASP A 165     -20.259   1.415  -2.966  1.00 54.06           C  
ANISOU 1238  CA  ASP A 165     7592   6279   6666    474    337   -327       C  
ATOM   1239  C   ASP A 165     -20.277   2.442  -4.099  1.00 56.85           C  
ANISOU 1239  C   ASP A 165     7920   6717   6961    469    358   -346       C  
ATOM   1240  O   ASP A 165     -19.344   2.502  -4.909  1.00 60.64           O  
ANISOU 1240  O   ASP A 165     8407   7264   7367    573    410   -360       O  
ATOM   1241  CB AASP A 165     -20.926   0.108  -3.433  0.65 54.51           C  
ANISOU 1241  CB AASP A 165     7797   6179   6734    486    266   -386       C  
ATOM   1242  CG AASP A 165     -20.674  -1.041  -2.491  0.65 55.81           C  
ANISOU 1242  CG AASP A 165     8011   6248   6945    523    259   -360       C  
ATOM   1243  OD1AASP A 165     -20.847  -2.205  -2.919  0.65 58.00           O  
ANISOU 1243  OD1AASP A 165     8423   6388   7226    566    210   -412       O  
ATOM   1244  OD2AASP A 165     -20.302  -0.784  -1.325  0.65 55.23           O1-
ANISOU 1244  OD2AASP A 165     7852   6230   6901    515    297   -289       O1-
ATOM   1245  N   GLN A 170     -25.972  -3.089 -10.771  1.00 78.87           N  
ANISOU 1245  N   GLN A 170    11712   8649   9606    425   -486  -1053       N  
ATOM   1246  CA  GLN A 170     -25.464  -2.153  -9.773  1.00 74.77           C  
ANISOU 1246  CA  GLN A 170    11016   8269   9125    403   -335   -918       C  
ATOM   1247  C   GLN A 170     -26.584  -1.667  -8.856  1.00 73.47           C  
ANISOU 1247  C   GLN A 170    10699   8103   9111    213   -364   -830       C  
ATOM   1248  O   GLN A 170     -27.724  -2.140  -8.930  1.00 74.33           O  
ANISOU 1248  O   GLN A 170    10823   8103   9313     93   -493   -860       O  
ATOM   1249  CB  GLN A 170     -24.797  -0.953 -10.458  1.00 72.44           C  
ANISOU 1249  CB  GLN A 170    10668   8163   8691    501   -234   -893       C  
ATOM   1250  N   SER A 171     -26.237  -0.731  -7.979  1.00 70.93           N  
ANISOU 1250  N   SER A 171    10230   7904   8815    192   -244   -721       N  
ATOM   1251  CA  SER A 171     -27.191  -0.109  -7.078  1.00 67.42           C  
ANISOU 1251  CA  SER A 171     9640   7489   8488     46   -244   -631       C  
ATOM   1252  C   SER A 171     -27.317   1.382  -7.389  1.00 61.50           C  
ANISOU 1252  C   SER A 171     8788   6895   7681     43   -195   -593       C  
ATOM   1253  O   SER A 171     -26.498   1.960  -8.103  1.00 62.59           O  
ANISOU 1253  O   SER A 171     8951   7126   7702    147   -137   -612       O  
ATOM   1254  CB  SER A 171     -26.745  -0.320  -5.630  1.00 68.60           C  
ANISOU 1254  CB  SER A 171     9720   7629   8713     29   -154   -538       C  
ATOM   1255  OG  SER A 171     -27.817  -0.092  -4.733  1.00 71.77           O  
ANISOU 1255  OG  SER A 171    10013   8021   9235   -104   -167   -458       O  
ATOM   1256  N   LEU A 172     -28.373   1.983  -6.862  1.00 55.61           N  
ANISOU 1256  N   LEU A 172     7929   6174   7024    -71   -216   -533       N  
ATOM   1257  CA  LEU A 172     -28.550   3.425  -6.886  1.00 51.06           C  
ANISOU 1257  CA  LEU A 172     7251   5729   6418    -79   -163   -481       C  
ATOM   1258  C   LEU A 172     -27.403   4.075  -6.097  1.00 45.22           C  
ANISOU 1258  C   LEU A 172     6455   5072   5652    -25    -29   -419       C  
ATOM   1259  O   LEU A 172     -27.150   3.706  -4.949  1.00 43.40           O  
ANISOU 1259  O   LEU A 172     6189   4816   5485    -45     14   -373       O  
ATOM   1260  CB  LEU A 172     -29.897   3.761  -6.247  1.00 53.88           C  
ANISOU 1260  CB  LEU A 172     7496   6085   6889   -202   -202   -421       C  
ATOM   1261  CG  LEU A 172     -30.358   5.205  -6.147  1.00 55.47           C  
ANISOU 1261  CG  LEU A 172     7593   6401   7082   -216   -161   -363       C  
ATOM   1262  CD1 LEU A 172     -30.669   5.737  -7.530  1.00 58.14           C  
ANISOU 1262  CD1 LEU A 172     7973   6783   7333   -179   -227   -415       C  
ATOM   1263  CD2 LEU A 172     -31.592   5.277  -5.265  1.00 56.65           C  
ANISOU 1263  CD2 LEU A 172     7629   6542   7353   -319   -179   -294       C  
ATOM   1264  N   GLY A 173     -26.693   5.008  -6.727  1.00 39.71           N  
ANISOU 1264  N   GLY A 173     5752   4471   4862     44     30   -417       N  
ATOM   1265  CA  GLY A 173     -25.573   5.697  -6.087  1.00 35.98           C  
ANISOU 1265  CA  GLY A 173     5216   4077   4375     84    141   -362       C  
ATOM   1266  C   GLY A 173     -26.036   6.658  -5.013  1.00 33.44           C  
ANISOU 1266  C   GLY A 173     4785   3795   4124      8    172   -293       C  
ATOM   1267  O   GLY A 173     -25.356   6.866  -4.012  1.00 32.67           O  
ANISOU 1267  O   GLY A 173     4637   3723   4051     12    230   -255       O  
ATOM   1268  N   GLY A 174     -27.200   7.249  -5.229  1.00 31.40           N  
ANISOU 1268  N   GLY A 174     4495   3543   3891    -49    126   -282       N  
ATOM   1269  CA  GLY A 174     -27.825   8.096  -4.234  1.00 29.61           C  
ANISOU 1269  CA  GLY A 174     4177   3345   3725   -106    152   -223       C  
ATOM   1270  C   GLY A 174     -29.020   8.797  -4.823  1.00 29.69           C  
ANISOU 1270  C   GLY A 174     4159   3377   3744   -140    102   -215       C  
ATOM   1271  O   GLY A 174     -29.430   8.504  -5.957  1.00 29.00           O  
ANISOU 1271  O   GLY A 174     4122   3276   3618   -129     31   -259       O  
ATOM   1272  N   GLN A 175     -29.571   9.736  -4.066  1.00 29.29           N  
ANISOU 1272  N   GLN A 175     4033   3361   3732   -167    133   -163       N  
ATOM   1273  CA  GLN A 175     -30.771  10.437  -4.490  1.00 30.14           C  
ANISOU 1273  CA  GLN A 175     4100   3496   3855   -187     90   -144       C  
ATOM   1274  C   GLN A 175     -30.970  11.741  -3.735  1.00 30.18           C  
ANISOU 1274  C   GLN A 175     4047   3545   3875   -177    150    -93       C  
ATOM   1275  O   GLN A 175     -30.904  11.770  -2.508  1.00 28.85           O  
ANISOU 1275  O   GLN A 175     3843   3376   3743   -187    197    -65       O  
ATOM   1276  CB  GLN A 175     -31.983   9.542  -4.286  1.00 31.43           C  
ANISOU 1276  CB  GLN A 175     4221   3621   4099   -251     18   -138       C  
ATOM   1277  CG  GLN A 175     -33.294  10.088  -4.850  1.00 33.37           C  
ANISOU 1277  CG  GLN A 175     4407   3902   4368   -270    -46   -121       C  
ATOM   1278  CD  GLN A 175     -34.497   9.463  -4.163  1.00 36.09           C  
ANISOU 1278  CD  GLN A 175     4657   4229   4824   -345    -81    -77       C  
ATOM   1279  NE2 GLN A 175     -35.506   9.086  -4.935  1.00 37.04           N  
ANISOU 1279  NE2 GLN A 175     4745   4343   4985   -391   -191    -93       N  
ATOM   1280  OE1 GLN A 175     -34.510   9.321  -2.943  1.00 37.80           O  
ANISOU 1280  OE1 GLN A 175     4827   4443   5092   -361    -10    -23       O  
ATOM   1281  N   ILE A 176     -31.232  12.811  -4.479  1.00 31.94           N  
ANISOU 1281  N   ILE A 176     4274   3801   4061   -149    145    -83       N  
ATOM   1282  CA  ILE A 176     -31.661  14.069  -3.875  1.00 32.32           C  
ANISOU 1282  CA  ILE A 176     4279   3873   4125   -132    185    -39       C  
ATOM   1283  C   ILE A 176     -33.141  14.207  -4.177  1.00 32.69           C  
ANISOU 1283  C   ILE A 176     4269   3945   4204   -136    129    -15       C  
ATOM   1284  O   ILE A 176     -33.571  13.920  -5.298  1.00 32.71           O  
ANISOU 1284  O   ILE A 176     4289   3957   4183   -136     56    -35       O  
ATOM   1285  CB  ILE A 176     -30.822  15.307  -4.306  1.00 32.50           C  
ANISOU 1285  CB  ILE A 176     4344   3902   4100    -96    232    -28       C  
ATOM   1286  CG1 ILE A 176     -31.441  16.596  -3.767  1.00 33.41           C  
ANISOU 1286  CG1 ILE A 176     4435   4021   4237    -72    257      7       C  
ATOM   1287  CG2 ILE A 176     -30.706  15.420  -5.809  1.00 34.69           C  
ANISOU 1287  CG2 ILE A 176     4673   4195   4312    -66    202    -35       C  
ATOM   1288  CD1 ILE A 176     -30.570  17.823  -3.938  1.00 34.78           C  
ANISOU 1288  CD1 ILE A 176     4652   4172   4389    -54    302     22       C  
ATOM   1289  N   VAL A 177     -33.925  14.582  -3.165  1.00 30.94           N  
ANISOU 1289  N   VAL A 177     3979   3742   4034   -134    160     26       N  
ATOM   1290  CA  VAL A 177     -35.340  14.898  -3.370  1.00 31.76           C  
ANISOU 1290  CA  VAL A 177     4004   3886   4174   -124    119     64       C  
ATOM   1291  C   VAL A 177     -35.525  16.362  -3.028  1.00 31.46           C  
ANISOU 1291  C   VAL A 177     3967   3868   4115    -52    173     95       C  
ATOM   1292  O   VAL A 177     -35.225  16.769  -1.915  1.00 33.19           O  
ANISOU 1292  O   VAL A 177     4192   4078   4339    -30    242    105       O  
ATOM   1293  CB  VAL A 177     -36.294  14.035  -2.504  1.00 32.48           C  
ANISOU 1293  CB  VAL A 177     3995   3992   4352   -170    117    104       C  
ATOM   1294  CG1 VAL A 177     -37.755  14.372  -2.804  1.00 33.68           C  
ANISOU 1294  CG1 VAL A 177     4041   4202   4552   -159     72    152       C  
ATOM   1295  CG2 VAL A 177     -36.083  12.555  -2.766  1.00 32.77           C  
ANISOU 1295  CG2 VAL A 177     4046   3981   4423   -247     60     73       C  
ATOM   1296  N   LEU A 178     -35.984  17.157  -3.992  1.00 31.95           N  
ANISOU 1296  N   LEU A 178     4039   3951   4148     -8    137    108       N  
ATOM   1297  CA  LEU A 178     -36.443  18.525  -3.715  1.00 31.50           C  
ANISOU 1297  CA  LEU A 178     3980   3905   4083     69    177    145       C  
ATOM   1298  C   LEU A 178     -37.923  18.487  -3.353  1.00 31.20           C  
ANISOU 1298  C   LEU A 178     3823   3929   4100     96    160    194       C  
ATOM   1299  O   LEU A 178     -38.707  17.882  -4.062  1.00 31.89           O  
ANISOU 1299  O   LEU A 178     3844   4058   4214     68     80    203       O  
ATOM   1300  CB  LEU A 178     -36.239  19.425  -4.931  1.00 32.01           C  
ANISOU 1300  CB  LEU A 178     4113   3959   4088    115    151    153       C  
ATOM   1301  CG  LEU A 178     -34.843  19.471  -5.552  1.00 31.03           C  
ANISOU 1301  CG  LEU A 178     4088   3790   3911     91    172    126       C  
ATOM   1302  CD1 LEU A 178     -34.848  20.508  -6.660  1.00 31.91           C  
ANISOU 1302  CD1 LEU A 178     4261   3897   3967    151    164    162       C  
ATOM   1303  CD2 LEU A 178     -33.772  19.808  -4.534  1.00 30.81           C  
ANISOU 1303  CD2 LEU A 178     4097   3709   3898     70    246    110       C  
ATOM   1304  N   GLY A 179     -38.298  19.114  -2.244  1.00 30.76           N  
ANISOU 1304  N   GLY A 179     3740   3886   4060    155    233    224       N  
ATOM   1305  CA  GLY A 179     -39.696  19.225  -1.851  1.00 31.86           C  
ANISOU 1305  CA  GLY A 179     3756   4099   4248    205    240    286       C  
ATOM   1306  C   GLY A 179     -40.164  18.177  -0.863  1.00 32.82           C  
ANISOU 1306  C   GLY A 179     3776   4259   4434    156    274    320       C  
ATOM   1307  O   GLY A 179     -41.300  18.223  -0.409  1.00 33.77           O  
ANISOU 1307  O   GLY A 179     3776   4452   4602    196    300    387       O  
ATOM   1308  N   GLY A 180     -39.300  17.226  -0.530  1.00 32.38           N  
ANISOU 1308  N   GLY A 180     3763   4157   4380     75    281    287       N  
ATOM   1309  CA  GLY A 180     -39.639  16.235   0.463  1.00 32.31           C  
ANISOU 1309  CA  GLY A 180     3676   4171   4427     31    324    332       C  
ATOM   1310  C   GLY A 180     -38.516  15.239   0.659  1.00 31.22           C  
ANISOU 1310  C   GLY A 180     3613   3967   4280    -45    320    287       C  
ATOM   1311  O   GLY A 180     -37.341  15.576   0.498  1.00 28.56           O  
ANISOU 1311  O   GLY A 180     3389   3580   3879    -36    322    225       O  
ATOM   1312  N   SER A 181     -38.900  14.017   1.014  1.00 31.00           N  
ANISOU 1312  N   SER A 181     3514   3939   4324   -121    315    328       N  
ATOM   1313  CA  SER A 181     -37.964  12.948   1.288  1.00 31.10           C  
ANISOU 1313  CA  SER A 181     3591   3887   4337   -184    314    300       C  
ATOM   1314  C   SER A 181     -38.466  11.665   0.646  1.00 32.89           C  
ANISOU 1314  C   SER A 181     3763   4079   4654   -293    229    310       C  
ATOM   1315  O   SER A 181     -39.606  11.598   0.181  1.00 33.39           O  
ANISOU 1315  O   SER A 181     3718   4180   4789   -327    175    349       O  
ATOM   1316  CB  SER A 181     -37.833  12.757   2.791  1.00 30.98           C  
ANISOU 1316  CB  SER A 181     3570   3889   4310   -148    419    352       C  
ATOM   1317  OG  SER A 181     -39.001  12.158   3.330  1.00 31.03           O  
ANISOU 1317  OG  SER A 181     3446   3938   4402   -177    453    454       O  
ATOM   1318  N   ASP A 182     -37.609  10.645   0.630  1.00 33.18           N  
ANISOU 1318  N   ASP A 182     3875   4039   4690   -346    209    273       N  
ATOM   1319  CA  ASP A 182     -37.963   9.360   0.052  1.00 33.82           C  
ANISOU 1319  CA  ASP A 182     3935   4057   4857   -450    119    267       C  
ATOM   1320  C   ASP A 182     -37.858   8.298   1.134  1.00 33.17           C  
ANISOU 1320  C   ASP A 182     3841   3927   4832   -494    178    331       C  
ATOM   1321  O   ASP A 182     -36.769   7.807   1.407  1.00 33.54           O  
ANISOU 1321  O   ASP A 182     3991   3917   4832   -479    200    295       O  
ATOM   1322  CB  ASP A 182     -37.066   9.044  -1.144  1.00 34.04           C  
ANISOU 1322  CB  ASP A 182     4085   4022   4826   -458     31    160       C  
ATOM   1323  CG  ASP A 182     -37.464   7.749  -1.863  1.00 36.71           C  
ANISOU 1323  CG  ASP A 182     4426   4278   5243   -557    -85    130       C  
ATOM   1324  OD1 ASP A 182     -38.397   7.046  -1.408  1.00 36.89           O  
ANISOU 1324  OD1 ASP A 182     4348   4281   5386   -640   -101    200       O  
ATOM   1325  OD2 ASP A 182     -36.820   7.430  -2.887  1.00 38.17           O1-
ANISOU 1325  OD2 ASP A 182     4718   4413   5370   -549   -161     37       O1-
ATOM   1326  N   PRO A 183     -38.995   7.918   1.743  1.00 34.78           N  
ANISOU 1326  N   PRO A 183     3913   4158   5141   -544    207    438       N  
ATOM   1327  CA  PRO A 183     -38.937   6.905   2.810  1.00 35.90           C  
ANISOU 1327  CA  PRO A 183     4046   4255   5339   -583    277    523       C  
ATOM   1328  C   PRO A 183     -38.479   5.495   2.398  1.00 37.31           C  
ANISOU 1328  C   PRO A 183     4300   4297   5579   -677    199    488       C  
ATOM   1329  O   PRO A 183     -38.224   4.672   3.277  1.00 38.63           O  
ANISOU 1329  O   PRO A 183     4489   4411   5775   -694    260    555       O  
ATOM   1330  CB  PRO A 183     -40.370   6.885   3.362  1.00 36.76           C  
ANISOU 1330  CB  PRO A 183     3975   4433   5559   -622    326    658       C  
ATOM   1331  CG  PRO A 183     -41.210   7.444   2.275  1.00 37.03           C  
ANISOU 1331  CG  PRO A 183     3923   4513   5632   -647    225    624       C  
ATOM   1332  CD  PRO A 183     -40.368   8.417   1.527  1.00 34.91           C  
ANISOU 1332  CD  PRO A 183     3775   4256   5230   -560    188    502       C  
ATOM   1333  N   GLN A 184     -38.361   5.204   1.100  1.00 39.46           N  
ANISOU 1333  N   GLN A 184     4626   4506   5859   -725     65    386       N  
ATOM   1334  CA  GLN A 184     -37.677   3.968   0.670  1.00 39.82           C  
ANISOU 1334  CA  GLN A 184     4789   4413   5926   -777     -7    323       C  
ATOM   1335  C   GLN A 184     -36.206   3.918   1.118  1.00 37.52           C  
ANISOU 1335  C   GLN A 184     4635   4100   5521   -682     63    280       C  
ATOM   1336  O   GLN A 184     -35.658   2.835   1.298  1.00 37.36           O  
ANISOU 1336  O   GLN A 184     4696   3974   5525   -703     53    275       O  
ATOM   1337  CB  GLN A 184     -37.779   3.758  -0.850  1.00 41.07           C  
ANISOU 1337  CB  GLN A 184     5001   4520   6083   -817   -165    205       C  
ATOM   1338  CG AGLN A 184     -39.157   3.311  -1.338  0.65 43.08           C  
ANISOU 1338  CG AGLN A 184     5135   4750   6482   -943   -281    236       C  
ATOM   1339  CD AGLN A 184     -39.565   1.935  -0.818  0.65 45.75           C  
ANISOU 1339  CD AGLN A 184     5448   4959   6976  -1069   -303    306       C  
ATOM   1340  NE2AGLN A 184     -38.676   0.948  -0.966  0.65 45.03           N  
ANISOU 1340  NE2AGLN A 184     5511   4728   6867  -1071   -335    241       N  
ATOM   1341  OE1AGLN A 184     -40.663   1.766  -0.273  0.65 47.53           O  
ANISOU 1341  OE1AGLN A 184     5512   5209   7339  -1159   -284    427       O  
ATOM   1342  N   HIS A 185     -35.580   5.074   1.335  1.00 35.10           N  
ANISOU 1342  N   HIS A 185     4348   3890   5099   -580    130    255       N  
ATOM   1343  CA  HIS A 185     -34.160   5.119   1.686  1.00 33.96           C  
ANISOU 1343  CA  HIS A 185     4311   3739   4854   -496    181    210       C  
ATOM   1344  C   HIS A 185     -33.818   5.511   3.120  1.00 32.43           C  
ANISOU 1344  C   HIS A 185     4102   3605   4615   -429    297    280       C  
ATOM   1345  O   HIS A 185     -32.669   5.806   3.402  1.00 32.12           O  
ANISOU 1345  O   HIS A 185     4131   3583   4487   -356    328    238       O  
ATOM   1346  CB  HIS A 185     -33.425   5.984   0.661  1.00 33.02           C  
ANISOU 1346  CB  HIS A 185     4251   3657   4636   -438    146    109       C  
ATOM   1347  CG  HIS A 185     -33.421   5.372  -0.696  1.00 35.86           C  
ANISOU 1347  CG  HIS A 185     4672   3949   5003   -472     37     28       C  
ATOM   1348  CD2 HIS A 185     -32.989   4.160  -1.117  1.00 37.38           C  
ANISOU 1348  CD2 HIS A 185     4954   4034   5213   -492    -19    -19       C  
ATOM   1349  ND1 HIS A 185     -33.995   5.978  -1.791  1.00 37.76           N  
ANISOU 1349  ND1 HIS A 185     4893   4225   5227   -481    -35    -14       N  
ATOM   1350  CE1 HIS A 185     -33.883   5.179  -2.836  1.00 38.90           C  
ANISOU 1350  CE1 HIS A 185     5116   4294   5367   -502   -135    -92       C  
ATOM   1351  NE2 HIS A 185     -33.273   4.073  -2.454  1.00 38.68           N  
ANISOU 1351  NE2 HIS A 185     5159   4175   5361   -508   -127   -100       N  
ATOM   1352  N   TYR A 186     -34.787   5.461   4.029  1.00 33.74           N  
ANISOU 1352  N   TYR A 186     4175   3804   4838   -450    359    389       N  
ATOM   1353  CA  TYR A 186     -34.498   5.595   5.459  1.00 33.91           C  
ANISOU 1353  CA  TYR A 186     4201   3875   4806   -377    467    462       C  
ATOM   1354  C   TYR A 186     -35.489   4.829   6.335  1.00 36.19           C  
ANISOU 1354  C   TYR A 186     4410   4154   5186   -424    532    604       C  
ATOM   1355  O   TYR A 186     -36.592   4.508   5.905  1.00 35.02           O  
ANISOU 1355  O   TYR A 186     4164   3987   5152   -516    500    655       O  
ATOM   1356  CB  TYR A 186     -34.418   7.072   5.876  1.00 32.73           C  
ANISOU 1356  CB  TYR A 186     4038   3836   4562   -285    518    440       C  
ATOM   1357  CG  TYR A 186     -35.686   7.882   5.708  1.00 32.15           C  
ANISOU 1357  CG  TYR A 186     3855   3832   4526   -290    533    481       C  
ATOM   1358  CD1 TYR A 186     -36.660   7.910   6.706  1.00 32.98           C  
ANISOU 1358  CD1 TYR A 186     3870   3999   4658   -267    624    599       C  
ATOM   1359  CD2 TYR A 186     -35.895   8.659   4.567  1.00 32.57           C  
ANISOU 1359  CD2 TYR A 186     3895   3899   4578   -302    463    410       C  
ATOM   1360  CE1 TYR A 186     -37.823   8.665   6.562  1.00 33.49           C  
ANISOU 1360  CE1 TYR A 186     3825   4142   4758   -255    644    642       C  
ATOM   1361  CE2 TYR A 186     -37.050   9.423   4.415  1.00 32.82           C  
ANISOU 1361  CE2 TYR A 186     3825   4000   4641   -291    474    451       C  
ATOM   1362  CZ  TYR A 186     -38.013   9.418   5.414  1.00 33.67           C  
ANISOU 1362  CZ  TYR A 186     3835   4173   4785   -267    563    565       C  
ATOM   1363  OH  TYR A 186     -39.160  10.172   5.260  1.00 36.01           O  
ANISOU 1363  OH  TYR A 186     4020   4549   5114   -241    579    611       O  
ATOM   1364  N   GLU A 187     -35.045   4.513   7.551  1.00 39.39           N  
ANISOU 1364  N   GLU A 187     4854   4573   5539   -360    619    673       N  
ATOM   1365  CA  GLU A 187     -35.836   3.785   8.546  1.00 42.95           C  
ANISOU 1365  CA  GLU A 187     5241   5022   6055   -383    708    830       C  
ATOM   1366  C   GLU A 187     -36.393   4.759   9.562  1.00 40.41           C  
ANISOU 1366  C   GLU A 187     4856   4838   5659   -285    820    902       C  
ATOM   1367  O   GLU A 187     -35.690   5.668  10.013  1.00 40.22           O  
ANISOU 1367  O   GLU A 187     4899   4883   5500   -171    843    835       O  
ATOM   1368  CB  GLU A 187     -34.970   2.803   9.335  1.00 47.63           C  
ANISOU 1368  CB  GLU A 187     5934   5549   6613   -346    743    874       C  
ATOM   1369  CG  GLU A 187     -34.559   1.542   8.616  1.00 53.39           C  
ANISOU 1369  CG  GLU A 187     6732   6121   7429   -431    658    844       C  
ATOM   1370  CD  GLU A 187     -33.912   0.551   9.569  1.00 59.86           C  
ANISOU 1370  CD  GLU A 187     7637   6880   8225   -383    714    925       C  
ATOM   1371  OE1 GLU A 187     -32.721   0.214   9.367  1.00 65.16           O  
ANISOU 1371  OE1 GLU A 187     8421   7501   8834   -327    668    841       O  
ATOM   1372  OE2 GLU A 187     -34.589   0.134  10.539  1.00 62.82           O1-
ANISOU 1372  OE2 GLU A 187     7964   7267   8638   -389    811   1082       O1-
ATOM   1373  N   GLY A 188     -37.636   4.531   9.953  1.00 40.42           N  
ANISOU 1373  N   GLY A 188     4731   4876   5750   -327    891   1041       N  
ATOM   1374  CA  GLY A 188     -38.269   5.298  11.005  1.00 40.59           C  
ANISOU 1374  CA  GLY A 188     4690   5032   5700   -217   1020   1132       C  
ATOM   1375  C   GLY A 188     -38.485   6.743  10.623  1.00 39.63           C  
ANISOU 1375  C   GLY A 188     4545   5001   5510   -144   1002   1041       C  
ATOM   1376  O   GLY A 188     -38.721   7.064   9.450  1.00 40.74           O  
ANISOU 1376  O   GLY A 188     4648   5116   5714   -214    903    962       O  
ATOM   1377  N   ASN A 189     -38.362   7.618  11.618  1.00 39.35           N  
ANISOU 1377  N   ASN A 189     4551   5064   5336      5   1091   1046       N  
ATOM   1378  CA  ASN A 189     -38.725   9.026  11.483  1.00 38.48           C  
ANISOU 1378  CA  ASN A 189     4422   5038   5160     96   1099    983       C  
ATOM   1379  C   ASN A 189     -37.539   9.928  11.729  1.00 36.19           C  
ANISOU 1379  C   ASN A 189     4283   4746   4720    198   1061    843       C  
ATOM   1380  O   ASN A 189     -36.618   9.570  12.465  1.00 36.15           O  
ANISOU 1380  O   ASN A 189     4379   4725   4629    244   1071    827       O  
ATOM   1381  CB  ASN A 189     -39.824   9.363  12.483  1.00 40.78           C  
ANISOU 1381  CB  ASN A 189     4619   5450   5423    199   1244   1119       C  
ATOM   1382  CG  ASN A 189     -41.044   8.489  12.309  1.00 43.12           C  
ANISOU 1382  CG  ASN A 189     4736   5759   5888     89   1289   1280       C  
ATOM   1383  ND2 ASN A 189     -41.764   8.690  11.217  1.00 44.10           N  
ANISOU 1383  ND2 ASN A 189     4747   5878   6132      0   1211   1261       N  
ATOM   1384  OD1 ASN A 189     -41.330   7.637  13.141  1.00 45.93           O  
ANISOU 1384  OD1 ASN A 189     5054   6127   6268     83   1389   1425       O  
ATOM   1385  N   PHE A 190     -37.574  11.105  11.121  1.00 34.58           N  
ANISOU 1385  N   PHE A 190     4090   4557   4489    231   1013    746       N  
ATOM   1386  CA  PHE A 190     -36.530  12.094  11.336  1.00 33.90           C  
ANISOU 1386  CA  PHE A 190     4136   4462   4280    315    972    617       C  
ATOM   1387  C   PHE A 190     -36.517  12.593  12.790  1.00 33.75           C  
ANISOU 1387  C   PHE A 190     4184   4518   4121    474   1063    638       C  
ATOM   1388  O   PHE A 190     -37.577  12.786  13.402  1.00 34.35           O  
ANISOU 1388  O   PHE A 190     4193   4678   4181    556   1168    734       O  
ATOM   1389  CB  PHE A 190     -36.719  13.291  10.407  1.00 33.82           C  
ANISOU 1389  CB  PHE A 190     4123   4443   4282    320    914    531       C  
ATOM   1390  CG  PHE A 190     -36.483  12.985   8.958  1.00 32.80           C  
ANISOU 1390  CG  PHE A 190     3969   4244   4248    191    812    482       C  
ATOM   1391  CD1 PHE A 190     -35.235  12.560   8.526  1.00 32.94           C  
ANISOU 1391  CD1 PHE A 190     4067   4191   4258    131    739    405       C  
ATOM   1392  CD2 PHE A 190     -37.494  13.159   8.014  1.00 32.81           C  
ANISOU 1392  CD2 PHE A 190     3869   4259   4337    145    786    511       C  
ATOM   1393  CE1 PHE A 190     -35.004  12.276   7.187  1.00 32.08           C  
ANISOU 1393  CE1 PHE A 190     3948   4024   4216     35    654    359       C  
ATOM   1394  CE2 PHE A 190     -37.269  12.879   6.670  1.00 32.88           C  
ANISOU 1394  CE2 PHE A 190     3871   4208   4410     42    685    459       C  
ATOM   1395  CZ  PHE A 190     -36.024  12.436   6.258  1.00 31.56           C  
ANISOU 1395  CZ  PHE A 190     3796   3969   4223     -7    625    383       C  
ATOM   1396  N   HIS A 191     -35.311  12.749  13.335  1.00 32.28           N  
ANISOU 1396  N   HIS A 191     4124   4309   3832    520   1020    551       N  
ATOM   1397  CA  HIS A 191     -35.043  13.688  14.434  1.00 32.17           C  
ANISOU 1397  CA  HIS A 191     4215   4345   3664    677   1047    496       C  
ATOM   1398  C   HIS A 191     -34.267  14.873  13.834  1.00 30.72           C  
ANISOU 1398  C   HIS A 191     4110   4100   3462    668    938    340       C  
ATOM   1399  O   HIS A 191     -33.294  14.672  13.096  1.00 31.15           O  
ANISOU 1399  O   HIS A 191     4183   4086   3566    566    845    271       O  
ATOM   1400  CB AHIS A 191     -34.247  13.042  15.565  0.65 31.82           C  
ANISOU 1400  CB AHIS A 191     4256   4321   3511    740   1061    510       C  
ATOM   1401  CG AHIS A 191     -33.860  14.004  16.643  0.65 32.72           C  
ANISOU 1401  CG AHIS A 191     4497   4479   3456    899   1057    428       C  
ATOM   1402  CD2AHIS A 191     -32.690  14.638  16.898  0.65 32.09           C  
ANISOU 1402  CD2AHIS A 191     4533   4364   3295    927    949    287       C  
ATOM   1403  ND1AHIS A 191     -34.749  14.444  17.599  0.65 33.91           N  
ANISOU 1403  ND1AHIS A 191     4663   4718   3500   1056   1168    485       N  
ATOM   1404  CE1AHIS A 191     -34.138  15.290  18.408  0.65 34.41           C  
ANISOU 1404  CE1AHIS A 191     4869   4793   3412   1181   1121    372       C  
ATOM   1405  NE2AHIS A 191     -32.891  15.432  17.998  0.65 32.91           N  
ANISOU 1405  NE2AHIS A 191     4735   4524   3243   1096    981    249       N  
ATOM   1406  N   TYR A 192     -34.702  16.088  14.157  1.00 30.70           N  
ANISOU 1406  N   TYR A 192     4153   4120   3391    778    957    293       N  
ATOM   1407  CA  TYR A 192     -34.126  17.326  13.628  1.00 30.88           C  
ANISOU 1407  CA  TYR A 192     4253   4071   3407    774    864    160       C  
ATOM   1408  C   TYR A 192     -33.237  18.069  14.630  1.00 31.03           C  
ANISOU 1408  C   TYR A 192     4420   4074   3295    871    811     47       C  
ATOM   1409  O   TYR A 192     -33.458  18.004  15.838  1.00 32.14           O  
ANISOU 1409  O   TYR A 192     4617   4280   3312   1003    869     68       O  
ATOM   1410  CB  TYR A 192     -35.247  18.266  13.162  1.00 31.30           C  
ANISOU 1410  CB  TYR A 192     4267   4135   3490    829    904    175       C  
ATOM   1411  CG  TYR A 192     -36.094  17.707  12.046  1.00 32.20           C  
ANISOU 1411  CG  TYR A 192     4234   4261   3738    727    922    265       C  
ATOM   1412  CD1 TYR A 192     -37.170  16.862  12.312  1.00 33.85           C  
ANISOU 1412  CD1 TYR A 192     4320   4552   3987    735   1018    402       C  
ATOM   1413  CD2 TYR A 192     -35.831  18.025  10.717  1.00 31.83           C  
ANISOU 1413  CD2 TYR A 192     4170   4145   3779    622    838    218       C  
ATOM   1414  CE1 TYR A 192     -37.956  16.356  11.287  1.00 33.70           C  
ANISOU 1414  CE1 TYR A 192     4163   4540   4100    632   1011    475       C  
ATOM   1415  CE2 TYR A 192     -36.621  17.532   9.689  1.00 31.28           C  
ANISOU 1415  CE2 TYR A 192     3976   4090   3818    538    837    288       C  
ATOM   1416  CZ  TYR A 192     -37.677  16.690   9.976  1.00 31.97           C  
ANISOU 1416  CZ  TYR A 192     3941   4252   3951    538    913    410       C  
ATOM   1417  OH  TYR A 192     -38.458  16.177   8.958  1.00 31.16           O  
ANISOU 1417  OH  TYR A 192     3712   4160   3967    443    888    471       O  
ATOM   1418  N   ILE A 193     -32.228  18.761  14.108  1.00 30.89           N  
ANISOU 1418  N   ILE A 193     4462   3968   3304    803    697    -67       N  
ATOM   1419  CA  ILE A 193     -31.369  19.652  14.895  1.00 31.77           C  
ANISOU 1419  CA  ILE A 193     4710   4040   3318    870    614   -194       C  
ATOM   1420  C   ILE A 193     -31.459  21.031  14.258  1.00 31.68           C  
ANISOU 1420  C   ILE A 193     4749   3938   3348    863    563   -274       C  
ATOM   1421  O   ILE A 193     -31.228  21.181  13.051  1.00 29.60           O  
ANISOU 1421  O   ILE A 193     4430   3614   3201    741    526   -272       O  
ATOM   1422  CB  ILE A 193     -29.883  19.215  14.904  1.00 31.91           C  
ANISOU 1422  CB  ILE A 193     4746   4027   3350    776    507   -255       C  
ATOM   1423  CG1 ILE A 193     -29.734  17.759  15.365  1.00 32.22           C  
ANISOU 1423  CG1 ILE A 193     4734   4140   3365    774    553   -165       C  
ATOM   1424  CG2 ILE A 193     -29.060  20.138  15.803  1.00 32.99           C  
ANISOU 1424  CG2 ILE A 193     5017   4128   3390    843    404   -389       C  
ATOM   1425  CD1 ILE A 193     -29.752  16.769  14.229  1.00 31.99           C  
ANISOU 1425  CD1 ILE A 193     4589   4097   3467    640    574    -87       C  
ATOM   1426  N   ASN A 194     -31.776  22.031  15.070  1.00 33.31           N  
ANISOU 1426  N   ASN A 194     5072   4130   3453   1004    563   -343       N  
ATOM   1427  CA  ASN A 194     -31.930  23.399  14.577  1.00 34.72           C  
ANISOU 1427  CA  ASN A 194     5321   4204   3665   1019    518   -418       C  
ATOM   1428  C   ASN A 194     -30.584  23.998  14.206  1.00 34.61           C  
ANISOU 1428  C   ASN A 194     5367   4072   3711    897    376   -527       C  
ATOM   1429  O   ASN A 194     -29.560  23.636  14.791  1.00 35.31           O  
ANISOU 1429  O   ASN A 194     5484   4167   3763    862    299   -582       O  
ATOM   1430  CB  ASN A 194     -32.592  24.290  15.631  1.00 36.21           C  
ANISOU 1430  CB  ASN A 194     5642   4399   3717   1222    551   -475       C  
ATOM   1431  CG  ASN A 194     -33.997  23.843  15.993  1.00 37.36           C  
ANISOU 1431  CG  ASN A 194     5714   4671   3808   1358    709   -352       C  
ATOM   1432  ND2 ASN A 194     -34.725  23.302  15.024  1.00 35.92           N  
ANISOU 1432  ND2 ASN A 194     5376   4531   3741   1279    776   -234       N  
ATOM   1433  OD1 ASN A 194     -34.426  23.997  17.141  1.00 39.22           O  
ANISOU 1433  OD1 ASN A 194     6032   4971   3897   1536    768   -364       O  
ATOM   1434  N   LEU A 195     -30.583  24.898  13.227  1.00 34.41           N  
ANISOU 1434  N   LEU A 195     5349   3942   3781    832    341   -548       N  
ATOM   1435  CA  LEU A 195     -29.366  25.612  12.876  1.00 35.52           C  
ANISOU 1435  CA  LEU A 195     5543   3960   3993    714    216   -637       C  
ATOM   1436  C   LEU A 195     -29.024  26.578  14.001  1.00 37.61           C  
ANISOU 1436  C   LEU A 195     5975   4149   4166    809    127   -773       C  
ATOM   1437  O   LEU A 195     -29.913  27.045  14.709  1.00 39.03           O  
ANISOU 1437  O   LEU A 195     6247   4341   4241    978    176   -798       O  
ATOM   1438  CB  LEU A 195     -29.521  26.365  11.554  1.00 35.81           C  
ANISOU 1438  CB  LEU A 195     5555   3900   4149    632    215   -607       C  
ATOM   1439  CG  LEU A 195     -29.798  25.549  10.284  1.00 34.61           C  
ANISOU 1439  CG  LEU A 195     5257   3806   4085    536    279   -490       C  
ATOM   1440  CD1 LEU A 195     -29.756  26.455   9.059  1.00 34.71           C  
ANISOU 1440  CD1 LEU A 195     5276   3714   4196    465    261   -472       C  
ATOM   1441  CD2 LEU A 195     -28.854  24.368  10.130  1.00 34.50           C  
ANISOU 1441  CD2 LEU A 195     5152   3856   4101    424    259   -465       C  
ATOM   1442  N   ILE A 196     -27.736  26.845  14.183  1.00 39.22           N  
ANISOU 1442  N   ILE A 196     6214   4281   4406    707     -4   -862       N  
ATOM   1443  CA  ILE A 196     -27.284  27.853  15.147  1.00 43.02           C  
ANISOU 1443  CA  ILE A 196     6863   4662   4820    769   -126  -1012       C  
ATOM   1444  C   ILE A 196     -27.799  29.228  14.718  1.00 44.52           C  
ANISOU 1444  C   ILE A 196     7159   4698   5057    801   -138  -1054       C  
ATOM   1445  O   ILE A 196     -28.322  29.995  15.536  1.00 45.83           O  
ANISOU 1445  O   ILE A 196     7483   4813   5116    959   -154  -1143       O  
ATOM   1446  CB  ILE A 196     -25.747  27.899  15.244  1.00 44.83           C  
ANISOU 1446  CB  ILE A 196     7077   4837   5120    617   -283  -1089       C  
ATOM   1447  CG1 ILE A 196     -25.209  26.586  15.825  1.00 44.91           C  
ANISOU 1447  CG1 ILE A 196     7002   4996   5063    617   -283  -1058       C  
ATOM   1448  CG2 ILE A 196     -25.280  29.088  16.094  1.00 47.31           C  
ANISOU 1448  CG2 ILE A 196     7567   5013   5392    654   -438  -1256       C  
ATOM   1449  CD1 ILE A 196     -23.843  26.228  15.293  1.00 45.40           C  
ANISOU 1449  CD1 ILE A 196     6948   5051   5250    434   -373  -1051       C  
ATOM   1450  N   LYS A 197     -27.625  29.526  13.433  1.00 44.43           N  
ANISOU 1450  N   LYS A 197     7071   4611   5197    662   -128   -989       N  
ATOM   1451  CA  LYS A 197     -28.179  30.734  12.827  1.00 46.62           C  
ANISOU 1451  CA  LYS A 197     7434   4746   5533    688   -120   -994       C  
ATOM   1452  C   LYS A 197     -28.496  30.476  11.369  1.00 44.68           C  
ANISOU 1452  C   LYS A 197     7054   4521   5401    594    -33   -856       C  
ATOM   1453  O   LYS A 197     -27.977  29.528  10.778  1.00 45.05           O  
ANISOU 1453  O   LYS A 197     6959   4654   5503    474    -12   -783       O  
ATOM   1454  CB  LYS A 197     -27.217  31.917  12.971  1.00 49.32           C  
ANISOU 1454  CB  LYS A 197     7901   4888   5951    599   -274  -1113       C  
ATOM   1455  CG  LYS A 197     -25.890  31.812  12.223  1.00 50.26           C  
ANISOU 1455  CG  LYS A 197     7912   4958   6227    366   -353  -1086       C  
ATOM   1456  CD  LYS A 197     -25.122  33.126  12.372  1.00 53.13           C  
ANISOU 1456  CD  LYS A 197     8403   5102   6683    280   -503  -1195       C  
ATOM   1457  CE  LYS A 197     -23.898  33.187  11.473  1.00 53.64           C  
ANISOU 1457  CE  LYS A 197     8344   5106   6928     44   -558  -1138       C  
ATOM   1458  NZ  LYS A 197     -22.921  32.113  11.801  1.00 54.09           N1+
ANISOU 1458  NZ  LYS A 197     8263   5304   6982    -40   -602  -1137       N1+
ATOM   1459  N   THR A 198     -29.350  31.315  10.791  1.00 43.25           N  
ANISOU 1459  N   THR A 198     6926   4262   5245    662     14   -823       N  
ATOM   1460  CA  THR A 198     -29.640  31.235   9.360  1.00 41.68           C  
ANISOU 1460  CA  THR A 198     6622   4068   5143    583     79   -700       C  
ATOM   1461  C   THR A 198     -28.387  31.594   8.550  1.00 40.08           C  
ANISOU 1461  C   THR A 198     6395   3756   5078    386      4   -691       C  
ATOM   1462  O   THR A 198     -27.489  32.256   9.060  1.00 40.25           O  
ANISOU 1462  O   THR A 198     6502   3653   5136    322   -103   -784       O  
ATOM   1463  CB  THR A 198     -30.825  32.150   8.967  1.00 43.01           C  
ANISOU 1463  CB  THR A 198     6863   4174   5302    719    136   -667       C  
ATOM   1464  CG2 THR A 198     -30.428  33.649   8.984  1.00 44.77           C  
ANISOU 1464  CG2 THR A 198     7258   4169   5582    712     49   -746       C  
ATOM   1465  OG1 THR A 198     -31.293  31.786   7.663  1.00 42.60           O  
ANISOU 1465  OG1 THR A 198     6689   4183   5311    671    207   -538       O  
ATOM   1466  N   GLY A 199     -28.319  31.122   7.309  1.00 38.75           N  
ANISOU 1466  N   GLY A 199     6104   3637   4979    293     61   -576       N  
ATOM   1467  CA  GLY A 199     -27.244  31.506   6.383  1.00 38.99           C  
ANISOU 1467  CA  GLY A 199     6101   3575   5136    123     22   -536       C  
ATOM   1468  C   GLY A 199     -26.164  30.464   6.122  1.00 37.86           C  
ANISOU 1468  C   GLY A 199     5820   3531   5032    -11     13   -505       C  
ATOM   1469  O   GLY A 199     -25.342  30.637   5.226  1.00 37.02           O  
ANISOU 1469  O   GLY A 199     5656   3383   5025   -141     10   -444       O  
ATOM   1470  N   VAL A 200     -26.151  29.397   6.915  1.00 36.46           N  
ANISOU 1470  N   VAL A 200     5591   3485   4775     28     15   -539       N  
ATOM   1471  CA  VAL A 200     -25.178  28.326   6.766  1.00 35.10           C  
ANISOU 1471  CA  VAL A 200     5295   3413   4627    -71      9   -513       C  
ATOM   1472  C   VAL A 200     -25.774  27.051   7.375  1.00 33.98           C  
ANISOU 1472  C   VAL A 200     5105   3423   4380     19     58   -508       C  
ATOM   1473  O   VAL A 200     -26.414  27.104   8.437  1.00 33.14           O  
ANISOU 1473  O   VAL A 200     5072   3336   4182    137     54   -565       O  
ATOM   1474  CB  VAL A 200     -23.813  28.725   7.402  1.00 37.29           C  
ANISOU 1474  CB  VAL A 200     5583   3620   4964   -174   -108   -593       C  
ATOM   1475  CG1 VAL A 200     -23.949  29.097   8.876  1.00 38.44           C  
ANISOU 1475  CG1 VAL A 200     5848   3730   5025    -83   -194   -722       C  
ATOM   1476  CG2 VAL A 200     -22.770  27.633   7.226  1.00 36.51           C  
ANISOU 1476  CG2 VAL A 200     5345   3633   4893   -263   -112   -558       C  
ATOM   1477  N   TRP A 201     -25.584  25.916   6.699  1.00 31.70           N  
ANISOU 1477  N   TRP A 201     4701   3239   4103    -27    110   -436       N  
ATOM   1478  CA  TRP A 201     -26.110  24.634   7.182  1.00 30.76           C  
ANISOU 1478  CA  TRP A 201     4532   3247   3905     40    157   -416       C  
ATOM   1479  C   TRP A 201     -25.205  24.061   8.275  1.00 30.87           C  
ANISOU 1479  C   TRP A 201     4541   3306   3881     34     97   -475       C  
ATOM   1480  O   TRP A 201     -24.528  23.032   8.091  1.00 30.94           O  
ANISOU 1480  O   TRP A 201     4465   3386   3902    -14    102   -445       O  
ATOM   1481  CB  TRP A 201     -26.260  23.638   6.032  1.00 29.58           C  
ANISOU 1481  CB  TRP A 201     4282   3172   3784     -4    221   -327       C  
ATOM   1482  CG  TRP A 201     -27.328  23.993   5.080  1.00 29.85           C  
ANISOU 1482  CG  TRP A 201     4317   3192   3829     26    273   -268       C  
ATOM   1483  CD1 TRP A 201     -27.174  24.414   3.788  1.00 30.56           C  
ANISOU 1483  CD1 TRP A 201     4391   3243   3975    -29    287   -217       C  
ATOM   1484  CD2 TRP A 201     -28.733  23.937   5.319  1.00 29.43           C  
ANISOU 1484  CD2 TRP A 201     4275   3178   3729    129    320   -246       C  
ATOM   1485  CE2 TRP A 201     -29.374  24.352   4.134  1.00 29.65           C  
ANISOU 1485  CE2 TRP A 201     4289   3186   3788    129    346   -188       C  
ATOM   1486  CE3 TRP A 201     -29.515  23.583   6.424  1.00 29.74           C  
ANISOU 1486  CE3 TRP A 201     4326   3275   3699    227    347   -259       C  
ATOM   1487  NE1 TRP A 201     -28.401  24.640   3.218  1.00 30.15           N  
ANISOU 1487  NE1 TRP A 201     4347   3201   3906     35    326   -171       N  
ATOM   1488  CZ2 TRP A 201     -30.762  24.421   4.023  1.00 30.26           C  
ANISOU 1488  CZ2 TRP A 201     4353   3302   3840    218    386   -149       C  
ATOM   1489  CZ3 TRP A 201     -30.892  23.647   6.314  1.00 29.53           C  
ANISOU 1489  CZ3 TRP A 201     4279   3287   3652    313    403   -211       C  
ATOM   1490  CH2 TRP A 201     -31.504  24.065   5.126  1.00 30.57           C  
ANISOU 1490  CH2 TRP A 201     4386   3401   3826    306    416   -159       C  
ATOM   1491  N   GLN A 202     -25.222  24.722   9.424  1.00 30.90           N  
ANISOU 1491  N   GLN A 202     4644   3267   3827    100     37   -563       N  
ATOM   1492  CA  GLN A 202     -24.310  24.424  10.507  1.00 31.46           C  
ANISOU 1492  CA  GLN A 202     4730   3368   3854    102    -46   -635       C  
ATOM   1493  C   GLN A 202     -25.089  24.333  11.811  1.00 32.60           C  
ANISOU 1493  C   GLN A 202     4969   3557   3860    256    -34   -681       C  
ATOM   1494  O   GLN A 202     -25.945  25.172  12.096  1.00 32.78           O  
ANISOU 1494  O   GLN A 202     5088   3527   3839    348    -16   -713       O  
ATOM   1495  CB  GLN A 202     -23.239  25.503  10.583  1.00 32.81           C  
ANISOU 1495  CB  GLN A 202     4938   3424   4102      8   -167   -714       C  
ATOM   1496  CG  GLN A 202     -22.092  25.187  11.516  1.00 33.83           C  
ANISOU 1496  CG  GLN A 202     5052   3589   4209    -18   -280   -786       C  
ATOM   1497  CD  GLN A 202     -20.991  26.229  11.437  1.00 36.03           C  
ANISOU 1497  CD  GLN A 202     5337   3752   4601   -144   -409   -851       C  
ATOM   1498  NE2 GLN A 202     -19.748  25.774  11.322  1.00 37.28           N  
ANISOU 1498  NE2 GLN A 202     5377   3957   4830   -247   -469   -839       N  
ATOM   1499  OE1 GLN A 202     -21.254  27.426  11.468  1.00 35.99           O  
ANISOU 1499  OE1 GLN A 202     5435   3611   4626   -150   -453   -906       O  
ATOM   1500  N   ILE A 203     -24.771  23.309  12.595  1.00 33.65           N  
ANISOU 1500  N   ILE A 203     5075   3790   3918    296    -38   -678       N  
ATOM   1501  CA  ILE A 203     -25.476  22.992  13.834  1.00 34.34           C  
ANISOU 1501  CA  ILE A 203     5239   3948   3860    452     -5   -693       C  
ATOM   1502  C   ILE A 203     -24.479  22.840  14.964  1.00 36.03           C  
ANISOU 1502  C   ILE A 203     5502   4191   3997    479   -116   -778       C  
ATOM   1503  O   ILE A 203     -23.289  22.652  14.734  1.00 35.60           O  
ANISOU 1503  O   ILE A 203     5383   4130   4012    371   -203   -799       O  
ATOM   1504  CB  ILE A 203     -26.323  21.704  13.706  1.00 33.29           C  
ANISOU 1504  CB  ILE A 203     5025   3925   3698    496    124   -572       C  
ATOM   1505  CG1 ILE A 203     -25.462  20.478  13.345  1.00 32.37           C  
ANISOU 1505  CG1 ILE A 203     4805   3864   3630    408    116   -520       C  
ATOM   1506  CG2 ILE A 203     -27.415  21.915  12.668  1.00 33.40           C  
ANISOU 1506  CG2 ILE A 203     4992   3918   3779    482    216   -498       C  
ATOM   1507  CD1 ILE A 203     -26.239  19.189  13.150  1.00 31.48           C  
ANISOU 1507  CD1 ILE A 203     4620   3828   3510    431    228   -404       C  
ATOM   1508  N   GLN A 204     -24.981  22.935  16.187  1.00 38.98           N  
ANISOU 1508  N   GLN A 204     5986   4605   4219    633   -113   -823       N  
ATOM   1509  CA  GLN A 204     -24.172  22.708  17.365  1.00 41.68           C  
ANISOU 1509  CA  GLN A 204     6389   4994   4454    692   -218   -900       C  
ATOM   1510  C   GLN A 204     -23.988  21.221  17.550  1.00 40.45           C  
ANISOU 1510  C   GLN A 204     6143   4960   4264    705   -156   -799       C  
ATOM   1511  O   GLN A 204     -24.912  20.454  17.314  1.00 39.79           O  
ANISOU 1511  O   GLN A 204     6011   4934   4171    744    -15   -684       O  
ATOM   1512  CB  GLN A 204     -24.826  23.316  18.594  1.00 46.04           C  
ANISOU 1512  CB  GLN A 204     7107   5552   4831    877   -225   -979       C  
ATOM   1513  CG  GLN A 204     -24.016  23.133  19.869  1.00 51.17           C  
ANISOU 1513  CG  GLN A 204     7841   6255   5343    957   -348  -1071       C  
ATOM   1514  CD  GLN A 204     -23.816  24.430  20.614  1.00 57.81           C  
ANISOU 1514  CD  GLN A 204     8857   7001   6108   1025   -490  -1243       C  
ATOM   1515  NE2 GLN A 204     -22.762  25.169  20.251  1.00 60.71           N  
ANISOU 1515  NE2 GLN A 204     9213   7254   6598    874   -656  -1342       N  
ATOM   1516  OE1 GLN A 204     -24.605  24.779  21.494  1.00 61.61           O  
ANISOU 1516  OE1 GLN A 204     9481   7504   6423   1211   -450  -1284       O  
ATOM   1517  N   MET A 205     -22.778  20.828  17.940  1.00 39.52           N  
ANISOU 1517  N   MET A 205     5999   4875   4141    667   -269   -841       N  
ATOM   1518  CA  MET A 205     -22.480  19.462  18.319  1.00 39.37           C  
ANISOU 1518  CA  MET A 205     5922   4965   4069    706   -232   -759       C  
ATOM   1519  C   MET A 205     -21.981  19.474  19.759  1.00 41.40           C  
ANISOU 1519  C   MET A 205     6286   5282   4161    832   -337   -839       C  
ATOM   1520  O   MET A 205     -21.194  20.341  20.139  1.00 41.62           O  
ANISOU 1520  O   MET A 205     6368   5263   4183    808   -498   -971       O  
ATOM   1521  CB  MET A 205     -21.453  18.872  17.358  1.00 38.46           C  
ANISOU 1521  CB  MET A 205     5665   4849   4099    560   -264   -719       C  
ATOM   1522  CG  MET A 205     -21.061  17.436  17.656  1.00 37.85           C  
ANISOU 1522  CG  MET A 205     5531   4867   3981    600   -231   -634       C  
ATOM   1523  SD  MET A 205     -20.465  16.597  16.181  1.00 38.34           S  
ANISOU 1523  SD  MET A 205     5433   4919   4213    460   -185   -549       S  
ATOM   1524  CE  MET A 205     -18.939  17.479  15.863  1.00 37.20           C  
ANISOU 1524  CE  MET A 205     5219   4741   4172    340   -349   -648       C  
ATOM   1525  N   LYS A 206     -22.476  18.530  20.559  1.00 42.95           N  
ANISOU 1525  N   LYS A 206     6517   5578   4223    967   -248   -758       N  
ATOM   1526  CA  LYS A 206     -22.276  18.534  22.009  1.00 46.60           C  
ANISOU 1526  CA  LYS A 206     7107   6113   4484   1131   -318   -819       C  
ATOM   1527  C   LYS A 206     -21.317  17.445  22.489  1.00 45.72           C  
ANISOU 1527  C   LYS A 206     6951   6091   4329   1153   -376   -778       C  
ATOM   1528  O   LYS A 206     -21.310  17.116  23.668  1.00 48.08           O  
ANISOU 1528  O   LYS A 206     7348   6474   4445   1310   -394   -781       O  
ATOM   1529  CB  LYS A 206     -23.619  18.342  22.714  1.00 50.32           C  
ANISOU 1529  CB  LYS A 206     7668   6644   4806   1304   -159   -741       C  
ATOM   1530  CG  LYS A 206     -24.699  19.355  22.364  1.00 54.23           C  
ANISOU 1530  CG  LYS A 206     8210   7072   5320   1325    -84   -767       C  
ATOM   1531  CD  LYS A 206     -25.886  19.202  23.317  1.00 59.24           C  
ANISOU 1531  CD  LYS A 206     8938   7794   5775   1531     60   -699       C  
ATOM   1532  CE  LYS A 206     -27.106  20.000  22.874  1.00 62.37           C  
ANISOU 1532  CE  LYS A 206     9347   8144   6204   1564    170   -685       C  
ATOM   1533  NZ  LYS A 206     -28.339  19.592  23.616  1.00 64.20           N1+
ANISOU 1533  NZ  LYS A 206     9609   8485   6296   1746    354   -564       N1+
ATOM   1534  N   GLY A 207     -20.514  16.883  21.589  1.00 43.77           N  
ANISOU 1534  N   GLY A 207     6563   5831   4237   1013   -401   -737       N  
ATOM   1535  CA  GLY A 207     -19.599  15.803  21.945  1.00 43.89           C  
ANISOU 1535  CA  GLY A 207     6525   5928   4223   1041   -448   -688       C  
ATOM   1536  C   GLY A 207     -19.303  14.881  20.785  1.00 41.51           C  
ANISOU 1536  C   GLY A 207     6075   5612   4084    923   -374   -584       C  
ATOM   1537  O   GLY A 207     -20.186  14.580  19.967  1.00 40.23           O  
ANISOU 1537  O   GLY A 207     5876   5408   4002    874   -231   -497       O  
ATOM   1538  N   VAL A 208     -18.046  14.466  20.695  1.00 40.97           N  
ANISOU 1538  N   VAL A 208     5922   5579   4063    884   -479   -599       N  
ATOM   1539  CA  VAL A 208     -17.644  13.405  19.788  1.00 40.12           C  
ANISOU 1539  CA  VAL A 208     5694   5476   4071    820   -412   -499       C  
ATOM   1540  C   VAL A 208     -17.023  12.326  20.650  1.00 40.45           C  
ANISOU 1540  C   VAL A 208     5749   5610   4010    942   -446   -447       C  
ATOM   1541  O   VAL A 208     -16.001  12.568  21.284  1.00 39.79           O  
ANISOU 1541  O   VAL A 208     5654   5583   3878    975   -601   -523       O  
ATOM   1542  CB  VAL A 208     -16.632  13.876  18.738  1.00 40.35           C  
ANISOU 1542  CB  VAL A 208     5589   5471   4269    669   -491   -548       C  
ATOM   1543  CG1 VAL A 208     -16.193  12.703  17.854  1.00 39.52           C  
ANISOU 1543  CG1 VAL A 208     5376   5381   4257    638   -416   -448       C  
ATOM   1544  CG2 VAL A 208     -17.233  14.990  17.900  1.00 40.39           C  
ANISOU 1544  CG2 VAL A 208     5595   5380   4371    557   -459   -591       C  
ATOM   1545  N   SER A 209     -17.656  11.154  20.680  1.00 39.96           N  
ANISOU 1545  N   SER A 209     5709   5555   3917   1007   -308   -316       N  
ATOM   1546  CA  SER A 209     -17.223  10.059  21.543  1.00 41.74           C  
ANISOU 1546  CA  SER A 209     5969   5856   4034   1140   -317   -242       C  
ATOM   1547  C   SER A 209     -16.559   8.950  20.753  1.00 41.60           C  
ANISOU 1547  C   SER A 209     5852   5826   4126   1105   -287   -164       C  
ATOM   1548  O   SER A 209     -16.944   8.671  19.629  1.00 40.60           O  
ANISOU 1548  O   SER A 209     5670   5626   4129   1006   -193   -121       O  
ATOM   1549  CB  SER A 209     -18.405   9.498  22.322  1.00 41.73           C  
ANISOU 1549  CB  SER A 209     6082   5867   3905   1258   -180   -134       C  
ATOM   1550  OG  SER A 209     -19.040  10.527  23.048  1.00 42.86           O  
ANISOU 1550  OG  SER A 209     6323   6028   3932   1315   -196   -206       O  
ATOM   1551  N   VAL A 210     -15.554   8.341  21.370  1.00 44.90           N  
ANISOU 1551  N   VAL A 210     6257   6321   4481   1200   -375   -152       N  
ATOM   1552  CA  VAL A 210     -14.861   7.172  20.864  1.00 47.39           C  
ANISOU 1552  CA  VAL A 210     6501   6637   4866   1218   -350    -72       C  
ATOM   1553  C   VAL A 210     -15.162   6.073  21.873  1.00 51.06           C  
ANISOU 1553  C   VAL A 210     7073   7132   5193   1379   -293     43       C  
ATOM   1554  O   VAL A 210     -14.675   6.112  23.003  1.00 52.14           O  
ANISOU 1554  O   VAL A 210     7263   7361   5186   1504   -390     24       O  
ATOM   1555  CB  VAL A 210     -13.355   7.456  20.777  1.00 48.66           C  
ANISOU 1555  CB  VAL A 210     6542   6873   5072   1205   -510   -150       C  
ATOM   1556  CG1 VAL A 210     -12.548   6.176  20.591  1.00 50.20           C  
ANISOU 1556  CG1 VAL A 210     6683   7098   5292   1287   -497    -64       C  
ATOM   1557  CG2 VAL A 210     -13.097   8.430  19.637  1.00 47.44           C  
ANISOU 1557  CG2 VAL A 210     6274   6675   5076   1035   -534   -231       C  
ATOM   1558  N   GLY A 211     -15.981   5.106  21.468  1.00 54.21           N  
ANISOU 1558  N   GLY A 211     7509   7450   5638   1374   -140    165       N  
ATOM   1559  CA  GLY A 211     -16.601   4.178  22.420  1.00 57.43           C  
ANISOU 1559  CA  GLY A 211     8032   7862   5926   1505    -51    299       C  
ATOM   1560  C   GLY A 211     -17.590   4.929  23.302  1.00 59.87           C  
ANISOU 1560  C   GLY A 211     8434   8206   6105   1548    -11    292       C  
ATOM   1561  O   GLY A 211     -18.376   5.746  22.809  1.00 59.02           O  
ANISOU 1561  O   GLY A 211     8310   8056   6056   1447     32    243       O  
ATOM   1562  N   SER A 212     -17.541   4.666  24.606  1.00 63.98           N  
ANISOU 1562  N   SER A 212     9057   8811   6441   1715    -27    342       N  
ATOM   1563  CA  SER A 212     -18.392   5.357  25.588  1.00 65.57           C  
ANISOU 1563  CA  SER A 212     9364   9068   6481   1800      9    336       C  
ATOM   1564  C   SER A 212     -17.762   6.634  26.189  1.00 67.07           C  
ANISOU 1564  C   SER A 212     9580   9342   6559   1840   -167    157       C  
ATOM   1565  O   SER A 212     -18.427   7.335  26.958  1.00 71.55           O  
ANISOU 1565  O   SER A 212    10248   9951   6985   1919   -150    124       O  
ATOM   1566  CB  SER A 212     -18.777   4.388  26.711  1.00 66.63           C  
ANISOU 1566  CB  SER A 212     9613   9249   6454   1974    105    500       C  
ATOM   1567  OG  SER A 212     -17.623   3.853  27.334  1.00 67.94           O  
ANISOU 1567  OG  SER A 212     9801   9488   6524   2099    -13    502       O  
ATOM   1568  N   SER A 213     -16.506   6.940  25.843  1.00 65.23           N  
ANISOU 1568  N   SER A 213     9259   9132   6393   1787   -338     43       N  
ATOM   1569  CA  SER A 213     -15.802   8.108  26.388  1.00 64.81           C  
ANISOU 1569  CA  SER A 213     9220   9144   6259   1804   -534   -130       C  
ATOM   1570  C   SER A 213     -15.793   9.285  25.391  1.00 62.92           C  
ANISOU 1570  C   SER A 213     8894   8829   6183   1617   -583   -260       C  
ATOM   1571  O   SER A 213     -15.247   9.175  24.284  1.00 59.43           O  
ANISOU 1571  O   SER A 213     8315   8339   5926   1480   -593   -266       O  
ATOM   1572  CB ASER A 213     -14.374   7.735  26.824  0.65 65.50           C  
ANISOU 1572  CB ASER A 213     9257   9322   6306   1876   -710   -165       C  
ATOM   1573  CB BSER A 213     -14.368   7.729  26.764  0.35 65.50           C  
ANISOU 1573  CB BSER A 213     9250   9318   6316   1868   -708   -164       C  
ATOM   1574  OG ASER A 213     -13.456   7.741  25.744  0.65 63.86           O  
ANISOU 1574  OG ASER A 213     8880   9085   6298   1734   -776   -205       O  
ATOM   1575  OG BSER A 213     -14.350   6.607  27.631  0.35 65.77           O  
ANISOU 1575  OG BSER A 213     9370   9417   6203   2047   -660    -32       O  
ATOM   1576  N   THR A 214     -16.402  10.401  25.797  1.00 62.28           N  
ANISOU 1576  N   THR A 214     8901   8735   6025   1625   -608   -358       N  
ATOM   1577  CA  THR A 214     -16.384  11.642  25.016  1.00 62.62           C  
ANISOU 1577  CA  THR A 214     8889   8700   6201   1467   -671   -487       C  
ATOM   1578  C   THR A 214     -15.012  12.325  25.083  1.00 62.36           C  
ANISOU 1578  C   THR A 214     8785   8696   6214   1406   -904   -631       C  
ATOM   1579  O   THR A 214     -14.737  13.118  25.989  1.00 66.47           O  
ANISOU 1579  O   THR A 214     9395   9250   6610   1471  -1058   -758       O  
ATOM   1580  CB  THR A 214     -17.490  12.610  25.478  1.00 63.85           C  
ANISOU 1580  CB  THR A 214     9178   8827   6255   1516   -622   -545       C  
ATOM   1581  CG2 THR A 214     -17.489  13.900  24.648  1.00 63.41           C  
ANISOU 1581  CG2 THR A 214     9077   8672   6342   1356   -685   -671       C  
ATOM   1582  OG1 THR A 214     -18.759  11.965  25.337  1.00 64.94           O  
ANISOU 1582  OG1 THR A 214     9347   8948   6379   1555   -402   -397       O  
ATOM   1583  N   LEU A 215     -14.167  12.011  24.104  1.00 58.99           N  
ANISOU 1583  N   LEU A 215     8192   8253   5967   1281   -929   -610       N  
ATOM   1584  CA  LEU A 215     -12.809  12.539  24.033  1.00 58.28           C  
ANISOU 1584  CA  LEU A 215     7988   8198   5959   1204  -1134   -716       C  
ATOM   1585  C   LEU A 215     -12.766  13.967  23.501  1.00 55.35           C  
ANISOU 1585  C   LEU A 215     7586   7736   5707   1043  -1218   -844       C  
ATOM   1586  O   LEU A 215     -11.919  14.751  23.914  1.00 55.68           O  
ANISOU 1586  O   LEU A 215     7603   7795   5758   1003  -1421   -968       O  
ATOM   1587  CB  LEU A 215     -11.936  11.636  23.143  1.00 58.11           C  
ANISOU 1587  CB  LEU A 215     7790   8203   6086   1146  -1105   -627       C  
ATOM   1588  N   LEU A 216     -13.671  14.296  22.581  1.00 52.59           N  
ANISOU 1588  N   LEU A 216     7240   7286   5455    949  -1069   -810       N  
ATOM   1589  CA  LEU A 216     -13.570  15.525  21.793  1.00 52.46           C  
ANISOU 1589  CA  LEU A 216     7170   7170   5591    779  -1120   -897       C  
ATOM   1590  C   LEU A 216     -14.846  16.341  21.820  1.00 50.30           C  
ANISOU 1590  C   LEU A 216     7036   6805   5270    788  -1037   -934       C  
ATOM   1591  O   LEU A 216     -15.921  15.815  22.114  1.00 48.16           O  
ANISOU 1591  O   LEU A 216     6861   6548   4890    898   -889   -857       O  
ATOM   1592  CB  LEU A 216     -13.216  15.175  20.348  1.00 53.03           C  
ANISOU 1592  CB  LEU A 216     7072   7211   5864    639  -1026   -812       C  
ATOM   1593  CG  LEU A 216     -11.852  14.512  20.142  1.00 54.54           C  
ANISOU 1593  CG  LEU A 216     7098   7490   6133    619  -1106   -778       C  
ATOM   1594  CD1 LEU A 216     -11.732  13.951  18.735  1.00 53.76           C  
ANISOU 1594  CD1 LEU A 216     6867   7369   6189    531   -965   -675       C  
ATOM   1595  CD2 LEU A 216     -10.740  15.508  20.428  1.00 57.51           C  
ANISOU 1595  CD2 LEU A 216     7393   7877   6580    526  -1324   -897       C  
ATOM   1596  N   CYS A 217     -14.706  17.635  21.524  1.00 50.45           N  
ANISOU 1596  N   CYS A 217     7060   6730   5378    673  -1133  -1044       N  
ATOM   1597  CA  CYS A 217     -15.830  18.570  21.475  1.00 50.68           C  
ANISOU 1597  CA  CYS A 217     7217   6659   5378    680  -1069  -1091       C  
ATOM   1598  C   CYS A 217     -16.614  18.543  22.808  1.00 52.56           C  
ANISOU 1598  C   CYS A 217     7646   6945   5376    884  -1060  -1128       C  
ATOM   1599  O   CYS A 217     -17.842  18.610  22.825  1.00 51.40           O  
ANISOU 1599  O   CYS A 217     7590   6775   5163    959   -911  -1084       O  
ATOM   1600  CB  CYS A 217     -16.716  18.244  20.250  1.00 48.57           C  
ANISOU 1600  CB  CYS A 217     6890   6343   5220    614   -861   -969       C  
ATOM   1601  SG  CYS A 217     -18.189  19.267  20.040  1.00 50.01           S  
ANISOU 1601  SG  CYS A 217     7202   6418   5381    634   -757   -996       S  
ATOM   1602  N   GLU A 218     -15.877  18.455  23.917  1.00 55.85           N  
ANISOU 1602  N   GLU A 218     8118   7439   5662    979  -1222  -1207       N  
ATOM   1603  CA  GLU A 218     -16.457  18.270  25.250  1.00 58.37           C  
ANISOU 1603  CA  GLU A 218     8618   7834   5726   1198  -1216  -1229       C  
ATOM   1604  C   GLU A 218     -17.244  19.499  25.710  1.00 58.78           C  
ANISOU 1604  C   GLU A 218     8847   7802   5683   1262  -1242  -1353       C  
ATOM   1605  O   GLU A 218     -18.233  19.364  26.431  1.00 59.87           O  
ANISOU 1605  O   GLU A 218     9126   7985   5636   1440  -1129  -1323       O  
ATOM   1606  CB  GLU A 218     -15.361  17.942  26.281  1.00 62.97           C  
ANISOU 1606  CB  GLU A 218     9216   8520   6186   1285  -1413  -1295       C  
ATOM   1607  CG  GLU A 218     -14.602  16.639  26.016  1.00 64.37           C  
ANISOU 1607  CG  GLU A 218     9240   8795   6420   1273  -1385  -1167       C  
ATOM   1608  CD  GLU A 218     -13.491  16.361  27.025  1.00 68.48           C  
ANISOU 1608  CD  GLU A 218     9767   9427   6823   1366  -1594  -1233       C  
ATOM   1609  OE1 GLU A 218     -13.674  16.637  28.230  1.00 72.39           O  
ANISOU 1609  OE1 GLU A 218    10435   9972   7097   1531  -1685  -1317       O  
ATOM   1610  OE2 GLU A 218     -12.426  15.848  26.617  1.00 71.13           O1-
ANISOU 1610  OE2 GLU A 218     9933   9810   7280   1287  -1668  -1197       O1-
ATOM   1611  N   ASP A 219     -16.799  20.685  25.290  1.00 58.12           N  
ANISOU 1611  N   ASP A 219     8756   7595   5729   1121  -1384  -1486       N  
ATOM   1612  CA  ASP A 219     -17.479  21.947  25.594  1.00 58.27           C  
ANISOU 1612  CA  ASP A 219     8947   7503   5687   1167  -1421  -1615       C  
ATOM   1613  C   ASP A 219     -18.383  22.422  24.456  1.00 54.62           C  
ANISOU 1613  C   ASP A 219     8447   6929   5373   1071  -1255  -1551       C  
ATOM   1614  O   ASP A 219     -18.795  23.572  24.440  1.00 55.24           O  
ANISOU 1614  O   ASP A 219     8640   6887   5460   1069  -1297  -1656       O  
ATOM   1615  CB  ASP A 219     -16.443  23.036  25.910  1.00 60.80           C  
ANISOU 1615  CB  ASP A 219     9307   7732   6061   1073  -1701  -1811       C  
ATOM   1616  CG  ASP A 219     -15.572  22.693  27.104  1.00 64.43           C  
ANISOU 1616  CG  ASP A 219     9819   8303   6358   1180  -1898  -1898       C  
ATOM   1617  OD1 ASP A 219     -16.045  21.985  28.017  1.00 65.27           O  
ANISOU 1617  OD1 ASP A 219    10032   8534   6233   1393  -1824  -1854       O  
ATOM   1618  OD2 ASP A 219     -14.408  23.145  27.133  1.00 67.44           O1-
ANISOU 1618  OD2 ASP A 219    10129   8648   6844   1050  -2130  -2007       O1-
ATOM   1619  N   GLY A 220     -18.710  21.542  23.514  1.00 52.11           N  
ANISOU 1619  N   GLY A 220     7982   6649   5167   1003  -1075  -1382       N  
ATOM   1620  CA  GLY A 220     -19.492  21.924  22.348  1.00 48.91           C  
ANISOU 1620  CA  GLY A 220     7524   6150   4906    906   -933  -1316       C  
ATOM   1621  C   GLY A 220     -18.625  22.450  21.219  1.00 47.59           C  
ANISOU 1621  C   GLY A 220     7222   5884   4974    681  -1015  -1335       C  
ATOM   1622  O   GLY A 220     -17.502  22.914  21.431  1.00 46.92           O  
ANISOU 1622  O   GLY A 220     7110   5768   4947    593  -1206  -1435       O  
ATOM   1623  N   CYS A 221     -19.164  22.364  20.008  1.00 45.88           N  
ANISOU 1623  N   CYS A 221     6914   5624   4892    589   -868  -1230       N  
ATOM   1624  CA  CYS A 221     -18.454  22.754  18.796  1.00 45.68           C  
ANISOU 1624  CA  CYS A 221     6752   5519   5083    387   -899  -1210       C  
ATOM   1625  C   CYS A 221     -19.463  22.854  17.662  1.00 43.12           C  
ANISOU 1625  C   CYS A 221     6399   5142   4842    349   -726  -1112       C  
ATOM   1626  O   CYS A 221     -20.661  22.698  17.893  1.00 42.50           O  
ANISOU 1626  O   CYS A 221     6399   5085   4662    472   -604  -1073       O  
ATOM   1627  CB  CYS A 221     -17.364  21.723  18.471  1.00 46.94           C  
ANISOU 1627  CB  CYS A 221     6742   5776   5317    313   -922  -1139       C  
ATOM   1628  SG  CYS A 221     -18.009  20.066  18.173  1.00 48.71           S  
ANISOU 1628  SG  CYS A 221     6901   6122   5485    399   -721   -972       S  
ATOM   1629  N   LEU A 222     -18.978  23.118  16.450  1.00 41.81           N  
ANISOU 1629  N   LEU A 222     6114   4914   4854    186   -716  -1067       N  
ATOM   1630  CA  LEU A 222     -19.814  23.335  15.283  1.00 39.87           C  
ANISOU 1630  CA  LEU A 222     5843   4613   4693    141   -578   -983       C  
ATOM   1631  C   LEU A 222     -19.726  22.128  14.359  1.00 38.76           C  
ANISOU 1631  C   LEU A 222     5558   4558   4610     97   -461   -852       C  
ATOM   1632  O   LEU A 222     -18.690  21.456  14.303  1.00 37.98           O  
ANISOU 1632  O   LEU A 222     5355   4524   4550     47   -506   -831       O  
ATOM   1633  CB  LEU A 222     -19.346  24.595  14.549  1.00 41.42           C  
ANISOU 1633  CB  LEU A 222     6030   4665   5040     -1   -650  -1024       C  
ATOM   1634  CG  LEU A 222     -19.173  25.861  15.405  1.00 44.23           C  
ANISOU 1634  CG  LEU A 222     6531   4903   5372     10   -805  -1173       C  
ATOM   1635  CD1 LEU A 222     -18.652  27.031  14.578  1.00 44.74           C  
ANISOU 1635  CD1 LEU A 222     6573   4810   5615   -155   -870  -1189       C  
ATOM   1636  CD2 LEU A 222     -20.487  26.237  16.069  1.00 44.20           C  
ANISOU 1636  CD2 LEU A 222     6699   4875   5218    183   -746  -1217       C  
ATOM   1637  N   ALA A 223     -20.820  21.853  13.650  1.00 36.49           N  
ANISOU 1637  N   ALA A 223     5268   4271   4324    124   -319   -768       N  
ATOM   1638  CA  ALA A 223     -20.862  20.799  12.640  1.00 34.48           C  
ANISOU 1638  CA  ALA A 223     4899   4073   4127     81   -214   -656       C  
ATOM   1639  C   ALA A 223     -21.584  21.345  11.419  1.00 34.62           C  
ANISOU 1639  C   ALA A 223     4905   4021   4225     26   -133   -606       C  
ATOM   1640  O   ALA A 223     -22.789  21.593  11.456  1.00 34.37           O  
ANISOU 1640  O   ALA A 223     4938   3972   4148     97    -65   -591       O  
ATOM   1641  CB  ALA A 223     -21.559  19.553  13.159  1.00 32.58           C  
ANISOU 1641  CB  ALA A 223     4668   3925   3785    189   -127   -593       C  
ATOM   1642  N   LEU A 224     -20.816  21.554  10.358  1.00 35.43           N  
ANISOU 1642  N   LEU A 224     4921   4093   4445    -91   -141   -575       N  
ATOM   1643  CA  LEU A 224     -21.333  21.919   9.056  1.00 34.59           C  
ANISOU 1643  CA  LEU A 224     4793   3938   4410   -143    -63   -512       C  
ATOM   1644  C   LEU A 224     -21.800  20.626   8.405  1.00 32.68           C  
ANISOU 1644  C   LEU A 224     4491   3776   4147   -115     36   -428       C  
ATOM   1645  O   LEU A 224     -21.035  19.688   8.306  1.00 30.58           O  
ANISOU 1645  O   LEU A 224     4154   3574   3890   -131     35   -403       O  
ATOM   1646  CB  LEU A 224     -20.216  22.573   8.236  1.00 35.83           C  
ANISOU 1646  CB  LEU A 224     4878   4043   4690   -272   -103   -499       C  
ATOM   1647  CG  LEU A 224     -20.542  23.055   6.826  1.00 37.07           C  
ANISOU 1647  CG  LEU A 224     5014   4149   4919   -328    -27   -425       C  
ATOM   1648  CD1 LEU A 224     -21.498  24.248   6.853  1.00 37.86           C  
ANISOU 1648  CD1 LEU A 224     5226   4140   5016   -300    -29   -451       C  
ATOM   1649  CD2 LEU A 224     -19.239  23.396   6.106  1.00 39.00           C  
ANISOU 1649  CD2 LEU A 224     5160   4377   5279   -450    -50   -388       C  
ATOM   1650  N   VAL A 225     -23.066  20.554   8.008  1.00 32.44           N  
ANISOU 1650  N   VAL A 225     4492   3740   4091    -69    112   -388       N  
ATOM   1651  CA  VAL A 225     -23.573  19.354   7.360  1.00 30.37           C  
ANISOU 1651  CA  VAL A 225     4180   3537   3821    -55    188   -317       C  
ATOM   1652  C   VAL A 225     -23.437  19.597   5.878  1.00 29.56           C  
ANISOU 1652  C   VAL A 225     4035   3407   3788   -124    219   -273       C  
ATOM   1653  O   VAL A 225     -24.241  20.322   5.284  1.00 28.71           O  
ANISOU 1653  O   VAL A 225     3957   3255   3694   -122    244   -255       O  
ATOM   1654  CB  VAL A 225     -25.018  19.053   7.743  1.00 29.59           C  
ANISOU 1654  CB  VAL A 225     4116   3459   3666     24    245   -289       C  
ATOM   1655  CG1 VAL A 225     -25.439  17.714   7.148  1.00 29.22           C  
ANISOU 1655  CG1 VAL A 225     4014   3459   3626     19    301   -223       C  
ATOM   1656  CG2 VAL A 225     -25.160  19.034   9.256  1.00 30.27           C  
ANISOU 1656  CG2 VAL A 225     4261   3574   3667    111    225   -329       C  
ATOM   1657  N   ASP A 226     -22.409  18.982   5.296  1.00 29.67           N  
ANISOU 1657  N   ASP A 226     3981   3454   3836   -170    220   -251       N  
ATOM   1658  CA  ASP A 226     -21.869  19.411   4.006  1.00 30.37           C  
ANISOU 1658  CA  ASP A 226     4029   3523   3986   -235    243   -211       C  
ATOM   1659  C   ASP A 226     -21.936  18.293   2.984  1.00 29.18           C  
ANISOU 1659  C   ASP A 226     3843   3422   3820   -221    300   -163       C  
ATOM   1660  O   ASP A 226     -21.087  17.401   2.981  1.00 28.27           O  
ANISOU 1660  O   ASP A 226     3679   3357   3703   -216    302   -157       O  
ATOM   1661  CB  ASP A 226     -20.430  19.884   4.182  1.00 31.71           C  
ANISOU 1661  CB  ASP A 226     4142   3689   4217   -302    194   -226       C  
ATOM   1662  CG  ASP A 226     -19.853  20.529   2.920  1.00 33.81           C  
ANISOU 1662  CG  ASP A 226     4362   3930   4554   -373    231   -167       C  
ATOM   1663  OD1 ASP A 226     -20.490  20.501   1.835  1.00 32.32           O  
ANISOU 1663  OD1 ASP A 226     4193   3737   4350   -358    295   -118       O  
ATOM   1664  OD2 ASP A 226     -18.737  21.074   3.036  1.00 36.16           O1-
ANISOU 1664  OD2 ASP A 226     4599   4215   4923   -444    193   -166       O1-
ATOM   1665  N   THR A 227     -22.921  18.379   2.091  1.00 28.46           N  
ANISOU 1665  N   THR A 227     3780   3315   3717   -209    337   -132       N  
ATOM   1666  CA  THR A 227     -23.190  17.308   1.127  1.00 27.96           C  
ANISOU 1666  CA  THR A 227     3707   3287   3627   -187    373   -103       C  
ATOM   1667  C   THR A 227     -22.145  17.219   0.004  1.00 28.41           C  
ANISOU 1667  C   THR A 227     3727   3370   3697   -207    405    -71       C  
ATOM   1668  O   THR A 227     -22.083  16.214  -0.711  1.00 28.88           O  
ANISOU 1668  O   THR A 227     3785   3462   3723   -175    429    -61       O  
ATOM   1669  CB  THR A 227     -24.580  17.464   0.495  1.00 27.45           C  
ANISOU 1669  CB  THR A 227     3679   3205   3544   -167    385    -85       C  
ATOM   1670  CG2 THR A 227     -25.677  17.398   1.561  1.00 27.65           C  
ANISOU 1670  CG2 THR A 227     3722   3225   3556   -134    372   -100       C  
ATOM   1671  OG1 THR A 227     -24.644  18.709  -0.196  1.00 27.13           O  
ANISOU 1671  OG1 THR A 227     3656   3128   3522   -186    394    -61       O  
ATOM   1672  N   GLY A 228     -21.350  18.272  -0.165  1.00 29.19           N  
ANISOU 1672  N   GLY A 228     3796   3449   3843   -256    409    -50       N  
ATOM   1673  CA  GLY A 228     -20.249  18.276  -1.125  1.00 30.90           C  
ANISOU 1673  CA  GLY A 228     3957   3702   4079   -275    456      0       C  
ATOM   1674  C   GLY A 228     -18.883  17.918  -0.559  1.00 30.88           C  
ANISOU 1674  C   GLY A 228     3870   3748   4115   -293    444     -5       C  
ATOM   1675  O   GLY A 228     -17.886  18.067  -1.257  1.00 31.36           O  
ANISOU 1675  O   GLY A 228     3861   3846   4206   -313    488     47       O  
ATOM   1676  N   ALA A 229     -18.838  17.500   0.710  1.00 30.46           N  
ANISOU 1676  N   ALA A 229     3815   3700   4058   -281    385    -59       N  
ATOM   1677  CA  ALA A 229     -17.622  17.016   1.367  1.00 30.30           C  
ANISOU 1677  CA  ALA A 229     3713   3735   4062   -280    357    -69       C  
ATOM   1678  C   ALA A 229     -17.672  15.498   1.421  1.00 30.00           C  
ANISOU 1678  C   ALA A 229     3688   3746   3963   -196    375    -78       C  
ATOM   1679  O   ALA A 229     -18.715  14.915   1.723  1.00 28.42           O  
ANISOU 1679  O   ALA A 229     3563   3519   3714   -158    369   -102       O  
ATOM   1680  CB  ALA A 229     -17.518  17.569   2.777  1.00 30.42           C  
ANISOU 1680  CB  ALA A 229     3734   3723   4098   -309    268   -126       C  
ATOM   1681  N   SER A 230     -16.531  14.873   1.157  1.00 30.17           N  
ANISOU 1681  N   SER A 230     3633   3836   3994   -166    399    -53       N  
ATOM   1682  CA  SER A 230     -16.429  13.428   1.094  1.00 30.44           C  
ANISOU 1682  CA  SER A 230     3686   3904   3974    -76    420    -59       C  
ATOM   1683  C   SER A 230     -16.479  12.809   2.467  1.00 30.22           C  
ANISOU 1683  C   SER A 230     3676   3878   3928    -42    359    -95       C  
ATOM   1684  O   SER A 230     -17.044  11.737   2.644  1.00 29.63           O  
ANISOU 1684  O   SER A 230     3668   3783   3807     17    365   -104       O  
ATOM   1685  CB  SER A 230     -15.118  13.003   0.410  1.00 31.12           C  
ANISOU 1685  CB  SER A 230     3680   4071   4073    -33    471    -16       C  
ATOM   1686  OG  SER A 230     -15.074  13.456  -0.923  1.00 31.59           O  
ANISOU 1686  OG  SER A 230     3733   4139   4129    -42    545     29       O  
ATOM   1687  N   TYR A 231     -15.876  13.481   3.439  1.00 31.81           N  
ANISOU 1687  N   TYR A 231     3823   4098   4164    -80    294   -113       N  
ATOM   1688  CA  TYR A 231     -15.575  12.845   4.706  1.00 32.45           C  
ANISOU 1688  CA  TYR A 231     3904   4209   4215    -27    235   -139       C  
ATOM   1689  C   TYR A 231     -16.272  13.534   5.851  1.00 33.55           C  
ANISOU 1689  C   TYR A 231     4105   4309   4333    -52    170   -184       C  
ATOM   1690  O   TYR A 231     -16.908  14.591   5.679  1.00 32.92           O  
ANISOU 1690  O   TYR A 231     4059   4175   4274   -112    167   -199       O  
ATOM   1691  CB  TYR A 231     -14.067  12.846   4.917  1.00 33.42           C  
ANISOU 1691  CB  TYR A 231     3900   4414   4382    -23    199   -126       C  
ATOM   1692  CG  TYR A 231     -13.300  12.324   3.706  1.00 34.34           C  
ANISOU 1692  CG  TYR A 231     3944   4583   4518     11    280    -73       C  
ATOM   1693  CD1 TYR A 231     -13.480  11.019   3.252  1.00 33.72           C  
ANISOU 1693  CD1 TYR A 231     3921   4506   4382    113    337    -61       C  
ATOM   1694  CD2 TYR A 231     -12.403  13.141   3.014  1.00 35.79           C  
ANISOU 1694  CD2 TYR A 231     4010   4811   4779    -51    304    -32       C  
ATOM   1695  CE1 TYR A 231     -12.787  10.542   2.144  1.00 35.54           C  
ANISOU 1695  CE1 TYR A 231     4103   4787   4612    169    414    -21       C  
ATOM   1696  CE2 TYR A 231     -11.705  12.670   1.910  1.00 37.01           C  
ANISOU 1696  CE2 TYR A 231     4098   5028   4936      0    395     25       C  
ATOM   1697  CZ  TYR A 231     -11.906  11.373   1.476  1.00 36.54           C  
ANISOU 1697  CZ  TYR A 231     4107   4974   4799    120    450     24       C  
ATOM   1698  OH  TYR A 231     -11.214  10.913   0.386  1.00 39.33           O  
ANISOU 1698  OH  TYR A 231     4411   5391   5139    194    542     73       O  
ATOM   1699  N   ILE A 232     -16.182  12.901   7.016  1.00 32.70           N  
ANISOU 1699  N   ILE A 232     4021   4228   4173     12    124   -201       N  
ATOM   1700  CA  ILE A 232     -16.371  13.610   8.256  1.00 33.52           C  
ANISOU 1700  CA  ILE A 232     4164   4325   4246      8     45   -251       C  
ATOM   1701  C   ILE A 232     -15.032  14.276   8.498  1.00 33.10           C  
ANISOU 1701  C   ILE A 232     4009   4317   4251    -39    -40   -277       C  
ATOM   1702  O   ILE A 232     -13.984  13.627   8.402  1.00 33.59           O  
ANISOU 1702  O   ILE A 232     3980   4449   4333     -9    -50   -252       O  
ATOM   1703  CB  ILE A 232     -16.753  12.692   9.432  1.00 32.91           C  
ANISOU 1703  CB  ILE A 232     4156   4269   4077    106     31   -249       C  
ATOM   1704  CG1 ILE A 232     -18.198  12.246   9.264  1.00 31.64           C  
ANISOU 1704  CG1 ILE A 232     4084   4056   3882    127    111   -217       C  
ATOM   1705  CG2 ILE A 232     -16.585  13.422  10.766  1.00 33.40           C  
ANISOU 1705  CG2 ILE A 232     4250   4350   4088    124    -67   -309       C  
ATOM   1706  CD1 ILE A 232     -18.555  11.030  10.085  1.00 32.56           C  
ANISOU 1706  CD1 ILE A 232     4254   4186   3930    217    133   -176       C  
ATOM   1707  N   SER A 233     -15.052  15.566   8.793  1.00 32.24           N  
ANISOU 1707  N   SER A 233     3908   4163   4176   -113   -105   -326       N  
ATOM   1708  CA  SER A 233     -13.803  16.246   9.116  1.00 33.34           C  
ANISOU 1708  CA  SER A 233     3946   4333   4387   -178   -210   -357       C  
ATOM   1709  C   SER A 233     -13.916  17.007  10.395  1.00 32.97           C  
ANISOU 1709  C   SER A 233     3970   4258   4299   -177   -334   -446       C  
ATOM   1710  O   SER A 233     -15.000  17.424  10.779  1.00 31.97           O  
ANISOU 1710  O   SER A 233     3968   4067   4109   -151   -322   -481       O  
ATOM   1711  CB  SER A 233     -13.349  17.174   7.978  1.00 33.82           C  
ANISOU 1711  CB  SER A 233     3921   4357   4570   -297   -180   -321       C  
ATOM   1712  OG  SER A 233     -14.194  18.296   7.837  1.00 33.52           O  
ANISOU 1712  OG  SER A 233     3971   4213   4548   -357   -181   -350       O  
ATOM   1713  N   GLY A 234     -12.770  17.167  11.045  1.00 35.34           N  
ANISOU 1713  N   GLY A 234     4186   4612   4630   -198   -456   -483       N  
ATOM   1714  CA  GLY A 234     -12.585  18.103  12.138  1.00 36.30           C  
ANISOU 1714  CA  GLY A 234     4358   4699   4736   -224   -610   -584       C  
ATOM   1715  C   GLY A 234     -11.277  18.828  11.907  1.00 38.80           C  
ANISOU 1715  C   GLY A 234     4522   5024   5197   -353   -715   -595       C  
ATOM   1716  O   GLY A 234     -10.578  18.557  10.921  1.00 40.33           O  
ANISOU 1716  O   GLY A 234     4569   5262   5489   -406   -647   -510       O  
ATOM   1717  N   SER A 235     -10.931  19.741  12.816  1.00 39.64           N  
ANISOU 1717  N   SER A 235     4659   5088   5315   -401   -882   -697       N  
ATOM   1718  CA  SER A 235      -9.653  20.446  12.747  1.00 41.65           C  
ANISOU 1718  CA  SER A 235     4756   5346   5721   -539  -1012   -712       C  
ATOM   1719  C   SER A 235      -8.486  19.462  12.833  1.00 42.85           C  
ANISOU 1719  C   SER A 235     4732   5654   5896   -500  -1041   -659       C  
ATOM   1720  O   SER A 235      -8.655  18.327  13.294  1.00 42.27           O  
ANISOU 1720  O   SER A 235     4696   5670   5695   -353  -1006   -644       O  
ATOM   1721  CB  SER A 235      -9.539  21.464  13.882  1.00 42.60           C  
ANISOU 1721  CB  SER A 235     4967   5391   5828   -578  -1216   -854       C  
ATOM   1722  OG  SER A 235      -9.526  20.820  15.143  1.00 42.62           O  
ANISOU 1722  OG  SER A 235     5043   5479   5672   -437  -1313   -924       O  
ATOM   1723  N   THR A 236      -7.313  19.907  12.387  1.00 43.58           N  
ANISOU 1723  N   THR A 236     4627   5774   6155   -631  -1100   -623       N  
ATOM   1724  CA  THR A 236      -6.088  19.117  12.460  1.00 44.41           C  
ANISOU 1724  CA  THR A 236     4534   6035   6303   -600  -1140   -570       C  
ATOM   1725  C   THR A 236      -5.855  18.594  13.881  1.00 45.77           C  
ANISOU 1725  C   THR A 236     4758   6287   6344   -480  -1300   -658       C  
ATOM   1726  O   THR A 236      -5.552  17.420  14.070  1.00 46.46           O  
ANISOU 1726  O   THR A 236     4802   6496   6354   -345  -1262   -610       O  
ATOM   1727  CB  THR A 236      -4.880  19.941  11.968  1.00 45.66           C  
ANISOU 1727  CB  THR A 236     4467   6203   6679   -782  -1215   -529       C  
ATOM   1728  CG2 THR A 236      -3.543  19.223  12.221  1.00 46.59           C  
ANISOU 1728  CG2 THR A 236     4359   6496   6847   -747  -1289   -484       C  
ATOM   1729  OG1 THR A 236      -5.025  20.181  10.566  1.00 44.81           O  
ANISOU 1729  OG1 THR A 236     4300   6054   6669   -857  -1033   -414       O  
ATOM   1730  N   SER A 237      -6.022  19.472  14.864  1.00 47.24           N  
ANISOU 1730  N   SER A 237     5053   6397   6498   -519  -1476   -788       N  
ATOM   1731  CA  SER A 237      -5.876  19.126  16.276  1.00 48.01           C  
ANISOU 1731  CA  SER A 237     5230   6562   6448   -398  -1642   -886       C  
ATOM   1732  C   SER A 237      -6.892  18.080  16.749  1.00 46.30           C  
ANISOU 1732  C   SER A 237     5194   6380   6017   -196  -1525   -869       C  
ATOM   1733  O   SER A 237      -6.530  17.150  17.470  1.00 47.79           O  
ANISOU 1733  O   SER A 237     5373   6685   6097    -59  -1571   -860       O  
ATOM   1734  CB ASER A 237      -6.000  20.385  17.130  0.65 48.89           C  
ANISOU 1734  CB ASER A 237     5458   6560   6554   -475  -1842  -1040       C  
ATOM   1735  OG ASER A 237      -5.832  20.070  18.492  0.65 50.39           O  
ANISOU 1735  OG ASER A 237     5735   6826   6585   -346  -2010  -1139       O  
ATOM   1736  N   SER A 238      -8.153  18.244  16.356  1.00 43.80           N  
ANISOU 1736  N   SER A 238     5035   5960   5646   -178  -1379   -858       N  
ATOM   1737  CA  SER A 238      -9.218  17.316  16.744  1.00 42.55           C  
ANISOU 1737  CA  SER A 238     5036   5820   5307     -9  -1257   -828       C  
ATOM   1738  C   SER A 238      -8.977  15.920  16.175  1.00 40.94           C  
ANISOU 1738  C   SER A 238     4744   5712   5100     73  -1121   -703       C  
ATOM   1739  O   SER A 238      -9.023  14.922  16.899  1.00 39.61           O  
ANISOU 1739  O   SER A 238     4628   5620   4802    222  -1119   -681       O  
ATOM   1740  CB  SER A 238     -10.589  17.820  16.268  1.00 41.68           C  
ANISOU 1740  CB  SER A 238     5074   5585   5175    -28  -1123   -826       C  
ATOM   1741  OG  SER A 238     -10.973  18.991  16.959  1.00 43.74           O  
ANISOU 1741  OG  SER A 238     5464   5755   5401    -56  -1239   -947       O  
ATOM   1742  N   ILE A 239      -8.717  15.873  14.873  1.00 40.45           N  
ANISOU 1742  N   ILE A 239     4558   5637   5174    -14  -1006   -622       N  
ATOM   1743  CA  ILE A 239      -8.505  14.614  14.161  1.00 39.82           C  
ANISOU 1743  CA  ILE A 239     4404   5627   5097     63   -869   -512       C  
ATOM   1744  C   ILE A 239      -7.224  13.927  14.622  1.00 41.62           C  
ANISOU 1744  C   ILE A 239     4489   5993   5332    132   -964   -491       C  
ATOM   1745  O   ILE A 239      -7.204  12.703  14.730  1.00 41.06           O  
ANISOU 1745  O   ILE A 239     4435   5982   5183    271   -898   -431       O  
ATOM   1746  CB  ILE A 239      -8.545  14.810  12.622  1.00 38.96           C  
ANISOU 1746  CB  ILE A 239     4212   5475   5114    -34   -725   -438       C  
ATOM   1747  CG1 ILE A 239      -9.924  15.342  12.186  1.00 37.15           C  
ANISOU 1747  CG1 ILE A 239     4136   5119   4857    -73   -628   -451       C  
ATOM   1748  CG2 ILE A 239      -8.196  13.520  11.878  1.00 38.81           C  
ANISOU 1748  CG2 ILE A 239     4121   5529   5092     59   -599   -340       C  
ATOM   1749  CD1 ILE A 239     -11.126  14.581  12.717  1.00 36.33           C  
ANISOU 1749  CD1 ILE A 239     4206   4990   4607     49   -559   -450       C  
ATOM   1750  N   GLU A 240      -6.184  14.701  14.939  1.00 44.92           N  
ANISOU 1750  N   GLU A 240     4767   6454   5844     39  -1128   -540       N  
ATOM   1751  CA  GLU A 240      -4.977  14.133  15.542  1.00 47.10           C  
ANISOU 1751  CA  GLU A 240     4900   6874   6122    111  -1250   -530       C  
ATOM   1752  C   GLU A 240      -5.314  13.352  16.811  1.00 46.94           C  
ANISOU 1752  C   GLU A 240     5028   6900   5907    289  -1314   -564       C  
ATOM   1753  O   GLU A 240      -4.857  12.229  16.976  1.00 45.95           O  
ANISOU 1753  O   GLU A 240     4858   6872   5728    427  -1288   -498       O  
ATOM   1754  CB  GLU A 240      -3.921  15.212  15.827  1.00 51.07           C  
ANISOU 1754  CB  GLU A 240     5239   7403   6759    -34  -1449   -593       C  
ATOM   1755  CG  GLU A 240      -3.030  15.535  14.629  1.00 53.19           C  
ANISOU 1755  CG  GLU A 240     5268   7705   7235   -169  -1387   -505       C  
ATOM   1756  CD  GLU A 240      -1.999  16.621  14.906  1.00 57.15           C  
ANISOU 1756  CD  GLU A 240     5592   8222   7898   -338  -1587   -556       C  
ATOM   1757  OE1 GLU A 240      -1.024  16.722  14.124  1.00 59.20           O  
ANISOU 1757  OE1 GLU A 240     5610   8554   8327   -426  -1555   -466       O  
ATOM   1758  OE2 GLU A 240      -2.151  17.371  15.897  1.00 59.59           O1-
ANISOU 1758  OE2 GLU A 240     6001   8472   8167   -382  -1776   -683       O1-
ATOM   1759  N   LYS A 241      -6.138  13.943  17.679  1.00 47.80           N  
ANISOU 1759  N   LYS A 241     5321   6936   5903    300  -1384   -657       N  
ATOM   1760  CA  LYS A 241      -6.557  13.295  18.932  1.00 48.45           C  
ANISOU 1760  CA  LYS A 241     5563   7062   5782    476  -1432   -682       C  
ATOM   1761  C   LYS A 241      -7.457  12.095  18.674  1.00 45.06           C  
ANISOU 1761  C   LYS A 241     5247   6612   5259    602  -1230   -579       C  
ATOM   1762  O   LYS A 241      -7.353  11.078  19.351  1.00 44.40           O  
ANISOU 1762  O   LYS A 241     5211   6600   5057    760  -1230   -532       O  
ATOM   1763  CB  LYS A 241      -7.297  14.269  19.846  1.00 50.58           C  
ANISOU 1763  CB  LYS A 241     6013   7258   5946    468  -1532   -804       C  
ATOM   1764  CG  LYS A 241      -6.404  15.195  20.647  1.00 56.27           C  
ANISOU 1764  CG  LYS A 241     6680   8011   6686    409  -1791   -931       C  
ATOM   1765  CD  LYS A 241      -7.194  15.991  21.683  1.00 58.91           C  
ANISOU 1765  CD  LYS A 241     7236   8276   6868    453  -1887  -1059       C  
ATOM   1766  CE  LYS A 241      -7.732  15.109  22.807  1.00 60.26           C  
ANISOU 1766  CE  LYS A 241     7578   8522   6794    679  -1867  -1043       C  
ATOM   1767  NZ  LYS A 241      -8.167  15.913  23.983  1.00 62.80           N1+
ANISOU 1767  NZ  LYS A 241     8094   8816   6951    747  -2010  -1184       N1+
ATOM   1768  N   LEU A 242      -8.360  12.238  17.715  1.00 42.68           N  
ANISOU 1768  N   LEU A 242     4994   6207   5013    529  -1067   -542       N  
ATOM   1769  CA  LEU A 242      -9.246  11.147  17.329  1.00 41.81           C  
ANISOU 1769  CA  LEU A 242     4980   6060   4846    617   -883   -447       C  
ATOM   1770  C   LEU A 242      -8.446   9.940  16.830  1.00 41.50           C  
ANISOU 1770  C   LEU A 242     4830   6091   4845    696   -827   -355       C  
ATOM   1771  O   LEU A 242      -8.665   8.820  17.282  1.00 41.70           O  
ANISOU 1771  O   LEU A 242     4936   6136   4772    836   -777   -293       O  
ATOM   1772  CB  LEU A 242     -10.229  11.612  16.254  1.00 40.57           C  
ANISOU 1772  CB  LEU A 242     4863   5787   4763    507   -743   -434       C  
ATOM   1773  CG  LEU A 242     -11.276  10.590  15.797  1.00 40.31           C  
ANISOU 1773  CG  LEU A 242     4929   5698   4688    571   -568   -347       C  
ATOM   1774  CD1 LEU A 242     -12.124  10.118  16.967  1.00 41.03           C  
ANISOU 1774  CD1 LEU A 242     5181   5787   4621    693   -557   -334       C  
ATOM   1775  CD2 LEU A 242     -12.149  11.194  14.716  1.00 39.46           C  
ANISOU 1775  CD2 LEU A 242     4842   5490   4660    456   -463   -346       C  
ATOM   1776  N   MET A 243      -7.503  10.187  15.929  1.00 40.77           N  
ANISOU 1776  N   MET A 243     4557   6037   4895    612   -834   -341       N  
ATOM   1777  CA  MET A 243      -6.729   9.117  15.309  1.00 41.16           C  
ANISOU 1777  CA  MET A 243     4497   6154   4988    694   -765   -255       C  
ATOM   1778  C   MET A 243      -5.813   8.436  16.298  1.00 43.01           C  
ANISOU 1778  C   MET A 243     4681   6509   5151    836   -882   -242       C  
ATOM   1779  O   MET A 243      -5.625   7.223  16.245  1.00 42.90           O  
ANISOU 1779  O   MET A 243     4682   6523   5093    976   -814   -167       O  
ATOM   1780  CB  MET A 243      -5.939   9.657  14.112  1.00 40.92           C  
ANISOU 1780  CB  MET A 243     4275   6149   5121    576   -733   -235       C  
ATOM   1781  CG  MET A 243      -6.858  10.138  13.002  1.00 39.50           C  
ANISOU 1781  CG  MET A 243     4156   5854   4996    466   -597   -227       C  
ATOM   1782  SD  MET A 243      -7.804   8.797  12.271  1.00 37.42           S  
ANISOU 1782  SD  MET A 243     4034   5516   4667    574   -408   -155       S  
ATOM   1783  CE  MET A 243      -8.936   9.721  11.242  1.00 36.23           C  
ANISOU 1783  CE  MET A 243     3953   5241   4570    426   -310   -175       C  
ATOM   1784  N   GLU A 244      -5.266   9.225  17.210  1.00 46.50           N  
ANISOU 1784  N   GLU A 244     5074   7014   5578    803  -1067   -320       N  
ATOM   1785  CA  GLU A 244      -4.472   8.713  18.324  1.00 49.35           C  
ANISOU 1785  CA  GLU A 244     5404   7496   5848    942  -1213   -324       C  
ATOM   1786  C   GLU A 244      -5.304   7.785  19.222  1.00 47.74           C  
ANISOU 1786  C   GLU A 244     5414   7268   5457   1112  -1165   -289       C  
ATOM   1787  O   GLU A 244      -4.813   6.743  19.665  1.00 48.32           O  
ANISOU 1787  O   GLU A 244     5483   7416   5460   1273  -1176   -224       O  
ATOM   1788  CB  GLU A 244      -3.918   9.888  19.130  1.00 53.68           C  
ANISOU 1788  CB  GLU A 244     5891   8094   6410    854  -1437   -438       C  
ATOM   1789  CG  GLU A 244      -2.741   9.557  20.028  1.00 59.58           C  
ANISOU 1789  CG  GLU A 244     6523   8995   7116    960  -1625   -449       C  
ATOM   1790  CD  GLU A 244      -1.910  10.786  20.361  1.00 64.43           C  
ANISOU 1790  CD  GLU A 244     6993   9656   7830    815  -1849   -555       C  
ATOM   1791  OE1 GLU A 244      -1.518  10.927  21.545  1.00 67.61           O  
ANISOU 1791  OE1 GLU A 244     7424  10135   8127    887  -2053   -630       O  
ATOM   1792  OE2 GLU A 244      -1.654  11.607  19.439  1.00 65.07           O1-
ANISOU 1792  OE2 GLU A 244     6938   9692   8093    630  -1826   -562       O1-
ATOM   1793  N   ALA A 245      -6.556   8.162  19.473  1.00 44.89           N  
ANISOU 1793  N   ALA A 245     5233   6802   5019   1079  -1103   -319       N  
ATOM   1794  CA  ALA A 245      -7.479   7.321  20.245  1.00 45.21           C  
ANISOU 1794  CA  ALA A 245     5471   6810   4896   1223  -1026   -263       C  
ATOM   1795  C   ALA A 245      -7.802   6.002  19.528  1.00 44.29           C  
ANISOU 1795  C   ALA A 245     5386   6638   4803   1295   -847   -142       C  
ATOM   1796  O   ALA A 245      -7.944   4.959  20.171  1.00 45.20           O  
ANISOU 1796  O   ALA A 245     5599   6764   4810   1448   -814    -65       O  
ATOM   1797  CB  ALA A 245      -8.762   8.079  20.568  1.00 43.95           C  
ANISOU 1797  CB  ALA A 245     5470   6558   4668   1166   -984   -314       C  
ATOM   1798  N   LEU A 246      -7.898   6.052  18.203  1.00 42.58           N  
ANISOU 1798  N   LEU A 246     5096   6355   4724   1188   -738   -126       N  
ATOM   1799  CA  LEU A 246      -8.144   4.853  17.393  1.00 42.49           C  
ANISOU 1799  CA  LEU A 246     5117   6279   4745   1247   -585    -32       C  
ATOM   1800  C   LEU A 246      -6.933   3.929  17.142  1.00 43.59           C  
ANISOU 1800  C   LEU A 246     5142   6501   4917   1367   -599     23       C  
ATOM   1801  O   LEU A 246      -7.129   2.776  16.763  1.00 44.94           O  
ANISOU 1801  O   LEU A 246     5382   6611   5081   1461   -492    100       O  
ATOM   1802  CB  LEU A 246      -8.756   5.262  16.051  1.00 41.43           C  
ANISOU 1802  CB  LEU A 246     4967   6047   4726   1104   -467    -43       C  
ATOM   1803  CG  LEU A 246     -10.099   5.998  16.141  1.00 40.09           C  
ANISOU 1803  CG  LEU A 246     4918   5784   4531   1004   -422    -79       C  
ATOM   1804  CD1 LEU A 246     -10.532   6.483  14.768  1.00 39.80           C  
ANISOU 1804  CD1 LEU A 246     4843   5670   4609    868   -329    -92       C  
ATOM   1805  CD2 LEU A 246     -11.166   5.113  16.764  1.00 39.89           C  
ANISOU 1805  CD2 LEU A 246     5062   5690   4403   1093   -340    -10       C  
ATOM   1806  N   GLY A 247      -5.707   4.413  17.356  1.00 43.85           N  
ANISOU 1806  N   GLY A 247     5002   6665   4990   1367   -734    -13       N  
ATOM   1807  CA  GLY A 247      -4.495   3.686  16.950  1.00 44.01           C  
ANISOU 1807  CA  GLY A 247     4874   6782   5066   1472   -740     40       C  
ATOM   1808  C   GLY A 247      -4.126   3.853  15.473  1.00 43.98           C  
ANISOU 1808  C   GLY A 247     4735   6767   5206   1387   -637     52       C  
ATOM   1809  O   GLY A 247      -3.234   3.166  14.978  1.00 41.88           O  
ANISOU 1809  O   GLY A 247     4358   6570   4982   1489   -604    106       O  
ATOM   1810  N   ALA A 248      -4.802   4.776  14.775  1.00 44.82           N  
ANISOU 1810  N   ALA A 248     4855   6794   5380   1214   -584      7       N  
ATOM   1811  CA  ALA A 248      -4.524   5.067  13.366  1.00 46.47           C  
ANISOU 1811  CA  ALA A 248     4949   6995   5711   1128   -483     22       C  
ATOM   1812  C   ALA A 248      -3.286   5.960  13.232  1.00 48.90           C  
ANISOU 1812  C   ALA A 248     5010   7436   6131   1047   -582      7       C  
ATOM   1813  O   ALA A 248      -3.050   6.827  14.073  1.00 50.32           O  
ANISOU 1813  O   ALA A 248     5141   7659   6316    970   -735    -51       O  
ATOM   1814  CB  ALA A 248      -5.729   5.737  12.711  1.00 45.17           C  
ANISOU 1814  CB  ALA A 248     4894   6698   5568    982   -397    -11       C  
ATOM   1815  N   LYS A 249      -2.514   5.736  12.172  1.00 50.85           N  
ANISOU 1815  N   LYS A 249     5106   7745   6469   1068   -495     63       N  
ATOM   1816  CA  LYS A 249      -1.263   6.455  11.926  1.00 54.99           C  
ANISOU 1816  CA  LYS A 249     5364   8407   7120    997   -564     79       C  
ATOM   1817  C   LYS A 249      -1.303   7.149  10.578  1.00 53.76           C  
ANISOU 1817  C   LYS A 249     5127   8223   7076    864   -440    105       C  
ATOM   1818  O   LYS A 249      -1.974   6.692   9.658  1.00 49.26           O  
ANISOU 1818  O   LYS A 249     4676   7566   6475    897   -286    128       O  
ATOM   1819  CB  LYS A 249      -0.072   5.497  11.959  1.00 58.25           C  
ANISOU 1819  CB  LYS A 249     5627   8966   7539   1178   -567    150       C  
ATOM   1820  CG  LYS A 249       0.113   4.734  13.263  1.00 61.39           C  
ANISOU 1820  CG  LYS A 249     6092   9410   7822   1336   -689    143       C  
ATOM   1821  CD  LYS A 249       0.421   5.654  14.439  1.00 64.91           C  
ANISOU 1821  CD  LYS A 249     6470   9920   8270   1244   -906     72       C  
ATOM   1822  CE  LYS A 249       1.235   4.935  15.505  1.00 68.08           C  
ANISOU 1822  CE  LYS A 249     6816  10452   8597   1422  -1042     92       C  
ATOM   1823  NZ  LYS A 249       1.522   5.816  16.670  1.00 70.64           N1+
ANISOU 1823  NZ  LYS A 249     7092  10839   8906   1342  -1275      9       N1+
ATOM   1824  N   LYS A 250      -0.555   8.241  10.467  1.00 58.34           N  
ANISOU 1824  N   LYS A 250     5503   8874   7787    717   -516    106       N  
ATOM   1825  CA  LYS A 250      -0.534   9.057   9.258  1.00 62.53           C  
ANISOU 1825  CA  LYS A 250     5944   9382   8432    576   -406    145       C  
ATOM   1826  C   LYS A 250       0.455   8.473   8.245  1.00 65.28           C  
ANISOU 1826  C   LYS A 250     6109   9856   8837    679   -274    251       C  
ATOM   1827  O   LYS A 250       1.670   8.628   8.393  1.00 65.90           O  
ANISOU 1827  O   LYS A 250     5939  10085   9014    681   -337    301       O  
ATOM   1828  CB  LYS A 250      -0.186  10.513   9.610  1.00 66.96           C  
ANISOU 1828  CB  LYS A 250     6374   9945   9122    361   -546    107       C  
ATOM   1829  CG  LYS A 250      -0.622  11.547   8.578  1.00 70.29           C  
ANISOU 1829  CG  LYS A 250     6795  10275   9636    189   -448    128       C  
ATOM   1830  CD  LYS A 250      -0.866  12.908   9.227  1.00 73.71           C  
ANISOU 1830  CD  LYS A 250     7242  10622  10141     -9   -605     47       C  
ATOM   1831  CE  LYS A 250      -1.395  13.937   8.236  1.00 75.73           C  
ANISOU 1831  CE  LYS A 250     7525  10767  10480   -170   -507     72       C  
ATOM   1832  NZ  LYS A 250      -0.293  14.650   7.529  1.00 79.11           N1+
ANISOU 1832  NZ  LYS A 250     7688  11274  11094   -297   -485    168       N1+
ATOM   1833  N   ARG A 251      -0.077   7.766   7.242  1.00 66.93           N  
ANISOU 1833  N   ARG A 251     6443  10007   8979    777    -96    283       N  
ATOM   1834  CA  ARG A 251       0.707   7.315   6.085  1.00 69.76           C  
ANISOU 1834  CA  ARG A 251     6662  10468   9373    880     60    379       C  
ATOM   1835  C   ARG A 251       0.807   8.482   5.125  1.00 72.86           C  
ANISOU 1835  C   ARG A 251     6938  10863   9880    705    136    427       C  
ATOM   1836  O   ARG A 251      -0.199   8.840   4.500  1.00 74.95           O  
ANISOU 1836  O   ARG A 251     7368  10999  10108    631    212    401       O  
ATOM   1837  CB  ARG A 251       0.033   6.134   5.357  1.00 68.30           C  
ANISOU 1837  CB  ARG A 251     6689  10202   9060   1054    208    378       C  
ATOM   1838  CG  ARG A 251       0.780   5.638   4.112  1.00 67.39           C  
ANISOU 1838  CG  ARG A 251     6466  10187   8952   1189    380    466       C  
ATOM   1839  CD  ARG A 251       0.035   4.514   3.409  1.00 65.27           C  
ANISOU 1839  CD  ARG A 251     6438   9809   8550   1352    502    440       C  
ATOM   1840  NE  ARG A 251      -1.222   4.968   2.809  1.00 62.79           N  
ANISOU 1840  NE  ARG A 251     6315   9341   8200   1230    549    389       N  
ATOM   1841  CZ  ARG A 251      -2.130   4.183   2.222  1.00 59.03           C  
ANISOU 1841  CZ  ARG A 251     6071   8737   7619   1316    623    346       C  
ATOM   1842  NH1 ARG A 251      -1.958   2.863   2.134  1.00 58.30           N1+
ANISOU 1842  NH1 ARG A 251     6075   8629   7445   1525    665    342       N1+
ATOM   1843  NH2 ARG A 251      -3.230   4.729   1.718  1.00 57.31           N  
ANISOU 1843  NH2 ARG A 251     5992   8398   7382   1190    648    305       N  
ATOM   1844  N   LEU A 252       1.999   9.078   5.029  1.00 74.21           N  
ANISOU 1844  N   LEU A 252     6823  11178  10193    637    111    504       N  
ATOM   1845  CA  LEU A 252       2.324  10.108   4.027  1.00 73.84           C  
ANISOU 1845  CA  LEU A 252     6624  11158  10274    487    208    589       C  
ATOM   1846  C   LEU A 252       1.253  11.208   3.820  1.00 70.60           C  
ANISOU 1846  C   LEU A 252     6366  10575   9881    287    196    538       C  
ATOM   1847  O   LEU A 252       1.485  12.364   4.172  1.00 76.33           O  
ANISOU 1847  O   LEU A 252     6981  11280  10739     88     90    535       O  
ATOM   1848  CB  LEU A 252       2.708   9.431   2.705  1.00 74.55           C  
ANISOU 1848  CB  LEU A 252     6667  11335  10322    649    432    692       C  
ATOM   1849  CG  LEU A 252       3.983   8.571   2.825  1.00 77.59           C  
ANISOU 1849  CG  LEU A 252     6838  11915  10725    836    452    767       C  
ATOM   1850  CD1 LEU A 252       3.959   7.358   1.906  1.00 77.86           C  
ANISOU 1850  CD1 LEU A 252     6979  11979  10624   1092    639    800       C  
ATOM   1851  CD2 LEU A 252       5.240   9.397   2.588  1.00 79.78           C  
ANISOU 1851  CD2 LEU A 252     6758  12360  11194    724    458    891       C  
ATOM   1852  N   PHE A 253       0.100  10.847   3.258  1.00 64.79           N  
ANISOU 1852  N   PHE A 253     5880   9715   9019    342    297    497       N  
ATOM   1853  CA  PHE A 253      -1.014  11.780   3.053  1.00 61.67           C  
ANISOU 1853  CA  PHE A 253     5647   9160   8624    185    292    448       C  
ATOM   1854  C   PHE A 253      -2.218  11.596   3.992  1.00 59.17           C  
ANISOU 1854  C   PHE A 253     5576   8702   8202    183    184    322       C  
ATOM   1855  O   PHE A 253      -2.878  12.578   4.338  1.00 59.05           O  
ANISOU 1855  O   PHE A 253     5637   8579   8219     33    108    269       O  
ATOM   1856  CB  PHE A 253      -1.499  11.685   1.600  1.00 60.46           C  
ANISOU 1856  CB  PHE A 253     5582   8975   8414    231    487    506       C  
ATOM   1857  CG  PHE A 253      -0.388  11.735   0.587  1.00 61.22           C  
ANISOU 1857  CG  PHE A 253     5459   9220   8581    272    630    643       C  
ATOM   1858  CD1 PHE A 253       0.109  12.961   0.130  1.00 62.12           C  
ANISOU 1858  CD1 PHE A 253     5399   9358   8843     97    659    736       C  
ATOM   1859  CD2 PHE A 253       0.174  10.560   0.099  1.00 59.88           C  
ANISOU 1859  CD2 PHE A 253     5256   9163   8331    491    742    687       C  
ATOM   1860  CE1 PHE A 253       1.140  13.006  -0.802  1.00 62.56           C  
ANISOU 1860  CE1 PHE A 253     5239   9564   8967    139    808    883       C  
ATOM   1861  CE2 PHE A 253       1.201  10.600  -0.831  1.00 61.35           C  
ANISOU 1861  CE2 PHE A 253     5235   9502   8572    550    889    822       C  
ATOM   1862  CZ  PHE A 253       1.684  11.824  -1.285  1.00 62.71           C  
ANISOU 1862  CZ  PHE A 253     5221   9712   8893    372    928    927       C  
ATOM   1863  N   ASP A 254      -2.517  10.356   4.385  1.00 57.36           N  
ANISOU 1863  N   ASP A 254     5473   8471   7850    354    186    284       N  
ATOM   1864  CA  ASP A 254      -3.774  10.034   5.081  1.00 54.11           C  
ANISOU 1864  CA  ASP A 254     5303   7926   7329    370    129    191       C  
ATOM   1865  C   ASP A 254      -3.542   9.181   6.316  1.00 50.91           C  
ANISOU 1865  C   ASP A 254     4926   7559   6858    486     20    152       C  
ATOM   1866  O   ASP A 254      -2.477   8.604   6.484  1.00 54.49           O  
ANISOU 1866  O   ASP A 254     5236   8137   7331    590      5    196       O  
ATOM   1867  CB  ASP A 254      -4.718   9.286   4.133  1.00 53.69           C  
ANISOU 1867  CB  ASP A 254     5435   7788   7176    459    268    190       C  
ATOM   1868  CG  ASP A 254      -5.247  10.168   3.019  1.00 55.67           C  
ANISOU 1868  CG  ASP A 254     5713   7980   7459    348    360    214       C  
ATOM   1869  OD1 ASP A 254      -5.826  11.234   3.318  1.00 56.07           O  
ANISOU 1869  OD1 ASP A 254     5800   7952   7552    199    297    180       O  
ATOM   1870  OD2 ASP A 254      -5.093   9.795   1.837  1.00 59.48           O1-
ANISOU 1870  OD2 ASP A 254     6191   8493   7915    423    495    267       O1-
ATOM   1871  N   TYR A 255      -4.561   9.101   7.166  1.00 46.49           N  
ANISOU 1871  N   TYR A 255     4551   6895   6217    478    -48     80       N  
ATOM   1872  CA  TYR A 255      -4.550   8.188   8.307  1.00 44.56           C  
ANISOU 1872  CA  TYR A 255     4378   6668   5883    606   -130     55       C  
ATOM   1873  C   TYR A 255      -4.948   6.776   7.880  1.00 42.80           C  
ANISOU 1873  C   TYR A 255     4288   6402   5569    771    -19     82       C  
ATOM   1874  O   TYR A 255      -5.878   6.598   7.088  1.00 40.49           O  
ANISOU 1874  O   TYR A 255     4130   6005   5246    756     81     77       O  
ATOM   1875  CB  TYR A 255      -5.488   8.672   9.412  1.00 42.36           C  
ANISOU 1875  CB  TYR A 255     4246   6304   5545    542   -234    -20       C  
ATOM   1876  CG  TYR A 255      -4.959   9.877  10.122  1.00 42.68           C  
ANISOU 1876  CG  TYR A 255     4175   6386   5656    415   -385    -67       C  
ATOM   1877  CD1 TYR A 255      -3.994   9.755  11.119  1.00 43.97           C  
ANISOU 1877  CD1 TYR A 255     4227   6659   5819    467   -529    -80       C  
ATOM   1878  CD2 TYR A 255      -5.401  11.150   9.785  1.00 42.62           C  
ANISOU 1878  CD2 TYR A 255     4174   6302   5718    247   -395   -101       C  
ATOM   1879  CE1 TYR A 255      -3.501  10.871  11.773  1.00 45.40           C  
ANISOU 1879  CE1 TYR A 255     4311   6868   6070    342   -690   -137       C  
ATOM   1880  CE2 TYR A 255      -4.912  12.272  10.433  1.00 44.07           C  
ANISOU 1880  CE2 TYR A 255     4269   6499   5976    123   -546   -153       C  
ATOM   1881  CZ  TYR A 255      -3.968  12.129  11.423  1.00 44.72           C  
ANISOU 1881  CZ  TYR A 255     4244   6686   6059    166   -698   -176       C  
ATOM   1882  OH  TYR A 255      -3.506  13.246  12.054  1.00 47.17           O  
ANISOU 1882  OH  TYR A 255     4477   6999   6447     36   -868   -241       O  
ATOM   1883  N   VAL A 256      -4.254   5.784   8.434  1.00 41.86           N  
ANISOU 1883  N   VAL A 256     4138   6356   5409    928    -50    109       N  
ATOM   1884  CA  VAL A 256      -4.496   4.389   8.100  1.00 41.32           C  
ANISOU 1884  CA  VAL A 256     4198   6235   5263   1097     40    136       C  
ATOM   1885  C   VAL A 256      -4.444   3.476   9.319  1.00 41.17           C  
ANISOU 1885  C   VAL A 256     4258   6218   5163   1230    -37    141       C  
ATOM   1886  O   VAL A 256      -3.791   3.781  10.317  1.00 41.23           O  
ANISOU 1886  O   VAL A 256     4167   6324   5174   1238   -162    137       O  
ATOM   1887  CB  VAL A 256      -3.475   3.850   7.068  1.00 42.28           C  
ANISOU 1887  CB  VAL A 256     4194   6451   5418   1215    141    195       C  
ATOM   1888  CG1 VAL A 256      -3.717   4.465   5.699  1.00 42.10           C  
ANISOU 1888  CG1 VAL A 256     4151   6404   5440   1125    256    203       C  
ATOM   1889  CG2 VAL A 256      -2.042   4.080   7.533  1.00 43.95           C  
ANISOU 1889  CG2 VAL A 256     4161   6843   5695   1256     63    236       C  
ATOM   1890  N   VAL A 257      -5.133   2.345   9.191  1.00 39.67           N  
ANISOU 1890  N   VAL A 257     4253   5915   4904   1335     33    154       N  
ATOM   1891  CA  VAL A 257      -5.007   1.216  10.104  1.00 40.25           C  
ANISOU 1891  CA  VAL A 257     4414   5976   4901   1497     -3    186       C  
ATOM   1892  C   VAL A 257      -4.708  -0.023   9.271  1.00 39.40           C  
ANISOU 1892  C   VAL A 257     4362   5826   4779   1662    100    223       C  
ATOM   1893  O   VAL A 257      -4.927  -0.031   8.056  1.00 37.78           O  
ANISOU 1893  O   VAL A 257     4179   5573   4601   1637    199    210       O  
ATOM   1894  CB  VAL A 257      -6.285   1.010  10.954  1.00 39.51           C  
ANISOU 1894  CB  VAL A 257     4520   5753   4736   1460    -24    174       C  
ATOM   1895  CG1 VAL A 257      -6.462   2.176  11.907  1.00 40.16           C  
ANISOU 1895  CG1 VAL A 257     4557   5889   4810   1340   -135    132       C  
ATOM   1896  CG2 VAL A 257      -7.540   0.861  10.092  1.00 37.66           C  
ANISOU 1896  CG2 VAL A 257     4437   5359   4512   1377     76    157       C  
ATOM   1897  N   LYS A 258      -4.191  -1.060   9.921  1.00 40.13           N  
ANISOU 1897  N   LYS A 258     4487   5938   4822   1842     73    267       N  
ATOM   1898  CA  LYS A 258      -4.109  -2.370   9.290  1.00 41.30           C  
ANISOU 1898  CA  LYS A 258     4749   6000   4942   2012    163    295       C  
ATOM   1899  C   LYS A 258      -5.538  -2.788   8.997  1.00 39.47           C  
ANISOU 1899  C   LYS A 258     4748   5557   4689   1938    218    271       C  
ATOM   1900  O   LYS A 258      -6.392  -2.705   9.878  1.00 37.47           O  
ANISOU 1900  O   LYS A 258     4595   5233   4407   1864    173    275       O  
ATOM   1901  CB  LYS A 258      -3.444  -3.399  10.194  1.00 43.13           C  
ANISOU 1901  CB  LYS A 258     5003   6264   5120   2217    116    354       C  
ATOM   1902  CG  LYS A 258      -1.959  -3.174  10.396  1.00 46.42           C  
ANISOU 1902  CG  LYS A 258     5178   6895   5562   2321     61    386       C  
ATOM   1903  CD  LYS A 258      -1.376  -4.120  11.451  1.00 49.79           C  
ANISOU 1903  CD  LYS A 258     5631   7361   5924   2524     -7    446       C  
ATOM   1904  CE  LYS A 258      -1.264  -5.551  10.939  1.00 51.66           C  
ANISOU 1904  CE  LYS A 258     6012   7487   6126   2738     87    484       C  
ATOM   1905  NZ  LYS A 258      -0.477  -6.420  11.867  1.00 55.74           N1+
ANISOU 1905  NZ  LYS A 258     6521   8068   6587   2961     23    555       N1+
ATOM   1906  N   CYS A 259      -5.801  -3.195   7.755  1.00 39.45           N  
ANISOU 1906  N   CYS A 259     4822   5466   4699   1957    313    245       N  
ATOM   1907  CA  CYS A 259      -7.166  -3.525   7.315  1.00 38.43           C  
ANISOU 1907  CA  CYS A 259     4893   5141   4567   1867    352    212       C  
ATOM   1908  C   CYS A 259      -7.866  -4.569   8.197  1.00 38.00           C  
ANISOU 1908  C   CYS A 259     5022   4935   4481   1918    330    252       C  
ATOM   1909  O   CYS A 259      -9.062  -4.438   8.471  1.00 36.26           O  
ANISOU 1909  O   CYS A 259     4906   4601   4269   1787    324    248       O  
ATOM   1910  CB  CYS A 259      -7.151  -4.019   5.873  1.00 39.35           C  
ANISOU 1910  CB  CYS A 259     5077   5187   4684   1929    440    173       C  
ATOM   1911  SG  CYS A 259      -6.643  -2.779   4.676  1.00 40.14           S  
ANISOU 1911  SG  CYS A 259     4999   5435   4815   1846    495    142       S  
ATOM   1912  N   ASN A 260      -7.122  -5.591   8.630  1.00 38.91           N  
ANISOU 1912  N   ASN A 260     5169   5049   4563   2112    323    302       N  
ATOM   1913  CA  ASN A 260      -7.655  -6.583   9.570  1.00 39.93           C  
ANISOU 1913  CA  ASN A 260     5465   5043   4664   2174    304    364       C  
ATOM   1914  C   ASN A 260      -8.094  -6.004  10.916  1.00 39.98           C  
ANISOU 1914  C   ASN A 260     5449   5102   4639   2088    240    405       C  
ATOM   1915  O   ASN A 260      -8.975  -6.557  11.549  1.00 40.63           O  
ANISOU 1915  O   ASN A 260     5677   5052   4706   2066    246    456       O  
ATOM   1916  CB  ASN A 260      -6.670  -7.748   9.797  1.00 41.61           C  
ANISOU 1916  CB  ASN A 260     5712   5255   4842   2420    307    416       C  
ATOM   1917  CG  ASN A 260      -5.469  -7.363  10.654  1.00 42.56           C  
ANISOU 1917  CG  ASN A 260     5648   5594   4928   2524    239    457       C  
ATOM   1918  ND2 ASN A 260      -5.107  -8.222  11.591  1.00 43.98           N  
ANISOU 1918  ND2 ASN A 260     5892   5759   5058   2687    205    533       N  
ATOM   1919  OD1 ASN A 260      -4.869  -6.314  10.459  1.00 42.60           O  
ANISOU 1919  OD1 ASN A 260     5454   5774   4955   2458    213    423       O  
ATOM   1920  N   GLU A 261      -7.475  -4.907  11.350  1.00 41.00           N  
ANISOU 1920  N   GLU A 261     5398   5420   4757   2042    177    385       N  
ATOM   1921  CA  GLU A 261      -7.787  -4.288  12.641  1.00 42.21           C  
ANISOU 1921  CA  GLU A 261     5535   5639   4863   1982    103    407       C  
ATOM   1922  C   GLU A 261      -8.964  -3.318  12.584  1.00 40.29           C  
ANISOU 1922  C   GLU A 261     5318   5350   4640   1776    113    364       C  
ATOM   1923  O   GLU A 261      -9.433  -2.862  13.626  1.00 40.16           O  
ANISOU 1923  O   GLU A 261     5323   5362   4572   1731     69    380       O  
ATOM   1924  CB  GLU A 261      -6.542  -3.599  13.217  1.00 45.00           C  
ANISOU 1924  CB  GLU A 261     5694   6207   5195   2037      5    397       C  
ATOM   1925  CG  GLU A 261      -5.381  -4.571  13.413  1.00 49.23           C  
ANISOU 1925  CG  GLU A 261     6193   6807   5705   2261    -12    452       C  
ATOM   1926  CD  GLU A 261      -4.199  -3.999  14.173  1.00 52.22           C  
ANISOU 1926  CD  GLU A 261     6379   7401   6061   2322   -131    453       C  
ATOM   1927  OE1 GLU A 261      -4.038  -2.767  14.230  1.00 55.38           O  
ANISOU 1927  OE1 GLU A 261     6639   7910   6494   2181   -196    395       O  
ATOM   1928  OE2 GLU A 261      -3.409  -4.799  14.703  1.00 55.82           O1-
ANISOU 1928  OE2 GLU A 261     6823   7913   6470   2516   -168    512       O1-
ATOM   1929  N   GLY A 262      -9.461  -3.012  11.388  1.00 38.78           N  
ANISOU 1929  N   GLY A 262     5130   5091   4513   1665    173    311       N  
ATOM   1930  CA  GLY A 262     -10.617  -2.130  11.250  1.00 37.63           C  
ANISOU 1930  CA  GLY A 262     5009   4896   4389   1481    186    274       C  
ATOM   1931  C   GLY A 262     -11.833  -2.522  12.090  1.00 37.47           C  
ANISOU 1931  C   GLY A 262     5132   4765   4340   1444    203    329       C  
ATOM   1932  O   GLY A 262     -12.380  -1.687  12.808  1.00 36.46           O  
ANISOU 1932  O   GLY A 262     4989   4682   4182   1362    176    324       O  
ATOM   1933  N   PRO A 263     -12.254  -3.799  12.019  1.00 38.34           N  
ANISOU 1933  N   PRO A 263     5383   4726   4460   1509    251    387       N  
ATOM   1934  CA  PRO A 263     -13.379  -4.267  12.834  1.00 38.32           C  
ANISOU 1934  CA  PRO A 263     5504   4615   4442   1475    279    466       C  
ATOM   1935  C   PRO A 263     -13.171  -4.280  14.351  1.00 38.69           C  
ANISOU 1935  C   PRO A 263     5561   4745   4391   1565    244    541       C  
ATOM   1936  O   PRO A 263     -14.125  -4.562  15.058  1.00 39.58           O  
ANISOU 1936  O   PRO A 263     5766   4787   4484   1537    282    618       O  
ATOM   1937  CB  PRO A 263     -13.601  -5.705  12.341  1.00 39.38           C  
ANISOU 1937  CB  PRO A 263     5777   4563   4622   1538    325    511       C  
ATOM   1938  CG  PRO A 263     -13.031  -5.734  10.973  1.00 39.65           C  
ANISOU 1938  CG  PRO A 263     5775   4588   4701   1551    332    423       C  
ATOM   1939  CD  PRO A 263     -11.851  -4.813  11.023  1.00 39.59           C  
ANISOU 1939  CD  PRO A 263     5599   4786   4656   1598    288    377       C  
ATOM   1940  N   THR A 264     -11.949  -4.033  14.834  1.00 39.66           N  
ANISOU 1940  N   THR A 264     5593   5019   4456   1679    172    525       N  
ATOM   1941  CA  THR A 264     -11.665  -3.923  16.266  1.00 40.11           C  
ANISOU 1941  CA  THR A 264     5655   5180   4402   1773    114    578       C  
ATOM   1942  C   THR A 264     -11.848  -2.492  16.750  1.00 40.18           C  
ANISOU 1942  C   THR A 264     5582   5313   4370   1674     55    509       C  
ATOM   1943  O   THR A 264     -11.876  -2.254  17.953  1.00 42.45           O  
ANISOU 1943  O   THR A 264     5898   5678   4551   1734      8    539       O  
ATOM   1944  CB  THR A 264     -10.227  -4.368  16.636  1.00 40.86           C  
ANISOU 1944  CB  THR A 264     5686   5387   4449   1955     42    593       C  
ATOM   1945  CG2 THR A 264      -9.911  -5.749  16.082  1.00 42.18           C  
ANISOU 1945  CG2 THR A 264     5936   5430   4657   2077     97    650       C  
ATOM   1946  OG1 THR A 264      -9.257  -3.423  16.153  1.00 39.50           O  
ANISOU 1946  OG1 THR A 264     5335   5363   4310   1922    -29    498       O  
ATOM   1947  N   LEU A 265     -11.955  -1.537  15.830  1.00 39.58           N  
ANISOU 1947  N   LEU A 265     5415   5253   4368   1535     53    416       N  
ATOM   1948  CA  LEU A 265     -11.989  -0.133  16.222  1.00 39.48           C  
ANISOU 1948  CA  LEU A 265     5324   5346   4328   1445    -14    339       C  
ATOM   1949  C   LEU A 265     -13.328   0.226  16.839  1.00 38.95           C  
ANISOU 1949  C   LEU A 265     5356   5227   4214   1379     31    365       C  
ATOM   1950  O   LEU A 265     -14.358  -0.324  16.457  1.00 37.17           O  
ANISOU 1950  O   LEU A 265     5213   4876   4031   1329    127    418       O  
ATOM   1951  CB  LEU A 265     -11.691   0.786  15.041  1.00 38.58           C  
ANISOU 1951  CB  LEU A 265     5088   5255   4312   1320    -22    248       C  
ATOM   1952  CG  LEU A 265     -10.344   0.545  14.353  1.00 40.03           C  
ANISOU 1952  CG  LEU A 265     5149   5512   4549   1384    -50    230       C  
ATOM   1953  CD1 LEU A 265     -10.122   1.570  13.254  1.00 39.89           C  
ANISOU 1953  CD1 LEU A 265     5010   5523   4621   1252    -45    158       C  
ATOM   1954  CD2 LEU A 265      -9.187   0.561  15.339  1.00 41.15           C  
ANISOU 1954  CD2 LEU A 265     5210   5797   4628   1501   -163    237       C  
ATOM   1955  N   PRO A 266     -13.311   1.143  17.816  1.00 39.82           N  
ANISOU 1955  N   PRO A 266     5455   5437   4234   1386    -42    326       N  
ATOM   1956  CA  PRO A 266     -14.550   1.481  18.491  1.00 39.74           C  
ANISOU 1956  CA  PRO A 266     5541   5397   4161   1355     11    357       C  
ATOM   1957  C   PRO A 266     -15.487   2.338  17.633  1.00 37.98           C  
ANISOU 1957  C   PRO A 266     5293   5113   4023   1193     63    302       C  
ATOM   1958  O   PRO A 266     -15.074   2.936  16.644  1.00 37.18           O  
ANISOU 1958  O   PRO A 266     5100   5014   4011   1102     36    223       O  
ATOM   1959  CB  PRO A 266     -14.071   2.242  19.731  1.00 41.15           C  
ANISOU 1959  CB  PRO A 266     5720   5708   4204   1433   -101    310       C  
ATOM   1960  CG  PRO A 266     -12.777   2.844  19.317  1.00 41.60           C  
ANISOU 1960  CG  PRO A 266     5639   5851   4313   1408   -224    211       C  
ATOM   1961  CD  PRO A 266     -12.151   1.844  18.400  1.00 41.13           C  
ANISOU 1961  CD  PRO A 266     5528   5749   4348   1435   -182    255       C  
ATOM   1962  N   ASP A 267     -16.752   2.364  18.025  1.00 37.71           N  
ANISOU 1962  N   ASP A 267     5338   5030   3958   1168    145    357       N  
ATOM   1963  CA  ASP A 267     -17.724   3.268  17.438  1.00 36.83           C  
ANISOU 1963  CA  ASP A 267     5209   4881   3905   1038    187    310       C  
ATOM   1964  C   ASP A 267     -17.337   4.711  17.742  1.00 36.55           C  
ANISOU 1964  C   ASP A 267     5128   4934   3825   1013     91    194       C  
ATOM   1965  O   ASP A 267     -16.765   5.005  18.799  1.00 39.80           O  
ANISOU 1965  O   ASP A 267     5561   5436   4124   1105      8    167       O  
ATOM   1966  CB  ASP A 267     -19.118   3.027  18.022  1.00 37.07           C  
ANISOU 1966  CB  ASP A 267     5319   4868   3896   1042    292    406       C  
ATOM   1967  CG  ASP A 267     -19.655   1.626  17.755  1.00 36.61           C  
ANISOU 1967  CG  ASP A 267     5309   4697   3902   1042    386    531       C  
ATOM   1968  OD1 ASP A 267     -19.117   0.903  16.894  1.00 35.56           O  
ANISOU 1968  OD1 ASP A 267     5158   4496   3854   1024    374    524       O  
ATOM   1969  OD2 ASP A 267     -20.636   1.257  18.422  1.00 36.82           O1-
ANISOU 1969  OD2 ASP A 267     5394   4700   3894   1063    473    639       O1-
ATOM   1970  N   ILE A 268     -17.651   5.596  16.809  1.00 35.27           N  
ANISOU 1970  N   ILE A 268     4911   4738   3750    889     96    124       N  
ATOM   1971  CA  ILE A 268     -17.504   7.029  16.995  1.00 35.04           C  
ANISOU 1971  CA  ILE A 268     4856   4757   3701    843     18     18       C  
ATOM   1972  C   ILE A 268     -18.913   7.605  16.964  1.00 33.82           C  
ANISOU 1972  C   ILE A 268     4751   4556   3542    795     99     29       C  
ATOM   1973  O   ILE A 268     -19.646   7.376  15.996  1.00 33.41           O  
ANISOU 1973  O   ILE A 268     4680   4430   3583    714    179     63       O  
ATOM   1974  CB  ILE A 268     -16.654   7.677  15.875  1.00 34.44           C  
ANISOU 1974  CB  ILE A 268     4667   4677   3739    739    -38    -59       C  
ATOM   1975  CG1 ILE A 268     -15.237   7.083  15.850  1.00 35.26           C  
ANISOU 1975  CG1 ILE A 268     4695   4842   3857    793   -108    -58       C  
ATOM   1976  CG2 ILE A 268     -16.598   9.190  16.066  1.00 34.57           C  
ANISOU 1976  CG2 ILE A 268     4668   4713   3751    677   -119   -161       C  
ATOM   1977  CD1 ILE A 268     -14.464   7.375  14.578  1.00 34.58           C  
ANISOU 1977  CD1 ILE A 268     4490   4753   3895    705   -118    -92       C  
ATOM   1978  N   SER A 269     -19.278   8.354  18.001  1.00 34.02           N  
ANISOU 1978  N   SER A 269     4842   4628   3456    855     72     -4       N  
ATOM   1979  CA  SER A 269     -20.606   8.951  18.113  1.00 33.93           C  
ANISOU 1979  CA  SER A 269     4877   4590   3423    841    153      9       C  
ATOM   1980  C   SER A 269     -20.529  10.456  18.092  1.00 34.23           C  
ANISOU 1980  C   SER A 269     4916   4632   3455    800     75   -114       C  
ATOM   1981  O   SER A 269     -19.652  11.046  18.709  1.00 36.07           O  
ANISOU 1981  O   SER A 269     5165   4911   3627    835    -46   -203       O  
ATOM   1982  CB  SER A 269     -21.303   8.517  19.396  1.00 35.33           C  
ANISOU 1982  CB  SER A 269     5148   4815   3458    973    219     92       C  
ATOM   1983  OG  SER A 269     -21.421   7.117  19.450  1.00 36.18           O  
ANISOU 1983  OG  SER A 269     5263   4901   3581   1006    296    221       O  
ATOM   1984  N   PHE A 270     -21.466  11.067  17.385  1.00 34.04           N  
ANISOU 1984  N   PHE A 270     4880   4553   3498    726    139   -119       N  
ATOM   1985  CA  PHE A 270     -21.567  12.509  17.282  1.00 33.93           C  
ANISOU 1985  CA  PHE A 270     4883   4518   3490    688     81   -225       C  
ATOM   1986  C   PHE A 270     -22.836  12.922  18.009  1.00 34.39           C  
ANISOU 1986  C   PHE A 270     5024   4590   3451    774    161   -201       C  
ATOM   1987  O   PHE A 270     -23.927  12.496  17.642  1.00 32.74           O  
ANISOU 1987  O   PHE A 270     4795   4363   3279    762    281   -109       O  
ATOM   1988  CB  PHE A 270     -21.581  12.902  15.810  1.00 32.80           C  
ANISOU 1988  CB  PHE A 270     4658   4305   3497    549     94   -241       C  
ATOM   1989  CG  PHE A 270     -20.357  12.437  15.063  1.00 31.72           C  
ANISOU 1989  CG  PHE A 270     4435   4169   3448    483     39   -249       C  
ATOM   1990  CD1 PHE A 270     -20.314  11.174  14.494  1.00 30.87           C  
ANISOU 1990  CD1 PHE A 270     4288   4053   3386    476    103   -167       C  
ATOM   1991  CD2 PHE A 270     -19.234  13.252  14.961  1.00 31.82           C  
ANISOU 1991  CD2 PHE A 270     4403   4188   3497    431    -75   -337       C  
ATOM   1992  CE1 PHE A 270     -19.182  10.735  13.824  1.00 30.72           C  
ANISOU 1992  CE1 PHE A 270     4193   4043   3433    441     63   -173       C  
ATOM   1993  CE2 PHE A 270     -18.096  12.816  14.300  1.00 31.96           C  
ANISOU 1993  CE2 PHE A 270     4324   4225   3595    383   -111   -330       C  
ATOM   1994  CZ  PHE A 270     -18.072  11.557  13.727  1.00 31.83           C  
ANISOU 1994  CZ  PHE A 270     4274   4210   3608    398    -36   -249       C  
ATOM   1995  N   HIS A 271     -22.676  13.710  19.073  1.00 37.50           N  
ANISOU 1995  N   HIS A 271     5509   5020   3716    870     90   -283       N  
ATOM   1996  CA  HIS A 271     -23.805  14.169  19.888  1.00 39.77           C  
ANISOU 1996  CA  HIS A 271     5889   5335   3884    987    167   -268       C  
ATOM   1997  C   HIS A 271     -24.449  15.406  19.268  1.00 38.39           C  
ANISOU 1997  C   HIS A 271     5720   5094   3770    935    174   -335       C  
ATOM   1998  O   HIS A 271     -23.926  16.506  19.395  1.00 39.58           O  
ANISOU 1998  O   HIS A 271     5922   5206   3908    925     59   -464       O  
ATOM   1999  CB  HIS A 271     -23.348  14.471  21.314  1.00 43.23           C  
ANISOU 1999  CB  HIS A 271     6447   5842   4135   1136     82   -338       C  
ATOM   2000  CG  HIS A 271     -24.464  14.518  22.313  1.00 47.34           C  
ANISOU 2000  CG  HIS A 271     7066   6424   4497   1299    195   -282       C  
ATOM   2001  CD2 HIS A 271     -25.799  14.689  22.161  1.00 47.76           C  
ANISOU 2001  CD2 HIS A 271     7114   6475   4556   1330    342   -206       C  
ATOM   2002  ND1 HIS A 271     -24.253  14.345  23.664  1.00 50.65           N  
ANISOU 2002  ND1 HIS A 271     7598   6929   4716   1468    168   -289       N  
ATOM   2003  CE1 HIS A 271     -25.407  14.422  24.302  1.00 51.29           C  
ANISOU 2003  CE1 HIS A 271     7744   7060   4682   1601    305   -217       C  
ATOM   2004  NE2 HIS A 271     -26.359  14.634  23.414  1.00 50.08           N  
ANISOU 2004  NE2 HIS A 271     7513   6857   4658   1517    412   -165       N  
ATOM   2005  N   LEU A 272     -25.590  15.210  18.614  1.00 38.09           N  
ANISOU 2005  N   LEU A 272     5631   5038   3802    904    302   -244       N  
ATOM   2006  CA  LEU A 272     -26.309  16.271  17.907  1.00 38.32           C  
ANISOU 2006  CA  LEU A 272     5653   5007   3897    862    323   -283       C  
ATOM   2007  C   LEU A 272     -27.752  16.316  18.405  1.00 39.72           C  
ANISOU 2007  C   LEU A 272     5855   5232   4003    976    460   -202       C  
ATOM   2008  O   LEU A 272     -28.465  15.321  18.317  1.00 39.02           O  
ANISOU 2008  O   LEU A 272     5700   5182   3943    973    573    -68       O  
ATOM   2009  CB  LEU A 272     -26.294  15.993  16.401  1.00 36.29           C  
ANISOU 2009  CB  LEU A 272     5283   4690   3813    705    338   -245       C  
ATOM   2010  CG  LEU A 272     -24.923  15.799  15.734  1.00 35.67           C  
ANISOU 2010  CG  LEU A 272     5152   4579   3821    594    236   -294       C  
ATOM   2011  CD1 LEU A 272     -25.092  15.368  14.280  1.00 33.86           C  
ANISOU 2011  CD1 LEU A 272     4825   4306   3732    472    279   -239       C  
ATOM   2012  CD2 LEU A 272     -24.096  17.077  15.825  1.00 35.31           C  
ANISOU 2012  CD2 LEU A 272     5151   4486   3777    566    109   -426       C  
ATOM   2013  N   GLY A 273     -28.165  17.459  18.949  1.00 41.48           N  
ANISOU 2013  N   GLY A 273     6174   5450   4136   1078    449   -281       N  
ATOM   2014  CA  GLY A 273     -29.556  17.686  19.344  1.00 42.85           C  
ANISOU 2014  CA  GLY A 273     6361   5673   4244   1200    586   -209       C  
ATOM   2015  C   GLY A 273     -30.149  16.676  20.311  1.00 44.68           C  
ANISOU 2015  C   GLY A 273     6591   6014   4370   1317    712    -74       C  
ATOM   2016  O   GLY A 273     -31.297  16.246  20.141  1.00 46.08           O  
ANISOU 2016  O   GLY A 273     6684   6234   4587   1331    853     58       O  
ATOM   2017  N   GLY A 274     -29.374  16.288  21.320  1.00 45.93           N  
ANISOU 2017  N   GLY A 274     6834   6220   4396   1399    661    -99       N  
ATOM   2018  CA  GLY A 274     -29.850  15.323  22.318  1.00 49.37           C  
ANISOU 2018  CA  GLY A 274     7284   6760   4714   1523    784     39       C  
ATOM   2019  C   GLY A 274     -29.931  13.868  21.867  1.00 49.67           C  
ANISOU 2019  C   GLY A 274     7204   6801   4867   1417    858    197       C  
ATOM   2020  O   GLY A 274     -30.533  13.038  22.563  1.00 52.36           O  
ANISOU 2020  O   GLY A 274     7535   7213   5143   1500    987    347       O  
ATOM   2021  N   LYS A 275     -29.343  13.561  20.709  1.00 46.97           N  
ANISOU 2021  N   LYS A 275     6777   6374   4693   1240    781    169       N  
ATOM   2022  CA  LYS A 275     -29.214  12.195  20.209  1.00 45.80           C  
ANISOU 2022  CA  LYS A 275     6542   6203   4656   1137    818    286       C  
ATOM   2023  C   LYS A 275     -27.746  11.918  19.910  1.00 43.17           C  
ANISOU 2023  C   LYS A 275     6221   5828   4352   1068    676    197       C  
ATOM   2024  O   LYS A 275     -26.977  12.835  19.581  1.00 41.25           O  
ANISOU 2024  O   LYS A 275     6000   5550   4121   1030    554     54       O  
ATOM   2025  CB  LYS A 275     -30.054  11.991  18.943  1.00 44.64           C  
ANISOU 2025  CB  LYS A 275     6269   5999   4692    996    873    347       C  
ATOM   2026  N   GLU A 276     -27.372  10.650  20.040  1.00 41.72           N  
ANISOU 2026  N   GLU A 276     6019   5646   4186   1056    698    291       N  
ATOM   2027  CA  GLU A 276     -26.048  10.173  19.675  1.00 40.11           C  
ANISOU 2027  CA  GLU A 276     5804   5408   4025    998    585    236       C  
ATOM   2028  C   GLU A 276     -26.124   9.536  18.290  1.00 38.23           C  
ANISOU 2028  C   GLU A 276     5468   5085   3971    844    599    271       C  
ATOM   2029  O   GLU A 276     -26.827   8.540  18.102  1.00 37.16           O  
ANISOU 2029  O   GLU A 276     5297   4921   3899    812    693    396       O  
ATOM   2030  CB  GLU A 276     -25.545   9.162  20.706  1.00 41.49           C  
ANISOU 2030  CB  GLU A 276     6037   5634   4091   1106    595    315       C  
ATOM   2031  CG  GLU A 276     -25.230   9.775  22.067  1.00 43.86           C  
ANISOU 2031  CG  GLU A 276     6450   6026   4186   1271    547    258       C  
ATOM   2032  CD  GLU A 276     -23.977  10.653  22.082  1.00 45.00           C  
ANISOU 2032  CD  GLU A 276     6620   6174   4301   1261    364     81       C  
ATOM   2033  OE1 GLU A 276     -23.219  10.690  21.087  1.00 43.86           O  
ANISOU 2033  OE1 GLU A 276     6397   5974   4294   1133    283     20       O  
ATOM   2034  OE2 GLU A 276     -23.742  11.312  23.113  1.00 48.08           O1-
ANISOU 2034  OE2 GLU A 276     7110   6627   4529   1386    297      3       O1-
ATOM   2035  N   TYR A 277     -25.423  10.140  17.328  1.00 36.07           N  
ANISOU 2035  N   TYR A 277     5157   4768   3781    749    505    160       N  
ATOM   2036  CA  TYR A 277     -25.322   9.622  15.963  1.00 35.22           C  
ANISOU 2036  CA  TYR A 277     4972   4586   3823    621    503    171       C  
ATOM   2037  C   TYR A 277     -24.046   8.799  15.856  1.00 34.10           C  
ANISOU 2037  C   TYR A 277     4825   4437   3693    621    438    160       C  
ATOM   2038  O   TYR A 277     -22.948   9.338  15.818  1.00 33.27           O  
ANISOU 2038  O   TYR A 277     4713   4354   3574    619    340     67       O  
ATOM   2039  CB  TYR A 277     -25.379  10.762  14.941  1.00 33.67           C  
ANISOU 2039  CB  TYR A 277     4737   4354   3701    533    460     78       C  
ATOM   2040  CG  TYR A 277     -26.774  11.333  14.893  1.00 34.65           C  
ANISOU 2040  CG  TYR A 277     4852   4480   3832    538    539    114       C  
ATOM   2041  CD1 TYR A 277     -27.753  10.758  14.079  1.00 34.66           C  
ANISOU 2041  CD1 TYR A 277     4789   4444   3935    465    607    194       C  
ATOM   2042  CD2 TYR A 277     -27.150  12.393  15.726  1.00 35.36           C  
ANISOU 2042  CD2 TYR A 277     5000   4611   3823    627    543     70       C  
ATOM   2043  CE1 TYR A 277     -29.052  11.236  14.069  1.00 34.42           C  
ANISOU 2043  CE1 TYR A 277     4730   4430   3916    476    679    239       C  
ATOM   2044  CE2 TYR A 277     -28.447  12.889  15.715  1.00 35.13           C  
ANISOU 2044  CE2 TYR A 277     4956   4594   3797    653    625    112       C  
ATOM   2045  CZ  TYR A 277     -29.393  12.306  14.884  1.00 35.44           C  
ANISOU 2045  CZ  TYR A 277     4909   4609   3946    576    695    202       C  
ATOM   2046  OH  TYR A 277     -30.678  12.784  14.872  1.00 37.62           O  
ANISOU 2046  OH  TYR A 277     5148   4910   4232    605    774    251       O  
ATOM   2047  N   THR A 278     -24.212   7.486  15.832  1.00 33.71           N  
ANISOU 2047  N   THR A 278     4776   4355   3675    624    493    262       N  
ATOM   2048  CA  THR A 278     -23.102   6.565  16.006  1.00 34.20           C  
ANISOU 2048  CA  THR A 278     4852   4417   3723    668    448    275       C  
ATOM   2049  C   THR A 278     -22.722   5.892  14.691  1.00 33.12           C  
ANISOU 2049  C   THR A 278     4670   4202   3709    582    436    266       C  
ATOM   2050  O   THR A 278     -23.577   5.324  14.016  1.00 33.07           O  
ANISOU 2050  O   THR A 278     4653   4123   3789    514    495    320       O  
ATOM   2051  CB  THR A 278     -23.459   5.524  17.084  1.00 34.91           C  
ANISOU 2051  CB  THR A 278     5003   4518   3740    764    518    403       C  
ATOM   2052  CG2 THR A 278     -22.351   4.506  17.253  1.00 34.91           C  
ANISOU 2052  CG2 THR A 278     5025   4510   3726    823    474    426       C  
ATOM   2053  OG1 THR A 278     -23.663   6.207  18.329  1.00 34.55           O  
ANISOU 2053  OG1 THR A 278     5012   4562   3550    870    522    399       O  
ATOM   2054  N   LEU A 279     -21.441   5.999  14.331  1.00 32.64           N  
ANISOU 2054  N   LEU A 279     4580   4165   3657    589    357    193       N  
ATOM   2055  CA  LEU A 279     -20.856   5.251  13.226  1.00 32.24           C  
ANISOU 2055  CA  LEU A 279     4499   4058   3692    551    349    187       C  
ATOM   2056  C   LEU A 279     -19.983   4.143  13.794  1.00 33.37           C  
ANISOU 2056  C   LEU A 279     4673   4210   3794    653    332    234       C  
ATOM   2057  O   LEU A 279     -19.202   4.385  14.711  1.00 34.24           O  
ANISOU 2057  O   LEU A 279     4784   4402   3820    735    275    217       O  
ATOM   2058  CB  LEU A 279     -20.012   6.160  12.318  1.00 32.07           C  
ANISOU 2058  CB  LEU A 279     4405   4064   3713    496    289     89       C  
ATOM   2059  CG  LEU A 279     -20.795   6.895  11.220  1.00 31.65           C  
ANISOU 2059  CG  LEU A 279     4326   3968   3731    390    315     56       C  
ATOM   2060  CD1 LEU A 279     -21.793   7.867  11.828  1.00 31.36           C  
ANISOU 2060  CD1 LEU A 279     4308   3949   3658    375    332     51       C  
ATOM   2061  CD2 LEU A 279     -19.852   7.632  10.280  1.00 32.09           C  
ANISOU 2061  CD2 LEU A 279     4313   4048   3830    343    271    -15       C  
ATOM   2062  N   THR A 280     -20.126   2.932  13.245  1.00 33.88           N  
ANISOU 2062  N   THR A 280     4769   4184   3919    651    372    291       N  
ATOM   2063  CA  THR A 280     -19.229   1.810  13.545  1.00 34.40           C  
ANISOU 2063  CA  THR A 280     4870   4238   3963    753    358    333       C  
ATOM   2064  C   THR A 280     -18.012   1.950  12.662  1.00 33.78           C  
ANISOU 2064  C   THR A 280     4725   4192   3916    763    305    255       C  
ATOM   2065  O   THR A 280     -18.015   2.736  11.715  1.00 33.32           O  
ANISOU 2065  O   THR A 280     4608   4141   3907    679    296    186       O  
ATOM   2066  CB  THR A 280     -19.874   0.425  13.273  1.00 33.90           C  
ANISOU 2066  CB  THR A 280     4882   4038   3961    748    419    422       C  
ATOM   2067  CG2 THR A 280     -21.191   0.264  14.034  1.00 34.02           C  
ANISOU 2067  CG2 THR A 280     4939   4017   3969    718    490    522       C  
ATOM   2068  OG1 THR A 280     -20.102   0.261  11.864  1.00 33.97           O  
ANISOU 2068  OG1 THR A 280     4878   3961   4065    662    422    371       O  
ATOM   2069  N   SER A 281     -16.987   1.167  12.961  1.00 34.15           N  
ANISOU 2069  N   SER A 281     4778   4261   3934    874    278    278       N  
ATOM   2070  CA  SER A 281     -15.795   1.087  12.117  1.00 34.68           C  
ANISOU 2070  CA  SER A 281     4777   4365   4035    908    246    226       C  
ATOM   2071  C   SER A 281     -16.105   0.704  10.663  1.00 34.43           C  
ANISOU 2071  C   SER A 281     4761   4235   4083    850    292    199       C  
ATOM   2072  O   SER A 281     -15.417   1.168   9.749  1.00 35.28           O  
ANISOU 2072  O   SER A 281     4793   4390   4220    835    282    141       O  
ATOM   2073  CB  SER A 281     -14.801   0.091  12.704  1.00 35.53           C  
ANISOU 2073  CB  SER A 281     4902   4498   4099   1059    222    274       C  
ATOM   2074  OG  SER A 281     -15.345  -1.223  12.729  1.00 36.09           O  
ANISOU 2074  OG  SER A 281     5091   4437   4184   1105    277    351       O  
ATOM   2075  N   ALA A 282     -17.135  -0.120  10.446  1.00 34.02           N  
ANISOU 2075  N   ALA A 282     4807   4051   4068    818    339    243       N  
ATOM   2076  CA  ALA A 282     -17.604  -0.428   9.086  1.00 32.95           C  
ANISOU 2076  CA  ALA A 282     4703   3815   4000    753    363    204       C  
ATOM   2077  C   ALA A 282     -18.114   0.824   8.354  1.00 31.77           C  
ANISOU 2077  C   ALA A 282     4487   3707   3875    634    361    142       C  
ATOM   2078  O   ALA A 282     -18.071   0.876   7.132  1.00 31.61           O  
ANISOU 2078  O   ALA A 282     4464   3659   3887    605    367     90       O  
ATOM   2079  CB  ALA A 282     -18.682  -1.505   9.108  1.00 32.82           C  
ANISOU 2079  CB  ALA A 282     4796   3641   4031    721    393    264       C  
ATOM   2080  N   ASP A 283     -18.584   1.822   9.103  1.00 31.28           N  
ANISOU 2080  N   ASP A 283     4385   3710   3790    582    353    147       N  
ATOM   2081  CA  ASP A 283     -19.045   3.097   8.532  1.00 30.88           C  
ANISOU 2081  CA  ASP A 283     4277   3695   3760    482    350     94       C  
ATOM   2082  C   ASP A 283     -17.943   4.131   8.299  1.00 31.52           C  
ANISOU 2082  C   ASP A 283     4263   3882   3829    484    314     38       C  
ATOM   2083  O   ASP A 283     -18.162   5.085   7.557  1.00 30.66           O  
ANISOU 2083  O   ASP A 283     4113   3786   3747    407    317     -2       O  
ATOM   2084  CB  ASP A 283     -20.114   3.734   9.426  1.00 31.15           C  
ANISOU 2084  CB  ASP A 283     4320   3741   3775    434    362    124       C  
ATOM   2085  CG  ASP A 283     -21.269   2.800   9.719  1.00 32.02           C  
ANISOU 2085  CG  ASP A 283     4497   3756   3911    416    406    201       C  
ATOM   2086  OD1 ASP A 283     -21.753   2.134   8.794  1.00 34.00           O  
ANISOU 2086  OD1 ASP A 283     4778   3912   4226    369    417    201       O  
ATOM   2087  OD2 ASP A 283     -21.702   2.728  10.882  1.00 34.59           O1-
ANISOU 2087  OD2 ASP A 283     4845   4102   4194    448    430    265       O1-
ATOM   2088  N   TYR A 284     -16.791   3.994   8.960  1.00 33.07           N  
ANISOU 2088  N   TYR A 284     4418   4154   3991    567    278     42       N  
ATOM   2089  CA  TYR A 284     -15.714   4.976   8.804  1.00 33.01           C  
ANISOU 2089  CA  TYR A 284     4299   4248   3992    553    235     -2       C  
ATOM   2090  C   TYR A 284     -14.361   4.446   8.329  1.00 35.38           C  
ANISOU 2090  C   TYR A 284     4530   4605   4305    635    231      0       C  
ATOM   2091  O   TYR A 284     -13.473   5.252   8.055  1.00 36.59           O  
ANISOU 2091  O   TYR A 284     4570   4842   4486    609    205    -23       O  
ATOM   2092  CB  TYR A 284     -15.565   5.844  10.065  1.00 32.24           C  
ANISOU 2092  CB  TYR A 284     4176   4220   3852    548    168    -19       C  
ATOM   2093  CG  TYR A 284     -15.002   5.191  11.320  1.00 32.17           C  
ANISOU 2093  CG  TYR A 284     4186   4261   3775    659    122     12       C  
ATOM   2094  CD1 TYR A 284     -13.629   4.987  11.473  1.00 32.41           C  
ANISOU 2094  CD1 TYR A 284     4131   4379   3804    731     67      7       C  
ATOM   2095  CD2 TYR A 284     -15.832   4.853  12.379  1.00 30.92           C  
ANISOU 2095  CD2 TYR A 284     4121   4076   3548    699    133     53       C  
ATOM   2096  CE1 TYR A 284     -13.116   4.428  12.625  1.00 33.32           C  
ANISOU 2096  CE1 TYR A 284     4264   4548   3847    843     14     37       C  
ATOM   2097  CE2 TYR A 284     -15.332   4.291  13.537  1.00 31.81           C  
ANISOU 2097  CE2 TYR A 284     4262   4240   3583    812     92     89       C  
ATOM   2098  CZ  TYR A 284     -13.975   4.083  13.659  1.00 33.12           C  
ANISOU 2098  CZ  TYR A 284     4351   4488   3743    886     26     77       C  
ATOM   2099  OH  TYR A 284     -13.471   3.532  14.805  1.00 33.50           O  
ANISOU 2099  OH  TYR A 284     4427   4594   3704   1009    -24    114       O  
ATOM   2100  N   VAL A 285     -14.195   3.127   8.224  1.00 35.07           N  
ANISOU 2100  N   VAL A 285     4554   4518   4252    734    259     34       N  
ATOM   2101  CA  VAL A 285     -12.989   2.564   7.658  1.00 35.60           C  
ANISOU 2101  CA  VAL A 285     4564   4636   4327    833    271     38       C  
ATOM   2102  C   VAL A 285     -13.330   2.119   6.246  1.00 36.38           C  
ANISOU 2102  C   VAL A 285     4718   4655   4447    829    336     19       C  
ATOM   2103  O   VAL A 285     -14.285   1.376   6.040  1.00 36.00           O  
ANISOU 2103  O   VAL A 285     4793   4485   4398    820    357     23       O  
ATOM   2104  CB  VAL A 285     -12.459   1.358   8.461  1.00 36.82           C  
ANISOU 2104  CB  VAL A 285     4763   4786   4440    977    255     85       C  
ATOM   2105  CG1 VAL A 285     -11.139   0.863   7.874  1.00 37.82           C  
ANISOU 2105  CG1 VAL A 285     4812   4983   4574   1098    270     90       C  
ATOM   2106  CG2 VAL A 285     -12.267   1.710   9.928  1.00 37.42           C  
ANISOU 2106  CG2 VAL A 285     4812   4934   4469    996    183    104       C  
ATOM   2107  N   PHE A 286     -12.554   2.590   5.274  1.00 37.20           N  
ANISOU 2107  N   PHE A 286     4730   4832   4569    834    365      1       N  
ATOM   2108  CA  PHE A 286     -12.656   2.081   3.916  1.00 37.53           C  
ANISOU 2108  CA  PHE A 286     4831   4821   4606    871    426    -19       C  
ATOM   2109  C   PHE A 286     -12.014   0.708   3.894  1.00 37.95           C  
ANISOU 2109  C   PHE A 286     4943   4846   4631   1035    444     -4       C  
ATOM   2110  O   PHE A 286     -10.803   0.588   3.732  1.00 39.05           O  
ANISOU 2110  O   PHE A 286     4987   5087   4763   1139    464     12       O  
ATOM   2111  CB  PHE A 286     -11.958   3.005   2.913  1.00 37.61           C  
ANISOU 2111  CB  PHE A 286     4723   4932   4633    846    468    -25       C  
ATOM   2112  CG  PHE A 286     -12.682   4.298   2.667  1.00 36.21           C  
ANISOU 2112  CG  PHE A 286     4519   4752   4484    694    461    -40       C  
ATOM   2113  CD1 PHE A 286     -13.985   4.300   2.167  1.00 35.37           C  
ANISOU 2113  CD1 PHE A 286     4527   4541   4369    625    467    -67       C  
ATOM   2114  CD2 PHE A 286     -12.050   5.519   2.896  1.00 35.96           C  
ANISOU 2114  CD2 PHE A 286     4346   4819   4496    619    443    -25       C  
ATOM   2115  CE1 PHE A 286     -14.646   5.490   1.924  1.00 34.03           C  
ANISOU 2115  CE1 PHE A 286     4333   4371   4222    503    462    -76       C  
ATOM   2116  CE2 PHE A 286     -12.698   6.707   2.638  1.00 34.73           C  
ANISOU 2116  CE2 PHE A 286     4180   4646   4369    490    438    -36       C  
ATOM   2117  CZ  PHE A 286     -13.996   6.694   2.154  1.00 34.55           C  
ANISOU 2117  CZ  PHE A 286     4274   4524   4326    441    451    -61       C  
ATOM   2118  N   GLN A 287     -12.835  -0.325   4.067  1.00 39.21           N  
ANISOU 2118  N   GLN A 287     5255   4861   4780   1057    436     -5       N  
ATOM   2119  CA  GLN A 287     -12.358  -1.703   4.099  1.00 41.01           C  
ANISOU 2119  CA  GLN A 287     5573   5023   4986   1213    447      8       C  
ATOM   2120  C   GLN A 287     -12.216  -2.239   2.680  1.00 42.54           C  
ANISOU 2120  C   GLN A 287     5841   5164   5156   1289    494    -42       C  
ATOM   2121  O   GLN A 287     -12.960  -3.110   2.254  1.00 42.63           O  
ANISOU 2121  O   GLN A 287     6011   5019   5168   1297    487    -73       O  
ATOM   2122  CB  GLN A 287     -13.293  -2.581   4.940  1.00 40.04           C  
ANISOU 2122  CB  GLN A 287     5586   4752   4874   1195    418     40       C  
ATOM   2123  CG  GLN A 287     -13.389  -2.168   6.408  1.00 38.68           C  
ANISOU 2123  CG  GLN A 287     5360   4639   4696   1158    381     96       C  
ATOM   2124  CD  GLN A 287     -12.227  -2.616   7.314  1.00 39.10           C  
ANISOU 2124  CD  GLN A 287     5363   4779   4713   1306    358    144       C  
ATOM   2125  NE2 GLN A 287     -11.167  -3.196   6.752  1.00 39.52           N  
ANISOU 2125  NE2 GLN A 287     5394   4868   4753   1450    380    137       N  
ATOM   2126  OE1 GLN A 287     -12.303  -2.426   8.519  1.00 38.54           O  
ANISOU 2126  OE1 GLN A 287     5274   4749   4618   1300    321    188       O  
ATOM   2127  N   GLU A 288     -11.219  -1.721   1.968  1.00 45.55           N  
ANISOU 2127  N   GLU A 288     6107   5681   5518   1349    541    -47       N  
ATOM   2128  CA  GLU A 288     -10.870  -2.189   0.625  1.00 50.78           C  
ANISOU 2128  CA  GLU A 288     6830   6330   6134   1462    601    -88       C  
ATOM   2129  C   GLU A 288     -10.341  -3.614   0.701  1.00 50.34           C  
ANISOU 2129  C   GLU A 288     6883   6197   6045   1654    610    -90       C  
ATOM   2130  O   GLU A 288     -10.275  -4.313  -0.308  1.00 52.91           O  
ANISOU 2130  O   GLU A 288     7326   6455   6322   1766    644   -141       O  
ATOM   2131  CB  GLU A 288      -9.791  -1.291  -0.003  1.00 55.56           C  
ANISOU 2131  CB  GLU A 288     7258   7123   6729   1496    667    -63       C  
ATOM   2132  CG  GLU A 288     -10.197   0.168  -0.188  1.00 58.40           C  
ANISOU 2132  CG  GLU A 288     7513   7551   7124   1316    665    -56       C  
ATOM   2133  CD  GLU A 288     -11.094   0.383  -1.392  1.00 62.81           C  
ANISOU 2133  CD  GLU A 288     8180   8036   7647   1262    689   -107       C  
ATOM   2134  OE1 GLU A 288     -12.236   0.874  -1.209  1.00 65.59           O  
ANISOU 2134  OE1 GLU A 288     8580   8313   8026   1113    640   -128       O  
ATOM   2135  OE2 GLU A 288     -10.648   0.064  -2.518  1.00 65.41           O1-
ANISOU 2135  OE2 GLU A 288     8545   8392   7913   1381    757   -125       O1-
ATOM   2136  N   SER A 289      -9.908  -4.001   1.901  1.00 47.63           N  
ANISOU 2136  N   SER A 289     6502   5872   5721   1705    577    -34       N  
ATOM   2137  CA  SER A 289      -9.516  -5.355   2.224  1.00 45.87           C  
ANISOU 2137  CA  SER A 289     6393   5557   5477   1879    573    -20       C  
ATOM   2138  C   SER A 289      -9.800  -5.592   3.713  1.00 43.75           C  
ANISOU 2138  C   SER A 289     6134   5251   5238   1840    513     43       C  
ATOM   2139  O   SER A 289     -10.177  -4.666   4.420  1.00 41.99           O  
ANISOU 2139  O   SER A 289     5818   5096   5040   1696    479     66       O  
ATOM   2140  CB  SER A 289      -8.025  -5.498   1.907  1.00 45.69           C  
ANISOU 2140  CB  SER A 289     6251   5691   5418   2075    630      3       C  
ATOM   2141  OG  SER A 289      -7.498  -6.706   2.393  1.00 45.66           O  
ANISOU 2141  OG  SER A 289     6330   5623   5393   2262    624     31       O  
ATOM   2142  N   TYR A 290      -9.640  -6.831   4.178  1.00 43.88           N  
ANISOU 2142  N   TYR A 290     6274   5155   5243   1977    503     73       N  
ATOM   2143  CA  TYR A 290      -9.536  -7.124   5.619  1.00 43.02           C  
ANISOU 2143  CA  TYR A 290     6154   5052   5137   2003    460    154       C  
ATOM   2144  C   TYR A 290      -8.197  -7.783   5.907  1.00 42.01           C  
ANISOU 2144  C   TYR A 290     5978   5010   4972   2233    470    196       C  
ATOM   2145  O   TYR A 290      -8.033  -8.482   6.897  1.00 41.40           O  
ANISOU 2145  O   TYR A 290     5955   4893   4883   2324    441    263       O  
ATOM   2146  CB  TYR A 290     -10.705  -7.995   6.084  1.00 44.08           C  
ANISOU 2146  CB  TYR A 290     6483   4963   5303   1942    438    181       C  
ATOM   2147  CG  TYR A 290     -12.007  -7.242   6.079  1.00 44.68           C  
ANISOU 2147  CG  TYR A 290     6562   4992   5420   1715    422    164       C  
ATOM   2148  CD1 TYR A 290     -12.760  -7.130   4.909  1.00 44.93           C  
ANISOU 2148  CD1 TYR A 290     6660   4932   5477   1619    430     86       C  
ATOM   2149  CD2 TYR A 290     -12.479  -6.614   7.233  1.00 44.92           C  
ANISOU 2149  CD2 TYR A 290     6529   5082   5454   1611    397    223       C  
ATOM   2150  CE1 TYR A 290     -13.954  -6.427   4.888  1.00 44.53           C  
ANISOU 2150  CE1 TYR A 290     6600   4850   5467   1422    413     74       C  
ATOM   2151  CE2 TYR A 290     -13.677  -5.904   7.226  1.00 44.60           C  
ANISOU 2151  CE2 TYR A 290     6486   5009   5450   1421    391    211       C  
ATOM   2152  CZ  TYR A 290     -14.412  -5.816   6.048  1.00 44.67           C  
ANISOU 2152  CZ  TYR A 290     6547   4928   5496   1325    399    140       C  
ATOM   2153  OH  TYR A 290     -15.597  -5.115   6.018  1.00 43.95           O  
ANISOU 2153  OH  TYR A 290     6442   4813   5443   1147    391    132       O  
ATOM   2154  N   SER A 291      -7.224  -7.518   5.045  1.00 41.67           N  
ANISOU 2154  N   SER A 291     5823   5099   4910   2333    516    166       N  
ATOM   2155  CA  SER A 291      -5.945  -8.200   5.103  1.00 42.49           C  
ANISOU 2155  CA  SER A 291     5876   5289   4980   2574    540    202       C  
ATOM   2156  C   SER A 291      -5.057  -7.616   6.194  1.00 42.19           C  
ANISOU 2156  C   SER A 291     5629   5456   4946   2596    488    271       C  
ATOM   2157  O   SER A 291      -4.948  -6.403   6.319  1.00 41.04           O  
ANISOU 2157  O   SER A 291     5309   5456   4827   2453    464    266       O  
ATOM   2158  CB  SER A 291      -5.225  -8.120   3.753  1.00 42.68           C  
ANISOU 2158  CB  SER A 291     5841   5395   4977   2684    623    157       C  
ATOM   2159  OG  SER A 291      -3.935  -8.692   3.821  1.00 44.87           O  
ANISOU 2159  OG  SER A 291     6036   5785   5225   2927    654    201       O  
ATOM   2160  N   SER A 292      -4.422  -8.490   6.972  1.00 42.91           N  
ANISOU 2160  N   SER A 292     5745   5550   5009   2780    462    333       N  
ATOM   2161  CA  SER A 292      -3.357  -8.094   7.891  1.00 43.68           C  
ANISOU 2161  CA  SER A 292     5636   5860   5099   2854    403    393       C  
ATOM   2162  C   SER A 292      -2.088  -7.606   7.176  1.00 44.56           C  
ANISOU 2162  C   SER A 292     5513   6188   5226   2944    445    394       C  
ATOM   2163  O   SER A 292      -1.187  -7.076   7.818  1.00 45.37           O  
ANISOU 2163  O   SER A 292     5403   6489   5345   2967    386    437       O  
ATOM   2164  CB  SER A 292      -3.003  -9.260   8.824  1.00 44.53           C  
ANISOU 2164  CB  SER A 292     5846   5910   5163   3055    368    466       C  
ATOM   2165  OG  SER A 292      -2.530 -10.377   8.091  1.00 45.77           O  
ANISOU 2165  OG  SER A 292     6109   5982   5300   3276    437    464       O  
ATOM   2166  N   LYS A 293      -2.018  -7.803   5.864  1.00 44.70           N  
ANISOU 2166  N   LYS A 293     5571   6171   5239   3000    544    350       N  
ATOM   2167  CA  LYS A 293      -0.876  -7.401   5.058  1.00 46.39           C  
ANISOU 2167  CA  LYS A 293     5573   6585   5465   3098    615    365       C  
ATOM   2168  C   LYS A 293      -1.116  -6.100   4.273  1.00 44.96           C  
ANISOU 2168  C   LYS A 293     5265   6488   5327   2890    653    332       C  
ATOM   2169  O   LYS A 293      -0.235  -5.666   3.532  1.00 45.36           O  
ANISOU 2169  O   LYS A 293     5132   6706   5395   2947    726    357       O  
ATOM   2170  CB  LYS A 293      -0.544  -8.540   4.096  1.00 48.33           C  
ANISOU 2170  CB  LYS A 293     5958   6749   5654   3343    715    346       C  
ATOM   2171  CG  LYS A 293      -0.370  -9.892   4.784  1.00 50.39           C  
ANISOU 2171  CG  LYS A 293     6380   6890   5876   3557    684    378       C  
ATOM   2172  CD  LYS A 293      -0.891 -11.034   3.930  1.00 51.72           C  
ANISOU 2172  CD  LYS A 293     6836   6821   5994   3687    746    315       C  
ATOM   2173  CE  LYS A 293      -0.725 -12.383   4.615  1.00 53.00           C  
ANISOU 2173  CE  LYS A 293     7171   6837   6126   3898    715    355       C  
ATOM   2174  NZ  LYS A 293      -1.932 -12.755   5.381  1.00 51.92           N1+
ANISOU 2174  NZ  LYS A 293     7243   6470   6013   3748    641    356       N1+
ATOM   2175  N   LYS A 294      -2.279  -5.478   4.451  1.00 43.62           N  
ANISOU 2175  N   LYS A 294     5186   6210   5178   2660    608    289       N  
ATOM   2176  CA  LYS A 294      -2.621  -4.226   3.761  1.00 44.30           C  
ANISOU 2176  CA  LYS A 294     5175   6351   5303   2460    637    261       C  
ATOM   2177  C   LYS A 294      -3.080  -3.142   4.734  1.00 42.62           C  
ANISOU 2177  C   LYS A 294     4879   6171   5141   2236    535    262       C  
ATOM   2178  O   LYS A 294      -3.522  -3.435   5.853  1.00 41.34           O  
ANISOU 2178  O   LYS A 294     4800   5941   4965   2216    450    268       O  
ATOM   2179  CB  LYS A 294      -3.710  -4.474   2.718  1.00 44.41           C  
ANISOU 2179  CB  LYS A 294     5404   6187   5281   2408    696    190       C  
ATOM   2180  CG  LYS A 294      -3.309  -5.516   1.694  1.00 47.93           C  
ANISOU 2180  CG  LYS A 294     5963   6587   5662   2634    790    169       C  
ATOM   2181  CD  LYS A 294      -4.362  -5.689   0.621  1.00 49.18           C  
ANISOU 2181  CD  LYS A 294     6329   6578   5779   2577    827     86       C  
ATOM   2182  CE  LYS A 294      -3.845  -6.615  -0.469  1.00 52.90           C  
ANISOU 2182  CE  LYS A 294     6907   7023   6169   2819    919     53       C  
ATOM   2183  NZ  LYS A 294      -4.786  -6.626  -1.624  1.00 53.84           N1+
ANISOU 2183  NZ  LYS A 294     7208   7009   6237   2762    946    -35       N1+
ATOM   2184  N   LEU A 295      -2.963  -1.893   4.281  1.00 41.92           N  
ANISOU 2184  N   LEU A 295     4634   6184   5106   2080    549    259       N  
ATOM   2185  CA  LEU A 295      -3.378  -0.728   5.045  1.00 40.55           C  
ANISOU 2185  CA  LEU A 295     4386   6037   4984   1867    457    248       C  
ATOM   2186  C   LEU A 295      -4.651  -0.170   4.451  1.00 39.56           C  
ANISOU 2186  C   LEU A 295     4392   5780   4857   1698    485    195       C  
ATOM   2187  O   LEU A 295      -4.811  -0.128   3.219  1.00 38.62           O  
ANISOU 2187  O   LEU A 295     4308   5637   4727   1704    580    180       O  
ATOM   2188  CB  LEU A 295      -2.292   0.340   5.050  1.00 41.62           C  
ANISOU 2188  CB  LEU A 295     4242   6370   5200   1802    435    288       C  
ATOM   2189  CG  LEU A 295      -0.981  -0.098   5.707  1.00 44.52           C  
ANISOU 2189  CG  LEU A 295     4437   6895   5581   1958    386    345       C  
ATOM   2190  CD1 LEU A 295       0.107   0.930   5.444  1.00 46.46           C  
ANISOU 2190  CD1 LEU A 295     4387   7336   5930   1883    382    394       C  
ATOM   2191  CD2 LEU A 295      -1.156  -0.335   7.199  1.00 44.23           C  
ANISOU 2191  CD2 LEU A 295     4453   6836   5514   1964    245    335       C  
ATOM   2192  N   CYS A 296      -5.553   0.231   5.348  1.00 38.70           N  
ANISOU 2192  N   CYS A 296     4359   5594   4750   1564    403    169       N  
ATOM   2193  CA  CYS A 296      -6.866   0.749   5.002  1.00 38.28           C  
ANISOU 2193  CA  CYS A 296     4429   5417   4698   1406    415    124       C  
ATOM   2194  C   CYS A 296      -7.010   2.162   5.549  1.00 38.29           C  
ANISOU 2194  C   CYS A 296     4320   5478   4749   1227    346    113       C  
ATOM   2195  O   CYS A 296      -6.645   2.433   6.704  1.00 37.20           O  
ANISOU 2195  O   CYS A 296     4114   5404   4616   1217    252    121       O  
ATOM   2196  CB  CYS A 296      -7.962  -0.162   5.567  1.00 37.81           C  
ANISOU 2196  CB  CYS A 296     4580   5191   4594   1423    392    110       C  
ATOM   2197  SG  CYS A 296      -8.285  -1.605   4.519  1.00 38.78           S  
ANISOU 2197  SG  CYS A 296     4893   5166   4675   1563    473     92       S  
ATOM   2198  N   THR A 297      -7.534   3.055   4.710  1.00 37.37           N  
ANISOU 2198  N   THR A 297     4199   5338   4663   1097    388     92       N  
ATOM   2199  CA  THR A 297      -7.702   4.452   5.069  1.00 37.70           C  
ANISOU 2199  CA  THR A 297     4153   5413   4758    928    331     78       C  
ATOM   2200  C   THR A 297      -9.052   4.618   5.735  1.00 36.41           C  
ANISOU 2200  C   THR A 297     4139   5129   4563    841    287     39       C  
ATOM   2201  O   THR A 297      -9.952   3.799   5.540  1.00 36.16           O  
ANISOU 2201  O   THR A 297     4264   4984   4488    876    322     29       O  
ATOM   2202  CB  THR A 297      -7.622   5.384   3.832  1.00 37.68           C  
ANISOU 2202  CB  THR A 297     4074   5437   4803    836    405     88       C  
ATOM   2203  CG2 THR A 297      -6.287   5.248   3.108  1.00 39.09           C  
ANISOU 2203  CG2 THR A 297     4089   5750   5013    928    473    145       C  
ATOM   2204  OG1 THR A 297      -8.666   5.059   2.912  1.00 38.34           O  
ANISOU 2204  OG1 THR A 297     4317   5409   4842    833    475     63       O  
ATOM   2205  N   LEU A 298      -9.182   5.683   6.519  1.00 37.22           N  
ANISOU 2205  N   LEU A 298     4192   5256   4692    728    207     17       N  
ATOM   2206  CA  LEU A 298     -10.437   6.041   7.166  1.00 36.97           C  
ANISOU 2206  CA  LEU A 298     4284   5131   4630    649    173    -15       C  
ATOM   2207  C   LEU A 298     -11.130   7.156   6.396  1.00 35.92           C  
ANISOU 2207  C   LEU A 298     4155   4952   4537    512    204    -38       C  
ATOM   2208  O   LEU A 298     -10.474   7.993   5.778  1.00 37.82           O  
ANISOU 2208  O   LEU A 298     4279   5250   4840    449    215    -30       O  
ATOM   2209  CB  LEU A 298     -10.196   6.504   8.603  1.00 39.31           C  
ANISOU 2209  CB  LEU A 298     4551   5478   4906    637     60    -34       C  
ATOM   2210  CG  LEU A 298      -9.395   5.620   9.576  1.00 41.62           C  
ANISOU 2210  CG  LEU A 298     4821   5840   5151    774      1     -9       C  
ATOM   2211  CD1 LEU A 298      -9.796   5.899  11.016  1.00 42.21           C  
ANISOU 2211  CD1 LEU A 298     4960   5917   5159    774    -92    -34       C  
ATOM   2212  CD2 LEU A 298      -9.569   4.142   9.289  1.00 43.45           C  
ANISOU 2212  CD2 LEU A 298     5153   6013   5341    905     75     32       C  
ATOM   2213  N   ALA A 299     -12.458   7.187   6.482  1.00 34.02           N  
ANISOU 2213  N   ALA A 299     4044   4612   4267    466    219    -57       N  
ATOM   2214  CA  ALA A 299     -13.284   8.222   5.859  1.00 32.94           C  
ANISOU 2214  CA  ALA A 299     3930   4426   4160    350    241    -77       C  
ATOM   2215  C   ALA A 299     -13.478   9.440   6.775  1.00 32.67           C  
ANISOU 2215  C   ALA A 299     3876   4398   4139    265    165   -111       C  
ATOM   2216  O   ALA A 299     -14.552  10.050   6.801  1.00 31.75           O  
ANISOU 2216  O   ALA A 299     3831   4215   4014    203    170   -131       O  
ATOM   2217  CB  ALA A 299     -14.630   7.631   5.447  1.00 31.89           C  
ANISOU 2217  CB  ALA A 299     3930   4190   3995    350    290    -78       C  
ATOM   2218  N   ILE A 300     -12.409   9.795   7.484  1.00 35.64           N  
ANISOU 2218  N   ILE A 300     4152   4852   4535    268     87   -120       N  
ATOM   2219  CA  ILE A 300     -12.347  10.903   8.428  1.00 37.59           C  
ANISOU 2219  CA  ILE A 300     4382   5108   4793    200    -12   -168       C  
ATOM   2220  C   ILE A 300     -11.001  11.580   8.186  1.00 39.21           C  
ANISOU 2220  C   ILE A 300     4420   5389   5087    143    -62   -163       C  
ATOM   2221  O   ILE A 300      -9.962  10.922   8.251  1.00 40.99           O  
ANISOU 2221  O   ILE A 300     4547   5702   5324    212    -76   -133       O  
ATOM   2222  CB  ILE A 300     -12.434  10.420   9.892  1.00 38.46           C  
ANISOU 2222  CB  ILE A 300     4554   5241   4817    283    -88   -189       C  
ATOM   2223  CG1 ILE A 300     -13.811   9.805  10.172  1.00 38.20           C  
ANISOU 2223  CG1 ILE A 300     4671   5133   4710    327    -26   -174       C  
ATOM   2224  CG2 ILE A 300     -12.159  11.572  10.861  1.00 39.67           C  
ANISOU 2224  CG2 ILE A 300     4688   5412   4971    227   -212   -255       C  
ATOM   2225  CD1 ILE A 300     -13.909   9.077  11.501  1.00 39.60           C  
ANISOU 2225  CD1 ILE A 300     4918   5336   4791    433    -67   -163       C  
ATOM   2226  N   HIS A 301     -11.032  12.874   7.868  1.00 40.64           N  
ANISOU 2226  N   HIS A 301     4566   5535   5341     19    -85   -183       N  
ATOM   2227  CA  HIS A 301      -9.834  13.645   7.494  1.00 42.24           C  
ANISOU 2227  CA  HIS A 301     4598   5792   5657    -67   -122   -161       C  
ATOM   2228  C   HIS A 301      -9.782  14.952   8.283  1.00 41.66           C  
ANISOU 2228  C   HIS A 301     4522   5674   5632   -179   -251   -228       C  
ATOM   2229  O   HIS A 301     -10.820  15.482   8.675  1.00 38.41           O  
ANISOU 2229  O   HIS A 301     4248   5172   5173   -199   -269   -280       O  
ATOM   2230  CB  HIS A 301      -9.874  13.999   5.996  1.00 43.66           C  
ANISOU 2230  CB  HIS A 301     4737   5951   5899   -124      0    -98       C  
ATOM   2231  CG  HIS A 301      -9.443  12.892   5.083  1.00 46.27           C  
ANISOU 2231  CG  HIS A 301     5023   6349   6206    -22    110    -33       C  
ATOM   2232  CD2 HIS A 301      -8.512  12.867   4.099  1.00 49.87           C  
ANISOU 2232  CD2 HIS A 301     5343   6882   6723    -18    189     39       C  
ATOM   2233  ND1 HIS A 301     -10.025  11.641   5.089  1.00 47.45           N  
ANISOU 2233  ND1 HIS A 301     5285   6484   6259    100    158    -39       N  
ATOM   2234  CE1 HIS A 301      -9.456  10.887   4.165  1.00 49.18           C  
ANISOU 2234  CE1 HIS A 301     5453   6760   6474    182    250     12       C  
ATOM   2235  NE2 HIS A 301      -8.538  11.607   3.547  1.00 50.16           N  
ANISOU 2235  NE2 HIS A 301     5424   6949   6684    120    277     63       N  
ATOM   2236  N   ALA A 302      -8.575  15.477   8.489  1.00 43.05           N  
ANISOU 2236  N   ALA A 302     4540   5910   5907   -249   -343   -226       N  
ATOM   2237  CA  ALA A 302      -8.408  16.829   9.015  1.00 44.86           C  
ANISOU 2237  CA  ALA A 302     4755   6075   6213   -382   -471   -289       C  
ATOM   2238  C   ALA A 302      -8.794  17.825   7.940  1.00 46.41           C  
ANISOU 2238  C   ALA A 302     4958   6176   6499   -501   -390   -250       C  
ATOM   2239  O   ALA A 302      -8.463  17.637   6.766  1.00 48.12           O  
ANISOU 2239  O   ALA A 302     5084   6427   6769   -515   -267   -155       O  
ATOM   2240  CB  ALA A 302      -6.980  17.077   9.446  1.00 46.88           C  
ANISOU 2240  CB  ALA A 302     4819   6419   6572   -440   -599   -289       C  
ATOM   2241  N   MET A 303      -9.517  18.865   8.336  1.00 48.11           N  
ANISOU 2241  N   MET A 303     5292   6270   6715   -570   -453   -319       N  
ATOM   2242  CA  MET A 303      -9.808  19.976   7.443  1.00 49.78           C  
ANISOU 2242  CA  MET A 303     5514   6377   7023   -690   -401   -284       C  
ATOM   2243  C   MET A 303     -10.000  21.233   8.264  1.00 49.19           C  
ANISOU 2243  C   MET A 303     5520   6182   6988   -781   -546   -382       C  
ATOM   2244  O   MET A 303     -10.984  21.372   8.995  1.00 45.90           O  
ANISOU 2244  O   MET A 303     5273   5701   6463   -715   -582   -466       O  
ATOM   2245  CB  MET A 303     -11.038  19.702   6.580  1.00 52.89           C  
ANISOU 2245  CB  MET A 303     6034   6724   7338   -628   -251   -246       C  
ATOM   2246  CG  MET A 303     -11.279  20.784   5.526  1.00 58.04           C  
ANISOU 2246  CG  MET A 303     6690   7280   8081   -734   -184   -188       C  
ATOM   2247  SD  MET A 303     -11.967  20.144   3.992  1.00 65.87           S  
ANISOU 2247  SD  MET A 303     7714   8297   9014   -664     10    -89       S  
ATOM   2248  CE  MET A 303     -10.527  19.295   3.336  1.00 66.20           C  
ANISOU 2248  CE  MET A 303     7554   8489   9106   -643     77      5       C  
ATOM   2249  N   ASP A 304      -9.030  22.134   8.158  1.00 50.17           N  
ANISOU 2249  N   ASP A 304     5518   6275   7270   -929   -629   -369       N  
ATOM   2250  CA  ASP A 304      -9.083  23.401   8.862  1.00 51.36           C  
ANISOU 2250  CA  ASP A 304     5743   6288   7482  -1033   -784   -467       C  
ATOM   2251  C   ASP A 304      -9.895  24.372   8.014  1.00 50.70           C  
ANISOU 2251  C   ASP A 304     5761   6056   7445  -1098   -695   -430       C  
ATOM   2252  O   ASP A 304      -9.405  24.923   7.027  1.00 50.98           O  
ANISOU 2252  O   ASP A 304     5689   6058   7620  -1216   -630   -328       O  
ATOM   2253  CB  ASP A 304      -7.672  23.905   9.146  1.00 53.17           C  
ANISOU 2253  CB  ASP A 304     5784   6540   7876  -1176   -929   -468       C  
ATOM   2254  CG  ASP A 304      -6.894  22.955  10.052  1.00 54.03           C  
ANISOU 2254  CG  ASP A 304     5797   6804   7927  -1093  -1034   -509       C  
ATOM   2255  OD1 ASP A 304      -7.400  22.624  11.143  1.00 51.81           O  
ANISOU 2255  OD1 ASP A 304     5657   6529   7496   -979  -1122   -619       O  
ATOM   2256  OD2 ASP A 304      -5.780  22.533   9.672  1.00 55.70           O1-
ANISOU 2256  OD2 ASP A 304     5789   7136   8236  -1130  -1021   -423       O1-
ATOM   2257  N   ILE A 305     -11.159  24.537   8.388  1.00 49.30           N  
ANISOU 2257  N   ILE A 305     5786   5800   7146  -1009   -681   -501       N  
ATOM   2258  CA  ILE A 305     -12.071  25.417   7.666  1.00 48.87           C  
ANISOU 2258  CA  ILE A 305     5846   5608   7113  -1039   -601   -473       C  
ATOM   2259  C   ILE A 305     -11.912  26.808   8.284  1.00 50.50           C  
ANISOU 2259  C   ILE A 305     6128   5647   7412  -1149   -757   -565       C  
ATOM   2260  O   ILE A 305     -12.055  26.947   9.497  1.00 51.44           O  
ANISOU 2260  O   ILE A 305     6347   5740   7455  -1099   -896   -699       O  
ATOM   2261  CB  ILE A 305     -13.517  24.899   7.749  1.00 46.38           C  
ANISOU 2261  CB  ILE A 305     5693   5299   6630   -883   -508   -497       C  
ATOM   2262  CG1 ILE A 305     -13.611  23.534   7.055  1.00 45.20           C  
ANISOU 2262  CG1 ILE A 305     5470   5292   6411   -796   -368   -407       C  
ATOM   2263  CG2 ILE A 305     -14.484  25.883   7.106  1.00 46.95           C  
ANISOU 2263  CG2 ILE A 305     5885   5232   6721   -901   -446   -476       C  
ATOM   2264  CD1 ILE A 305     -14.817  22.701   7.444  1.00 43.81           C  
ANISOU 2264  CD1 ILE A 305     5416   5153   6075   -646   -311   -438       C  
ATOM   2265  N   PRO A 306     -11.583  27.834   7.464  1.00 51.88           N  
ANISOU 2265  N   PRO A 306     6260   5704   7748  -1295   -738   -493       N  
ATOM   2266  CA  PRO A 306     -11.312  29.160   8.050  1.00 54.33           C  
ANISOU 2266  CA  PRO A 306     6638   5831   8170  -1418   -905   -583       C  
ATOM   2267  C   PRO A 306     -12.573  29.893   8.559  1.00 53.73           C  
ANISOU 2267  C   PRO A 306     6814   5604   7994  -1329   -935   -691       C  
ATOM   2268  O   PRO A 306     -13.689  29.497   8.209  1.00 49.51           O  
ANISOU 2268  O   PRO A 306     6377   5102   7332  -1195   -801   -662       O  
ATOM   2269  CB  PRO A 306     -10.669  29.930   6.888  1.00 54.55           C  
ANISOU 2269  CB  PRO A 306     6545   5780   8400  -1592   -839   -441       C  
ATOM   2270  CG  PRO A 306     -11.234  29.300   5.659  1.00 53.12           C  
ANISOU 2270  CG  PRO A 306     6343   5688   8152  -1508   -617   -301       C  
ATOM   2271  CD  PRO A 306     -11.468  27.851   5.991  1.00 51.49           C  
ANISOU 2271  CD  PRO A 306     6115   5671   7777  -1348   -568   -327       C  
ATOM   2272  N   PRO A 307     -12.397  30.951   9.383  1.00 57.61           N  
ANISOU 2272  N   PRO A 307     7411   5934   8544  -1398  -1115   -818       N  
ATOM   2273  CA  PRO A 307     -13.535  31.803   9.777  1.00 58.34           C  
ANISOU 2273  CA  PRO A 307     7748   5862   8557  -1311  -1138   -915       C  
ATOM   2274  C   PRO A 307     -14.134  32.570   8.584  1.00 58.02           C  
ANISOU 2274  C   PRO A 307     7756   5691   8596  -1351  -1004   -800       C  
ATOM   2275  O   PRO A 307     -13.417  32.812   7.617  1.00 58.96           O  
ANISOU 2275  O   PRO A 307     7734   5791   8877  -1499   -949   -667       O  
ATOM   2276  CB  PRO A 307     -12.922  32.789  10.790  1.00 61.13           C  
ANISOU 2276  CB  PRO A 307     8178   6057   8989  -1407  -1379  -1070       C  
ATOM   2277  CG  PRO A 307     -11.595  32.224  11.172  1.00 61.91           C  
ANISOU 2277  CG  PRO A 307     8078   6282   9163  -1508  -1495  -1076       C  
ATOM   2278  CD  PRO A 307     -11.135  31.402  10.004  1.00 60.79           C  
ANISOU 2278  CD  PRO A 307     7712   6294   9088  -1554  -1317   -884       C  
ATOM   2279  N   PRO A 308     -15.410  32.969   8.639  1.00 58.54           N  
ANISOU 2279  N   PRO A 308     8015   5674   8553  -1217   -948   -839       N  
ATOM   2280  CA  PRO A 308     -16.280  32.830   9.817  1.00 57.71           C  
ANISOU 2280  CA  PRO A 308     8083   5580   8261  -1037  -1006   -988       C  
ATOM   2281  C   PRO A 308     -16.977  31.466   9.982  1.00 54.09           C  
ANISOU 2281  C   PRO A 308     7594   5336   7618   -867   -885   -962       C  
ATOM   2282  O   PRO A 308     -17.447  31.172  11.081  1.00 53.66           O  
ANISOU 2282  O   PRO A 308     7646   5328   7413   -729   -938  -1073       O  
ATOM   2283  CB  PRO A 308     -17.324  33.931   9.589  1.00 58.09           C  
ANISOU 2283  CB  PRO A 308     8326   5441   8302   -975   -973  -1007       C  
ATOM   2284  CG  PRO A 308     -17.467  33.986   8.101  1.00 57.67           C  
ANISOU 2284  CG  PRO A 308     8183   5387   8341  -1038   -811   -826       C  
ATOM   2285  CD  PRO A 308     -16.122  33.615   7.515  1.00 58.63           C  
ANISOU 2285  CD  PRO A 308     8085   5580   8612  -1219   -815   -726       C  
ATOM   2286  N   THR A 309     -17.053  30.652   8.926  1.00 51.97           N  
ANISOU 2286  N   THR A 309     7195   5191   7360   -872   -728   -817       N  
ATOM   2287  CA  THR A 309     -17.704  29.336   9.016  1.00 50.71           C  
ANISOU 2287  CA  THR A 309     7005   5213   7047   -729   -620   -786       C  
ATOM   2288  C   THR A 309     -17.019  28.395  10.027  1.00 49.93           C  
ANISOU 2288  C   THR A 309     6842   5249   6878   -697   -704   -851       C  
ATOM   2289  O   THR A 309     -17.704  27.666  10.746  1.00 47.50           O  
ANISOU 2289  O   THR A 309     6597   5034   6416   -551   -677   -890       O  
ATOM   2290  CB  THR A 309     -17.791  28.641   7.637  1.00 51.16           C  
ANISOU 2290  CB  THR A 309     6937   5363   7136   -751   -457   -630       C  
ATOM   2291  CG2 THR A 309     -18.437  27.256   7.749  1.00 49.96           C  
ANISOU 2291  CG2 THR A 309     6761   5378   6844   -619   -364   -605       C  
ATOM   2292  OG1 THR A 309     -18.572  29.443   6.737  1.00 51.77           O  
ANISOU 2292  OG1 THR A 309     7089   5333   7248   -749   -376   -567       O  
ATOM   2293  N   GLY A 310     -15.685  28.427  10.083  1.00 50.59           N  
ANISOU 2293  N   GLY A 310     6798   5346   7077   -830   -804   -853       N  
ATOM   2294  CA  GLY A 310     -14.911  27.584  10.998  1.00 49.02           C  
ANISOU 2294  CA  GLY A 310     6524   5277   6823   -802   -899   -908       C  
ATOM   2295  C   GLY A 310     -14.161  28.380  12.053  1.00 51.75           C  
ANISOU 2295  C   GLY A 310     6915   5536   7210   -867  -1118  -1047       C  
ATOM   2296  O   GLY A 310     -14.297  29.606  12.100  1.00 54.41           O  
ANISOU 2296  O   GLY A 310     7358   5694   7619   -934  -1196  -1109       O  
ATOM   2297  N   PRO A 311     -13.362  27.719  12.905  1.00 51.20           N  
ANISOU 2297  N   PRO A 311     6774   5583   7096   -848  -1231  -1102       N  
ATOM   2298  CA  PRO A 311     -13.137  26.264  12.883  1.00 48.42           C  
ANISOU 2298  CA  PRO A 311     6304   5428   6664   -764  -1146  -1027       C  
ATOM   2299  C   PRO A 311     -14.411  25.455  13.113  1.00 44.87           C  
ANISOU 2299  C   PRO A 311     5972   5047   6027   -578  -1011  -1011       C  
ATOM   2300  O   PRO A 311     -15.275  25.862  13.890  1.00 44.03           O  
ANISOU 2300  O   PRO A 311     6042   4885   5801   -472  -1038  -1100       O  
ATOM   2301  CB  PRO A 311     -12.160  26.036  14.042  1.00 50.34           C  
ANISOU 2301  CB  PRO A 311     6506   5743   6877   -759  -1340  -1127       C  
ATOM   2302  CG  PRO A 311     -11.469  27.339  14.237  1.00 53.20           C  
ANISOU 2302  CG  PRO A 311     6872   5955   7386   -918  -1522  -1214       C  
ATOM   2303  CD  PRO A 311     -12.428  28.415  13.807  1.00 53.01           C  
ANISOU 2303  CD  PRO A 311     7007   5746   7388   -936  -1465  -1230       C  
ATOM   2304  N   THR A 312     -14.531  24.333  12.415  1.00 40.80           N  
ANISOU 2304  N   THR A 312     5359   4648   5493   -538   -863   -894       N  
ATOM   2305  CA  THR A 312     -15.734  23.523  12.502  1.00 38.31           C  
ANISOU 2305  CA  THR A 312     5131   4391   5032   -389   -730   -859       C  
ATOM   2306  C   THR A 312     -15.507  22.116  12.012  1.00 36.65           C  
ANISOU 2306  C   THR A 312     4805   4315   4805   -351   -625   -757       C  
ATOM   2307  O   THR A 312     -14.684  21.880  11.137  1.00 37.07           O  
ANISOU 2307  O   THR A 312     4715   4402   4968   -439   -595   -684       O  
ATOM   2308  CB  THR A 312     -16.898  24.148  11.693  1.00 36.99           C  
ANISOU 2308  CB  THR A 312     5047   4125   4880   -386   -614   -820       C  
ATOM   2309  CG2 THR A 312     -16.518  24.346  10.224  1.00 36.85           C  
ANISOU 2309  CG2 THR A 312     4914   4079   5008   -510   -532   -714       C  
ATOM   2310  OG1 THR A 312     -18.062  23.313  11.777  1.00 35.31           O  
ANISOU 2310  OG1 THR A 312     4894   3979   4543   -253   -491   -778       O  
ATOM   2311  N   TRP A 313     -16.277  21.190  12.567  1.00 35.79           N  
ANISOU 2311  N   TRP A 313     4764   4276   4556   -215   -561   -745       N  
ATOM   2312  CA  TRP A 313     -16.385  19.869  12.004  1.00 34.66           C  
ANISOU 2312  CA  TRP A 313     4550   4225   4394   -170   -443   -646       C  
ATOM   2313  C   TRP A 313     -17.258  19.998  10.781  1.00 33.61           C  
ANISOU 2313  C   TRP A 313     4423   4039   4306   -201   -311   -576       C  
ATOM   2314  O   TRP A 313     -18.077  20.916  10.679  1.00 31.72           O  
ANISOU 2314  O   TRP A 313     4272   3713   4068   -207   -297   -601       O  
ATOM   2315  CB  TRP A 313     -17.017  18.864  12.969  1.00 34.55           C  
ANISOU 2315  CB  TRP A 313     4613   4283   4231    -25   -411   -642       C  
ATOM   2316  CG  TRP A 313     -16.208  18.599  14.183  1.00 36.32           C  
ANISOU 2316  CG  TRP A 313     4842   4575   4383     32   -536   -701       C  
ATOM   2317  CD1 TRP A 313     -16.022  19.440  15.240  1.00 37.51           C  
ANISOU 2317  CD1 TRP A 313     5076   4699   4476     55   -673   -812       C  
ATOM   2318  CD2 TRP A 313     -15.478  17.405  14.486  1.00 37.01           C  
ANISOU 2318  CD2 TRP A 313     4856   4768   4436     89   -546   -658       C  
ATOM   2319  CE2 TRP A 313     -14.873  17.598  15.739  1.00 37.87           C  
ANISOU 2319  CE2 TRP A 313     5002   4920   4466    144   -694   -741       C  
ATOM   2320  CE3 TRP A 313     -15.275  16.188  13.817  1.00 36.89           C  
ANISOU 2320  CE3 TRP A 313     4759   4809   4445    109   -450   -561       C  
ATOM   2321  NE1 TRP A 313     -15.216  18.852  16.167  1.00 39.22           N  
ANISOU 2321  NE1 TRP A 313     5271   5008   4623    118   -774   -840       N  
ATOM   2322  CZ2 TRP A 313     -14.072  16.625  16.347  1.00 39.16           C  
ANISOU 2322  CZ2 TRP A 313     5113   5191   4574    220   -746   -720       C  
ATOM   2323  CZ3 TRP A 313     -14.481  15.213  14.428  1.00 36.86           C  
ANISOU 2323  CZ3 TRP A 313     4710   4900   4392    186   -495   -542       C  
ATOM   2324  CH2 TRP A 313     -13.886  15.444  15.675  1.00 38.41           C  
ANISOU 2324  CH2 TRP A 313     4934   5147   4512    241   -641   -616       C  
ATOM   2325  N   ALA A 314     -17.065  19.072   9.850  1.00 33.24           N  
ANISOU 2325  N   ALA A 314     4289   4047   4292   -210   -220   -490       N  
ATOM   2326  CA  ALA A 314     -17.897  18.980   8.675  1.00 32.65           C  
ANISOU 2326  CA  ALA A 314     4223   3942   4241   -223   -102   -424       C  
ATOM   2327  C   ALA A 314     -18.392  17.544   8.593  1.00 31.35           C  
ANISOU 2327  C   ALA A 314     4061   3842   4009   -140    -23   -372       C  
ATOM   2328  O   ALA A 314     -17.600  16.614   8.602  1.00 33.39           O  
ANISOU 2328  O   ALA A 314     4253   4165   4266   -119    -25   -348       O  
ATOM   2329  CB  ALA A 314     -17.112  19.386   7.425  1.00 33.90           C  
ANISOU 2329  CB  ALA A 314     4282   4085   4513   -325    -75   -372       C  
ATOM   2330  N   LEU A 315     -19.704  17.369   8.574  1.00 30.71           N  
ANISOU 2330  N   LEU A 315     4054   3737   3876    -91     41   -355       N  
ATOM   2331  CA  LEU A 315     -20.310  16.061   8.421  1.00 30.32           C  
ANISOU 2331  CA  LEU A 315     4009   3724   3784    -34    113   -300       C  
ATOM   2332  C   LEU A 315     -20.653  15.892   6.954  1.00 29.25           C  
ANISOU 2332  C   LEU A 315     3844   3566   3700    -78    183   -252       C  
ATOM   2333  O   LEU A 315     -21.652  16.411   6.484  1.00 29.19           O  
ANISOU 2333  O   LEU A 315     3872   3517   3698    -88    217   -241       O  
ATOM   2334  CB  LEU A 315     -21.542  15.933   9.313  1.00 30.28           C  
ANISOU 2334  CB  LEU A 315     4085   3717   3701     40    141   -298       C  
ATOM   2335  CG  LEU A 315     -21.248  16.167  10.801  1.00 31.25           C  
ANISOU 2335  CG  LEU A 315     4259   3868   3744    106     73   -351       C  
ATOM   2336  CD1 LEU A 315     -22.541  16.071  11.596  1.00 31.17           C  
ANISOU 2336  CD1 LEU A 315     4327   3866   3650    194    128   -332       C  
ATOM   2337  CD2 LEU A 315     -20.209  15.182  11.329  1.00 32.19           C  
ANISOU 2337  CD2 LEU A 315     4341   4051   3838    140     34   -343       C  
ATOM   2338  N   GLY A 316     -19.776  15.194   6.235  1.00 29.33           N  
ANISOU 2338  N   GLY A 316     3791   3610   3741    -91    199   -224       N  
ATOM   2339  CA  GLY A 316     -19.915  14.990   4.802  1.00 28.90           C  
ANISOU 2339  CA  GLY A 316     3717   3545   3717   -117    259   -185       C  
ATOM   2340  C   GLY A 316     -20.474  13.633   4.462  1.00 27.78           C  
ANISOU 2340  C   GLY A 316     3602   3409   3543    -68    301   -158       C  
ATOM   2341  O   GLY A 316     -21.274  13.083   5.222  1.00 27.26           O  
ANISOU 2341  O   GLY A 316     3579   3333   3443    -32    303   -154       O  
ATOM   2342  N   ALA A 317     -20.050  13.091   3.319  1.00 27.29           N  
ANISOU 2342  N   ALA A 317     3517   3358   3492    -65    337   -136       N  
ATOM   2343  CA  ALA A 317     -20.677  11.882   2.773  1.00 27.71           C  
ANISOU 2343  CA  ALA A 317     3614   3391   3521    -28    365   -123       C  
ATOM   2344  C   ALA A 317     -20.599  10.678   3.712  1.00 28.05           C  
ANISOU 2344  C   ALA A 317     3679   3436   3542     25    354   -118       C  
ATOM   2345  O   ALA A 317     -21.524   9.870   3.757  1.00 27.34           O  
ANISOU 2345  O   ALA A 317     3637   3303   3444     35    363   -104       O  
ATOM   2346  CB  ALA A 317     -20.094  11.535   1.410  1.00 28.22           C  
ANISOU 2346  CB  ALA A 317     3667   3471   3583    -13    401   -113       C  
ATOM   2347  N   THR A 318     -19.497  10.557   4.452  1.00 28.27           N  
ANISOU 2347  N   THR A 318     3667   3511   3564     57    330   -123       N  
ATOM   2348  CA  THR A 318     -19.354   9.487   5.455  1.00 28.39           C  
ANISOU 2348  CA  THR A 318     3708   3531   3548    122    317   -109       C  
ATOM   2349  C   THR A 318     -20.536   9.479   6.426  1.00 27.63           C  
ANISOU 2349  C   THR A 318     3666   3405   3427    122    317    -94       C  
ATOM   2350  O   THR A 318     -21.146   8.440   6.662  1.00 26.74           O  
ANISOU 2350  O   THR A 318     3598   3254   3306    149    339    -59       O  
ATOM   2351  CB  THR A 318     -18.028   9.629   6.230  1.00 28.26           C  
ANISOU 2351  CB  THR A 318     3629   3584   3523    158    273   -119       C  
ATOM   2352  CG2 THR A 318     -17.746   8.403   7.060  1.00 29.16           C  
ANISOU 2352  CG2 THR A 318     3772   3706   3598    245    265    -94       C  
ATOM   2353  OG1 THR A 318     -16.955   9.801   5.301  1.00 28.01           O  
ANISOU 2353  OG1 THR A 318     3521   3593   3527    151    285   -119       O  
ATOM   2354  N   PHE A 319     -20.875  10.652   6.952  1.00 27.66           N  
ANISOU 2354  N   PHE A 319     3665   3421   3422     93    297   -116       N  
ATOM   2355  CA  PHE A 319     -22.010  10.781   7.857  1.00 28.24           C  
ANISOU 2355  CA  PHE A 319     3785   3482   3462    110    311    -98       C  
ATOM   2356  C   PHE A 319     -23.334  10.542   7.156  1.00 27.92           C  
ANISOU 2356  C   PHE A 319     3761   3394   3452     75    356    -66       C  
ATOM   2357  O   PHE A 319     -24.186   9.827   7.674  1.00 29.29           O  
ANISOU 2357  O   PHE A 319     3957   3552   3618     94    387    -17       O  
ATOM   2358  CB  PHE A 319     -22.028  12.158   8.530  1.00 28.62           C  
ANISOU 2358  CB  PHE A 319     3840   3548   3486    104    276   -143       C  
ATOM   2359  CG  PHE A 319     -22.944  12.234   9.714  1.00 28.29           C  
ANISOU 2359  CG  PHE A 319     3850   3517   3381    160    293   -126       C  
ATOM   2360  CD1 PHE A 319     -22.518  11.795  10.959  1.00 29.65           C  
ANISOU 2360  CD1 PHE A 319     4051   3731   3481    235    271   -121       C  
ATOM   2361  CD2 PHE A 319     -24.231  12.736   9.588  1.00 28.79           C  
ANISOU 2361  CD2 PHE A 319     3931   3558   3449    152    337   -108       C  
ATOM   2362  CE1 PHE A 319     -23.356  11.858  12.061  1.00 30.71           C  
ANISOU 2362  CE1 PHE A 319     4241   3888   3540    305    302    -95       C  
ATOM   2363  CE2 PHE A 319     -25.078  12.815  10.691  1.00 29.83           C  
ANISOU 2363  CE2 PHE A 319     4103   3715   3516    220    371    -82       C  
ATOM   2364  CZ  PHE A 319     -24.642  12.368  11.931  1.00 30.19           C  
ANISOU 2364  CZ  PHE A 319     4186   3803   3480    298    358    -74       C  
ATOM   2365  N   ILE A 320     -23.488  11.128   5.974  1.00 29.65           N  
ANISOU 2365  N   ILE A 320     3961   3594   3708     24    358    -85       N  
ATOM   2366  CA  ILE A 320     -24.743  11.080   5.224  1.00 29.13           C  
ANISOU 2366  CA  ILE A 320     3902   3494   3672    -10    380    -63       C  
ATOM   2367  C   ILE A 320     -25.071   9.663   4.777  1.00 29.99           C  
ANISOU 2367  C   ILE A 320     4028   3562   3803    -14    387    -35       C  
ATOM   2368  O   ILE A 320     -26.244   9.274   4.763  1.00 28.92           O  
ANISOU 2368  O   ILE A 320     3893   3399   3696    -38    399      0       O  
ATOM   2369  CB  ILE A 320     -24.741  12.066   4.029  1.00 30.15           C  
ANISOU 2369  CB  ILE A 320     4017   3616   3820    -50    373    -88       C  
ATOM   2370  CG1 ILE A 320     -24.639  13.505   4.541  1.00 30.64           C  
ANISOU 2370  CG1 ILE A 320     4078   3689   3875    -53    362   -111       C  
ATOM   2371  CG2 ILE A 320     -26.009  11.918   3.182  1.00 30.28           C  
ANISOU 2371  CG2 ILE A 320     4038   3606   3861    -77    379    -68       C  
ATOM   2372  CD1 ILE A 320     -24.228  14.516   3.492  1.00 31.07           C  
ANISOU 2372  CD1 ILE A 320     4120   3731   3953    -91    357   -125       C  
ATOM   2373  N   ARG A 321     -24.043   8.890   4.416  1.00 30.40           N  
ANISOU 2373  N   ARG A 321     4091   3607   3850     10    378    -50       N  
ATOM   2374  CA  ARG A 321     -24.217   7.458   4.145  1.00 30.04           C  
ANISOU 2374  CA  ARG A 321     4084   3503   3824     20    377    -31       C  
ATOM   2375  C   ARG A 321     -24.932   6.730   5.269  1.00 29.80           C  
ANISOU 2375  C   ARG A 321     4070   3446   3804     27    395     28       C  
ATOM   2376  O   ARG A 321     -25.797   5.896   5.030  1.00 31.19           O  
ANISOU 2376  O   ARG A 321     4264   3557   4026     -8    395     60       O  
ATOM   2377  CB  ARG A 321     -22.870   6.762   3.909  1.00 30.24           C  
ANISOU 2377  CB  ARG A 321     4124   3535   3828     78    373    -52       C  
ATOM   2378  CG  ARG A 321     -22.391   6.809   2.475  1.00 30.80           C  
ANISOU 2378  CG  ARG A 321     4202   3605   3894     82    371    -92       C  
ATOM   2379  CD  ARG A 321     -21.303   5.782   2.212  1.00 30.35           C  
ANISOU 2379  CD  ARG A 321     4171   3540   3817    160    376   -104       C  
ATOM   2380  NE  ARG A 321     -20.034   6.152   2.819  1.00 30.73           N  
ANISOU 2380  NE  ARG A 321     4158   3669   3847    207    385    -97       N  
ATOM   2381  CZ  ARG A 321     -19.209   7.096   2.356  1.00 30.94           C  
ANISOU 2381  CZ  ARG A 321     4116   3767   3870    201    397   -109       C  
ATOM   2382  NH1 ARG A 321     -19.520   7.822   1.273  1.00 30.00           N1+
ANISOU 2382  NH1 ARG A 321     3993   3651   3753    159    413   -122       N1+
ATOM   2383  NH2 ARG A 321     -18.062   7.330   2.994  1.00 29.96           N  
ANISOU 2383  NH2 ARG A 321     3923   3714   3745    234    390   -100       N  
ATOM   2384  N   LYS A 322     -24.530   7.018   6.494  1.00 29.36           N  
ANISOU 2384  N   LYS A 322     4008   3441   3706     73    408     47       N  
ATOM   2385  CA  LYS A 322     -25.137   6.404   7.660  1.00 29.74           C  
ANISOU 2385  CA  LYS A 322     4074   3479   3743     99    440    119       C  
ATOM   2386  C   LYS A 322     -26.528   7.017   7.905  1.00 29.60           C  
ANISOU 2386  C   LYS A 322     4027   3474   3744     61    473    157       C  
ATOM   2387  O   LYS A 322     -27.501   6.294   8.154  1.00 29.30           O  
ANISOU 2387  O   LYS A 322     3983   3399   3749     36    506    231       O  
ATOM   2388  CB  LYS A 322     -24.231   6.607   8.877  1.00 29.51           C  
ANISOU 2388  CB  LYS A 322     4057   3514   3639    179    435    120       C  
ATOM   2389  CG  LYS A 322     -24.668   5.891  10.147  1.00 30.27           C  
ANISOU 2389  CG  LYS A 322     4187   3613   3700    232    476    206       C  
ATOM   2390  CD  LYS A 322     -24.548   4.394  10.011  1.00 30.84           C  
ANISOU 2390  CD  LYS A 322     4298   3605   3812    241    487    261       C  
ATOM   2391  CE  LYS A 322     -24.833   3.687  11.319  1.00 32.01           C  
ANISOU 2391  CE  LYS A 322     4485   3757   3920    303    534    362       C  
ATOM   2392  NZ  LYS A 322     -24.423   2.269  11.237  1.00 33.14           N1+
ANISOU 2392  NZ  LYS A 322     4682   3813   4096    328    535    410       N1+
ATOM   2393  N   PHE A 323     -26.606   8.343   7.829  1.00 29.15           N  
ANISOU 2393  N   PHE A 323     3947   3466   3663     60    465    112       N  
ATOM   2394  CA  PHE A 323     -27.843   9.072   8.138  1.00 29.47           C  
ANISOU 2394  CA  PHE A 323     3958   3531   3706     53    501    144       C  
ATOM   2395  C   PHE A 323     -28.383   9.872   6.956  1.00 28.60           C  
ANISOU 2395  C   PHE A 323     3817   3410   3638      0    479    108       C  
ATOM   2396  O   PHE A 323     -27.838  10.911   6.587  1.00 30.01           O  
ANISOU 2396  O   PHE A 323     4003   3605   3795      3    454     48       O  
ATOM   2397  CB  PHE A 323     -27.632   9.942   9.378  1.00 29.61           C  
ANISOU 2397  CB  PHE A 323     3999   3611   3638    130    516    132       C  
ATOM   2398  CG  PHE A 323     -27.213   9.143  10.584  1.00 31.06           C  
ANISOU 2398  CG  PHE A 323     4219   3816   3764    198    537    179       C  
ATOM   2399  CD1 PHE A 323     -28.132   8.330  11.248  1.00 32.19           C  
ANISOU 2399  CD1 PHE A 323     4357   3958   3913    215    605    283       C  
ATOM   2400  CD2 PHE A 323     -25.897   9.160  11.030  1.00 31.26           C  
ANISOU 2400  CD2 PHE A 323     4277   3866   3734    244    488    129       C  
ATOM   2401  CE1 PHE A 323     -27.747   7.566  12.340  1.00 33.22           C  
ANISOU 2401  CE1 PHE A 323     4531   4107   3982    287    632    341       C  
ATOM   2402  CE2 PHE A 323     -25.508   8.404  12.124  1.00 31.87           C  
ANISOU 2402  CE2 PHE A 323     4393   3968   3748    319    500    176       C  
ATOM   2403  CZ  PHE A 323     -26.431   7.599  12.777  1.00 33.05           C  
ANISOU 2403  CZ  PHE A 323     4553   4111   3891    345    576    284       C  
ATOM   2404  N   TYR A 324     -29.450   9.350   6.357  1.00 27.14           N  
ANISOU 2404  N   TYR A 324     3596   3195   3518    -52    483    149       N  
ATOM   2405  CA  TYR A 324     -30.254  10.077   5.392  1.00 26.85           C  
ANISOU 2405  CA  TYR A 324     3523   3162   3515    -89    464    133       C  
ATOM   2406  C   TYR A 324     -30.599  11.438   5.999  1.00 27.95           C  
ANISOU 2406  C   TYR A 324     3653   3355   3611    -36    494    128       C  
ATOM   2407  O   TYR A 324     -31.058  11.513   7.145  1.00 28.15           O  
ANISOU 2407  O   TYR A 324     3671   3416   3606     14    546    175       O  
ATOM   2408  CB  TYR A 324     -31.532   9.285   5.087  1.00 27.67           C  
ANISOU 2408  CB  TYR A 324     3572   3242   3700   -147    462    197       C  
ATOM   2409  CG  TYR A 324     -32.418   9.848   3.985  1.00 27.79           C  
ANISOU 2409  CG  TYR A 324     3540   3264   3754   -185    422    182       C  
ATOM   2410  CD1 TYR A 324     -33.197  10.980   4.208  1.00 28.97           C  
ANISOU 2410  CD1 TYR A 324     3644   3471   3892   -149    451    203       C  
ATOM   2411  CD2 TYR A 324     -32.529   9.209   2.741  1.00 27.19           C  
ANISOU 2411  CD2 TYR A 324     3472   3137   3721   -246    350    149       C  
ATOM   2412  CE1 TYR A 324     -34.029  11.488   3.224  1.00 28.50           C  
ANISOU 2412  CE1 TYR A 324     3539   3424   3865   -171    411    198       C  
ATOM   2413  CE2 TYR A 324     -33.362   9.713   1.748  1.00 27.96           C  
ANISOU 2413  CE2 TYR A 324     3529   3249   3842   -272    302    137       C  
ATOM   2414  CZ  TYR A 324     -34.098  10.858   1.989  1.00 27.90           C  
ANISOU 2414  CZ  TYR A 324     3467   3306   3826   -234    333    166       C  
ATOM   2415  OH  TYR A 324     -34.917  11.371   1.018  1.00 27.11           O  
ANISOU 2415  OH  TYR A 324     3325   3228   3747   -246    281    160       O  
ATOM   2416  N   THR A 325     -30.397  12.495   5.217  1.00 27.40           N  
ANISOU 2416  N   THR A 325     3593   3284   3532    -40    465     76       N  
ATOM   2417  CA  THR A 325     -30.402  13.857   5.720  1.00 28.20           C  
ANISOU 2417  CA  THR A 325     3716   3408   3591     12    478     50       C  
ATOM   2418  C   THR A 325     -31.431  14.714   4.995  1.00 27.85           C  
ANISOU 2418  C   THR A 325     3640   3368   3570     14    478     61       C  
ATOM   2419  O   THR A 325     -31.430  14.746   3.771  1.00 27.64           O  
ANISOU 2419  O   THR A 325     3606   3322   3574    -29    441     48       O  
ATOM   2420  CB  THR A 325     -29.009  14.486   5.540  1.00 28.28           C  
ANISOU 2420  CB  THR A 325     3773   3398   3574      7    441    -17       C  
ATOM   2421  CG2 THR A 325     -28.942  15.857   6.180  1.00 28.65           C  
ANISOU 2421  CG2 THR A 325     3858   3444   3584     54    439    -54       C  
ATOM   2422  OG1 THR A 325     -28.032  13.633   6.153  1.00 29.86           O  
ANISOU 2422  OG1 THR A 325     3988   3603   3752     12    434    -25       O  
ATOM   2423  N   GLU A 326     -32.288  15.403   5.753  1.00 27.37           N  
ANISOU 2423  N   GLU A 326     3568   3341   3488     80    520     87       N  
ATOM   2424  CA  GLU A 326     -33.218  16.384   5.199  1.00 29.28           C  
ANISOU 2424  CA  GLU A 326     3787   3592   3745    110    522     98       C  
ATOM   2425  C   GLU A 326     -32.814  17.794   5.640  1.00 29.59           C  
ANISOU 2425  C   GLU A 326     3902   3606   3732    176    522     44       C  
ATOM   2426  O   GLU A 326     -32.652  18.054   6.825  1.00 30.95           O  
ANISOU 2426  O   GLU A 326     4119   3791   3850    242    549     27       O  
ATOM   2427  CB  GLU A 326     -34.650  16.070   5.633  1.00 31.15           C  
ANISOU 2427  CB  GLU A 326     3938   3888   4009    144    573    180       C  
ATOM   2428  CG  GLU A 326     -35.714  17.008   5.067  1.00 32.43           C  
ANISOU 2428  CG  GLU A 326     4056   4074   4190    189    575    201       C  
ATOM   2429  CD  GLU A 326     -37.101  16.602   5.505  1.00 34.25           C  
ANISOU 2429  CD  GLU A 326     4171   4379   4460    219    629    295       C  
ATOM   2430  OE1 GLU A 326     -37.761  15.841   4.760  1.00 37.33           O  
ANISOU 2430  OE1 GLU A 326     4469   4784   4930    143    594    341       O  
ATOM   2431  OE2 GLU A 326     -37.519  17.008   6.605  1.00 33.80           O1-
ANISOU 2431  OE2 GLU A 326     4116   4369   4357    319    706    326       O1-
ATOM   2432  N   PHE A 327     -32.644  18.689   4.671  1.00 29.60           N  
ANISOU 2432  N   PHE A 327     3931   3566   3750    161    488     17       N  
ATOM   2433  CA  PHE A 327     -32.313  20.093   4.918  1.00 29.33           C  
ANISOU 2433  CA  PHE A 327     3976   3480   3688    210    479    -30       C  
ATOM   2434  C   PHE A 327     -33.604  20.869   4.811  1.00 29.09           C  
ANISOU 2434  C   PHE A 327     3929   3465   3656    293    508      4       C  
ATOM   2435  O   PHE A 327     -34.249  20.842   3.771  1.00 30.67           O  
ANISOU 2435  O   PHE A 327     4077   3680   3893    275    496     44       O  
ATOM   2436  CB  PHE A 327     -31.276  20.589   3.907  1.00 29.09           C  
ANISOU 2436  CB  PHE A 327     3982   3385   3684    139    434    -60       C  
ATOM   2437  CG  PHE A 327     -29.956  19.885   4.028  1.00 28.41           C  
ANISOU 2437  CG  PHE A 327     3898   3294   3601     72    410    -90       C  
ATOM   2438  CD1 PHE A 327     -29.735  18.677   3.373  1.00 27.99           C  
ANISOU 2438  CD1 PHE A 327     3796   3273   3566     18    407    -66       C  
ATOM   2439  CD2 PHE A 327     -28.950  20.398   4.834  1.00 27.76           C  
ANISOU 2439  CD2 PHE A 327     3867   3176   3502     69    383   -146       C  
ATOM   2440  CE1 PHE A 327     -28.522  18.013   3.505  1.00 27.13           C  
ANISOU 2440  CE1 PHE A 327     3686   3165   3455    -23    392    -89       C  
ATOM   2441  CE2 PHE A 327     -27.744  19.738   4.974  1.00 26.87           C  
ANISOU 2441  CE2 PHE A 327     3738   3073   3395     16    359   -167       C  
ATOM   2442  CZ  PHE A 327     -27.533  18.542   4.311  1.00 26.56           C  
ANISOU 2442  CZ  PHE A 327     3647   3072   3371    -23    370   -134       C  
ATOM   2443  N   ASP A 328     -33.981  21.538   5.899  1.00 28.44           N  
ANISOU 2443  N   ASP A 328     3893   3387   3525    396    542    -12       N  
ATOM   2444  CA  ASP A 328     -35.301  22.149   6.044  1.00 28.55           C  
ANISOU 2444  CA  ASP A 328     3881   3438   3528    507    589     29       C  
ATOM   2445  C   ASP A 328     -35.158  23.670   6.109  1.00 28.94           C  
ANISOU 2445  C   ASP A 328     4044   3399   3550    584    572    -26       C  
ATOM   2446  O   ASP A 328     -34.809  24.235   7.148  1.00 28.37           O  
ANISOU 2446  O   ASP A 328     4069   3291   3419    654    575    -88       O  
ATOM   2447  CB  ASP A 328     -35.967  21.573   7.307  1.00 29.01           C  
ANISOU 2447  CB  ASP A 328     3899   3582   3539    589    663     68       C  
ATOM   2448  CG  ASP A 328     -37.317  22.179   7.616  1.00 29.24           C  
ANISOU 2448  CG  ASP A 328     3888   3669   3550    726    730    120       C  
ATOM   2449  OD1 ASP A 328     -37.694  23.218   7.047  1.00 30.37           O  
ANISOU 2449  OD1 ASP A 328     4062   3773   3702    781    714    108       O  
ATOM   2450  OD2 ASP A 328     -38.012  21.619   8.477  1.00 29.48           O1-
ANISOU 2450  OD2 ASP A 328     3855   3790   3555    789    807    182       O1-
ATOM   2451  N   ARG A 329     -35.444  24.324   4.988  1.00 29.16           N  
ANISOU 2451  N   ARG A 329     4071   3387   3618    575    548     -5       N  
ATOM   2452  CA  ARG A 329     -35.433  25.786   4.919  1.00 30.06           C  
ANISOU 2452  CA  ARG A 329     4297   3403   3722    650    533    -42       C  
ATOM   2453  C   ARG A 329     -36.663  26.471   5.542  1.00 30.68           C  
ANISOU 2453  C   ARG A 329     4387   3513   3758    822    589    -23       C  
ATOM   2454  O   ARG A 329     -36.593  27.650   5.900  1.00 30.36           O  
ANISOU 2454  O   ARG A 329     4469   3377   3688    911    581    -76       O  
ATOM   2455  CB  ARG A 329     -35.247  26.255   3.472  1.00 30.02           C  
ANISOU 2455  CB  ARG A 329     4297   3340   3768    588    494    -11       C  
ATOM   2456  CG  ARG A 329     -33.847  26.032   2.933  1.00 30.35           C  
ANISOU 2456  CG  ARG A 329     4366   3321   3841    448    449    -39       C  
ATOM   2457  CD  ARG A 329     -32.832  26.945   3.590  1.00 31.28           C  
ANISOU 2457  CD  ARG A 329     4604   3320   3961    433    417   -114       C  
ATOM   2458  NE  ARG A 329     -33.204  28.350   3.497  1.00 33.79           N  
ANISOU 2458  NE  ARG A 329     5023   3530   4284    515    412   -122       N  
ATOM   2459  CZ  ARG A 329     -33.002  29.132   2.434  1.00 35.30           C  
ANISOU 2459  CZ  ARG A 329     5255   3635   4520    483    397    -83       C  
ATOM   2460  NH1 ARG A 329     -32.435  28.658   1.316  1.00 35.73           N1+
ANISOU 2460  NH1 ARG A 329     5253   3712   4608    376    391    -31       N1+
ATOM   2461  NH2 ARG A 329     -33.379  30.403   2.483  1.00 37.03           N  
ANISOU 2461  NH2 ARG A 329     5580   3743   4743    571    392    -91       N  
ATOM   2462  N   ARG A 330     -37.784  25.760   5.667  1.00 30.41           N  
ANISOU 2462  N   ARG A 330     4223   3606   3725    873    645     52       N  
ATOM   2463  CA  ARG A 330     -38.948  26.333   6.360  1.00 31.33           C  
ANISOU 2463  CA  ARG A 330     4330   3777   3796   1052    716     81       C  
ATOM   2464  C   ARG A 330     -38.657  26.584   7.839  1.00 31.31           C  
ANISOU 2464  C   ARG A 330     4433   3762   3700   1154    756     15       C  
ATOM   2465  O   ARG A 330     -39.092  27.585   8.406  1.00 31.65           O  
ANISOU 2465  O   ARG A 330     4568   3771   3683   1314    786    -17       O  
ATOM   2466  CB  ARG A 330     -40.169  25.424   6.216  1.00 31.51           C  
ANISOU 2466  CB  ARG A 330     4162   3951   3856   1067    770    192       C  
ATOM   2467  CG  ARG A 330     -41.438  25.924   6.883  1.00 33.13           C  
ANISOU 2467  CG  ARG A 330     4320   4243   4024   1258    860    246       C  
ATOM   2468  CD  ARG A 330     -41.865  27.317   6.437  1.00 33.61           C  
ANISOU 2468  CD  ARG A 330     4462   4236   4071   1390    848    229       C  
ATOM   2469  NE  ARG A 330     -42.931  27.814   7.308  1.00 34.93           N  
ANISOU 2469  NE  ARG A 330     4608   4483   4181   1602    947    266       N
[truncated: 36,278 more chars]
