# Supplementary material for: Solvent-Site Prediction for Fragment Docking and Its Implication on Fragment-Based Drug Discovery
Source: J Chem Inf Model. 2025 Nov 24;65(23):12959–77. doi: 10.1021/acs.jcim.5c02352 (PMC12690578; doi:10.1021/acs.jcim.5c02352)
Supplement: Supplementary file 3 [file ci5c02352_si_003.zip › Frag2Lead_dataset/2016-04/rec-lead.pdb]

ATOM      1  N   ASN A   5     -48.160  22.374  -4.950  1.00 99.10           N  
ANISOU    1  N   ASN A   5     7891  15063  14698   1627   1869   2712       N  
ATOM      2  CA  ASN A   5     -47.949  21.256  -3.982  1.00100.27           C  
ANISOU    2  CA  ASN A   5     8096  15195  14806   1470   1934   2681       C  
ATOM      3  C   ASN A   5     -47.515  19.943  -4.668  1.00 99.26           C  
ANISOU    3  C   ASN A   5     7961  15040  14711   1026   1558   2581       C  
ATOM      4  O   ASN A   5     -48.257  18.954  -4.682  1.00102.61           O  
ANISOU    4  O   ASN A   5     8082  15608  15294    805   1459   2808       O  
ATOM      5  CB  ASN A   5     -49.203  21.057  -3.112  1.00102.82           C  
ANISOU    5  CB  ASN A   5     8053  15726  15284   1622   2220   3053       C  
ATOM      6  N   THR A   6     -46.310  19.952  -5.238  1.00 95.63           N  
ANISOU    6  N   THR A   6     7849  14389  14096    902   1356   2252       N  
ATOM      7  CA  THR A   6     -45.725  18.780  -5.912  1.00 93.80           C  
ANISOU    7  CA  THR A   6     7701  14085  13851    523   1025   2114       C  
ATOM      8  C   THR A   6     -44.365  18.397  -5.307  1.00 89.87           C  
ANISOU    8  C   THR A   6     7617  13378  13150    476   1052   1795       C  
ATOM      9  O   THR A   6     -43.756  19.180  -4.575  1.00 87.95           O  
ANISOU    9  O   THR A   6     7626  13029  12760    713   1266   1649       O  
ATOM     10  CB  THR A   6     -45.565  18.990  -7.443  1.00 94.09           C  
ANISOU   10  CB  THR A   6     7737  14104  13909    375    703   2050       C  
ATOM     11  CG2 THR A   6     -46.922  19.241  -8.127  1.00 97.19           C  
ANISOU   11  CG2 THR A   6     7696  14717  14513    368    615   2389       C  
ATOM     12  OG1 THR A   6     -44.676  20.087  -7.700  1.00 91.94           O  
ANISOU   12  OG1 THR A   6     7759  13687  13485    571    753   1816       O  
ATOM     13  N   THR A   7     -43.907  17.188  -5.622  1.00 87.93           N  
ANISOU   13  N   THR A   7     7447  13067  12896    169    826   1704       N  
ATOM     14  CA  THR A   7     -42.644  16.651  -5.109  1.00 84.53           C  
ANISOU   14  CA  THR A   7     7366  12452  12296    100    827   1441       C  
ATOM     15  C   THR A   7     -41.795  16.111  -6.269  1.00 81.57           C  
ANISOU   15  C   THR A   7     7173  11953  11866   -136    519   1248       C  
ATOM     16  O   THR A   7     -42.338  15.645  -7.273  1.00 84.97           O  
ANISOU   16  O   THR A   7     7445  12442  12398   -336    285   1347       O  
ATOM     17  CB  THR A   7     -42.894  15.604  -3.989  1.00 85.92           C  
ANISOU   17  CB  THR A   7     7488  12658  12497     11    946   1539       C  
ATOM     18  CG2 THR A   7     -43.473  14.279  -4.526  1.00 88.46           C  
ANISOU   18  CG2 THR A   7     7612  13038  12958   -326    709   1684       C  
ATOM     19  OG1 THR A   7     -41.682  15.346  -3.277  1.00 84.19           O  
ANISOU   19  OG1 THR A   7     7612  12273  12103     24   1007   1304       O  
ATOM     20  N   SER A   8     -40.472  16.195  -6.148  1.00 76.49           N  
ANISOU   20  N   SER A   8     6862  11138  11059   -108    519    987       N  
ATOM     21  CA  SER A   8     -39.586  15.819  -7.254  1.00 73.37           C  
ANISOU   21  CA  SER A   8     6658  10621  10596   -273    275    807       C  
ATOM     22  C   SER A   8     -38.209  15.308  -6.823  1.00 69.84           C  
ANISOU   22  C   SER A   8     6524  10006  10006   -309    285    587       C  
ATOM     23  O   SER A   8     -37.582  15.864  -5.925  1.00 68.27           O  
ANISOU   23  O   SER A   8     6473   9753   9712   -144    458    499       O  
ATOM     24  CB  SER A   8     -39.424  16.996  -8.214  1.00 73.43           C  
ANISOU   24  CB  SER A   8     6700  10622  10575   -150    215    746       C  
ATOM     25  OG  SER A   8     -38.578  16.647  -9.288  1.00 72.61           O  
ANISOU   25  OG  SER A   8     6785  10403  10397   -293      3    585       O  
ATOM     26  N   SER A   9     -37.733  14.267  -7.499  1.00 68.15           N  
ANISOU   26  N   SER A   9     6418   9700   9772   -524     93    509       N  
ATOM     27  CA  SER A   9     -36.454  13.652  -7.158  1.00 65.24           C  
ANISOU   27  CA  SER A   9     6318   9181   9286   -559     98    335       C  
ATOM     28  C   SER A   9     -35.400  13.702  -8.275  1.00 62.96           C  
ANISOU   28  C   SER A   9     6244   8770   8909   -594    -50    163       C  
ATOM     29  O   SER A   9     -35.734  13.674  -9.467  1.00 64.16           O  
ANISOU   29  O   SER A   9     6364   8928   9083   -688   -218    176       O  
ATOM     30  CB  SER A   9     -36.663  12.218  -6.665  1.00 65.57           C  
ANISOU   30  CB  SER A   9     6350   9197   9368   -746     67    398       C  
ATOM     31  OG  SER A   9     -36.935  11.340  -7.736  1.00 66.87           O  
ANISOU   31  OG  SER A   9     6519   9317   9569   -969   -158    415       O  
ATOM     32  N   VAL A  10     -34.135  13.792  -7.859  1.00 58.85           N  
ANISOU   32  N   VAL A  10     5935   8143   8280   -517     20     20       N  
ATOM     33  CA  VAL A  10     -32.981  13.661  -8.746  1.00 56.71           C  
ANISOU   33  CA  VAL A  10     5870   7751   7923   -540    -81   -124       C  
ATOM     34  C   VAL A  10     -32.265  12.336  -8.429  1.00 56.65           C  
ANISOU   34  C   VAL A  10     6013   7633   7877   -646    -97   -172       C  
ATOM     35  O   VAL A  10     -31.887  12.089  -7.273  1.00 56.19           O  
ANISOU   35  O   VAL A  10     5988   7561   7798   -606     19   -168       O  
ATOM     36  CB  VAL A  10     -31.996  14.853  -8.606  1.00 54.72           C  
ANISOU   36  CB  VAL A  10     5730   7468   7591   -366      1   -223       C  
ATOM     37  CG1 VAL A  10     -30.806  14.704  -9.551  1.00 52.28           C  
ANISOU   37  CG1 VAL A  10     5603   7051   7207   -383    -86   -337       C  
ATOM     38  CG2 VAL A  10     -32.705  16.172  -8.865  1.00 55.40           C  
ANISOU   38  CG2 VAL A  10     5695   7641   7711   -244     32   -173       C  
ATOM     39  N   ILE A  11     -32.097  11.492  -9.452  1.00 56.27           N  
ANISOU   39  N   ILE A  11     6075   7497   7808   -776   -241   -210       N  
ATOM     40  CA  ILE A  11     -31.338  10.239  -9.335  1.00 56.15           C  
ANISOU   40  CA  ILE A  11     6244   7346   7744   -854   -255   -262       C  
ATOM     41  C   ILE A  11     -29.841  10.571  -9.250  1.00 54.61           C  
ANISOU   41  C   ILE A  11     6208   7076   7462   -715   -177   -367       C  
ATOM     42  O   ILE A  11     -29.303  11.266 -10.128  1.00 54.67           O  
ANISOU   42  O   ILE A  11     6279   7067   7422   -642   -209   -430       O  
ATOM     43  CB  ILE A  11     -31.611   9.280 -10.534  1.00 57.38           C  
ANISOU   43  CB  ILE A  11     6520   7401   7878  -1024   -429   -278       C  
ATOM     44  CG1 ILE A  11     -33.101   8.885 -10.653  1.00 60.95           C  
ANISOU   44  CG1 ILE A  11     6799   7930   8427  -1206   -546   -146       C  
ATOM     45  CG2 ILE A  11     -30.703   8.052 -10.499  1.00 57.02           C  
ANISOU   45  CG2 ILE A  11     6713   7187   7763  -1063   -420   -343       C  
ATOM     46  CD1 ILE A  11     -33.792   8.364  -9.399  1.00 61.62           C  
ANISOU   46  CD1 ILE A  11     6725   8082   8603  -1268   -464    -22       C  
ATOM     47  N   LEU A  12     -29.172  10.082  -8.204  1.00 52.10           N  
ANISOU   47  N   LEU A  12     5947   6722   7127   -684    -81   -366       N  
ATOM     48  CA  LEU A  12     -27.728  10.292  -8.074  1.00 49.77           C  
ANISOU   48  CA  LEU A  12     5778   6365   6765   -571    -24   -429       C  
ATOM     49  C   LEU A  12     -26.919   9.051  -8.396  1.00 50.03           C  
ANISOU   49  C   LEU A  12     5985   6262   6760   -604    -38   -452       C  
ATOM     50  O   LEU A  12     -27.354   7.926  -8.128  1.00 52.10           O  
ANISOU   50  O   LEU A  12     6286   6466   7042   -709    -55   -419       O  
ATOM     51  CB  LEU A  12     -27.347  10.813  -6.686  1.00 48.66           C  
ANISOU   51  CB  LEU A  12     5593   6279   6614   -489     85   -403       C  
ATOM     52  CG  LEU A  12     -28.046  12.048  -6.114  1.00 48.50           C  
ANISOU   52  CG  LEU A  12     5452   6369   6606   -421    140   -379       C  
ATOM     53  CD1 LEU A  12     -27.723  12.180  -4.638  1.00 48.36           C  
ANISOU   53  CD1 LEU A  12     5456   6368   6549   -372    241   -353       C  
ATOM     54  CD2 LEU A  12     -27.654  13.308  -6.863  1.00 47.69           C  
ANISOU   54  CD2 LEU A  12     5361   6281   6478   -332    113   -432       C  
ATOM     55  N   THR A  13     -25.758   9.281  -9.004  1.00 48.80           N  
ANISOU   55  N   THR A  13     5936   6051   6552   -506    -21   -499       N  
ATOM     56  CA  THR A  13     -24.713   8.282  -9.177  1.00 49.55           C  
ANISOU   56  CA  THR A  13     6196   6023   6608   -469     16   -504       C  
ATOM     57  C   THR A  13     -23.745   8.372  -7.995  1.00 48.49           C  
ANISOU   57  C   THR A  13     6025   5917   6480   -388    102   -455       C  
ATOM     58  O   THR A  13     -23.396   9.472  -7.560  1.00 47.05           O  
ANISOU   58  O   THR A  13     5754   5822   6299   -328    121   -446       O  
ATOM     59  CB  THR A  13     -23.967   8.501 -10.514  1.00 49.87           C  
ANISOU   59  CB  THR A  13     6357   6001   6587   -388      6   -552       C  
ATOM     60  CG2 THR A  13     -22.697   7.638 -10.631  1.00 49.34           C  
ANISOU   60  CG2 THR A  13     6443   5820   6481   -290     90   -532       C  
ATOM     61  OG1 THR A  13     -24.844   8.171 -11.593  1.00 52.01           O  
ANISOU   61  OG1 THR A  13     6714   6217   6828   -483    -93   -596       O  
ATOM     62  N   ASN A  14     -23.337   7.207  -7.492  1.00 48.67           N  
ANISOU   62  N   ASN A  14     6135   5857   6501   -399    142   -416       N  
ATOM     63  CA  ASN A  14     -22.318   7.070  -6.450  1.00 48.09           C  
ANISOU   63  CA  ASN A  14     6047   5796   6429   -328    208   -349       C  
ATOM     64  C   ASN A  14     -21.018   6.564  -7.061  1.00 48.80           C  
ANISOU   64  C   ASN A  14     6246   5798   6499   -213    257   -319       C  
ATOM     65  O   ASN A  14     -20.913   5.395  -7.437  1.00 49.45           O  
ANISOU   65  O   ASN A  14     6472   5752   6564   -208    285   -317       O  
ATOM     66  CB  ASN A  14     -22.814   6.094  -5.367  1.00 49.48           C  
ANISOU   66  CB  ASN A  14     6229   5946   6623   -406    230   -299       C  
ATOM     67  CG  ASN A  14     -21.799   5.845  -4.253  1.00 49.25           C  
ANISOU   67  CG  ASN A  14     6199   5927   6587   -343    283   -217       C  
ATOM     68  ND2 ASN A  14     -22.146   4.941  -3.354  1.00 49.51           N  
ANISOU   68  ND2 ASN A  14     6255   5927   6628   -403    307   -166       N  
ATOM     69  OD1 ASN A  14     -20.736   6.460  -4.188  1.00 49.58           O  
ANISOU   69  OD1 ASN A  14     6209   6008   6618   -254    290   -184       O  
ATOM     70  N   TYR A  15     -20.033   7.449  -7.172  1.00 49.98           N  
ANISOU   70  N   TYR A  15     6332   6011   6648   -118    274   -287       N  
ATOM     71  CA  TYR A  15     -18.697   7.039  -7.564  1.00 50.87           C  
ANISOU   71  CA  TYR A  15     6496   6071   6758     11    343   -212       C  
ATOM     72  C   TYR A  15     -17.852   6.780  -6.320  1.00 51.74           C  
ANISOU   72  C   TYR A  15     6539   6220   6900     39    367    -93       C  
ATOM     73  O   TYR A  15     -17.466   7.713  -5.599  1.00 50.61           O  
ANISOU   73  O   TYR A  15     6278   6183   6769     23    323    -48       O  
ATOM     74  CB  TYR A  15     -18.042   8.048  -8.519  1.00 51.55           C  
ANISOU   74  CB  TYR A  15     6543   6203   6838     93    349   -208       C  
ATOM     75  CG  TYR A  15     -16.624   7.674  -8.923  1.00 54.32           C  
ANISOU   75  CG  TYR A  15     6915   6522   7201    245    444    -95       C  
ATOM     76  CD1 TYR A  15     -16.378   6.618  -9.814  1.00 56.19           C  
ANISOU   76  CD1 TYR A  15     7327   6623   7397    344    538    -98       C  
ATOM     77  CD2 TYR A  15     -15.526   8.371  -8.405  1.00 55.47           C  
ANISOU   77  CD2 TYR A  15     6911   6769   7393    291    442     32       C  
ATOM     78  CE1 TYR A  15     -15.082   6.274 -10.181  1.00 58.91           C  
ANISOU   78  CE1 TYR A  15     7684   6941   7756    517    659     30       C  
ATOM     79  CE2 TYR A  15     -14.230   8.036  -8.765  1.00 57.88           C  
ANISOU   79  CE2 TYR A  15     7194   7065   7731    437    537    176       C  
ATOM     80  CZ  TYR A  15     -14.010   6.989  -9.651  1.00 59.99           C  
ANISOU   80  CZ  TYR A  15     7623   7207   7964    566    662    178       C  
ATOM     81  OH  TYR A  15     -12.715   6.656  -9.997  1.00 63.56           O  
ANISOU   81  OH  TYR A  15     8045   7655   8450    745    789    344       O  
ATOM     82  N   MET A  16     -17.618   5.491  -6.072  1.00 53.90           N  
ANISOU   82  N   MET A  16     6907   6393   7175     72    425    -42       N  
ATOM     83  CA  MET A  16     -16.679   4.977  -5.060  1.00 56.33           C  
ANISOU   83  CA  MET A  16     7173   6716   7513    126    457     96       C  
ATOM     84  C   MET A  16     -16.853   5.487  -3.619  1.00 56.15           C  
ANISOU   84  C   MET A  16     7044   6800   7489     32    387    133       C  
ATOM     85  O   MET A  16     -15.871   5.567  -2.867  1.00 56.73           O  
ANISOU   85  O   MET A  16     7044   6929   7580     69    373    261       O  
ATOM     86  CB  MET A  16     -15.233   5.181  -5.528  1.00 58.72           C  
ANISOU   86  CB  MET A  16     7419   7043   7847    278    514    223       C  
ATOM     87  CG  MET A  16     -14.882   4.448  -6.813  1.00 63.29           C  
ANISOU   87  CG  MET A  16     8143   7496   8407    417    628    217       C  
ATOM     88  SD  MET A  16     -13.136   4.020  -6.922  1.00 69.17           S  
ANISOU   88  SD  MET A  16     8827   8245   9208    637    756    442       S  
ATOM     89  CE  MET A  16     -12.353   5.625  -6.707  1.00 67.34           C  
ANISOU   89  CE  MET A  16     8337   8216   9032    604    666    541       C  
ATOM     90  N   ASP A  17     -18.098   5.812  -3.246  1.00 54.18           N  
ANISOU   90  N   ASP A  17     6791   6578   7215    -85    346     36       N  
ATOM     91  CA  ASP A  17     -18.448   6.366  -1.922  1.00 53.54           C  
ANISOU   91  CA  ASP A  17     6652   6587   7105   -163    302     51       C  
ATOM     92  C   ASP A  17     -17.865   7.751  -1.599  1.00 52.00           C  
ANISOU   92  C   ASP A  17     6378   6492   6885   -163    235     69       C  
ATOM     93  O   ASP A  17     -17.950   8.210  -0.455  1.00 53.12           O  
ANISOU   93  O   ASP A  17     6515   6688   6978   -215    196     90       O  
ATOM     94  CB  ASP A  17     -18.129   5.377  -0.787  1.00 55.81           C  
ANISOU   94  CB  ASP A  17     6971   6848   7386   -171    323    153       C  
ATOM     95  CG  ASP A  17     -19.215   4.338  -0.572  1.00 58.04           C  
ANISOU   95  CG  ASP A  17     7326   7054   7670   -241    365    119       C  
ATOM     96  OD1 ASP A  17     -20.190   4.262  -1.360  1.00 57.73           O  
ANISOU   96  OD1 ASP A  17     7311   6978   7645   -293    368     27       O  
ATOM     97  OD2 ASP A  17     -19.075   3.580   0.412  1.00 60.81           O1-
ANISOU   97  OD2 ASP A  17     7706   7386   8011   -257    384    202       O1-
ATOM     98  N   THR A  18     -17.286   8.416  -2.592  1.00 50.34           N  
ANISOU   98  N   THR A  18     6131   6296   6700   -108    221     63       N  
ATOM     99  CA  THR A  18     -16.651   9.718  -2.368  1.00 50.04           C  
ANISOU   99  CA  THR A  18     6030   6337   6646   -123    144     94       C  
ATOM    100  C   THR A  18     -17.265  10.828  -3.211  1.00 48.29           C  
ANISOU  100  C   THR A  18     5799   6135   6415   -133    126    -17       C  
ATOM    101  O   THR A  18     -17.178  12.005  -2.853  1.00 47.71           O  
ANISOU  101  O   THR A  18     5712   6107   6306   -171     61    -28       O  
ATOM    102  CB  THR A  18     -15.126   9.674  -2.612  1.00 50.90           C  
ANISOU  102  CB  THR A  18     6066   6469   6805    -55    129    246       C  
ATOM    103  CG2 THR A  18     -14.418   8.837  -1.538  1.00 51.32           C  
ANISOU  103  CG2 THR A  18     6105   6528   6864    -54    117    388       C  
ATOM    104  OG1 THR A  18     -14.865   9.118  -3.904  1.00 51.59           O  
ANISOU  104  OG1 THR A  18     6163   6502   6937     50    218    248       O  
ATOM    105  N   GLN A  19     -17.874  10.456  -4.331  1.00 46.69           N  
ANISOU  105  N   GLN A  19     5620   5885   6232   -101    175    -92       N  
ATOM    106  CA  GLN A  19     -18.469  11.429  -5.227  1.00 45.16           C  
ANISOU  106  CA  GLN A  19     5416   5710   6032   -103    155   -184       C  
ATOM    107  C   GLN A  19     -19.896  11.042  -5.578  1.00 45.91           C  
ANISOU  107  C   GLN A  19     5539   5779   6125   -146    172   -280       C  
ATOM    108  O   GLN A  19     -20.140   9.985  -6.172  1.00 47.02           O  
ANISOU  108  O   GLN A  19     5738   5847   6276   -144    201   -293       O  
ATOM    109  CB  GLN A  19     -17.624  11.569  -6.482  1.00 45.50           C  
ANISOU  109  CB  GLN A  19     5452   5734   6100    -22    174   -152       C  
ATOM    110  CG  GLN A  19     -16.259  12.197  -6.257  1.00 45.65           C  
ANISOU  110  CG  GLN A  19     5398   5805   6142      6    143    -29       C  
ATOM    111  CD  GLN A  19     -15.523  12.414  -7.549  1.00 46.24           C  
ANISOU  111  CD  GLN A  19     5451   5874   6243     94    186     14       C  
ATOM    112  NE2 GLN A  19     -14.311  11.889  -7.636  1.00 47.37           N  
ANISOU  112  NE2 GLN A  19     5547   6021   6429    175    236    161       N  
ATOM    113  OE1 GLN A  19     -16.040  13.045  -8.466  1.00 46.62           O  
ANISOU  113  OE1 GLN A  19     5522   5917   6272    101    181    -69       O  
ATOM    114  N   TYR A  20     -20.832  11.902  -5.183  1.00 45.58           N  
ANISOU  114  N   TYR A  20     5463   5788   6065   -184    153   -332       N  
ATOM    115  CA  TYR A  20     -22.254  11.716  -5.445  1.00 44.81           C  
ANISOU  115  CA  TYR A  20     5345   5697   5981   -230    160   -389       C  
ATOM    116  C   TYR A  20     -22.743  12.887  -6.266  1.00 45.17           C  
ANISOU  116  C   TYR A  20     5351   5781   6028   -206    129   -443       C  
ATOM    117  O   TYR A  20     -22.578  14.048  -5.871  1.00 45.65           O  
ANISOU  117  O   TYR A  20     5399   5880   6064   -176    122   -449       O  
ATOM    118  CB  TYR A  20     -23.039  11.648  -4.140  1.00 45.70           C  
ANISOU  118  CB  TYR A  20     5433   5850   6080   -271    197   -370       C  
ATOM    119  CG  TYR A  20     -22.790  10.417  -3.307  1.00 45.35           C  
ANISOU  119  CG  TYR A  20     5426   5767   6035   -305    229   -312       C  
ATOM    120  CD1 TYR A  20     -21.694  10.344  -2.438  1.00 44.71           C  
ANISOU  120  CD1 TYR A  20     5384   5683   5919   -283    226   -253       C  
ATOM    121  CD2 TYR A  20     -23.667   9.330  -3.369  1.00 45.59           C  
ANISOU  121  CD2 TYR A  20     5455   5765   6100   -373    247   -303       C  
ATOM    122  CE1 TYR A  20     -21.463   9.211  -1.672  1.00 45.97           C  
ANISOU  122  CE1 TYR A  20     5580   5808   6078   -307    254   -188       C  
ATOM    123  CE2 TYR A  20     -23.455   8.197  -2.595  1.00 47.14           C  
ANISOU  123  CE2 TYR A  20     5698   5916   6295   -405    278   -244       C  
ATOM    124  CZ  TYR A  20     -22.350   8.139  -1.750  1.00 47.26           C  
ANISOU  124  CZ  TYR A  20     5752   5928   6274   -362    288   -188       C  
ATOM    125  OH  TYR A  20     -22.131   7.014  -0.981  1.00 48.00           O  
ANISOU  125  OH  TYR A  20     5892   5977   6366   -386    318   -118       O  
ATOM    126  N   TYR A  21     -23.332  12.581  -7.413  1.00 45.46           N  
ANISOU  126  N   TYR A  21     5391   5795   6083   -224    102   -479       N  
ATOM    127  CA  TYR A  21     -23.762  13.612  -8.345  1.00 46.57           C  
ANISOU  127  CA  TYR A  21     5497   5970   6225   -198     63   -518       C  
ATOM    128  C   TYR A  21     -24.979  13.171  -9.150  1.00 47.85           C  
ANISOU  128  C   TYR A  21     5634   6134   6412   -262     15   -538       C  
ATOM    129  O   TYR A  21     -25.186  11.983  -9.372  1.00 48.67           O  
ANISOU  129  O   TYR A  21     5794   6180   6520   -330     -4   -535       O  
ATOM    130  CB  TYR A  21     -22.603  14.011  -9.278  1.00 46.51           C  
ANISOU  130  CB  TYR A  21     5542   5930   6196   -134     51   -519       C  
ATOM    131  CG  TYR A  21     -21.996  12.853 -10.034  1.00 48.20           C  
ANISOU  131  CG  TYR A  21     5852   6064   6397   -122     67   -512       C  
ATOM    132  CD1 TYR A  21     -22.539  12.432 -11.249  1.00 48.91           C  
ANISOU  132  CD1 TYR A  21     6015   6105   6462   -143     30   -558       C  
ATOM    133  CD2 TYR A  21     -20.880  12.170  -9.534  1.00 49.28           C  
ANISOU  133  CD2 TYR A  21     6025   6165   6535    -83    120   -452       C  
ATOM    134  CE1 TYR A  21     -21.997  11.371 -11.944  1.00 51.25           C  
ANISOU  134  CE1 TYR A  21     6453   6300   6718   -118     58   -560       C  
ATOM    135  CE2 TYR A  21     -20.329  11.101 -10.223  1.00 50.44           C  
ANISOU  135  CE2 TYR A  21     6282   6220   6662    -40    162   -437       C  
ATOM    136  CZ  TYR A  21     -20.892  10.711 -11.430  1.00 52.60           C  
ANISOU  136  CZ  TYR A  21     6662   6429   6895    -53    138   -500       C  
ATOM    137  OH  TYR A  21     -20.365   9.653 -12.139  1.00 56.41           O  
ANISOU  137  OH  TYR A  21     7308   6795   7330      3    193   -497       O  
ATOM    138  N   GLY A  22     -25.776  14.146  -9.574  1.00 49.03           N  
ANISOU  138  N   GLY A  22     5707   6345   6577   -248    -16   -548       N  
ATOM    139  CA  GLY A  22     -26.889  13.916 -10.478  1.00 49.62           C  
ANISOU  139  CA  GLY A  22     5738   6438   6677   -315    -94   -546       C  
ATOM    140  C   GLY A  22     -26.742  14.737 -11.742  1.00 50.69           C  
ANISOU  140  C   GLY A  22     5900   6573   6783   -269   -150   -578       C  
ATOM    141  O   GLY A  22     -25.760  15.465 -11.931  1.00 48.59           O  
ANISOU  141  O   GLY A  22     5683   6292   6485   -186   -120   -598       O  
ATOM    142  N   GLU A  23     -27.743  14.624 -12.603  1.00 53.66           N  
ANISOU  142  N   GLU A  23     6239   6973   7173   -337   -245   -566       N  
ATOM    143  CA  GLU A  23     -27.725  15.269 -13.898  1.00 56.29           C  
ANISOU  143  CA  GLU A  23     6614   7304   7468   -309   -317   -590       C  
ATOM    144  C   GLU A  23     -28.674  16.455 -13.887  1.00 55.85           C  
ANISOU  144  C   GLU A  23     6402   7353   7465   -266   -333   -544       C  
ATOM    145  O   GLU A  23     -29.796  16.356 -13.394  1.00 58.15           O  
ANISOU  145  O   GLU A  23     6550   7718   7826   -310   -343   -477       O  
ATOM    146  CB  GLU A  23     -28.128  14.263 -14.972  1.00 61.52           C  
ANISOU  146  CB  GLU A  23     7385   7901   8086   -424   -435   -605       C  
ATOM    147  CG  GLU A  23     -27.221  14.250 -16.186  1.00 67.54           C  
ANISOU  147  CG  GLU A  23     8337   8577   8745   -375   -450   -661       C  
ATOM    148  CD  GLU A  23     -26.922  12.843 -16.685  1.00 71.58           C  
ANISOU  148  CD  GLU A  23     9063   8956   9179   -446   -480   -700       C  
ATOM    149  OE1 GLU A  23     -25.736  12.441 -16.625  1.00 74.19           O  
ANISOU  149  OE1 GLU A  23     9519   9205   9462   -358   -374   -725       O  
ATOM    150  OE2 GLU A  23     -27.860  12.140 -17.129  1.00 73.01           O1-
ANISOU  150  OE2 GLU A  23     9290   9106   9344   -590   -609   -695       O1-
ATOM    151  N   ILE A  24     -28.203  17.590 -14.388  1.00 53.58           N  
ANISOU  151  N   ILE A  24     6137   7070   7150   -168   -321   -563       N  
ATOM    152  CA  ILE A  24     -29.077  18.729 -14.664  1.00 52.94           C  
ANISOU  152  CA  ILE A  24     5938   7067   7107   -111   -345   -517       C  
ATOM    153  C   ILE A  24     -28.941  19.101 -16.134  1.00 53.80           C  
ANISOU  153  C   ILE A  24     6120   7158   7163   -107   -441   -532       C  
ATOM    154  O   ILE A  24     -27.992  18.681 -16.798  1.00 53.13           O  
ANISOU  154  O   ILE A  24     6188   6997   7002   -115   -451   -585       O  
ATOM    155  CB  ILE A  24     -28.817  19.954 -13.748  1.00 52.20           C  
ANISOU  155  CB  ILE A  24     5815   6989   7028     15   -234   -514       C  
ATOM    156  CG1 ILE A  24     -27.373  20.472 -13.880  1.00 51.08           C  
ANISOU  156  CG1 ILE A  24     5808   6773   6824     65   -203   -567       C  
ATOM    157  CG2 ILE A  24     -29.208  19.640 -12.306  1.00 52.70           C  
ANISOU  157  CG2 ILE A  24     5814   7080   7129     17   -139   -486       C  
ATOM    158  CD1 ILE A  24     -27.149  21.884 -13.365  1.00 49.66           C  
ANISOU  158  CD1 ILE A  24     5642   6585   6640    167   -144   -565       C  
ATOM    159  N   GLY A  25     -29.901  19.867 -16.639  1.00 54.12           N  
ANISOU  159  N   GLY A  25     6052   7272   7239    -83   -503   -473       N  
ATOM    160  CA  GLY A  25     -29.846  20.372 -18.000  1.00 53.98           C  
ANISOU  160  CA  GLY A  25     6101   7245   7163    -70   -597   -476       C  
ATOM    161  C   GLY A  25     -29.778  21.878 -17.961  1.00 53.81           C  
ANISOU  161  C   GLY A  25     6034   7249   7161     68   -539   -453       C  
ATOM    162  O   GLY A  25     -30.534  22.506 -17.210  1.00 55.51           O  
ANISOU  162  O   GLY A  25     6112   7525   7452    136   -483   -394       O  
ATOM    163  N   ILE A  26     -28.863  22.459 -18.739  1.00 50.93           N  
ANISOU  163  N   ILE A  26     5794   6831   6727    119   -538   -489       N  
ATOM    164  CA  ILE A  26     -28.758  23.920 -18.830  1.00 50.39           C  
ANISOU  164  CA  ILE A  26     5711   6764   6669    238   -498   -463       C  
ATOM    165  C   ILE A  26     -28.937  24.378 -20.278  1.00 50.65           C  
ANISOU  165  C   ILE A  26     5787   6808   6649    248   -599   -436       C  
ATOM    166  O   ILE A  26     -28.246  23.898 -21.182  1.00 50.37           O  
ANISOU  166  O   ILE A  26     5888   6725   6525    208   -637   -473       O  
ATOM    167  CB  ILE A  26     -27.444  24.479 -18.220  1.00 48.88           C  
ANISOU  167  CB  ILE A  26     5616   6498   6455    292   -393   -507       C  
ATOM    168  CG1 ILE A  26     -27.287  24.030 -16.755  1.00 48.06           C  
ANISOU  168  CG1 ILE A  26     5487   6385   6386    276   -309   -529       C  
ATOM    169  CG2 ILE A  26     -27.413  26.004 -18.320  1.00 47.98           C  
ANISOU  169  CG2 ILE A  26     5515   6365   6348    395   -368   -478       C  
ATOM    170  CD1 ILE A  26     -25.883  24.142 -16.195  1.00 45.75           C  
ANISOU  170  CD1 ILE A  26     5293   6024   6064    273   -249   -560       C  
ATOM    171  N   GLY A  27     -29.893  25.283 -20.477  1.00 51.12           N  
ANISOU  171  N   GLY A  27     5736   6928   6758    314   -633   -361       N  
ATOM    172  CA  GLY A  27     -30.135  25.904 -21.771  1.00 52.17           C  
ANISOU  172  CA  GLY A  27     5899   7077   6845    339   -732   -317       C  
ATOM    173  C   GLY A  27     -31.179  25.284 -22.684  1.00 53.60           C  
ANISOU  173  C   GLY A  27     6023   7329   7013    240   -903   -256       C  
ATOM    174  O   GLY A  27     -31.798  24.257 -22.367  1.00 54.02           O  
ANISOU  174  O   GLY A  27     6004   7421   7099    129   -963   -242       O  
ATOM    175  N   THR A  28     -31.359  25.943 -23.825  1.00 53.42           N  
ANISOU  175  N   THR A  28     6038   7320   6938    271   -994   -210       N  
ATOM    176  CA  THR A  28     -32.254  25.510 -24.884  1.00 54.22           C  
ANISOU  176  CA  THR A  28     6120   7482   6999    167  -1192   -143       C  
ATOM    177  C   THR A  28     -31.417  25.308 -26.159  1.00 53.47           C  
ANISOU  177  C   THR A  28     6274   7306   6732    133  -1253   -207       C  
ATOM    178  O   THR A  28     -30.895  26.290 -26.690  1.00 53.02           O  
ANISOU  178  O   THR A  28     6286   7223   6634    237  -1206   -197       O  
ATOM    179  CB  THR A  28     -33.376  26.546 -25.091  1.00 55.75           C  
ANISOU  179  CB  THR A  28     6120   7777   7281    252  -1253      4       C  
ATOM    180  CG2 THR A  28     -34.378  26.092 -26.159  1.00 56.71           C  
ANISOU  180  CG2 THR A  28     6195   7980   7370    120  -1494    103       C  
ATOM    181  OG1 THR A  28     -34.056  26.743 -23.843  1.00 56.41           O  
ANISOU  181  OG1 THR A  28     5993   7924   7513    321  -1148     67       O  
ATOM    182  N   PRO A  29     -31.246  24.064 -26.631  1.00 53.04           N  
ANISOU  182  N   PRO A  29     6377   7202   6572     -2  -1336   -269       N  
ATOM    183  CA  PRO A  29     -31.725  22.830 -25.969  1.00 53.49           C  
ANISOU  183  CA  PRO A  29     6386   7264   6673   -139  -1383   -286       C  
ATOM    184  C   PRO A  29     -30.878  22.461 -24.727  1.00 52.09           C  
ANISOU  184  C   PRO A  29     6204   7033   6554    -92  -1189   -365       C  
ATOM    185  O   PRO A  29     -29.788  23.016 -24.565  1.00 49.82           O  
ANISOU  185  O   PRO A  29     5991   6693   6244     21  -1043   -413       O  
ATOM    186  CB  PRO A  29     -31.568  21.765 -27.062  1.00 54.07           C  
ANISOU  186  CB  PRO A  29     6721   7252   6571   -275  -1522   -344       C  
ATOM    187  CG  PRO A  29     -30.488  22.280 -27.952  1.00 53.47           C  
ANISOU  187  CG  PRO A  29     6861   7100   6354   -164  -1442   -397       C  
ATOM    188  CD  PRO A  29     -30.535  23.779 -27.893  1.00 52.85           C  
ANISOU  188  CD  PRO A  29     6627   7093   6360    -22  -1381   -324       C  
ATOM    189  N   PRO A  30     -31.376  21.549 -23.849  1.00 52.35           N  
ANISOU  189  N   PRO A  30     6141   7085   6661   -187  -1197   -362       N  
ATOM    190  CA  PRO A  30     -30.608  21.267 -22.625  1.00 50.72           C  
ANISOU  190  CA  PRO A  30     5924   6836   6507   -138  -1020   -423       C  
ATOM    191  C   PRO A  30     -29.222  20.668 -22.895  1.00 49.69           C  
ANISOU  191  C   PRO A  30     6029   6587   6263   -120   -934   -524       C  
ATOM    192  O   PRO A  30     -29.084  19.701 -23.656  1.00 50.56           O  
ANISOU  192  O   PRO A  30     6325   6623   6262   -205  -1008   -567       O  
ATOM    193  CB  PRO A  30     -31.500  20.270 -21.861  1.00 51.02           C  
ANISOU  193  CB  PRO A  30     5840   6915   6629   -266  -1073   -385       C  
ATOM    194  CG  PRO A  30     -32.857  20.420 -22.455  1.00 52.27           C  
ANISOU  194  CG  PRO A  30     5855   7175   6830   -350  -1254   -268       C  
ATOM    195  CD  PRO A  30     -32.617  20.748 -23.894  1.00 53.21           C  
ANISOU  195  CD  PRO A  30     6145   7255   6816   -353  -1369   -287       C  
ATOM    196  N   GLN A  31     -28.206  21.300 -22.315  1.00 48.43           N  
ANISOU  196  N   GLN A  31     5868   6404   6128     -3   -779   -547       N  
ATOM    197  CA  GLN A  31     -26.866  20.729 -22.225  1.00 47.19           C  
ANISOU  197  CA  GLN A  31     5861   6159   5910     30   -665   -605       C  
ATOM    198  C   GLN A  31     -26.799  20.115 -20.836  1.00 46.69           C  
ANISOU  198  C   GLN A  31     5711   6097   5933      0   -591   -618       C  
ATOM    199  O   GLN A  31     -27.075  20.790 -19.841  1.00 47.01           O  
ANISOU  199  O   GLN A  31     5602   6191   6067     36   -542   -591       O  
ATOM    200  CB  GLN A  31     -25.801  21.810 -22.392  1.00 45.74           C  
ANISOU  200  CB  GLN A  31     5699   5963   5717    148   -563   -589       C  
ATOM    201  CG  GLN A  31     -25.788  22.484 -23.760  1.00 46.22           C  
ANISOU  201  CG  GLN A  31     5851   6022   5687    189   -618   -565       C  
ATOM    202  CD  GLN A  31     -24.840  23.674 -23.825  1.00 45.85           C  
ANISOU  202  CD  GLN A  31     5796   5968   5655    291   -524   -527       C  
ATOM    203  NE2 GLN A  31     -25.377  24.834 -24.191  1.00 45.39           N  
ANISOU  203  NE2 GLN A  31     5678   5949   5618    331   -575   -483       N  
ATOM    204  OE1 GLN A  31     -23.638  23.552 -23.556  1.00 45.05           O  
ANISOU  204  OE1 GLN A  31     5735   5829   5551    329   -411   -521       O  
ATOM    205  N   THR A  32     -26.482  18.831 -20.768  1.00 47.44           N  
ANISOU  205  N   THR A  32     5918   6122   5983    -61   -580   -658       N  
ATOM    206  CA  THR A  32     -26.564  18.114 -19.498  1.00 48.48           C  
ANISOU  206  CA  THR A  32     5973   6257   6190   -105   -528   -662       C  
ATOM    207  C   THR A  32     -25.219  18.099 -18.797  1.00 47.20           C  
ANISOU  207  C   THR A  32     5841   6055   6036    -24   -387   -670       C  
ATOM    208  O   THR A  32     -24.175  18.057 -19.446  1.00 47.83           O  
ANISOU  208  O   THR A  32     6041   6082   6050     42   -328   -674       O  
ATOM    209  CB  THR A  32     -27.092  16.670 -19.642  1.00 49.51           C  
ANISOU  209  CB  THR A  32     6198   6329   6285   -234   -607   -685       C  
ATOM    210  CG2 THR A  32     -28.470  16.635 -20.311  1.00 50.43           C  
ANISOU  210  CG2 THR A  32     6264   6492   6402   -352   -783   -649       C  
ATOM    211  OG1 THR A  32     -26.164  15.911 -20.418  1.00 51.95           O  
ANISOU  211  OG1 THR A  32     6744   6520   6475   -209   -570   -734       O  
ATOM    212  N   PHE A  33     -25.265  18.143 -17.471  1.00 46.90           N  
ANISOU  212  N   PHE A  33     5688   6051   6079    -28   -332   -656       N  
ATOM    213  CA  PHE A  33     -24.075  18.207 -16.637  1.00 46.39           C  
ANISOU  213  CA  PHE A  33     5626   5965   6033     26   -228   -643       C  
ATOM    214  C   PHE A  33     -24.209  17.296 -15.441  1.00 46.58           C  
ANISOU  214  C   PHE A  33     5615   5984   6099    -26   -194   -643       C  
ATOM    215  O   PHE A  33     -25.297  17.132 -14.895  1.00 48.51           O  
ANISOU  215  O   PHE A  33     5774   6268   6386    -84   -228   -639       O  
ATOM    216  CB  PHE A  33     -23.841  19.646 -16.165  1.00 46.02           C  
ANISOU  216  CB  PHE A  33     5499   5962   6023     85   -203   -618       C  
ATOM    217  CG  PHE A  33     -23.482  20.577 -17.274  1.00 46.40           C  
ANISOU  217  CG  PHE A  33     5588   6005   6034    141   -221   -603       C  
ATOM    218  CD1 PHE A  33     -24.479  21.224 -18.006  1.00 46.67           C  
ANISOU  218  CD1 PHE A  33     5594   6075   6062    147   -294   -605       C  
ATOM    219  CD2 PHE A  33     -22.145  20.781 -17.621  1.00 46.53           C  
ANISOU  219  CD2 PHE A  33     5660   5992   6027    189   -164   -567       C  
ATOM    220  CE1 PHE A  33     -24.149  22.068 -19.054  1.00 47.35           C  
ANISOU  220  CE1 PHE A  33     5728   6155   6106    199   -312   -585       C  
ATOM    221  CE2 PHE A  33     -21.807  21.629 -18.665  1.00 46.60           C  
ANISOU  221  CE2 PHE A  33     5706   6000   6000    239   -171   -539       C  
ATOM    222  CZ  PHE A  33     -22.812  22.265 -19.382  1.00 47.20           C  
ANISOU  222  CZ  PHE A  33     5775   6099   6057    243   -246   -556       C  
ATOM    223  N   LYS A  34     -23.091  16.705 -15.044  1.00 46.72           N  
ANISOU  223  N   LYS A  34     5688   5954   6107      1   -123   -627       N  
ATOM    224  CA  LYS A  34     -23.010  15.955 -13.807  1.00 47.29           C  
ANISOU  224  CA  LYS A  34     5731   6020   6215    -35    -83   -613       C  
ATOM    225  C   LYS A  34     -22.655  16.961 -12.716  1.00 46.77           C  
ANISOU  225  C   LYS A  34     5581   6004   6184     -8    -54   -585       C  
ATOM    226  O   LYS A  34     -21.607  17.605 -12.787  1.00 46.76           O  
ANISOU  226  O   LYS A  34     5588   6000   6177     37    -34   -550       O  
ATOM    227  CB  LYS A  34     -21.973  14.836 -13.921  1.00 48.74           C  
ANISOU  227  CB  LYS A  34     6017   6129   6370     -7    -22   -593       C  
ATOM    228  CG  LYS A  34     -22.381  13.700 -14.847  1.00 51.27           C  
ANISOU  228  CG  LYS A  34     6482   6364   6634    -41    -47   -634       C  
ATOM    229  CD  LYS A  34     -21.180  12.885 -15.318  1.00 54.13           C  
ANISOU  229  CD  LYS A  34     6987   6636   6945     49     46   -608       C  
ATOM    230  CE  LYS A  34     -21.645  11.700 -16.154  1.00 57.97           C  
ANISOU  230  CE  LYS A  34     7677   7001   7347      8     18   -663       C  
ATOM    231  NZ  LYS A  34     -20.555  10.750 -16.512  1.00 60.64           N1+
ANISOU  231  NZ  LYS A  34     8189   7226   7626    120    137   -635       N1+
ATOM    232  N   VAL A  35     -23.547  17.120 -11.734  1.00 46.31           N  
ANISOU  232  N   VAL A  35     5454   5986   6154    -41    -53   -591       N  
ATOM    233  CA  VAL A  35     -23.387  18.142 -10.686  1.00 45.40           C  
ANISOU  233  CA  VAL A  35     5312   5896   6041    -15    -29   -578       C  
ATOM    234  C   VAL A  35     -23.528  17.592  -9.268  1.00 46.14           C  
ANISOU  234  C   VAL A  35     5397   5996   6137    -47     14   -563       C  
ATOM    235  O   VAL A  35     -24.399  16.752  -8.984  1.00 46.34           O  
ANISOU  235  O   VAL A  35     5384   6037   6184    -88     29   -561       O  
ATOM    236  CB  VAL A  35     -24.356  19.352 -10.852  1.00 46.27           C  
ANISOU  236  CB  VAL A  35     5376   6043   6158     27    -40   -593       C  
ATOM    237  CG1 VAL A  35     -24.022  20.166 -12.097  1.00 45.81           C  
ANISOU  237  CG1 VAL A  35     5342   5975   6087     67    -82   -598       C  
ATOM    238  CG2 VAL A  35     -25.820  18.911 -10.852  1.00 46.91           C  
ANISOU  238  CG2 VAL A  35     5370   6176   6278      4    -41   -586       C  
ATOM    239  N   VAL A  36     -22.669  18.087  -8.384  1.00 45.54           N  
ANISOU  239  N   VAL A  36     5362   5907   6033    -40     22   -541       N  
ATOM    240  CA  VAL A  36     -22.769  17.795  -6.964  1.00 45.66           C  
ANISOU  240  CA  VAL A  36     5398   5925   6024    -65     57   -526       C  
ATOM    241  C   VAL A  36     -23.796  18.741  -6.371  1.00 47.24           C  
ANISOU  241  C   VAL A  36     5605   6147   6198    -23     98   -552       C  
ATOM    242  O   VAL A  36     -23.698  19.967  -6.534  1.00 49.05           O  
ANISOU  242  O   VAL A  36     5880   6357   6399     19     82   -570       O  
ATOM    243  CB  VAL A  36     -21.423  17.976  -6.232  1.00 44.60           C  
ANISOU  243  CB  VAL A  36     5323   5766   5855    -90     25   -480       C  
ATOM    244  CG1 VAL A  36     -21.592  17.797  -4.729  1.00 43.84           C  
ANISOU  244  CG1 VAL A  36     5281   5668   5706   -117     51   -469       C  
ATOM    245  CG2 VAL A  36     -20.405  16.985  -6.747  1.00 43.46           C  
ANISOU  245  CG2 VAL A  36     5156   5609   5747   -100     16   -425       C  
ATOM    246  N   PHE A  37     -24.776  18.169  -5.680  1.00 47.01           N  
ANISOU  246  N   PHE A  37     5534   6150   6176    -27    161   -541       N  
ATOM    247  CA  PHE A  37     -25.718  18.962  -4.923  1.00 46.56           C  
ANISOU  247  CA  PHE A  37     5488   6113   6087     40    239   -541       C  
ATOM    248  C   PHE A  37     -25.143  19.147  -3.540  1.00 47.13           C  
ANISOU  248  C   PHE A  37     5695   6146   6064     36    268   -541       C  
ATOM    249  O   PHE A  37     -25.083  18.209  -2.740  1.00 48.06           O  
ANISOU  249  O   PHE A  37     5818   6274   6169     -8    296   -511       O  
ATOM    250  CB  PHE A  37     -27.089  18.313  -4.924  1.00 46.66           C  
ANISOU  250  CB  PHE A  37     5369   6194   6164     42    301   -500       C  
ATOM    251  CG  PHE A  37     -27.737  18.291  -6.280  1.00 46.50           C  
ANISOU  251  CG  PHE A  37     5232   6213   6222     32    243   -492       C  
ATOM    252  CD1 PHE A  37     -27.448  17.275  -7.194  1.00 45.70           C  
ANISOU  252  CD1 PHE A  37     5107   6097   6158    -59    158   -498       C  
ATOM    253  CD2 PHE A  37     -28.636  19.292  -6.650  1.00 47.18           C  
ANISOU  253  CD2 PHE A  37     5251   6341   6331    119    271   -471       C  
ATOM    254  CE1 PHE A  37     -28.044  17.259  -8.447  1.00 45.99           C  
ANISOU  254  CE1 PHE A  37     5073   6159   6241    -81     84   -493       C  
ATOM    255  CE2 PHE A  37     -29.238  19.280  -7.899  1.00 46.57           C  
ANISOU  255  CE2 PHE A  37     5066   6306   6320    100    196   -451       C  
ATOM    256  CZ  PHE A  37     -28.943  18.260  -8.797  1.00 46.58           C  
ANISOU  256  CZ  PHE A  37     5061   6291   6344    -12     93   -464       C  
ATOM    257  N   ASP A  38     -24.704  20.377  -3.288  1.00 47.59           N  
ANISOU  257  N   ASP A  38     5882   6150   6049     72    248   -571       N  
ATOM    258  CA  ASP A  38     -23.826  20.692  -2.173  1.00 48.24           C  
ANISOU  258  CA  ASP A  38     6134   6170   6022     33    214   -572       C  
ATOM    259  C   ASP A  38     -24.477  21.666  -1.189  1.00 49.39           C  
ANISOU  259  C   ASP A  38     6446   6266   6051    118    303   -603       C  
ATOM    260  O   ASP A  38     -24.655  22.843  -1.485  1.00 51.09           O  
ANISOU  260  O   ASP A  38     6746   6430   6235    182    308   -636       O  
ATOM    261  CB  ASP A  38     -22.488  21.226  -2.729  1.00 47.69           C  
ANISOU  261  CB  ASP A  38     6106   6058   5955    -34     81   -565       C  
ATOM    262  CG  ASP A  38     -21.524  21.692  -1.644  1.00 50.10           C  
ANISOU  262  CG  ASP A  38     6590   6297   6149   -108      1   -548       C  
ATOM    263  OD1 ASP A  38     -21.601  21.218  -0.489  1.00 50.88           O  
ANISOU  263  OD1 ASP A  38     6769   6389   6171   -128     29   -537       O  
ATOM    264  OD2 ASP A  38     -20.665  22.547  -1.953  1.00 50.59           O1-
ANISOU  264  OD2 ASP A  38     6716   6308   6197   -159   -104   -536       O1-
ATOM    265  N   THR A  39     -24.806  21.165  -0.003  1.00 49.72           N  
ANISOU  265  N   THR A  39     6557   6314   6020    126    382   -586       N  
ATOM    266  CA  THR A  39     -25.374  21.990   1.071  1.00 49.83           C  
ANISOU  266  CA  THR A  39     6775   6266   5890    223    492   -610       C  
ATOM    267  C   THR A  39     -24.333  22.863   1.765  1.00 50.09           C  
ANISOU  267  C   THR A  39     7084   6178   5767    161    385   -649       C  
ATOM    268  O   THR A  39     -24.672  23.658   2.635  1.00 51.40           O  
ANISOU  268  O   THR A  39     7489   6258   5780    236    461   -686       O  
ATOM    269  CB  THR A  39     -26.081  21.131   2.130  1.00 50.78           C  
ANISOU  269  CB  THR A  39     6890   6436   5968    255    627   -567       C  
ATOM    270  CG2 THR A  39     -27.320  20.471   1.538  1.00 50.88           C  
ANISOU  270  CG2 THR A  39     6643   6561   6126    315    739   -509       C  
ATOM    271  OG1 THR A  39     -25.183  20.126   2.614  1.00 49.56           O  
ANISOU  271  OG1 THR A  39     6738   6291   5801    126    532   -537       O  
ATOM    272  N   GLY A  40     -23.071  22.706   1.374  1.00 49.68           N  
ANISOU  272  N   GLY A  40     7005   6117   5753     23    209   -631       N  
ATOM    273  CA  GLY A  40     -21.954  23.451   1.947  1.00 50.37           C  
ANISOU  273  CA  GLY A  40     7317   6101   5718    -85     57   -636       C  
ATOM    274  C   GLY A  40     -21.542  24.662   1.136  1.00 50.74           C  
ANISOU  274  C   GLY A  40     7423   6074   5778   -100    -33   -662       C  
ATOM    275  O   GLY A  40     -20.640  25.404   1.545  1.00 52.04           O  
ANISOU  275  O   GLY A  40     7784   6143   5846   -210   -178   -658       O  
ATOM    276  N   SER A  41     -22.177  24.850  -0.021  1.00 50.26           N  
ANISOU  276  N   SER A  41     7197   6059   5838     -8     36   -678       N  
ATOM    277  CA  SER A  41     -22.014  26.064  -0.828  1.00 51.38           C  
ANISOU  277  CA  SER A  41     7399   6130   5991      9    -17   -702       C  
ATOM    278  C   SER A  41     -23.361  26.470  -1.401  1.00 52.85           C  
ANISOU  278  C   SER A  41     7519   6337   6223    187    141   -736       C  
ATOM    279  O   SER A  41     -24.339  25.733  -1.255  1.00 54.06           O  
ANISOU  279  O   SER A  41     7543   6577   6419    274    274   -723       O  
ATOM    280  CB  SER A  41     -20.961  25.883  -1.927  1.00 49.26           C  
ANISOU  280  CB  SER A  41     6960   5909   5848    -99   -153   -643       C  
ATOM    281  OG  SER A  41     -21.414  25.007  -2.935  1.00 48.01           O  
ANISOU  281  OG  SER A  41     6547   5866   5829    -44    -88   -626       O  
ATOM    282  N   SER A  42     -23.415  27.640  -2.039  1.00 54.60           N  
ANISOU  282  N   SER A  42     7822   6482   6441    235    123   -760       N  
ATOM    283  CA  SER A  42     -24.696  28.221  -2.476  1.00 56.04           C  
ANISOU  283  CA  SER A  42     7971   6670   6651    422    272   -775       C  
ATOM    284  C   SER A  42     -24.726  28.676  -3.945  1.00 55.07           C  
ANISOU  284  C   SER A  42     7699   6577   6647    443    223   -757       C  
ATOM    285  O   SER A  42     -25.731  29.232  -4.407  1.00 57.87           O  
ANISOU  285  O   SER A  42     8013   6939   7035    595    325   -751       O  
ATOM    286  CB  SER A  42     -25.087  29.387  -1.558  1.00 57.74           C  
ANISOU  286  CB  SER A  42     8511   6727   6699    533    360   -825       C  
ATOM    287  OG  SER A  42     -24.881  29.098  -0.184  1.00 58.70           O  
ANISOU  287  OG  SER A  42     8836   6793   6671    496    382   -848       O  
ATOM    288  N   ASN A  43     -23.630  28.454  -4.667  1.00 52.72           N  
ANISOU  288  N   ASN A  43     7319   6299   6411    303     76   -732       N  
ATOM    289  CA  ASN A  43     -23.550  28.834  -6.071  1.00 51.52           C  
ANISOU  289  CA  ASN A  43     7043   6175   6355    314     29   -709       C  
ATOM    290  C   ASN A  43     -23.762  27.651  -6.995  1.00 48.52           C  
ANISOU  290  C   ASN A  43     6399   5939   6095    301     31   -676       C  
ATOM    291  O   ASN A  43     -23.530  26.508  -6.612  1.00 48.80           O  
ANISOU  291  O   ASN A  43     6353   6037   6151    237     28   -663       O  
ATOM    292  CB  ASN A  43     -22.227  29.538  -6.383  1.00 52.42           C  
ANISOU  292  CB  ASN A  43     7257   6206   6452    185   -118   -685       C  
ATOM    293  CG  ASN A  43     -22.130  30.913  -5.747  1.00 55.93           C  
ANISOU  293  CG  ASN A  43     7996   6478   6774    194   -140   -721       C  
ATOM    294  ND2 ASN A  43     -22.419  31.949  -6.532  1.00 57.61           N  
ANISOU  294  ND2 ASN A  43     8258   6628   7003    269   -132   -723       N  
ATOM    295  OD1 ASN A  43     -21.779  31.047  -4.571  1.00 57.88           O  
ANISOU  295  OD1 ASN A  43     8449   6637   6904    130   -174   -745       O  
ATOM    296  N   VAL A  44     -24.250  27.936  -8.197  1.00 47.38           N  
ANISOU  296  N   VAL A  44     6144   5835   6021    363     34   -662       N  
ATOM    297  CA  VAL A  44     -24.296  26.951  -9.271  1.00 46.98           C  
ANISOU  297  CA  VAL A  44     5900   5890   6059    331      4   -635       C  
ATOM    298  C   VAL A  44     -23.160  27.283 -10.236  1.00 46.74           C  
ANISOU  298  C   VAL A  44     5876   5835   6046    265    -89   -608       C  
ATOM    299  O   VAL A  44     -23.016  28.432 -10.671  1.00 47.85           O  
ANISOU  299  O   VAL A  44     6097   5913   6172    293   -116   -601       O  
ATOM    300  CB  VAL A  44     -25.656  26.929 -10.015  1.00 46.81           C  
ANISOU  300  CB  VAL A  44     5744   5942   6097    432     54   -620       C  
ATOM    301  CG1 VAL A  44     -25.637  25.914 -11.150  1.00 46.42           C  
ANISOU  301  CG1 VAL A  44     5550   5975   6110    373     -5   -601       C  
ATOM    302  CG2 VAL A  44     -26.797  26.602  -9.068  1.00 47.44           C  
ANISOU  302  CG2 VAL A  44     5782   6063   6178    505    163   -611       C  
ATOM    303  N   TRP A  45     -22.334  26.293 -10.540  1.00 45.63           N  
ANISOU  303  N   TRP A  45     5661   5739   5936    185   -126   -580       N  
ATOM    304  CA  TRP A  45     -21.348  26.454 -11.604  1.00 45.36           C  
ANISOU  304  CA  TRP A  45     5600   5706   5928    148   -181   -530       C  
ATOM    305  C   TRP A  45     -21.167  25.187 -12.402  1.00 45.46           C  
ANISOU  305  C   TRP A  45     5509   5786   5978    140   -166   -513       C  
ATOM    306  O   TRP A  45     -21.275  24.072 -11.884  1.00 47.15           O  
ANISOU  306  O   TRP A  45     5686   6030   6199    117   -141   -524       O  
ATOM    307  CB  TRP A  45     -19.997  26.970 -11.086  1.00 45.76           C  
ANISOU  307  CB  TRP A  45     5725   5699   5961     55   -247   -472       C  
ATOM    308  CG  TRP A  45     -19.217  25.999 -10.214  1.00 45.43           C  
ANISOU  308  CG  TRP A  45     5656   5683   5922    -24   -263   -435       C  
ATOM    309  CD1 TRP A  45     -19.242  25.932  -8.855  1.00 45.58           C  
ANISOU  309  CD1 TRP A  45     5760   5668   5888    -69   -276   -456       C  
ATOM    310  CD2 TRP A  45     -18.299  24.981 -10.649  1.00 44.27           C  
ANISOU  310  CD2 TRP A  45     5402   5593   5825    -52   -259   -359       C  
ATOM    311  CE2 TRP A  45     -17.808  24.342  -9.484  1.00 45.22           C  
ANISOU  311  CE2 TRP A  45     5530   5719   5932   -116   -281   -330       C  
ATOM    312  CE3 TRP A  45     -17.853  24.542 -11.904  1.00 43.57           C  
ANISOU  312  CE3 TRP A  45     5231   5546   5778    -12   -228   -310       C  
ATOM    313  NE1 TRP A  45     -18.393  24.953  -8.407  1.00 45.80           N  
ANISOU  313  NE1 TRP A  45     5726   5737   5939   -134   -298   -392       N  
ATOM    314  CZ2 TRP A  45     -16.883  23.277  -9.533  1.00 44.77           C  
ANISOU  314  CZ2 TRP A  45     5378   5710   5920   -136   -270   -241       C  
ATOM    315  CZ3 TRP A  45     -16.928  23.487 -11.957  1.00 44.62           C  
ANISOU  315  CZ3 TRP A  45     5289   5719   5945    -21   -200   -228       C  
ATOM    316  CH2 TRP A  45     -16.454  22.866 -10.773  1.00 44.72           C  
ANISOU  316  CH2 TRP A  45     5290   5739   5961    -79   -221   -189       C  
ATOM    317  N   VAL A  46     -20.913  25.379 -13.679  1.00 45.48           N  
ANISOU  317  N   VAL A  46     5490   5799   5991    165   -180   -486       N  
ATOM    318  CA  VAL A  46     -20.461  24.314 -14.548  1.00 44.95           C  
ANISOU  318  CA  VAL A  46     5382   5766   5930    167   -160   -462       C  
ATOM    319  C   VAL A  46     -19.234  24.862 -15.275  1.00 45.14           C  
ANISOU  319  C   VAL A  46     5413   5778   5958    164   -166   -375       C  
ATOM    320  O   VAL A  46     -19.057  26.088 -15.323  1.00 46.10           O  
ANISOU  320  O   VAL A  46     5568   5866   6081    155   -202   -350       O  
ATOM    321  CB  VAL A  46     -21.577  23.835 -15.515  1.00 45.05           C  
ANISOU  321  CB  VAL A  46     5377   5810   5930    206   -163   -509       C  
ATOM    322  CG1 VAL A  46     -22.663  23.090 -14.747  1.00 44.65           C  
ANISOU  322  CG1 VAL A  46     5285   5783   5893    187   -156   -557       C  
ATOM    323  CG2 VAL A  46     -22.168  24.982 -16.330  1.00 45.23           C  
ANISOU  323  CG2 VAL A  46     5413   5831   5942    255   -196   -510       C  
ATOM    324  N   PRO A  47     -18.372  23.979 -15.822  1.00 45.20           N  
ANISOU  324  N   PRO A  47     5396   5805   5970    178   -120   -317       N  
ATOM    325  CA  PRO A  47     -17.278  24.510 -16.634  1.00 45.25           C  
ANISOU  325  CA  PRO A  47     5389   5815   5987    195   -102   -210       C  
ATOM    326  C   PRO A  47     -17.813  25.132 -17.923  1.00 45.71           C  
ANISOU  326  C   PRO A  47     5493   5870   6005    251   -105   -232       C  
ATOM    327  O   PRO A  47     -18.845  24.698 -18.444  1.00 46.11           O  
ANISOU  327  O   PRO A  47     5581   5925   6013    286   -111   -316       O  
ATOM    328  CB  PRO A  47     -16.431  23.274 -16.955  1.00 45.76           C  
ANISOU  328  CB  PRO A  47     5427   5902   6056    238    -17   -142       C  
ATOM    329  CG  PRO A  47     -16.956  22.166 -16.113  1.00 45.37           C  
ANISOU  329  CG  PRO A  47     5383   5849   6005    221    -11   -215       C  
ATOM    330  CD  PRO A  47     -18.383  22.506 -15.827  1.00 45.18           C  
ANISOU  330  CD  PRO A  47     5390   5814   5960    195    -69   -335       C  
ATOM    331  N   SER A  48     -17.109  26.142 -18.419  1.00 46.39           N  
ANISOU  331  N   SER A  48     5575   5948   6103    247   -113   -144       N  
ATOM    332  CA  SER A  48     -17.554  26.950 -19.552  1.00 46.54           C  
ANISOU  332  CA  SER A  48     5642   5955   6084    296   -124   -149       C  
ATOM    333  C   SER A  48     -16.766  26.629 -20.813  1.00 47.38           C  
ANISOU  333  C   SER A  48     5763   6085   6154    362    -43    -61       C  
ATOM    334  O   SER A  48     -15.603  26.234 -20.737  1.00 48.26           O  
ANISOU  334  O   SER A  48     5819   6219   6299    366     24     50       O  
ATOM    335  CB  SER A  48     -17.399  28.427 -19.198  1.00 46.57           C  
ANISOU  335  CB  SER A  48     5662   5913   6118    246   -188   -109       C  
ATOM    336  OG  SER A  48     -17.435  29.257 -20.337  1.00 48.29           O  
ANISOU  336  OG  SER A  48     5916   6121   6310    288   -189    -68       O  
ATOM    337  N   SER A  49     -17.399  26.827 -21.972  1.00 47.97           N  
ANISOU  337  N   SER A  49     5910   6157   6157    421    -45    -97       N  
ATOM    338  CA  SER A  49     -16.715  26.734 -23.269  1.00 48.60           C  
ANISOU  338  CA  SER A  49     6042   6248   6176    497     40    -12       C  
ATOM    339  C   SER A  49     -15.610  27.792 -23.419  1.00 49.19           C  
ANISOU  339  C   SER A  49     6054   6329   6307    478     66    145       C  
ATOM    340  O   SER A  49     -14.664  27.595 -24.184  1.00 49.90           O  
ANISOU  340  O   SER A  49     6138   6443   6376    541    174    266       O  
ATOM    341  CB  SER A  49     -17.718  26.829 -24.422  1.00 48.60           C  
ANISOU  341  CB  SER A  49     6154   6238   6071    546      2    -83       C  
ATOM    342  OG  SER A  49     -18.290  28.123 -24.500  1.00 49.97           O  
ANISOU  342  OG  SER A  49     6314   6402   6269    525    -81    -83       O  
ATOM    343  N   LYS A  50     -15.728  28.893 -22.671  1.00 49.26           N  
ANISOU  343  N   LYS A  50     6026   6309   6381    393    -28    150       N  
ATOM    344  CA  LYS A  50     -14.702  29.945 -22.621  1.00 51.57           C  
ANISOU  344  CA  LYS A  50     6265   6591   6738    329    -40    302       C  
ATOM    345  C   LYS A  50     -13.468  29.551 -21.799  1.00 51.07           C  
ANISOU  345  C   LYS A  50     6082   6561   6761    259    -20    430       C  
ATOM    346  O   LYS A  50     -12.494  30.298 -21.761  1.00 51.53           O  
ANISOU  346  O   LYS A  50     6072   6623   6885    185    -39    591       O  
ATOM    347  CB  LYS A  50     -15.271  31.265 -22.069  1.00 53.09           C  
ANISOU  347  CB  LYS A  50     6509   6709   6953    255   -158    258       C  
ATOM    348  CG  LYS A  50     -16.631  31.670 -22.605  1.00 54.86           C  
ANISOU  348  CG  LYS A  50     6824   6905   7115    327   -192    139       C  
ATOM    349  CD  LYS A  50     -16.543  32.524 -23.854  1.00 57.78           C  
ANISOU  349  CD  LYS A  50     7242   7263   7448    374   -179    217       C  
ATOM    350  CE  LYS A  50     -17.829  32.436 -24.673  1.00 60.24           C  
ANISOU  350  CE  LYS A  50     7620   7586   7681    467   -199    119       C  
ATOM    351  NZ  LYS A  50     -19.102  32.464 -23.889  1.00 59.74           N1+
ANISOU  351  NZ  LYS A  50     7562   7504   7631    475   -267     -6       N1+
ATOM    352  N   CYS A  51     -13.519  28.398 -21.131  1.00 50.29           N  
ANISOU  352  N   CYS A  51     5954   6487   6665    273      8    375       N  
ATOM    353  CA  CYS A  51     -12.381  27.899 -20.364  1.00 50.64           C  
ANISOU  353  CA  CYS A  51     5875   6573   6793    222     27    510       C  
ATOM    354  C   CYS A  51     -11.249  27.471 -21.287  1.00 50.94           C  
ANISOU  354  C   CYS A  51     5829   6678   6849    314    172    698       C  
ATOM    355  O   CYS A  51     -11.448  26.651 -22.187  1.00 51.44           O  
ANISOU  355  O   CYS A  51     5961   6749   6834    454    299    659       O  
ATOM    356  CB  CYS A  51     -12.797  26.736 -19.464  1.00 51.00           C  
ANISOU  356  CB  CYS A  51     5924   6622   6829    230     29    403       C  
ATOM    357  SG  CYS A  51     -11.445  26.033 -18.492  1.00 52.59           S  
ANISOU  357  SG  CYS A  51     5968   6882   7129    178     45    580       S  
ATOM    358  N   SER A  52     -10.070  28.042 -21.061  1.00 51.46           N  
ANISOU  358  N   SER A  52     5756   6782   7014    232    155    910       N  
ATOM    359  CA  SER A  52      -8.875  27.706 -21.829  1.00 52.87           C  
ANISOU  359  CA  SER A  52     5811   7040   7236    324    310   1141       C  
ATOM    360  C   SER A  52      -8.614  26.204 -21.790  1.00 52.42           C  
ANISOU  360  C   SER A  52     5732   7021   7163    464    455   1149       C  
ATOM    361  O   SER A  52      -8.715  25.563 -20.733  1.00 51.63           O  
ANISOU  361  O   SER A  52     5603   6919   7094    417    397   1093       O  
ATOM    362  CB  SER A  52      -7.658  28.460 -21.297  1.00 54.26           C  
ANISOU  362  CB  SER A  52     5797   7266   7550    175    231   1394       C  
ATOM    363  OG  SER A  52      -6.520  28.181 -22.090  1.00 56.98           O  
ANISOU  363  OG  SER A  52     5994   7704   7950    280    401   1651       O  
ATOM    364  N   ARG A  53      -8.292  25.645 -22.946  1.00 52.38           N  
ANISOU  364  N   ARG A  53     5768   7037   7094    646    651   1216       N  
ATOM    365  CA  ARG A  53      -8.045  24.208 -23.033  1.00 53.40           C  
ANISOU  365  CA  ARG A  53     5928   7173   7188    808    814   1220       C  
ATOM    366  C   ARG A  53      -6.710  23.810 -22.406  1.00 53.50           C  
ANISOU  366  C   ARG A  53     5707   7276   7342    820    882   1483       C  
ATOM    367  O   ARG A  53      -6.398  22.627 -22.270  1.00 53.84           O  
ANISOU  367  O   ARG A  53     5752   7325   7381    952   1013   1516       O  
ATOM    368  CB  ARG A  53      -8.191  23.707 -24.474  1.00 55.02           C  
ANISOU  368  CB  ARG A  53     6313   7344   7247   1011   1008   1191       C  
ATOM    369  CG  ARG A  53      -9.569  23.921 -25.088  1.00 54.91           C  
ANISOU  369  CG  ARG A  53     6531   7246   7086    995    921    937       C  
ATOM    370  CD  ARG A  53     -10.707  23.420 -24.211  1.00 53.82           C  
ANISOU  370  CD  ARG A  53     6469   7050   6927    901    773    705       C  
ATOM    371  NE  ARG A  53     -11.965  23.447 -24.952  1.00 54.63           N  
ANISOU  371  NE  ARG A  53     6778   7087   6890    908    710    506       N  
ATOM    372  CZ  ARG A  53     -12.797  24.485 -25.013  1.00 54.26           C  
ANISOU  372  CZ  ARG A  53     6745   7032   6838    810    563    419       C  
ATOM    373  NH1 ARG A  53     -13.910  24.384 -25.727  1.00 54.30           N1+
ANISOU  373  NH1 ARG A  53     6920   6991   6720    825    508    266       N1+
ATOM    374  NH2 ARG A  53     -12.533  25.615 -24.362  1.00 54.09           N  
ANISOU  374  NH2 ARG A  53     6582   7040   6929    695    466    491       N  
ATOM    375  N   LEU A  54      -5.947  24.819 -21.992  1.00 53.19           N  
ANISOU  375  N   LEU A  54     5472   7302   7433    670    777   1680       N  
ATOM    376  CA  LEU A  54      -4.767  24.621 -21.162  1.00 52.87           C  
ANISOU  376  CA  LEU A  54     5179   7357   7549    611    760   1941       C  
ATOM    377  C   LEU A  54      -5.134  24.153 -19.753  1.00 51.38           C  
ANISOU  377  C   LEU A  54     4991   7142   7386    490    598   1822       C  
ATOM    378  O   LEU A  54      -4.279  23.630 -19.037  1.00 53.52           O  
ANISOU  378  O   LEU A  54     5084   7488   7763    478    599   2009       O  
ATOM    379  CB  LEU A  54      -3.916  25.890 -21.130  1.00 52.65           C  
ANISOU  379  CB  LEU A  54     4963   7397   7646    443    652   2185       C  
ATOM    380  CG  LEU A  54      -3.192  26.199 -22.437  1.00 53.36           C  
ANISOU  380  CG  LEU A  54     4975   7551   7748    580    853   2405       C  
ATOM    381  CD1 LEU A  54      -2.792  27.662 -22.456  1.00 54.35           C  
ANISOU  381  CD1 LEU A  54     4996   7693   7960    367    695   2556       C  
ATOM    382  CD2 LEU A  54      -1.987  25.294 -22.657  1.00 54.99           C  
ANISOU  382  CD2 LEU A  54     4973   7875   8046    764   1081   2706       C  
ATOM    383  N   TYR A  55      -6.393  24.354 -19.367  1.00 48.81           N  
ANISOU  383  N   TYR A  55     4857   6721   6966    408    467   1531       N  
ATOM    384  CA  TYR A  55      -6.974  23.674 -18.220  1.00 48.56           C  
ANISOU  384  CA  TYR A  55     4881   6651   6916    351    373   1376       C  
ATOM    385  C   TYR A  55      -7.458  22.287 -18.637  1.00 48.49           C  
ANISOU  385  C   TYR A  55     4997   6604   6820    544    541   1250       C  
ATOM    386  O   TYR A  55      -8.515  22.139 -19.244  1.00 47.98           O  
ANISOU  386  O   TYR A  55     5123   6466   6638    600    566   1035       O  
ATOM    387  CB  TYR A  55      -8.120  24.490 -17.599  1.00 47.41           C  
ANISOU  387  CB  TYR A  55     4879   6422   6710    196    182   1143       C  
ATOM    388  CG  TYR A  55      -7.655  25.759 -16.928  1.00 47.87           C  
ANISOU  388  CG  TYR A  55     4868   6482   6837    -15     -7   1248       C  
ATOM    389  CD1 TYR A  55      -6.995  25.714 -15.688  1.00 48.15           C  
ANISOU  389  CD1 TYR A  55     4798   6548   6946   -162   -143   1366       C  
ATOM    390  CD2 TYR A  55      -7.864  27.010 -17.533  1.00 47.38           C  
ANISOU  390  CD2 TYR A  55     4866   6379   6757    -77    -64   1236       C  
ATOM    391  CE1 TYR A  55      -6.556  26.875 -15.074  1.00 49.13           C  
ANISOU  391  CE1 TYR A  55     4898   6653   7114   -379   -341   1462       C  
ATOM    392  CE2 TYR A  55      -7.433  28.181 -16.920  1.00 48.29           C  
ANISOU  392  CE2 TYR A  55     4956   6466   6923   -283   -248   1330       C  
ATOM    393  CZ  TYR A  55      -6.779  28.103 -15.696  1.00 49.77           C  
ANISOU  393  CZ  TYR A  55     5058   6677   7174   -440   -392   1439       C  
ATOM    394  OH  TYR A  55      -6.340  29.243 -15.083  1.00 51.48           O  
ANISOU  394  OH  TYR A  55     5287   6847   7424   -667   -596   1532       O  
ATOM    395  N   THR A  56      -6.666  21.276 -18.305  1.00 49.84           N  
ANISOU  395  N   THR A  56     5063   6822   7050    639    646   1398       N  
ATOM    396  CA  THR A  56      -6.951  19.889 -18.664  1.00 51.24           C  
ANISOU  396  CA  THR A  56     5375   6943   7149    828    816   1311       C  
ATOM    397  C   THR A  56      -8.281  19.386 -18.091  1.00 51.61           C  
ANISOU  397  C   THR A  56     5604   6898   7107    763    716   1025       C  
ATOM    398  O   THR A  56      -8.961  18.573 -18.727  1.00 52.49           O  
ANISOU  398  O   THR A  56     5908   6926   7107    875    812    874       O  
ATOM    399  CB  THR A  56      -5.779  18.998 -18.249  1.00 52.33           C  
ANISOU  399  CB  THR A  56     5344   7149   7387    936    936   1556       C  
ATOM    400  CG2 THR A  56      -5.909  17.599 -18.822  1.00 52.73           C  
ANISOU  400  CG2 THR A  56     5565   7121   7348   1170   1155   1497       C  
ATOM    401  OG1 THR A  56      -4.581  19.588 -18.760  1.00 55.51           O  
ANISOU  401  OG1 THR A  56     5540   7658   7892    979   1019   1851       O  
ATOM    402  N   ALA A  57      -8.652  19.895 -16.912  1.00 51.14           N  
ANISOU  402  N   ALA A  57     5495   6845   7088    576    522    962       N  
ATOM    403  CA  ALA A  57      -9.958  19.640 -16.313  1.00 49.33           C  
ANISOU  403  CA  ALA A  57     5409   6545   6786    501    424    713       C  
ATOM    404  C   ALA A  57     -11.095  20.081 -17.235  1.00 49.21           C  
ANISOU  404  C   ALA A  57     5555   6471   6670    514    414    523       C  
ATOM    405  O   ALA A  57     -12.133  19.412 -17.298  1.00 49.01           O  
ANISOU  405  O   ALA A  57     5667   6384   6568    531    414    346       O  
ATOM    406  CB  ALA A  57     -10.063  20.307 -14.950  1.00 48.86           C  
ANISOU  406  CB  ALA A  57     5284   6504   6774    316    237    703       C  
ATOM    407  N   CYS A  58     -10.889  21.185 -17.962  1.00 49.92           N  
ANISOU  407  N   CYS A  58     5621   6582   6762    499    398    577       N  
ATOM    408  CA  CYS A  58     -11.858  21.648 -18.962  1.00 49.48           C  
ANISOU  408  CA  CYS A  58     5707   6480   6611    526    391    431       C  
ATOM    409  C   CYS A  58     -11.873  20.777 -20.214  1.00 50.26           C  
ANISOU  409  C   CYS A  58     5940   6543   6614    690    550    413       C  
ATOM    410  O   CYS A  58     -12.901  20.675 -20.881  1.00 51.75           O  
ANISOU  410  O   CYS A  58     6285   6677   6699    704    526    255       O  
ATOM    411  CB  CYS A  58     -11.652  23.118 -19.309  1.00 50.38           C  
ANISOU  411  CB  CYS A  58     5770   6616   6753    456    321    497       C  
ATOM    412  SG  CYS A  58     -12.128  24.204 -17.947  1.00 51.89           S  
ANISOU  412  SG  CYS A  58     5931   6789   6993    264    117    431       S  
ATOM    413  N   VAL A  59     -10.752  20.126 -20.516  1.00 50.46           N  
ANISOU  413  N   VAL A  59     5917   6593   6664    818    709    581       N  
ATOM    414  CA  VAL A  59     -10.719  19.132 -21.590  1.00 50.50           C  
ANISOU  414  CA  VAL A  59     6101   6534   6552    997    884    559       C  
ATOM    415  C   VAL A  59     -11.546  17.899 -21.184  1.00 50.65           C  
ANISOU  415  C   VAL A  59     6273   6465   6507    996    866    389       C  
ATOM    416  O   VAL A  59     -12.269  17.350 -22.007  1.00 52.63           O  
ANISOU  416  O   VAL A  59     6747   6627   6622   1046    891    252       O  
ATOM    417  CB  VAL A  59      -9.272  18.769 -22.026  1.00 51.59           C  
ANISOU  417  CB  VAL A  59     6148   6719   6733   1170   1097    807       C  
ATOM    418  CG1 VAL A  59      -9.261  17.692 -23.101  1.00 52.25           C  
ANISOU  418  CG1 VAL A  59     6476   6708   6667   1379   1299    771       C  
ATOM    419  CG2 VAL A  59      -8.537  19.994 -22.551  1.00 51.67           C  
ANISOU  419  CG2 VAL A  59     6012   6816   6805   1157   1113    986       C  
ATOM    420  N   TYR A  60     -11.487  17.516 -19.910  1.00 50.08           N  
ANISOU  420  N   TYR A  60     6090   6413   6525    917    800    397       N  
ATOM    421  CA  TYR A  60     -12.088  16.256 -19.427  1.00 49.47           C  
ANISOU  421  CA  TYR A  60     6136   6254   6404    920    801    279       C  
ATOM    422  C   TYR A  60     -13.520  16.323 -18.889  1.00 49.04           C  
ANISOU  422  C   TYR A  60     6140   6169   6324    764    630     77       C  
ATOM    423  O   TYR A  60     -14.085  15.301 -18.504  1.00 50.19           O  
ANISOU  423  O   TYR A  60     6383   6246   6439    745    620    -13       O  
ATOM    424  CB  TYR A  60     -11.177  15.616 -18.380  1.00 48.26           C  
ANISOU  424  CB  TYR A  60     5842   6136   6356    947    851    424       C  
ATOM    425  CG  TYR A  60     -10.068  14.802 -18.972  1.00 50.14           C  
ANISOU  425  CG  TYR A  60     6105   6355   6588   1159   1071    591       C  
ATOM    426  CD1 TYR A  60      -8.963  15.418 -19.586  1.00 50.80           C  
ANISOU  426  CD1 TYR A  60     6058   6520   6720   1261   1185    800       C  
ATOM    427  CD2 TYR A  60     -10.112  13.410 -18.927  1.00 50.55           C  
ANISOU  427  CD2 TYR A  60     6318   6303   6586   1268   1179    555       C  
ATOM    428  CE1 TYR A  60      -7.939  14.661 -20.134  1.00 52.68           C  
ANISOU  428  CE1 TYR A  60     6311   6748   6955   1488   1421    978       C  
ATOM    429  CE2 TYR A  60      -9.090  12.647 -19.470  1.00 52.56           C  
ANISOU  429  CE2 TYR A  60     6617   6527   6826   1498   1410    717       C  
ATOM    430  CZ  TYR A  60      -8.008  13.275 -20.068  1.00 53.87           C  
ANISOU  430  CZ  TYR A  60     6637   6786   7044   1617   1540    932       C  
ATOM    431  OH  TYR A  60      -6.999  12.508 -20.604  1.00 56.70           O  
ANISOU  431  OH  TYR A  60     7031   7118   7390   1874   1799   1115       O  
ATOM    432  N   HIS A  61     -14.104  17.514 -18.861  1.00 48.79           N  
ANISOU  432  N   HIS A  61     6046   6183   6309    659    506     24       N  
ATOM    433  CA  HIS A  61     -15.476  17.676 -18.403  1.00 47.22           C  
ANISOU  433  CA  HIS A  61     5877   5969   6094    537    366   -137       C  
ATOM    434  C   HIS A  61     -16.365  18.312 -19.455  1.00 48.60           C  
ANISOU  434  C   HIS A  61     6143   6131   6190    524    307   -228       C  
ATOM    435  O   HIS A  61     -15.882  18.953 -20.399  1.00 49.55           O  
ANISOU  435  O   HIS A  61     6282   6264   6278    589    352   -167       O  
ATOM    436  CB  HIS A  61     -15.503  18.505 -17.127  1.00 46.34           C  
ANISOU  436  CB  HIS A  61     5613   5919   6075    426    266   -115       C  
ATOM    437  CG  HIS A  61     -14.972  17.778 -15.938  1.00 45.63           C  
ANISOU  437  CG  HIS A  61     5454   5837   6043    405    281    -56       C  
ATOM    438  CD2 HIS A  61     -15.548  16.861 -15.127  1.00 44.99           C  
ANISOU  438  CD2 HIS A  61     5405   5727   5961    364    264   -124       C  
ATOM    439  ND1 HIS A  61     -13.688  17.950 -15.472  1.00 45.71           N  
ANISOU  439  ND1 HIS A  61     5342   5898   6126    420    311    112       N  
ATOM    440  CE1 HIS A  61     -13.499  17.175 -14.421  1.00 45.27           C  
ANISOU  440  CE1 HIS A  61     5251   5843   6106    394    307    140       C  
ATOM    441  NE2 HIS A  61     -14.612  16.507 -14.187  1.00 44.49           N  
ANISOU  441  NE2 HIS A  61     5250   5691   5960    364    285     -7       N  
ATOM    442  N   LYS A  62     -17.670  18.121 -19.282  1.00 49.58           N  
ANISOU  442  N   LYS A  62     6311   6235   6289    440    204   -355       N  
ATOM    443  CA  LYS A  62     -18.672  18.779 -20.099  1.00 51.79           C  
ANISOU  443  CA  LYS A  62     6641   6520   6515    409    114   -428       C  
ATOM    444  C   LYS A  62     -18.580  20.293 -19.897  1.00 51.26           C  
ANISOU  444  C   LYS A  62     6453   6516   6508    391     68   -384       C  
ATOM    445  O   LYS A  62     -18.492  20.777 -18.761  1.00 50.75           O  
ANISOU  445  O   LYS A  62     6275   6482   6525    340     39   -365       O  
ATOM    446  CB  LYS A  62     -20.062  18.249 -19.738  1.00 54.22           C  
ANISOU  446  CB  LYS A  62     6966   6817   6818    310      8   -531       C  
ATOM    447  CG  LYS A  62     -21.181  18.634 -20.699  1.00 58.21           C  
ANISOU  447  CG  LYS A  62     7528   7327   7260    273    -99   -588       C  
ATOM    448  CD  LYS A  62     -21.160  17.821 -21.986  1.00 60.96           C  
ANISOU  448  CD  LYS A  62     8097   7594   7471    300    -93   -620       C  
ATOM    449  CE  LYS A  62     -22.571  17.457 -22.414  1.00 63.06           C  
ANISOU  449  CE  LYS A  62     8423   7847   7688    188   -248   -690       C  
ATOM    450  NZ  LYS A  62     -23.017  16.200 -21.737  1.00 64.50           N1+
ANISOU  450  NZ  LYS A  62     8641   7978   7887     99   -275   -731       N1+
ATOM    451  N   LEU A  63     -18.568  21.021 -21.012  1.00 50.93           N  
ANISOU  451  N   LEU A  63     6460   6477   6412    434     64   -365       N  
ATOM    452  CA  LEU A  63     -18.502  22.490 -21.011  1.00 49.70           C  
ANISOU  452  CA  LEU A  63     6224   6358   6301    421     21   -322       C  
ATOM    453  C   LEU A  63     -19.829  23.085 -21.448  1.00 49.26           C  
ANISOU  453  C   LEU A  63     6189   6310   6215    396    -84   -397       C  
ATOM    454  O   LEU A  63     -20.430  22.618 -22.420  1.00 51.25           O  
ANISOU  454  O   LEU A  63     6544   6547   6381    408   -116   -440       O  
ATOM    455  CB  LEU A  63     -17.382  22.986 -21.938  1.00 48.94           C  
ANISOU  455  CB  LEU A  63     6148   6266   6181    497    106   -208       C  
ATOM    456  CG  LEU A  63     -15.973  22.403 -21.742  1.00 49.61           C  
ANISOU  456  CG  LEU A  63     6190   6358   6299    552    232    -84       C  
ATOM    457  CD1 LEU A  63     -15.014  22.907 -22.803  1.00 48.93           C  
ANISOU  457  CD1 LEU A  63     6115   6288   6184    639    331     46       C  
ATOM    458  CD2 LEU A  63     -15.416  22.700 -20.353  1.00 49.19           C  
ANISOU  458  CD2 LEU A  63     5989   6336   6362    473    197    -22       C  
ATOM    459  N   PHE A  64     -20.297  24.097 -20.718  1.00 48.51           N  
ANISOU  459  N   PHE A  64     6009   6235   6187    362   -141   -402       N  
ATOM    460  CA  PHE A  64     -21.473  24.853 -21.135  1.00 47.71           C  
ANISOU  460  CA  PHE A  64     5902   6151   6076    366   -224   -436       C  
ATOM    461  C   PHE A  64     -21.087  25.799 -22.242  1.00 48.31           C  
ANISOU  461  C   PHE A  64     6026   6218   6109    416   -222   -378       C  
ATOM    462  O   PHE A  64     -20.218  26.659 -22.073  1.00 48.61           O  
ANISOU  462  O   PHE A  64     6044   6243   6182    423   -189   -310       O  
ATOM    463  CB  PHE A  64     -22.112  25.633 -19.981  1.00 47.45           C  
ANISOU  463  CB  PHE A  64     5788   6123   6115    348   -253   -454       C  
ATOM    464  CG  PHE A  64     -23.224  26.554 -20.415  1.00 48.77           C  
ANISOU  464  CG  PHE A  64     5935   6308   6286    386   -314   -457       C  
ATOM    465  CD1 PHE A  64     -24.480  26.050 -20.778  1.00 49.50           C  
ANISOU  465  CD1 PHE A  64     5989   6446   6369    376   -378   -481       C  
ATOM    466  CD2 PHE A  64     -23.016  27.930 -20.484  1.00 49.40           C  
ANISOU  466  CD2 PHE A  64     6032   6357   6379    427   -315   -416       C  
ATOM    467  CE1 PHE A  64     -25.498  26.898 -21.197  1.00 49.43           C  
ANISOU  467  CE1 PHE A  64     5935   6470   6376    422   -436   -453       C  
ATOM    468  CE2 PHE A  64     -24.035  28.782 -20.894  1.00 50.10           C  
ANISOU  468  CE2 PHE A  64     6104   6458   6474    483   -360   -404       C  
ATOM    469  CZ  PHE A  64     -25.274  28.265 -21.253  1.00 49.85           C  
ANISOU  469  CZ  PHE A  64     6009   6489   6443    489   -418   -415       C  
ATOM    470  N   ASP A  65     -21.754  25.635 -23.371  1.00 49.07           N  
ANISOU  470  N   ASP A  65     6194   6324   6126    435   -273   -398       N  
ATOM    471  CA  ASP A  65     -21.572  26.526 -24.487  1.00 50.96           C  
ANISOU  471  CA  ASP A  65     6491   6560   6312    486   -281   -345       C  
ATOM    472  C   ASP A  65     -22.788  27.443 -24.608  1.00 50.83           C  
ANISOU  472  C   ASP A  65     6426   6567   6319    493   -381   -352       C  
ATOM    473  O   ASP A  65     -23.859  27.035 -25.087  1.00 50.95           O  
ANISOU  473  O   ASP A  65     6449   6612   6295    473   -473   -381       O  
ATOM    474  CB  ASP A  65     -21.314  25.727 -25.772  1.00 53.56           C  
ANISOU  474  CB  ASP A  65     6970   6872   6507    518   -257   -346       C  
ATOM    475  CG  ASP A  65     -20.576  26.536 -26.831  1.00 56.22           C  
ANISOU  475  CG  ASP A  65     7376   7200   6783    587   -203   -260       C  
ATOM    476  OD1 ASP A  65     -20.836  27.758 -26.961  1.00 56.21           O  
ANISOU  476  OD1 ASP A  65     7327   7210   6818    596   -250   -219       O  
ATOM    477  OD2 ASP A  65     -19.736  25.934 -27.545  1.00 58.00           O1-
ANISOU  477  OD2 ASP A  65     7714   7403   6919    643   -102   -226       O1-
ATOM    478  N   ALA A  66     -22.607  28.683 -24.152  1.00 50.82           N  
ANISOU  478  N   ALA A  66     6378   6546   6382    517   -370   -310       N  
ATOM    479  CA  ALA A  66     -23.620  29.742 -24.269  1.00 50.29           C  
ANISOU  479  CA  ALA A  66     6278   6485   6342    559   -435   -293       C  
ATOM    480  C   ALA A  66     -24.052  29.984 -25.720  1.00 51.21           C  
ANISOU  480  C   ALA A  66     6457   6626   6375    594   -501   -255       C  
ATOM    481  O   ALA A  66     -25.213  30.315 -25.982  1.00 51.69           O  
ANISOU  481  O   ALA A  66     6470   6723   6445    619   -586   -242       O  
ATOM    482  CB  ALA A  66     -23.107  31.026 -23.646  1.00 49.97           C  
ANISOU  482  CB  ALA A  66     6241   6383   6359    580   -399   -253       C  
ATOM    483  N   SER A  67     -23.115  29.802 -26.650  1.00 50.90           N  
ANISOU  483  N   SER A  67     6520   6570   6250    602   -458   -223       N  
ATOM    484  CA  SER A  67     -23.382  29.958 -28.076  1.00 52.47           C  
ANISOU  484  CA  SER A  67     6818   6781   6335    635   -512   -187       C  
ATOM    485  C   SER A  67     -24.327  28.894 -28.646  1.00 52.82           C  
ANISOU  485  C   SER A  67     6914   6860   6294    591   -618   -240       C  
ATOM    486  O   SER A  67     -24.777  29.010 -29.787  1.00 54.14           O  
ANISOU  486  O   SER A  67     7173   7040   6356    600   -703   -214       O  
ATOM    487  CB  SER A  67     -22.071  29.970 -28.853  1.00 53.16           C  
ANISOU  487  CB  SER A  67     7016   6838   6345    669   -406   -129       C  
ATOM    488  OG  SER A  67     -21.410  31.206 -28.674  1.00 55.05           O  
ANISOU  488  OG  SER A  67     7216   7048   6651    691   -358    -46       O  
ATOM    489  N   ASP A  68     -24.617  27.864 -27.855  1.00 51.24           N  
ANISOU  489  N   ASP A  68     6666   6669   6133    529   -625   -307       N  
ATOM    490  CA  ASP A  68     -25.527  26.804 -28.268  1.00 50.50           C  
ANISOU  490  CA  ASP A  68     6621   6595   5970    453   -745   -351       C  
ATOM    491  C   ASP A  68     -26.845  26.860 -27.519  1.00 49.72           C  
ANISOU  491  C   ASP A  68     6343   6564   5985    407   -845   -343       C  
ATOM    492  O   ASP A  68     -27.718  26.028 -27.738  1.00 50.60           O  
ANISOU  492  O   ASP A  68     6453   6704   6068    317   -969   -356       O  
ATOM    493  CB  ASP A  68     -24.856  25.439 -28.113  1.00 50.52           C  
ANISOU  493  CB  ASP A  68     6735   6545   5911    413   -676   -418       C  
ATOM    494  CG  ASP A  68     -23.718  25.232 -29.102  1.00 51.59           C  
ANISOU  494  CG  ASP A  68     7071   6623   5907    480   -572   -405       C  
ATOM    495  OD1 ASP A  68     -23.806  25.726 -30.242  1.00 52.14           O  
ANISOU  495  OD1 ASP A  68     7252   6690   5866    515   -615   -368       O  
ATOM    496  OD2 ASP A  68     -22.731  24.560 -28.739  1.00 52.64           O1-
ANISOU  496  OD2 ASP A  68     7248   6715   6036    509   -438   -419       O1-
ATOM    497  N   SER A  69     -26.990  27.851 -26.643  1.00 48.78           N  
ANISOU  497  N   SER A  69     6081   6461   5988    469   -791   -310       N  
ATOM    498  CA  SER A  69     -28.250  28.066 -25.942  1.00 48.72           C  
ANISOU  498  CA  SER A  69     5897   6521   6093    468   -849   -275       C  
ATOM    499  C   SER A  69     -28.990  29.295 -26.467  1.00 49.58           C  
ANISOU  499  C   SER A  69     5942   6666   6228    553   -908   -183       C  
ATOM    500  O   SER A  69     -28.429  30.393 -26.519  1.00 50.02           O  
ANISOU  500  O   SER A  69     6041   6673   6292    641   -837   -159       O  
ATOM    501  CB  SER A  69     -28.034  28.162 -24.440  1.00 46.49           C  
ANISOU  501  CB  SER A  69     5525   6221   5917    493   -731   -307       C  
ATOM    502  OG  SER A  69     -29.286  28.222 -23.780  1.00 47.20           O  
ANISOU  502  OG  SER A  69     5448   6381   6103    506   -762   -262       O  
ATOM    503  N   SER A  70     -30.249  29.101 -26.857  1.00 50.39           N  
ANISOU  503  N   SER A  70     5939   6854   6351    519  -1046   -115       N  
ATOM    504  CA  SER A  70     -31.093  30.212 -27.329  1.00 51.67           C  
ANISOU  504  CA  SER A  70     6009   7068   6554    611  -1110      1       C  
ATOM    505  C   SER A  70     -31.798  30.954 -26.183  1.00 51.95           C  
ANISOU  505  C   SER A  70     5865   7133   6739    725  -1017     58       C  
ATOM    506  O   SER A  70     -32.457  31.965 -26.408  1.00 54.93           O  
ANISOU  506  O   SER A  70     6165   7538   7167    840  -1030    163       O  
ATOM    507  CB  SER A  70     -32.095  29.739 -28.388  1.00 51.75           C  
ANISOU  507  CB  SER A  70     5985   7165   6513    523  -1320     80       C  
ATOM    508  OG  SER A  70     -32.862  28.654 -27.916  1.00 52.23           O  
ANISOU  508  OG  SER A  70     5927   7291   6626    402  -1400     86       O  
ATOM    509  N   SER A  71     -31.632  30.457 -24.960  1.00 50.95           N  
ANISOU  509  N   SER A  71     5694   6990   6673    709   -913     -4       N  
ATOM    510  CA  SER A  71     -32.277  31.022 -23.778  1.00 51.32           C  
ANISOU  510  CA  SER A  71     5607   7052   6838    823   -801     42       C  
ATOM    511  C   SER A  71     -31.282  31.689 -22.817  1.00 50.65           C  
ANISOU  511  C   SER A  71     5649   6845   6749    896   -638    -41       C  
ATOM    512  O   SER A  71     -31.669  32.181 -21.759  1.00 51.19           O  
ANISOU  512  O   SER A  71     5672   6895   6883    997   -524    -26       O  
ATOM    513  CB  SER A  71     -33.071  29.935 -23.061  1.00 50.97           C  
ANISOU  513  CB  SER A  71     5403   7097   6866    744   -817     61       C  
ATOM    514  OG  SER A  71     -32.271  28.787 -22.852  1.00 49.92           O  
ANISOU  514  OG  SER A  71     5370   6923   6673    607   -819    -54       O  
ATOM    515  N   TYR A  72     -30.012  31.707 -23.206  1.00 49.81           N  
ANISOU  515  N   TYR A  72     5708   6655   6560    840   -630   -116       N  
ATOM    516  CA  TYR A  72     -28.941  32.328 -22.439  1.00 50.27           C  
ANISOU  516  CA  TYR A  72     5892   6597   6609    865   -519   -175       C  
ATOM    517  C   TYR A  72     -29.119  33.831 -22.293  1.00 52.33           C  
ANISOU  517  C   TYR A  72     6208   6781   6892   1002   -465   -126       C  
ATOM    518  O   TYR A  72     -29.609  34.506 -23.204  1.00 53.92           O  
ANISOU  518  O   TYR A  72     6393   7001   7091   1072   -518    -47       O  
ATOM    519  CB  TYR A  72     -27.601  31.979 -23.096  1.00 49.55           C  
ANISOU  519  CB  TYR A  72     5924   6462   6438    774   -533   -220       C  
ATOM    520  CG  TYR A  72     -26.417  32.888 -22.833  1.00 48.40           C  
ANISOU  520  CG  TYR A  72     5905   6206   6278    782   -469   -227       C  
ATOM    521  CD1 TYR A  72     -25.649  32.766 -21.668  1.00 47.76           C  
ANISOU  521  CD1 TYR A  72     5864   6065   6216    734   -403   -277       C  
ATOM    522  CD2 TYR A  72     -26.025  33.831 -23.786  1.00 48.89           C  
ANISOU  522  CD2 TYR A  72     6046   6224   6305    817   -491   -169       C  
ATOM    523  CE1 TYR A  72     -24.538  33.583 -21.448  1.00 47.00           C  
ANISOU  523  CE1 TYR A  72     5878   5868   6109    708   -376   -262       C  
ATOM    524  CE2 TYR A  72     -24.923  34.651 -23.578  1.00 48.98           C  
ANISOU  524  CE2 TYR A  72     6165   6133   6311    798   -449   -154       C  
ATOM    525  CZ  TYR A  72     -24.184  34.519 -22.411  1.00 48.11           C  
ANISOU  525  CZ  TYR A  72     6086   5966   6227    734   -400   -198       C  
ATOM    526  OH  TYR A  72     -23.100  35.339 -22.223  1.00 48.55           O  
ANISOU  526  OH  TYR A  72     6242   5922   6280    685   -389   -162       O  
ATOM    527  N   LYS A  73     -28.752  34.335 -21.116  1.00 53.52           N  
ANISOU  527  N   LYS A  73     6441   6835   7058   1039   -363   -169       N  
ATOM    528  CA  LYS A  73     -28.696  35.770 -20.869  1.00 55.72           C  
ANISOU  528  CA  LYS A  73     6845   6989   7334   1154   -304   -143       C  
ATOM    529  C   LYS A  73     -27.344  36.124 -20.263  1.00 55.63           C  
ANISOU  529  C   LYS A  73     7013   6845   7279   1067   -277   -207       C  
ATOM    530  O   LYS A  73     -27.008  35.689 -19.154  1.00 55.35           O  
ANISOU  530  O   LYS A  73     7010   6779   7238   1015   -231   -272       O  
ATOM    531  CB  LYS A  73     -29.863  36.257 -19.997  1.00 58.16           C  
ANISOU  531  CB  LYS A  73     7110   7292   7693   1318   -205   -104       C  
ATOM    532  CG  LYS A  73     -31.241  36.098 -20.636  1.00 61.04           C  
ANISOU  532  CG  LYS A  73     7267   7799   8125   1413   -241     10       C  
ATOM    533  CD  LYS A  73     -32.275  37.025 -20.008  1.00 65.16           C  
ANISOU  533  CD  LYS A  73     7770   8289   8699   1634   -116     92       C  
ATOM    534  CE  LYS A  73     -33.704  36.619 -20.349  1.00 67.49           C  
ANISOU  534  CE  LYS A  73     7792   8763   9088   1713   -141    233       C  
ATOM    535  NZ  LYS A  73     -33.939  36.543 -21.821  1.00 69.26           N1+
ANISOU  535  NZ  LYS A  73     7917   9082   9316   1657   -311    316       N1+
ATOM    536  N   HIS A  74     -26.571  36.891 -21.033  1.00 55.89           N  
ANISOU  536  N   HIS A  74     7149   6803   7281   1039   -318   -174       N  
ATOM    537  CA  HIS A  74     -25.281  37.435 -20.638  1.00 55.55           C  
ANISOU  537  CA  HIS A  74     7264   6632   7208    943   -319   -192       C  
ATOM    538  C   HIS A  74     -25.358  38.228 -19.336  1.00 57.53           C  
ANISOU  538  C   HIS A  74     7676   6735   7446    986   -260   -233       C  
ATOM    539  O   HIS A  74     -26.338  38.937 -19.079  1.00 60.34           O  
ANISOU  539  O   HIS A  74     8077   7040   7806   1143   -199   -220       O  
ATOM    540  CB  HIS A  74     -24.735  38.322 -21.766  1.00 56.40           C  
ANISOU  540  CB  HIS A  74     7444   6687   7296    936   -364   -115       C  
ATOM    541  CG  HIS A  74     -23.404  38.943 -21.468  1.00 58.28           C  
ANISOU  541  CG  HIS A  74     7823   6799   7519    815   -384    -98       C  
ATOM    542  CD2 HIS A  74     -22.141  38.479 -21.642  1.00 58.18           C  
ANISOU  542  CD2 HIS A  74     7787   6811   7505    669   -412    -69       C  
ATOM    543  ND1 HIS A  74     -23.276  40.197 -20.908  1.00 59.63           N  
ANISOU  543  ND1 HIS A  74     8185   6793   7676    831   -381    -90       N  
ATOM    544  CE1 HIS A  74     -21.993  40.480 -20.755  1.00 60.57           C  
ANISOU  544  CE1 HIS A  74     8387   6835   7791    673   -430    -55       C  
ATOM    545  NE2 HIS A  74     -21.284  39.453 -21.188  1.00 58.58           N  
ANISOU  545  NE2 HIS A  74     7986   6715   7554    580   -444    -31       N  
ATOM    546  N   ASN A  75     -24.326  38.063 -18.511  1.00 57.51           N  
ANISOU  546  N   ASN A  75     7767   6666   7418    851   -276   -274       N  
ATOM    547  CA  ASN A  75     -24.055  38.958 -17.396  1.00 58.28           C  
ANISOU  547  CA  ASN A  75     8093   6582   7469    842   -258   -311       C  
ATOM    548  C   ASN A  75     -22.568  39.276 -17.382  1.00 56.19           C  
ANISOU  548  C   ASN A  75     7928   6232   7188    649   -351   -278       C  
ATOM    549  O   ASN A  75     -22.176  40.414 -17.608  1.00 58.65           O  
ANISOU  549  O   ASN A  75     8403   6401   7480    625   -391   -235       O  
ATOM    550  CB  ASN A  75     -24.518  38.356 -16.072  1.00 61.32           C  
ANISOU  550  CB  ASN A  75     8494   6975   7830    870   -191   -388       C  
ATOM    551  CG  ASN A  75     -24.419  39.337 -14.926  1.00 66.47           C  
ANISOU  551  CG  ASN A  75     9433   7420   8399    889   -161   -433       C  
ATOM    552  ND2 ASN A  75     -25.422  40.215 -14.796  1.00 70.80           N  
ANISOU  552  ND2 ASN A  75    10098   7876   8925   1087    -64   -431       N  
ATOM    553  OD1 ASN A  75     -23.448  39.310 -14.171  1.00 67.44           O  
ANISOU  553  OD1 ASN A  75     9686   7462   8474    730   -228   -462       O  
ATOM    554  N   GLY A  76     -21.744  38.265 -17.136  1.00 52.92           N  
ANISOU  554  N   GLY A  76     7407   5908   6791    511   -388   -279       N  
ATOM    555  CA  GLY A  76     -20.308  38.400 -17.277  1.00 51.82           C  
ANISOU  555  CA  GLY A  76     7285   5738   6663    329   -475   -203       C  
ATOM    556  C   GLY A  76     -19.589  39.030 -16.106  1.00 53.37           C  
ANISOU  556  C   GLY A  76     7686   5777   6815    192   -549   -211       C  
ATOM    557  O   GLY A  76     -18.424  39.386 -16.241  1.00 53.73           O  
ANISOU  557  O   GLY A  76     7755   5779   6879     27   -642   -119       O  
ATOM    558  N   THR A  77     -20.274  39.176 -14.969  1.00 54.97           N  
ANISOU  558  N   THR A  77     8043   5891   6953    255   -510   -309       N  
ATOM    559  CA  THR A  77     -19.633  39.555 -13.710  1.00 58.17           C  
ANISOU  559  CA  THR A  77     8669   6147   7283    114   -589   -335       C  
ATOM    560  C   THR A  77     -18.716  38.420 -13.291  1.00 59.85           C  
ANISOU  560  C   THR A  77     8724   6485   7531    -42   -649   -300       C  
ATOM    561  O   THR A  77     -19.135  37.255 -13.251  1.00 58.70           O  
ANISOU  561  O   THR A  77     8394   6491   7416     27   -575   -337       O  
ATOM    562  CB  THR A  77     -20.664  39.822 -12.596  1.00 59.08           C  
ANISOU  562  CB  THR A  77     8994   6152   7301    253   -499   -450       C  
ATOM    563  CG2 THR A  77     -19.996  40.242 -11.282  1.00 60.08           C  
ANISOU  563  CG2 THR A  77     9406   6103   7316     98   -595   -485       C  
ATOM    564  OG1 THR A  77     -21.538  40.868 -13.015  1.00 61.08           O  
ANISOU  564  OG1 THR A  77     9383   6293   7533    429   -423   -463       O  
ATOM    565  N   GLU A  78     -17.464  38.770 -13.005  1.00 63.82           N  
ANISOU  565  N   GLU A  78     9292   6922   8035   -256   -791   -212       N  
ATOM    566  CA  GLU A  78     -16.474  37.816 -12.532  1.00 65.62           C  
ANISOU  566  CA  GLU A  78     9376   7256   8300   -412   -863   -146       C  
ATOM    567  C   GLU A  78     -16.858  37.266 -11.166  1.00 65.62           C  
ANISOU  567  C   GLU A  78     9481   7234   8216   -407   -851   -249       C  
ATOM    568  O   GLU A  78     -17.383  37.985 -10.315  1.00 67.54           O  
ANISOU  568  O   GLU A  78    10003   7310   8346   -379   -852   -341       O  
ATOM    569  CB  GLU A  78     -15.093  38.456 -12.466  1.00 70.66           C  
ANISOU  569  CB  GLU A  78    10061   7822   8962   -654  -1035      1       C  
ATOM    570  CG  GLU A  78     -14.390  38.572 -13.813  1.00 75.44           C  
ANISOU  570  CG  GLU A  78    10464   8519   9678   -684  -1035    155       C  
ATOM    571  CD  GLU A  78     -12.915  38.933 -13.676  1.00 81.36           C  
ANISOU  571  CD  GLU A  78    11177   9250  10484   -941  -1202    348       C  
ATOM    572  OE1 GLU A  78     -12.205  38.296 -12.855  1.00 83.68           O  
ANISOU  572  OE1 GLU A  78    11401   9600  10791  -1075  -1287    406       O  
ATOM    573  OE2 GLU A  78     -12.459  39.849 -14.398  1.00 83.22           O1-
ANISOU  573  OE2 GLU A  78    11438   9422  10757  -1016  -1255    460       O1-
ATOM    574  N   LEU A  79     -16.634  35.974 -10.984  1.00 64.25           N  
ANISOU  574  N   LEU A  79     9100   7219   8089   -416   -821   -234       N  
ATOM    575  CA  LEU A  79     -16.805  35.351  -9.686  1.00 64.88           C  
ANISOU  575  CA  LEU A  79     9259   7294   8097   -440   -823   -303       C  
ATOM    576  C   LEU A  79     -15.691  34.336  -9.444  1.00 62.74           C  
ANISOU  576  C   LEU A  79     8797   7148   7890   -584   -901   -194       C  
ATOM    577  O   LEU A  79     -15.183  33.704 -10.381  1.00 60.93           O  
ANISOU  577  O   LEU A  79     8322   7056   7770   -576   -871    -98       O  
ATOM    578  CB  LEU A  79     -18.213  34.739  -9.530  1.00 66.10           C  
ANISOU  578  CB  LEU A  79     9376   7507   8230   -229   -652   -427       C  
ATOM    579  CG  LEU A  79     -18.551  33.283  -9.887  1.00 67.36           C  
ANISOU  579  CG  LEU A  79     9268   7858   8467   -152   -558   -432       C  
ATOM    580  CD1 LEU A  79     -19.894  32.892  -9.284  1.00 68.58           C  
ANISOU  580  CD1 LEU A  79     9453   8027   8574      3   -427   -538       C  
ATOM    581  CD2 LEU A  79     -18.530  33.025 -11.389  1.00 66.66           C  
ANISOU  581  CD2 LEU A  79     8973   7876   8478    -93   -520   -376       C  
ATOM    582  N   THR A  80     -15.308  34.219  -8.178  1.00 61.84           N  
ANISOU  582  N   THR A  80     8819   6978   7698   -707   -997   -200       N  
ATOM    583  CA  THR A  80     -14.288  33.287  -7.749  1.00 59.81           C  
ANISOU  583  CA  THR A  80     8400   6831   7492   -841  -1081    -85       C  
ATOM    584  C   THR A  80     -14.844  32.543  -6.552  1.00 59.12           C  
ANISOU  584  C   THR A  80     8401   6747   7313   -800  -1038   -185       C  
ATOM    585  O   THR A  80     -15.185  33.149  -5.527  1.00 60.20           O  
ANISOU  585  O   THR A  80     8825   6740   7308   -834  -1084   -270       O  
ATOM    586  CB  THR A  80     -12.968  34.018  -7.429  1.00 60.55           C  
ANISOU  586  CB  THR A  80     8563   6853   7591  -1095  -1303     70       C  
ATOM    587  CG2 THR A  80     -11.935  33.072  -6.853  1.00 60.45           C  
ANISOU  587  CG2 THR A  80     8377   6959   7631  -1230  -1400    212       C  
ATOM    588  OG1 THR A  80     -12.442  34.572  -8.637  1.00 59.79           O  
ANISOU  588  OG1 THR A  80     8336   6780   7599  -1120  -1315    188       O  
ATOM    589  N   LEU A  81     -14.958  31.229  -6.709  1.00 56.77           N  
ANISOU  589  N   LEU A  81     7876   6604   7088   -720   -941   -173       N  
ATOM    590  CA  LEU A  81     -15.503  30.369  -5.674  1.00 56.47           C  
ANISOU  590  CA  LEU A  81     7881   6592   6982   -674   -882   -252       C  
ATOM    591  C   LEU A  81     -14.359  29.636  -5.009  1.00 57.57           C  
ANISOU  591  C   LEU A  81     7930   6797   7146   -828  -1005   -123       C  
ATOM    592  O   LEU A  81     -13.730  28.772  -5.609  1.00 56.07           O  
ANISOU  592  O   LEU A  81     7489   6738   7076   -822   -983    -12       O  
ATOM    593  CB  LEU A  81     -16.548  29.400  -6.249  1.00 54.25           C  
ANISOU  593  CB  LEU A  81     7433   6420   6758   -484   -696   -328       C  
ATOM    594  CG  LEU A  81     -17.702  30.006  -7.059  1.00 52.95           C  
ANISOU  594  CG  LEU A  81     7294   6226   6599   -326   -581   -420       C  
ATOM    595  CD1 LEU A  81     -18.473  28.949  -7.816  1.00 50.88           C  
ANISOU  595  CD1 LEU A  81     6825   6089   6415   -195   -450   -450       C  
ATOM    596  CD2 LEU A  81     -18.644  30.793  -6.173  1.00 53.73           C  
ANISOU  596  CD2 LEU A  81     7646   6199   6570   -255   -533   -529       C  
ATOM    597  N   ARG A  82     -14.077  30.031  -3.773  1.00 62.36           N  
ANISOU  597  N   ARG A  82     8762   7304   7626   -960  -1135   -129       N  
ATOM    598  CA  ARG A  82     -13.016  29.432  -2.980  1.00 66.16           C  
ANISOU  598  CA  ARG A  82     9185   7839   8111  -1125  -1283      4       C  
ATOM    599  C   ARG A  82     -13.636  28.351  -2.116  1.00 66.63           C  
ANISOU  599  C   ARG A  82     9256   7949   8112  -1037  -1184    -72       C  
ATOM    600  O   ARG A  82     -14.398  28.640  -1.192  1.00 68.92           O  
ANISOU  600  O   ARG A  82     9801   8138   8247  -1004  -1152   -197       O  
ATOM    601  CB  ARG A  82     -12.312  30.482  -2.107  1.00 69.79           C  
ANISOU  601  CB  ARG A  82     9910   8154   8450  -1353  -1520     53       C  
ATOM    602  CG  ARG A  82     -11.423  31.466  -2.855  1.00 73.42           C  
ANISOU  602  CG  ARG A  82    10333   8575   8989  -1502  -1667    186       C  
ATOM    603  CD  ARG A  82     -11.069  32.653  -1.967  1.00 79.64           C  
ANISOU  603  CD  ARG A  82    11479   9163   9616  -1718  -1892    181       C  
ATOM    604  NE  ARG A  82     -10.132  33.588  -2.604  1.00 85.46           N  
ANISOU  604  NE  ARG A  82    12179   9856  10434  -1904  -2064    336       N  
ATOM    605  CZ  ARG A  82     -10.464  34.590  -3.426  1.00 86.56           C  
ANISOU  605  CZ  ARG A  82    12407   9894  10585  -1860  -2021    286       C  
ATOM    606  NH1 ARG A  82     -11.731  34.831  -3.760  1.00 85.57           N1+
ANISOU  606  NH1 ARG A  82    12406   9702  10402  -1623  -1812     89       N1+
ATOM    607  NH2 ARG A  82      -9.509  35.363  -3.929  1.00 88.50           N  
ANISOU  607  NH2 ARG A  82    12604  10109  10910  -2056  -2192    457       N  
ATOM    608  N   TYR A  83     -13.348  27.103  -2.454  1.00 65.68           N  
ANISOU  608  N   TYR A  83     8868   7975   8110   -982  -1114      8       N  
ATOM    609  CA  TYR A  83     -13.676  25.997  -1.583  1.00 66.49           C  
ANISOU  609  CA  TYR A  83     8963   8128   8170   -940  -1053    -20       C  
ATOM    610  C   TYR A  83     -12.432  25.643  -0.775  1.00 69.73           C  
ANISOU  610  C   TYR A  83     9338   8577   8579  -1117  -1238    149       C  
ATOM    611  O   TYR A  83     -11.324  26.081  -1.100  1.00 69.79           O  
ANISOU  611  O   TYR A  83     9253   8605   8660  -1254  -1390    310       O  
ATOM    612  CB  TYR A  83     -14.160  24.797  -2.389  1.00 65.48           C  
ANISOU  612  CB  TYR A  83     8600   8116   8161   -777   -870    -37       C  
ATOM    613  CG  TYR A  83     -15.346  25.085  -3.287  1.00 66.49           C  
ANISOU  613  CG  TYR A  83     8728   8228   8308   -622   -716   -173       C  
ATOM    614  CD1 TYR A  83     -16.631  25.245  -2.755  1.00 66.88           C  
ANISOU  614  CD1 TYR A  83     8926   8224   8259   -526   -611   -316       C  
ATOM    615  CD2 TYR A  83     -15.189  25.177  -4.677  1.00 64.66           C  
ANISOU  615  CD2 TYR A  83     8339   8041   8187   -563   -670   -140       C  
ATOM    616  CE1 TYR A  83     -17.719  25.500  -3.580  1.00 65.66           C  
ANISOU  616  CE1 TYR A  83     8739   8070   8137   -388   -482   -408       C  
ATOM    617  CE2 TYR A  83     -16.274  25.427  -5.504  1.00 64.10           C  
ANISOU  617  CE2 TYR A  83     8264   7961   8128   -433   -553   -249       C  
ATOM    618  CZ  TYR A  83     -17.533  25.588  -4.951  1.00 64.28           C  
ANISOU  618  CZ  TYR A  83     8410   7939   8071   -351   -467   -376       C  
ATOM    619  OH  TYR A  83     -18.614  25.835  -5.760  1.00 63.82           O  
ANISOU  619  OH  TYR A  83     8321   7887   8038   -226   -364   -454       O  
ATOM    620  N   SER A  84     -12.632  24.856   0.281  1.00 71.44           N  
ANISOU  620  N   SER A  84     9619   8808   8715  -1118  -1230    132       N  
ATOM    621  CA  SER A  84     -11.552  24.387   1.153  1.00 73.44           C  
ANISOU  621  CA  SER A  84     9836   9107   8958  -1274  -1406    299       C  
ATOM    622  C   SER A  84     -10.504  23.513   0.445  1.00 72.80           C  
ANISOU  622  C   SER A  84     9410   9174   9072  -1268  -1411    507       C  
ATOM    623  O   SER A  84      -9.356  23.451   0.890  1.00 74.55           O  
ANISOU  623  O   SER A  84     9552   9445   9328  -1422  -1595    706       O  
ATOM    624  CB  SER A  84     -12.138  23.639   2.363  1.00 74.76           C  
ANISOU  624  CB  SER A  84    10146   9263   8995  -1240  -1357    226       C  
ATOM    625  OG  SER A  84     -13.016  22.590   1.964  1.00 72.71           O  
ANISOU  625  OG  SER A  84     9750   9070   8805  -1049  -1128    146       O  
ATOM    626  N   THR A  85     -10.903  22.855  -0.646  1.00 69.82           N  
ANISOU  626  N   THR A  85     8847   8864   8818  -1089  -1212    473       N  
ATOM    627  CA  THR A  85     -10.058  21.873  -1.339  1.00 69.62           C  
ANISOU  627  CA  THR A  85     8531   8961   8959  -1024  -1156    650       C  
ATOM    628  C   THR A  85      -9.488  22.405  -2.663  1.00 67.83           C  
ANISOU  628  C   THR A  85     8143   8771   8857  -1000  -1132    744       C  
ATOM    629  O   THR A  85      -8.695  21.723  -3.331  1.00 69.22           O  
ANISOU  629  O   THR A  85     8086   9046   9168   -933  -1070    912       O  
ATOM    630  CB  THR A  85     -10.826  20.559  -1.636  1.00 70.72           C  
ANISOU  630  CB  THR A  85     8601   9136   9133   -835   -942    559       C  
ATOM    631  CG2 THR A  85     -11.682  20.109  -0.442  1.00 70.57           C  
ANISOU  631  CG2 THR A  85     8755   9072   8984   -836   -921    436       C  
ATOM    632  OG1 THR A  85     -11.653  20.737  -2.796  1.00 70.97           O  
ANISOU  632  OG1 THR A  85     8622   9146   9196   -706   -790    423       O  
ATOM    633  N   GLY A  86      -9.905  23.609  -3.043  1.00 63.62           N  
ANISOU  633  N   GLY A  86     7743   8155   8275  -1040  -1166    642       N  
ATOM    634  CA  GLY A  86      -9.524  24.196  -4.320  1.00 61.59           C  
ANISOU  634  CA  GLY A  86     7362   7920   8117  -1011  -1132    710       C  
ATOM    635  C   GLY A  86     -10.471  25.290  -4.769  1.00 58.84           C  
ANISOU  635  C   GLY A  86     7196   7465   7693   -985  -1102    527       C  
ATOM    636  O   GLY A  86     -11.556  25.453  -4.210  1.00 58.81           O  
ANISOU  636  O   GLY A  86     7390   7381   7574   -943  -1060    338       O  
ATOM    637  N   THR A  87     -10.056  26.030  -5.791  1.00 56.36           N  
ANISOU  637  N   THR A  87     6806   7154   7452   -996  -1109    601       N  
ATOM    638  CA  THR A  87     -10.791  27.199  -6.256  1.00 53.71           C  
ANISOU  638  CA  THR A  87     6638   6713   7057   -984  -1101    465       C  
ATOM    639  C   THR A  87     -11.196  27.054  -7.714  1.00 52.52           C  
ANISOU  639  C   THR A  87     6367   6607   6978   -815   -932    429       C  
ATOM    640  O   THR A  87     -10.416  26.555  -8.524  1.00 51.99           O  
ANISOU  640  O   THR A  87     6096   6639   7019   -772   -875    580       O  
ATOM    641  CB  THR A  87      -9.940  28.468  -6.062  1.00 54.04           C  
ANISOU  641  CB  THR A  87     6760   6682   7090  -1193  -1308    586       C  
ATOM    642  CG2 THR A  87     -10.657  29.718  -6.541  1.00 52.95           C  
ANISOU  642  CG2 THR A  87     6815   6414   6888  -1174  -1300    455       C  
ATOM    643  OG1 THR A  87      -9.635  28.607  -4.675  1.00 54.13           O  
ANISOU  643  OG1 THR A  87     6929   6633   7002  -1364  -1487    604       O  
ATOM    644  N   VAL A  88     -12.428  27.466  -8.021  1.00 51.22           N  
ANISOU  644  N   VAL A  88     6340   6374   6747   -711   -846    240       N  
ATOM    645  CA  VAL A  88     -12.856  27.720  -9.407  1.00 49.97           C  
ANISOU  645  CA  VAL A  88     6125   6230   6630   -588   -736    205       C  
ATOM    646  C   VAL A  88     -13.130  29.207  -9.610  1.00 50.41           C  
ANISOU  646  C   VAL A  88     6341   6173   6639   -637   -806    161       C  
ATOM    647  O   VAL A  88     -13.555  29.909  -8.690  1.00 51.80           O  
ANISOU  647  O   VAL A  88     6724   6237   6719   -697   -880     74       O  
ATOM    648  CB  VAL A  88     -14.072  26.872  -9.869  1.00 47.67           C  
ANISOU  648  CB  VAL A  88     5818   5972   6322   -414   -577     55       C  
ATOM    649  CG1 VAL A  88     -13.670  25.421 -10.049  1.00 47.42           C  
ANISOU  649  CG1 VAL A  88     5632   6035   6347   -354   -495    118       C  
ATOM    650  CG2 VAL A  88     -15.259  26.994  -8.922  1.00 47.27           C  
ANISOU  650  CG2 VAL A  88     5927   5855   6177   -387   -564   -107       C  
ATOM    651  N   SER A  89     -12.875  29.669 -10.825  1.00 50.09           N  
ANISOU  651  N   SER A  89     6222   6151   6657   -600   -772    226       N  
ATOM    652  CA  SER A  89     -13.046  31.062 -11.184  1.00 50.25           C  
ANISOU  652  CA  SER A  89     6380   6065   6647   -641   -832    210       C  
ATOM    653  C   SER A  89     -13.689  31.159 -12.563  1.00 48.85           C  
ANISOU  653  C   SER A  89     6150   5918   6493   -485   -707    163       C  
ATOM    654  O   SER A  89     -13.520  30.259 -13.405  1.00 48.41           O  
ANISOU  654  O   SER A  89     5934   5969   6489   -392   -604    208       O  
ATOM    655  CB  SER A  89     -11.693  31.766 -11.161  1.00 52.93           C  
ANISOU  655  CB  SER A  89     6679   6388   7042   -831   -980    409       C  
ATOM    656  OG  SER A  89     -11.847  33.162 -11.330  1.00 56.84           O  
ANISOU  656  OG  SER A  89     7354   6747   7496   -898  -1060    389       O  
ATOM    657  N   GLY A  90     -14.437  32.241 -12.779  1.00 47.49           N  
ANISOU  657  N   GLY A  90     6135   5641   6268   -451   -716     77       N  
ATOM    658  CA  GLY A  90     -15.130  32.480 -14.046  1.00 46.38           C  
ANISOU  658  CA  GLY A  90     5965   5519   6137   -311   -622     37       C  
ATOM    659  C   GLY A  90     -16.028  33.696 -13.996  1.00 46.92           C  
ANISOU  659  C   GLY A  90     6225   5456   6144   -265   -638    -56       C  
ATOM    660  O   GLY A  90     -15.673  34.706 -13.384  1.00 49.77           O  
ANISOU  660  O   GLY A  90     6753   5689   6469   -375   -739    -35       O  
ATOM    661  N   PHE A  91     -17.193  33.598 -14.635  1.00 45.58           N  
ANISOU  661  N   PHE A  91     6043   5314   5959   -105   -544   -148       N  
ATOM    662  CA  PHE A  91     -18.129  34.730 -14.769  1.00 46.06           C  
ANISOU  662  CA  PHE A  91     6257   5267   5974    -17   -533   -213       C  
ATOM    663  C   PHE A  91     -19.599  34.283 -14.694  1.00 46.24           C  
ANISOU  663  C   PHE A  91     6256   5333   5978    146   -435   -325       C  
ATOM    664  O   PHE A  91     -19.921  33.119 -14.964  1.00 43.88           O  
ANISOU  664  O   PHE A  91     5806   5158   5708    188   -384   -346       O  
ATOM    665  CB  PHE A  91     -17.861  35.509 -16.071  1.00 45.16           C  
ANISOU  665  CB  PHE A  91     6127   5141   5890     -0   -543   -130       C  
ATOM    666  CG  PHE A  91     -18.098  34.704 -17.316  1.00 44.55           C  
ANISOU  666  CG  PHE A  91     5880   5201   5845     93   -470   -111       C  
ATOM    667  CD1 PHE A  91     -19.369  34.626 -17.883  1.00 43.81           C  
ANISOU  667  CD1 PHE A  91     5770   5140   5733    240   -415   -183       C  
ATOM    668  CD2 PHE A  91     -17.049  34.000 -17.918  1.00 44.83           C  
ANISOU  668  CD2 PHE A  91     5781   5328   5921     39   -457     -7       C  
ATOM    669  CE1 PHE A  91     -19.590  33.867 -19.018  1.00 43.45           C  
ANISOU  669  CE1 PHE A  91     5608   5207   5693    303   -375   -170       C  
ATOM    670  CE2 PHE A  91     -17.266  33.247 -19.064  1.00 43.50           C  
ANISOU  670  CE2 PHE A  91     5515   5263   5750    133   -385      0       C  
ATOM    671  CZ  PHE A  91     -18.538  33.184 -19.613  1.00 43.37           C  
ANISOU  671  CZ  PHE A  91     5513   5265   5699    252   -357    -89       C  
ATOM    672  N   LEU A  92     -20.492  35.207 -14.348  1.00 48.53           N  
ANISOU  672  N   LEU A  92     6696   5519   6222    240   -406   -382       N  
ATOM    673  CA  LEU A  92     -21.906  34.856 -14.217  1.00 49.82           C  
ANISOU  673  CA  LEU A  92     6809   5736   6382    401   -307   -452       C  
ATOM    674  C   LEU A  92     -22.658  34.830 -15.530  1.00 49.75           C  
ANISOU  674  C   LEU A  92     6669   5815   6418    511   -279   -424       C  
ATOM    675  O   LEU A  92     -22.415  35.648 -16.415  1.00 51.18           O  
ANISOU  675  O   LEU A  92     6887   5952   6605    521   -312   -372       O  
ATOM    676  CB  LEU A  92     -22.614  35.771 -13.229  1.00 51.97           C  
ANISOU  676  CB  LEU A  92     7292   5869   6584    491   -256   -508       C  
ATOM    677  CG  LEU A  92     -22.275  35.469 -11.776  1.00 54.50           C  
ANISOU  677  CG  LEU A  92     7740   6131   6836    414   -261   -559       C  
ATOM    678  CD1 LEU A  92     -22.644  36.667 -10.907  1.00 57.59           C  
ANISOU  678  CD1 LEU A  92     8432   6326   7122    483   -228   -606       C  
ATOM    679  CD2 LEU A  92     -22.971  34.193 -11.309  1.00 54.12           C  
ANISOU  679  CD2 LEU A  92     7532   6219   6810    466   -179   -594       C  
ATOM    680  N   SER A  93     -23.564  33.867 -15.641  1.00 49.76           N  
ANISOU  680  N   SER A  93     6520   5935   6447    578   -231   -450       N  
ATOM    681  CA  SER A  93     -24.514  33.787 -16.751  1.00 51.16           C  
ANISOU  681  CA  SER A  93     6579   6202   6657    677   -224   -421       C  
ATOM    682  C   SER A  93     -25.898  33.394 -16.242  1.00 52.47           C  
ANISOU  682  C   SER A  93     6653   6433   6848    785   -156   -438       C  
ATOM    683  O   SER A  93     -26.050  32.923 -15.110  1.00 52.08           O  
ANISOU  683  O   SER A  93     6616   6382   6788    776   -103   -479       O  
ATOM    684  CB  SER A  93     -24.040  32.797 -17.815  1.00 49.12           C  
ANISOU  684  CB  SER A  93     6201   6047   6413    605   -270   -397       C  
ATOM    685  OG  SER A  93     -22.805  33.208 -18.358  1.00 49.71           O  
ANISOU  685  OG  SER A  93     6335   6076   6474    530   -308   -351       O  
ATOM    686  N   GLN A  94     -26.899  33.602 -17.090  1.00 52.88           N  
ANISOU  686  N   GLN A  94     6605   6551   6934    884   -160   -389       N  
ATOM    687  CA  GLN A  94     -28.263  33.245 -16.771  1.00 53.89           C  
ANISOU  687  CA  GLN A  94     6597   6768   7107    984   -105   -360       C  
ATOM    688  C   GLN A  94     -28.831  32.380 -17.878  1.00 53.42           C  
ANISOU  688  C   GLN A  94     6359   6849   7087    942   -190   -315       C  
ATOM    689  O   GLN A  94     -28.731  32.714 -19.063  1.00 52.69           O  
ANISOU  689  O   GLN A  94     6267   6769   6983    941   -266   -277       O  
ATOM    690  CB  GLN A  94     -29.101  34.498 -16.596  1.00 57.06           C  
ANISOU  690  CB  GLN A  94     7055   7106   7519   1166    -28   -310       C  
ATOM    691  CG  GLN A  94     -30.496  34.244 -16.081  1.00 59.98           C  
ANISOU  691  CG  GLN A  94     7273   7568   7947   1296     63   -249       C  
ATOM    692  CD  GLN A  94     -31.292  35.518 -16.003  1.00 63.72           C  
ANISOU  692  CD  GLN A  94     7803   7974   8431   1510    161   -178       C  
ATOM    693  NE2 GLN A  94     -32.330  35.613 -16.822  1.00 65.82           N  
ANISOU  693  NE2 GLN A  94     7878   8356   8774   1605    137    -59       N  
ATOM    694  OE1 GLN A  94     -30.978  36.413 -15.214  1.00 66.21           O  
ANISOU  694  OE1 GLN A  94     8345   8128   8681   1591    251   -223       O  
ATOM    695  N   ASP A  95     -29.410  31.256 -17.474  1.00 52.46           N  
ANISOU  695  N   ASP A  95     6107   6825   7002    897   -185   -316       N  
ATOM    696  CA  ASP A  95     -30.107  30.378 -18.393  1.00 52.13           C  
ANISOU  696  CA  ASP A  95     5910   6904   6991    837   -284   -269       C  
ATOM    697  C   ASP A  95     -31.165  29.580 -17.645  1.00 52.97           C  
ANISOU  697  C   ASP A  95     5855   7107   7165    837   -247   -228       C  
ATOM    698  O   ASP A  95     -31.284  29.680 -16.419  1.00 52.89           O  
ANISOU  698  O   ASP A  95     5860   7068   7166    894   -128   -243       O  
ATOM    699  CB  ASP A  95     -29.113  29.444 -19.092  1.00 50.01           C  
ANISOU  699  CB  ASP A  95     5705   6629   6665    693   -365   -328       C  
ATOM    700  CG  ASP A  95     -29.491  29.145 -20.527  1.00 49.21           C  
ANISOU  700  CG  ASP A  95     5566   6590   6540    651   -490   -285       C  
ATOM    701  OD1 ASP A  95     -30.686  28.978 -20.839  1.00 49.79           O  
ANISOU  701  OD1 ASP A  95     5502   6755   6660    662   -555   -210       O  
ATOM    702  OD2 ASP A  95     -28.569  29.051 -21.346  1.00 48.20           O1-
ANISOU  702  OD2 ASP A  95     5550   6421   6339    605   -526   -316       O1-
ATOM    703  N   ILE A  96     -31.935  28.805 -18.398  1.00 54.21           N  
ANISOU  703  N   ILE A  96     5867   7371   7358    763   -357   -165       N  
ATOM    704  CA  ILE A  96     -32.920  27.889 -17.846  1.00 56.35           C  
ANISOU  704  CA  ILE A  96     5961   7746   7704    717   -355   -103       C  
ATOM    705  C   ILE A  96     -32.203  26.613 -17.386  1.00 55.86           C  
ANISOU  705  C   ILE A  96     5963   7655   7605    569   -363   -197       C  
ATOM    706  O   ILE A  96     -31.426  26.024 -18.143  1.00 57.97           O  
ANISOU  706  O   ILE A  96     6336   7883   7805    462   -451   -263       O  
ATOM    707  CB  ILE A  96     -34.018  27.592 -18.892  1.00 58.22           C  
ANISOU  707  CB  ILE A  96     6024   8104   7992    665   -507     20       C  
ATOM    708  CG1 ILE A  96     -34.743  28.896 -19.270  1.00 59.24           C  
ANISOU  708  CG1 ILE A  96     6072   8266   8169    838   -485    136       C  
ATOM    709  CG2 ILE A  96     -34.987  26.526 -18.383  1.00 59.61           C  
ANISOU  709  CG2 ILE A  96     6006   8389   8253    574   -532    103       C  
ATOM    710  CD1 ILE A  96     -35.495  28.846 -20.585  1.00 60.42           C  
ANISOU  710  CD1 ILE A  96     6105   8513   8336    782   -673    250       C  
ATOM    711  N   ILE A  97     -32.438  26.209 -16.140  1.00 55.58           N  
ANISOU  711  N   ILE A  97     5880   7632   7605    580   -256   -197       N  
ATOM    712  CA  ILE A  97     -31.859  24.966 -15.605  1.00 54.25           C  
ANISOU  712  CA  ILE A  97     5760   7441   7412    449   -256   -268       C  
ATOM    713  C   ILE A  97     -32.974  23.991 -15.250  1.00 55.61           C  
ANISOU  713  C   ILE A  97     5749   7716   7665    374   -277   -179       C  
ATOM    714  O   ILE A  97     -33.914  24.359 -14.542  1.00 57.05           O  
ANISOU  714  O   ILE A  97     5790   7968   7918    472   -181    -83       O  
ATOM    715  CB  ILE A  97     -30.905  25.216 -14.400  1.00 51.91           C  
ANISOU  715  CB  ILE A  97     5603   7052   7066    493   -129   -350       C  
ATOM    716  CG1 ILE A  97     -29.751  26.139 -14.833  1.00 50.45           C  
ANISOU  716  CG1 ILE A  97     5587   6768   6812    528   -139   -414       C  
ATOM    717  CG2 ILE A  97     -30.403  23.893 -13.817  1.00 49.86           C  
ANISOU  717  CG2 ILE A  97     5371   6780   6793    369   -129   -398       C  
ATOM    718  CD1 ILE A  97     -28.675  26.389 -13.802  1.00 50.00           C  
ANISOU  718  CD1 ILE A  97     5679   6617   6702    529    -67   -481       C  
ATOM    719  N   THR A  98     -32.884  22.767 -15.770  1.00 56.39           N  
ANISOU  719  N   THR A  98     5858   7818   7750    207   -396   -201       N  
ATOM    720  CA  THR A  98     -33.824  21.704 -15.393  1.00 59.54           C  
ANISOU  720  CA  THR A  98     6103   8296   8223     93   -433   -117       C  
ATOM    721  C   THR A  98     -33.208  20.757 -14.371  1.00 58.48           C  
ANISOU  721  C   THR A  98     6048   8103   8065     31   -353   -186       C  
ATOM    722  O   THR A  98     -32.084  20.269 -14.538  1.00 57.19           O  
ANISOU  722  O   THR A  98     6062   7843   7822    -20   -369   -296       O  
ATOM    723  CB  THR A  98     -34.398  20.905 -16.589  1.00 61.36           C  
ANISOU  723  CB  THR A  98     6292   8562   8456    -79   -645    -67       C  
ATOM    724  CG2 THR A  98     -35.252  21.789 -17.478  1.00 62.84           C  
ANISOU  724  CG2 THR A  98     6351   8838   8686    -25   -737     45       C  
ATOM    725  OG1 THR A  98     -33.327  20.351 -17.360  1.00 62.19           O  
ANISOU  725  OG1 THR A  98     6628   8555   8446   -159   -720   -195       O  
ATOM    726  N   VAL A  99     -33.965  20.522 -13.307  1.00 58.98           N  
ANISOU  726  N   VAL A  99     5972   8235   8202     50   -256   -102       N  
ATOM    727  CA  VAL A  99     -33.531  19.707 -12.189  1.00 58.50           C  
ANISOU  727  CA  VAL A  99     5968   8134   8125      6   -165   -144       C  
ATOM    728  C   VAL A  99     -34.757  18.951 -11.656  1.00 60.38           C  
ANISOU  728  C   VAL A  99     5996   8475   8465    -69   -154     -2       C  
ATOM    729  O   VAL A  99     -35.685  19.550 -11.118  1.00 62.87           O  
ANISOU  729  O   VAL A  99     6143   8889   8855     43    -48    119       O  
ATOM    730  CB  VAL A  99     -32.746  20.552 -11.133  1.00 57.58           C  
ANISOU  730  CB  VAL A  99     5977   7954   7945    157     -0   -216       C  
ATOM    731  CG1 VAL A  99     -33.516  21.789 -10.680  1.00 59.06           C  
ANISOU  731  CG1 VAL A  99     6082   8193   8162    339    124   -140       C  
ATOM    732  CG2 VAL A  99     -32.310  19.708  -9.945  1.00 57.74           C  
ANISOU  732  CG2 VAL A  99     6059   7939   7938    110     83   -246       C  
ATOM    733  N   GLY A 100     -34.758  17.634 -11.863  1.00 61.06           N  
ANISOU  733  N   GLY A 100     6102   8538   8559   -257   -262     -5       N  
ATOM    734  CA  GLY A 100     -35.882  16.760 -11.519  1.00 62.49           C  
ANISOU  734  CA  GLY A 100     6089   8808   8844   -385   -296    142       C  
ATOM    735  C   GLY A 100     -37.202  17.198 -12.127  1.00 65.41           C  
ANISOU  735  C   GLY A 100     6207   9318   9324   -395   -379    319       C  
ATOM    736  O   GLY A 100     -38.218  17.254 -11.435  1.00 67.38           O  
ANISOU  736  O   GLY A 100     6225   9692   9684   -358   -288    488       O  
ATOM    737  N   GLY A 101     -37.188  17.535 -13.413  1.00 65.12           N  
ANISOU  737  N   GLY A 101     6209   9274   9260   -435   -545    298       N  
ATOM    738  CA  GLY A 101     -38.386  18.032 -14.086  1.00 67.75           C  
ANISOU  738  CA  GLY A 101     6301   9744   9693   -443   -650    477       C  
ATOM    739  C   GLY A 101     -38.876  19.408 -13.647  1.00 69.54           C  
ANISOU  739  C   GLY A 101     6373  10066   9982   -188   -475    573       C  
ATOM    740  O   GLY A 101     -39.959  19.836 -14.055  1.00 72.58           O  
ANISOU  740  O   GLY A 101     6516  10586  10475   -164   -531    762       O  
ATOM    741  N   ILE A 102     -38.099  20.100 -12.814  1.00 67.80           N  
ANISOU  741  N   ILE A 102     6300   9769   9690      2   -269    456       N  
ATOM    742  CA  ILE A 102     -38.389  21.492 -12.477  1.00 67.77           C  
ANISOU  742  CA  ILE A 102     6242   9801   9704    259   -102    509       C  
ATOM    743  C   ILE A 102     -37.512  22.404 -13.332  1.00 66.51           C  
ANISOU  743  C   ILE A 102     6283   9542   9446    332   -159    372       C  
ATOM    744  O   ILE A 102     -36.292  22.279 -13.344  1.00 65.28           O  
ANISOU  744  O   ILE A 102     6367   9256   9177    297   -166    194       O  
ATOM    745  CB  ILE A 102     -38.246  21.797 -10.968  1.00 67.36           C  
ANISOU  745  CB  ILE A 102     6243   9723   9626    426    162    492       C  
ATOM    746  CG1 ILE A 102     -39.277  20.991 -10.171  1.00 69.55           C  
ANISOU  746  CG1 ILE A 102     6284  10125  10016    376    239    671       C  
ATOM    747  CG2 ILE A 102     -38.454  23.287 -10.697  1.00 68.01           C  
ANISOU  747  CG2 ILE A 102     6346   9799   9696    701    333    523       C  
ATOM    748  CD1 ILE A 102     -38.893  20.717  -8.732  1.00 69.77           C  
ANISOU  748  CD1 ILE A 102     6427  10100   9982    443    443    616       C  
ATOM    749  N   THR A 103     -38.173  23.296 -14.060  1.00 67.91           N  
ANISOU  749  N   THR A 103     6338   9788   9674    430   -200    481       N  
ATOM    750  CA  THR A 103     -37.538  24.294 -14.904  1.00 67.31           C  
ANISOU  750  CA  THR A 103     6417   9635   9521    517   -246    392       C  
ATOM    751  C   THR A 103     -37.446  25.592 -14.106  1.00 66.82           C  
ANISOU  751  C   THR A 103     6426   9522   9441    777    -23    384       C  
ATOM    752  O   THR A 103     -38.449  26.078 -13.568  1.00 69.83           O  
ANISOU  752  O   THR A 103     6630   9993   9909    937    113    540       O  
ATOM    753  CB  THR A 103     -38.355  24.469 -16.211  1.00 69.99           C  
ANISOU  753  CB  THR A 103     6597  10075   9920    461   -442    528       C  
ATOM    754  CG2 THR A 103     -38.164  25.837 -16.851  1.00 71.58           C  
ANISOU  754  CG2 THR A 103     6871  10238  10087    634   -424    521       C  
ATOM    755  OG1 THR A 103     -37.952  23.471 -17.153  1.00 70.37           O  
ANISOU  755  OG1 THR A 103     6744  10087   9906    224   -663    453       O  
ATOM    756  N   VAL A 104     -36.237  26.137 -14.017  1.00 63.91           N  
ANISOU  756  N   VAL A 104     6322   9005   8954    819     17    213       N  
ATOM    757  CA  VAL A 104     -36.013  27.407 -13.327  1.00 62.92           C  
ANISOU  757  CA  VAL A 104     6333   8789   8782   1038    197    182       C  
ATOM    758  C   VAL A 104     -35.005  28.282 -14.075  1.00 61.26           C  
ANISOU  758  C   VAL A 104     6335   8456   8482   1056    130     69       C  
ATOM    759  O   VAL A 104     -33.999  27.778 -14.582  1.00 60.73           O  
ANISOU  759  O   VAL A 104     6388   8332   8352    905     15    -44       O  
ATOM    760  CB  VAL A 104     -35.631  27.188 -11.838  1.00 62.65           C  
ANISOU  760  CB  VAL A 104     6423   8689   8690   1077    369    111       C  
ATOM    761  CG1 VAL A 104     -34.185  26.741 -11.663  1.00 59.78           C  
ANISOU  761  CG1 VAL A 104     6288   8206   8218    937    307    -67       C  
ATOM    762  CG2 VAL A 104     -35.930  28.429 -11.018  1.00 64.64           C  
ANISOU  762  CG2 VAL A 104     6776   8875   8905   1328    578    138       C  
ATOM    763  N   THR A 105     -35.296  29.580 -14.167  1.00 61.37           N  
ANISOU  763  N   THR A 105     6391   8428   8495   1247    212    116       N  
ATOM    764  CA  THR A 105     -34.335  30.554 -14.694  1.00 59.02           C  
ANISOU  764  CA  THR A 105     6315   7994   8112   1278    175     20       C  
ATOM    765  C   THR A 105     -33.383  30.897 -13.553  1.00 57.80           C  
ANISOU  765  C   THR A 105     6414   7689   7857   1301    289   -107       C  
ATOM    766  O   THR A 105     -33.820  31.255 -12.454  1.00 59.22           O  
ANISOU  766  O   THR A 105     6642   7836   8022   1440    457    -87       O  
ATOM    767  CB  THR A 105     -35.027  31.799 -15.289  1.00 59.47           C  
ANISOU  767  CB  THR A 105     6336   8053   8207   1466    205    129       C  
ATOM    768  CG2 THR A 105     -34.019  32.750 -15.908  1.00 57.57           C  
ANISOU  768  CG2 THR A 105     6322   7669   7882   1470    151     39       C  
ATOM    769  OG1 THR A 105     -35.925  31.374 -16.316  1.00 61.16           O  
ANISOU  769  OG1 THR A 105     6299   8423   8513   1416     69    264       O  
ATOM    770  N   GLN A 106     -32.087  30.770 -13.829  1.00 55.26           N  
ANISOU  770  N   GLN A 106     6255   7279   7463   1164    195   -225       N  
ATOM    771  CA  GLN A 106     -31.072  30.698 -12.793  1.00 53.83           C  
ANISOU  771  CA  GLN A 106     6271   6985   7196   1107    243   -333       C  
ATOM    772  C   GLN A 106     -29.752  31.342 -13.224  1.00 53.04           C  
ANISOU  772  C   GLN A 106     6367   6760   7025   1036    160   -409       C  
ATOM    773  O   GLN A 106     -29.251  31.064 -14.313  1.00 52.14           O  
ANISOU  773  O   GLN A 106     6209   6678   6925    940     44   -410       O  
ATOM    774  CB  GLN A 106     -30.879  29.220 -12.401  1.00 52.25           C  
ANISOU  774  CB  GLN A 106     5979   6861   7011    956    209   -360       C  
ATOM    775  CG  GLN A 106     -29.814  28.925 -11.350  1.00 51.38           C  
ANISOU  775  CG  GLN A 106     6041   6662   6820    875    235   -453       C  
ATOM    776  CD  GLN A 106     -30.125  29.501  -9.988  1.00 52.58           C  
ANISOU  776  CD  GLN A 106     6327   6740   6909    996    386   -463       C  
ATOM    777  NE2 GLN A 106     -29.104  30.038  -9.328  1.00 51.51           N  
ANISOU  777  NE2 GLN A 106     6432   6467   6672    959    378   -540       N  
ATOM    778  OE1 GLN A 106     -31.266  29.458  -9.528  1.00 54.65           O  
ANISOU  778  OE1 GLN A 106     6484   7068   7209   1118    506   -390       O  
ATOM    779  N   MET A 107     -29.217  32.210 -12.363  1.00 55.61           N  
ANISOU  779  N   MET A 107     6918   6940   7270   1079    223   -460       N  
ATOM    780  CA  MET A 107     -27.850  32.727 -12.491  1.00 56.13           C  
ANISOU  780  CA  MET A 107     7169   6884   7271    971    137   -517       C  
ATOM    781  C   MET A 107     -26.879  31.665 -11.994  1.00 53.78           C  
ANISOU  781  C   MET A 107     6869   6608   6954    802     82   -563       C  
ATOM    782  O   MET A 107     -27.028  31.132 -10.882  1.00 53.04           O  
ANISOU  782  O   MET A 107     6800   6518   6831    796    145   -590       O  
ATOM    783  CB  MET A 107     -27.637  33.997 -11.676  1.00 61.76           C  
ANISOU  783  CB  MET A 107     8153   7416   7894   1049    197   -549       C  
ATOM    784  CG  MET A 107     -28.533  35.172 -12.011  1.00 71.15           C  
ANISOU  784  CG  MET A 107     9397   8546   9089   1248    277   -501       C  
ATOM    785  SD  MET A 107     -27.665  36.475 -12.903  1.00 79.18           S  
ANISOU  785  SD  MET A 107    10593   9412  10077   1211    175   -498       S  
ATOM    786  CE  MET A 107     -28.786  37.848 -12.614  1.00 80.06           C  
ANISOU  786  CE  MET A 107    10864   9397  10156   1484    329   -460       C  
ATOM    787  N   PHE A 108     -25.891  31.362 -12.830  1.00 51.18           N  
ANISOU  787  N   PHE A 108     6510   6296   6641    681    -23   -560       N  
ATOM    788  CA  PHE A 108     -24.872  30.368 -12.532  1.00 48.62           C  
ANISOU  788  CA  PHE A 108     6166   5995   6311    538    -72   -577       C  
ATOM    789  C   PHE A 108     -23.513  30.862 -13.005  1.00 48.66           C  
ANISOU  789  C   PHE A 108     6251   5937   6300    440   -157   -554       C  
ATOM    790  O   PHE A 108     -23.424  31.782 -13.824  1.00 49.40           O  
ANISOU  790  O   PHE A 108     6385   5988   6397    472   -186   -525       O  
ATOM    791  CB  PHE A 108     -25.226  29.002 -13.155  1.00 47.61           C  
ANISOU  791  CB  PHE A 108     5854   5998   6237    502    -86   -567       C  
ATOM    792  CG  PHE A 108     -25.274  28.997 -14.664  1.00 47.39           C  
ANISOU  792  CG  PHE A 108     5752   6016   6236    506   -145   -534       C  
ATOM    793  CD1 PHE A 108     -26.426  29.405 -15.347  1.00 47.85           C  
ANISOU  793  CD1 PHE A 108     5735   6121   6323    599   -145   -502       C  
ATOM    794  CD2 PHE A 108     -24.169  28.569 -15.412  1.00 46.30           C  
ANISOU  794  CD2 PHE A 108     5620   5883   6090    425   -196   -521       C  
ATOM    795  CE1 PHE A 108     -26.466  29.402 -16.741  1.00 47.81           C  
ANISOU  795  CE1 PHE A 108     5686   6156   6323    594   -215   -471       C  
ATOM    796  CE2 PHE A 108     -24.206  28.566 -16.806  1.00 46.21           C  
ANISOU  796  CE2 PHE A 108     5576   5904   6076    439   -239   -494       C  
ATOM    797  CZ  PHE A 108     -25.358  28.979 -17.471  1.00 46.53           C  
ANISOU  797  CZ  PHE A 108     5564   5982   6129    514   -259   -475       C  
ATOM    798  N   GLY A 109     -22.460  30.249 -12.478  1.00 48.92           N  
ANISOU  798  N   GLY A 109     6293   5969   6323    321   -196   -547       N  
ATOM    799  CA  GLY A 109     -21.094  30.582 -12.856  1.00 48.60           C  
ANISOU  799  CA  GLY A 109     6286   5892   6287    216   -275   -486       C  
ATOM    800  C   GLY A 109     -20.628  29.723 -14.011  1.00 47.41           C  
ANISOU  800  C   GLY A 109     5991   5836   6186    200   -279   -439       C  
ATOM    801  O   GLY A 109     -20.769  28.494 -13.986  1.00 47.22           O  
ANISOU  801  O   GLY A 109     5873   5886   6179    198   -248   -455       O  
ATOM    802  N   GLU A 110     -20.104  30.381 -15.037  1.00 46.85           N  
ANISOU  802  N   GLU A 110     5923   5751   6126    198   -308   -379       N  
ATOM    803  CA  GLU A 110     -19.433  29.709 -16.132  1.00 45.50           C  
ANISOU  803  CA  GLU A 110     5658   5649   5980    189   -297   -318       C  
ATOM    804  C   GLU A 110     -17.954  29.721 -15.783  1.00 45.46           C  
ANISOU  804  C   GLU A 110     5639   5632   6000     86   -329   -217       C  
ATOM    805  O   GLU A 110     -17.295  30.777 -15.825  1.00 46.30           O  
ANISOU  805  O   GLU A 110     5799   5678   6113     24   -384   -147       O  
ATOM    806  CB  GLU A 110     -19.687  30.432 -17.449  1.00 46.68           C  
ANISOU  806  CB  GLU A 110     5819   5796   6120    253   -300   -289       C  
ATOM    807  CG  GLU A 110     -21.004  30.101 -18.119  1.00 48.16           C  
ANISOU  807  CG  GLU A 110     5973   6033   6292    345   -282   -350       C  
ATOM    808  CD  GLU A 110     -21.019  30.519 -19.575  1.00 49.60           C  
ANISOU  808  CD  GLU A 110     6163   6230   6451    393   -293   -304       C  
ATOM    809  OE1 GLU A 110     -20.325  29.870 -20.389  1.00 50.19           O  
ANISOU  809  OE1 GLU A 110     6220   6344   6505    385   -270   -262       O  
ATOM    810  OE2 GLU A 110     -21.725  31.493 -19.909  1.00 49.89           O1-
ANISOU  810  OE2 GLU A 110     6236   6237   6483    452   -316   -302       O1-
ATOM    811  N   VAL A 111     -17.443  28.550 -15.419  1.00 43.86           N  
ANISOU  811  N   VAL A 111     5360   5487   5817     59   -303   -194       N  
ATOM    812  CA  VAL A 111     -16.074  28.434 -14.929  1.00 43.87           C  
ANISOU  812  CA  VAL A 111     5314   5497   5856    -40   -339    -74       C  
ATOM    813  C   VAL A 111     -15.088  28.408 -16.099  1.00 45.20           C  
ANISOU  813  C   VAL A 111     5397   5713   6064    -21   -299     62       C  
ATOM    814  O   VAL A 111     -15.151  27.539 -16.972  1.00 44.56           O  
ANISOU  814  O   VAL A 111     5271   5685   5974     72   -208     61       O  
ATOM    815  CB  VAL A 111     -15.940  27.267 -13.913  1.00 42.43           C  
ANISOU  815  CB  VAL A 111     5089   5352   5681    -67   -326    -89       C  
ATOM    816  CG1 VAL A 111     -14.507  26.752 -13.780  1.00 41.82           C  
ANISOU  816  CG1 VAL A 111     4904   5324   5661   -127   -334     70       C  
ATOM    817  CG2 VAL A 111     -16.483  27.722 -12.566  1.00 42.07           C  
ANISOU  817  CG2 VAL A 111     5153   5241   5589   -122   -385   -170       C  
ATOM    818  N   THR A 112     -14.201  29.399 -16.104  1.00 46.56           N  
ANISOU  818  N   THR A 112     5565   5856   6270   -113   -365    183       N  
ATOM    819  CA  THR A 112     -13.165  29.533 -17.119  1.00 47.75           C  
ANISOU  819  CA  THR A 112     5618   6055   6467   -104   -321    350       C  
ATOM    820  C   THR A 112     -11.796  29.126 -16.584  1.00 49.39           C  
ANISOU  820  C   THR A 112     5690   6320   6753   -193   -343    534       C  
ATOM    821  O   THR A 112     -10.833  28.999 -17.354  1.00 50.20           O  
ANISOU  821  O   THR A 112     5671   6489   6910   -166   -274    709       O  
ATOM    822  CB  THR A 112     -13.071  30.969 -17.648  1.00 48.16           C  
ANISOU  822  CB  THR A 112     5733   6042   6520   -153   -381    402       C  
ATOM    823  CG2 THR A 112     -14.327  31.347 -18.382  1.00 48.12           C  
ANISOU  823  CG2 THR A 112     5832   6000   6450    -43   -348    262       C  
ATOM    824  OG1 THR A 112     -12.878  31.860 -16.548  1.00 49.88           O  
ANISOU  824  OG1 THR A 112     6038   6171   6742   -303   -521    408       O  
ATOM    825  N   GLU A 113     -11.715  28.942 -15.266  1.00 50.04           N  
ANISOU  825  N   GLU A 113     5789   6383   6840   -294   -435    512       N  
ATOM    826  CA  GLU A 113     -10.465  28.596 -14.595  1.00 51.59           C  
ANISOU  826  CA  GLU A 113     5853   6636   7111   -400   -493    699       C  
ATOM    827  C   GLU A 113     -10.687  27.455 -13.621  1.00 50.50           C  
ANISOU  827  C   GLU A 113     5706   6524   6957   -381   -480    631       C  
ATOM    828  O   GLU A 113     -11.296  27.633 -12.557  1.00 50.42           O  
ANISOU  828  O   GLU A 113     5819   6449   6887   -450   -567    509       O  
ATOM    829  CB  GLU A 113      -9.861  29.828 -13.918  1.00 54.43           C  
ANISOU  829  CB  GLU A 113     6260   6929   7488   -606   -678    796       C  
ATOM    830  CG  GLU A 113      -9.116  30.713 -14.903  1.00 58.21           C  
ANISOU  830  CG  GLU A 113     6666   7418   8030   -648   -684    970       C  
ATOM    831  CD  GLU A 113      -9.058  32.169 -14.513  1.00 62.17           C  
ANISOU  831  CD  GLU A 113     7315   7795   8510   -828   -859    980       C  
ATOM    832  OE1 GLU A 113      -9.124  32.496 -13.307  1.00 64.92           O  
ANISOU  832  OE1 GLU A 113     7795   8059   8809   -971  -1011    927       O  
ATOM    833  OE2 GLU A 113      -8.934  32.998 -15.435  1.00 64.40           O1-
ANISOU  833  OE2 GLU A 113     7603   8052   8811   -827   -844   1044       O1-
ATOM    834  N   MET A 114     -10.195  26.279 -14.008  1.00 49.71           N  
ANISOU  834  N   MET A 114     5475   6509   6902   -275   -357    717       N  
ATOM    835  CA  MET A 114     -10.522  25.024 -13.337  1.00 49.06           C  
ANISOU  835  CA  MET A 114     5394   6445   6800   -218   -309    643       C  
ATOM    836  C   MET A 114      -9.262  24.167 -13.165  1.00 49.75           C  
ANISOU  836  C   MET A 114     5301   6623   6977   -201   -266    863       C  
ATOM    837  O   MET A 114      -8.935  23.361 -14.052  1.00 50.65           O  
ANISOU  837  O   MET A 114     5347   6781   7114    -46   -103    931       O  
ATOM    838  CB  MET A 114     -11.600  24.282 -14.136  1.00 48.05           C  
ANISOU  838  CB  MET A 114     5348   6300   6608    -61   -175    471       C  
ATOM    839  CG  MET A 114     -12.274  23.133 -13.416  1.00 47.63           C  
ANISOU  839  CG  MET A 114     5338   6238   6521    -26   -144    353       C  
ATOM    840  SD  MET A 114     -13.485  22.376 -14.506  1.00 48.17           S  
ANISOU  840  SD  MET A 114     5505   6276   6519    116    -25    182       S  
ATOM    841  CE  MET A 114     -14.220  21.162 -13.414  1.00 47.38           C  
ANISOU  841  CE  MET A 114     5445   6160   6397    105    -22     74       C  
ATOM    842  N   PRO A 115      -8.553  24.337 -12.023  1.00 49.52           N  
ANISOU  842  N   PRO A 115     5209   6616   6989   -353   -410    984       N  
ATOM    843  CA  PRO A 115      -7.257  23.696 -11.740  1.00 49.71           C  
ANISOU  843  CA  PRO A 115     5027   6738   7118   -362   -405   1244       C  
ATOM    844  C   PRO A 115      -7.285  22.182 -11.883  1.00 48.42           C  
ANISOU  844  C   PRO A 115     4823   6611   6963   -179   -232   1239       C  
ATOM    845  O   PRO A 115      -8.204  21.520 -11.383  1.00 47.43           O  
ANISOU  845  O   PRO A 115     4824   6432   6764   -145   -214   1049       O  
ATOM    846  CB  PRO A 115      -6.986  24.082 -10.280  1.00 50.36           C  
ANISOU  846  CB  PRO A 115     5136   6804   7191   -573   -625   1283       C  
ATOM    847  CG  PRO A 115      -7.753  25.331 -10.069  1.00 50.48           C  
ANISOU  847  CG  PRO A 115     5353   6708   7116   -691   -748   1115       C  
ATOM    848  CD  PRO A 115      -8.991  25.177 -10.895  1.00 49.18           C  
ANISOU  848  CD  PRO A 115     5310   6495   6883   -525   -594    884       C  
ATOM    849  N   ALA A 116      -6.276  21.653 -12.569  1.00 49.62           N  
ANISOU  849  N   ALA A 116     4803   6845   7204    -57    -97   1461       N  
ATOM    850  CA  ALA A 116      -6.132  20.215 -12.806  1.00 49.93           C  
ANISOU  850  CA  ALA A 116     4816   6901   7251    141     91   1490       C  
ATOM    851  C   ALA A 116      -6.203  19.421 -11.508  1.00 49.45           C  
ANISOU  851  C   ALA A 116     4760   6838   7189     88     13   1473       C  
ATOM    852  O   ALA A 116      -6.849  18.378 -11.444  1.00 49.06           O  
ANISOU  852  O   ALA A 116     4821   6735   7084    197    113   1333       O  
ATOM    853  CB  ALA A 116      -4.840  19.933 -13.555  1.00 52.20           C  
ANISOU  853  CB  ALA A 116     4898   7287   7648    275    242   1790       C  
ATOM    854  N   LEU A 117      -5.542  19.930 -10.477  1.00 50.36           N  
ANISOU  854  N   LEU A 117     4765   7005   7361    -95   -178   1623       N  
ATOM    855  CA  LEU A 117      -5.752  19.454  -9.128  1.00 50.63           C  
ANISOU  855  CA  LEU A 117     4846   7026   7363   -190   -298   1576       C  
ATOM    856  C   LEU A 117      -6.590  20.512  -8.391  1.00 50.24           C  
ANISOU  856  C   LEU A 117     4980   6896   7212   -384   -488   1381       C  
ATOM    857  O   LEU A 117      -6.176  21.661  -8.306  1.00 51.12           O  
ANISOU  857  O   LEU A 117     5072   7011   7339   -541   -639   1460       O  
ATOM    858  CB  LEU A 117      -4.411  19.158  -8.444  1.00 52.37           C  
ANISOU  858  CB  LEU A 117     4839   7358   7702   -249   -382   1896       C  
ATOM    859  CG  LEU A 117      -3.535  18.061  -9.088  1.00 53.84           C  
ANISOU  859  CG  LEU A 117     4839   7623   7995    -21   -167   2123       C  
ATOM    860  CD1 LEU A 117      -2.104  18.130  -8.582  1.00 56.24           C  
ANISOU  860  CD1 LEU A 117     4855   8065   8446   -101   -271   2500       C  
ATOM    861  CD2 LEU A 117      -4.094  16.652  -8.880  1.00 53.08           C  
ANISOU  861  CD2 LEU A 117     4854   7465   7845    147    -19   1995       C  
ATOM    862  N   PRO A 118      -7.758  20.141  -7.856  1.00 49.04           N  
ANISOU  862  N   PRO A 118     5012   6665   6953   -370   -476   1138       N  
ATOM    863  CA  PRO A 118      -8.194  18.743  -7.737  1.00 48.00           C  
ANISOU  863  CA  PRO A 118     4910   6523   6805   -228   -337   1066       C  
ATOM    864  C   PRO A 118      -9.155  18.264  -8.833  1.00 47.29           C  
ANISOU  864  C   PRO A 118     4922   6374   6670    -67   -160    882       C  
ATOM    865  O   PRO A 118      -9.601  17.111  -8.784  1.00 47.29           O  
ANISOU  865  O   PRO A 118     4977   6342   6648     33    -55    810       O  
ATOM    866  CB  PRO A 118      -8.949  18.758  -6.409  1.00 47.05           C  
ANISOU  866  CB  PRO A 118     4934   6352   6589   -345   -454    925       C  
ATOM    867  CG  PRO A 118      -9.594  20.109  -6.391  1.00 46.48           C  
ANISOU  867  CG  PRO A 118     4997   6218   6443   -454   -554    785       C  
ATOM    868  CD  PRO A 118      -8.615  21.046  -7.061  1.00 47.76           C  
ANISOU  868  CD  PRO A 118     5042   6422   6681   -514   -619    955       C  
ATOM    869  N   PHE A 119      -9.475  19.128  -9.796  1.00 45.75           N  
ANISOU  869  N   PHE A 119     4764   6159   6458    -56   -140    813       N  
ATOM    870  CA  PHE A 119     -10.662  18.899 -10.620  1.00 44.47           C  
ANISOU  870  CA  PHE A 119     4738   5932   6224     40    -39    602       C  
ATOM    871  C   PHE A 119     -10.610  17.784 -11.661  1.00 44.62           C  
ANISOU  871  C   PHE A 119     4775   5934   6243    220    144    607       C  
ATOM    872  O   PHE A 119     -11.650  17.273 -12.065  1.00 42.15           O  
ANISOU  872  O   PHE A 119     4593   5559   5863    269    198    433       O  
ATOM    873  CB  PHE A 119     -11.262  20.218 -11.133  1.00 43.57           C  
ANISOU  873  CB  PHE A 119     4694   5789   6071    -18   -102    498       C  
ATOM    874  CG  PHE A 119     -11.863  21.043 -10.030  1.00 42.99           C  
ANISOU  874  CG  PHE A 119     4709   5678   5946   -159   -245    398       C  
ATOM    875  CD1 PHE A 119     -13.106  20.705  -9.485  1.00 40.82           C  
ANISOU  875  CD1 PHE A 119     4549   5358   5603   -153   -235    217       C  
ATOM    876  CD2 PHE A 119     -11.157  22.124  -9.485  1.00 43.66           C  
ANISOU  876  CD2 PHE A 119     4774   5767   6048   -300   -391    503       C  
ATOM    877  CE1 PHE A 119     -13.641  21.441  -8.436  1.00 41.11           C  
ANISOU  877  CE1 PHE A 119     4688   5354   5576   -252   -335    136       C  
ATOM    878  CE2 PHE A 119     -11.691  22.865  -8.434  1.00 43.37           C  
ANISOU  878  CE2 PHE A 119     4872   5669   5934   -418   -514    404       C  
ATOM    879  CZ  PHE A 119     -12.934  22.523  -7.909  1.00 41.85           C  
ANISOU  879  CZ  PHE A 119     4803   5432   5664   -377   -471    220       C  
ATOM    880  N   MET A 120      -9.396  17.367 -12.022  1.00 46.69           N  
ANISOU  880  N   MET A 120     4911   6249   6579    314    235    820       N  
ATOM    881  CA  MET A 120      -9.191  16.158 -12.817  1.00 48.86           C  
ANISOU  881  CA  MET A 120     5233   6490   6841    508    428    848       C  
ATOM    882  C   MET A 120      -9.662  14.899 -12.093  1.00 49.65           C  
ANISOU  882  C   MET A 120     5419   6532   6913    533    455    768       C  
ATOM    883  O   MET A 120      -9.949  13.888 -12.738  1.00 51.92           O  
ANISOU  883  O   MET A 120     5838   6738   7148    666    591    705       O  
ATOM    884  CB  MET A 120      -7.729  16.009 -13.231  1.00 51.12           C  
ANISOU  884  CB  MET A 120     5347   6854   7222    625    541   1130       C  
ATOM    885  CG  MET A 120      -7.320  16.915 -14.383  1.00 52.74           C  
ANISOU  885  CG  MET A 120     5506   7095   7437    668    597   1209       C  
ATOM    886  SD  MET A 120      -8.109  16.448 -15.939  1.00 53.56           S  
ANISOU  886  SD  MET A 120     5853   7093   7403    845    776   1028       S  
ATOM    887  CE  MET A 120      -7.083  15.037 -16.393  1.00 53.51           C  
ANISOU  887  CE  MET A 120     5842   7072   7417   1110   1038   1218       C  
ATOM    888  N   LEU A 121      -9.752  14.969 -10.764  1.00 48.63           N  
ANISOU  888  N   LEU A 121     5243   6428   6804    400    321    771       N  
ATOM    889  CA  LEU A 121     -10.231  13.853  -9.957  1.00 47.73           C  
ANISOU  889  CA  LEU A 121     5206   6263   6664    404    333    705       C  
ATOM    890  C   LEU A 121     -11.756  13.802  -9.841  1.00 46.58           C  
ANISOU  890  C   LEU A 121     5220   6044   6431    332    293    455       C  
ATOM    891  O   LEU A 121     -12.308  12.799  -9.368  1.00 47.89           O  
ANISOU  891  O   LEU A 121     5470   6156   6571    339    321    386       O  
ATOM    892  CB  LEU A 121      -9.575  13.857  -8.569  1.00 48.82           C  
ANISOU  892  CB  LEU A 121     5226   6466   6854    305    219    846       C  
ATOM    893  CG  LEU A 121      -8.038  13.806  -8.465  1.00 51.08           C  
ANISOU  893  CG  LEU A 121     5310   6845   7249    353    229   1142       C  
ATOM    894  CD1 LEU A 121      -7.588  14.101  -7.041  1.00 51.34           C  
ANISOU  894  CD1 LEU A 121     5253   6945   7309    190     44   1254       C  
ATOM    895  CD2 LEU A 121      -7.473  12.468  -8.919  1.00 51.80           C  
ANISOU  895  CD2 LEU A 121     5389   6911   7379    564    424   1260       C  
ATOM    896  N   ALA A 122     -12.425  14.867 -10.284  1.00 44.85           N  
ANISOU  896  N   ALA A 122     5035   5830   6177    269    230    340       N  
ATOM    897  CA  ALA A 122     -13.883  14.970 -10.234  1.00 44.23           C  
ANISOU  897  CA  ALA A 122     5068   5704   6032    208    191    137       C  
ATOM    898  C   ALA A 122     -14.537  14.196 -11.361  1.00 45.26           C  
ANISOU  898  C   ALA A 122     5319   5760   6115    291    281     37       C  
ATOM    899  O   ALA A 122     -14.228  14.400 -12.540  1.00 45.57           O  
ANISOU  899  O   ALA A 122     5388   5789   6137    374    343     55       O  
ATOM    900  CB  ALA A 122     -14.333  16.427 -10.277  1.00 42.66           C  
ANISOU  900  CB  ALA A 122     4860   5531   5815    127     96     73       C  
ATOM    901  N   GLU A 123     -15.444  13.304 -10.989  1.00 47.09           N  
ANISOU  901  N   GLU A 123     5636   5937   6317    260    283    -60       N  
ATOM    902  CA  GLU A 123     -16.318  12.644 -11.948  1.00 49.61           C  
ANISOU  902  CA  GLU A 123     6095   6174   6578    282    316   -174       C  
ATOM    903  C   GLU A 123     -17.399  13.607 -12.419  1.00 48.34           C  
ANISOU  903  C   GLU A 123     5937   6040   6388    213    235   -286       C  
ATOM    904  O   GLU A 123     -17.811  13.578 -13.579  1.00 49.10           O  
ANISOU  904  O   GLU A 123     6124   6096   6433    241    242   -346       O  
ATOM    905  CB  GLU A 123     -16.939  11.389 -11.339  1.00 52.69           C  
ANISOU  905  CB  GLU A 123     6564   6498   6957    242    326   -220       C  
ATOM    906  CG  GLU A 123     -16.146  10.119 -11.606  1.00 57.12           C  
ANISOU  906  CG  GLU A 123     7224   6970   7510    354    439   -148       C  
ATOM    907  CD  GLU A 123     -16.031   9.789 -13.083  1.00 60.24           C  
ANISOU  907  CD  GLU A 123     7780   7275   7830    456    516   -182       C  
ATOM    908  OE1 GLU A 123     -17.042   9.920 -13.811  1.00 63.25           O  
ANISOU  908  OE1 GLU A 123     8262   7619   8150    390    454   -305       O  
ATOM    909  OE2 GLU A 123     -14.927   9.405 -13.518  1.00 62.22           O1-
ANISOU  909  OE2 GLU A 123     8063   7497   8081    606    641    -73       O1-
ATOM    910  N   PHE A 124     -17.842  14.460 -11.499  1.00 46.30           N  
ANISOU  910  N   PHE A 124     5591   5843   6155    132    160   -305       N  
ATOM    911  CA  PHE A 124     -18.822  15.493 -11.776  1.00 44.50           C  
ANISOU  911  CA  PHE A 124     5346   5647   5913     89     96   -387       C  
ATOM    912  C   PHE A 124     -18.188  16.631 -12.563  1.00 44.21           C  
ANISOU  912  C   PHE A 124     5286   5637   5876    132     87   -349       C  
ATOM    913  O   PHE A 124     -16.976  16.839 -12.489  1.00 45.09           O  
ANISOU  913  O   PHE A 124     5352   5766   6014    165    113   -242       O  
ATOM    914  CB  PHE A 124     -19.432  16.011 -10.465  1.00 42.81           C  
ANISOU  914  CB  PHE A 124     5080   5472   5713     21     53   -410       C  
ATOM    915  CG  PHE A 124     -18.415  16.508  -9.457  1.00 42.35           C  
ANISOU  915  CG  PHE A 124     4984   5439   5667      3     33   -328       C  
ATOM    916  CD1 PHE A 124     -17.831  15.625  -8.532  1.00 42.18           C  
ANISOU  916  CD1 PHE A 124     4954   5412   5657    -12     50   -262       C  
ATOM    917  CD2 PHE A 124     -18.072  17.869  -9.396  1.00 40.98           C  
ANISOU  917  CD2 PHE A 124     4794   5287   5489    -14    -20   -309       C  
ATOM    918  CE1 PHE A 124     -16.913  16.080  -7.587  1.00 41.91           C  
ANISOU  918  CE1 PHE A 124     4888   5407   5628    -51      1   -171       C  
ATOM    919  CE2 PHE A 124     -17.154  18.326  -8.457  1.00 41.28           C  
ANISOU  919  CE2 PHE A 124     4816   5338   5528    -64    -71   -227       C  
ATOM    920  CZ  PHE A 124     -16.575  17.433  -7.550  1.00 41.98           C  
ANISOU  920  CZ  PHE A 124     4889   5435   5626    -87    -69   -155       C  
ATOM    921  N   ASP A 125     -19.023  17.362 -13.297  1.00 44.25           N  
ANISOU  921  N   ASP A 125     5305   5650   5857    127     47   -417       N  
ATOM    922  CA  ASP A 125     -18.619  18.547 -14.056  1.00 44.70           C  
ANISOU  922  CA  ASP A 125     5347   5725   5909    159     31   -387       C  
ATOM    923  C   ASP A 125     -18.630  19.819 -13.206  1.00 44.64           C  
ANISOU  923  C   ASP A 125     5290   5743   5925    114    -25   -377       C  
ATOM    924  O   ASP A 125     -17.690  20.617 -13.266  1.00 45.42           O  
ANISOU  924  O   ASP A 125     5364   5851   6041    112    -40   -299       O  
ATOM    925  CB  ASP A 125     -19.543  18.735 -15.265  1.00 44.84           C  
ANISOU  925  CB  ASP A 125     5422   5732   5881    178      5   -458       C  
ATOM    926  CG  ASP A 125     -19.553  17.539 -16.179  1.00 45.44           C  
ANISOU  926  CG  ASP A 125     5608   5753   5901    211     45   -480       C  
ATOM    927  OD1 ASP A 125     -18.488  17.167 -16.710  1.00 46.60           O  
ANISOU  927  OD1 ASP A 125     5803   5874   6028    288    127   -416       O  
ATOM    928  OD2 ASP A 125     -20.634  16.965 -16.372  1.00 46.44           O1-
ANISOU  928  OD2 ASP A 125     5783   5860   6003    160     -4   -552       O1-
ATOM    929  N   GLY A 126     -19.688  19.998 -12.418  1.00 43.37           N  
ANISOU  929  N   GLY A 126     5128   5589   5760     77    -53   -446       N  
ATOM    930  CA  GLY A 126     -19.863  21.206 -11.628  1.00 44.02           C  
ANISOU  930  CA  GLY A 126     5218   5670   5837     53    -92   -454       C  
ATOM    931  C   GLY A 126     -20.615  21.004 -10.328  1.00 44.59           C  
ANISOU  931  C   GLY A 126     5301   5745   5895     26    -82   -494       C  
ATOM    932  O   GLY A 126     -20.732  19.882  -9.829  1.00 44.88           O  
ANISOU  932  O   GLY A 126     5322   5790   5940      5    -53   -494       O  
ATOM    933  N   VAL A 127     -21.116  22.104  -9.777  1.00 44.14           N  
ANISOU  933  N   VAL A 127     5289   5670   5810     36    -93   -523       N  
ATOM    934  CA  VAL A 127     -21.749  22.093  -8.455  1.00 45.42           C  
ANISOU  934  CA  VAL A 127     5492   5826   5938     30    -61   -551       C  
ATOM    935  C   VAL A 127     -23.080  22.839  -8.498  1.00 46.04           C  
ANISOU  935  C   VAL A 127     5572   5912   6008    105    -17   -595       C  
ATOM    936  O   VAL A 127     -23.180  23.923  -9.080  1.00 47.42           O  
ANISOU  936  O   VAL A 127     5778   6059   6178    149    -35   -603       O  
ATOM    937  CB  VAL A 127     -20.814  22.702  -7.360  1.00 45.50           C  
ANISOU  937  CB  VAL A 127     5608   5786   5891    -26   -108   -524       C  
ATOM    938  CG1 VAL A 127     -21.495  22.764  -5.998  1.00 44.80           C  
ANISOU  938  CG1 VAL A 127     5610   5676   5734    -16    -62   -559       C  
ATOM    939  CG2 VAL A 127     -19.513  21.910  -7.243  1.00 44.83           C  
ANISOU  939  CG2 VAL A 127     5484   5716   5832    -95   -153   -444       C  
ATOM    940  N   VAL A 128     -24.099  22.236  -7.898  1.00 46.19           N  
ANISOU  940  N   VAL A 128     5544   5969   6034    125     48   -604       N  
ATOM    941  CA  VAL A 128     -25.322  22.950  -7.557  1.00 47.95           C  
ANISOU  941  CA  VAL A 128     5765   6203   6249    216    120   -613       C  
ATOM    942  C   VAL A 128     -25.335  23.200  -6.042  1.00 48.87           C  
ANISOU  942  C   VAL A 128     6005   6278   6282    235    186   -623       C  
ATOM    943  O   VAL A 128     -25.492  22.267  -5.247  1.00 49.99           O  
ANISOU  943  O   VAL A 128     6125   6449   6418    201    228   -608       O  
ATOM    944  CB  VAL A 128     -26.577  22.205  -8.056  1.00 47.70           C  
ANISOU  944  CB  VAL A 128     5573   6258   6293    230    150   -585       C  
ATOM    945  CG1 VAL A 128     -27.845  22.785  -7.438  1.00 48.14           C  
ANISOU  945  CG1 VAL A 128     5592   6348   6351    337    256   -554       C  
ATOM    946  CG2 VAL A 128     -26.648  22.277  -9.573  1.00 46.57           C  
ANISOU  946  CG2 VAL A 128     5363   6137   6195    221     71   -581       C  
ATOM    947  N   GLY A 129     -25.127  24.458  -5.659  1.00 47.52           N  
ANISOU  947  N   GLY A 129     5992   6026   6036    283    192   -647       N  
ATOM    948  CA  GLY A 129     -25.137  24.851  -4.257  1.00 48.89           C  
ANISOU  948  CA  GLY A 129     6347   6131   6095    308    250   -667       C  
ATOM    949  C   GLY A 129     -26.528  24.839  -3.650  1.00 50.66           C  
ANISOU  949  C   GLY A 129     6545   6394   6308    438    411   -652       C  
ATOM    950  O   GLY A 129     -27.459  25.451  -4.191  1.00 52.63           O  
ANISOU  950  O   GLY A 129     6729   6665   6601    556    479   -634       O  
ATOM    951  N   MET A 130     -26.658  24.141  -2.523  1.00 50.93           N  
ANISOU  951  N   MET A 130     6620   6442   6288    422    477   -640       N  
ATOM    952  CA  MET A 130     -27.930  23.981  -1.806  1.00 52.37           C  
ANISOU  952  CA  MET A 130     6765   6674   6460    545    653   -599       C  
ATOM    953  C   MET A 130     -27.965  24.790  -0.502  1.00 53.65           C  
ANISOU  953  C   MET A 130     7209   6728   6446    637    758   -632       C  
ATOM    954  O   MET A 130     -28.851  24.608   0.342  1.00 55.10           O  
ANISOU  954  O   MET A 130     7406   6941   6587    745    927   -590       O  
ATOM    955  CB  MET A 130     -28.220  22.493  -1.540  1.00 52.21           C  
ANISOU  955  CB  MET A 130     6574   6753   6508    467    673   -545       C  
ATOM    956  CG  MET A 130     -28.316  21.615  -2.782  1.00 51.04           C  
ANISOU  956  CG  MET A 130     6194   6689   6509    377    579   -517       C  
ATOM    957  SD  MET A 130     -29.609  22.119  -3.935  1.00 52.98           S  
ANISOU  957  SD  MET A 130     6239   7016   6873    474    611   -461       S  
ATOM    958  CE  MET A 130     -31.099  21.542  -3.111  1.00 53.28           C  
ANISOU  958  CE  MET A 130     6122   7161   6959    548    786   -343       C  
ATOM    959  N   GLY A 131     -26.993  25.687  -0.350  1.00 54.10           N  
ANISOU  959  N   GLY A 131     7505   6654   6395    591    655   -696       N  
ATOM    960  CA  GLY A 131     -26.939  26.597   0.780  1.00 55.57           C  
ANISOU  960  CA  GLY A 131     8027   6699   6387    662    722   -743       C  
ATOM    961  C   GLY A 131     -27.819  27.825   0.617  1.00 57.71           C  
ANISOU  961  C   GLY A 131     8410   6897   6619    865    863   -753       C  
ATOM    962  O   GLY A 131     -28.637  27.912  -0.310  1.00 57.74           O  
ANISOU  962  O   GLY A 131     8187   6988   6762    965    926   -704       O  
ATOM    963  N   PHE A 132     -27.627  28.776   1.527  1.00 59.64           N  
ANISOU  963  N   PHE A 132     9025   6970   6665    924    905   -813       N  
ATOM    964  CA  PHE A 132     -28.426  29.993   1.620  1.00 62.16           C  
ANISOU  964  CA  PHE A 132     9538   7178   6903   1147   1071   -827       C  
ATOM    965  C   PHE A 132     -27.791  31.126   0.828  1.00 62.04           C  
ANISOU  965  C   PHE A 132     9657   7031   6883   1103    929   -876       C  
ATOM    966  O   PHE A 132     -26.602  31.076   0.530  1.00 61.92           O  
ANISOU  966  O   PHE A 132     9665   6983   6875    888    704   -906       O  
ATOM    967  CB  PHE A 132     -28.533  30.410   3.086  1.00 64.67           C  
ANISOU  967  CB  PHE A 132    10255   7344   6969   1239   1200   -873       C  
ATOM    968  CG  PHE A 132     -29.258  29.423   3.959  1.00 65.14           C  
ANISOU  968  CG  PHE A 132    10216   7520   7012   1317   1380   -811       C  
ATOM    969  CD1 PHE A 132     -28.608  28.289   4.460  1.00 64.42           C  
ANISOU  969  CD1 PHE A 132    10055   7504   6916   1126   1266   -805       C  
ATOM    970  CD2 PHE A 132     -30.592  29.634   4.301  1.00 66.94           C  
ANISOU  970  CD2 PHE A 132    10419   7785   7231   1590   1674   -739       C  
ATOM    971  CE1 PHE A 132     -29.276  27.384   5.272  1.00 65.27           C  
ANISOU  971  CE1 PHE A 132    10082   7712   7005   1191   1433   -739       C  
ATOM    972  CE2 PHE A 132     -31.267  28.732   5.114  1.00 68.30           C  
ANISOU  972  CE2 PHE A 132    10490   8070   7391   1658   1851   -660       C  
ATOM    973  CZ  PHE A 132     -30.610  27.605   5.599  1.00 67.05           C  
ANISOU  973  CZ  PHE A 132    10277   7977   7222   1451   1725   -665       C  
ATOM    974  N   ILE A 133     -28.575  32.160   0.522  1.00 63.71           N  
ANISOU  974  N   ILE A 133     9956   7166   7082   1313   1068   -870       N  
ATOM    975  CA  ILE A 133     -28.080  33.351  -0.194  1.00 64.48           C  
ANISOU  975  CA  ILE A 133    10216   7118   7166   1294    956   -911       C  
ATOM    976  C   ILE A 133     -26.933  34.077   0.550  1.00 67.87           C  
ANISOU  976  C   ILE A 133    11081   7316   7387   1138    799  -1002       C  
ATOM    977  O   ILE A 133     -26.081  34.714  -0.079  1.00 68.71           O  
ANISOU  977  O   ILE A 133    11260   7333   7511    996    611  -1022       O  
ATOM    978  CB  ILE A 133     -29.239  34.324  -0.576  1.00 64.57           C  
ANISOU  978  CB  ILE A 133    10254   7082   7197   1584   1162   -871       C  
ATOM    979  CG1 ILE A 133     -28.870  35.154  -1.822  1.00 62.55           C  
ANISOU  979  CG1 ILE A 133     9959   6773   7032   1544   1026   -871       C  
ATOM    980  CG2 ILE A 133     -29.685  35.178   0.619  1.00 66.67           C  
ANISOU  980  CG2 ILE A 133    10958   7141   7231   1786   1361   -917       C  
ATOM    981  CD1 ILE A 133     -30.037  35.793  -2.543  1.00 61.88           C  
ANISOU  981  CD1 ILE A 133     9742   6722   7045   1805   1194   -792       C  
ATOM    982  N   GLU A 134     -26.925  33.952   1.881  1.00 71.11           N  
ANISOU  982  N   GLU A 134    11778   7638   7602   1152    867  -1045       N  
ATOM    983  CA  GLU A 134     -25.911  34.540   2.761  1.00 73.21           C  
ANISOU  983  CA  GLU A 134    12489   7685   7642    985    705  -1124       C  
ATOM    984  C   GLU A 134     -24.496  34.038   2.469  1.00 72.05           C  
ANISOU  984  C   GLU A 134    12218   7591   7564    656    395  -1106       C  
ATOM    985  O   GLU A 134     -23.526  34.774   2.650  1.00 72.89           O  
ANISOU  985  O   GLU A 134    12606   7526   7560    476    192  -1138       O  
ATOM    986  CB  GLU A 134     -26.255  34.257   4.229  1.00 75.45           C  
ANISOU  986  CB  GLU A 134    13059   7903   7704   1065    846  -1158       C  
ATOM    987  CG  GLU A 134     -27.394  35.088   4.818  1.00 78.52           C  
ANISOU  987  CG  GLU A 134    13756   8147   7931   1390   1148  -1185       C  
ATOM    988  CD  GLU A 134     -28.788  34.659   4.368  1.00 78.29           C  
ANISOU  988  CD  GLU A 134    13349   8314   8079   1667   1434  -1087       C  
ATOM    989  OE1 GLU A 134     -28.969  33.508   3.914  1.00 75.28           O  
ANISOU  989  OE1 GLU A 134    12517   8181   7903   1600   1416  -1009       O  
ATOM    990  OE2 GLU A 134     -29.717  35.488   4.481  1.00 81.40           O1-
ANISOU  990  OE2 GLU A 134    13913   8609   8406   1956   1678  -1074       O1-
ATOM    991  N   GLN A 135     -24.390  32.784   2.030  1.00 70.55           N  
ANISOU  991  N   GLN A 135    11615   7632   7557    580    364  -1041       N  
ATOM    992  CA  GLN A 135     -23.108  32.181   1.667  1.00 70.70           C  
ANISOU  992  CA  GLN A 135    11462   7731   7672    311    112   -995       C  
ATOM    993  C   GLN A 135     -22.831  32.227   0.159  1.00 67.14           C  
ANISOU  993  C   GLN A 135    10698   7375   7434    271     31   -945       C  
ATOM    994  O   GLN A 135     -21.768  31.788  -0.288  1.00 65.57           O  
ANISOU  994  O   GLN A 135    10337   7245   7328     77   -151   -889       O  
ATOM    995  CB  GLN A 135     -23.021  30.734   2.175  1.00 72.60           C  
ANISOU  995  CB  GLN A 135    11491   8137   7957    250    122   -952       C  
ATOM    996  CG  GLN A 135     -23.084  30.586   3.688  1.00 76.94           C  
ANISOU  996  CG  GLN A 135    12348   8600   8284    250    168   -987       C  
ATOM    997  CD  GLN A 135     -21.774  30.874   4.394  1.00 80.09           C  
ANISOU  997  CD  GLN A 135    13018   8875   8536      2    -91   -988       C  
ATOM    998  NE2 GLN A 135     -20.868  29.887   4.402  1.00 78.46           N  
ANISOU  998  NE2 GLN A 135    12593   8796   8421   -184   -252   -910       N  
ATOM    999  OE1 GLN A 135     -21.579  31.969   4.939  1.00 82.71           O  
ANISOU  999  OE1 GLN A 135    13761   8993   8670    -25   -151  -1049       O  
ATOM   1000  N   ALA A 136     -23.776  32.761  -0.611  1.00 65.81           N  
ANISOU 1000  N   ALA A 136    10450   7214   7338    462    174   -952       N  
ATOM   1001  CA  ALA A 136     -23.654  32.812  -2.073  1.00 63.55           C  
ANISOU 1001  CA  ALA A 136     9884   7021   7238    447    117   -905       C  
ATOM   1002  C   ALA A 136     -22.746  33.940  -2.546  1.00 63.20           C  
ANISOU 1002  C   ALA A 136    10018   6829   7166    325    -51   -904       C  
ATOM   1003  O   ALA A 136     -23.046  35.122  -2.344  1.00 63.83           O  
ANISOU 1003  O   ALA A 136    10392   6725   7134    413    -10   -949       O  
ATOM   1004  CB  ALA A 136     -25.022  32.925  -2.725  1.00 63.41           C  
ANISOU 1004  CB  ALA A 136     9700   7081   7312    686    311   -890       C  
ATOM   1005  N   ILE A 137     -21.637  33.557  -3.179  1.00 61.26           N  
ANISOU 1005  N   ILE A 137     9594   6658   7023    130   -228   -840       N  
ATOM   1006  CA  ILE A 137     -20.695  34.514  -3.777  1.00 60.56           C  
ANISOU 1006  CA  ILE A 137     9600   6462   6945    -10   -396   -803       C  
ATOM   1007  C   ILE A 137     -21.400  35.268  -4.910  1.00 59.91           C  
ANISOU 1007  C   ILE A 137     9456   6366   6941    147   -307   -804       C  
ATOM   1008  O   ILE A 137     -22.042  34.657  -5.782  1.00 57.91           O  
ANISOU 1008  O   ILE A 137     8911   6273   6818    261   -210   -781       O  
ATOM   1009  CB  ILE A 137     -19.378  33.824  -4.260  1.00 58.55           C  
ANISOU 1009  CB  ILE A 137     9111   6327   6808   -228   -572   -697       C  
ATOM   1010  CG1 ILE A 137     -18.735  32.959  -3.144  1.00 58.41           C  
ANISOU 1010  CG1 ILE A 137     9115   6347   6730   -367   -656   -674       C  
ATOM   1011  CG2 ILE A 137     -18.395  34.832  -4.861  1.00 57.52           C  
ANISOU 1011  CG2 ILE A 137     9058   6096   6700   -383   -741   -627       C  
ATOM   1012  CD1 ILE A 137     -18.340  33.682  -1.865  1.00 60.83           C  
ANISOU 1012  CD1 ILE A 137     9813   6462   6836   -487   -772   -710       C  
ATOM   1013  N   GLY A 138     -21.294  36.593  -4.855  1.00 61.20           N  
ANISOU 1013  N   GLY A 138     9918   6323   7011    145   -349   -828       N  
ATOM   1014  CA  GLY A 138     -21.982  37.486  -5.778  1.00 62.28           C  
ANISOU 1014  CA  GLY A 138    10062   6407   7193    309   -263   -827       C  
ATOM   1015  C   GLY A 138     -23.381  37.872  -5.328  1.00 64.45           C  
ANISOU 1015  C   GLY A 138    10477   6617   7392    586    -39   -888       C  
ATOM   1016  O   GLY A 138     -24.048  38.666  -6.001  1.00 66.36           O  
ANISOU 1016  O   GLY A 138    10741   6807   7665    751     47   -876       O  
ATOM   1017  N   ARG A 139     -23.815  37.329  -4.186  1.00 64.70           N  
ANISOU 1017  N   ARG A 139    10600   6657   7326    647     63   -935       N  
ATOM   1018  CA  ARG A 139     -25.204  37.424  -3.695  1.00 65.69           C  
ANISOU 1018  CA  ARG A 139    10784   6776   7400    932    315   -961       C  
ATOM   1019  C   ARG A 139     -26.209  36.912  -4.741  1.00 64.13           C  
ANISOU 1019  C   ARG A 139    10184   6790   7391   1096    436   -890       C  
ATOM   1020  O   ARG A 139     -27.326  37.431  -4.872  1.00 67.01           O  
ANISOU 1020  O   ARG A 139    10556   7138   7764   1344    616   -865       O  
ATOM   1021  CB  ARG A 139     -25.544  38.843  -3.199  1.00 67.71           C  
ANISOU 1021  CB  ARG A 139    11486   6757   7484   1078    401  -1015       C  
ATOM   1022  CG  ARG A 139     -24.941  39.193  -1.853  1.00 69.77           C  
ANISOU 1022  CG  ARG A 139    12199   6802   7508    967    336  -1095       C  
ATOM   1023  N   VAL A 140     -25.782  35.887  -5.475  1.00 60.56           N  
ANISOU 1023  N   VAL A 140     9393   6532   7083    953    329   -846       N  
ATOM   1024  CA  VAL A 140     -26.571  35.227  -6.515  1.00 58.99           C  
ANISOU 1024  CA  VAL A 140     8819   6539   7055   1042    386   -779       C  
ATOM   1025  C   VAL A 140     -27.622  34.360  -5.826  1.00 58.68           C  
ANISOU 1025  C   VAL A 140     8642   6622   7029   1169    553   -761       C  
ATOM   1026  O   VAL A 140     -27.290  33.583  -4.932  1.00 58.75           O  
ANISOU 1026  O   VAL A 140     8683   6657   6984   1077    547   -789       O  
ATOM   1027  CB  VAL A 140     -25.662  34.345  -7.422  1.00 57.21           C  
ANISOU 1027  CB  VAL A 140     8342   6449   6943    838    219   -750       C  
ATOM   1028  CG1 VAL A 140     -26.466  33.570  -8.455  1.00 55.98           C  
ANISOU 1028  CG1 VAL A 140     7847   6489   6933    905    257   -692       C  
ATOM   1029  CG2 VAL A 140     -24.602  35.183  -8.119  1.00 56.63           C  
ANISOU 1029  CG2 VAL A 140     8374   6273   6867    712     67   -739       C  
ATOM   1030  N   THR A 141     -28.880  34.502  -6.236  1.00 59.07           N  
ANISOU 1030  N   THR A 141     8532   6752   7156   1376    699   -693       N  
ATOM   1031  CA  THR A 141     -29.974  33.700  -5.678  1.00 59.08           C  
ANISOU 1031  CA  THR A 141     8356   6893   7199   1498    864   -636       C  
ATOM   1032  C   THR A 141     -29.765  32.205  -5.976  1.00 57.52           C  
ANISOU 1032  C   THR A 141     7865   6880   7109   1322    766   -615       C  
ATOM   1033  O   THR A 141     -29.691  31.810  -7.148  1.00 57.15           O  
ANISOU 1033  O   THR A 141     7592   6941   7182   1241    652   -580       O  
ATOM   1034  CB  THR A 141     -31.344  34.178  -6.189  1.00 59.92           C  
ANISOU 1034  CB  THR A 141     8299   7070   7397   1744   1018   -527       C  
ATOM   1035  CG2 THR A 141     -32.475  33.471  -5.458  1.00 60.68           C  
ANISOU 1035  CG2 THR A 141     8227   7297   7530   1879   1208   -441       C  
ATOM   1036  OG1 THR A 141     -31.460  35.585  -5.970  1.00 61.06           O  
ANISOU 1036  OG1 THR A 141     8746   7017   7437   1919   1111   -549       O  
ATOM   1037  N   PRO A 142     -29.653  31.375  -4.913  1.00 57.00           N  
ANISOU 1037  N   PRO A 142     7830   6840   6985   1265    810   -637       N  
ATOM   1038  CA  PRO A 142     -29.417  29.933  -5.091  1.00 54.43           C  
ANISOU 1038  CA  PRO A 142     7268   6663   6750   1102    726   -619       C  
ATOM   1039  C   PRO A 142     -30.600  29.242  -5.763  1.00 54.15           C  
ANISOU 1039  C   PRO A 142     6900   6808   6867   1163    780   -515       C  
ATOM   1040  O   PRO A 142     -31.709  29.764  -5.734  1.00 56.23           O  
ANISOU 1040  O   PRO A 142     7100   7101   7161   1352    922   -438       O  
ATOM   1041  CB  PRO A 142     -29.235  29.429  -3.659  1.00 54.34           C  
ANISOU 1041  CB  PRO A 142     7405   6616   6623   1077    800   -650       C  
ATOM   1042  CG  PRO A 142     -28.912  30.643  -2.853  1.00 56.09           C  
ANISOU 1042  CG  PRO A 142     8001   6640   6670   1155    848   -716       C  
ATOM   1043  CD  PRO A 142     -29.723  31.731  -3.484  1.00 57.51           C  
ANISOU 1043  CD  PRO A 142     8186   6781   6883   1352    943   -679       C  
ATOM   1044  N   ILE A 143     -30.358  28.083  -6.366  1.00 53.12           N  
ANISOU 1044  N   ILE A 143     6567   6788   6828   1004    663   -502       N  
ATOM   1045  CA  ILE A 143     -31.375  27.405  -7.169  1.00 52.74           C  
ANISOU 1045  CA  ILE A 143     6221   6897   6919   1008    654   -405       C  
ATOM   1046  C   ILE A 143     -32.634  27.033  -6.367  1.00 55.36           C  
ANISOU 1046  C   ILE A 143     6415   7325   7292   1121    825   -299       C  
ATOM   1047  O   ILE A 143     -33.754  27.191  -6.865  1.00 56.02           O  
ANISOU 1047  O   ILE A 143     6293   7512   7479   1221    873   -180       O  
ATOM   1048  CB  ILE A 143     -30.791  26.218  -7.977  1.00 51.01           C  
ANISOU 1048  CB  ILE A 143     5877   6741   6761    807    489   -425       C  
ATOM   1049  CG1 ILE A 143     -31.775  25.776  -9.076  1.00 51.75           C  
ANISOU 1049  CG1 ILE A 143     5717   6966   6979    791    428   -331       C  
ATOM   1050  CG2 ILE A 143     -30.375  25.074  -7.056  1.00 49.98           C  
ANISOU 1050  CG2 ILE A 143     5765   6621   6601    697    501   -450       C  
ATOM   1051  CD1 ILE A 143     -31.141  25.072 -10.257  1.00 50.79           C  
ANISOU 1051  CD1 ILE A 143     5556   6859   6882    633    253   -367       C  
ATOM   1052  N   PHE A 144     -32.454  26.581  -5.126  1.00 55.75           N  
ANISOU 1052  N   PHE A 144     6575   7346   7262   1112    918   -325       N  
ATOM   1053  CA  PHE A 144     -33.595  26.180  -4.313  1.00 57.15           C  
ANISOU 1053  CA  PHE A 144     6623   7617   7473   1220   1100   -211       C  
ATOM   1054  C   PHE A 144     -34.461  27.373  -3.927  1.00 59.56           C  
ANISOU 1054  C   PHE A 144     6995   7889   7745   1485   1303   -143       C  
ATOM   1055  O   PHE A 144     -35.688  27.256  -3.904  1.00 61.38           O  
ANISOU 1055  O   PHE A 144     6996   8247   8076   1609   1434     13       O  
ATOM   1056  CB  PHE A 144     -33.184  25.375  -3.084  1.00 56.37           C  
ANISOU 1056  CB  PHE A 144     6637   7493   7285   1147   1155   -248       C  
ATOM   1057  CG  PHE A 144     -34.312  24.586  -2.485  1.00 58.39           C  
ANISOU 1057  CG  PHE A 144     6687   7883   7615   1194   1303   -108       C  
ATOM   1058  CD1 PHE A 144     -34.776  23.420  -3.105  1.00 58.23           C  
ANISOU 1058  CD1 PHE A 144     6377   7999   7746   1044   1204    -21       C  
ATOM   1059  CD2 PHE A 144     -34.926  25.007  -1.307  1.00 60.46           C  
ANISOU 1059  CD2 PHE A 144     7056   8127   7790   1386   1544    -53       C  
ATOM   1060  CE1 PHE A 144     -35.824  22.689  -2.554  1.00 60.19           C  
ANISOU 1060  CE1 PHE A 144     6418   8374   8075   1064   1330    132       C  
ATOM   1061  CE2 PHE A 144     -35.973  24.275  -0.748  1.00 62.17           C  
ANISOU 1061  CE2 PHE A 144     7059   8478   8082   1432   1697    103       C  
ATOM   1062  CZ  PHE A 144     -36.428  23.120  -1.375  1.00 61.62           C  
ANISOU 1062  CZ  PHE A 144     6672   8556   8184   1262   1584    204       C  
ATOM   1063  N   ASP A 145     -33.821  28.513  -3.656  1.00 59.77           N  
ANISOU 1063  N   ASP A 145     7335   7743   7633   1572   1326   -246       N  
ATOM   1064  CA  ASP A 145     -34.534  29.767  -3.393  1.00 62.43           C  
ANISOU 1064  CA  ASP A 145     7797   8006   7918   1842   1518   -198       C  
ATOM   1065  C   ASP A 145     -35.416  30.129  -4.582  1.00 62.98           C  
ANISOU 1065  C   ASP A 145     7590   8188   8151   1935   1501    -71       C  
ATOM   1066  O   ASP A 145     -36.566  30.551  -4.406  1.00 65.34           O  
ANISOU 1066  O   ASP A 145     7771   8550   8504   2165   1696     73       O  
ATOM   1067  CB  ASP A 145     -33.558  30.906  -3.086  1.00 62.80           C  
ANISOU 1067  CB  ASP A 145     8253   7820   7788   1864   1486   -344       C  
ATOM   1068  CG  ASP A 145     -32.773  30.680  -1.816  1.00 63.36           C  
ANISOU 1068  CG  ASP A 145     8624   7772   7676   1785   1501   -450       C  
ATOM   1069  OD1 ASP A 145     -32.041  29.668  -1.731  1.00 63.36           O  
ANISOU 1069  OD1 ASP A 145     8558   7825   7691   1565   1356   -492       O  
ATOM   1070  OD2 ASP A 145     -32.877  31.516  -0.898  1.00 64.85           O1-
ANISOU 1070  OD2 ASP A 145     9137   7805   7696   1947   1655   -487       O1-
ATOM   1071  N   ASN A 146     -34.871  29.923  -5.783  1.00 60.59           N  
ANISOU 1071  N   ASN A 146     7180   7915   7924   1760   1271   -111       N  
ATOM   1072  CA  ASN A 146     -35.590  30.110  -7.036  1.00 60.31           C  
ANISOU 1072  CA  ASN A 146     6882   7995   8037   1794   1197      4       C  
ATOM   1073  C   ASN A 146     -36.756  29.134  -7.247  1.00 60.97           C  
ANISOU 1073  C   ASN A 146     6585   8296   8282   1769   1212    183       C  
ATOM   1074  O   ASN A 146     -37.807  29.538  -7.741  1.00 63.80           O  
ANISOU 1074  O   ASN A 146     6729   8759   8753   1910   1266    346       O  
ATOM   1075  CB  ASN A 146     -34.617  30.068  -8.220  1.00 57.96           C  
ANISOU 1075  CB  ASN A 146     6610   7662   7747   1603    952    -91       C  
ATOM   1076  CG  ASN A 146     -34.057  31.429  -8.571  1.00 57.95           C  
ANISOU 1076  CG  ASN A 146     6852   7501   7666   1695    938   -161       C  
ATOM   1077  ND2 ASN A 146     -32.763  31.478  -8.840  1.00 57.43           N  
ANISOU 1077  ND2 ASN A 146     6963   7328   7527   1531    790   -289       N  
ATOM   1078  OD1 ASN A 146     -34.777  32.422  -8.615  1.00 59.41           O  
ANISOU 1078  OD1 ASN A 146     7059   7653   7860   1913   1062    -84       O  
ATOM   1079  N   ILE A 147     -36.572  27.868  -6.868  1.00 59.33           N  
ANISOU 1079  N   ILE A 147     6293   8155   8092   1586   1157    166       N  
ATOM   1080  CA  ILE A 147     -37.631  26.862  -6.975  1.00 60.10           C  
ANISOU 1080  CA  ILE A 147     6050   8445   8340   1524   1155    339       C  
ATOM   1081  C   ILE A 147     -38.751  27.147  -5.966  1.00 63.94           C  
ANISOU 1081  C   ILE A 147     6436   9001   8855   1758   1432    505       C  
ATOM   1082  O   ILE A 147     -39.930  26.973  -6.293  1.00 67.29           O  
ANISOU 1082  O   ILE A 147     6536   9593   9434   1814   1468    720       O  
ATOM   1083  CB  ILE A 147     -37.101  25.410  -6.837  1.00 57.96           C  
ANISOU 1083  CB  ILE A 147     5745   8201   8074   1262   1024    276       C  
ATOM   1084  CG1 ILE A 147     -36.094  25.084  -7.949  1.00 54.90           C  
ANISOU 1084  CG1 ILE A 147     5433   7757   7669   1060    775    144       C  
ATOM   1085  CG2 ILE A 147     -38.244  24.404  -6.925  1.00 59.26           C  
ANISOU 1085  CG2 ILE A 147     5571   8549   8394   1179   1012    469       C  
ATOM   1086  CD1 ILE A 147     -35.223  23.873  -7.669  1.00 52.61           C  
ANISOU 1086  CD1 ILE A 147     5224   7429   7335    851    680     42       C  
ATOM   1087  N   ILE A 148     -38.386  27.600  -4.763  1.00 65.02           N  
ANISOU 1087  N   ILE A 148     6856   9010   8838   1898   1626    421       N  
ATOM   1088  CA  ILE A 148     -39.360  27.995  -3.729  1.00 68.59           C  
ANISOU 1088  CA  ILE A 148     7286   9496   9276   2166   1934    565       C  
ATOM   1089  C   ILE A 148     -40.243  29.151  -4.211  1.00 71.82           C  
ANISOU 1089  C   ILE A 148     7600   9932   9754   2437   2061    708       C  
ATOM   1090  O   ILE A 148     -41.458  29.125  -3.998  1.00 75.26           O  
ANISOU 1090  O   ILE A 148     7765  10519  10309   2608   2242    943       O  
ATOM   1091  CB  ILE A 148     -38.679  28.314  -2.365  1.00 69.03           C  
ANISOU 1091  CB  ILE A 148     7747   9374   9108   2255   2100    418       C  
ATOM   1092  CG1 ILE A 148     -38.069  27.045  -1.737  1.00 67.27           C  
ANISOU 1092  CG1 ILE A 148     7548   9167   8842   2021   2016    343       C  
ATOM   1093  CG2 ILE A 148     -39.637  28.974  -1.372  1.00 71.52           C  
ANISOU 1093  CG2 ILE A 148     8122   9683   9366   2589   2450    552       C  
ATOM   1094  CD1 ILE A 148     -38.977  25.825  -1.700  1.00 68.81           C  
ANISOU 1094  CD1 ILE A 148     7368   9571   9205   1927   2035    530       C  
ATOM   1095  N   SER A 149     -39.625  30.128  -4.884  1.00 71.05           N  
ANISOU 1095  N   SER A 149     7705   9696   9592   2470   1962    587       N  
ATOM   1096  CA  SER A 149     -40.309  31.295  -5.453  1.00 72.51           C  
ANISOU 1096  CA  SER A 149     7839   9876   9832   2719   2053    705       C  
ATOM   1097  C   SER A 149     -41.453  30.930  -6.389  1.00 75.16           C  
ANISOU 1097  C   SER A 149     7701  10452  10401   2713   1983    955       C  
ATOM   1098  O   SER A 149     -42.478  31.626  -6.422  1.00 77.85           O  
ANISOU 1098  O   SER A 149     7887  10865  10826   2983   2166   1159       O  
ATOM   1099  CB  SER A 149     -39.316  32.184  -6.195  1.00 70.43           C  
ANISOU 1099  CB  SER A 149     7847   9434   9477   2671   1890    528       C  
ATOM   1100  OG  SER A 149     -38.478  32.868  -5.288  1.00 70.44           O  
ANISOU 1100  OG  SER A 149     8298   9198   9266   2742   1989    348       O  
ATOM   1101  N   GLN A 150     -41.271  29.834  -7.129  1.00 74.45           N  
ANISOU 1101  N   GLN A 150     7398  10480  10408   2406   1719    950       N  
ATOM   1102  CA  GLN A 150     -42.258  29.338  -8.096  1.00 76.57           C  
ANISOU 1102  CA  GLN A 150     7236  10970  10884   2319   1577   1175       C  
ATOM   1103  C   GLN A 150     -43.545  28.838  -7.448  1.00 79.30           C  
ANISOU 1103  C   GLN A 150     7242  11514  11371   2423   1761   1452       C  
ATOM   1104  O   GLN A 150     -44.599  28.829  -8.090  1.00 82.25           O  
ANISOU 1104  O   GLN A 150     7248  12074  11926   2455   1718   1707       O  
ATOM   1105  CB  GLN A 150     -41.651  28.239  -8.970  1.00 75.32           C  
ANISOU 1105  CB  GLN A 150     7017  10848  10750   1954   1250   1073       C  
ATOM   1106  CG  GLN A 150     -40.570  28.744  -9.919  1.00 75.02           C  
ANISOU 1106  CG  GLN A 150     7218  10667  10617   1860   1054    871       C  
ATOM   1107  CD  GLN A 150     -40.179  27.747 -10.997  1.00 74.92           C  
ANISOU 1107  CD  GLN A 150     7119  10706  10639   1546    748    817       C  
ATOM   1108  NE2 GLN A 150     -39.224  28.140 -11.824  1.00 74.44           N  
ANISOU 1108  NE2 GLN A 150     7262  10530  10492   1474    598    657       N  
ATOM   1109  OE1 GLN A 150     -40.726  26.641 -11.094  1.00 76.74           O  
ANISOU 1109  OE1 GLN A 150     7121  11068  10968   1371    650    923       O  
ATOM   1110  N   GLY A 151     -43.452  28.428  -6.181  1.00 78.88           N  
ANISOU 1110  N   GLY A 151     7306  11425  11239   2469   1964   1417       N  
ATOM   1111  CA  GLY A 151     -44.594  27.929  -5.417  1.00 80.50           C  
ANISOU 1111  CA  GLY A 151     7213  11809  11563   2575   2177   1681       C  
ATOM   1112  C   GLY A 151     -45.114  26.593  -5.916  1.00 80.55           C  
ANISOU 1112  C   GLY A 151     6839  12014  11748   2269   1957   1834       C  
ATOM   1113  O   GLY A 151     -46.306  26.332  -5.841  1.00 83.57           O  
ANISOU 1113  O   GLY A 151     6838  12604  12311   2329   2045   2140       O  
ATOM   1114  N   VAL A 152     -44.214  25.753  -6.423  1.00 78.33           N  
ANISOU 1114  N   VAL A 152     6673  11668  11418   1942   1673   1635       N  
ATOM   1115  CA  VAL A 152     -44.579  24.434  -6.955  1.00 77.75           C  
ANISOU 1115  CA  VAL A 152     6318  11738  11485   1618   1430   1743       C  
ATOM   1116  C   VAL A 152     -44.464  23.324  -5.909  1.00 77.78           C  
ANISOU 1116  C   VAL A 152     6340  11748  11464   1489   1512   1730       C  
ATOM   1117  O   VAL A 152     -45.277  22.397  -5.901  1.00 80.39           O  
ANISOU 1117  O   VAL A 152     6357  12239  11948   1334   1456   1943       O  
ATOM   1118  CB  VAL A 152     -43.783  24.048  -8.235  1.00 74.60           C  
ANISOU 1118  CB  VAL A 152     6022  11266  11054   1335   1069   1564       C  
ATOM   1119  CG1 VAL A 152     -44.357  24.747  -9.462  1.00 74.98           C  
ANISOU 1119  CG1 VAL A 152     5886  11400  11204   1377    924   1694       C  
ATOM   1120  CG2 VAL A 152     -42.294  24.336  -8.086  1.00 71.62           C  
ANISOU 1120  CG2 VAL A 152     6081  10661  10470   1322   1050   1232       C  
ATOM   1121  N   LEU A 153     -43.464  23.432  -5.033  1.00 75.21           N  
ANISOU 1121  N   LEU A 153     6382  11246  10947   1547   1634   1497       N  
ATOM   1122  CA  LEU A 153     -43.126  22.369  -4.086  1.00 73.65           C  
ANISOU 1122  CA  LEU A 153     6264  11024  10694   1407   1680   1444       C  
ATOM   1123  C   LEU A 153     -44.074  22.282  -2.892  1.00 76.05           C  
ANISOU 1123  C   LEU A 153     6413  11441  11042   1594   1996   1665       C  
ATOM   1124  O   LEU A 153     -44.579  23.298  -2.414  1.00 77.53           O  
ANISOU 1124  O   LEU A 153     6617  11637  11204   1914   2263   1760       O  
ATOM   1125  CB  LEU A 153     -41.678  22.510  -3.603  1.00 70.86           C  
ANISOU 1125  CB  LEU A 153     6352  10450  10119   1387   1671   1132       C  
ATOM   1126  CG  LEU A 153     -40.500  22.407  -4.580  1.00 67.48           C  
ANISOU 1126  CG  LEU A 153     6117   9896   9625   1189   1387    899       C  
ATOM   1127  CD1 LEU A 153     -39.220  22.674  -3.814  1.00 65.58           C  
ANISOU 1127  CD1 LEU A 153     6270   9467   9179   1220   1442    660       C  
ATOM   1128  CD2 LEU A 153     -40.414  21.060  -5.289  1.00 66.36           C  
ANISOU 1128  CD2 LEU A 153     5834   9805   9572    869   1129    905       C  
ATOM   1129  N   LYS A 154     -44.295  21.054  -2.424  1.00 76.43           N  
ANISOU 1129  N   LYS A 154     6326  11562  11151   1399   1971   1752       N  
ATOM   1130  CA  LYS A 154     -45.179  20.762  -1.297  1.00 79.30           C  
ANISOU 1130  CA  LYS A 154     6517  12047  11565   1533   2258   1982       C  
ATOM   1131  C   LYS A 154     -44.665  21.351   0.014  1.00 79.88           C  
ANISOU 1131  C   LYS A 154     6956  11979  11413   1789   2561   1848       C  
ATOM   1132  O   LYS A 154     -45.452  21.820   0.838  1.00 81.79           O  
ANISOU 1132  O   LYS A 154     7130  12292  11654   2067   2888   2030       O  
ATOM   1133  CB  LYS A 154     -45.386  19.250  -1.154  1.00 79.10           C  
ANISOU 1133  CB  LYS A 154     6306  12105  11643   1221   2124   2080       C  
ATOM   1134  N   GLU A 155     -43.346  21.320   0.197  1.00 78.33           N  
ANISOU 1134  N   GLU A 155     7153  11584  11024   1694   2450   1540       N  
ATOM   1135  CA  GLU A 155     -42.697  21.837   1.403  1.00 79.85           C  
ANISOU 1135  CA  GLU A 155     7746  11616  10975   1880   2671   1384       C  
ATOM   1136  C   GLU A 155     -41.404  22.575   1.065  1.00 77.88           C  
ANISOU 1136  C   GLU A 155     7882  11155  10552   1863   2520   1083       C  
ATOM   1137  O   GLU A 155     -40.773  22.317   0.037  1.00 76.64           O  
ANISOU 1137  O   GLU A 155     7706  10966  10444   1647   2230    965       O  
ATOM   1138  CB  GLU A 155     -42.364  20.705   2.377  1.00 81.14           C  
ANISOU 1138  CB  GLU A 155     7991  11769  11069   1728   2701   1361       C  
ATOM   1139  CG  GLU A 155     -43.540  19.969   3.001  1.00 85.71           C  
ANISOU 1139  CG  GLU A 155     8248  12536  11783   1755   2897   1658       C  
ATOM   1140  CD  GLU A 155     -43.151  18.572   3.457  1.00 86.35           C  
ANISOU 1140  CD  GLU A 155     8331  12615  11861   1483   2788   1634       C  
ATOM   1141  OE1 GLU A 155     -43.264  18.295   4.669  1.00 88.85           O  
ANISOU 1141  OE1 GLU A 155     8755  12929  12074   1577   3018   1689       O  
ATOM   1142  OE2 GLU A 155     -42.720  17.752   2.607  1.00 84.52           O1-
ANISOU 1142  OE2 GLU A 155     8019  12374  11720   1185   2480   1560       O1-
ATOM   1143  N   ASP A 156     -41.012  23.478   1.960  1.00 78.66           N  
ANISOU 1143  N   ASP A 156     8344  11103  10437   2086   2719    971       N  
ATOM   1144  CA  ASP A 156     -39.765  24.226   1.862  1.00 75.76           C  
ANISOU 1144  CA  ASP A 156     8376  10522   9887   2067   2595    704       C  
ATOM   1145  C   ASP A 156     -38.624  23.355   2.415  1.00 71.85           C  
ANISOU 1145  C   ASP A 156     8093   9935   9269   1833   2449    534       C  
ATOM   1146  O   ASP A 156     -37.867  23.773   3.296  1.00 70.77           O  
ANISOU 1146  O   ASP A 156     8335   9640   8913   1888   2508    390       O  
ATOM   1147  CB  ASP A 156     -39.914  25.545   2.642  1.00 81.03           C  
ANISOU 1147  CB  ASP A 156     9366  11054  10368   2397   2868    675       C  
ATOM   1148  CG  ASP A 156     -38.939  26.635   2.191  1.00 82.06           C  
ANISOU 1148  CG  ASP A 156     9831  10981  10366   2410   2731    460       C  
ATOM   1149  OD1 ASP A 156     -37.925  26.335   1.516  1.00 80.94           O  
ANISOU 1149  OD1 ASP A 156     9730  10787  10235   2159   2441    308       O  
ATOM   1150  OD2 ASP A 156     -39.197  27.814   2.529  1.00 84.61           O1-
ANISOU 1150  OD2 ASP A 156    10388  11188  10570   2682   2929    454       O1-
ATOM   1151  N   VAL A 157     -38.532  22.125   1.904  1.00 69.04           N  
ANISOU 1151  N   VAL A 157     7500   9678   9054   1572   2255    567       N  
ATOM   1152  CA  VAL A 157     -37.528  21.148   2.340  1.00 65.99           C  
ANISOU 1152  CA  VAL A 157     7260   9225   8588   1351   2116    444       C  
ATOM   1153  C   VAL A 157     -36.886  20.408   1.157  1.00 63.91           C  
ANISOU 1153  C   VAL A 157     6876   8968   8439   1085   1808    367       C  
ATOM   1154  O   VAL A 157     -37.476  20.291   0.080  1.00 63.98           O  
ANISOU 1154  O   VAL A 157     6620   9075   8614   1028   1704    453       O  
ATOM   1155  CB  VAL A 157     -38.067  20.112   3.384  1.00 66.42           C  
ANISOU 1155  CB  VAL A 157     7221   9367   8649   1324   2268    580       C  
ATOM   1156  CG1 VAL A 157     -38.790  20.774   4.552  1.00 68.98           C  
ANISOU 1156  CG1 VAL A 157     7660   9695   8854   1608   2608    680       C  
ATOM   1157  CG2 VAL A 157     -38.968  19.074   2.747  1.00 66.89           C  
ANISOU 1157  CG2 VAL A 157     6867   9601   8944   1172   2196    770       C  
ATOM   1158  N   PHE A 158     -35.665  19.929   1.368  1.00 61.46           N  
ANISOU 1158  N   PHE A 158     6771   8551   8028    932   1666    213       N  
ATOM   1159  CA  PHE A 158     -35.065  18.941   0.484  1.00 59.34           C  
ANISOU 1159  CA  PHE A 158     6407   8285   7851    691   1424    162       C  
ATOM   1160  C   PHE A 158     -34.304  17.879   1.278  1.00 58.90           C  
ANISOU 1160  C   PHE A 158     6473   8180   7724    553   1387    117       C  
ATOM   1161  O   PHE A 158     -33.776  18.154   2.365  1.00 58.85           O  
ANISOU 1161  O   PHE A 158     6707   8096   7555    621   1478     60       O  
ATOM   1162  CB  PHE A 158     -34.204  19.583  -0.615  1.00 57.54           C  
ANISOU 1162  CB  PHE A 158     6271   7977   7614    651   1239     26       C  
ATOM   1163  CG  PHE A 158     -33.128  20.499  -0.105  1.00 57.11           C  
ANISOU 1163  CG  PHE A 158     6534   7778   7385    720   1240   -118       C  
ATOM   1164  CD1 PHE A 158     -33.382  21.866   0.083  1.00 57.87           C  
ANISOU 1164  CD1 PHE A 158     6765   7820   7400    915   1358   -136       C  
ATOM   1165  CD2 PHE A 158     -31.845  20.013   0.156  1.00 55.27           C  
ANISOU 1165  CD2 PHE A 158     6470   7460   7070    583   1114   -223       C  
ATOM   1166  CE1 PHE A 158     -32.385  22.717   0.543  1.00 57.45           C  
ANISOU 1166  CE1 PHE A 158     7032   7617   7179    946   1331   -266       C  
ATOM   1167  CE2 PHE A 158     -30.844  20.863   0.613  1.00 54.75           C  
ANISOU 1167  CE2 PHE A 158     6684   7268   6851    613   1083   -333       C  
ATOM   1168  CZ  PHE A 158     -31.115  22.213   0.810  1.00 56.02           C  
ANISOU 1168  CZ  PHE A 158     6998   7362   6923    781   1182   -359       C  
ATOM   1169  N   SER A 159     -34.263  16.670   0.722  1.00 57.52           N  
ANISOU 1169  N   SER A 159     6152   8042   7661    361   1247    147       N  
ATOM   1170  CA  SER A 159     -33.707  15.513   1.409  1.00 56.80           C  
ANISOU 1170  CA  SER A 159     6137   7914   7531    232   1219    138       C  
ATOM   1171  C   SER A 159     -32.623  14.803   0.614  1.00 54.73           C  
ANISOU 1171  C   SER A 159     5933   7573   7288     66   1006     34       C  
ATOM   1172  O   SER A 159     -32.663  14.764  -0.615  1.00 53.77           O  
ANISOU 1172  O   SER A 159     5717   7457   7256     -1    872     12       O  
ATOM   1173  CB  SER A 159     -34.815  14.532   1.750  1.00 58.64           C  
ANISOU 1173  CB  SER A 159     6150   8253   7876    167   1303    313       C  
ATOM   1174  OG  SER A 159     -35.711  15.101   2.681  1.00 62.69           O  
ANISOU 1174  OG  SER A 159     6625   8839   8353    344   1542    427       O  
ATOM   1175  N   PHE A 160     -31.663  14.232   1.339  1.00 53.91           N  
ANISOU 1175  N   PHE A 160     5994   7394   7092     11    984    -17       N  
ATOM   1176  CA  PHE A 160     -30.578  13.468   0.732  1.00 52.34           C  
ANISOU 1176  CA  PHE A 160     5858   7119   6907   -118    817    -90       C  
ATOM   1177  C   PHE A 160     -30.554  12.027   1.207  1.00 51.90           C  
ANISOU 1177  C   PHE A 160     5787   7049   6881   -237    812    -27       C  
ATOM   1178  O   PHE A 160     -30.573  11.758   2.412  1.00 52.97           O  
ANISOU 1178  O   PHE A 160     5990   7191   6945   -215    916     20       O  
ATOM   1179  CB  PHE A 160     -29.221  14.130   1.001  1.00 51.15           C  
ANISOU 1179  CB  PHE A 160     5916   6883   6635    -77    762   -195       C  
ATOM   1180  CG  PHE A 160     -28.908  15.274   0.077  1.00 50.36           C  
ANISOU 1180  CG  PHE A 160     5837   6763   6533    -19    694   -272       C  
ATOM   1181  CD1 PHE A 160     -29.595  16.495   0.177  1.00 51.09           C  
ANISOU 1181  CD1 PHE A 160     5935   6881   6596    112    787   -272       C  
ATOM   1182  CD2 PHE A 160     -27.913  15.148  -0.887  1.00 49.39           C  
ANISOU 1182  CD2 PHE A 160     5740   6588   6437    -80    553   -332       C  
ATOM   1183  CE1 PHE A 160     -29.299  17.554  -0.669  1.00 50.08           C  
ANISOU 1183  CE1 PHE A 160     5838   6723   6466    164    723   -336       C  
ATOM   1184  CE2 PHE A 160     -27.605  16.212  -1.735  1.00 48.85           C  
ANISOU 1184  CE2 PHE A 160     5692   6502   6365    -30    495   -391       C  
ATOM   1185  CZ  PHE A 160     -28.303  17.413  -1.623  1.00 49.45           C  
ANISOU 1185  CZ  PHE A 160     5774   6599   6415     83    572   -395       C  
ATOM   1186  N   TYR A 161     -30.542  11.119   0.237  1.00 50.55           N  
ANISOU 1186  N   TYR A 161     5547   6851   6807   -363    692    -25       N  
ATOM   1187  CA  TYR A 161     -30.175   9.736   0.451  1.00 50.16           C  
ANISOU 1187  CA  TYR A 161     5541   6739   6776   -481    650      4       C  
ATOM   1188  C   TYR A 161     -28.885   9.449  -0.316  1.00 49.35           C  
ANISOU 1188  C   TYR A 161     5564   6533   6651   -505    527    -91       C  
ATOM   1189  O   TYR A 161     -28.820   9.694  -1.522  1.00 48.48           O  
ANISOU 1189  O   TYR A 161     5433   6406   6580   -518    437   -146       O  
ATOM   1190  CB  TYR A 161     -31.286   8.817  -0.041  1.00 51.08           C  
ANISOU 1190  CB  TYR A 161     5506   6885   7015   -617    616    100       C  
ATOM   1191  CG  TYR A 161     -30.868   7.377  -0.148  1.00 51.01           C  
ANISOU 1191  CG  TYR A 161     5580   6772   7030   -751    540    111       C  
ATOM   1192  CD1 TYR A 161     -30.585   6.632   0.998  1.00 50.96           C  
ANISOU 1192  CD1 TYR A 161     5645   6737   6980   -766    617    165       C  
ATOM   1193  CD2 TYR A 161     -30.735   6.755  -1.398  1.00 50.81           C  
ANISOU 1193  CD2 TYR A 161     5592   6662   7052   -856    397     65       C  
ATOM   1194  CE1 TYR A 161     -30.185   5.314   0.910  1.00 50.74           C  
ANISOU 1194  CE1 TYR A 161     5710   6598   6972   -875    556    180       C  
ATOM   1195  CE2 TYR A 161     -30.340   5.427  -1.492  1.00 50.60           C  
ANISOU 1195  CE2 TYR A 161     5682   6511   7030   -964    341     72       C  
ATOM   1196  CZ  TYR A 161     -30.071   4.721  -0.330  1.00 50.38           C  
ANISOU 1196  CZ  TYR A 161     5710   6457   6975   -969    424    132       C  
ATOM   1197  OH  TYR A 161     -29.681   3.417  -0.386  1.00 51.59           O  
ANISOU 1197  OH  TYR A 161     5991   6476   7133  -1061    381    146       O  
ATOM   1198  N   TYR A 162     -27.872   8.944   0.389  1.00 49.95           N  
ANISOU 1198  N   TYR A 162     5765   6549   6663   -500    531    -96       N  
ATOM   1199  CA  TYR A 162     -26.618   8.478  -0.228  1.00 50.24           C  
ANISOU 1199  CA  TYR A 162     5902   6492   6692   -508    443   -144       C  
ATOM   1200  C   TYR A 162     -26.447   6.999   0.049  1.00 53.22           C  
ANISOU 1200  C   TYR A 162     6333   6793   7095   -587    441    -88       C  
ATOM   1201  O   TYR A 162     -26.348   6.587   1.212  1.00 54.77           O  
ANISOU 1201  O   TYR A 162     6564   6995   7250   -590    501    -26       O  
ATOM   1202  CB  TYR A 162     -25.392   9.241   0.300  1.00 48.21           C  
ANISOU 1202  CB  TYR A 162     5737   6230   6347   -426    432   -172       C  
ATOM   1203  CG  TYR A 162     -25.162  10.642  -0.250  1.00 46.69           C  
ANISOU 1203  CG  TYR A 162     5540   6069   6130   -356    399   -239       C  
ATOM   1204  CD1 TYR A 162     -25.951  11.167  -1.279  1.00 45.80           C  
ANISOU 1204  CD1 TYR A 162     5342   5986   6072   -349    384   -278       C  
ATOM   1205  CD2 TYR A 162     -24.115  11.431   0.238  1.00 46.56           C  
ANISOU 1205  CD2 TYR A 162     5609   6046   6034   -311    367   -253       C  
ATOM   1206  CE1 TYR A 162     -25.722  12.437  -1.779  1.00 45.12           C  
ANISOU 1206  CE1 TYR A 162     5262   5918   5964   -283    357   -333       C  
ATOM   1207  CE2 TYR A 162     -23.879  12.707  -0.263  1.00 45.65           C  
ANISOU 1207  CE2 TYR A 162     5505   5941   5897   -263    330   -307       C  
ATOM   1208  CZ  TYR A 162     -24.691  13.201  -1.272  1.00 44.92           C  
ANISOU 1208  CZ  TYR A 162     5332   5874   5860   -240    334   -350       C  
ATOM   1209  OH  TYR A 162     -24.474  14.454  -1.785  1.00 44.71           O  
ANISOU 1209  OH  TYR A 162     5323   5849   5813   -189    301   -397       O  
ATOM   1210  N   ASN A 163     -26.422   6.205  -1.020  1.00 56.47           N  
ANISOU 1210  N   ASN A 163     6775   7121   7558   -649    373   -110       N  
ATOM   1211  CA  ASN A 163     -26.310   4.750  -0.923  1.00 59.55           C  
ANISOU 1211  CA  ASN A 163     7252   7403   7972   -726    366    -63       C  
ATOM   1212  C   ASN A 163     -24.923   4.309  -0.474  1.00 61.32           C  
ANISOU 1212  C   ASN A 163     7589   7559   8148   -648    383    -45       C  
ATOM   1213  O   ASN A 163     -23.925   4.976  -0.762  1.00 60.20           O  
ANISOU 1213  O   ASN A 163     7467   7430   7976   -552    365    -78       O  
ATOM   1214  CB  ASN A 163     -26.656   4.110  -2.267  1.00 61.16           C  
ANISOU 1214  CB  ASN A 163     7509   7510   8218   -810    279   -103       C  
ATOM   1215  CG  ASN A 163     -26.896   2.606  -2.178  1.00 63.97           C  
ANISOU 1215  CG  ASN A 163     7967   7737   8598   -925    264    -51       C  
ATOM   1216  ND2 ASN A 163     -26.926   1.960  -3.332  1.00 66.36           N  
ANISOU 1216  ND2 ASN A 163     8398   7912   8904   -988    183    -99       N  
ATOM   1217  OD1 ASN A 163     -27.054   2.032  -1.097  1.00 64.17           O  
ANISOU 1217  OD1 ASN A 163     7982   7767   8630   -958    322     30       O  
ATOM   1218  N   ARG A 164     -24.881   3.184   0.237  1.00 65.40           N  
ANISOU 1218  N   ARG A 164     8168   8012   8669   -693    415     29       N  
ATOM   1219  CA  ARG A 164     -23.633   2.573   0.683  1.00 68.91           C  
ANISOU 1219  CA  ARG A 164     8710   8388   9083   -620    432     78       C  
ATOM   1220  C   ARG A 164     -22.993   1.755  -0.435  1.00 71.88           C  
ANISOU 1220  C   ARG A 164     9210   8618   9482   -587    409     54       C  
ATOM   1221  O   ARG A 164     -21.802   1.453  -0.381  1.00 75.04           O  
ANISOU 1221  O   ARG A 164     9671   8971   9868   -482    430     97       O  
ATOM   1222  CB  ARG A 164     -23.868   1.701   1.921  1.00 70.40           C  
ANISOU 1222  CB  ARG A 164     8926   8560   9259   -672    484    177       C  
ATOM   1223  CG  ARG A 164     -24.266   2.468   3.177  1.00 72.75           C  
ANISOU 1223  CG  ARG A 164     9153   8990   9499   -668    532    213       C  
ATOM   1224  CD  ARG A 164     -24.579   1.505   4.309  1.00 76.33           C  
ANISOU 1224  CD  ARG A 164     9645   9419   9937   -724    590    320       C  
ATOM   1225  NE  ARG A 164     -25.057   2.143   5.542  1.00 78.43           N  
ANISOU 1225  NE  ARG A 164     9874   9798  10125   -714    661    361       N  
ATOM   1226  CZ  ARG A 164     -26.330   2.455   5.803  1.00 81.68           C  
ANISOU 1226  CZ  ARG A 164    10195  10288  10551   -760    733    380       C  
ATOM   1227  NH1 ARG A 164     -26.653   3.008   6.968  1.00 82.70           N1+
ANISOU 1227  NH1 ARG A 164    10331  10506  10586   -719    822    423       N1+
ATOM   1228  NH2 ARG A 164     -27.288   2.228   4.908  1.00 83.19           N  
ANISOU 1228  NH2 ARG A 164    10292  10470  10843   -843    717    369       N  
ATOM   1229  N   ASP A 165     -23.787   1.407  -1.444  1.00 75.41           N  
ANISOU 1229  N   ASP A 165     9698   8995   9956   -672    367     -4       N  
ATOM   1230  CA  ASP A 165     -23.335   0.580  -2.554  1.00 79.44           C  
ANISOU 1230  CA  ASP A 165    10384   9338  10460   -646    351    -41       C  
ATOM   1231  C   ASP A 165     -22.972   1.463  -3.746  1.00 80.22           C  
ANISOU 1231  C   ASP A 165    10479   9461  10540   -568    322   -127       C  
ATOM   1232  O   ASP A 165     -23.801   2.250  -4.230  1.00 80.31           O  
ANISOU 1232  O   ASP A 165    10399   9551  10561   -635    264   -183       O  
ATOM   1233  CB  ASP A 165     -24.425  -0.432  -2.942  1.00 83.18           C  
ANISOU 1233  CB  ASP A 165    10956   9691  10956   -816    297    -48       C  
ATOM   1234  CG  ASP A 165     -23.862  -1.720  -3.537  1.00 87.20           C  
ANISOU 1234  CG  ASP A 165    11721   9974  11434   -791    311    -53       C  
ATOM   1235  OD1 ASP A 165     -22.928  -1.660  -4.369  1.00 89.41           O  
ANISOU 1235  OD1 ASP A 165    12116  10181  11671   -648    343    -96       O  
ATOM   1236  OD2 ASP A 165     -24.373  -2.805  -3.182  1.00 88.68           O1-
ANISOU 1236  OD2 ASP A 165    12012  10046  11636   -908    299     -6       O1-
ATOM   1237  N   SER A 166     -21.721   1.333  -4.192  1.00 80.49           N  
ANISOU 1237  N   SER A 166    10600   9432  10549   -420    370   -115       N  
ATOM   1238  CA  SER A 166     -21.206   2.037  -5.368  1.00 81.87           C  
ANISOU 1238  CA  SER A 166    10794   9614  10698   -326    365   -175       C  
ATOM   1239  C   SER A 166     -20.814   1.064  -6.476  1.00 86.90           C  
ANISOU 1239  C   SER A 166    11670  10057  11291   -263    400   -204       C  
ATOM   1240  O   SER A 166     -20.767   1.445  -7.652  1.00 87.30           O  
ANISOU 1240  O   SER A 166    11791  10079  11300   -226    385   -274       O  
ATOM   1241  CB  SER A 166     -20.007   2.917  -5.000  1.00 77.97           C  
ANISOU 1241  CB  SER A 166    10180   9232  10213   -189    405   -113       C  
ATOM   1242  OG  SER A 166     -18.878   2.149  -4.630  1.00 76.57           O  
ANISOU 1242  OG  SER A 166    10057   8991  10043    -71    480     -8       O  
ATOM   1243  N   GLU A 167     -20.531  -0.182  -6.078  1.00 91.74           N  
ANISOU 1243  N   GLU A 167    12426  10530  11899   -244    455   -148       N  
ATOM   1244  CA  GLU A 167     -20.069  -1.251  -6.970  1.00 94.79           C  
ANISOU 1244  CA  GLU A 167    13093  10696  12225   -157    517   -163       C  
ATOM   1245  C   GLU A 167     -21.214  -1.824  -7.812  1.00 96.52           C  
ANISOU 1245  C   GLU A 167    13512  10769  12393   -329    417   -267       C  
ATOM   1246  O   GLU A 167     -21.081  -1.964  -9.031  1.00 96.16           O  
ANISOU 1246  O   GLU A 167    13672  10598  12264   -281    419   -340       O  
ATOM   1247  CB  GLU A 167     -19.403  -2.368  -6.151  1.00 97.46           C  
ANISOU 1247  CB  GLU A 167    13518  10929  12581    -74    609    -53       C  
ATOM   1248  CG  GLU A 167     -18.715  -3.441  -6.990  1.00103.31           C  
ANISOU 1248  CG  GLU A 167    14565  11431  13256     79    716    -49       C  
ATOM   1249  CD  GLU A 167     -18.891  -4.858  -6.451  1.00106.76           C  
ANISOU 1249  CD  GLU A 167    15202  11672  13688     38    745     -2       C  
ATOM   1250  OE1 GLU A 167     -19.468  -5.042  -5.353  1.00107.10           O  
ANISOU 1250  OE1 GLU A 167    15125  11781  13786   -104    688     45       O  
ATOM   1251  OE2 GLU A 167     -18.447  -5.803  -7.140  1.00107.63           O1-
ANISOU 1251  OE2 GLU A 167    15613  11552  13729    158    835     -8       O1-
ATOM   1252  N   ASN A 168     -22.318  -2.164  -7.145  1.00 98.17           N  
ANISOU 1252  N   ASN A 168    13664  10991  12644   -533    328   -257       N  
ATOM   1253  CA  ASN A 168     -23.504  -2.723  -7.793  1.00100.08           C  
ANISOU 1253  CA  ASN A 168    14055  11113  12857   -748    198   -320       C  
ATOM   1254  C   ASN A 168     -24.251  -1.657  -8.603  1.00100.79           C  
ANISOU 1254  C   ASN A 168    14026  11327  12942   -834     84   -394       C  
ATOM   1255  O   ASN A 168     -25.043  -0.872  -8.064  1.00100.83           O  
ANISOU 1255  O   ASN A 168    13768  11520  13021   -933     28   -367       O  
ATOM   1256  CB  ASN A 168     -24.411  -3.404  -6.754  1.00 99.82           C  
ANISOU 1256  CB  ASN A 168    13955  11079  12892   -938    148   -247       C  
ATOM   1257  CG  ASN A 168     -25.534  -4.214  -7.382  1.00101.35           C  
ANISOU 1257  CG  ASN A 168    14330  11114  13063  -1182      1   -279       C  
ATOM   1258  ND2 ASN A 168     -25.231  -4.936  -8.463  1.00102.67           N  
ANISOU 1258  ND2 ASN A 168    14844  11043  13122  -1164    -22   -354       N  
ATOM   1259  OD1 ASN A 168     -26.665  -4.194  -6.891  1.00101.50           O  
ANISOU 1259  OD1 ASN A 168    14184  11224  13156  -1388    -92   -224       O  
ATOM   1260  N   SER A 169     -23.971  -1.644  -9.906  1.00101.48           N  
ANISOU 1260  N   SER A 169    14323  11300  12932   -778     65   -478       N  
ATOM   1261  CA  SER A 169     -24.493  -0.637 -10.836  1.00100.32           C  
ANISOU 1261  CA  SER A 169    14102  11255  12761   -827    -35   -546       C  
ATOM   1262  C   SER A 169     -25.987  -0.798 -11.156  1.00100.47           C  
ANISOU 1262  C   SER A 169    14106  11270  12796  -1101   -232   -558       C  
ATOM   1263  O   SER A 169     -26.600   0.107 -11.734  1.00 99.52           O  
ANISOU 1263  O   SER A 169    13855  11272  12684  -1162   -330   -584       O  
ATOM   1264  CB  SER A 169     -23.659  -0.620 -12.123  1.00100.98           C  
ANISOU 1264  CB  SER A 169    14437  11210  12718   -668     19   -620       C  
ATOM   1265  OG  SER A 169     -23.599  -1.909 -12.709  1.00101.40           O  
ANISOU 1265  OG  SER A 169    14874  10990  12663   -696     14   -660       O  
ATOM   1266  N   GLN A 170     -26.560  -1.943 -10.771  1.00100.48           N  
ANISOU 1266  N   GLN A 170    14230  11136  12812  -1272   -292   -520       N  
ATOM   1267  CA  GLN A 170     -28.002  -2.204 -10.893  1.00100.71           C  
ANISOU 1267  CA  GLN A 170    14203  11174  12885  -1564   -488   -485       C  
ATOM   1268  C   GLN A 170     -28.810  -1.725  -9.663  1.00 98.59           C  
ANISOU 1268  C   GLN A 170    13553  11134  12770  -1651   -480   -367       C  
ATOM   1269  O   GLN A 170     -29.945  -2.170  -9.442  1.00 99.86           O  
ANISOU 1269  O   GLN A 170    13637  11306  12999  -1888   -605   -287       O  
ATOM   1270  CB  GLN A 170     -28.252  -3.694 -11.177  1.00102.67           C  
ANISOU 1270  CB  GLN A 170    14801  11141  13065  -1731   -575   -492       C  
ATOM   1271  N   SER A 171     -28.216  -0.815  -8.883  1.00 94.28           N  
ANISOU 1271  N   SER A 171    12784  10768  12271  -1459   -334   -348       N  
ATOM   1272  CA  SER A 171     -28.854  -0.204  -7.708  1.00 90.89           C  
ANISOU 1272  CA  SER A 171    12026  10552  11955  -1487   -289   -249       C  
ATOM   1273  C   SER A 171     -28.772   1.332  -7.748  1.00 86.06           C  
ANISOU 1273  C   SER A 171    11188  10148  11363  -1352   -248   -273       C  
ATOM   1274  O   SER A 171     -27.990   1.899  -8.521  1.00 85.96           O  
ANISOU 1274  O   SER A 171    11260  10117  11284  -1215   -231   -358       O  
ATOM   1275  CB  SER A 171     -28.244  -0.757  -6.408  1.00 92.25           C  
ANISOU 1275  CB  SER A 171    12192  10708  12147  -1407   -150   -187       C  
ATOM   1276  OG  SER A 171     -26.904  -0.325  -6.224  1.00 91.49           O  
ANISOU 1276  OG  SER A 171    12133  10623  12005  -1174    -25   -228       O  
ATOM   1277  N   LEU A 172     -29.586   1.991  -6.919  1.00 80.01           N  
ANISOU 1277  N   LEU A 172    10150   9566  10681  -1384   -222   -189       N  
ATOM   1278  CA  LEU A 172     -29.653   3.456  -6.860  1.00 73.18           C  
ANISOU 1278  CA  LEU A 172     9085   8883   9835  -1261   -179   -201       C  
ATOM   1279  C   LEU A 172     -28.482   4.033  -6.066  1.00 68.03           C  
ANISOU 1279  C   LEU A 172     8431   8272   9144  -1062    -37   -231       C  
ATOM   1280  O   LEU A 172     -28.379   3.796  -4.861  1.00 67.47           O  
ANISOU 1280  O   LEU A 172     8311   8235   9089  -1041     54   -169       O  
ATOM   1281  CB  LEU A 172     -30.988   3.909  -6.241  1.00 74.22           C  
ANISOU 1281  CB  LEU A 172     8946   9186  10066  -1348   -179    -85       C  
ATOM   1282  CG  LEU A 172     -31.339   5.405  -6.175  1.00 73.17           C  
ANISOU 1282  CG  LEU A 172     8609   9233   9959  -1229   -131    -77       C  
ATOM   1283  CD1 LEU A 172     -31.585   5.984  -7.558  1.00 73.03           C  
ANISOU 1283  CD1 LEU A 172     8596   9220   9929  -1249   -259   -131       C  
ATOM   1284  CD2 LEU A 172     -32.556   5.644  -5.296  1.00 73.30           C  
ANISOU 1284  CD2 LEU A 172     8376   9402  10070  -1275    -72     67       C  
ATOM   1285  N   GLY A 173     -27.627   4.797  -6.749  1.00 62.09           N  
ANISOU 1285  N   GLY A 173     7731   7520   8340   -928    -28   -311       N  
ATOM   1286  CA  GLY A 173     -26.447   5.420  -6.144  1.00 57.80           C  
ANISOU 1286  CA  GLY A 173     7184   7015   7762   -761     71   -324       C  
ATOM   1287  C   GLY A 173     -26.750   6.477  -5.094  1.00 56.58           C  
ANISOU 1287  C   GLY A 173     6855   7013   7628   -710    135   -288       C  
ATOM   1288  O   GLY A 173     -26.004   6.641  -4.126  1.00 54.88           O  
ANISOU 1288  O   GLY A 173     6647   6819   7384   -633    206   -265       O  
ATOM   1289  N   GLY A 174     -27.847   7.200  -5.295  1.00 56.52           N  
ANISOU 1289  N   GLY A 174     6707   7107   7660   -750    106   -275       N  
ATOM   1290  CA  GLY A 174     -28.334   8.183  -4.335  1.00 54.49           C  
ANISOU 1290  CA  GLY A 174     6310   6980   7412   -687    188   -235       C  
ATOM   1291  C   GLY A 174     -29.591   8.841  -4.854  1.00 54.66           C  
ANISOU 1291  C   GLY A 174     6174   7099   7494   -721    152   -203       C  
ATOM   1292  O   GLY A 174     -29.997   8.591  -5.992  1.00 55.51           O  
ANISOU 1292  O   GLY A 174     6284   7176   7628   -804     40   -217       O  
ATOM   1293  N   GLN A 175     -30.200   9.687  -4.023  1.00 53.77           N  
ANISOU 1293  N   GLN A 175     5938   7099   7392   -647    248   -152       N  
ATOM   1294  CA  GLN A 175     -31.420  10.411  -4.388  1.00 54.45           C  
ANISOU 1294  CA  GLN A 175     5847   7295   7544   -642    245    -89       C  
ATOM   1295  C   GLN A 175     -31.548  11.726  -3.626  1.00 54.05           C  
ANISOU 1295  C   GLN A 175     5751   7325   7457   -476    376    -83       C  
ATOM   1296  O   GLN A 175     -31.202  11.803  -2.445  1.00 54.45           O  
ANISOU 1296  O   GLN A 175     5869   7373   7445   -411    488    -78       O  
ATOM   1297  CB  GLN A 175     -32.665   9.541  -4.142  1.00 56.25           C  
ANISOU 1297  CB  GLN A 175     5923   7578   7869   -780    238     49       C  
ATOM   1298  CG  GLN A 175     -33.966  10.112  -4.697  1.00 57.74           C  
ANISOU 1298  CG  GLN A 175     5892   7891   8154   -799    203    153       C  
ATOM   1299  CD  GLN A 175     -35.199   9.319  -4.298  1.00 61.43           C  
ANISOU 1299  CD  GLN A 175     6169   8436   8733   -938    208    331       C  
ATOM   1300  NE2 GLN A 175     -35.425   9.176  -2.993  1.00 62.40           N  
ANISOU 1300  NE2 GLN A 175     6244   8609   8855   -883    376    413       N  
ATOM   1301  OE1 GLN A 175     -35.946   8.845  -5.159  1.00 62.74           O  
ANISOU 1301  OE1 GLN A 175     6236   8619   8981  -1102     55    405       O  
ATOM   1302  N   ILE A 176     -32.044  12.751  -4.321  1.00 53.47           N  
ANISOU 1302  N   ILE A 176     5591   7313   7411   -407    357    -83       N  
ATOM   1303  CA  ILE A 176     -32.455  14.007  -3.693  1.00 53.53           C  
ANISOU 1303  CA  ILE A 176     5553   7390   7393   -242    490    -57       C  
ATOM   1304  C   ILE A 176     -33.919  14.268  -3.983  1.00 54.63           C  
ANISOU 1304  C   ILE A 176     5458   7653   7643   -232    518     82       C  
ATOM   1305  O   ILE A 176     -34.300  14.455  -5.134  1.00 55.65           O  
ANISOU 1305  O   ILE A 176     5499   7810   7834   -277    397     95       O  
ATOM   1306  CB  ILE A 176     -31.625  15.207  -4.180  1.00 52.63           C  
ANISOU 1306  CB  ILE A 176     5560   7228   7208   -133    464   -168       C  
ATOM   1307  CG1 ILE A 176     -30.164  14.968  -3.874  1.00 51.78           C  
ANISOU 1307  CG1 ILE A 176     5647   7017   7008   -150    431   -267       C  
ATOM   1308  CG2 ILE A 176     -32.075  16.511  -3.516  1.00 52.91           C  
ANISOU 1308  CG2 ILE A 176     5596   7304   7203     43    606   -146       C  
ATOM   1309  CD1 ILE A 176     -29.276  15.588  -4.901  1.00 52.16           C  
ANISOU 1309  CD1 ILE A 176     5776   7011   7030   -130    332   -354       C  
ATOM   1310  N   VAL A 177     -34.732  14.270  -2.937  1.00 54.80           N  
ANISOU 1310  N   VAL A 177     5376   7756   7688   -169    678    201       N  
ATOM   1311  CA  VAL A 177     -36.110  14.720  -3.071  1.00 56.74           C  
ANISOU 1311  CA  VAL A 177     5374   8138   8043   -110    746    367       C  
ATOM   1312  C   VAL A 177     -36.132  16.236  -2.837  1.00 57.06           C  
ANISOU 1312  C   VAL A 177     5470   8189   8019    129    883    336       C  
ATOM   1313  O   VAL A 177     -35.655  16.726  -1.807  1.00 56.82           O  
ANISOU 1313  O   VAL A 177     5615   8104   7867    258   1029    277       O  
ATOM   1314  CB  VAL A 177     -37.098  13.982  -2.123  1.00 57.56           C  
ANISOU 1314  CB  VAL A 177     5307   8340   8223   -145    876    551       C  
ATOM   1315  CG1 VAL A 177     -38.537  14.333  -2.472  1.00 59.03           C  
ANISOU 1315  CG1 VAL A 177     5183   8688   8558   -109    915    761       C  
ATOM   1316  CG2 VAL A 177     -36.918  12.474  -2.214  1.00 57.66           C  
ANISOU 1316  CG2 VAL A 177     5329   8304   8275   -383    745    562       C  
ATOM   1317  N   LEU A 178     -36.648  16.964  -3.821  1.00 56.90           N  
ANISOU 1317  N   LEU A 178     5326   8222   8069    176    820    375       N  
ATOM   1318  CA  LEU A 178     -36.990  18.364  -3.648  1.00 57.97           C  
ANISOU 1318  CA  LEU A 178     5470   8380   8175    411    965    396       C  
ATOM   1319  C   LEU A 178     -38.461  18.465  -3.252  1.00 60.06           C  
ANISOU 1319  C   LEU A 178     5460   8803   8559    513   1124    631       C  
ATOM   1320  O   LEU A 178     -39.342  17.981  -3.966  1.00 61.00           O  
ANISOU 1320  O   LEU A 178     5309   9038   8828    398   1016    784       O  
ATOM   1321  CB  LEU A 178     -36.708  19.158  -4.925  1.00 57.68           C  
ANISOU 1321  CB  LEU A 178     5455   8313   8145    427    820    324       C  
ATOM   1322  CG  LEU A 178     -35.273  19.147  -5.467  1.00 56.48           C  
ANISOU 1322  CG  LEU A 178     5544   8023   7893    341    671    123       C  
ATOM   1323  CD1 LEU A 178     -35.256  19.692  -6.889  1.00 56.68           C  
ANISOU 1323  CD1 LEU A 178     5529   8050   7955    325    518     99       C  
ATOM   1324  CD2 LEU A 178     -34.307  19.919  -4.578  1.00 55.54           C  
ANISOU 1324  CD2 LEU A 178     5686   7789   7624    463    779     -2       C  
ATOM   1325  N   GLY A 179     -38.711  19.070  -2.094  1.00 61.59           N  
ANISOU 1325  N   GLY A 179     5726   8998   8675    724   1377    671       N  
ATOM   1326  CA  GLY A 179     -40.073  19.340  -1.629  1.00 64.66           C  
ANISOU 1326  CA  GLY A 179     5867   9537   9165    885   1588    912       C  
ATOM   1327  C   GLY A 179     -40.615  18.347  -0.622  1.00 65.78           C  
ANISOU 1327  C   GLY A 179     5892   9757   9344    831   1721   1057       C  
ATOM   1328  O   GLY A 179     -41.788  18.422  -0.258  1.00 68.55           O  
ANISOU 1328  O   GLY A 179     5989  10255   9801    947   1899   1294       O  
ATOM   1329  N   GLY A 180     -39.764  17.424  -0.175  1.00 64.37           N  
ANISOU 1329  N   GLY A 180     5885   9488   9083    664   1642    932       N  
ATOM   1330  CA  GLY A 180     -40.134  16.402   0.803  1.00 66.15           C  
ANISOU 1330  CA  GLY A 180     6038   9766   9325    591   1753   1053       C  
ATOM   1331  C   GLY A 180     -39.002  15.437   1.093  1.00 65.29           C  
ANISOU 1331  C   GLY A 180     6153   9533   9121    402   1622    889       C  
ATOM   1332  O   GLY A 180     -37.836  15.732   0.816  1.00 63.71           O  
ANISOU 1332  O   GLY A 180     6203   9197   8807    383   1504    678       O  
ATOM   1333  N   SER A 181     -39.357  14.287   1.664  1.00 66.82           N  
ANISOU 1333  N   SER A 181     6245   9771   9369    268   1650   1008       N  
ATOM   1334  CA  SER A 181     -38.433  13.167   1.851  1.00 65.74           C  
ANISOU 1334  CA  SER A 181     6272   9526   9177     70   1514    896       C  
ATOM   1335  C   SER A 181     -39.036  11.891   1.245  1.00 66.65           C  
ANISOU 1335  C   SER A 181     6162   9696   9464   -191   1352   1029       C  
ATOM   1336  O   SER A 181     -40.223  11.860   0.914  1.00 68.94           O  
ANISOU 1336  O   SER A 181     6155  10127   9911   -221   1367   1235       O  
ATOM   1337  CB  SER A 181     -38.096  12.983   3.337  1.00 67.00           C  
ANISOU 1337  CB  SER A 181     6618   9648   9191    159   1710    889       C  
ATOM   1338  OG  SER A 181     -39.237  12.593   4.089  1.00 71.88           O  
ANISOU 1338  OG  SER A 181     7030  10394   9884    195   1906   1123       O  
ATOM   1339  N   ASP A 182     -38.216  10.853   1.077  1.00 65.40           N  
ANISOU 1339  N   ASP A 182     6151   9420   9276   -381   1192    923       N  
ATOM   1340  CA  ASP A 182     -38.684   9.581   0.516  1.00 65.42           C  
ANISOU 1340  CA  ASP A 182     6014   9429   9413   -647   1021   1025       C  
ATOM   1341  C   ASP A 182     -38.625   8.483   1.575  1.00 65.47           C  
ANISOU 1341  C   ASP A 182     6070   9403   9398   -737   1103   1097       C  
ATOM   1342  O   ASP A 182     -37.528   8.071   1.965  1.00 63.77           O  
ANISOU 1342  O   ASP A 182     6106   9057   9064   -746   1083    950       O  
ATOM   1343  CB  ASP A 182     -37.871   9.195  -0.728  1.00 63.51           C  
ANISOU 1343  CB  ASP A 182     5917   9055   9157   -797    760    856       C  
ATOM   1344  CG  ASP A 182     -38.445   7.987  -1.483  1.00 64.44           C  
ANISOU 1344  CG  ASP A 182     5928   9156   9399  -1081    556    955       C  
ATOM   1345  OD1 ASP A 182     -39.408   7.332  -1.024  1.00 66.26           O  
ANISOU 1345  OD1 ASP A 182     5963   9471   9739  -1195    594   1160       O  
ATOM   1346  OD2 ASP A 182     -37.907   7.686  -2.564  1.00 64.10           O1-
ANISOU 1346  OD2 ASP A 182     6018   9002   9334  -1194    352    829       O1-
ATOM   1347  N   PRO A 183     -39.807   8.002   2.030  1.00 67.31           N  
ANISOU 1347  N   PRO A 183     6050   9764   9758   -804   1196   1344       N  
ATOM   1348  CA  PRO A 183     -39.914   6.989   3.088  1.00 67.98           C  
ANISOU 1348  CA  PRO A 183     6153   9838   9835   -886   1298   1452       C  
ATOM   1349  C   PRO A 183     -39.348   5.616   2.719  1.00 67.08           C  
ANISOU 1349  C   PRO A 183     6177   9574   9736  -1145   1089   1389       C  
ATOM   1350  O   PRO A 183     -39.082   4.811   3.615  1.00 67.55           O  
ANISOU 1350  O   PRO A 183     6338   9578   9749  -1190   1163   1420       O  
ATOM   1351  CB  PRO A 183     -41.428   6.900   3.340  1.00 70.96           C  
ANISOU 1351  CB  PRO A 183     6168  10407  10383   -915   1414   1762       C  
ATOM   1352  CG  PRO A 183     -41.981   8.179   2.810  1.00 71.03           C  
ANISOU 1352  CG  PRO A 183     6015  10534  10438   -734   1469   1799       C  
ATOM   1353  CD  PRO A 183     -41.145   8.455   1.602  1.00 68.93           C  
ANISOU 1353  CD  PRO A 183     5913  10148  10128   -793   1223   1566       C  
ATOM   1354  N   GLN A 184     -39.170   5.356   1.423  1.00 66.19           N  
ANISOU 1354  N   GLN A 184     6089   9384   9675  -1302    839   1302       N  
ATOM   1355  CA  GLN A 184     -38.518   4.125   0.956  1.00 65.94           C  
ANISOU 1355  CA  GLN A 184     6254   9171   9628  -1517    646   1211       C  
ATOM   1356  C   GLN A 184     -37.010   4.090   1.276  1.00 63.40           C  
ANISOU 1356  C   GLN A 184     6253   8696   9139  -1400    670    988       C  
ATOM   1357  O   GLN A 184     -36.391   3.022   1.215  1.00 62.58           O  
ANISOU 1357  O   GLN A 184     6330   8440   9008  -1524    578    934       O  
ATOM   1358  CB  GLN A 184     -38.774   3.895  -0.542  1.00 66.07           C  
ANISOU 1358  CB  GLN A 184     6245   9137   9720  -1705    380   1181       C  
ATOM   1359  N   HIS A 185     -36.442   5.248   1.640  1.00 61.91           N  
ANISOU 1359  N   HIS A 185     6133   8545   8843  -1166    792    880       N  
ATOM   1360  CA  HIS A 185     -35.006   5.373   1.946  1.00 60.45           C  
ANISOU 1360  CA  HIS A 185     6218   8240   8508  -1056    800    697       C  
ATOM   1361  C   HIS A 185     -34.625   5.754   3.394  1.00 59.84           C  
ANISOU 1361  C   HIS A 185     6235   8194   8308   -894    999    705       C  
ATOM   1362  O   HIS A 185     -33.442   5.866   3.719  1.00 58.03           O  
ANISOU 1362  O   HIS A 185     6214   7875   7956   -820    989    580       O  
ATOM   1363  CB  HIS A 185     -34.297   6.269   0.909  1.00 58.84           C  
ANISOU 1363  CB  HIS A 185     6099   7997   8260   -972    696    528       C  
ATOM   1364  CG  HIS A 185     -34.277   5.681  -0.466  1.00 59.19           C  
ANISOU 1364  CG  HIS A 185     6164   7956   8369  -1132    489    479       C  
ATOM   1365  CD2 HIS A 185     -34.757   6.149  -1.642  1.00 59.88           C  
ANISOU 1365  CD2 HIS A 185     6157   8077   8515  -1174    367    468       C  
ATOM   1366  ND1 HIS A 185     -33.734   4.443  -0.738  1.00 59.31           N  
ANISOU 1366  ND1 HIS A 185     6340   7819   8376  -1270    385    443       N  
ATOM   1367  CE1 HIS A 185     -33.876   4.175  -2.023  1.00 59.75           C  
ANISOU 1367  CE1 HIS A 185     6423   7808   8469  -1389    212    401       C  
ATOM   1368  NE2 HIS A 185     -34.493   5.193  -2.595  1.00 60.48           N  
ANISOU 1368  NE2 HIS A 185     6357   8018   8601  -1341    189    416       N  
ATOM   1369  N   TYR A 186     -35.623   5.944   4.253  1.00 61.23           N  
ANISOU 1369  N   TYR A 186     6261   8494   8510   -840   1176    866       N  
ATOM   1370  CA  TYR A 186     -35.383   6.118   5.684  1.00 61.21           C  
ANISOU 1370  CA  TYR A 186     6375   8507   8372   -707   1369    894       C  
ATOM   1371  C   TYR A 186     -36.319   5.248   6.538  1.00 63.24           C  
ANISOU 1371  C   TYR A 186     6499   8834   8692   -786   1500   1108       C  
ATOM   1372  O   TYR A 186     -37.293   4.683   6.038  1.00 63.73           O  
ANISOU 1372  O   TYR A 186     6338   8957   8920   -936   1451   1257       O  
ATOM   1373  CB  TYR A 186     -35.438   7.603   6.091  1.00 61.09           C  
ANISOU 1373  CB  TYR A 186     6403   8559   8249   -472   1519    845       C  
ATOM   1374  CG  TYR A 186     -36.811   8.242   6.026  1.00 63.56           C  
ANISOU 1374  CG  TYR A 186     6465   9025   8658   -383   1665   1004       C  
ATOM   1375  CD1 TYR A 186     -37.721   8.117   7.088  1.00 65.63           C  
ANISOU 1375  CD1 TYR A 186     6624   9392   8919   -309   1898   1195       C  
ATOM   1376  CD2 TYR A 186     -37.197   8.992   4.914  1.00 63.64           C  
ANISOU 1376  CD2 TYR A 186     6336   9083   8762   -357   1582    980       C  
ATOM   1377  CE1 TYR A 186     -38.980   8.698   7.029  1.00 68.17           C  
ANISOU 1377  CE1 TYR A 186     6689   9867   9343   -205   2053   1373       C  
ATOM   1378  CE2 TYR A 186     -38.452   9.586   4.847  1.00 65.98           C  
ANISOU 1378  CE2 TYR A 186     6381   9529   9160   -260   1717   1151       C  
ATOM   1379  CZ  TYR A 186     -39.340   9.431   5.902  1.00 68.79           C  
ANISOU 1379  CZ  TYR A 186     6617   9991   9527   -180   1957   1354       C  
ATOM   1380  OH  TYR A 186     -40.585  10.013   5.835  1.00 72.37           O  
ANISOU 1380  OH  TYR A 186     6796  10606  10095    -63   2111   1555       O  
ATOM   1381  N   GLU A 187     -36.000   5.145   7.825  1.00 64.23           N  
ANISOU 1381  N   GLU A 187     6771   8950   8681   -696   1654   1133       N  
ATOM   1382  CA  GLU A 187     -36.816   4.411   8.800  1.00 67.26           C  
ANISOU 1382  CA  GLU A 187     7054   9404   9096   -739   1817   1343       C  
ATOM   1383  C   GLU A 187     -36.696   5.057  10.174  1.00 68.32           C  
ANISOU 1383  C   GLU A 187     7346   9577   9035   -529   2054   1357       C  
ATOM   1384  O   GLU A 187     -35.794   5.871  10.409  1.00 67.57           O  
ANISOU 1384  O   GLU A 187     7480   9420   8772   -395   2044   1189       O  
ATOM   1385  CB  GLU A 187     -36.432   2.927   8.856  1.00 67.24           C  
ANISOU 1385  CB  GLU A 187     7119   9289   9137   -950   1694   1377       C  
ATOM   1386  CG  GLU A 187     -34.951   2.656   9.079  1.00 65.75           C  
ANISOU 1386  CG  GLU A 187     7222   8950   8807   -930   1594   1203       C  
ATOM   1387  CD  GLU A 187     -34.606   1.183   9.055  1.00 66.71           C  
ANISOU 1387  CD  GLU A 187     7414   8949   8983  -1117   1483   1245       C  
ATOM   1388  OE1 GLU A 187     -35.354   0.380   8.463  1.00 69.34           O  
ANISOU 1388  OE1 GLU A 187     7601   9269   9473  -1303   1406   1351       O  
ATOM   1389  OE2 GLU A 187     -33.570   0.827   9.633  1.00 66.17           O1-
ANISOU 1389  OE2 GLU A 187     7558   8786   8798  -1082   1465   1182       O1-
ATOM   1390  N   GLY A 188     -37.608   4.690  11.072  1.00 70.91           N  
ANISOU 1390  N   GLY A 188     7561  10001   9378   -509   2261   1568       N  
ATOM   1391  CA  GLY A 188     -37.759   5.374  12.352  1.00 72.88           C  
ANISOU 1391  CA  GLY A 188     7950  10302   9438   -285   2529   1611       C  
ATOM   1392  C   GLY A 188     -38.257   6.797  12.157  1.00 74.22           C  
ANISOU 1392  C   GLY A 188     8074  10549   9574    -61   2667   1588       C  
ATOM   1393  O   GLY A 188     -38.696   7.184  11.061  1.00 72.70           O  
ANISOU 1393  O   GLY A 188     7674  10407   9539    -88   2573   1587       O  
ATOM   1394  N   ASN A 189     -38.187   7.577  13.228  1.00 76.16           N  
ANISOU 1394  N   ASN A 189     8542  10796   9601    163   2889   1569       N  
ATOM   1395  CA  ASN A 189     -38.559   8.980  13.164  1.00 77.09           C  
ANISOU 1395  CA  ASN A 189     8694  10951   9645    407   3041   1530       C  
ATOM   1396  C   ASN A 189     -37.379   9.840  12.784  1.00 75.29           C  
ANISOU 1396  C   ASN A 189     8743  10586   9275    447   2864   1261       C  
ATOM   1397  O   ASN A 189     -36.225   9.417  12.897  1.00 74.27           O  
ANISOU 1397  O   ASN A 189     8820  10342   9054    327   2675   1120       O  
ATOM   1398  CB  ASN A 189     -39.146   9.447  14.495  1.00 79.62           C  
ANISOU 1398  CB  ASN A 189     9150  11321   9782    649   3394   1652       C  
ATOM   1399  CG  ASN A 189     -40.476   8.795  14.803  1.00 82.55           C  
ANISOU 1399  CG  ASN A 189     9189  11859  10316    648   3613   1963       C  
ATOM   1400  ND2 ASN A 189     -41.468   9.012  13.940  1.00 83.20           N  
ANISOU 1400  ND2 ASN A 189     8901  12073  10635    653   3635   2111       N  
ATOM   1401  OD1 ASN A 189     -40.606   8.093  15.801  1.00 84.81           O  
ANISOU 1401  OD1 ASN A 189     9538  12161  10523    634   3754   2085       O  
ATOM   1402  N   PHE A 190     -37.684  11.041  12.306  1.00 75.58           N  
ANISOU 1402  N   PHE A 190     8767  10640   9309    613   2924   1209       N  
ATOM   1403  CA  PHE A 190     -36.688  12.078  12.146  1.00 73.60           C  
ANISOU 1403  CA  PHE A 190     8811  10261   8892    690   2813    978       C  
ATOM   1404  C   PHE A 190     -36.338  12.700  13.493  1.00 75.63           C  
ANISOU 1404  C   PHE A 190     9458  10434   8842    865   2990    923       C  
ATOM   1405  O   PHE A 190     -37.212  12.895  14.348  1.00 77.80           O  
ANISOU 1405  O   PHE A 190     9752  10772   9037   1046   3288   1065       O  
ATOM   1406  CB  PHE A 190     -37.187  13.147  11.179  1.00 72.95           C  
ANISOU 1406  CB  PHE A 190     8593  10213   8908    810   2823    955       C  
ATOM   1407  CG  PHE A 190     -36.904  12.836   9.740  1.00 70.52           C  
ANISOU 1407  CG  PHE A 190     8075   9910   8807    620   2543    891       C  
ATOM   1408  CD1 PHE A 190     -35.645  13.087   9.194  1.00 66.82           C  
ANISOU 1408  CD1 PHE A 190     7794   9316   8276    531   2301    679       C  
ATOM   1409  CD2 PHE A 190     -37.893  12.287   8.926  1.00 71.04           C  
ANISOU 1409  CD2 PHE A 190     7763  10105   9122    526   2517   1055       C  
ATOM   1410  CE1 PHE A 190     -35.379  12.794   7.866  1.00 65.12           C  
ANISOU 1410  CE1 PHE A 190     7411   9099   8230    377   2067    624       C  
ATOM   1411  CE2 PHE A 190     -37.627  11.995   7.593  1.00 69.32           C  
ANISOU 1411  CE2 PHE A 190     7400   9875   9064    349   2253    988       C  
ATOM   1412  CZ  PHE A 190     -36.368  12.247   7.064  1.00 65.84           C  
ANISOU 1412  CZ  PHE A 190     7167   9302   8544    287   2042    766       C  
ATOM   1413  N   HIS A 191     -35.050  12.973  13.684  1.00 75.00           N  
ANISOU 1413  N   HIS A 191     9692  10212   8590    804   2802    731       N  
ATOM   1414  CA  HIS A 191     -34.583  13.776  14.800  1.00 77.30           C  
ANISOU 1414  CA  HIS A 191    10409  10393   8567    947   2903    641       C  
ATOM   1415  C   HIS A 191     -34.164  15.136  14.248  1.00 76.96           C  
ANISOU 1415  C   HIS A 191    10538  10252   8449   1039   2822    475       C  
ATOM   1416  O   HIS A 191     -33.294  15.225  13.380  1.00 75.96           O  
ANISOU 1416  O   HIS A 191    10385  10074   8402    895   2553    351       O  
ATOM   1417  CB  HIS A 191     -33.451  13.076  15.557  1.00 77.28           C  
ANISOU 1417  CB  HIS A 191    10645  10307   8410    791   2738    580       C  
ATOM   1418  CG  HIS A 191     -32.817  13.921  16.619  1.00 79.94           C  
ANISOU 1418  CG  HIS A 191    11453  10511   8407    890   2767    472       C  
ATOM   1419  CD2 HIS A 191     -33.361  14.697  17.588  1.00 82.77           C  
ANISOU 1419  CD2 HIS A 191    12097  10827   8523   1111   3030    489       C  
ATOM   1420  ND1 HIS A 191     -31.451  14.047  16.750  1.00 79.20           N  
ANISOU 1420  ND1 HIS A 191    11609  10301   8182    750   2494    334       N  
ATOM   1421  CE1 HIS A 191     -31.179  14.854  17.760  1.00 81.25           C  
ANISOU 1421  CE1 HIS A 191    12292  10447   8128    852   2560    266       C  
ATOM   1422  NE2 HIS A 191     -32.320  15.264  18.284  1.00 83.33           N  
ANISOU 1422  NE2 HIS A 191    12611  10743   8308   1081   2892    346       N  
ATOM   1423  N   TYR A 192     -34.817  16.184  14.747  1.00 79.71           N  
ANISOU 1423  N   TYR A 192    11067  10571   8647   1289   3074    487       N  
ATOM   1424  CA  TYR A 192     -34.654  17.541  14.229  1.00 78.13           C  
ANISOU 1424  CA  TYR A 192    11025  10274   8384   1411   3047    357       C  
ATOM   1425  C   TYR A 192     -33.750  18.390  15.096  1.00 78.93           C  
ANISOU 1425  C   TYR A 192    11657  10183   8149   1453   2998    195       C  
ATOM   1426  O   TYR A 192     -33.973  18.531  16.303  1.00 80.97           O  
ANISOU 1426  O   TYR A 192    12217  10387   8159   1586   3202    224       O  
ATOM   1427  CB  TYR A 192     -36.011  18.217  14.047  1.00 79.23           C  
ANISOU 1427  CB  TYR A 192    11006  10497   8600   1678   3353    486       C  
ATOM   1428  CG  TYR A 192     -36.808  17.623  12.921  1.00 78.37           C  
ANISOU 1428  CG  TYR A 192    10372  10565   8838   1604   3321    630       C  
ATOM   1429  CD1 TYR A 192     -36.451  17.865  11.590  1.00 76.62           C  
ANISOU 1429  CD1 TYR A 192     9975  10342   8793   1486   3074    541       C  
ATOM   1430  CD2 TYR A 192     -37.913  16.808  13.177  1.00 79.93           C  
ANISOU 1430  CD2 TYR A 192    10256  10930   9181   1638   3523    867       C  
ATOM   1431  CE1 TYR A 192     -37.173  17.312  10.543  1.00 76.69           C  
ANISOU 1431  CE1 TYR A 192     9536  10502   9099   1400   3017    671       C  
ATOM   1432  CE2 TYR A 192     -38.652  16.257  12.137  1.00 79.77           C  
ANISOU 1432  CE2 TYR A 192     9764  11067   9475   1536   3458   1010       C  
ATOM   1433  CZ  TYR A 192     -38.277  16.510  10.823  1.00 78.53           C  
ANISOU 1433  CZ  TYR A 192     9469  10896   9473   1415   3197    906       C  
ATOM   1434  OH  TYR A 192     -38.992  15.967   9.781  1.00 79.69           O  
ANISOU 1434  OH  TYR A 192     9185  11186   9907   1298   3107   1043       O  
ATOM   1435  N   ILE A 193     -32.719  18.937  14.463  1.00 77.32           N  
ANISOU 1435  N   ILE A 193    11567   9873   7936   1325   2720     35       N  
ATOM   1436  CA  ILE A 193     -31.774  19.827  15.128  1.00 78.43           C  
ANISOU 1436  CA  ILE A 193    12202   9818   7777   1316   2609   -119       C  
ATOM   1437  C   ILE A 193     -31.841  21.193  14.449  1.00 78.09           C  
ANISOU 1437  C   ILE A 193    12274   9673   7721   1437   2607   -220       C  
ATOM   1438  O   ILE A 193     -31.643  21.296  13.240  1.00 76.37           O  
ANISOU 1438  O   ILE A 193    11793   9498   7725   1350   2443   -249       O  
ATOM   1439  CB  ILE A 193     -30.330  19.257  15.112  1.00 76.62           C  
ANISOU 1439  CB  ILE A 193    12032   9545   7533   1030   2252   -195       C  
ATOM   1440  CG1 ILE A 193     -30.306  17.819  15.660  1.00 75.72           C  
ANISOU 1440  CG1 ILE A 193    11762   9538   7470    917   2256    -80       C  
ATOM   1441  CG2 ILE A 193     -29.389  20.151  15.922  1.00 78.61           C  
ANISOU 1441  CG2 ILE A 193    12805   9601   7462    994   2120   -324       C  
ATOM   1442  CD1 ILE A 193     -29.204  16.946  15.094  1.00 73.43           C  
ANISOU 1442  CD1 ILE A 193    11289   9277   7333    660   1942    -94       C  
ATOM   1443  N   ASN A 194     -32.147  22.227  15.233  1.00 81.03           N  
ANISOU 1443  N   ASN A 194    13061   9902   7822   1647   2801   -269       N  
ATOM   1444  CA  ASN A 194     -32.165  23.607  14.742  1.00 81.93           C  
ANISOU 1444  CA  ASN A 194    13375   9876   7876   1774   2808   -371       C  
ATOM   1445  C   ASN A 194     -30.761  24.122  14.464  1.00 81.08           C  
ANISOU 1445  C   ASN A 194    13507   9616   7684   1542   2442   -532       C  
ATOM   1446  O   ASN A 194     -29.801  23.711  15.124  1.00 82.21           O  
ANISOU 1446  O   ASN A 194    13852   9703   7680   1347   2241   -575       O  
ATOM   1447  CB  ASN A 194     -32.889  24.529  15.728  1.00 85.20           C  
ANISOU 1447  CB  ASN A 194    14218  10153   8001   2082   3140   -375       C  
ATOM   1448  CG  ASN A 194     -34.398  24.381  15.666  1.00 86.90           C  
ANISOU 1448  CG  ASN A 194    14133  10526   8358   2369   3530   -191       C  
ATOM   1449  ND2 ASN A 194     -35.096  25.506  15.573  1.00 89.60           N  
ANISOU 1449  ND2 ASN A 194    14634  10777   8631   2658   3768   -188       N  
ATOM   1450  OD1 ASN A 194     -34.932  23.274  15.706  1.00 86.26           O  
ANISOU 1450  OD1 ASN A 194    13683  10640   8452   2331   3615    -36       O  
ATOM   1451  N   LEU A 195     -30.654  25.004  13.472  1.00 80.31           N  
ANISOU 1451  N   LEU A 195    13362   9460   7688   1560   2353   -599       N  
ATOM   1452  CA  LEU A 195     -29.379  25.593  13.056  1.00 78.40           C  
ANISOU 1452  CA  LEU A 195    13301   9084   7400   1344   2014   -726       C  
ATOM   1453  C   LEU A 195     -28.956  26.683  14.022  1.00 81.18           C  
ANISOU 1453  C   LEU A 195    14279   9178   7388   1384   2001   -841       C  
ATOM   1454  O   LEU A 195     -29.809  27.360  14.596  1.00 83.38           O  
ANISOU 1454  O   LEU A 195    14834   9358   7488   1652   2292   -846       O  
ATOM   1455  CB  LEU A 195     -29.497  26.191  11.647  1.00 76.20           C  
ANISOU 1455  CB  LEU A 195    12765   8832   7355   1363   1947   -744       C  
ATOM   1456  CG  LEU A 195     -30.013  25.337  10.483  1.00 73.68           C  
ANISOU 1456  CG  LEU A 195    11865   8740   7388   1337   1951   -642       C  
ATOM   1457  CD1 LEU A 195     -30.416  26.219   9.310  1.00 73.45           C  
ANISOU 1457  CD1 LEU A 195    11693   8703   7508   1443   1967   -655       C  
ATOM   1458  CD2 LEU A 195     -28.992  24.298  10.052  1.00 70.67           C  
ANISOU 1458  CD2 LEU A 195    11249   8449   7150   1051   1666   -637       C  
ATOM   1459  N   ILE A 196     -27.640  26.845  14.191  1.00 81.99           N  
ANISOU 1459  N   ILE A 196    14604   9169   7379   1118   1664   -921       N  
ATOM   1460  CA  ILE A 196     -27.057  27.945  14.979  1.00 87.14           C  
ANISOU 1460  CA  ILE A 196    15873   9550   7687   1083   1561  -1038       C  
ATOM   1461  C   ILE A 196     -27.586  29.289  14.462  1.00 89.37           C  
ANISOU 1461  C   ILE A 196    16346   9676   7934   1284   1695  -1110       C  
ATOM   1462  O   ILE A 196     -28.106  30.111  15.224  1.00 92.24           O  
ANISOU 1462  O   ILE A 196    17178   9848   8019   1495   1906  -1166       O  
ATOM   1463  CB  ILE A 196     -25.499  27.925  14.939  1.00 86.53           C  
ANISOU 1463  CB  ILE A 196    15888   9410   7578    721   1120  -1076       C  
ATOM   1464  CG1 ILE A 196     -24.933  26.603  15.498  1.00 85.12           C  
ANISOU 1464  CG1 ILE A 196    15537   9378   7426    537    988   -991       C  
ATOM   1465  CG2 ILE A 196     -24.893  29.148  15.643  1.00 88.90           C  
ANISOU 1465  CG2 ILE A 196    16833   9413   7532    646    970  -1192       C  
ATOM   1466  CD1 ILE A 196     -25.020  26.438  17.004  1.00 88.06           C  
ANISOU 1466  CD1 ILE A 196    16348   9653   7455    571   1071   -997       C  
ATOM   1467  N   LYS A 197     -27.457  29.472  13.153  1.00 88.67           N  
ANISOU 1467  N   LYS A 197    15899   9665   8124   1229   1582  -1100       N  
ATOM   1468  CA  LYS A 197     -27.961  30.644  12.456  1.00 91.30           C  
ANISOU 1468  CA  LYS A 197    16316   9885   8488   1412   1693  -1145       C  
ATOM   1469  C   LYS A 197     -28.511  30.229  11.101  1.00 89.63           C  
ANISOU 1469  C   LYS A 197    15504   9897   8652   1466   1744  -1057       C  
ATOM   1470  O   LYS A 197     -28.086  29.217  10.518  1.00 87.29           O  
ANISOU 1470  O   LYS A 197    14790   9791   8584   1276   1579   -999       O  
ATOM   1471  CB  LYS A 197     -26.851  31.696  12.273  1.00 92.80           C  
ANISOU 1471  CB  LYS A 197    16864   9844   8551   1207   1385  -1255       C  
ATOM   1472  CG  LYS A 197     -25.555  31.183  11.642  1.00 90.61           C  
ANISOU 1472  CG  LYS A 197    16316   9660   8448    848    995  -1233       C  
ATOM   1473  CD  LYS A 197     -24.583  32.310  11.330  1.00 92.70           C  
ANISOU 1473  CD  LYS A 197    16883   9713   8626    661    714  -1308       C  
ATOM   1474  CE  LYS A 197     -23.211  31.758  10.974  1.00 92.74           C  
ANISOU 1474  CE  LYS A 197    16664   9811   8763    302    335  -1256       C  
ATOM   1475  NZ  LYS A 197     -22.351  32.763  10.287  1.00 93.56           N1+
ANISOU 1475  NZ  LYS A 197    16881   9773   8893    121     76  -1284       N1+
ATOM   1476  N   THR A 198     -29.466  31.016  10.611  1.00 90.88           N  
ANISOU 1476  N   THR A 198    15644  10023   8863   1734   1975  -1041       N  
ATOM   1477  CA  THR A 198     -29.827  31.010   9.195  1.00 88.01           C  
ANISOU 1477  CA  THR A 198    14814   9808   8816   1760   1955   -981       C  
ATOM   1478  C   THR A 198     -28.627  31.526   8.382  1.00 85.71           C  
ANISOU 1478  C   THR A 198    14559   9426   8580   1507   1610  -1061       C  
ATOM   1479  O   THR A 198     -27.813  32.319   8.879  1.00 88.00           O  
ANISOU 1479  O   THR A 198    15298   9490   8646   1395   1454  -1160       O  
ATOM   1480  CB  THR A 198     -31.113  31.834   8.916  1.00 90.02           C  
ANISOU 1480  CB  THR A 198    15065  10037   9098   2119   2279   -927       C  
ATOM   1481  CG2 THR A 198     -31.000  33.287   9.441  1.00 91.79           C  
ANISOU 1481  CG2 THR A 198    15895   9945   9033   2263   2348  -1038       C  
ATOM   1482  OG1 THR A 198     -31.393  31.837   7.509  1.00 88.41           O  
ANISOU 1482  OG1 THR A 198    14418   9978   9193   2116   2218   -865       O  
ATOM   1483  N   GLY A 199     -28.512  31.064   7.143  1.00 81.73           N  
ANISOU 1483  N   GLY A 199    13592   9095   8363   1407   1489  -1008       N  
ATOM   1484  CA  GLY A 199     -27.368  31.409   6.307  1.00 77.75           C  
ANISOU 1484  CA  GLY A 199    13059   8543   7940   1167   1179  -1053       C  
ATOM   1485  C   GLY A 199     -26.418  30.252   6.057  1.00 73.20           C  
ANISOU 1485  C   GLY A 199    12196   8118   7498    894    943  -1016       C  
ATOM   1486  O   GLY A 199     -25.686  30.260   5.074  1.00 71.35           O  
ANISOU 1486  O   GLY A 199    11769   7925   7416    736    741  -1007       O  
ATOM   1487  N   VAL A 200     -26.452  29.246   6.932  1.00 71.10           N  
ANISOU 1487  N   VAL A 200    11902   7934   7176    856    987   -983       N  
ATOM   1488  CA  VAL A 200     -25.522  28.112   6.877  1.00 67.51           C  
ANISOU 1488  CA  VAL A 200    11226   7602   6820    616    780   -940       C  
ATOM   1489  C   VAL A 200     -26.188  26.827   7.411  1.00 65.82           C  
ANISOU 1489  C   VAL A 200    10801   7548   6656    674    940   -868       C  
ATOM   1490  O   VAL A 200     -26.950  26.872   8.371  1.00 68.66           O  
ANISOU 1490  O   VAL A 200    11351   7873   6861    832   1153   -864       O  
ATOM   1491  CB  VAL A 200     -24.173  28.478   7.578  1.00 68.10           C  
ANISOU 1491  CB  VAL A 200    11639   7527   6709    385    515   -982       C  
ATOM   1492  CG1 VAL A 200     -24.338  28.696   9.077  1.00 71.34           C  
ANISOU 1492  CG1 VAL A 200    12491   7799   6814    435    598  -1025       C  
ATOM   1493  CG2 VAL A 200     -23.077  27.470   7.282  1.00 65.76           C  
ANISOU 1493  CG2 VAL A 200    11073   7357   6552    145    281   -912       C  
ATOM   1494  N   TRP A 201     -25.929  25.696   6.760  1.00 62.91           N  
ANISOU 1494  N   TRP A 201    10055   7346   6499    556    851   -803       N  
ATOM   1495  CA  TRP A 201     -26.465  24.401   7.202  1.00 62.30           C  
ANISOU 1495  CA  TRP A 201     9773   7413   6484    574    969   -727       C  
ATOM   1496  C   TRP A 201     -25.592  23.806   8.315  1.00 63.03           C  
ANISOU 1496  C   TRP A 201    10055   7470   6423    423    851   -719       C  
ATOM   1497  O   TRP A 201     -25.005  22.723   8.165  1.00 62.58           O  
ANISOU 1497  O   TRP A 201     9788   7510   6478    280    731   -663       O  
ATOM   1498  CB  TRP A 201     -26.618  23.426   6.022  1.00 59.70           C  
ANISOU 1498  CB  TRP A 201     8998   7250   6432    515    928   -665       C  
ATOM   1499  CG  TRP A 201     -27.736  23.767   5.066  1.00 59.87           C  
ANISOU 1499  CG  TRP A 201     8800   7342   6603    669   1067   -638       C  
ATOM   1500  CD1 TRP A 201     -27.606  24.154   3.758  1.00 58.76           C  
ANISOU 1500  CD1 TRP A 201     8491   7221   6610    648    969   -654       C  
ATOM   1501  CD2 TRP A 201     -29.145  23.754   5.338  1.00 60.77           C  
ANISOU 1501  CD2 TRP A 201     8828   7524   6739    868   1326   -570       C  
ATOM   1502  CE2 TRP A 201     -29.806  24.143   4.148  1.00 60.41           C  
ANISOU 1502  CE2 TRP A 201     8549   7541   6863    949   1352   -542       C  
ATOM   1503  CE3 TRP A 201     -29.917  23.447   6.471  1.00 62.39           C  
ANISOU 1503  CE3 TRP A 201     9117   7750   6837    989   1544   -512       C  
ATOM   1504  NE1 TRP A 201     -28.842  24.380   3.202  1.00 59.15           N  
ANISOU 1504  NE1 TRP A 201     8360   7345   6767    811   1130   -603       N  
ATOM   1505  CZ2 TRP A 201     -31.200  24.235   4.057  1.00 61.20           C  
ANISOU 1505  CZ2 TRP A 201     8476   7732   7042   1139   1574   -443       C  
ATOM   1506  CZ3 TRP A 201     -31.309  23.538   6.379  1.00 63.78           C  
ANISOU 1506  CZ3 TRP A 201     9119   8018   7095   1190   1788   -412       C  
ATOM   1507  CH2 TRP A 201     -31.932  23.931   5.178  1.00 63.06           C  
ANISOU 1507  CH2 TRP A 201     8774   7997   7188   1260   1795   -372       C  
ATOM   1508  N   GLN A 202     -25.531  24.526   9.435  1.00 64.45           N  
ANISOU 1508  N   GLN A 202    10653   7501   6334    467    889   -770       N  
ATOM   1509  CA  GLN A 202     -24.587  24.258  10.515  1.00 64.49           C  
ANISOU 1509  CA  GLN A 202    10920   7437   6144    306    728   -772       C  
ATOM   1510  C   GLN A 202     -25.329  24.120  11.825  1.00 66.13           C  
ANISOU 1510  C   GLN A 202    11392   7605   6129    445    948   -766       C  
ATOM   1511  O   GLN A 202     -26.169  24.957  12.161  1.00 69.81           O  
ANISOU 1511  O   GLN A 202    12093   7977   6455    650   1161   -810       O  
ATOM   1512  CB  GLN A 202     -23.572  25.398  10.604  1.00 65.31           C  
ANISOU 1512  CB  GLN A 202    11356   7362   6094    171    494   -843       C  
ATOM   1513  CG  GLN A 202     -22.368  25.152  11.497  1.00 65.98           C  
ANISOU 1513  CG  GLN A 202    11660   7389   6019    -58    238   -819       C  
ATOM   1514  CD  GLN A 202     -21.211  26.079  11.163  1.00 67.00           C  
ANISOU 1514  CD  GLN A 202    11947   7396   6113   -258    -59   -841       C  
ATOM   1515  NE2 GLN A 202     -21.390  27.379  11.402  1.00 68.71           N  
ANISOU 1515  NE2 GLN A 202    12558   7412   6134   -207    -46   -937       N  
ATOM   1516  OE1 GLN A 202     -20.172  25.632  10.673  1.00 66.64           O  
ANISOU 1516  OE1 GLN A 202    11667   7433   6217   -451   -289   -762       O  
ATOM   1517  N   ILE A 203     -24.998  23.068  12.563  1.00 65.18           N  
ANISOU 1517  N   ILE A 203    11241   7553   5969    345    904   -702       N  
ATOM   1518  CA  ILE A 203     -25.651  22.746  13.835  1.00 66.51           C  
ANISOU 1518  CA  ILE A 203    11635   7707   5929    464   1112   -674       C  
ATOM   1519  C   ILE A 203     -24.648  22.684  14.997  1.00 68.05           C  
ANISOU 1519  C   ILE A 203    12197   7798   5860    295    914   -686       C  
ATOM   1520  O   ILE A 203     -23.445  22.511  14.777  1.00 66.34           O  
ANISOU 1520  O   ILE A 203    11933   7580   5692     66    609   -670       O  
ATOM   1521  CB  ILE A 203     -26.468  21.429  13.731  1.00 65.28           C  
ANISOU 1521  CB  ILE A 203    11092   7745   5967    529   1297   -560       C  
ATOM   1522  CG1 ILE A 203     -25.591  20.265  13.214  1.00 62.65           C  
ANISOU 1522  CG1 ILE A 203    10440   7525   5839    314   1069   -497       C  
ATOM   1523  CG2 ILE A 203     -27.701  21.653  12.861  1.00 64.35           C  
ANISOU 1523  CG2 ILE A 203    10696   7710   6041    724   1530   -534       C  
ATOM   1524  CD1 ILE A 203     -26.192  18.879  13.357  1.00 61.76           C  
ANISOU 1524  CD1 ILE A 203    10042   7559   5862    328   1204   -384       C  
ATOM   1525  N   GLN A 204     -25.148  22.842  16.224  1.00 71.99           N  
ANISOU 1525  N   GLN A 204    13064   8212   6076    414   1089   -697       N  
ATOM   1526  CA  GLN A 204     -24.322  22.710  17.429  1.00 73.96           C  
ANISOU 1526  CA  GLN A 204    13688   8368   6045    263    914   -697       C  
ATOM   1527  C   GLN A 204     -23.949  21.251  17.659  1.00 73.90           C  
ANISOU 1527  C   GLN A 204    13392   8523   6163    135    835   -576       C  
ATOM   1528  O   GLN A 204     -24.815  20.367  17.648  1.00 73.74           O  
ANISOU 1528  O   GLN A 204    13105   8639   6273    259   1070   -498       O  
ATOM   1529  CB  GLN A 204     -25.042  23.261  18.657  1.00 76.58           C  
ANISOU 1529  CB  GLN A 204    14519   8558   6021    452   1157   -744       C  
ATOM   1530  N   MET A 205     -22.653  21.007  17.835  1.00 74.38           N  
ANISOU 1530  N   MET A 205    13492   8569   6197   -115    499   -543       N  
ATOM   1531  CA  MET A 205     -22.158  19.712  18.303  1.00 74.10           C  
ANISOU 1531  CA  MET A 205    13290   8651   6213   -236    403   -420       C  
ATOM   1532  C   MET A 205     -21.598  19.861  19.713  1.00 76.42           C  
ANISOU 1532  C   MET A 205    14056   8831   6149   -339    267   -413       C  
ATOM   1533  O   MET A 205     -20.874  20.816  20.005  1.00 77.78           O  
ANISOU 1533  O   MET A 205    14578   8853   6123   -469     40   -474       O  
ATOM   1534  CB  MET A 205     -21.102  19.150  17.353  1.00 72.09           C  
ANISOU 1534  CB  MET A 205    12653   8498   6239   -424    136   -347       C  
ATOM   1535  CG  MET A 205     -20.735  17.699  17.624  1.00 71.69           C  
ANISOU 1535  CG  MET A 205    12358   8578   6301   -502     90   -209       C  
ATOM   1536  SD  MET A 205     -20.206  16.820  16.146  1.00 70.38           S  
ANISOU 1536  SD  MET A 205    11633   8559   6549   -568     -9   -130       S  
ATOM   1537  CE  MET A 205     -18.732  17.731  15.716  1.00 69.98           C  
ANISOU 1537  CE  MET A 205    11644   8443   6499   -772   -374   -124       C  
ATOM   1538  N   LYS A 206     -21.955  18.919  20.579  1.00 76.98           N  
ANISOU 1538  N   LYS A 206    14148   8967   6133   -292    400   -332       N  
ATOM   1539  CA  LYS A 206     -21.487  18.926  21.955  1.00 79.97           C  
ANISOU 1539  CA  LYS A 206    14973   9250   6162   -382    283   -310       C  
ATOM   1540  C   LYS A 206     -20.787  17.608  22.316  1.00 79.47           C  
ANISOU 1540  C   LYS A 206    14694   9314   6186   -533    123   -156       C  
ATOM   1541  O   LYS A 206     -20.995  17.058  23.404  1.00 81.77           O  
ANISOU 1541  O   LYS A 206    15189   9605   6271   -507    205    -97       O  
ATOM   1542  CB  LYS A 206     -22.640  19.267  22.915  1.00 82.21           C  
ANISOU 1542  CB  LYS A 206    15635   9446   6153   -148    629   -364       C  
ATOM   1543  N   GLY A 207     -19.952  17.116  21.396  1.00 76.63           N  
ANISOU 1543  N   GLY A 207    13932   9057   6126   -676    -94    -82       N  
ATOM   1544  CA  GLY A 207     -19.097  15.955  21.660  1.00 75.87           C  
ANISOU 1544  CA  GLY A 207    13637   9066   6124   -824   -283     79       C  
ATOM   1545  C   GLY A 207     -18.724  15.107  20.461  1.00 73.08           C  
ANISOU 1545  C   GLY A 207    12748   8852   6165   -853   -330    162       C  
ATOM   1546  O   GLY A 207     -19.572  14.799  19.620  1.00 72.69           O  
ANISOU 1546  O   GLY A 207    12414   8867   6335   -712    -98    126       O  
ATOM   1547  N   VAL A 208     -17.442  14.753  20.379  1.00 72.35           N  
ANISOU 1547  N   VAL A 208    12530   8803   6156  -1037   -635    285       N  
ATOM   1548  CA  VAL A 208     -16.958  13.711  19.469  1.00 70.13           C  
ANISOU 1548  CA  VAL A 208    11785   8649   6212  -1054   -674    402       C  
ATOM   1549  C   VAL A 208     -16.304  12.632  20.336  1.00 71.98           C  
ANISOU 1549  C   VAL A 208    12012   8939   6396  -1138   -796    577       C  
ATOM   1550  O   VAL A 208     -15.319  12.901  21.033  1.00 74.67           O  
ANISOU 1550  O   VAL A 208    12537   9254   6578  -1304  -1079    665       O  
ATOM   1551  CB  VAL A 208     -15.958  14.235  18.402  1.00 68.67           C  
ANISOU 1551  CB  VAL A 208    11388   8483   6221  -1164   -902    427       C  
ATOM   1552  CG1 VAL A 208     -15.416  13.090  17.554  1.00 67.16           C  
ANISOU 1552  CG1 VAL A 208    10762   8410   6344  -1155   -918    562       C  
ATOM   1553  CG2 VAL A 208     -16.604  15.271  17.495  1.00 67.40           C  
ANISOU 1553  CG2 VAL A 208    11223   8267   6117  -1076   -781    262       C  
ATOM   1554  N   SER A 209     -16.862  11.425  20.299  1.00 71.17           N  
ANISOU 1554  N   SER A 209    11704   8907   6427  -1035   -597    637       N  
ATOM   1555  CA  SER A 209     -16.362  10.320  21.115  1.00 72.88           C  
ANISOU 1555  CA  SER A 209    11913   9171   6607  -1088   -675    808       C  
ATOM   1556  C   SER A 209     -15.684   9.229  20.296  1.00 72.54           C  
ANISOU 1556  C   SER A 209    11468   9215   6875  -1094   -732    949       C  
ATOM   1557  O   SER A 209     -16.160   8.852  19.223  1.00 70.56           O  
ANISOU 1557  O   SER A 209    10948   8991   6869   -997   -569    900       O  
ATOM   1558  CB  SER A 209     -17.485   9.707  21.952  1.00 73.17           C  
ANISOU 1558  CB  SER A 209    12092   9201   6508   -973   -404    796       C  
ATOM   1559  OG  SER A 209     -18.090  10.683  22.772  1.00 75.51           O  
ANISOU 1559  OG  SER A 209    12788   9410   6492   -939   -324    681       O  
ATOM   1560  N   VAL A 210     -14.563   8.748  20.826  1.00 74.60           N  
ANISOU 1560  N   VAL A 210    11714   9513   7115  -1205   -969   1131       N  
ATOM   1561  CA  VAL A 210     -13.898   7.531  20.380  1.00 73.90           C  
ANISOU 1561  CA  VAL A 210    11307   9497   7272  -1185  -1001   1306       C  
ATOM   1562  C   VAL A 210     -14.177   6.465  21.445  1.00 76.54           C  
ANISOU 1562  C   VAL A 210    11749   9838   7494  -1159   -923   1414       C  
ATOM   1563  O   VAL A 210     -13.764   6.608  22.606  1.00 78.72           O  
ANISOU 1563  O   VAL A 210    12276  10106   7528  -1257  -1084   1496       O  
ATOM   1564  CB  VAL A 210     -12.378   7.760  20.204  1.00 74.39           C  
ANISOU 1564  CB  VAL A 210    11242   9612   7410  -1315  -1323   1478       C  
ATOM   1565  CG1 VAL A 210     -11.629   6.450  19.998  1.00 74.07           C  
ANISOU 1565  CG1 VAL A 210    10920   9642   7580  -1271  -1350   1698       C  
ATOM   1566  CG2 VAL A 210     -12.116   8.717  19.054  1.00 72.88           C  
ANISOU 1566  CG2 VAL A 210    10912   9419   7358  -1332  -1376   1389       C  
ATOM   1567  N   GLY A 211     -14.893   5.414  21.043  1.00 76.67           N  
ANISOU 1567  N   GLY A 211    11592   9860   7677  -1040   -683   1415       N  
ATOM   1568  CA  GLY A 211     -15.278   4.322  21.944  1.00 79.61           C  
ANISOU 1568  CA  GLY A 211    12042  10231   7974  -1007   -573   1518       C  
ATOM   1569  C   GLY A 211     -16.315   4.738  22.972  1.00 81.67           C  
ANISOU 1569  C   GLY A 211    12622  10454   7954   -987   -420   1423       C  
ATOM   1570  O   GLY A 211     -17.222   5.519  22.670  1.00 81.38           O  
ANISOU 1570  O   GLY A 211    12654  10391   7875   -930   -261   1253       O  
ATOM   1571  N   SER A 213     -15.949   6.990  25.393  1.00100.33           N  
ANISOU 1571  N   SER A 213    15886  12711   9521  -1174   -724   1328       N  
ATOM   1572  CA  SER A 213     -15.491   8.163  26.137  1.00103.82           C  
ANISOU 1572  CA  SER A 213    16717  13083   9647  -1296   -944   1276       C  
ATOM   1573  C   SER A 213     -15.245   9.392  25.244  1.00103.11           C  
ANISOU 1573  C   SER A 213    16600  12951   9625  -1341  -1050   1138       C  
ATOM   1574  O   SER A 213     -14.524   9.309  24.237  1.00101.46           O  
ANISOU 1574  O   SER A 213    16056  12799   9693  -1386  -1184   1193       O  
ATOM   1575  CB  SER A 213     -14.232   7.824  26.950  1.00106.17           C  
ANISOU 1575  CB  SER A 213    17103  13409   9827  -1470  -1292   1479       C  
ATOM   1576  OG  SER A 213     -13.136   7.502  26.107  1.00104.63           O  
ANISOU 1576  OG  SER A 213    16533  13294   9926  -1546  -1507   1618       O  
ATOM   1577  N   THR A 214     -15.849  10.521  25.629  1.00104.02           N  
ANISOU 1577  N   THR A 214    17081  12960   9479  -1316   -977    969       N  
ATOM   1578  CA  THR A 214     -15.674  11.815  24.946  1.00103.67           C  
ANISOU 1578  CA  THR A 214    17102  12846   9440  -1362  -1079    831       C  
ATOM   1579  C   THR A 214     -14.247  12.328  25.145  1.00105.12           C  
ANISOU 1579  C   THR A 214    17372  13015   9553  -1608  -1518    935       C  
ATOM   1580  O   THR A 214     -13.765  12.423  26.281  1.00109.40           O  
ANISOU 1580  O   THR A 214    18251  13510   9804  -1741  -1724   1009       O  
ATOM   1581  CB  THR A 214     -16.686  12.874  25.458  1.00104.99           C  
ANISOU 1581  CB  THR A 214    17705  12880   9305  -1256   -879    636       C  
ATOM   1582  CG2 THR A 214     -16.548  14.207  24.712  1.00104.12           C  
ANISOU 1582  CG2 THR A 214    17668  12680   9211  -1293   -970    492       C  
ATOM   1583  OG1 THR A 214     -18.023  12.387  25.293  1.00103.90           O  
ANISOU 1583  OG1 THR A 214    17446  12778   9252  -1030   -472    579       O  
ATOM   1584  N   LEU A 215     -13.577  12.638  24.038  1.00101.73           N  
ANISOU 1584  N   LEU A 215    16634  12629   9388  -1674  -1663    958       N  
ATOM   1585  CA  LEU A 215     -12.228  13.213  24.090  1.00101.99           C  
ANISOU 1585  CA  LEU A 215    16695  12660   9396  -1918  -2080   1079       C  
ATOM   1586  C   LEU A 215     -12.017  14.384  23.124  1.00 98.88           C  
ANISOU 1586  C   LEU A 215    16255  12211   9101  -1975  -2166    973       C  
ATOM   1587  O   LEU A 215     -10.917  14.938  23.041  1.00 99.77           O  
ANISOU 1587  O   LEU A 215    16359  12325   9224  -2188  -2510   1081       O  
ATOM   1588  CB  LEU A 215     -11.142  12.125  23.951  1.00103.01           C  
ANISOU 1588  CB  LEU A 215    16442  12937   9756  -1995  -2269   1348       C  
ATOM   1589  CG  LEU A 215     -11.221  11.000  22.914  1.00100.83           C  
ANISOU 1589  CG  LEU A 215    15662  12781   9866  -1833  -2064   1424       C  
ATOM   1590  CD1 LEU A 215     -10.571  11.422  21.602  1.00 98.35           C  
ANISOU 1590  CD1 LEU A 215    15011  12516   9838  -1860  -2155   1450       C  
ATOM   1591  CD2 LEU A 215     -10.552   9.745  23.471  1.00101.34           C  
ANISOU 1591  CD2 LEU A 215    15570  12942   9989  -1854  -2163   1670       C  
ATOM   1592  N   LEU A 216     -13.080  14.764  22.416  1.00 95.53           N  
ANISOU 1592  N   LEU A 216    15801  11744   8751  -1789  -1861    777       N  
ATOM   1593  CA  LEU A 216     -13.073  15.934  21.533  1.00 93.04           C  
ANISOU 1593  CA  LEU A 216    15490  11358   8502  -1812  -1897    652       C  
ATOM   1594  C   LEU A 216     -14.392  16.689  21.568  1.00 91.04           C  
ANISOU 1594  C   LEU A 216    15520  10982   8088  -1632  -1598    417       C  
ATOM   1595  O   LEU A 216     -15.436  16.103  21.874  1.00 89.48           O  
ANISOU 1595  O   LEU A 216    15339  10803   7853  -1443  -1288    363       O  
ATOM   1596  CB  LEU A 216     -12.744  15.527  20.097  1.00 91.10           C  
ANISOU 1596  CB  LEU A 216    14716  11234   8661  -1760  -1856    715       C  
ATOM   1597  CG  LEU A 216     -11.264  15.508  19.724  1.00 92.19           C  
ANISOU 1597  CG  LEU A 216    14607  11455   8963  -1960  -2199    925       C  
ATOM   1598  CD1 LEU A 216     -11.046  14.504  18.608  1.00 90.39           C  
ANISOU 1598  CD1 LEU A 216    13863  11371   9108  -1839  -2073   1031       C  
ATOM   1599  CD2 LEU A 216     -10.762  16.895  19.331  1.00 93.76           C  
ANISOU 1599  CD2 LEU A 216    14941  11564   9116  -2118  -2418    875       C  
ATOM   1600  N   CYS A 217     -14.325  17.985  21.249  1.00 90.96           N  
ANISOU 1600  N   CYS A 217    15721  10847   7991  -1691  -1689    300       N  
ATOM   1601  CA  CYS A 217     -15.487  18.889  21.207  1.00 91.57           C  
ANISOU 1601  CA  CYS A 217    16083  10792   7918  -1513  -1421     87       C  
ATOM   1602  C   CYS A 217     -16.227  18.945  22.560  1.00 94.04           C  
ANISOU 1602  C   CYS A 217    16882  10996   7852  -1422  -1265     15       C  
ATOM   1603  O   CYS A 217     -17.461  18.880  22.629  1.00 92.67           O  
ANISOU 1603  O   CYS A 217    16759  10811   7639  -1180   -899    -83       O  
ATOM   1604  CB  CYS A 217     -16.415  18.499  20.044  1.00 88.86           C  
ANISOU 1604  CB  CYS A 217    15330  10547   7883  -1287  -1095     26       C  
ATOM   1605  SG  CYS A 217     -17.736  19.665  19.667  1.00 89.49           S  
ANISOU 1605  SG  CYS A 217    15630  10497   7874  -1062   -786   -192       S  
ATOM   1606  N   GLU A 218     -15.447  19.070  23.631  1.00 97.43           N  
ANISOU 1606  N   GLU A 218    17664  11352   8002  -1622  -1551     84       N  
ATOM   1607  CA  GLU A 218     -15.963  19.007  25.002  1.00101.87           C  
ANISOU 1607  CA  GLU A 218    18710  11817   8178  -1562  -1443     46       C  
ATOM   1608  C   GLU A 218     -16.745  20.266  25.389  1.00103.51           C  
ANISOU 1608  C   GLU A 218    19462  11802   8063  -1442  -1279   -156       C  
ATOM   1609  O   GLU A 218     -17.840  20.172  25.955  1.00103.47           O  
ANISOU 1609  O   GLU A 218    19674  11756   7884  -1205   -928   -232       O  
ATOM   1610  CB  GLU A 218     -14.828  18.738  26.001  1.00105.59           C  
ANISOU 1610  CB  GLU A 218    19397  12279   8443  -1833  -1834    196       C  
ATOM   1611  CG  GLU A 218     -13.985  17.510  25.671  1.00105.24           C  
ANISOU 1611  CG  GLU A 218    18831  12446   8709  -1937  -1999    423       C  
ATOM   1612  CD  GLU A 218     -13.148  17.022  26.841  1.00109.13           C  
ANISOU 1612  CD  GLU A 218    19534  12952   8977  -2138  -2298    591       C  
ATOM   1613  OE1 GLU A 218     -13.179  15.802  27.117  1.00108.58           O  
ANISOU 1613  OE1 GLU A 218    19226  13018   9009  -2074  -2211    725       O  
ATOM   1614  OE2 GLU A 218     -12.460  17.847  27.483  1.00112.48           O1-
ANISOU 1614  OE2 GLU A 218    20369  13247   9121  -2368  -2634    595       O1-
ATOM   1615  N   ASP A 219     -16.181  21.430  25.062  1.00104.53           N  
ANISOU 1615  N   ASP A 219    19804  11787   8125  -1595  -1521   -229       N  
ATOM   1616  CA  ASP A 219     -16.806  22.730  25.337  1.00107.29           C  
ANISOU 1616  CA  ASP A 219    20698  11892   8174  -1491  -1395   -423       C  
ATOM   1617  C   ASP A 219     -17.713  23.188  24.192  1.00104.52           C  
ANISOU 1617  C   ASP A 219    20088  11554   8067  -1246  -1079   -537       C  
ATOM   1618  O   ASP A 219     -18.067  24.370  24.097  1.00105.95           O  
ANISOU 1618  O   ASP A 219    20630  11537   8086  -1175  -1015   -684       O  
ATOM   1619  CB  ASP A 219     -15.737  23.796  25.634  1.00109.97           C  
ANISOU 1619  CB  ASP A 219    21459  12037   8284  -1804  -1841   -442       C  
ATOM   1620  CG  ASP A 219     -14.928  23.489  26.883  1.00113.02           C  
ANISOU 1620  CG  ASP A 219    22198  12380   8363  -2050  -2167   -336       C  
ATOM   1621  OD1 ASP A 219     -15.522  23.159  27.934  1.00114.44           O  
ANISOU 1621  OD1 ASP A 219    22730  12509   8241  -1919  -1978   -368       O  
ATOM   1622  OD2 ASP A 219     -13.686  23.590  26.813  1.00114.46           O1-
ANISOU 1622  OD2 ASP A 219    22302  12584   8602  -2379  -2618   -204       O1-
ATOM   1623  N   GLY A 220     -18.087  22.241  23.333  1.00100.67           N  
ANISOU 1623  N   GLY A 220    18995  11289   7963  -1121   -890   -463       N  
ATOM   1624  CA  GLY A 220     -18.932  22.509  22.180  1.00 97.22           C  
ANISOU 1624  CA  GLY A 220    18243  10901   7792   -908   -613   -541       C  
ATOM   1625  C   GLY A 220     -18.140  22.977  20.978  1.00 95.18           C  
ANISOU 1625  C   GLY A 220    17689  10668   7806  -1066   -858   -527       C  
ATOM   1626  O   GLY A 220     -17.135  23.682  21.110  1.00 97.42           O  
ANISOU 1626  O   GLY A 220    18199  10839   7975  -1310  -1206   -518       O  
ATOM   1627  N   CYS A 221     -18.597  22.565  19.800  1.00 90.90           N  
ANISOU 1627  N   CYS A 221    16641  10276   7620   -934   -680   -514       N  
ATOM   1628  CA  CYS A 221     -18.027  22.997  18.530  1.00 88.04           C  
ANISOU 1628  CA  CYS A 221    15972   9948   7529  -1029   -839   -507       C  
ATOM   1629  C   CYS A 221     -19.120  23.027  17.460  1.00 84.46           C  
ANISOU 1629  C   CYS A 221    15211   9565   7313   -780   -516   -576       C  
ATOM   1630  O   CYS A 221     -20.302  22.820  17.766  1.00 84.60           O  
ANISOU 1630  O   CYS A 221    15273   9595   7273   -545   -186   -622       O  
ATOM   1631  CB  CYS A 221     -16.840  22.107  18.120  1.00 87.56           C  
ANISOU 1631  CB  CYS A 221    15506  10050   7709  -1241  -1114   -333       C  
ATOM   1632  SG  CYS A 221     -17.235  20.367  17.831  1.00 85.87           S  
ANISOU 1632  SG  CYS A 221    14780  10072   7772  -1115   -908   -218       S  
ATOM   1633  N   LEU A 222     -18.725  23.299  16.219  1.00 80.26           N  
ANISOU 1633  N   LEU A 222    14365   9085   7044   -835   -617   -566       N  
ATOM   1634  CA  LEU A 222     -19.677  23.441  15.126  1.00 76.68           C  
ANISOU 1634  CA  LEU A 222    13636   8690   6809   -627   -361   -626       C  
ATOM   1635  C   LEU A 222     -19.644  22.245  14.186  1.00 72.62           C  
ANISOU 1635  C   LEU A 222    12566   8387   6638   -616   -318   -528       C  
ATOM   1636  O   LEU A 222     -18.586  21.648  13.972  1.00 72.20           O  
ANISOU 1636  O   LEU A 222    12307   8416   6709   -791   -545   -420       O  
ATOM   1637  CB  LEU A 222     -19.420  24.742  14.359  1.00 75.84           C  
ANISOU 1637  CB  LEU A 222    13637   8458   6721   -665   -468   -703       C  
ATOM   1638  CG  LEU A 222     -19.406  26.045  15.167  1.00 78.47           C  
ANISOU 1638  CG  LEU A 222    14563   8538   6711   -688   -529   -811       C  
ATOM   1639  CD1 LEU A 222     -18.847  27.186  14.332  1.00 78.49           C  
ANISOU 1639  CD1 LEU A 222    14618   8429   6775   -798   -714   -851       C  
ATOM   1640  CD2 LEU A 222     -20.790  26.390  15.695  1.00 80.00           C  
ANISOU 1640  CD2 LEU A 222    15022   8648   6726   -392   -161   -913       C  
ATOM   1641  N   ALA A 223     -20.810  21.897  13.641  1.00 69.55           N  
ANISOU 1641  N   ALA A 223    11951   8082   6393   -407    -30   -557       N  
ATOM   1642  CA  ALA A 223     -20.911  20.853  12.622  1.00 66.20           C  
ANISOU 1642  CA  ALA A 223    11041   7827   6283   -389     19   -486       C  
ATOM   1643  C   ALA A 223     -21.718  21.306  11.403  1.00 64.19           C  
ANISOU 1643  C   ALA A 223    10572   7602   6212   -248    172   -545       C  
ATOM   1644  O   ALA A 223     -22.942  21.484  11.474  1.00 63.19           O  
ANISOU 1644  O   ALA A 223    10467   7478   6062    -57    428   -586       O  
ATOM   1645  CB  ALA A 223     -21.477  19.569  13.216  1.00 66.16           C  
ANISOU 1645  CB  ALA A 223    10912   7926   6298   -326    180   -414       C  
ATOM   1646  N   LEU A 224     -21.006  21.514  10.298  1.00 62.12           N  
ANISOU 1646  N   LEU A 224    10106   7366   6129   -339     11   -534       N  
ATOM   1647  CA  LEU A 224     -21.602  21.779   8.997  1.00 61.36           C  
ANISOU 1647  CA  LEU A 224     9764   7318   6231   -235    112   -570       C  
ATOM   1648  C   LEU A 224     -22.058  20.466   8.365  1.00 60.48           C  
ANISOU 1648  C   LEU A 224     9278   7358   6342   -194    217   -507       C  
ATOM   1649  O   LEU A 224     -21.288  19.514   8.276  1.00 59.18           O  
ANISOU 1649  O   LEU A 224     8954   7259   6270   -303    102   -428       O  
ATOM   1650  CB  LEU A 224     -20.585  22.468   8.085  1.00 61.54           C  
ANISOU 1650  CB  LEU A 224     9732   7307   6344   -359   -103   -568       C  
ATOM   1651  CG  LEU A 224     -21.037  22.876   6.680  1.00 61.20           C  
ANISOU 1651  CG  LEU A 224     9468   7298   6487   -270    -36   -603       C  
ATOM   1652  CD1 LEU A 224     -21.703  24.242   6.717  1.00 62.89           C  
ANISOU 1652  CD1 LEU A 224     9933   7382   6576   -155     55   -700       C  
ATOM   1653  CD2 LEU A 224     -19.865  22.875   5.708  1.00 60.33           C  
ANISOU 1653  CD2 LEU A 224     9170   7223   6528   -409   -238   -543       C  
ATOM   1654  N   VAL A 225     -23.317  20.416   7.942  1.00 61.41           N  
ANISOU 1654  N   VAL A 225     9264   7526   6541    -38    432   -530       N  
ATOM   1655  CA  VAL A 225     -23.849  19.232   7.272  1.00 60.17           C  
ANISOU 1655  CA  VAL A 225     8775   7496   6591    -17    515   -472       C  
ATOM   1656  C   VAL A 225     -23.708  19.491   5.778  1.00 59.57           C  
ANISOU 1656  C   VAL A 225     8484   7451   6699    -26    446   -494       C  
ATOM   1657  O   VAL A 225     -24.430  20.320   5.202  1.00 60.04           O  
ANISOU 1657  O   VAL A 225     8531   7497   6785     79    530   -540       O  
ATOM   1658  CB  VAL A 225     -25.292  18.898   7.719  1.00 61.13           C  
ANISOU 1658  CB  VAL A 225     8849   7672   6703    127    767   -447       C  
ATOM   1659  CG1 VAL A 225     -25.819  17.664   6.994  1.00 60.02           C  
ANISOU 1659  CG1 VAL A 225     8378   7649   6778    106    814   -378       C  
ATOM   1660  CG2 VAL A 225     -25.332  18.676   9.226  1.00 61.81           C  
ANISOU 1660  CG2 VAL A 225     9181   7721   6581    139    840   -421       C  
ATOM   1661  N   ASP A 226     -22.752  18.775   5.183  1.00 58.68           N  
ANISOU 1661  N   ASP A 226     8216   7374   6703   -140    301   -449       N  
ATOM   1662  CA  ASP A 226     -22.186  19.091   3.871  1.00 56.66           C  
ANISOU 1662  CA  ASP A 226     7820   7128   6581   -173    195   -460       C  
ATOM   1663  C   ASP A 226     -22.296  17.908   2.898  1.00 55.13           C  
ANISOU 1663  C   ASP A 226     7364   7014   6569   -182    212   -419       C  
ATOM   1664  O   ASP A 226     -21.384  17.076   2.791  1.00 55.78           O  
ANISOU 1664  O   ASP A 226     7374   7113   6706   -257    126   -357       O  
ATOM   1665  CB  ASP A 226     -20.724  19.550   4.037  1.00 56.87           C  
ANISOU 1665  CB  ASP A 226     7951   7103   6554   -298     -8   -428       C  
ATOM   1666  CG  ASP A 226     -20.084  20.061   2.733  1.00 56.67           C  
ANISOU 1666  CG  ASP A 226     7802   7079   6648   -326   -105   -423       C  
ATOM   1667  OD1 ASP A 226     -20.683  19.965   1.647  1.00 54.98           O  
ANISOU 1667  OD1 ASP A 226     7428   6906   6554   -253    -29   -453       O  
ATOM   1668  OD2 ASP A 226     -18.943  20.570   2.796  1.00 59.40           O1-
ANISOU 1668  OD2 ASP A 226     8212   7391   6967   -432   -268   -377       O1-
ATOM   1669  N   THR A 227     -23.402  17.882   2.159  1.00 52.47           N  
ANISOU 1669  N   THR A 227     6898   6718   6320   -104    320   -447       N  
ATOM   1670  CA  THR A 227     -23.698  16.824   1.191  1.00 49.87           C  
ANISOU 1670  CA  THR A 227     6361   6444   6142   -121    331   -421       C  
ATOM   1671  C   THR A 227     -22.691  16.786   0.044  1.00 49.67           C  
ANISOU 1671  C   THR A 227     6264   6407   6200   -163    215   -419       C  
ATOM   1672  O   THR A 227     -22.603  15.788  -0.680  1.00 49.73           O  
ANISOU 1672  O   THR A 227     6158   6432   6302   -186    207   -395       O  
ATOM   1673  CB  THR A 227     -25.114  16.977   0.601  1.00 48.93           C  
ANISOU 1673  CB  THR A 227     6121   6374   6094    -46    438   -436       C  
ATOM   1674  CG2 THR A 227     -26.175  16.918   1.697  1.00 48.85           C  
ANISOU 1674  CG2 THR A 227     6147   6392   6021     16    588   -404       C  
ATOM   1675  OG1 THR A 227     -25.217  18.220  -0.112  1.00 47.96           O  
ANISOU 1675  OG1 THR A 227     6019   6231   5971     14    418   -485       O  
ATOM   1676  N   GLY A 228     -21.941  17.878  -0.108  1.00 48.61           N  
ANISOU 1676  N   GLY A 228     6214   6235   6021   -172    131   -437       N  
ATOM   1677  CA  GLY A 228     -20.955  18.015  -1.168  1.00 47.30           C  
ANISOU 1677  CA  GLY A 228     5978   6065   5927   -201     35   -415       C  
ATOM   1678  C   GLY A 228     -19.584  17.508  -0.799  1.00 48.13           C  
ANISOU 1678  C   GLY A 228     6085   6168   6032   -275    -60   -326       C  
ATOM   1679  O   GLY A 228     -18.687  17.501  -1.638  1.00 47.87           O  
ANISOU 1679  O   GLY A 228     5974   6143   6069   -286   -118   -276       O  
ATOM   1680  N   ALA A 229     -19.420  17.098   0.461  1.00 50.32           N  
ANISOU 1680  N   ALA A 229     6445   6439   6232   -316    -70   -288       N  
ATOM   1681  CA  ALA A 229     -18.154  16.564   0.973  1.00 50.55           C  
ANISOU 1681  CA  ALA A 229     6467   6478   6260   -387   -168   -178       C  
ATOM   1682  C   ALA A 229     -18.187  15.040   1.010  1.00 51.35           C  
ANISOU 1682  C   ALA A 229     6476   6604   6428   -367   -104   -124       C  
ATOM   1683  O   ALA A 229     -19.236  14.435   1.267  1.00 52.37           O  
ANISOU 1683  O   ALA A 229     6610   6736   6552   -336     -0   -170       O  
ATOM   1684  CB  ALA A 229     -17.857  17.126   2.353  1.00 50.93           C  
ANISOU 1684  CB  ALA A 229     6696   6494   6161   -460   -250   -160       C  
ATOM   1685  N   SER A 230     -17.035  14.430   0.733  1.00 50.87           N  
ANISOU 1685  N   SER A 230     6331   6561   6437   -379   -160    -11       N  
ATOM   1686  CA  SER A 230     -16.875  12.983   0.776  1.00 49.88           C  
ANISOU 1686  CA  SER A 230     6145   6437   6370   -349   -102     56       C  
ATOM   1687  C   SER A 230     -16.902  12.436   2.195  1.00 51.54           C  
ANISOU 1687  C   SER A 230     6434   6649   6500   -395   -114    106       C  
ATOM   1688  O   SER A 230     -17.472  11.370   2.457  1.00 51.22           O  
ANISOU 1688  O   SER A 230     6393   6593   6473   -373    -29    107       O  
ATOM   1689  CB  SER A 230     -15.546  12.593   0.139  1.00 49.09           C  
ANISOU 1689  CB  SER A 230     5937   6353   6361   -320   -142    187       C  
ATOM   1690  OG  SER A 230     -15.477  13.022  -1.201  1.00 49.51           O  
ANISOU 1690  OG  SER A 230     5928   6404   6479   -268   -114    151       O  
ATOM   1691  N   TYR A 231     -16.264  13.171   3.100  1.00 53.23           N  
ANISOU 1691  N   TYR A 231     6729   6872   6621   -469   -233    157       N  
ATOM   1692  CA  TYR A 231     -15.851  12.632   4.376  1.00 55.44           C  
ANISOU 1692  CA  TYR A 231     7079   7160   6823   -522   -288    251       C  
ATOM   1693  C   TYR A 231     -16.448  13.384   5.547  1.00 56.67           C  
ANISOU 1693  C   TYR A 231     7436   7290   6803   -575   -310    181       C  
ATOM   1694  O   TYR A 231     -17.113  14.409   5.376  1.00 57.01           O  
ANISOU 1694  O   TYR A 231     7565   7305   6788   -562   -281     67       O  
ATOM   1695  CB  TYR A 231     -14.320  12.667   4.474  1.00 58.13           C  
ANISOU 1695  CB  TYR A 231     7344   7539   7205   -579   -443    423       C  
ATOM   1696  CG  TYR A 231     -13.573  11.826   3.454  1.00 60.70           C  
ANISOU 1696  CG  TYR A 231     7481   7888   7692   -497   -397    531       C  
ATOM   1697  CD1 TYR A 231     -14.146  10.680   2.889  1.00 60.69           C  
ANISOU 1697  CD1 TYR A 231     7439   7855   7764   -396   -244    492       C  
ATOM   1698  CD2 TYR A 231     -12.270  12.156   3.081  1.00 63.77           C  
ANISOU 1698  CD2 TYR A 231     7746   8326   8158   -517   -504    688       C  
ATOM   1699  CE1 TYR A 231     -13.458   9.911   1.960  1.00 62.13           C  
ANISOU 1699  CE1 TYR A 231     7502   8036   8069   -300   -184    584       C  
ATOM   1700  CE2 TYR A 231     -11.568  11.389   2.160  1.00 65.75           C  
ANISOU 1700  CE2 TYR A 231     7835   8597   8547   -408   -429    803       C  
ATOM   1701  CZ  TYR A 231     -12.171  10.268   1.603  1.00 64.14           C  
ANISOU 1701  CZ  TYR A 231     7636   8342   8393   -290   -261    740       C  
ATOM   1702  OH  TYR A 231     -11.490   9.499   0.694  1.00 65.74           O  
ANISOU 1702  OH  TYR A 231     7730   8539   8707   -163   -168    845       O  
ATOM   1703  N   ILE A 232     -16.229  12.839   6.739  1.00 57.67           N  
ANISOU 1703  N   ILE A 232     7653   7421   6837   -620   -347    257       N  
ATOM   1704  CA  ILE A 232     -16.301  13.615   7.962  1.00 58.98           C  
ANISOU 1704  CA  ILE A 232     8051   7554   6803   -691   -422    234       C  
ATOM   1705  C   ILE A 232     -14.970  14.348   8.077  1.00 60.28           C  
ANISOU 1705  C   ILE A 232     8238   7721   6941   -812   -652    334       C  
ATOM   1706  O   ILE A 232     -13.899  13.751   7.966  1.00 60.66           O  
ANISOU 1706  O   ILE A 232     8140   7820   7086   -849   -754    493       O  
ATOM   1707  CB  ILE A 232     -16.593  12.723   9.184  1.00 60.10           C  
ANISOU 1707  CB  ILE A 232     8293   7699   6842   -698   -376    285       C  
ATOM   1708  CG1 ILE A 232     -18.087  12.402   9.215  1.00 59.61           C  
ANISOU 1708  CG1 ILE A 232     8252   7627   6770   -602   -154    180       C  
ATOM   1709  CG2 ILE A 232     -16.190  13.407  10.489  1.00 62.04           C  
ANISOU 1709  CG2 ILE A 232     8796   7908   6865   -799   -516    310       C  
ATOM   1710  CD1 ILE A 232     -18.402  11.027   9.729  1.00 60.04           C  
ANISOU 1710  CD1 ILE A 232     8259   7700   6851   -582    -61    255       C  
ATOM   1711  N   SER A 233     -15.044  15.656   8.257  1.00 61.36           N  
ANISOU 1711  N   SER A 233     8553   7800   6958   -869   -732    254       N  
ATOM   1712  CA  SER A 233     -13.847  16.434   8.467  1.00 61.88           C  
ANISOU 1712  CA  SER A 233     8670   7857   6981  -1020   -975    353       C  
ATOM   1713  C   SER A 233     -13.952  17.229   9.749  1.00 63.01           C  
ANISOU 1713  C   SER A 233     9159   7913   6866  -1122  -1086    307       C  
ATOM   1714  O   SER A 233     -15.052  17.554  10.193  1.00 61.59           O  
ANISOU 1714  O   SER A 233     9186   7667   6549  -1042   -939    161       O  
ATOM   1715  CB  SER A 233     -13.569  17.333   7.267  1.00 62.17           C  
ANISOU 1715  CB  SER A 233     8604   7887   7131  -1024  -1010    326       C  
ATOM   1716  OG  SER A 233     -14.526  18.372   7.175  1.00 64.83           O  
ANISOU 1716  OG  SER A 233     9130   8136   7363   -980   -929    151       O  
ATOM   1717  N   GLY A 234     -12.794  17.489  10.348  1.00 65.02           N  
ANISOU 1717  N   GLY A 234     9476   8168   7057  -1298  -1345    447       N  
ATOM   1718  CA  GLY A 234     -12.646  18.412  11.465  1.00 68.00           C  
ANISOU 1718  CA  GLY A 234    10220   8442   7172  -1441  -1519    416       C  
ATOM   1719  C   GLY A 234     -11.452  19.313  11.206  1.00 70.09           C  
ANISOU 1719  C   GLY A 234    10474   8691   7463  -1640  -1806    529       C  
ATOM   1720  O   GLY A 234     -10.896  19.318  10.104  1.00 69.34           O  
ANISOU 1720  O   GLY A 234    10085   8669   7590  -1633  -1823    614       O  
ATOM   1721  N   SER A 235     -11.066  20.085  12.219  1.00 73.84           N  
ANISOU 1721  N   SER A 235    11281   9067   7706  -1822  -2032    539       N  
ATOM   1722  CA  SER A 235      -9.862  20.910  12.146  1.00 76.25           C  
ANISOU 1722  CA  SER A 235    11595   9354   8020  -2064  -2357    682       C  
ATOM   1723  C   SER A 235      -8.615  20.022  12.237  1.00 77.68           C  
ANISOU 1723  C   SER A 235    11463   9691   8358  -2174  -2544    967       C  
ATOM   1724  O   SER A 235      -8.687  18.900  12.759  1.00 78.66           O  
ANISOU 1724  O   SER A 235    11505   9891   8488  -2098  -2470   1032       O  
ATOM   1725  CB  SER A 235      -9.866  21.959  13.258  1.00 78.66           C  
ANISOU 1725  CB  SER A 235    12402   9484   8002  -2242  -2559    603       C  
ATOM   1726  OG  SER A 235      -9.578  21.377  14.516  1.00 80.14           O  
ANISOU 1726  OG  SER A 235    12755   9681   8012  -2337  -2691    690       O  
ATOM   1727  N   THR A 236      -7.487  20.525  11.729  1.00 78.33           N  
ANISOU 1727  N   THR A 236    11364   9822   8574  -2345  -2777   1153       N  
ATOM   1728  CA  THR A 236      -6.209  19.794  11.734  1.00 79.44           C  
ANISOU 1728  CA  THR A 236    11166  10125   8892  -2445  -2960   1469       C  
ATOM   1729  C   THR A 236      -5.862  19.238  13.124  1.00 82.21           C  
ANISOU 1729  C   THR A 236    11677  10490   9068  -2567  -3145   1584       C  
ATOM   1730  O   THR A 236      -5.522  18.059  13.243  1.00 82.75           O  
ANISOU 1730  O   THR A 236    11495  10686   9258  -2480  -3091   1745       O  
ATOM   1731  CB  THR A 236      -5.061  20.650  11.151  1.00 80.09           C  
ANISOU 1731  CB  THR A 236    11080  10244   9105  -2654  -3220   1669       C  
ATOM   1732  CG2 THR A 236      -3.758  19.864  11.053  1.00 80.88           C  
ANISOU 1732  CG2 THR A 236    10772  10536   9424  -2719  -3369   2032       C  
ATOM   1733  OG1 THR A 236      -5.420  21.067   9.832  1.00 79.08           O  
ANISOU 1733  OG1 THR A 236    10799  10110   9138  -2516  -3021   1565       O  
ATOM   1734  N   SER A 237      -5.988  20.075  14.155  1.00 84.76           N  
ANISOU 1734  N   SER A 237    12442  10667   9094  -2755  -3348   1496       N  
ATOM   1735  CA  SER A 237      -5.754  19.663  15.545  1.00 87.88           C  
ANISOU 1735  CA  SER A 237    13070  11050   9267  -2882  -3533   1578       C  
ATOM   1736  C   SER A 237      -6.830  18.711  16.087  1.00 87.17           C  
ANISOU 1736  C   SER A 237    13096  10951   9073  -2650  -3235   1424       C  
ATOM   1737  O   SER A 237      -6.518  17.825  16.896  1.00 88.13           O  
ANISOU 1737  O   SER A 237    13194  11144   9145  -2673  -3306   1564       O  
ATOM   1738  CB  SER A 237      -5.588  20.878  16.464  1.00 90.02           C  
ANISOU 1738  CB  SER A 237    13839  11143   9219  -3155  -3841   1517       C  
ATOM   1739  OG  SER A 237      -6.660  21.788  16.306  1.00 89.93           O  
ANISOU 1739  OG  SER A 237    14176  10948   9043  -3055  -3655   1212       O  
ATOM   1740  N   SER A 238      -8.080  18.893  15.644  1.00 84.93           N  
ANISOU 1740  N   SER A 238    12922  10586   8761  -2435  -2910   1157       N  
ATOM   1741  CA  SER A 238      -9.176  17.981  16.007  1.00 83.79           C  
ANISOU 1741  CA  SER A 238    12830  10446   8559  -2208  -2599   1027       C  
ATOM   1742  C   SER A 238      -8.910  16.589  15.442  1.00 81.66           C  
ANISOU 1742  C   SER A 238    12116  10342   8568  -2068  -2464   1181       C  
ATOM   1743  O   SER A 238      -9.039  15.584  16.150  1.00 81.67           O  
ANISOU 1743  O   SER A 238    12120  10388   8524  -2014  -2405   1244       O  
ATOM   1744  CB  SER A 238     -10.534  18.490  15.507  1.00 82.31           C  
ANISOU 1744  CB  SER A 238    12783  10160   8330  -2011  -2289    751       C  
ATOM   1745  OG  SER A 238     -10.908  19.698  16.141  1.00 84.59           O  
ANISOU 1745  OG  SER A 238    13537  10271   8331  -2094  -2363    597       O  
ATOM   1746  N   ILE A 239      -8.515  16.550  14.170  1.00 79.14           N  
ANISOU 1746  N   ILE A 239    11442  10100   8526  -2010  -2412   1244       N  
ATOM   1747  CA  ILE A 239      -8.278  15.299  13.465  1.00 77.64           C  
ANISOU 1747  CA  ILE A 239    10859  10039   8600  -1851  -2255   1372       C  
ATOM   1748  C   ILE A 239      -7.038  14.588  13.994  1.00 79.92           C  
ANISOU 1748  C   ILE A 239    10967  10441   8956  -1959  -2477   1678       C  
ATOM   1749  O   ILE A 239      -7.107  13.398  14.291  1.00 81.37           O  
ANISOU 1749  O   ILE A 239    11046  10679   9190  -1845  -2366   1757       O  
ATOM   1750  CB  ILE A 239      -8.301  15.495  11.924  1.00 75.43           C  
ANISOU 1750  CB  ILE A 239    10301   9793   8565  -1734  -2107   1335       C  
ATOM   1751  CG1 ILE A 239      -9.711  15.895  11.450  1.00 73.08           C  
ANISOU 1751  CG1 ILE A 239    10153   9402   8212  -1586  -1847   1044       C  
ATOM   1752  CG2 ILE A 239      -7.834  14.252  11.176  1.00 74.09           C  
ANISOU 1752  CG2 ILE A 239     9755   9740   8653  -1582  -1977   1498       C  
ATOM   1753  CD1 ILE A 239     -10.855  15.043  11.979  1.00 70.96           C  
ANISOU 1753  CD1 ILE A 239     9995   9107   7858  -1440  -1612    916       C  
ATOM   1754  N   GLU A 240      -5.937  15.322  14.164  1.00 82.32           N  
ANISOU 1754  N   GLU A 240    11247  10774   9255  -2183  -2799   1861       N  
ATOM   1755  CA  GLU A 240      -4.699  14.760  14.724  1.00 84.70           C  
ANISOU 1755  CA  GLU A 240    11364  11196   9620  -2311  -3052   2191       C  
ATOM   1756  C   GLU A 240      -4.883  14.071  16.088  1.00 85.62           C  
ANISOU 1756  C   GLU A 240    11704  11299   9529  -2345  -3114   2222       C  
ATOM   1757  O   GLU A 240      -4.213  13.071  16.369  1.00 86.87           O  
ANISOU 1757  O   GLU A 240    11641  11569   9794  -2315  -3165   2465       O  
ATOM   1758  CB  GLU A 240      -3.576  15.808  14.770  1.00 87.93           C  
ANISOU 1758  CB  GLU A 240    11745  11630  10032  -2593  -3423   2381       C  
ATOM   1759  CG  GLU A 240      -2.698  15.803  13.519  1.00 88.96           C  
ANISOU 1759  CG  GLU A 240    11425  11887  10486  -2550  -3409   2591       C  
ATOM   1760  CD  GLU A 240      -1.823  17.046  13.353  1.00 92.16           C  
ANISOU 1760  CD  GLU A 240    11817  12294  10904  -2826  -3731   2730       C  
ATOM   1761  OE1 GLU A 240      -1.650  17.491  12.194  1.00 91.15           O  
ANISOU 1761  OE1 GLU A 240    11474  12192  10964  -2772  -3638   2738       O  
ATOM   1762  OE2 GLU A 240      -1.292  17.577  14.356  1.00 94.48           O1-
ANISOU 1762  OE2 GLU A 240    12319  12558  11020  -3109  -4086   2841       O1-
ATOM   1763  N   LYS A 241      -5.798  14.592  16.912  1.00 84.41           N  
ANISOU 1763  N   LYS A 241    11987  11005   9077  -2386  -3092   1985       N  
ATOM   1764  CA  LYS A 241      -6.116  13.989  18.214  1.00 84.76           C  
ANISOU 1764  CA  LYS A 241    12292  11022   8891  -2401  -3114   1987       C  
ATOM   1765  C   LYS A 241      -7.051  12.781  18.079  1.00 81.71           C  
ANISOU 1765  C   LYS A 241    11811  10652   8581  -2133  -2751   1892       C  
ATOM   1766  O   LYS A 241      -6.923  11.806  18.835  1.00 82.33           O  
ANISOU 1766  O   LYS A 241    11885  10778   8619  -2107  -2756   2019       O  
ATOM   1767  CB  LYS A 241      -6.700  15.028  19.179  1.00 86.17           C  
ANISOU 1767  CB  LYS A 241    13006  11035   8697  -2537  -3217   1787       C  
ATOM   1768  N   LEU A 242      -7.982  12.861  17.122  1.00 78.03           N  
ANISOU 1768  N   LEU A 242    11274  10147   8225  -1951  -2451   1680       N  
ATOM   1769  CA  LEU A 242      -8.902  11.768  16.789  1.00 73.76           C  
ANISOU 1769  CA  LEU A 242    10617   9618   7790  -1717  -2113   1589       C  
ATOM   1770  C   LEU A 242      -8.139  10.580  16.213  1.00 72.82           C  
ANISOU 1770  C   LEU A 242    10111   9611   7943  -1621  -2079   1815       C  
ATOM   1771  O   LEU A 242      -8.457   9.430  16.507  1.00 72.44           O  
ANISOU 1771  O   LEU A 242    10018   9578   7927  -1504  -1930   1855       O  
ATOM   1772  CB  LEU A 242      -9.984  12.246  15.802  1.00 71.31           C  
ANISOU 1772  CB  LEU A 242    10303   9244   7545  -1577  -1852   1338       C  
ATOM   1773  CG  LEU A 242     -10.881  11.260  15.023  1.00 68.99           C  
ANISOU 1773  CG  LEU A 242     9821   8965   7428  -1358  -1525   1248       C  
ATOM   1774  CD1 LEU A 242     -11.748  10.408  15.929  1.00 70.03           C  
ANISOU 1774  CD1 LEU A 242    10105   9069   7430  -1284  -1362   1205       C  
ATOM   1775  CD2 LEU A 242     -11.765  11.984  14.030  1.00 66.77           C  
ANISOU 1775  CD2 LEU A 242     9534   8633   7202  -1270  -1349   1032       C  
ATOM   1776  N   MET A 243      -7.126  10.879  15.407  1.00 72.22           N  
ANISOU 1776  N   MET A 243     9768   9609   8061  -1666  -2211   1970       N  
ATOM   1777  CA  MET A 243      -6.333   9.860  14.725  1.00 71.65           C  
ANISOU 1777  CA  MET A 243     9324   9641   8258  -1544  -2154   2197       C  
ATOM   1778  C   MET A 243      -5.304   9.181  15.617  1.00 73.65           C  
ANISOU 1778  C   MET A 243     9489   9983   8509  -1621  -2364   2502       C  
ATOM   1779  O   MET A 243      -5.097   7.968  15.495  1.00 73.74           O  
ANISOU 1779  O   MET A 243     9315  10037   8661  -1465  -2234   2640       O  
ATOM   1780  CB  MET A 243      -5.682  10.440  13.472  1.00 71.14           C  
ANISOU 1780  CB  MET A 243     8997   9627   8403  -1533  -2175   2262       C  
ATOM   1781  CG  MET A 243      -6.700  10.844  12.413  1.00 68.82           C  
ANISOU 1781  CG  MET A 243     8737   9257   8155  -1409  -1928   1985       C  
ATOM   1782  SD  MET A 243      -7.563   9.438  11.701  1.00 66.37           S  
ANISOU 1782  SD  MET A 243     8316   8917   7984  -1136  -1561   1884       S  
ATOM   1783  CE  MET A 243      -8.770  10.283  10.686  1.00 64.88           C  
ANISOU 1783  CE  MET A 243     8221   8644   7786  -1074  -1373   1565       C  
ATOM   1784  N   GLU A 244      -4.667   9.959  16.501  1.00 75.24           N  
ANISOU 1784  N   GLU A 244     9838  10202   8547  -1864  -2695   2612       N  
ATOM   1785  CA  GLU A 244      -3.770   9.424  17.530  1.00 77.09           C  
ANISOU 1785  CA  GLU A 244    10043  10519   8729  -1976  -2942   2899       C  
ATOM   1786  C   GLU A 244      -4.517   8.385  18.366  1.00 77.11           C  
ANISOU 1786  C   GLU A 244    10221  10475   8602  -1863  -2780   2835       C  
ATOM   1787  O   GLU A 244      -3.993   7.295  18.627  1.00 77.51           O  
ANISOU 1787  O   GLU A 244    10093  10599   8756  -1782  -2776   3063       O  
ATOM   1788  CB  GLU A 244      -3.219  10.543  18.419  1.00 79.51           C  
ANISOU 1788  CB  GLU A 244    10584  10810   8812  -2288  -3334   2965       C  
ATOM   1789  N   ALA A 245      -5.756   8.722  18.738  1.00 76.09           N  
ANISOU 1789  N   ALA A 245    10427  10224   8257  -1846  -2627   2535       N  
ATOM   1790  CA  ALA A 245      -6.665   7.811  19.434  1.00 76.00           C  
ANISOU 1790  CA  ALA A 245    10589  10160   8125  -1728  -2422   2443       C  
ATOM   1791  C   ALA A 245      -6.920   6.515  18.652  1.00 74.98           C  
ANISOU 1791  C   ALA A 245    10188  10051   8247  -1489  -2132   2477       C  
ATOM   1792  O   ALA A 245      -6.982   5.438  19.248  1.00 75.82           O  
ANISOU 1792  O   ALA A 245    10301  10165   8341  -1418  -2067   2583       O  
ATOM   1793  CB  ALA A 245      -7.980   8.512  19.755  1.00 74.40           C  
ANISOU 1793  CB  ALA A 245    10745   9834   7687  -1724  -2268   2127       C  
ATOM   1794  N   LEU A 246      -7.047   6.623  17.328  1.00 73.32           N  
ANISOU 1794  N   LEU A 246     9765   9838   8252  -1372  -1968   2391       N  
ATOM   1795  CA  LEU A 246      -7.334   5.463  16.470  1.00 71.92           C  
ANISOU 1795  CA  LEU A 246     9380   9651   8295  -1151  -1693   2394       C  
ATOM   1796  C   LEU A 246      -6.101   4.636  16.075  1.00 73.29           C  
ANISOU 1796  C   LEU A 246     9238   9913   8695  -1062  -1744   2702       C  
ATOM   1797  O   LEU A 246      -6.242   3.513  15.575  1.00 73.11           O  
ANISOU 1797  O   LEU A 246     9095   9859   8822   -874  -1530   2738       O  
ATOM   1798  CB  LEU A 246      -8.117   5.887  15.216  1.00 69.03           C  
ANISOU 1798  CB  LEU A 246     8964   9228   8033  -1053  -1480   2155       C  
ATOM   1799  CG  LEU A 246      -9.492   6.563  15.340  1.00 67.82           C  
ANISOU 1799  CG  LEU A 246     9065   8988   7714  -1073  -1349   1854       C  
ATOM   1800  CD1 LEU A 246     -10.010   6.938  13.962  1.00 65.67           C  
ANISOU 1800  CD1 LEU A 246     8675   8686   7588   -977  -1181   1683       C  
ATOM   1801  CD2 LEU A 246     -10.520   5.718  16.080  1.00 67.86           C  
ANISOU 1801  CD2 LEU A 246     9237   8938   7609  -1012  -1173   1775       C  
ATOM   1802  N   GLY A 247      -4.905   5.177  16.317  1.00 74.14           N  
ANISOU 1802  N   GLY A 247     9219  10122   8826  -1197  -2026   2937       N  
ATOM   1803  CA  GLY A 247      -3.658   4.545  15.881  1.00 74.39           C  
ANISOU 1803  CA  GLY A 247     8910  10262   9093  -1104  -2075   3266       C  
ATOM   1804  C   GLY A 247      -3.452   4.630  14.374  1.00 72.78           C  
ANISOU 1804  C   GLY A 247     8461  10067   9124   -949  -1897   3247       C  
ATOM   1805  O   GLY A 247      -2.779   3.780  13.783  1.00 72.77           O  
ANISOU 1805  O   GLY A 247     8210  10108   9329   -765  -1782   3455       O  
ATOM   1806  N   ALA A 248      -4.033   5.656  13.754  1.00 70.60           N  
ANISOU 1806  N   ALA A 248     8274   9744   8807  -1010  -1863   3002       N  
ATOM   1807  CA  ALA A 248      -3.926   5.858  12.315  1.00 69.19           C  
ANISOU 1807  CA  ALA A 248     7903   9567   8818   -878  -1699   2957       C  
ATOM   1808  C   ALA A 248      -2.720   6.725  11.969  1.00 71.07           C  
ANISOU 1808  C   ALA A 248     7910   9926   9166   -991  -1917   3188       C  
ATOM   1809  O   ALA A 248      -2.514   7.775  12.574  1.00 72.12           O  
ANISOU 1809  O   ALA A 248     8151  10084   9167  -1231  -2183   3190       O  
ATOM   1810  CB  ALA A 248      -5.208   6.464  11.765  1.00 65.76           C  
ANISOU 1810  CB  ALA A 248     7665   9022   8296   -873  -1540   2591       C  
ATOM   1811  N   LYS A 249      -1.923   6.263  11.007  1.00 72.46           N  
ANISOU 1811  N   LYS A 249     7783  10171   9577   -817  -1800   3393       N  
ATOM   1812  CA  LYS A 249      -0.772   7.019  10.506  1.00 74.90           C  
ANISOU 1812  CA  LYS A 249     7819  10609  10031   -895  -1960   3643       C  
ATOM   1813  C   LYS A 249      -1.232   8.082   9.510  1.00 73.79           C  
ANISOU 1813  C   LYS A 249     7722  10420   9894   -930  -1896   3414       C  
ATOM   1814  O   LYS A 249      -2.103   7.825   8.669  1.00 71.58           O  
ANISOU 1814  O   LYS A 249     7528  10041   9626   -764  -1626   3166       O  
ATOM   1815  CB  LYS A 249       0.262   6.085   9.863  1.00 75.79           C  
ANISOU 1815  CB  LYS A 249     7585  10817  10394   -659  -1820   3977       C  
ATOM   1816  N   LYS A 250      -0.654   9.278   9.627  1.00 76.37           N  
ANISOU 1816  N   LYS A 250     8002  10811  10201  -1161  -2160   3506       N  
ATOM   1817  CA  LYS A 250      -0.967  10.403   8.736  1.00 75.49           C  
ANISOU 1817  CA  LYS A 250     7927  10660  10096  -1218  -2136   3327       C  
ATOM   1818  C   LYS A 250      -0.268  10.228   7.399  1.00 74.96           C  
ANISOU 1818  C   LYS A 250     7535  10672  10273  -1031  -1958   3502       C  
ATOM   1819  O   LYS A 250       0.894   9.825   7.346  1.00 78.29           O  
ANISOU 1819  O   LYS A 250     7652  11227  10865   -982  -2011   3866       O  
ATOM   1820  CB  LYS A 250      -0.554  11.733   9.379  1.00 78.62           C  
ANISOU 1820  CB  LYS A 250     8418  11077  10377  -1548  -2497   3379       C  
ATOM   1821  CG  LYS A 250      -1.023  12.987   8.646  1.00 78.75           C  
ANISOU 1821  CG  LYS A 250     8549  11019  10351  -1633  -2492   3157       C  
ATOM   1822  CD  LYS A 250      -0.369  14.228   9.232  1.00 83.26           C  
ANISOU 1822  CD  LYS A 250     9185  11610  10839  -1965  -2871   3278       C  
ATOM   1823  CE  LYS A 250      -0.556  15.449   8.342  1.00 83.40           C  
ANISOU 1823  CE  LYS A 250     9242  11571  10872  -2038  -2870   3142       C  
ATOM   1824  NZ  LYS A 250       0.258  16.592   8.853  1.00 86.57           N1+
ANISOU 1824  NZ  LYS A 250     9678  11991  11223  -2378  -3260   3316       N1+
ATOM   1825  N   ARG A 251      -0.983  10.519   6.322  1.00 71.81           N  
ANISOU 1825  N   ARG A 251     7203  10192   9889   -913  -1740   3255       N  
ATOM   1826  CA  ARG A 251      -0.378  10.559   4.996  1.00 71.72           C  
ANISOU 1826  CA  ARG A 251     6933  10241  10075   -751  -1575   3393       C  
ATOM   1827  C   ARG A 251      -0.576  11.941   4.373  1.00 70.86           C  
ANISOU 1827  C   ARG A 251     6875  10111   9937   -897  -1654   3256       C  
ATOM   1828  O   ARG A 251      -0.989  12.884   5.060  1.00 70.59           O  
ANISOU 1828  O   ARG A 251     7055  10021   9742  -1135  -1870   3107       O  
ATOM   1829  CB  ARG A 251      -0.922   9.439   4.101  1.00 70.05           C  
ANISOU 1829  CB  ARG A 251     6740   9951   9922   -433  -1211   3266       C  
ATOM   1830  CG  ARG A 251      -0.521   8.034   4.543  1.00 71.64           C  
ANISOU 1830  CG  ARG A 251     6857  10171  10189   -256  -1108   3458       C  
ATOM   1831  CD  ARG A 251      -0.527   7.042   3.390  1.00 71.47           C  
ANISOU 1831  CD  ARG A 251     6775  10095  10283     73   -761   3464       C  
ATOM   1832  NE  ARG A 251      -1.778   7.081   2.627  1.00 69.26           N  
ANISOU 1832  NE  ARG A 251     6743   9665   9908    138   -576   3084       N  
ATOM   1833  CZ  ARG A 251      -2.147   6.180   1.720  1.00 68.48           C  
ANISOU 1833  CZ  ARG A 251     6716   9461   9840    386   -290   2987       C  
ATOM   1834  NH1 ARG A 251      -3.308   6.321   1.093  1.00 65.60           N1+
ANISOU 1834  NH1 ARG A 251     6572   8971   9382    395   -177   2656       N1+
ATOM   1835  NH2 ARG A 251      -1.372   5.134   1.443  1.00 70.05           N  
ANISOU 1835  NH2 ARG A 251     6784   9672  10160    625   -121   3229       N  
ATOM   1836  N   LEU A 252      -0.266  12.057   3.084  1.00 70.13           N  
ANISOU 1836  N   LEU A 252     6605  10049   9990   -743  -1471   3314       N  
ATOM   1837  CA  LEU A 252      -0.300  13.332   2.383  1.00 69.75           C  
ANISOU 1837  CA  LEU A 252     6562   9994   9944   -863  -1535   3237       C  
ATOM   1838  C   LEU A 252      -1.709  13.920   2.283  1.00 67.22           C  
ANISOU 1838  C   LEU A 252     6578   9517   9443   -906  -1485   2815       C  
ATOM   1839  O   LEU A 252      -1.901  15.093   2.581  1.00 66.59           O  
ANISOU 1839  O   LEU A 252     6637   9397   9265  -1125  -1680   2719       O  
ATOM   1840  CB  LEU A 252       0.333  13.178   0.997  1.00 71.11           C  
ANISOU 1840  CB  LEU A 252     6475  10237  10306   -650  -1311   3406       C  
ATOM   1841  CG  LEU A 252       1.268  14.273   0.475  1.00 73.86           C  
ANISOU 1841  CG  LEU A 252     6596  10691  10773   -791  -1449   3643       C  
ATOM   1842  CD1 LEU A 252       2.454  14.535   1.395  1.00 76.59           C  
ANISOU 1842  CD1 LEU A 252     6719  11179  11200  -1016  -1762   4021       C  
ATOM   1843  CD2 LEU A 252       1.766  13.873  -0.903  1.00 74.92           C  
ANISOU 1843  CD2 LEU A 252     6505  10885  11075   -513  -1152   3792       C  
ATOM   1844  N   PHE A 253      -2.687  13.093   1.906  1.00 65.50           N  
ANISOU 1844  N   PHE A 253     6497   9206   9181   -703  -1231   2580       N  
ATOM   1845  CA  PHE A 253      -4.058  13.565   1.683  1.00 63.94           C  
ANISOU 1845  CA  PHE A 253     6572   8878   8841   -712  -1154   2210       C  
ATOM   1846  C   PHE A 253      -5.134  12.826   2.480  1.00 63.52           C  
ANISOU 1846  C   PHE A 253     6746   8736   8653   -681  -1088   1998       C  
ATOM   1847  O   PHE A 253      -6.306  13.227   2.471  1.00 62.59           O  
ANISOU 1847  O   PHE A 253     6840   8523   8414   -701  -1038   1717       O  
ATOM   1848  CB  PHE A 253      -4.396  13.533   0.190  1.00 61.78           C  
ANISOU 1848  CB  PHE A 253     6255   8574   8643   -525   -914   2103       C  
ATOM   1849  CG  PHE A 253      -3.429  14.294  -0.661  1.00 63.34           C  
ANISOU 1849  CG  PHE A 253     6240   8857   8967   -544   -948   2303       C  
ATOM   1850  CD1 PHE A 253      -3.371  15.694  -0.601  1.00 63.79           C  
ANISOU 1850  CD1 PHE A 253     6345   8910   8982   -756  -1141   2274       C  
ATOM   1851  CD2 PHE A 253      -2.563  13.619  -1.522  1.00 64.47           C  
ANISOU 1851  CD2 PHE A 253     6147   9078   9270   -344   -775   2534       C  
ATOM   1852  CE1 PHE A 253      -2.472  16.402  -1.388  1.00 64.49           C  
ANISOU 1852  CE1 PHE A 253     6229   9078   9195   -788  -1176   2478       C  
ATOM   1853  CE2 PHE A 253      -1.663  14.320  -2.313  1.00 65.69           C  
ANISOU 1853  CE2 PHE A 253     6089   9322   9547   -354   -787   2746       C  
ATOM   1854  CZ  PHE A 253      -1.621  15.712  -2.247  1.00 66.24           C  
ANISOU 1854  CZ  PHE A 253     6188   9395   9583   -586   -994   2720       C  
ATOM   1855  N   ASP A 254      -4.734  11.753   3.159  1.00 64.30           N  
ANISOU 1855  N   ASP A 254     6783   8869   8777   -625  -1082   2151       N  
ATOM   1856  CA  ASP A 254      -5.652  10.937   3.950  1.00 62.44           C  
ANISOU 1856  CA  ASP A 254     6740   8556   8426   -593  -1014   1993       C  
ATOM   1857  C   ASP A 254      -4.983  10.394   5.216  1.00 63.41           C  
ANISOU 1857  C   ASP A 254     6833   8738   8522   -673  -1173   2204       C  
ATOM   1858  O   ASP A 254      -3.796  10.628   5.456  1.00 64.19           O  
ANISOU 1858  O   ASP A 254     6744   8943   8701   -756  -1346   2485       O  
ATOM   1859  CB  ASP A 254      -6.233   9.793   3.091  1.00 61.63           C  
ANISOU 1859  CB  ASP A 254     6641   8386   8388   -358   -731   1891       C  
ATOM   1860  CG  ASP A 254      -5.167   8.809   2.584  1.00 64.19           C  
ANISOU 1860  CG  ASP A 254     6748   8765   8876   -174   -617   2157       C  
ATOM   1861  OD1 ASP A 254      -3.948   9.112   2.598  1.00 66.45           O  
ANISOU 1861  OD1 ASP A 254     6815   9165   9266   -202   -727   2437       O  
ATOM   1862  OD2 ASP A 254      -5.564   7.708   2.151  1.00 64.70           O1-
ANISOU 1862  OD2 ASP A 254     6866   8751   8967      7   -409   2097       O1-
ATOM   1863  N   TYR A 255      -5.777   9.698   6.025  1.00 62.85           N  
ANISOU 1863  N   TYR A 255     6940   8601   8336   -660  -1124   2080       N  
ATOM   1864  CA  TYR A 255      -5.285   8.893   7.129  1.00 64.31           C  
ANISOU 1864  CA  TYR A 255     7112   8826   8496   -686  -1218   2267       C  
ATOM   1865  C   TYR A 255      -5.543   7.425   6.829  1.00 63.05           C  
ANISOU 1865  C   TYR A 255     6922   8617   8416   -464   -979   2278       C  
ATOM   1866  O   TYR A 255      -6.507   7.086   6.132  1.00 62.09           O  
ANISOU 1866  O   TYR A 255     6898   8401   8291   -353   -773   2058       O  
ATOM   1867  CB  TYR A 255      -5.960   9.307   8.434  1.00 65.30           C  
ANISOU 1867  CB  TYR A 255     7505   8905   8400   -861  -1364   2132       C  
ATOM   1868  CG  TYR A 255      -5.389  10.577   9.029  1.00 67.79           C  
ANISOU 1868  CG  TYR A 255     7876   9260   8619  -1101  -1658   2202       C  
ATOM   1869  CD1 TYR A 255      -5.839  11.838   8.614  1.00 66.67           C  
ANISOU 1869  CD1 TYR A 255     7855   9066   8409  -1194  -1697   2016       C  
ATOM   1870  CD2 TYR A 255      -4.387  10.522  10.005  1.00 70.39           C  
ANISOU 1870  CD2 TYR A 255     8152   9672   8920  -1245  -1913   2464       C  
ATOM   1871  CE1 TYR A 255      -5.312  13.005   9.155  1.00 68.24           C  
ANISOU 1871  CE1 TYR A 255     8145   9273   8507  -1428  -1978   2076       C  
ATOM   1872  CE2 TYR A 255      -3.863  11.688  10.560  1.00 72.54           C  
ANISOU 1872  CE2 TYR A 255     8509   9963   9089  -1498  -2214   2530       C  
ATOM   1873  CZ  TYR A 255      -4.328  12.924  10.131  1.00 71.45           C  
ANISOU 1873  CZ  TYR A 255     8516   9752   8878  -1590  -2244   2330       C  
ATOM   1874  OH  TYR A 255      -3.799  14.076  10.677  1.00 74.00           O  
ANISOU 1874  OH  TYR A 255     8960  10067   9089  -1852  -2552   2395       O  
ATOM   1875  N   VAL A 256      -4.663   6.566   7.336  1.00 63.11           N  
ANISOU 1875  N   VAL A 256     6796   8685   8496   -407  -1017   2546       N  
ATOM   1876  CA  VAL A 256      -4.728   5.130   7.064  1.00 62.18           C  
ANISOU 1876  CA  VAL A 256     6655   8507   8461   -186   -797   2597       C  
ATOM   1877  C   VAL A 256      -4.440   4.321   8.310  1.00 63.62           C  
ANISOU 1877  C   VAL A 256     6863   8711   8595   -212   -889   2765       C  
ATOM   1878  O   VAL A 256      -3.675   4.755   9.174  1.00 65.60           O  
ANISOU 1878  O   VAL A 256     7044   9066   8815   -362  -1131   2962       O  
ATOM   1879  CB  VAL A 256      -3.764   4.663   5.926  1.00 62.62           C  
ANISOU 1879  CB  VAL A 256     6469   8602   8719     31   -645   2807       C  
ATOM   1880  CG1 VAL A 256      -4.172   5.242   4.574  1.00 60.23           C  
ANISOU 1880  CG1 VAL A 256     6176   8255   8453     97   -504   2622       C  
ATOM   1881  CG2 VAL A 256      -2.299   4.969   6.240  1.00 64.63           C  
ANISOU 1881  CG2 VAL A 256     6447   9022   9086    -12   -828   3181       C  
ATOM   1882  N   VAL A 257      -5.076   3.158   8.399  1.00 62.97           N  
ANISOU 1882  N   VAL A 257     6901   8522   8501    -82   -706   2686       N  
ATOM   1883  CA  VAL A 257      -4.621   2.081   9.285  1.00 64.71           C  
ANISOU 1883  CA  VAL A 257     7104   8752   8731    -24   -726   2899       C  
ATOM   1884  C   VAL A 257      -4.177   0.907   8.415  1.00 65.43           C  
ANISOU 1884  C   VAL A 257     7090   8782   8987    251   -488   3030       C  
ATOM   1885  O   VAL A 257      -4.499   0.859   7.215  1.00 64.46           O  
ANISOU 1885  O   VAL A 257     6982   8581   8926    377   -298   2891       O  
ATOM   1886  CB  VAL A 257      -5.692   1.633  10.320  1.00 64.50           C  
ANISOU 1886  CB  VAL A 257     7332   8639   8533   -111   -720   2734       C  
ATOM   1887  CG1 VAL A 257      -5.935   2.722  11.359  1.00 64.44           C  
ANISOU 1887  CG1 VAL A 257     7452   8691   8342   -358   -957   2662       C  
ATOM   1888  CG2 VAL A 257      -6.998   1.202   9.649  1.00 62.06           C  
ANISOU 1888  CG2 VAL A 257     7192   8183   8202    -37   -488   2443       C  
ATOM   1889  N   LYS A 258      -3.417  -0.012   9.006  1.00 67.05           N  
ANISOU 1889  N   LYS A 258     7204   9015   9254    349   -499   3304       N  
ATOM   1890  CA  LYS A 258      -3.144  -1.303   8.381  1.00 68.44           C  
ANISOU 1890  CA  LYS A 258     7359   9090   9551    630   -250   3413       C  
ATOM   1891  C   LYS A 258      -4.491  -2.030   8.288  1.00 67.22           C  
ANISOU 1891  C   LYS A 258     7496   8742   9300    647    -81   3117       C  
ATOM   1892  O   LYS A 258      -5.234  -2.091   9.277  1.00 66.53           O  
ANISOU 1892  O   LYS A 258     7567   8631   9081    493   -169   3008       O  
ATOM   1893  CB  LYS A 258      -2.112  -2.095   9.195  1.00 71.12           C  
ANISOU 1893  CB  LYS A 258     7551   9503   9965    719   -316   3778       C  
ATOM   1894  N   CYS A 259      -4.803  -2.546   7.098  1.00 67.07           N  
ANISOU 1894  N   CYS A 259     7553   8586   9341    823    153   2997       N  
ATOM   1895  CA  CYS A 259      -6.147  -3.060   6.773  1.00 66.06           C  
ANISOU 1895  CA  CYS A 259     7691   8275   9131    803    291   2699       C  
ATOM   1896  C   CYS A 259      -6.740  -4.051   7.772  1.00 66.80           C  
ANISOU 1896  C   CYS A 259     7954   8272   9152    762    301   2692       C  
ATOM   1897  O   CYS A 259      -7.947  -4.011   8.046  1.00 65.97           O  
ANISOU 1897  O   CYS A 259     8023   8100   8943    618    300   2462       O  
ATOM   1898  CB  CYS A 259      -6.182  -3.641   5.365  1.00 66.03           C  
ANISOU 1898  CB  CYS A 259     7763   8123   9200   1015    527   2628       C  
ATOM   1899  SG  CYS A 259      -6.166  -2.382   4.077  1.00 66.08           S  
ANISOU 1899  SG  CYS A 259     7678   8196   9230   1000    537   2487       S  
ATOM   1900  N   ASN A 260      -5.885  -4.918   8.313  1.00 68.76           N  
ANISOU 1900  N   ASN A 260     8138   8525   9463    894    315   2965       N  
ATOM   1901  CA  ASN A 260      -6.254  -5.870   9.363  1.00 70.40           C  
ANISOU 1901  CA  ASN A 260     8484   8656   9606    864    309   3016       C  
ATOM   1902  C   ASN A 260      -6.784  -5.226  10.653  1.00 70.52           C  
ANISOU 1902  C   ASN A 260     8541   8777   9475    610    105   2955       C  
ATOM   1903  O   ASN A 260      -7.627  -5.812  11.338  1.00 70.62           O  
ANISOU 1903  O   ASN A 260     8731   8702   9396    536    133   2870       O  
ATOM   1904  CB  ASN A 260      -5.078  -6.805   9.679  1.00 72.69           C  
ANISOU 1904  CB  ASN A 260     8663   8952  10001   1072    349   3359       C  
ATOM   1905  CG  ASN A 260      -3.910  -6.091  10.340  1.00 73.98           C  
ANISOU 1905  CG  ASN A 260     8554   9348  10206   1022    134   3642       C  
ATOM   1906  ND2 ASN A 260      -3.289  -5.169   9.620  1.00 73.87           N  
ANISOU 1906  ND2 ASN A 260     8343   9454  10268   1034     92   3687       N  
ATOM   1907  OD1 ASN A 260      -3.577  -6.366  11.488  1.00 75.90           O  
ANISOU 1907  OD1 ASN A 260     8769   9658  10408    961     -5   3827       O  
ATOM   1908  N   GLU A 261      -6.291  -4.026  10.969  1.00 71.09           N  
ANISOU 1908  N   GLU A 261     8469   9026   9515    480    -93   3005       N  
ATOM   1909  CA  GLU A 261      -6.683  -3.303  12.182  1.00 70.91           C  
ANISOU 1909  CA  GLU A 261     8519   9096   9326    249   -293   2955       C  
ATOM   1910  C   GLU A 261      -8.059  -2.667  12.041  1.00 68.69           C  
ANISOU 1910  C   GLU A 261     8409   8760   8927    110   -251   2622       C  
ATOM   1911  O   GLU A 261      -8.687  -2.332  13.048  1.00 69.18           O  
ANISOU 1911  O   GLU A 261     8605   8849   8831    -45   -338   2544       O  
ATOM   1912  CB  GLU A 261      -5.645  -2.239  12.554  1.00 73.14           C  
ANISOU 1912  CB  GLU A 261     8621   9564   9605    142   -541   3130       C  
ATOM   1913  CG  GLU A 261      -4.263  -2.792  12.892  1.00 77.40           C  
ANISOU 1913  CG  GLU A 261     8953  10194  10258    250   -625   3511       C  
ATOM   1914  CD  GLU A 261      -3.201  -1.718  13.117  1.00 79.65           C  
ANISOU 1914  CD  GLU A 261     9028  10668  10566    123   -888   3710       C  
ATOM   1915  OE1 GLU A 261      -3.260  -0.632  12.489  1.00 78.62           O  
ANISOU 1915  OE1 GLU A 261     8850  10582  10440     35   -937   3582       O  
ATOM   1916  OE2 GLU A 261      -2.284  -1.977  13.925  1.00 82.36           O1-
ANISOU 1916  OE2 GLU A 261     9249  11115  10927    103  -1057   4015       O1-
ATOM   1917  N   GLY A 262      -8.516  -2.520  10.793  1.00 66.57           N  
ANISOU 1917  N   GLY A 262     8140   8419   8731    176   -109   2444       N  
ATOM   1918  CA  GLY A 262      -9.799  -1.894  10.453  1.00 63.91           C  
ANISOU 1918  CA  GLY A 262     7925   8041   8317     67    -58   2149       C  
ATOM   1919  C   GLY A 262     -11.046  -2.316  11.225  1.00 64.22           C  
ANISOU 1919  C   GLY A 262     8150   8009   8239    -31     -3   2018       C  
ATOM   1920  O   GLY A 262     -11.679  -1.471  11.862  1.00 64.24           O  
ANISOU 1920  O   GLY A 262     8224   8072   8109   -172    -76   1904       O  
ATOM   1921  N   PRO A 263     -11.422  -3.615  11.181  1.00 65.06           N  
ANISOU 1921  N   PRO A 263     8348   7981   8389     45    136   2042       N  
ATOM   1922  CA  PRO A 263     -12.624  -4.041  11.922  1.00 65.01           C  
ANISOU 1922  CA  PRO A 263     8500   7917   8285    -60    194   1944       C  
ATOM   1923  C   PRO A 263     -12.529  -3.873  13.452  1.00 67.67           C  
ANISOU 1923  C   PRO A 263     8892   8343   8474   -158     77   2053       C  
ATOM   1924  O   PRO A 263     -13.563  -3.746  14.121  1.00 68.52           O  
ANISOU 1924  O   PRO A 263     9117   8451   8466   -263    112   1951       O  
ATOM   1925  CB  PRO A 263     -12.752  -5.520  11.554  1.00 65.56           C  
ANISOU 1925  CB  PRO A 263     8649   7813   8444     45    339   2000       C  
ATOM   1926  CG  PRO A 263     -12.033  -5.652  10.254  1.00 65.27           C  
ANISOU 1926  CG  PRO A 263     8540   7719   8538    201    401   2015       C  
ATOM   1927  CD  PRO A 263     -10.870  -4.721  10.374  1.00 65.08           C  
ANISOU 1927  CD  PRO A 263     8337   7861   8527    229    264   2144       C  
ATOM   1928  N   THR A 264     -11.301  -3.857  13.982  1.00 69.34           N  
ANISOU 1928  N   THR A 264     9021   8637   8687   -122    -58   2270       N  
ATOM   1929  CA  THR A 264     -11.040  -3.673  15.425  1.00 69.86           C  
ANISOU 1929  CA  THR A 264     9156   8791   8597   -222   -207   2396       C  
ATOM   1930  C   THR A 264     -11.083  -2.195  15.877  1.00 68.20           C  
ANISOU 1930  C   THR A 264     8979   8696   8236   -368   -367   2303       C  
ATOM   1931  O   THR A 264     -10.972  -1.906  17.072  1.00 68.77           O  
ANISOU 1931  O   THR A 264     9161   8830   8138   -469   -498   2374       O  
ATOM   1932  CB  THR A 264      -9.692  -4.319  15.874  1.00 72.27           C  
ANISOU 1932  CB  THR A 264     9358   9139   8963   -136   -313   2702       C  
ATOM   1933  CG2 THR A 264      -9.489  -5.712  15.260  1.00 73.33           C  
ANISOU 1933  CG2 THR A 264     9466   9137   9258     48   -141   2802       C  
ATOM   1934  OG1 THR A 264      -8.587  -3.473  15.521  1.00 72.08           O  
ANISOU 1934  OG1 THR A 264     9154   9234   8996   -137   -473   2810       O  
ATOM   1935  N   LEU A 265     -11.230  -1.269  14.928  1.00 65.91           N  
ANISOU 1935  N   LEU A 265     8620   8426   7997   -378   -361   2149       N  
ATOM   1936  CA  LEU A 265     -11.305   0.162  15.244  1.00 65.22           C  
ANISOU 1936  CA  LEU A 265     8589   8421   7772   -508   -501   2046       C  
ATOM   1937  C   LEU A 265     -12.588   0.503  16.005  1.00 65.34           C  
ANISOU 1937  C   LEU A 265     8815   8410   7599   -592   -426   1874       C  
ATOM   1938  O   LEU A 265     -13.657  -0.007  15.663  1.00 65.55           O  
ANISOU 1938  O   LEU A 265     8873   8365   7667   -553   -235   1752       O  
ATOM   1939  CB  LEU A 265     -11.167   1.029  13.984  1.00 62.73           C  
ANISOU 1939  CB  LEU A 265     8147   8121   7564   -485   -497   1930       C  
ATOM   1940  CG  LEU A 265      -9.777   1.163  13.342  1.00 62.94           C  
ANISOU 1940  CG  LEU A 265     7960   8213   7739   -429   -608   2115       C  
ATOM   1941  CD1 LEU A 265      -9.844   2.061  12.122  1.00 60.75           C  
ANISOU 1941  CD1 LEU A 265     7592   7943   7545   -414   -577   1975       C  
ATOM   1942  CD2 LEU A 265      -8.731   1.703  14.307  1.00 65.30           C  
ANISOU 1942  CD2 LEU A 265     8237   8621   7950   -546   -869   2315       C  
ATOM   1943  N   PRO A 266     -12.485   1.354  17.049  1.00 66.56           N  
ANISOU 1943  N   PRO A 266     9124   8619   7546   -709   -575   1878       N  
ATOM   1944  CA  PRO A 266     -13.648   1.692  17.879  1.00 66.18           C  
ANISOU 1944  CA  PRO A 266     9300   8548   7296   -761   -481   1740       C  
ATOM   1945  C   PRO A 266     -14.701   2.529  17.149  1.00 64.83           C  
ANISOU 1945  C   PRO A 266     9144   8354   7133   -748   -347   1505       C  
ATOM   1946  O   PRO A 266     -14.433   3.089  16.078  1.00 63.86           O  
ANISOU 1946  O   PRO A 266     8887   8239   7136   -727   -373   1436       O  
ATOM   1947  CB  PRO A 266     -13.033   2.511  19.012  1.00 67.94           C  
ANISOU 1947  CB  PRO A 266     9703   8821   7289   -882   -706   1808       C  
ATOM   1948  CG  PRO A 266     -11.814   3.114  18.411  1.00 67.70           C  
ANISOU 1948  CG  PRO A 266     9515   8845   7360   -924   -916   1896       C  
ATOM   1949  CD  PRO A 266     -11.269   2.052  17.515  1.00 67.58           C  
ANISOU 1949  CD  PRO A 266     9240   8829   7606   -802   -843   2023       C  
ATOM   1950  N   ASP A 267     -15.889   2.607  17.738  1.00 64.84           N  
ANISOU 1950  N   ASP A 267     9300   8333   7002   -750   -195   1403       N  
ATOM   1951  CA  ASP A 267     -16.959   3.443  17.214  1.00 63.53           C  
ANISOU 1951  CA  ASP A 267     9154   8156   6825   -729    -61   1207       C  
ATOM   1952  C   ASP A 267     -16.675   4.914  17.488  1.00 63.68           C  
ANISOU 1952  C   ASP A 267     9323   8194   6679   -786   -194   1123       C  
ATOM   1953  O   ASP A 267     -16.183   5.272  18.566  1.00 64.90           O  
ANISOU 1953  O   ASP A 267     9676   8357   6627   -858   -333   1186       O  
ATOM   1954  CB  ASP A 267     -18.308   3.048  17.831  1.00 64.27           C  
ANISOU 1954  CB  ASP A 267     9350   8234   6835   -701    157   1166       C  
ATOM   1955  CG  ASP A 267     -18.695   1.593  17.556  1.00 64.22           C  
ANISOU 1955  CG  ASP A 267     9216   8190   6993   -671    284   1248       C  
ATOM   1956  OD1 ASP A 267     -18.058   0.912  16.705  1.00 63.40           O  
ANISOU 1956  OD1 ASP A 267     8956   8054   7076   -648    236   1301       O  
ATOM   1957  OD2 ASP A 267     -19.662   1.135  18.201  1.00 64.89           O1-
ANISOU 1957  OD2 ASP A 267     9374   8269   7012   -668    442   1266       O1-
ATOM   1958  N   ILE A 268     -16.978   5.751  16.498  1.00 62.30           N  
ANISOU 1958  N   ILE A 268     9068   8014   6586   -761   -162    984       N  
ATOM   1959  CA  ILE A 268     -16.893   7.204  16.642  1.00 62.42           C  
ANISOU 1959  CA  ILE A 268     9242   8020   6451   -806   -258    879       C  
ATOM   1960  C   ILE A 268     -18.301   7.790  16.707  1.00 62.14           C  
ANISOU 1960  C   ILE A 268     9320   7961   6329   -734    -42    723       C  
ATOM   1961  O   ILE A 268     -19.140   7.516  15.842  1.00 60.33           O  
ANISOU 1961  O   ILE A 268     8922   7738   6261   -662    123    658       O  
ATOM   1962  CB  ILE A 268     -16.037   7.867  15.534  1.00 62.00           C  
ANISOU 1962  CB  ILE A 268     9032   7982   6543   -834   -405    863       C  
ATOM   1963  CG1 ILE A 268     -14.588   7.375  15.626  1.00 63.42           C  
ANISOU 1963  CG1 ILE A 268     9101   8202   6794   -898   -617   1059       C  
ATOM   1964  CG2 ILE A 268     -16.072   9.395  15.642  1.00 62.17           C  
ANISOU 1964  CG2 ILE A 268     9239   7970   6410   -886   -492    744       C  
ATOM   1965  CD1 ILE A 268     -13.778   7.569  14.363  1.00 63.06           C  
ANISOU 1965  CD1 ILE A 268     8814   8186   6960   -884   -694   1094       C  
ATOM   1966  N   SER A 269     -18.540   8.587  17.748  1.00 63.76           N  
ANISOU 1966  N   SER A 269     9820   8135   6270   -752    -49    679       N  
ATOM   1967  CA  SER A 269     -19.846   9.179  18.004  1.00 64.53           C  
ANISOU 1967  CA  SER A 269    10057   8208   6251   -655    177    561       C  
ATOM   1968  C   SER A 269     -19.850  10.701  17.947  1.00 65.86           C  
ANISOU 1968  C   SER A 269    10428   8318   6274   -652    124    429       C  
ATOM   1969  O   SER A 269     -18.911  11.353  18.416  1.00 67.52           O  
ANISOU 1969  O   SER A 269    10836   8487   6331   -758   -101    440       O  
ATOM   1970  CB  SER A 269     -20.376   8.699  19.347  1.00 65.72           C  
ANISOU 1970  CB  SER A 269    10421   8355   6194   -629    301    624       C  
ATOM   1971  OG  SER A 269     -20.780   7.352  19.235  1.00 65.44           O  
ANISOU 1971  OG  SER A 269    10181   8363   6320   -606    425    723       O  
ATOM   1972  N   PHE A 270     -20.922  11.251  17.376  1.00 65.38           N  
ANISOU 1972  N   PHE A 270    10319   8255   6265   -538    322    318       N  
ATOM   1973  CA  PHE A 270     -21.111  12.699  17.270  1.00 65.95           C  
ANISOU 1973  CA  PHE A 270    10592   8257   6207   -501    319    188       C  
ATOM   1974  C   PHE A 270     -22.364  13.094  18.047  1.00 67.19           C  
ANISOU 1974  C   PHE A 270    10970   8384   6175   -354    591    138       C  
ATOM   1975  O   PHE A 270     -23.470  12.654  17.727  1.00 66.08           O  
ANISOU 1975  O   PHE A 270    10640   8304   6160   -240    831    152       O  
ATOM   1976  CB  PHE A 270     -21.192  13.140  15.794  1.00 63.48           C  
ANISOU 1976  CB  PHE A 270    10023   7963   6131   -475    312    114       C  
ATOM   1977  CG  PHE A 270     -20.040  12.658  14.951  1.00 62.15           C  
ANISOU 1977  CG  PHE A 270     9617   7832   6164   -584     99    181       C  
ATOM   1978  CD1 PHE A 270     -20.109  11.429  14.277  1.00 61.42           C  
ANISOU 1978  CD1 PHE A 270     9226   7805   6302   -572    153    253       C  
ATOM   1979  CD2 PHE A 270     -18.879  13.426  14.826  1.00 62.76           C  
ANISOU 1979  CD2 PHE A 270     9773   7872   6198   -699   -152    185       C  
ATOM   1980  CE1 PHE A 270     -19.040  10.976  13.502  1.00 60.53           C  
ANISOU 1980  CE1 PHE A 270     8915   7720   6364   -638    -10    324       C  
ATOM   1981  CE2 PHE A 270     -17.807  12.982  14.052  1.00 61.86           C  
ANISOU 1981  CE2 PHE A 270     9419   7806   6277   -777   -322    276       C  
ATOM   1982  CZ  PHE A 270     -17.889  11.754  13.390  1.00 61.30           C  
ANISOU 1982  CZ  PHE A 270     9065   7799   6426   -731   -237    344       C  
ATOM   1983  N   HIS A 271     -22.168  13.903  19.084  1.00 70.61           N  
ANISOU 1983  N   HIS A 271    11810   8722   6296   -361    547     95       N  
ATOM   1984  CA  HIS A 271     -23.254  14.334  19.969  1.00 74.28           C  
ANISOU 1984  CA  HIS A 271    12554   9140   6529   -199    818     58       C  
ATOM   1985  C   HIS A 271     -23.971  15.525  19.346  1.00 73.60           C  
ANISOU 1985  C   HIS A 271    12515   9000   6450    -59    959    -65       C  
ATOM   1986  O   HIS A 271     -23.481  16.663  19.391  1.00 74.22           O  
ANISOU 1986  O   HIS A 271    12869   8958   6369    -94    824   -164       O  
ATOM   1987  CB  HIS A 271     -22.714  14.664  21.362  1.00 78.70           C  
ANISOU 1987  CB  HIS A 271    13582   9598   6720   -261    710     62       C  
ATOM   1988  CG  HIS A 271     -23.769  14.771  22.417  1.00 83.62           C  
ANISOU 1988  CG  HIS A 271    14494  10187   7092    -85   1015     61       C  
ATOM   1989  CD2 HIS A 271     -24.267  15.847  23.075  1.00 86.90           C  
ANISOU 1989  CD2 HIS A 271    15335  10475   7208     46   1161    -32       C  
ATOM   1990  ND1 HIS A 271     -24.422  13.672  22.931  1.00 84.93           N  
ANISOU 1990  ND1 HIS A 271    14533  10446   7290    -19   1220    182       N  
ATOM   1991  CE1 HIS A 271     -25.284  14.065  23.854  1.00 88.25           C  
ANISOU 1991  CE1 HIS A 271    15265  10815   7449    151   1490    172       C  
ATOM   1992  NE2 HIS A 271     -25.208  15.380  23.961  1.00 89.24           N  
ANISOU 1992  NE2 HIS A 271    15740  10802   7362    205   1467     38       N  
ATOM   1993  N   LEU A 272     -25.123  15.237  18.743  1.00 72.17           N  
ANISOU 1993  N   LEU A 272    12053   8906   6462     87   1218    -43       N  
ATOM   1994  CA  LEU A 272     -25.874  16.220  17.970  1.00 71.62           C  
ANISOU 1994  CA  LEU A 272    11932   8816   6463    230   1360   -129       C  
ATOM   1995  C   LEU A 272     -27.311  16.290  18.443  1.00 74.08           C  
ANISOU 1995  C   LEU A 272    12271   9163   6713    458   1733    -84       C  
ATOM   1996  O   LEU A 272     -28.034  15.288  18.420  1.00 74.24           O  
ANISOU 1996  O   LEU A 272    12014   9306   6887    491   1894     33       O  
ATOM   1997  CB  LEU A 272     -25.832  15.892  16.472  1.00 67.79           C  
ANISOU 1997  CB  LEU A 272    11006   8422   6327    176   1276   -127       C  
ATOM   1998  CG  LEU A 272     -24.497  15.797  15.728  1.00 65.70           C  
ANISOU 1998  CG  LEU A 272    10627   8146   6187    -16    952   -147       C  
ATOM   1999  CD1 LEU A 272     -24.729  15.170  14.364  1.00 63.15           C  
ANISOU 1999  CD1 LEU A 272     9873   7924   6194    -31    951   -122       C  
ATOM   2000  CD2 LEU A 272     -23.818  17.153  15.588  1.00 65.89           C  
ANISOU 2000  CD2 LEU A 272    10907   8048   6079    -54    785   -256       C  
ATOM   2001  N   GLY A 273     -27.708  17.484  18.875  1.00 76.81           N  
ANISOU 2001  N   GLY A 273    12958   9394   6829    616   1871   -165       N  
ATOM   2002  CA  GLY A 273     -29.051  17.743  19.388  1.00 80.97           C  
ANISOU 2002  CA  GLY A 273    13558   9940   7266    876   2256   -112       C  
ATOM   2003  C   GLY A 273     -29.476  16.816  20.513  1.00 83.84           C  
ANISOU 2003  C   GLY A 273    13985  10363   7504    916   2438     14       C  
ATOM   2004  O   GLY A 273     -30.633  16.388  20.557  1.00 85.99           O  
ANISOU 2004  O   GLY A 273    14034  10750   7886   1070   2736    137       O  
ATOM   2005  N   GLY A 274     -28.535  16.493  21.405  1.00 84.41           N  
ANISOU 2005  N   GLY A 274    14344  10366   7361    770   2249      2       N  
ATOM   2006  CA  GLY A 274     -28.797  15.620  22.553  1.00 86.98           C  
ANISOU 2006  CA  GLY A 274    14780  10733   7532    791   2392    119       C  
ATOM   2007  C   GLY A 274     -28.725  14.122  22.297  1.00 85.37           C  
ANISOU 2007  C   GLY A 274    14169  10678   7589    649   2329    256       C  
ATOM   2008  O   GLY A 274     -28.781  13.335  23.243  1.00 86.56           O  
ANISOU 2008  O   GLY A 274    14414  10855   7616    634   2403    360       O  
ATOM   2009  N   LYS A 275     -28.613  13.731  21.025  1.00 83.63           N  
ANISOU 2009  N   LYS A 275    13522  10539   7712    550   2199    258       N  
ATOM   2010  CA  LYS A 275     -28.472  12.324  20.632  1.00 81.81           C  
ANISOU 2010  CA  LYS A 275    12925  10419   7737    406   2113    372       C  
ATOM   2011  C   LYS A 275     -27.048  11.994  20.197  1.00 78.98           C  
ANISOU 2011  C   LYS A 275    12527  10025   7453    191   1746    326       C  
ATOM   2012  O   LYS A 275     -26.313  12.856  19.706  1.00 77.38           O  
ANISOU 2012  O   LYS A 275    12418   9751   7229    140   1549    212       O  
ATOM   2013  CB  LYS A 275     -29.478  11.953  19.535  1.00 82.05           C  
ANISOU 2013  CB  LYS A 275    12507  10566   8099    454   2256    434       C  
ATOM   2014  CG  LYS A 275     -30.869  11.646  20.071  1.00 86.32           C  
ANISOU 2014  CG  LYS A 275    12958  11199   8642    614   2612    579       C  
ATOM   2015  CD  LYS A 275     -31.863  11.313  18.967  1.00 87.58           C  
ANISOU 2015  CD  LYS A 275    12662  11479   9133    631   2713    663       C  
ATOM   2016  CE  LYS A 275     -33.250  11.045  19.543  1.00 91.96           C  
ANISOU 2016  CE  LYS A 275    13100  12140   9698    788   3070    846       C  
ATOM   2017  NZ  LYS A 275     -34.254  10.714  18.490  1.00 92.40           N1+
ANISOU 2017  NZ  LYS A 275    12698  12326  10084    779   3144    957       N1+
ATOM   2018  N   GLU A 276     -26.666  10.736  20.396  1.00 78.27           N  
ANISOU 2018  N   GLU A 276    12297   9985   7455     73   1662    435       N  
ATOM   2019  CA  GLU A 276     -25.338  10.258  20.042  1.00 76.73           C  
ANISOU 2019  CA  GLU A 276    12034   9771   7346   -106   1347    436       C  
ATOM   2020  C   GLU A 276     -25.398   9.523  18.693  1.00 72.89           C  
ANISOU 2020  C   GLU A 276    11129   9351   7215   -163   1299    457       C  
ATOM   2021  O   GLU A 276     -25.933   8.411  18.600  1.00 72.24           O  
ANISOU 2021  O   GLU A 276    10838   9326   7283   -177   1403    560       O  
ATOM   2022  CB  GLU A 276     -24.791   9.369  21.170  1.00 79.62           C  
ANISOU 2022  CB  GLU A 276    12557  10133   7562   -185   1279    550       C  
ATOM   2023  CG  GLU A 276     -23.292   9.492  21.428  1.00 81.53           C  
ANISOU 2023  CG  GLU A 276    12952  10320   7703   -335    946    546       C  
ATOM   2024  CD  GLU A 276     -22.881  10.784  22.135  1.00 84.49           C  
ANISOU 2024  CD  GLU A 276    13745  10595   7760   -340    845    451       C  
ATOM   2025  OE1 GLU A 276     -23.463  11.121  23.190  1.00 86.80           O  
ANISOU 2025  OE1 GLU A 276    14359  10842   7776   -248   1012    443       O  
ATOM   2026  OE2 GLU A 276     -21.947  11.457  21.645  1.00 85.08           O1-
ANISOU 2026  OE2 GLU A 276    13845  10626   7853   -441    594    388       O1-
ATOM   2027  N   TYR A 277     -24.876  10.180  17.653  1.00 69.99           N  
ANISOU 2027  N   TYR A 277    10667   8961   6962   -196   1144    359       N  
ATOM   2028  CA  TYR A 277     -24.825   9.643  16.286  1.00 66.54           C  
ANISOU 2028  CA  TYR A 277     9888   8565   6828   -244   1080    357       C  
ATOM   2029  C   TYR A 277     -23.542   8.859  16.056  1.00 64.78           C  
ANISOU 2029  C   TYR A 277     9592   8330   6692   -371    848    411       C  
ATOM   2030  O   TYR A 277     -22.462   9.434  15.881  1.00 63.82           O  
ANISOU 2030  O   TYR A 277     9544   8173   6529   -432    641    374       O  
ATOM   2031  CB  TYR A 277     -24.946  10.771  15.262  1.00 65.72           C  
ANISOU 2031  CB  TYR A 277     9725   8448   6798   -197   1053    236       C  
ATOM   2032  CG  TYR A 277     -26.342  11.302  15.098  1.00 66.02           C  
ANISOU 2032  CG  TYR A 277     9705   8523   6854    -57   1299    215       C  
ATOM   2033  CD1 TYR A 277     -26.875  12.214  16.011  1.00 67.66           C  
ANISOU 2033  CD1 TYR A 277    10184   8694   6827     70   1458    185       C  
ATOM   2034  CD2 TYR A 277     -27.132  10.902  14.021  1.00 64.70           C  
ANISOU 2034  CD2 TYR A 277     9224   8423   6935    -45   1373    236       C  
ATOM   2035  CE1 TYR A 277     -28.163  12.704  15.859  1.00 68.97           C  
ANISOU 2035  CE1 TYR A 277    10277   8904   7024    228   1707    195       C  
ATOM   2036  CE2 TYR A 277     -28.419  11.388  13.859  1.00 65.50           C  
ANISOU 2036  CE2 TYR A 277     9236   8577   7072     83   1590    251       C  
ATOM   2037  CZ  TYR A 277     -28.929  12.290  14.777  1.00 67.76           C  
ANISOU 2037  CZ  TYR A 277     9764   8840   7142    231   1767    238       C  
ATOM   2038  OH  TYR A 277     -30.203  12.784  14.628  1.00 69.81           O  
ANISOU 2038  OH  TYR A 277     9919   9158   7446    387   2005    279       O  
ATOM   2039  N   THR A 278     -23.682   7.539  16.047  1.00 64.69           N  
ANISOU 2039  N   THR A 278     9428   8343   6806   -408    889    515       N  
ATOM   2040  CA  THR A 278     -22.548   6.625  16.131  1.00 64.64           C  
ANISOU 2040  CA  THR A 278     9389   8319   6850   -495    717    605       C  
ATOM   2041  C   THR A 278     -22.226   6.025  14.771  1.00 63.04           C  
ANISOU 2041  C   THR A 278     8931   8112   6907   -522    649    600       C  
ATOM   2042  O   THR A 278     -23.117   5.568  14.057  1.00 62.66           O  
ANISOU 2042  O   THR A 278     8720   8074   7013   -506    769    586       O  
ATOM   2043  CB  THR A 278     -22.834   5.498  17.152  1.00 65.96           C  
ANISOU 2043  CB  THR A 278     9612   8493   6955   -510    809    736       C  
ATOM   2044  CG2 THR A 278     -21.597   4.648  17.423  1.00 65.90           C  
ANISOU 2044  CG2 THR A 278     9610   8462   6964   -582    629    848       C  
ATOM   2045  OG1 THR A 278     -23.289   6.074  18.380  1.00 68.46           O  
ANISOU 2045  OG1 THR A 278    10184   8812   7013   -464    912    737       O  
ATOM   2046  N   LEU A 279     -20.944   6.053  14.423  1.00 62.79           N  
ANISOU 2046  N   LEU A 279     8879   8064   6916   -564    456    623       N  
ATOM   2047  CA  LEU A 279     -20.437   5.332  13.272  1.00 61.03           C  
ANISOU 2047  CA  LEU A 279     8456   7821   6909   -569    400    645       C  
ATOM   2048  C   LEU A 279     -19.516   4.209  13.732  1.00 61.48           C  
ANISOU 2048  C   LEU A 279     8513   7860   6988   -596    318    795       C  
ATOM   2049  O   LEU A 279     -18.608   4.430  14.539  1.00 62.54           O  
ANISOU 2049  O   LEU A 279     8754   8009   7000   -630    183    873       O  
ATOM   2050  CB  LEU A 279     -19.688   6.275  12.329  1.00 60.25           C  
ANISOU 2050  CB  LEU A 279     8297   7728   6867   -567    271    575       C  
ATOM   2051  CG  LEU A 279     -20.319   7.537  11.723  1.00 60.46           C  
ANISOU 2051  CG  LEU A 279     8325   7766   6882   -536    310    432       C  
ATOM   2052  CD1 LEU A 279     -19.513   7.907  10.497  1.00 58.58           C  
ANISOU 2052  CD1 LEU A 279     7958   7525   6776   -537    196    403       C  
ATOM   2053  CD2 LEU A 279     -21.785   7.409  11.329  1.00 60.51           C  
ANISOU 2053  CD2 LEU A 279     8252   7783   6954   -491    498    370       C  
ATOM   2054  N   THR A 280     -19.767   3.005  13.229  1.00 60.90           N  
ANISOU 2054  N   THR A 280     8330   7744   7064   -584    394    843       N  
ATOM   2055  CA  THR A 280     -18.852   1.876  13.424  1.00 61.36           C  
ANISOU 2055  CA  THR A 280     8369   7763   7179   -579    332    988       C  
ATOM   2056  C   THR A 280     -17.708   1.992  12.417  1.00 59.70           C  
ANISOU 2056  C   THR A 280     8044   7544   7092   -540    218   1007       C  
ATOM   2057  O   THR A 280     -17.799   2.765  11.460  1.00 56.89           O  
ANISOU 2057  O   THR A 280     7619   7201   6796   -526    208    897       O  
ATOM   2058  CB  THR A 280     -19.552   0.509  13.258  1.00 62.05           C  
ANISOU 2058  CB  THR A 280     8422   7780   7371   -581    460   1035       C  
ATOM   2059  CG2 THR A 280     -20.666   0.329  14.299  1.00 63.19           C  
ANISOU 2059  CG2 THR A 280     8656   7946   7406   -620    588   1055       C  
ATOM   2060  OG1 THR A 280     -20.097   0.403  11.936  1.00 62.44           O  
ANISOU 2060  OG1 THR A 280     8363   7786   7574   -572    517    935       O  
ATOM   2061  N   SER A 281     -16.637   1.230  12.640  1.00 60.04           N  
ANISOU 2061  N   SER A 281     8063   7572   7175   -512    142   1163       N  
ATOM   2062  CA  SER A 281     -15.521   1.150  11.698  1.00 60.00           C  
ANISOU 2062  CA  SER A 281     7930   7560   7304   -447     70   1225       C  
ATOM   2063  C   SER A 281     -15.988   0.860  10.259  1.00 58.61           C  
ANISOU 2063  C   SER A 281     7677   7314   7276   -389    179   1115       C  
ATOM   2064  O   SER A 281     -15.487   1.462   9.310  1.00 57.59           O  
ANISOU 2064  O   SER A 281     7461   7202   7215   -350    140   1077       O  
ATOM   2065  CB  SER A 281     -14.490   0.121  12.166  1.00 61.40           C  
ANISOU 2065  CB  SER A 281     8087   7722   7521   -396     21   1437       C  
ATOM   2066  OG  SER A 281     -15.055  -1.167  12.272  1.00 62.21           O  
ANISOU 2066  OG  SER A 281     8241   7726   7667   -366    150   1467       O  
ATOM   2067  N   ALA A 282     -16.983  -0.020  10.126  1.00 57.84           N  
ANISOU 2067  N   ALA A 282     7624   7136   7215   -400    304   1070       N  
ATOM   2068  CA  ALA A 282     -17.622  -0.339   8.850  1.00 56.78           C  
ANISOU 2068  CA  ALA A 282     7459   6920   7192   -381    389    958       C  
ATOM   2069  C   ALA A 282     -18.188   0.885   8.133  1.00 55.88           C  
ANISOU 2069  C   ALA A 282     7292   6865   7075   -408    379    801       C  
ATOM   2070  O   ALA A 282     -18.216   0.923   6.899  1.00 54.44           O  
ANISOU 2070  O   ALA A 282     7066   6638   6980   -372    397    726       O  
ATOM   2071  CB  ALA A 282     -18.710  -1.376   9.055  1.00 57.60           C  
ANISOU 2071  CB  ALA A 282     7631   6938   7313   -438    492    952       C  
ATOM   2072  N   ASP A 283     -18.630   1.873   8.912  1.00 55.78           N  
ANISOU 2072  N   ASP A 283     7305   6940   6947   -460    356    756       N  
ATOM   2073  CA  ASP A 283     -19.132   3.137   8.378  1.00 53.52           C  
ANISOU 2073  CA  ASP A 283     6984   6707   6642   -471    348    621       C  
ATOM   2074  C   ASP A 283     -18.020   4.093   7.930  1.00 51.83           C  
ANISOU 2074  C   ASP A 283     6727   6536   6431   -440    230    621       C  
ATOM   2075  O   ASP A 283     -18.285   4.986   7.126  1.00 50.78           O  
ANISOU 2075  O   ASP A 283     6550   6423   6322   -434    224    515       O  
ATOM   2076  CB  ASP A 283     -20.065   3.835   9.389  1.00 54.92           C  
ANISOU 2076  CB  ASP A 283     7236   6944   6686   -514    396    578       C  
ATOM   2077  CG  ASP A 283     -21.226   2.945   9.844  1.00 57.05           C  
ANISOU 2077  CG  ASP A 283     7519   7191   6964   -550    526    604       C  
ATOM   2078  OD1 ASP A 283     -21.897   2.349   8.977  1.00 57.79           O  
ANISOU 2078  OD1 ASP A 283     7541   7239   7178   -570    581    572       O  
ATOM   2079  OD2 ASP A 283     -21.481   2.848  11.072  1.00 57.90           O1-
ANISOU 2079  OD2 ASP A 283     7719   7326   6951   -568    567    666       O1-
ATOM   2080  N   TYR A 284     -16.791   3.920   8.424  1.00 51.30           N  
ANISOU 2080  N   TYR A 284     6654   6487   6347   -428    131    758       N  
ATOM   2081  CA  TYR A 284     -15.724   4.907   8.126  1.00 51.29           C  
ANISOU 2081  CA  TYR A 284     6596   6542   6349   -427     -0    791       C  
ATOM   2082  C   TYR A 284     -14.380   4.374   7.576  1.00 51.37           C  
ANISOU 2082  C   TYR A 284     6489   6553   6475   -354    -49    945       C  
ATOM   2083  O   TYR A 284     -13.547   5.159   7.115  1.00 51.11           O  
ANISOU 2083  O   TYR A 284     6372   6572   6476   -352   -141    986       O  
ATOM   2084  CB  TYR A 284     -15.524   5.914   9.291  1.00 51.23           C  
ANISOU 2084  CB  TYR A 284     6697   6593   6175   -515   -123    803       C  
ATOM   2085  CG  TYR A 284     -14.855   5.371  10.535  1.00 52.23           C  
ANISOU 2085  CG  TYR A 284     6888   6740   6217   -555   -211    964       C  
ATOM   2086  CD1 TYR A 284     -13.464   5.243  10.612  1.00 53.35           C  
ANISOU 2086  CD1 TYR A 284     6940   6923   6408   -559   -355   1145       C  
ATOM   2087  CD2 TYR A 284     -15.610   5.009  11.651  1.00 53.73           C  
ANISOU 2087  CD2 TYR A 284     7221   6916   6276   -587   -152    955       C  
ATOM   2088  CE1 TYR A 284     -12.845   4.750  11.757  1.00 55.11           C  
ANISOU 2088  CE1 TYR A 284     7215   7172   6553   -601   -456   1310       C  
ATOM   2089  CE2 TYR A 284     -15.003   4.509  12.803  1.00 55.28           C  
ANISOU 2089  CE2 TYR A 284     7493   7130   6380   -626   -240   1107       C  
ATOM   2090  CZ  TYR A 284     -13.621   4.386  12.848  1.00 56.06           C  
ANISOU 2090  CZ  TYR A 284     7501   7268   6529   -637   -403   1282       C  
ATOM   2091  OH  TYR A 284     -13.009   3.905  13.981  1.00 57.87           O  
ANISOU 2091  OH  TYR A 284     7796   7524   6668   -681   -510   1450       O  
ATOM   2092  N   VAL A 285     -14.181   3.058   7.624  1.00 51.81           N  
ANISOU 2092  N   VAL A 285     6541   6550   6594   -287     23   1045       N  
ATOM   2093  CA  VAL A 285     -13.010   2.414   7.015  1.00 51.96           C  
ANISOU 2093  CA  VAL A 285     6456   6553   6733   -173     28   1200       C  
ATOM   2094  C   VAL A 285     -13.393   1.956   5.609  1.00 51.38           C  
ANISOU 2094  C   VAL A 285     6379   6384   6756    -79    164   1099       C  
ATOM   2095  O   VAL A 285     -14.435   1.338   5.424  1.00 50.53           O  
ANISOU 2095  O   VAL A 285     6366   6188   6642    -98    257    989       O  
ATOM   2096  CB  VAL A 285     -12.498   1.194   7.833  1.00 53.57           C  
ANISOU 2096  CB  VAL A 285     6681   6725   6946   -126     39   1383       C  
ATOM   2097  CG1 VAL A 285     -11.244   0.594   7.207  1.00 54.77           C  
ANISOU 2097  CG1 VAL A 285     6715   6868   7227     25     66   1568       C  
ATOM   2098  CG2 VAL A 285     -12.222   1.558   9.288  1.00 54.13           C  
ANISOU 2098  CG2 VAL A 285     6791   6880   6894   -233   -104   1480       C  
ATOM   2099  N   PHE A 286     -12.556   2.288   4.627  1.00 52.16           N  
ANISOU 2099  N   PHE A 286     6378   6503   6937     11    166   1147       N  
ATOM   2100  CA  PHE A 286     -12.604   1.660   3.321  1.00 52.97           C  
ANISOU 2100  CA  PHE A 286     6505   6500   7118    134    300   1099       C  
ATOM   2101  C   PHE A 286     -11.857   0.326   3.428  1.00 55.46           C  
ANISOU 2101  C   PHE A 286     6842   6736   7494    272    384   1272       C  
ATOM   2102  O   PHE A 286     -10.654   0.261   3.171  1.00 56.42           O  
ANISOU 2102  O   PHE A 286     6850   6898   7688    397    394   1451       O  
ATOM   2103  CB  PHE A 286     -11.960   2.559   2.248  1.00 53.49           C  
ANISOU 2103  CB  PHE A 286     6464   6622   7237    194    290   1100       C  
ATOM   2104  CG  PHE A 286     -12.745   3.802   1.923  1.00 52.39           C  
ANISOU 2104  CG  PHE A 286     6326   6531   7046     84    231    920       C  
ATOM   2105  CD1 PHE A 286     -13.821   3.759   1.020  1.00 51.75           C  
ANISOU 2105  CD1 PHE A 286     6333   6371   6955     75    306    734       C  
ATOM   2106  CD2 PHE A 286     -12.407   5.030   2.501  1.00 52.24           C  
ANISOU 2106  CD2 PHE A 286     6234   6627   6987    -14     92    946       C  
ATOM   2107  CE1 PHE A 286     -14.549   4.908   0.721  1.00 49.84           C  
ANISOU 2107  CE1 PHE A 286     6080   6179   6675     -9    257    588       C  
ATOM   2108  CE2 PHE A 286     -13.129   6.185   2.196  1.00 50.90           C  
ANISOU 2108  CE2 PHE A 286     6086   6484   6767    -96     52    784       C  
ATOM   2109  CZ  PHE A 286     -14.201   6.122   1.309  1.00 49.81           C  
ANISOU 2109  CZ  PHE A 286     6011   6281   6632    -81    142    611       C  
ATOM   2110  N   GLN A 287     -12.577  -0.723   3.835  1.00 57.62           N  
ANISOU 2110  N   GLN A 287     7254   6897   7742    252    447   1237       N  
ATOM   2111  CA  GLN A 287     -12.047  -2.092   3.912  1.00 60.36           C  
ANISOU 2111  CA  GLN A 287     7670   7127   8137    388    545   1380       C  
ATOM   2112  C   GLN A 287     -11.775  -2.692   2.537  1.00 61.45           C  
ANISOU 2112  C   GLN A 287     7891   7126   8331    555    690   1358       C  
ATOM   2113  O   GLN A 287     -12.524  -3.559   2.071  1.00 62.08           O  
ANISOU 2113  O   GLN A 287     8160   7033   8392    556    776   1250       O  
ATOM   2114  CB  GLN A 287     -13.023  -3.013   4.651  1.00 61.54           C  
ANISOU 2114  CB  GLN A 287     7969   7175   8237    295    572   1332       C  
ATOM   2115  CG  GLN A 287     -12.989  -2.942   6.163  1.00 63.04           C  
ANISOU 2115  CG  GLN A 287     8125   7463   8365    200    477   1434       C  
ATOM   2116  CD  GLN A 287     -11.636  -3.252   6.775  1.00 64.88           C  
ANISOU 2116  CD  GLN A 287     8259   7754   8635    308    433   1688       C  
ATOM   2117  NE2 GLN A 287     -10.892  -4.189   6.194  1.00 65.79           N  
ANISOU 2117  NE2 GLN A 287     8390   7767   8837    495    544   1814       N  
ATOM   2118  OE1 GLN A 287     -11.273  -2.648   7.771  1.00 66.82           O  
ANISOU 2118  OE1 GLN A 287     8426   8134   8827    225    300   1777       O  
ATOM   2119  N   GLU A 288     -10.706  -2.231   1.892  1.00 62.39           N  
ANISOU 2119  N   GLU A 288     7881   7313   8511    692    714   1467       N  
ATOM   2120  CA  GLU A 288     -10.335  -2.713   0.563  1.00 63.94           C  
ANISOU 2120  CA  GLU A 288     8167   7384   8743    882    873   1462       C  
ATOM   2121  C   GLU A 288      -9.549  -4.034   0.640  1.00 66.66           C  
ANISOU 2121  C   GLU A 288     8589   7603   9135   1094   1013   1651       C  
ATOM   2122  O   GLU A 288      -9.293  -4.673  -0.390  1.00 68.88           O  
ANISOU 2122  O   GLU A 288     9015   7731   9423   1279   1178   1647       O  
ATOM   2123  CB  GLU A 288      -9.576  -1.630  -0.216  1.00 63.54           C  
ANISOU 2123  CB  GLU A 288     7943   7461   8737    949    865   1508       C  
ATOM   2124  N   SER A 289      -9.209  -4.443   1.867  1.00 66.97           N  
ANISOU 2124  N   SER A 289     8558   7694   9192   1071    951   1813       N  
ATOM   2125  CA  SER A 289      -8.402  -5.634   2.161  1.00 68.01           C  
ANISOU 2125  CA  SER A 289     8729   7733   9378   1272   1066   2034       C  
ATOM   2126  C   SER A 289      -8.475  -5.976   3.662  1.00 67.80           C  
ANISOU 2126  C   SER A 289     8662   7765   9333   1158    949   2145       C  
ATOM   2127  O   SER A 289      -9.027  -5.199   4.450  1.00 66.07           O  
ANISOU 2127  O   SER A 289     8374   7671   9055    940    787   2063       O  
ATOM   2128  CB  SER A 289      -6.941  -5.402   1.734  1.00 69.39           C  
ANISOU 2128  CB  SER A 289     8695   8014   9656   1498   1136   2289       C  
ATOM   2129  OG  SER A 289      -6.138  -6.538   1.991  1.00 72.11           O  
ANISOU 2129  OG  SER A 289     9063   8273  10061   1723   1264   2525       O  
ATOM   2130  N   TYR A 290      -7.933  -7.140   4.037  1.00 69.35           N  
ANISOU 2130  N   TYR A 290     8921   7858   9568   1318   1043   2331       N  
ATOM   2131  CA  TYR A 290      -7.759  -7.543   5.443  1.00 69.69           C  
ANISOU 2131  CA  TYR A 290     8913   7962   9602   1254    943   2495       C  
ATOM   2132  C   TYR A 290      -6.292  -7.826   5.774  1.00 71.73           C  
ANISOU 2132  C   TYR A 290     8973   8315   9964   1459    959   2842       C  
ATOM   2133  O   TYR A 290      -5.967  -8.278   6.873  1.00 72.25           O  
ANISOU 2133  O   TYR A 290     8994   8426  10032   1445    884   3024       O  
ATOM   2134  CB  TYR A 290      -8.640  -8.757   5.782  1.00 70.51           C  
ANISOU 2134  CB  TYR A 290     9286   7849   9654   1219   1018   2411       C  
ATOM   2135  CG  TYR A 290     -10.125  -8.462   5.738  1.00 69.23           C  
ANISOU 2135  CG  TYR A 290     9265   7636   9401    976    965   2125       C  
ATOM   2136  CD1 TYR A 290     -10.737  -7.704   6.745  1.00 67.93           C  
ANISOU 2136  CD1 TYR A 290     9015   7627   9167    749    808   2064       C  
ATOM   2137  CD2 TYR A 290     -10.922  -8.932   4.683  1.00 69.12           C  
ANISOU 2137  CD2 TYR A 290     9475   7419   9367    975   1072   1927       C  
ATOM   2138  CE1 TYR A 290     -12.098  -7.417   6.702  1.00 66.44           C  
ANISOU 2138  CE1 TYR A 290     8924   7407   8910    551    782   1834       C  
ATOM   2139  CE2 TYR A 290     -12.284  -8.656   4.636  1.00 67.73           C  
ANISOU 2139  CE2 TYR A 290     9388   7216   9126    746   1011   1700       C  
ATOM   2140  CZ  TYR A 290     -12.867  -7.896   5.647  1.00 66.47           C  
ANISOU 2140  CZ  TYR A 290     9106   7229   8919    545    878   1664       C  
ATOM   2141  OH  TYR A 290     -14.214  -7.603   5.617  1.00 64.95           O  
ANISOU 2141  OH  TYR A 290     8972   7029   8677    341    838   1470       O  
ATOM   2142  N   SER A 291      -5.420  -7.533   4.809  1.00 73.29           N  
ANISOU 2142  N   SER A 291     9043   8554  10249   1650   1058   2946       N  
ATOM   2143  CA  SER A 291      -3.980  -7.776   4.892  1.00 75.93           C  
ANISOU 2143  CA  SER A 291     9152   8987  10708   1882   1108   3305       C  
ATOM   2144  C   SER A 291      -3.292  -6.886   5.933  1.00 77.03           C  
ANISOU 2144  C   SER A 291     8987   9400  10878   1726    855   3513       C  
ATOM   2145  O   SER A 291      -3.718  -5.754   6.181  1.00 74.88           O  
ANISOU 2145  O   SER A 291     8654   9255  10542   1480    669   3367       O  
ATOM   2146  CB  SER A 291      -3.357  -7.567   3.501  1.00 75.78           C  
ANISOU 2146  CB  SER A 291     9078   8950  10764   2110   1294   3343       C  
ATOM   2147  OG  SER A 291      -1.967  -7.829   3.477  1.00 78.10           O  
ANISOU 2147  OG  SER A 291     9134   9342  11197   2367   1381   3716       O  
ATOM   2148  N   SER A 292      -2.240  -7.420   6.553  1.00 81.01           N  
ANISOU 2148  N   SER A 292     9321   9980  11475   1868    841   3862       N  
ATOM   2149  CA  SER A 292      -1.345  -6.619   7.390  1.00 83.29           C  
ANISOU 2149  CA  SER A 292     9299  10533  11815   1746    594   4124       C  
ATOM   2150  C   SER A 292      -0.352  -5.820   6.535  1.00 84.59           C  
ANISOU 2150  C   SER A 292     9177  10852  12108   1847    613   4299       C  
ATOM   2151  O   SER A 292       0.165  -4.793   6.980  1.00 85.98           O  
ANISOU 2151  O   SER A 292     9118  11244  12307   1664    375   4427       O  
ATOM   2152  CB  SER A 292      -0.613  -7.494   8.405  1.00 86.45           C  
ANISOU 2152  CB  SER A 292     9608  10970  12267   1845    549   4456       C  
ATOM   2153  OG  SER A 292       0.136  -8.504   7.757  1.00 90.28           O  
ANISOU 2153  OG  SER A 292    10063  11355  12882   2205    810   4680       O  
ATOM   2154  N   LYS A 293      -0.123  -6.293   5.307  1.00 85.15           N  
ANISOU 2154  N   LYS A 293     9297  10804  12251   2128    896   4301       N  
ATOM   2155  CA  LYS A 293       0.794  -5.679   4.333  1.00 85.41           C  
ANISOU 2155  CA  LYS A 293     9082  10958  12410   2277    985   4475       C  
ATOM   2156  C   LYS A 293       0.163  -4.510   3.555  1.00 83.09           C  
ANISOU 2156  C   LYS A 293     8833  10689  12048   2101    934   4179       C  
ATOM   2157  O   LYS A 293       0.850  -3.827   2.783  1.00 84.03           O  
ANISOU 2157  O   LYS A 293     8743  10924  12260   2175    977   4304       O  
ATOM   2158  CB  LYS A 293       1.286  -6.744   3.340  1.00 87.84           C  
ANISOU 2158  CB  LYS A 293     9472  11104  12797   2688   1346   4602       C  
ATOM   2159  CG  LYS A 293       2.009  -7.947   3.945  1.00 90.63           C  
ANISOU 2159  CG  LYS A 293     9781  11417  13236   2933   1448   4927       C  
ATOM   2160  CD  LYS A 293       1.712  -9.206   3.139  1.00 91.61           C  
ANISOU 2160  CD  LYS A 293    10250  11234  13324   3249   1795   4824       C  
ATOM   2161  CE  LYS A 293       2.600 -10.379   3.535  1.00 94.89           C  
ANISOU 2161  CE  LYS A 293    10607  11600  13847   3570   1955   5193       C  
ATOM   2162  NZ  LYS A 293       3.718 -10.607   2.577  1.00 96.70           N1+
ANISOU 2162  NZ  LYS A 293    10673  11852  14215   3972   2248   5493       N1+
ATOM   2163  N   LYS A 294      -1.136  -4.286   3.766  1.00 80.08           N  
ANISOU 2163  N   LYS A 294     8709  10201  11514   1873    848   3810       N  
ATOM   2164  CA  LYS A 294      -1.938  -3.341   2.982  1.00 77.13           C  
ANISOU 2164  CA  LYS A 294     8433   9808  11063   1729    831   3495       C  
ATOM   2165  C   LYS A 294      -2.491  -2.209   3.858  1.00 74.30           C  
ANISOU 2165  C   LYS A 294     8041   9578  10612   1379    535   3354       C  
ATOM   2166  O   LYS A 294      -2.920  -2.442   4.992  1.00 73.49           O  
ANISOU 2166  O   LYS A 294     8020   9473  10431   1229    398   3324       O  
ATOM   2167  CB  LYS A 294      -3.099  -4.094   2.320  1.00 76.87           C  
ANISOU 2167  CB  LYS A 294     8761   9518  10928   1785   1014   3177       C  
ATOM   2168  CG  LYS A 294      -3.301  -3.838   0.835  1.00 78.23           C  
ANISOU 2168  CG  LYS A 294     9032   9600  11090   1905   1191   3015       C  
ATOM   2169  CD  LYS A 294      -2.586  -4.884  -0.013  1.00 82.11           C  
ANISOU 2169  CD  LYS A 294     9600   9952  11644   2269   1486   3179       C  
ATOM   2170  CE  LYS A 294      -2.624  -4.511  -1.492  1.00 83.78           C  
ANISOU 2170  CE  LYS A 294     9899  10100  11834   2397   1657   3056       C  
ATOM   2171  NZ  LYS A 294      -1.653  -5.299  -2.305  1.00 86.29           N1+
ANISOU 2171  NZ  LYS A 294    10232  10331  12220   2783   1954   3283       N1+
ATOM   2172  N   LEU A 295      -2.486  -0.989   3.325  1.00 72.33           N  
ANISOU 2172  N   LEU A 295     7690   9428  10362   1261    450   3270       N  
ATOM   2173  CA  LEU A 295      -3.017   0.175   4.043  1.00 70.43           C  
ANISOU 2173  CA  LEU A 295     7455   9282  10020    950    191   3120       C  
ATOM   2174  C   LEU A 295      -4.431   0.520   3.584  1.00 67.84           C  
ANISOU 2174  C   LEU A 295     7373   8831   9569    842    236   2727       C  
ATOM   2175  O   LEU A 295      -4.702   0.612   2.380  1.00 67.64           O  
ANISOU 2175  O   LEU A 295     7406   8731   9561    945    390   2593       O  
ATOM   2176  CB  LEU A 295      -2.095   1.395   3.896  1.00 71.02           C  
ANISOU 2176  CB  LEU A 295     7264   9548  10173    852     27   3299       C  
ATOM   2177  CG  LEU A 295      -0.682   1.357   4.498  1.00 74.16           C  
ANISOU 2177  CG  LEU A 295     7359  10120  10697    876   -103   3723       C  
ATOM   2178  CD1 LEU A 295       0.152   2.516   3.965  1.00 74.38           C  
ANISOU 2178  CD1 LEU A 295     7128  10308  10822    803   -210   3886       C  
ATOM   2179  CD2 LEU A 295      -0.685   1.347   6.024  1.00 74.41           C  
ANISOU 2179  CD2 LEU A 295     7416  10214  10642    668   -362   3801       C  
ATOM   2180  N   CYS A 296      -5.325   0.694   4.556  1.00 65.16           N  
ANISOU 2180  N   CYS A 296     7179   8475   9104    642    105   2562       N  
ATOM   2181  CA  CYS A 296      -6.721   1.028   4.290  1.00 62.12           C  
ANISOU 2181  CA  CYS A 296     7000   7994   8608    529    135   2225       C  
ATOM   2182  C   CYS A 296      -7.005   2.459   4.694  1.00 60.49           C  
ANISOU 2182  C   CYS A 296     6769   7892   8320    307    -61   2118       C  
ATOM   2183  O   CYS A 296      -6.678   2.876   5.807  1.00 60.84           O  
ANISOU 2183  O   CYS A 296     6777   8028   8308    165   -250   2222       O  
ATOM   2184  CB  CYS A 296      -7.660   0.083   5.042  1.00 62.10           C  
ANISOU 2184  CB  CYS A 296     7197   7876   8522    491    177   2116       C  
ATOM   2185  SG  CYS A 296      -7.983  -1.484   4.211  1.00 62.36           S  
ANISOU 2185  SG  CYS A 296     7396   7695   8603    707    436   2075       S  
ATOM   2186  N   THR A 297      -7.636   3.197   3.789  1.00 58.99           N  
ANISOU 2186  N   THR A 297     6626   7674   8111    280    -17   1910       N  
ATOM   2187  CA  THR A 297      -7.897   4.617   4.001  1.00 58.39           C  
ANISOU 2187  CA  THR A 297     6545   7677   7964     97   -178   1804       C  
ATOM   2188  C   THR A 297      -9.160   4.855   4.822  1.00 57.11           C  
ANISOU 2188  C   THR A 297     6574   7470   7654    -49   -223   1587       C  
ATOM   2189  O   THR A 297     -10.134   4.114   4.690  1.00 56.80           O  
ANISOU 2189  O   THR A 297     6663   7329   7588     -9    -93   1444       O  
ATOM   2190  CB  THR A 297      -7.870   5.423   2.677  1.00 57.98           C  
ANISOU 2190  CB  THR A 297     6433   7632   7965    139   -122   1718       C  
ATOM   2191  CG2 THR A 297      -8.810   4.841   1.619  1.00 57.72           C  
ANISOU 2191  CG2 THR A 297     6532   7468   7930    251     76   1514       C  
ATOM   2192  OG1 THR A 297      -8.228   6.780   2.940  1.00 58.47           O  
ANISOU 2192  OG1 THR A 297     6524   7744   7946    -39   -273   1601       O  
ATOM   2193  N   LEU A 298      -9.122   5.879   5.680  1.00 57.25           N  
ANISOU 2193  N   LEU A 298     6620   7557   7574   -218   -407   1581       N  
ATOM   2194  CA  LEU A 298     -10.271   6.255   6.520  1.00 56.31           C  
ANISOU 2194  CA  LEU A 298     6693   7403   7296   -338   -437   1392       C  
ATOM   2195  C   LEU A 298     -11.077   7.394   5.901  1.00 54.95           C  
ANISOU 2195  C   LEU A 298     6583   7215   7081   -390   -424   1178       C  
ATOM   2196  O   LEU A 298     -10.511   8.288   5.275  1.00 55.86           O  
ANISOU 2196  O   LEU A 298     6610   7373   7241   -411   -494   1204       O  
ATOM   2197  CB  LEU A 298      -9.822   6.642   7.931  1.00 57.27           C  
ANISOU 2197  CB  LEU A 298     6876   7585   7296   -482   -635   1504       C  
ATOM   2198  CG  LEU A 298      -9.015   5.658   8.777  1.00 58.86           C  
ANISOU 2198  CG  LEU A 298     7025   7820   7516   -461   -694   1739       C  
ATOM   2199  CD1 LEU A 298      -8.680   6.290  10.113  1.00 59.89           C  
ANISOU 2199  CD1 LEU A 298     7259   8005   7491   -637   -923   1817       C  
ATOM   2200  CD2 LEU A 298      -9.760   4.348   8.992  1.00 58.91           C  
ANISOU 2200  CD2 LEU A 298     7119   7741   7522   -365   -520   1693       C  
ATOM   2201  N   ALA A 299     -12.394   7.356   6.095  1.00 54.33           N  
ANISOU 2201  N   ALA A 299     6643   7079   6918   -406   -330    986       N  
ATOM   2202  CA  ALA A 299     -13.318   8.327   5.499  1.00 53.46           C  
ANISOU 2202  CA  ALA A 299     6587   6949   6774   -429   -292    789       C  
ATOM   2203  C   ALA A 299     -13.496   9.590   6.369  1.00 55.21           C  
ANISOU 2203  C   ALA A 299     6938   7193   6845   -551   -417    729       C  
ATOM   2204  O   ALA A 299     -14.580  10.192   6.444  1.00 53.54           O  
ANISOU 2204  O   ALA A 299     6837   6952   6551   -564   -357    566       O  
ATOM   2205  CB  ALA A 299     -14.647   7.657   5.190  1.00 51.74           C  
ANISOU 2205  CB  ALA A 299     6428   6668   6563   -381   -127    644       C  
ATOM   2206  N   ILE A 300     -12.398   9.961   7.024  1.00 58.28           N  
ANISOU 2206  N   ILE A 300     7318   7628   7195   -637   -596    880       N  
ATOM   2207  CA  ILE A 300     -12.285  11.120   7.901  1.00 61.47           C  
ANISOU 2207  CA  ILE A 300     7880   8033   7440   -774   -760    858       C  
ATOM   2208  C   ILE A 300     -10.942  11.773   7.563  1.00 65.57           C  
ANISOU 2208  C   ILE A 300     8274   8608   8030   -853   -947   1017       C  
ATOM   2209  O   ILE A 300      -9.901  11.105   7.561  1.00 68.45           O  
ANISOU 2209  O   ILE A 300     8475   9034   8499   -840  -1009   1229       O  
ATOM   2210  CB  ILE A 300     -12.291  10.724   9.401  1.00 61.56           C  
ANISOU 2210  CB  ILE A 300     8053   8042   7294   -846   -832    920       C  
ATOM   2211  CG1 ILE A 300     -13.485   9.824   9.738  1.00 61.21           C  
ANISOU 2211  CG1 ILE A 300     8083   7959   7214   -762   -633    821       C  
ATOM   2212  CG2 ILE A 300     -12.294  11.958  10.293  1.00 61.21           C  
ANISOU 2212  CG2 ILE A 300     8244   7967   7046   -985   -992    867       C  
ATOM   2213  CD1 ILE A 300     -13.230   8.838  10.857  1.00 62.43           C  
ANISOU 2213  CD1 ILE A 300     8291   8124   7302   -781   -661    953       C  
ATOM   2214  N   HIS A 301     -10.973  13.066   7.254  1.00 68.08           N  
ANISOU 2214  N   HIS A 301     8659   8904   8301   -929  -1031    935       N  
ATOM   2215  CA  HIS A 301      -9.740  13.817   7.012  1.00 71.79           C  
ANISOU 2215  CA  HIS A 301     9023   9424   8830  -1042  -1231   1097       C  
ATOM   2216  C   HIS A 301      -9.716  15.198   7.672  1.00 72.82           C  
ANISOU 2216  C   HIS A 301     9381   9496   8788  -1220  -1426   1036       C  
ATOM   2217  O   HIS A 301     -10.727  15.654   8.201  1.00 70.48           O  
ANISOU 2217  O   HIS A 301     9336   9117   8324  -1220  -1368    846       O  
ATOM   2218  CB  HIS A 301      -9.351  13.831   5.509  1.00 73.86           C  
ANISOU 2218  CB  HIS A 301     9049   9723   9288   -938  -1137   1138       C  
ATOM   2219  CG  HIS A 301     -10.284  14.588   4.607  1.00 74.95           C  
ANISOU 2219  CG  HIS A 301     9254   9802   9419   -883  -1019    923       C  
ATOM   2220  CD2 HIS A 301     -10.097  15.063   3.351  1.00 76.85           C  
ANISOU 2220  CD2 HIS A 301     9370  10056   9773   -831   -969    915       C  
ATOM   2221  ND1 HIS A 301     -11.594  14.881   4.930  1.00 76.78           N  
ANISOU 2221  ND1 HIS A 301     9687   9959   9524   -861   -924    702       N  
ATOM   2222  CE1 HIS A 301     -12.163  15.529   3.926  1.00 76.43           C  
ANISOU 2222  CE1 HIS A 301     9634   9886   9518   -804   -838    572       C  
ATOM   2223  NE2 HIS A 301     -11.277  15.650   2.952  1.00 76.24           N  
ANISOU 2223  NE2 HIS A 301     9424   9910   9633   -789   -866    689       N  
ATOM   2224  N   ALA A 302      -8.541  15.825   7.690  1.00 77.03           N  
ANISOU 2224  N   ALA A 302     9837  10073   9357  -1371  -1656   1216       N  
ATOM   2225  CA  ALA A 302      -8.402  17.206   8.143  1.00 79.77           C  
ANISOU 2225  CA  ALA A 302    10410  10346   9553  -1561  -1865   1169       C  
ATOM   2226  C   ALA A 302      -8.897  18.144   7.047  1.00 79.93           C  
ANISOU 2226  C   ALA A 302    10435  10311   9622  -1509  -1768   1016       C  
ATOM   2227  O   ALA A 302      -8.566  17.957   5.867  1.00 80.04           O  
ANISOU 2227  O   ALA A 302    10192  10390   9830  -1417  -1677   1082       O  
ATOM   2228  CB  ALA A 302      -6.955  17.502   8.496  1.00 82.27           C  
ANISOU 2228  CB  ALA A 302    10617  10731   9910  -1768  -2167   1443       C  
ATOM   2229  N   MET A 303      -9.722  19.119   7.433  1.00 80.99           N  
ANISOU 2229  N   MET A 303    10877  10321   9572  -1547  -1770    815       N  
ATOM   2230  CA  MET A 303     -10.191  20.174   6.526  1.00 83.00           C  
ANISOU 2230  CA  MET A 303    11181  10506   9846  -1513  -1707    676       C  
ATOM   2231  C   MET A 303     -10.424  21.434   7.345  1.00 85.06           C  
ANISOU 2231  C   MET A 303    11823  10620   9874  -1654  -1855    568       C  
ATOM   2232  O   MET A 303     -11.385  21.519   8.114  1.00 86.53           O  
ANISOU 2232  O   MET A 303    12283  10719   9874  -1593  -1756    406       O  
ATOM   2233  CB  MET A 303     -11.455  19.742   5.758  1.00 82.51           C  
ANISOU 2233  CB  MET A 303    11063  10443   9846  -1285  -1407    493       C  
ATOM   2234  CG  MET A 303     -11.896  20.666   4.633  1.00 84.41           C  
ANISOU 2234  CG  MET A 303    11289  10639  10144  -1224  -1329    380       C  
ATOM   2235  SD  MET A 303     -13.087  19.927   3.481  1.00 89.95           S  
ANISOU 2235  SD  MET A 303    11820  11381  10975   -983  -1026    243       S  
ATOM   2236  CE  MET A 303     -14.663  20.241   4.276  1.00 85.52           C  
ANISOU 2236  CE  MET A 303    11536  10727  10229   -896   -879     30       C  
ATOM   2237  N   ASP A 304      -9.519  22.397   7.197  1.00 87.70           N  
ANISOU 2237  N   ASP A 304    12185  10922  10214  -1846  -2091    673       N  
ATOM   2238  CA  ASP A 304      -9.613  23.658   7.923  1.00 89.01           C  
ANISOU 2238  CA  ASP A 304    12751  10917  10148  -2005  -2263    580       C  
ATOM   2239  C   ASP A 304     -10.390  24.709   7.148  1.00 87.75           C  
ANISOU 2239  C   ASP A 304    12721  10644   9974  -1914  -2136    397       C  
ATOM   2240  O   ASP A 304      -9.887  25.301   6.190  1.00 87.02           O  
ANISOU 2240  O   ASP A 304    12476  10566  10021  -1966  -2197    466       O  
ATOM   2241  CB  ASP A 304      -8.235  24.164   8.332  1.00 91.48           C  
ANISOU 2241  CB  ASP A 304    13073  11233  10450  -2303  -2627    801       C  
ATOM   2242  CG  ASP A 304      -7.832  23.694   9.710  1.00 94.46           C  
ANISOU 2242  CG  ASP A 304    13619  11611  10659  -2444  -2813    892       C  
ATOM   2243  OD1 ASP A 304      -8.697  23.641  10.616  1.00 94.20           O  
ANISOU 2243  OD1 ASP A 304    13917  11477  10398  -2377  -2722    720       O  
ATOM   2244  OD2 ASP A 304      -6.639  23.393   9.893  1.00 97.59           O1-
ANISOU 2244  OD2 ASP A 304    13815  12113  11151  -2621  -3053   1154       O1-
ATOM   2245  N   ILE A 305     -11.633  24.910   7.578  1.00 87.93           N  
ANISOU 2245  N   ILE A 305    13016  10562   9830  -1766  -1947    181       N  
ATOM   2246  CA  ILE A 305     -12.543  25.882   6.978  1.00 87.56           C  
ANISOU 2246  CA  ILE A 305    13120  10400   9749  -1642  -1798      4       C  
ATOM   2247  C   ILE A 305     -12.401  27.197   7.762  1.00 89.92           C  
ANISOU 2247  C   ILE A 305    13880  10486   9796  -1803  -1985    -62       C  
ATOM   2248  O   ILE A 305     -12.474  27.179   8.997  1.00 90.42           O  
ANISOU 2248  O   ILE A 305    14259  10463   9630  -1869  -2058    -95       O  
ATOM   2249  CB  ILE A 305     -14.004  25.351   6.941  1.00 86.45           C  
ANISOU 2249  CB  ILE A 305    12979  10276   9590  -1372  -1469   -162       C  
ATOM   2250  CG1 ILE A 305     -14.058  23.970   6.263  1.00 83.52           C  
ANISOU 2250  CG1 ILE A 305    12197  10092   9444  -1257  -1327    -87       C  
ATOM   2251  CG2 ILE A 305     -14.925  26.318   6.197  1.00 87.06           C  
ANISOU 2251  CG2 ILE A 305    13150  10260   9666  -1228  -1312   -310       C  
ATOM   2252  CD1 ILE A 305     -15.200  23.080   6.712  1.00 81.79           C  
ANISOU 2252  CD1 ILE A 305    11982   9910   9183  -1078  -1088   -178       C  
ATOM   2253  N   PRO A 306     -12.150  28.329   7.050  1.00 91.70           N  
ANISOU 2253  N   PRO A 306    14169  10616  10057  -1876  -2075    -73       N  
ATOM   2254  CA  PRO A 306     -11.922  29.642   7.693  1.00 94.60           C  
ANISOU 2254  CA  PRO A 306    15000  10751  10191  -2054  -2278   -127       C  
ATOM   2255  C   PRO A 306     -13.194  30.294   8.270  1.00 95.49           C  
ANISOU 2255  C   PRO A 306    15553  10669  10059  -1870  -2075   -359       C  
ATOM   2256  O   PRO A 306     -14.298  29.839   7.954  1.00 94.86           O  
ANISOU 2256  O   PRO A 306    15353  10654  10034  -1596  -1766   -464       O  
ATOM   2257  CB  PRO A 306     -11.368  30.497   6.543  1.00 94.02           C  
ANISOU 2257  CB  PRO A 306    14783  10659  10281  -2146  -2380    -57       C  
ATOM   2258  CG  PRO A 306     -11.928  29.881   5.308  1.00 90.68           C  
ANISOU 2258  CG  PRO A 306    13953  10400  10102  -1904  -2110    -76       C  
ATOM   2259  CD  PRO A 306     -11.944  28.405   5.586  1.00 89.18           C  
ANISOU 2259  CD  PRO A 306    13492  10396   9997  -1819  -2011    -12       C  
ATOM   2260  N   PRO A 307     -13.041  31.347   9.115  1.00 98.14           N  
ANISOU 2260  N   PRO A 307    16405  10764  10119  -2016  -2247   -425       N  
ATOM   2261  CA  PRO A 307     -14.165  32.234   9.469  1.00 99.64           C  
ANISOU 2261  CA  PRO A 307    17045  10732  10081  -1824  -2046   -634       C  
ATOM   2262  C   PRO A 307     -14.883  32.833   8.232  1.00 98.16           C  
ANISOU 2262  C   PRO A 307    16706  10533  10054  -1618  -1832   -711       C  
ATOM   2263  O   PRO A 307     -14.237  32.992   7.189  1.00 96.30           O  
ANISOU 2263  O   PRO A 307    16167  10379  10041  -1719  -1944   -608       O  
ATOM   2264  CB  PRO A 307     -13.486  33.338  10.288  1.00102.61           C  
ANISOU 2264  CB  PRO A 307    17958  10844  10184  -2093  -2353   -646       C  
ATOM   2265  CG  PRO A 307     -12.351  32.646  10.953  1.00103.04           C  
ANISOU 2265  CG  PRO A 307    17913  11004  10230  -2376  -2659   -472       C  
ATOM   2266  CD  PRO A 307     -11.858  31.621   9.964  1.00101.03           C  
ANISOU 2266  CD  PRO A 307    16994  11049  10342  -2361  -2632   -301       C  
ATOM   2267  N   PRO A 308     -16.186  33.148   8.321  1.00 98.80           N  
ANISOU 2267  N   PRO A 308    16979  10526  10032  -1326  -1525   -870       N  
ATOM   2268  CA  PRO A 308     -17.000  33.015   9.547  1.00 99.62           C  
ANISOU 2268  CA  PRO A 308    17454  10530   9865  -1176  -1354   -980       C  
ATOM   2269  C   PRO A 308     -17.612  31.622   9.788  1.00 97.40           C  
ANISOU 2269  C   PRO A 308    16857  10474   9676  -1008  -1134   -954       C  
ATOM   2270  O   PRO A 308     -18.036  31.345  10.913  1.00 99.30           O  
ANISOU 2270  O   PRO A 308    17374  10660   9694   -940  -1040  -1003       O  
ATOM   2271  CB  PRO A 308     -18.106  34.050   9.333  1.00 99.56           C  
ANISOU 2271  CB  PRO A 308    17732  10339   9754   -914  -1101  -1125       C  
ATOM   2272  CG  PRO A 308     -18.275  34.118   7.850  1.00 97.81           C  
ANISOU 2272  CG  PRO A 308    17074  10250   9838   -827  -1024  -1085       C  
ATOM   2273  CD  PRO A 308     -16.985  33.681   7.198  1.00 96.90           C  
ANISOU 2273  CD  PRO A 308    16595  10284   9937  -1106  -1310   -933       C  
ATOM   2274  N   THR A 309     -17.657  30.777   8.750  1.00 92.87           N  
ANISOU 2274  N   THR A 309    15740  10134   9410   -947  -1054   -876       N  
ATOM   2275  CA  THR A 309     -18.175  29.401   8.843  1.00 90.25           C  
ANISOU 2275  CA  THR A 309    15081  10014   9196   -818   -871   -837       C  
ATOM   2276  C   THR A 309     -17.378  28.587   9.870  1.00 90.93           C  
ANISOU 2276  C   THR A 309    15217  10148   9182  -1002  -1051   -750       C  
ATOM   2277  O   THR A 309     -17.961  27.894  10.712  1.00 91.85           O  
ANISOU 2277  O   THR A 309    15406  10300   9190   -897   -900   -770       O  
ATOM   2278  CB  THR A 309     -18.140  28.669   7.473  1.00 87.72           C  
ANISOU 2278  CB  THR A 309    14210   9906   9211   -773   -816   -761       C  
ATOM   2279  CG2 THR A 309     -18.921  27.359   7.520  1.00 86.59           C  
ANISOU 2279  CG2 THR A 309    13785   9939   9174   -614   -596   -744       C  
ATOM   2280  OG1 THR A 309     -18.708  29.497   6.452  1.00 88.01           O  
ANISOU 2280  OG1 THR A 309    14200   9897   9341   -641   -706   -822       O  
ATOM   2281  N   GLY A 310     -16.052  28.708   9.807  1.00 90.64           N  
ANISOU 2281  N   GLY A 310    15141  10112   9185  -1277  -1374   -635       N  
ATOM   2282  CA  GLY A 310     -15.150  27.897  10.616  1.00 89.30           C  
ANISOU 2282  CA  GLY A 310    14937  10020   8972  -1470  -1581   -508       C  
ATOM   2283  C   GLY A 310     -14.465  28.584  11.789  1.00 91.23           C  
ANISOU 2283  C   GLY A 310    15661  10080   8919  -1703  -1857   -501       C  
ATOM   2284  O   GLY A 310     -14.721  29.759  12.054  1.00 93.37           O  
ANISOU 2284  O   GLY A 310    16363  10129   8986  -1712  -1881   -618       O  
ATOM   2285  N   PRO A 311     -13.606  27.852  12.512  1.00 90.92           N  
ANISOU 2285  N   PRO A 311    15575  10123   8845  -1891  -2072   -362       N  
ATOM   2286  CA  PRO A 311     -13.349  26.421  12.268  1.00 86.80           C  
ANISOU 2286  CA  PRO A 311    14581   9846   8552  -1852  -2018   -226       C  
ATOM   2287  C   PRO A 311     -14.564  25.557  12.618  1.00 83.09           C  
ANISOU 2287  C   PRO A 311    14080   9439   8050  -1585  -1678   -320       C  
ATOM   2288  O   PRO A 311     -15.338  25.907  13.517  1.00 84.40           O  
ANISOU 2288  O   PRO A 311    14643   9471   7952  -1487  -1550   -445       O  
ATOM   2289  CB  PRO A 311     -12.176  26.098  13.211  1.00 89.77           C  
ANISOU 2289  CB  PRO A 311    15043  10241   8822  -2128  -2355    -58       C  
ATOM   2290  CG  PRO A 311     -11.766  27.396  13.841  1.00 93.33           C  
ANISOU 2290  CG  PRO A 311    15994  10459   9004  -2345  -2617   -103       C  
ATOM   2291  CD  PRO A 311     -12.941  28.316  13.741  1.00 93.43           C  
ANISOU 2291  CD  PRO A 311    16349  10286   8865  -2136  -2364   -336       C  
ATOM   2292  N   THR A 312     -14.727  24.451  11.895  1.00 78.01           N  
ANISOU 2292  N   THR A 312    12979   8991   7670  -1468  -1528   -255       N  
ATOM   2293  CA  THR A 312     -15.914  23.595  12.021  1.00 74.63           C  
ANISOU 2293  CA  THR A 312    12453   8637   7265  -1228  -1207   -324       C  
ATOM   2294  C   THR A 312     -15.682  22.159  11.543  1.00 72.20           C  
ANISOU 2294  C   THR A 312    11697   8528   7206  -1197  -1155   -201       C  
ATOM   2295  O   THR A 312     -14.827  21.891  10.682  1.00 71.02           O  
ANISOU 2295  O   THR A 312    11238   8472   7272  -1279  -1280    -88       O  
ATOM   2296  CB  THR A 312     -17.163  24.205  11.303  1.00 73.02           C  
ANISOU 2296  CB  THR A 312    12254   8385   7102   -998   -929   -474       C  
ATOM   2297  CG2 THR A 312     -16.938  24.387   9.794  1.00 70.46           C  
ANISOU 2297  CG2 THR A 312    11583   8136   7052   -987   -940   -452       C  
ATOM   2298  OG1 THR A 312     -18.305  23.367  11.507  1.00 70.93           O  
ANISOU 2298  OG1 THR A 312    11887   8203   6861   -792   -638   -509       O  
ATOM   2299  N   TRP A 313     -16.451  21.242  12.119  1.00 69.95           N  
ANISOU 2299  N   TRP A 313    11398   8296   6880  -1070   -958   -216       N  
ATOM   2300  CA  TRP A 313     -16.555  19.905  11.587  1.00 66.34           C  
ANISOU 2300  CA  TRP A 313    10558   7995   6653   -996   -846   -136       C  
ATOM   2301  C   TRP A 313     -17.503  19.940  10.401  1.00 64.23           C  
ANISOU 2301  C   TRP A 313    10068   7767   6566   -825   -623   -223       C  
ATOM   2302  O   TRP A 313     -18.377  20.809  10.325  1.00 65.16           O  
ANISOU 2302  O   TRP A 313    10351   7805   6599   -717   -490   -345       O  
ATOM   2303  CB  TRP A 313     -17.081  18.948  12.640  1.00 67.23           C  
ANISOU 2303  CB  TRP A 313    10751   8138   6652   -936   -721   -114       C  
ATOM   2304  CG  TRP A 313     -16.115  18.663  13.744  1.00 69.58           C  
ANISOU 2304  CG  TRP A 313    11214   8426   6797  -1105   -947      2       C  
ATOM   2305  CD1 TRP A 313     -15.801  19.482  14.794  1.00 71.11           C  
ANISOU 2305  CD1 TRP A 313    11816   8495   6706  -1222  -1106    -23       C  
ATOM   2306  CD2 TRP A 313     -15.354  17.464  13.929  1.00 69.52           C  
ANISOU 2306  CD2 TRP A 313    10986   8528   6900  -1175  -1046    169       C  
ATOM   2307  CE2 TRP A 313     -14.593  17.632  15.111  1.00 71.09           C  
ANISOU 2307  CE2 TRP A 313    11451   8680   6878  -1341  -1277    250       C  
ATOM   2308  CE3 TRP A 313     -15.234  16.264  13.208  1.00 67.72           C  
ANISOU 2308  CE3 TRP A 313    10382   8423   6925  -1110   -963    260       C  
ATOM   2309  NE1 TRP A 313     -14.887  18.871  15.613  1.00 72.30           N  
ANISOU 2309  NE1 TRP A 313    11999   8686   6785  -1376  -1316    124       N  
ATOM   2310  CZ2 TRP A 313     -13.723  16.645  15.592  1.00 71.84           C  
ANISOU 2310  CZ2 TRP A 313    11415   8865   7017  -1437  -1427    435       C  
ATOM   2311  CZ3 TRP A 313     -14.365  15.282  13.687  1.00 68.65           C  
ANISOU 2311  CZ3 TRP A 313    10390   8613   7082  -1190  -1093    436       C  
ATOM   2312  CH2 TRP A 313     -13.623  15.481  14.871  1.00 70.04           C  
ANISOU 2312  CH2 TRP A 313    10803   8757   7050  -1348  -1322    530       C  
ATOM   2313  N   ALA A 314     -17.309  19.009   9.471  1.00 60.88           N  
ANISOU 2313  N   ALA A 314     9286   7460   6384   -798   -590   -153       N  
ATOM   2314  CA  ALA A 314     -18.212  18.857   8.349  1.00 57.54           C  
ANISOU 2314  CA  ALA A 314     8647   7083   6130   -654   -400   -222       C  
ATOM   2315  C   ALA A 314     -18.647  17.405   8.239  1.00 56.57           C  
ANISOU 2315  C   ALA A 314     8303   7057   6134   -589   -266   -170       C  
ATOM   2316  O   ALA A 314     -17.811  16.496   8.165  1.00 56.72           O  
ANISOU 2316  O   ALA A 314     8172   7130   6248   -653   -356    -58       O  
ATOM   2317  CB  ALA A 314     -17.572  19.351   7.063  1.00 56.03           C  
ANISOU 2317  CB  ALA A 314     8280   6908   6101   -691   -498   -206       C  
ATOM   2318  N   LEU A 315     -19.960  17.192   8.272  1.00 55.04           N  
ANISOU 2318  N   LEU A 315     8096   6874   5940   -462    -50   -236       N  
ATOM   2319  CA  LEU A 315     -20.523  15.857   8.157  1.00 52.78           C  
ANISOU 2319  CA  LEU A 315     7618   6663   5770   -416     77   -189       C  
ATOM   2320  C   LEU A 315     -20.902  15.611   6.698  1.00 51.08           C  
ANISOU 2320  C   LEU A 315     7149   6494   5764   -366    132   -215       C  
ATOM   2321  O   LEU A 315     -21.950  16.055   6.221  1.00 51.18           O  
ANISOU 2321  O   LEU A 315     7123   6513   5808   -277    257   -283       O  
ATOM   2322  CB  LEU A 315     -21.692  15.660   9.131  1.00 52.63           C  
ANISOU 2322  CB  LEU A 315     7720   6645   5631   -331    268   -208       C  
ATOM   2323  CG  LEU A 315     -21.443  16.003  10.606  1.00 54.82           C  
ANISOU 2323  CG  LEU A 315     8311   6862   5658   -363    235   -197       C  
ATOM   2324  CD1 LEU A 315     -22.752  16.212  11.351  1.00 55.63           C  
ANISOU 2324  CD1 LEU A 315     8553   6952   5632   -228    472   -234       C  
ATOM   2325  CD2 LEU A 315     -20.584  14.966  11.316  1.00 55.14           C  
ANISOU 2325  CD2 LEU A 315     8348   6928   5674   -467    120    -85       C  
ATOM   2326  N   GLY A 316     -20.004  14.927   5.990  1.00 49.91           N  
ANISOU 2326  N   GLY A 316     6839   6373   5750   -417     35   -149       N  
ATOM   2327  CA  GLY A 316     -20.158  14.649   4.561  1.00 48.14           C  
ANISOU 2327  CA  GLY A 316     6414   6176   5700   -380     64   -170       C  
ATOM   2328  C   GLY A 316     -20.753  13.288   4.286  1.00 47.30           C  
ANISOU 2328  C   GLY A 316     6176   6097   5697   -357    164   -140       C  
ATOM   2329  O   GLY A 316     -21.463  12.735   5.132  1.00 48.91           O  
ANISOU 2329  O   GLY A 316     6422   6311   5851   -350    257   -123       O  
ATOM   2330  N   ALA A 317     -20.438  12.742   3.111  1.00 45.81           N  
ANISOU 2330  N   ALA A 317     5849   5914   5644   -350    146   -129       N  
ATOM   2331  CA  ALA A 317     -21.040  11.495   2.628  1.00 46.08           C  
ANISOU 2331  CA  ALA A 317     5787   5945   5775   -341    225   -117       C  
ATOM   2332  C   ALA A 317     -20.869  10.287   3.559  1.00 47.70           C  
ANISOU 2332  C   ALA A 317     6022   6139   5963   -372    250    -31       C  
ATOM   2333  O   ALA A 317     -21.761   9.437   3.616  1.00 49.16           O  
ANISOU 2333  O   ALA A 317     6174   6318   6186   -382    334    -25       O  
ATOM   2334  CB  ALA A 317     -20.566  11.177   1.220  1.00 44.08           C  
ANISOU 2334  CB  ALA A 317     5441   5672   5633   -321    193   -123       C  
ATOM   2335  N   THR A 318     -19.748  10.219   4.290  1.00 48.07           N  
ANISOU 2335  N   THR A 318     6126   6184   5955   -396    165     51       N  
ATOM   2336  CA  THR A 318     -19.558   9.209   5.344  1.00 49.34           C  
ANISOU 2336  CA  THR A 318     6333   6337   6075   -422    180    143       C  
ATOM   2337  C   THR A 318     -20.745   9.219   6.319  1.00 50.88           C  
ANISOU 2337  C   THR A 318     6609   6545   6177   -429    285    116       C  
ATOM   2338  O   THR A 318     -21.287   8.159   6.645  1.00 51.88           O  
ANISOU 2338  O   THR A 318     6717   6662   6331   -440    364    161       O  
ATOM   2339  CB  THR A 318     -18.244   9.422   6.130  1.00 50.02           C  
ANISOU 2339  CB  THR A 318     6478   6436   6091   -460     48    245       C  
ATOM   2340  CG2 THR A 318     -17.952   8.258   7.066  1.00 50.99           C  
ANISOU 2340  CG2 THR A 318     6633   6551   6189   -477     54    361       C  
ATOM   2341  OG1 THR A 318     -17.153   9.548   5.223  1.00 49.08           O  
ANISOU 2341  OG1 THR A 318     6259   6322   6066   -443    -37    297       O  
ATOM   2342  N   PHE A 319     -21.150  10.420   6.748  1.00 50.30           N  
ANISOU 2342  N   PHE A 319     6628   6487   5993   -414    296     50       N  
ATOM   2343  CA  PHE A 319     -22.254  10.597   7.692  1.00 51.30           C  
ANISOU 2343  CA  PHE A 319     6845   6628   6015   -387    425     35       C  
ATOM   2344  C   PHE A 319     -23.638  10.405   7.058  1.00 51.27           C  
ANISOU 2344  C   PHE A 319     6710   6656   6112   -349    564      3       C  
ATOM   2345  O   PHE A 319     -24.482   9.713   7.627  1.00 51.93           O  
ANISOU 2345  O   PHE A 319     6772   6761   6194   -349    680     56       O  
ATOM   2346  CB  PHE A 319     -22.153  11.963   8.373  1.00 51.68           C  
ANISOU 2346  CB  PHE A 319     7082   6662   5891   -366    399    -20       C  
ATOM   2347  CG  PHE A 319     -23.033  12.109   9.580  1.00 53.53           C  
ANISOU 2347  CG  PHE A 319     7470   6898   5970   -319    540    -15       C  
ATOM   2348  CD1 PHE A 319     -22.595  11.674  10.835  1.00 54.85           C  
ANISOU 2348  CD1 PHE A 319     7795   7052   5992   -359    514     54       C  
ATOM   2349  CD2 PHE A 319     -24.294  12.705   9.478  1.00 53.91           C  
ANISOU 2349  CD2 PHE A 319     7506   6966   6008   -221    707    -63       C  
ATOM   2350  CE1 PHE A 319     -23.407  11.817  11.955  1.00 56.53           C  
ANISOU 2350  CE1 PHE A 319     8174   7262   6041   -301    664     64       C  
ATOM   2351  CE2 PHE A 319     -25.109  12.851  10.598  1.00 55.32           C  
ANISOU 2351  CE2 PHE A 319     7828   7150   6040   -149    872    -41       C  
ATOM   2352  CZ  PHE A 319     -24.666  12.406  11.836  1.00 56.74           C  
ANISOU 2352  CZ  PHE A 319     8187   7308   6061   -187    855     17       C  
ATOM   2353  N   ILE A 320     -23.864  11.017   5.893  1.00 50.82           N  
ANISOU 2353  N   ILE A 320     6559   6606   6143   -322    543    -67       N  
ATOM   2354  CA  ILE A 320     -25.167  10.967   5.215  1.00 51.04           C  
ANISOU 2354  CA  ILE A 320     6448   6674   6270   -296    644    -83       C  
ATOM   2355  C   ILE A 320     -25.550   9.544   4.796  1.00 51.17           C  
ANISOU 2355  C   ILE A 320     6345   6684   6410   -366    656    -25       C  
ATOM   2356  O   ILE A 320     -26.720   9.178   4.880  1.00 52.82           O  
ANISOU 2356  O   ILE A 320     6463   6934   6671   -379    753     20       O  
ATOM   2357  CB  ILE A 320     -25.267  11.979   4.041  1.00 51.04           C  
ANISOU 2357  CB  ILE A 320     6387   6679   6326   -256    600   -164       C  
ATOM   2358  CG1 ILE A 320     -25.406  13.405   4.577  1.00 51.70           C  
ANISOU 2358  CG1 ILE A 320     6599   6759   6283   -175    639   -214       C  
ATOM   2359  CG2 ILE A 320     -26.469  11.709   3.145  1.00 50.59           C  
ANISOU 2359  CG2 ILE A 320     6158   6667   6396   -257    655   -157       C  
ATOM   2360  CD1 ILE A 320     -24.203  14.272   4.318  1.00 51.18           C  
ANISOU 2360  CD1 ILE A 320     6638   6644   6165   -190    501   -265       C  
ATOM   2361  N   ARG A 321     -24.563   8.746   4.387  1.00 50.36           N  
ANISOU 2361  N   ARG A 321     6252   6526   6354   -410    564    -10       N  
ATOM   2362  CA  ARG A 321     -24.763   7.319   4.098  1.00 50.56           C  
ANISOU 2362  CA  ARG A 321     6230   6507   6471   -476    571     44       C  
ATOM   2363  C   ARG A 321     -25.546   6.590   5.187  1.00 51.54           C  
ANISOU 2363  C   ARG A 321     6361   6650   6570   -514    671    132       C  
ATOM   2364  O   ARG A 321     -26.486   5.853   4.888  1.00 53.38           O  
ANISOU 2364  O   ARG A 321     6508   6881   6890   -579    712    172       O  
ATOM   2365  CB  ARG A 321     -23.431   6.602   3.875  1.00 50.60           C  
ANISOU 2365  CB  ARG A 321     6292   6440   6492   -477    489     73       C  
ATOM   2366  CG  ARG A 321     -22.977   6.568   2.430  1.00 50.50           C  
ANISOU 2366  CG  ARG A 321     6244   6381   6562   -461    426     20       C  
ATOM   2367  CD  ARG A 321     -21.897   5.516   2.194  1.00 51.20           C  
ANISOU 2367  CD  ARG A 321     6383   6387   6682   -443    397     78       C  
ATOM   2368  NE  ARG A 321     -20.626   5.831   2.850  1.00 51.45           N  
ANISOU 2368  NE  ARG A 321     6444   6442   6662   -397    349    144       N  
ATOM   2369  CZ  ARG A 321     -19.737   6.722   2.411  1.00 51.40           C  
ANISOU 2369  CZ  ARG A 321     6412   6465   6651   -353    284    134       C  
ATOM   2370  NH1 ARG A 321     -19.955   7.427   1.299  1.00 50.89           N1+
ANISOU 2370  NH1 ARG A 321     6305   6407   6622   -332    272     50       N1+
ATOM   2371  NH2 ARG A 321     -18.622   6.915   3.099  1.00 51.72           N  
ANISOU 2371  NH2 ARG A 321     6465   6532   6651   -340    220    225       N  
ATOM   2372  N   LYS A 322     -25.154   6.801   6.440  1.00 51.53           N  
ANISOU 2372  N   LYS A 322     6468   6666   6444   -485    701    170       N  
ATOM   2373  CA  LYS A 322     -25.836   6.185   7.565  1.00 52.79           C  
ANISOU 2373  CA  LYS A 322     6653   6848   6555   -507    812    261       C  
ATOM   2374  C   LYS A 322     -27.093   6.953   7.951  1.00 54.31           C  
ANISOU 2374  C   LYS A 322     6799   7122   6712   -455    951    267       C  
ATOM   2375  O   LYS A 322     -28.073   6.344   8.395  1.00 56.23           O  
ANISOU 2375  O   LYS A 322     6974   7402   6990   -484   1066    360       O  
ATOM   2376  CB  LYS A 322     -24.902   6.036   8.763  1.00 52.93           C  
ANISOU 2376  CB  LYS A 322     6827   6848   6435   -496    785    311       C  
ATOM   2377  CG  LYS A 322     -25.436   5.096   9.821  1.00 54.35           C  
ANISOU 2377  CG  LYS A 322     7041   7033   6577   -530    887    422       C  
ATOM   2378  CD  LYS A 322     -24.368   4.661  10.797  1.00 55.27           C  
ANISOU 2378  CD  LYS A 322     7300   7116   6583   -538    822    489       C  
ATOM   2379  CE  LYS A 322     -25.001   3.821  11.890  1.00 57.07           C  
ANISOU 2379  CE  LYS A 322     7573   7353   6757   -564    941    601       C  
ATOM   2380  NZ  LYS A 322     -23.980   3.420  12.889  1.00 58.24           N1+
ANISOU 2380  NZ  LYS A 322     7868   7474   6785   -571    870    677       N1+
ATOM   2381  N   PHE A 323     -27.065   8.276   7.774  1.00 53.82           N  
ANISOU 2381  N   PHE A 323     6775   7085   6587   -373    951    185       N  
ATOM   2382  CA  PHE A 323     -28.177   9.131   8.206  1.00 54.57           C  
ANISOU 2382  CA  PHE A 323     6856   7247   6630   -281   1108    197       C  
ATOM   2383  C   PHE A 323     -28.811   9.934   7.076  1.00 53.77           C  
ANISOU 2383  C   PHE A 323     6616   7183   6629   -237   1106    144       C  
ATOM   2384  O   PHE A 323     -28.247  10.924   6.591  1.00 52.59           O  
ANISOU 2384  O   PHE A 323     6531   7005   6443   -191   1029     48       O  
ATOM   2385  CB  PHE A 323     -27.773  10.012   9.397  1.00 54.98           C  
ANISOU 2385  CB  PHE A 323     7144   7280   6465   -195   1157    170       C  
ATOM   2386  CG  PHE A 323     -27.189   9.230  10.547  1.00 56.39           C  
ANISOU 2386  CG  PHE A 323     7464   7431   6531   -241   1148    236       C  
ATOM   2387  CD1 PHE A 323     -28.020   8.512  11.419  1.00 57.60           C  
ANISOU 2387  CD1 PHE A 323     7601   7623   6659   -236   1307    349       C  
ATOM   2388  CD2 PHE A 323     -25.805   9.183  10.746  1.00 55.06           C  
ANISOU 2388  CD2 PHE A 323     7425   7202   6290   -295    979    210       C  
ATOM   2389  CE1 PHE A 323     -27.480   7.774  12.470  1.00 58.32           C  
ANISOU 2389  CE1 PHE A 323     7830   7687   6641   -278   1297    417       C  
ATOM   2390  CE2 PHE A 323     -25.266   8.450  11.796  1.00 55.97           C  
ANISOU 2390  CE2 PHE A 323     7662   7299   6305   -338    957    288       C  
ATOM   2391  CZ  PHE A 323     -26.101   7.746  12.659  1.00 57.54           C  
ANISOU 2391  CZ  PHE A 323     7869   7527   6466   -327   1115    385       C  
ATOM   2392  N   TYR A 324     -29.979   9.455   6.650  1.00 54.19           N  
ANISOU 2392  N   TYR A 324     6471   7300   6818   -270   1177    225       N  
ATOM   2393  CA  TYR A 324     -30.842  10.158   5.712  1.00 54.38           C  
ANISOU 2393  CA  TYR A 324     6334   7384   6942   -227   1195    218       C  
ATOM   2394  C   TYR A 324     -31.107  11.556   6.273  1.00 55.62           C  
ANISOU 2394  C   TYR A 324     6592   7566   6974    -55   1323    187       C  
ATOM   2395  O   TYR A 324     -31.478  11.707   7.445  1.00 57.57           O  
ANISOU 2395  O   TYR A 324     6933   7834   7106     30   1485    246       O  
ATOM   2396  CB  TYR A 324     -32.149   9.390   5.526  1.00 55.09           C  
ANISOU 2396  CB  TYR A 324     6196   7556   7178   -297   1265    361       C  
ATOM   2397  CG  TYR A 324     -33.028   9.933   4.428  1.00 55.82           C  
ANISOU 2397  CG  TYR A 324     6089   7718   7399   -286   1240    382       C  
ATOM   2398  CD1 TYR A 324     -33.927  10.985   4.675  1.00 56.72           C  
ANISOU 2398  CD1 TYR A 324     6123   7924   7504   -131   1398    440       C  
ATOM   2399  CD2 TYR A 324     -32.979   9.392   3.138  1.00 54.66           C  
ANISOU 2399  CD2 TYR A 324     5848   7541   7377   -422   1064    354       C  
ATOM   2400  CE1 TYR A 324     -34.736  11.487   3.664  1.00 56.90           C  
ANISOU 2400  CE1 TYR A 324     5945   8020   7652   -116   1367    480       C  
ATOM   2401  CE2 TYR A 324     -33.788   9.889   2.123  1.00 54.81           C  
ANISOU 2401  CE2 TYR A 324     5690   7629   7506   -424   1019    383       C  
ATOM   2402  CZ  TYR A 324     -34.660  10.937   2.386  1.00 55.87           C  
ANISOU 2402  CZ  TYR A 324     5715   7867   7644   -273   1165    452       C  
ATOM   2403  OH  TYR A 324     -35.455  11.421   1.373  1.00 55.97           O  
ANISOU 2403  OH  TYR A 324     5536   7955   7772   -273   1112    502       O  
ATOM   2404  N   THR A 325     -30.905  12.565   5.434  1.00 54.32           N  
ANISOU 2404  N   THR A 325     6430   7386   6822      1   1255     96       N  
ATOM   2405  CA  THR A 325     -30.876  13.942   5.899  1.00 55.62           C  
ANISOU 2405  CA  THR A 325     6760   7525   6846    157   1342     38       C  
ATOM   2406  C   THR A 325     -31.929  14.820   5.230  1.00 56.01           C  
ANISOU 2406  C   THR A 325     6662   7640   6978    273   1432     68       C  
ATOM   2407  O   THR A 325     -31.970  14.937   4.014  1.00 55.29           O  
ANISOU 2407  O   THR A 325     6431   7565   7010    228   1315     40       O  
ATOM   2408  CB  THR A 325     -29.464  14.545   5.743  1.00 54.55           C  
ANISOU 2408  CB  THR A 325     6829   7287   6610    129   1179    -94       C  
ATOM   2409  CG2 THR A 325     -29.372  15.879   6.445  1.00 55.97           C  
ANISOU 2409  CG2 THR A 325     7247   7409   6609    262   1258   -154       C  
ATOM   2410  OG1 THR A 325     -28.508  13.659   6.333  1.00 54.81           O  
ANISOU 2410  OG1 THR A 325     6959   7277   6589     22   1090    -89       O  
ATOM   2411  N   GLU A 326     -32.787  15.412   6.049  1.00 58.73           N  
ANISOU 2411  N   GLU A 326     7044   8023   7247    437   1650    138       N  
ATOM   2412  CA  GLU A 326     -33.776  16.370   5.575  1.00 60.67           C  
ANISOU 2412  CA  GLU A 326     7169   8327   7552    593   1768    187       C  
ATOM   2413  C   GLU A 326     -33.313  17.775   5.940  1.00 60.28           C  
ANISOU 2413  C   GLU A 326     7412   8170   7320    751   1819     72       C  
ATOM   2414  O   GLU A 326     -32.982  18.060   7.095  1.00 61.16           O  
ANISOU 2414  O   GLU A 326     7798   8207   7232    821   1915     37       O  
ATOM   2415  CB  GLU A 326     -35.171  16.074   6.151  1.00 63.75           C  
ANISOU 2415  CB  GLU A 326     7369   8844   8006    694   2007    381       C  
ATOM   2416  CG  GLU A 326     -36.281  16.950   5.570  1.00 66.93           C  
ANISOU 2416  CG  GLU A 326     7581   9334   8513    860   2130    478       C  
ATOM   2417  CD  GLU A 326     -37.656  16.673   6.159  1.00 70.89           C  
ANISOU 2417  CD  GLU A 326     7860   9979   9093    972   2382    710       C  
ATOM   2418  OE1 GLU A 326     -37.823  16.755   7.397  1.00 73.40           O  
ANISOU 2418  OE1 GLU A 326     8344  10281   9260   1106   2603    755       O  
ATOM   2419  OE2 GLU A 326     -38.585  16.390   5.374  1.00 72.15           O1-
ANISOU 2419  OE2 GLU A 326     7677  10271   9463    927   2359    863       O1-
ATOM   2420  N   PHE A 327     -33.287  18.640   4.936  1.00 58.89           N  
ANISOU 2420  N   PHE A 327     7195   7976   7203    794   1741     14       N  
ATOM   2421  CA  PHE A 327     -32.938  20.037   5.116  1.00 58.83           C  
ANISOU 2421  CA  PHE A 327     7456   7852   7043    937   1779    -87       C  
ATOM   2422  C   PHE A 327     -34.219  20.852   5.076  1.00 61.35           C  
ANISOU 2422  C   PHE A 327     7682   8229   7398   1170   2007     15       C  
ATOM   2423  O   PHE A 327     -34.913  20.898   4.059  1.00 60.74           O  
ANISOU 2423  O   PHE A 327     7324   8250   7503   1183   1984     93       O  
ATOM   2424  CB  PHE A 327     -31.940  20.475   4.043  1.00 55.85           C  
ANISOU 2424  CB  PHE A 327     7112   7404   6702    829   1540   -211       C  
ATOM   2425  CG  PHE A 327     -30.634  19.748   4.111  1.00 53.41           C  
ANISOU 2425  CG  PHE A 327     6891   7042   6360    631   1340   -285       C  
ATOM   2426  CD1 PHE A 327     -30.451  18.548   3.419  1.00 52.11           C  
ANISOU 2426  CD1 PHE A 327     6505   6946   6347    471   1214   -251       C  
ATOM   2427  CD2 PHE A 327     -29.588  20.249   4.886  1.00 53.01           C  
ANISOU 2427  CD2 PHE A 327     7154   6867   6119    604   1273   -376       C  
ATOM   2428  CE1 PHE A 327     -29.246  17.867   3.494  1.00 50.59           C  
ANISOU 2428  CE1 PHE A 327     6388   6704   6127    321   1055   -299       C  
ATOM   2429  CE2 PHE A 327     -28.381  19.570   4.968  1.00 52.00           C  
ANISOU 2429  CE2 PHE A 327     7074   6706   5975    431   1088   -409       C  
ATOM   2430  CZ  PHE A 327     -28.210  18.378   4.274  1.00 50.87           C  
ANISOU 2430  CZ  PHE A 327     6694   6640   5994    305    994   -367       C  
ATOM   2431  N   ASP A 328     -34.535  21.469   6.207  1.00 64.29           N  
ANISOU 2431  N   ASP A 328     8299   8539   7587   1361   2230     26       N  
ATOM   2432  CA  ASP A 328     -35.801  22.156   6.390  1.00 68.40           C  
ANISOU 2432  CA  ASP A 328     8744   9117   8125   1626   2508    156       C  
ATOM   2433  C   ASP A 328     -35.564  23.666   6.388  1.00 70.08           C  
ANISOU 2433  C   ASP A 328     9272   9170   8185   1808   2561     46       C  
ATOM   2434  O   ASP A 328     -35.026  24.231   7.348  1.00 71.41           O  
ANISOU 2434  O   ASP A 328     9850   9178   8103   1875   2620    -59       O  
ATOM   2435  CB  ASP A 328     -36.471  21.665   7.683  1.00 70.39           C  
ANISOU 2435  CB  ASP A 328     9039   9420   8284   1741   2773    280       C  
ATOM   2436  CG  ASP A 328     -37.919  22.116   7.835  1.00 73.56           C  
ANISOU 2436  CG  ASP A 328     9261   9932   8756   2019   3091    479       C  
ATOM   2437  OD1 ASP A 328     -38.408  22.970   7.060  1.00 74.68           O  
ANISOU 2437  OD1 ASP A 328     9296  10088   8990   2157   3125    513       O  
ATOM   2438  OD2 ASP A 328     -38.580  21.601   8.767  1.00 75.75           O1-
ANISOU 2438  OD2 ASP A 328     9496  10285   8998   2109   3321    621       O1-
ATOM   2439  N   ARG A 329     -35.965  24.304   5.291  1.00 70.17           N  
ANISOU 2439  N   ARG A 329     9104   9216   8339   1875   2524     73       N  
ATOM   2440  CA  ARG A 329     -35.771  25.738   5.125  1.00 71.93           C  
ANISOU 2440  CA  ARG A 329     9605   9281   8443   2040   2559    -22       C  
ATOM   2441  C   ARG A 329     -36.871  26.580   5.755  1.00 75.81           C  
ANISOU 2441  C   ARG A 329    10195   9754   8854   2386   2908     88       C  
ATOM   2442  O   ARG A 329     -36.639  27.752   6.058  1.00 77.97           O  
ANISOU 2442  O   ARG A 329    10839   9841   8943   2549   2987     -9       O  
ATOM   2443  CB  ARG A 329     -35.589  26.103   3.653  1.00 70.88           C  
ANISOU 2443  CB  ARG A 329     9275   9174   8480   1958   2353    -50       C  
ATOM   2444  CG  ARG A 329     -34.213  25.770   3.106  1.00 67.92           C  
ANISOU 2444  CG  ARG A 329     8973   8731   8101   1678   2034   -203       C  
ATOM   2445  CD  ARG A 329     -33.743  26.767   2.067  1.00 68.55           C  
ANISOU 2445  CD  ARG A 329     9115   8723   8206   1674   1888   -286       C  
ATOM   2446  NE  ARG A 329     -33.836  28.153   2.535  1.00 70.82           N  
ANISOU 2446  NE  ARG A 329     9746   8838   8323   1889   2031   -338       N  
ATOM   2447  CZ  ARG A 329     -33.246  29.196   1.955  1.00 70.97           C  
ANISOU 2447  CZ  ARG A 329     9951   8717   8295   1888   1916   -433       C  
ATOM   2448  NH1 ARG A 329     -33.412  30.409   2.455  1.00 73.96           N1+
ANISOU 2448  NH1 ARG A 329    10671   8921   8508   2092   2062   -474       N1+
ATOM   2449  NH2 ARG A 329     -32.482  29.034   0.886  1.00 70.22           N  
ANISOU 2449  NH2 ARG A 329     9724   8645   8310   1689   1664   -484       N  
ATOM   2450  N   ARG A 330     -38.056  25.999   5.949  1.00 77.59           N  
ANISOU 2450  N   ARG A 330    10098  10166   9215   2504   3121    302       N  
ATOM   2451  CA  ARG A 330     -39.158  26.728   6.584  1.00 80.73           C  
ANISOU 2451  CA  ARG A 330    10555  10568   9549   2866   3496    447       C  
ATOM   2452  C   ARG A 330     -38.933  26.895   8.082  1.00 81.89           C  
ANISOU 2452  C   ARG A 330    11151  10569   9394   2996   3708    381       C  
ATOM   2453  O   ARG A 330     -39.337  27.908   8.659  1.00 84.67           O  
ANISOU 2453  O   ARG A 330    11804  10793   9572   3300   3976    388       O  
ATOM   2454  CB  ARG A 330     -40.526  26.089   6.309  1.00 83.18           C  
ANISOU 2454  CB  ARG A 330    10347  11141  10116   2953   3663    737       C  
ATOM   2455  CG  ARG A 330     -41.655  27.121   6.290  1.00 87.67           C  
ANISOU 2455  CG  ARG A 330    10855  11737  10716   3335   3980    912       C  
ATOM   2456  CD  ARG A 330     -43.052  26.517   6.335  1.00 90.90           C  
ANISOU 2456  CD  ARG A 330    10776  12411  11350   3457   4205   1244       C  
ATOM   2457  NE  ARG A 330     -43.370  25.942   7.643  1.00 93.80           N  
ANISOU 2457  NE  ARG A 330    11235  12809  11595   3545   4468   1336       N  
ATOM   2458  CZ  ARG A 330     -44.598  25.804   8.143  1.00 97.83           C  
ANISOU 2458  CZ  ARG A 330    11487  13487  12196   3787   4811   1630       C  
ATOM   2459  NH1 ARG A 330     -44.760  25.264   9.344  1.00 99.57           N1+
ANISOU 2459  NH1 ARG A 330    11833  13720  12280   3851   5039   1694       N1+
ATOM   2460  NH2 ARG A 330     -45.664  26.208   7.461  1.00 99.69           N  
ANISOU 2460  NH2 ARG A 330    11336  13883  12657   3973   4931   1879       N  
ATOM   2461  N   ASN A 331     -38.279  25.912   8.698  1.00 79.85           N  
ANISOU 2461  N   ASN A 331    10961  10317   9062   2771   3588    319       N  
ATOM   2462  CA  ASN A 331     -38.046  25.920  10.144  1.00 80.96           C  
ANISOU 2462  CA  ASN A 331    11521  10333   8907   2860   3762    267       C  
ATOM   2463  C   ASN A 331     -36.577  26.088  10.554  1.00 79.51           C  
ANISOU 2463  C   ASN A 331    11783   9937   8487   2648   3498     23       C  
ATOM   2464  O   ASN A 331     -36.258  26.069  11.748  1.00 81.46           O  
ANISOU 2464  O   ASN A 331    12412  10069   8468   2679   3589    -34       O  
ATOM   2465  CB  ASN A 331     -38.671  24.675  10.790  1.00 81.04           C  
ANISOU 2465  CB  ASN A 331    11269  10528   8995   2826   3909    448       C  
ATOM   2466  CG  ASN A 331     -40.139  24.507  10.433  1.00 83.06           C  
ANISOU 2466  CG  ASN A 331    11060  11005   9494   3020   4163    727       C  
ATOM   2467  ND2 ASN A 331     -40.988  25.394  10.951  1.00 86.12           N  
ANISOU 2467  ND2 ASN A 331    11585  11358   9778   3391   4527    834       N  
ATOM   2468  OD1 ASN A 331     -40.502  23.600   9.683  1.00 81.63           O  
ANISOU 2468  OD1 ASN A 331    10406  11018   9589   2838   4028    855       O  
ATOM   2469  N   ASN A 332     -35.702  26.279   9.562  1.00 76.81           N  
ANISOU 2469  N   ASN A 332    11393   9551   8241   2435   3174   -104       N
[truncated: 20,300 more chars]
