# Supplementary material for: Solvent-Site Prediction for Fragment Docking and Its Implication on Fragment-Based Drug Discovery
Source: J Chem Inf Model. 2025 Nov 24;65(23):12959–77. doi: 10.1021/acs.jcim.5c02352 (PMC12690578; doi:10.1021/acs.jcim.5c02352)
Supplement: Supplementary file 3 [file ci5c02352_si_003.zip › Frag2Lead_dataset/2016-05/frag.sdf]

frag.A
 OpenBabel03012312223D

 15 16  0  0  0  0  0  0  0  0999 V2000
  -10.8140   36.2720   21.7310 C   0  0  0  0  0  0  0  0  0  0  0  0
  -11.4170   37.2390   22.6680 C   0  0  0  0  0  0  0  0  0  0  0  0
  -10.7000   38.1620   23.4160 C   0  0  0  0  0  0  0  0  0  0  0  0
  -11.7390   39.1320   24.3940 S   0  0  0  0  0  0  0  0  0  0  0  0
  -13.1450   38.3210   23.8310 C   0  0  0  0  0  0  0  0  0  0  0  0
  -14.3680   38.6660   24.2760 N   0  0  0  0  0  0  0  0  0  0  0  0
  -15.3130   37.9510   23.7480 C   0  0  0  0  0  0  0  0  0  0  0  0
  -15.1380   36.9380   22.8180 N   0  0  0  0  0  0  0  0  0  0  0  0
  -16.3070   36.2520   22.3250 C   0  0  0  0  0  0  0  0  0  0  0  0
  -13.8930   36.5720   22.3450 C   0  0  0  0  0  0  0  0  0  0  0  0
  -13.7870   35.6730   21.5200 O   0  0  0  0  0  0  0  0  0  0  0  0
  -12.8190   37.3420   22.9150 C   0  0  0  0  0  0  0  0  0  0  0  0
   -9.2240   38.4010   23.4740 C   0  0  0  0  0  0  0  0  0  0  0  0
   -8.7530   38.8170   24.5590 O   0  0  0  0  0  0  0  0  0  0  0  0
   -8.5490   38.1590   22.4460 O   0  0  0  0  0  0  0  0  0  0  0  0
  1  2  1  0  0  0  0
  2  3  2  0  0  0  0
  2 12  1  0  0  0  0
  3  4  1  0  0  0  0
  3 13  1  0  0  0  0
  4  5  1  0  0  0  0
  5  6  1  0  0  0  0
  5 12  2  0  0  0  0
  6  7  2  0  0  0  0
  7  8  1  0  0  0  0
  8  9  1  0  0  0  0
  8 10  1  0  0  0  0
 10 11  2  0  0  0  0
 10 12  1  0  0  0  0
 13 14  2  0  0  0  0
 13 15  1  0  0  0  0
M  END
$$$$
