# Supplementary material for: Solvent-Site Prediction for Fragment Docking and Its Implication on Fragment-Based Drug Discovery
Source: J Chem Inf Model. 2025 Nov 24;65(23):12959–77. doi: 10.1021/acs.jcim.5c02352 (PMC12690578; doi:10.1021/acs.jcim.5c02352)
Supplement: Supplementary file 3 [file ci5c02352_si_003.zip › Frag2Lead_dataset/2016-05/lead.sdf]

lead.A
 OpenBabel03012312223D

 19 21  0  0  0  0  0  0  0  0999 V2000
  -10.2730   36.5140   21.6530 C   0  0  0  0  0  0  0  0  0  0  0  0
  -10.8760   37.4680   22.6100 C   0  0  0  0  0  0  0  0  0  0  0  0
  -10.1900   38.4320   23.3310 C   0  0  0  0  0  0  0  0  0  0  0  0
  -11.1940   39.3860   24.3620 S   0  0  0  0  0  0  0  0  0  0  0  0
  -12.5760   38.4970   23.8500 C   0  0  0  0  0  0  0  0  0  0  0  0
  -13.7890   38.8100   24.3540 N   0  0  0  0  0  0  0  0  0  0  0  0
  -14.7430   38.0750   23.8790 C   0  0  0  0  0  0  0  0  0  0  0  0
  -14.5770   37.0650   22.9560 N   0  0  0  0  0  0  0  0  0  0  0  0
  -13.3570   36.7220   22.4230 C   0  0  0  0  0  0  0  0  0  0  0  0
  -13.2580   35.8230   21.6010 O   0  0  0  0  0  0  0  0  0  0  0  0
  -12.2660   37.5290   22.9260 C   0  0  0  0  0  0  0  0  0  0  0  0
   -8.7310   38.8030   23.4100 C   0  0  0  0  0  0  0  0  0  0  0  0
   -8.3060   39.4210   24.3710 O   0  0  0  0  0  0  0  0  0  0  0  0
   -7.9180   38.3840   22.4010 N   0  0  0  0  0  0  0  0  0  0  0  0
   -6.5660   38.6390   22.3420 C   0  0  0  0  0  0  0  0  0  0  0  0
   -5.8320   38.4070   21.2780 N   0  0  0  0  0  0  0  0  0  0  0  0
   -4.5340   38.7660   21.5250 N   0  0  0  0  0  0  0  0  0  0  0  0
   -4.3300   39.2220   22.7190 C   0  0  0  0  0  0  0  0  0  0  0  0
   -5.7380   39.2840   23.7050 S   0  0  0  0  0  0  0  0  0  0  0  0
  1  2  1  0  0  0  0
  2  3  2  0  0  0  0
  2 11  1  0  0  0  0
  3  4  1  0  0  0  0
  3 12  1  0  0  0  0
  4  5  1  0  0  0  0
  5  6  1  0  0  0  0
  5 11  2  0  0  0  0
  6  7  2  0  0  0  0
  7  8  1  0  0  0  0
  8  9  1  0  0  0  0
  9 10  2  0  0  0  0
  9 11  1  0  0  0  0
 12 13  2  0  0  0  0
 12 14  1  0  0  0  0
 14 15  1  0  0  0  0
 15 16  2  0  0  0  0
 15 19  1  0  0  0  0
 16 17  1  0  0  0  0
 17 18  2  0  0  0  0
 18 19  1  0  0  0  0
M  END
$$$$
