# Supplementary material for: Solvent-Site Prediction for Fragment Docking and Its Implication on Fragment-Based Drug Discovery
Source: J Chem Inf Model. 2025 Nov 24;65(23):12959–77. doi: 10.1021/acs.jcim.5c02352 (PMC12690578; doi:10.1021/acs.jcim.5c02352)
Supplement: Supplementary file 3 [file ci5c02352_si_003.zip › Frag2Lead_dataset/2016-05/rec-frag.pdb]

ATOM      1  N   SER A   3      14.251  20.967  11.133  1.00 53.10      A    N  
ATOM      2  CA  SER A   3      13.527  19.771  11.661  1.00 51.90      A    C  
ATOM      3  C   SER A   3      12.140  20.134  12.218  1.00 47.87      A    C  
ATOM      4  O   SER A   3      11.851  21.311  12.503  1.00 42.83      A    O  
ATOM      5  CB  SER A   3      14.365  19.084  12.744  1.00 57.35      A    C  
ATOM      6  OG  SER A   3      13.635  18.044  13.372  1.00 67.28      A    O  
ATOM      7  N   SER A   4      11.284  19.121  12.365  1.00 36.48      A    N  
ATOM      8  CA  SER A   4       9.945  19.339  12.910  1.00 29.12      A    C  
ATOM      9  C   SER A   4       9.396  18.087  13.531  1.00 29.14      A    C  
ATOM     10  O   SER A   4       9.714  16.979  13.107  1.00 26.08      A    O  
ATOM     11  CB  SER A   4       8.973  19.804  11.819  1.00 28.77      A    C  
ATOM     12  OG  SER A   4       7.662  20.013  12.355  1.00 28.01      A    O  
ATOM     13  N   PHE A   5       8.573  18.276  14.553  1.00 26.36      A    N  
ATOM     14  CA  PHE A   5       7.776  17.199  15.089  1.00 27.38      A    C  
ATOM     15  C   PHE A   5       6.758  16.821  14.012  1.00 28.58      A    C  
ATOM     16  O   PHE A   5       6.442  17.638  13.138  1.00 25.90      A    O  
ATOM     17  CB  PHE A   5       7.076  17.631  16.388  1.00 25.92      A    C  
ATOM     18  CG  PHE A   5       6.313  18.936  16.281  1.00 26.14      A    C  
ATOM     19  CD1 PHE A   5       5.010  18.960  15.798  1.00 26.22      A    C  
ATOM     20  CD2 PHE A   5       6.886  20.133  16.689  1.00 27.30      A    C  
ATOM     21  CE1 PHE A   5       4.302  20.146  15.707  1.00 26.42      A    C  
ATOM     22  CE2 PHE A   5       6.181  21.331  16.608  1.00 26.02      A    C  
ATOM     23  CZ  PHE A   5       4.886  21.334  16.126  1.00 26.96      A    C  
ATOM     24  N   LYS A   6       6.260  15.586  14.076  1.00 28.89      A    N  
ATOM     25  CA  LYS A   6       5.286  15.078  13.113  1.00 29.22      A    C  
ATOM     26  C   LYS A   6       4.000  14.678  13.813  1.00 26.81      A    C  
ATOM     27  O   LYS A   6       4.040  14.069  14.887  1.00 25.57      A    O  
ATOM     28  CB  LYS A   6       5.835  13.828  12.406  1.00 31.63      A    C  
ATOM     29  CG  LYS A   6       7.184  14.001  11.723  1.00 39.54      A    C  
ATOM     30  CD  LYS A   6       7.152  15.107  10.676  1.00 43.36      A    C  
ATOM     31  CE  LYS A   6       8.415  15.134   9.830  1.00 46.63      A    C  
ATOM     32  NZ  LYS A   6       9.648  15.249  10.656  1.00 51.18      A    N1+
ATOM     33  N   ALA A   7       2.862  14.973  13.188  1.00 26.10      A    N  
ATOM     34  CA  ALA A   7       1.560  14.542  13.722  1.00 28.21      A    C  
ATOM     35  C   ALA A   7       1.474  13.004  13.810  1.00 27.90      A    C  
ATOM     36  O   ALA A   7       0.812  12.467  14.699  1.00 26.94      A    O  
ATOM     37  CB  ALA A   7       0.418  15.072  12.872  1.00 27.00      A    C  
ATOM     38  N   ALA A   8       2.174  12.309  12.920  1.00 29.63      A    N  
ATOM     39  CA  ALA A   8       2.197  10.833  12.925  1.00 30.63      A    C  
ATOM     40  C   ALA A   8       2.725  10.255  14.240  1.00 33.70      A    C  
ATOM     41  O   ALA A   8       2.387   9.124  14.613  1.00 34.84      A    O  
ATOM     42  CB  ALA A   8       3.031  10.316  11.761  1.00 33.25      A    C  
ATOM     43  N   ASP A   9       3.547  11.031  14.945  1.00 30.46      A    N  
ATOM     44  CA  ASP A   9       4.169  10.593  16.190  1.00 29.02      A    C  
ATOM     45  C   ASP A   9       3.416  11.030  17.444  1.00 28.04      A    C  
ATOM     46  O   ASP A   9       3.926  10.861  18.556  1.00 27.00      A    O  
ATOM     47  CB  ASP A   9       5.599  11.126  16.259  1.00 32.24      A    C  
ATOM     48  CG  ASP A   9       6.489  10.562  15.171  1.00 37.35      A    C  
ATOM     49  OD1 ASP A   9       6.319   9.372  14.832  1.00 38.81      A    O  
ATOM     50  OD2 ASP A   9       7.371  11.300  14.663  1.00 38.22      A    O1-
ATOM     51  N   LEU A  10       2.213  11.575  17.277  1.00 26.84      A    N  
ATOM     52  CA  LEU A  10       1.414  12.052  18.401  1.00 29.44      A    C  
ATOM     53  C   LEU A  10       1.143  10.959  19.405  1.00 30.36      A    C  
ATOM     54  O   LEU A  10       0.734   9.872  19.013  1.00 29.64      A    O  
ATOM     55  CB  LEU A  10       0.049  12.602  17.938  1.00 31.39      A    C  
ATOM     56  CG  LEU A  10      -0.153  14.109  17.752  1.00 35.00      A    C  
ATOM     57  CD1 LEU A  10      -1.492  14.385  17.088  1.00 36.60      A    C  
ATOM     58  CD2 LEU A  10      -0.091  14.838  19.082  1.00 36.77      A    C  
ATOM     59  N   GLN A  11       1.359  11.241  20.690  1.00 29.86      A    N  
ATOM     60  CA  GLN A  11       0.940  10.327  21.751  1.00 33.01      A    C  
ATOM     61  C   GLN A  11      -0.270  10.922  22.449  1.00 31.49      A    C  
ATOM     62  O   GLN A  11      -0.244  12.083  22.861  1.00 32.23      A    O  
ATOM     63  CB  GLN A  11       2.059  10.076  22.771  1.00 37.21      A    C  
ATOM     64  CG  GLN A  11       1.668   9.098  23.892  1.00 42.14      A    C  
ATOM     65  CD  GLN A  11       1.280   7.699  23.396  1.00 45.78      A    C  
ATOM     66  NE2 GLN A  11       0.010   7.340  23.561  1.00 45.47      A    N  
ATOM     67  OE1 GLN A  11       2.116   6.948  22.886  1.00 44.38      A    O  
ATOM     68  N   LEU A  12      -1.326  10.133  22.595  1.00 28.15      A    N  
ATOM     69  CA  LEU A  12      -2.537  10.590  23.261  1.00 30.99      A    C  
ATOM     70  C   LEU A  12      -2.623  10.100  24.695  1.00 29.69      A    C  
ATOM     71  O   LEU A  12      -2.609   8.885  24.958  1.00 27.41      A    O  
ATOM     72  CB  LEU A  12      -3.780  10.124  22.482  1.00 34.83      A    C  
ATOM     73  CG  LEU A  12      -5.165  10.327  23.117  1.00 37.71      A    C  
ATOM     74  CD1 LEU A  12      -5.430  11.778  23.520  1.00 39.82      A    C  
ATOM     75  CD2 LEU A  12      -6.235   9.833  22.149  1.00 40.71      A    C  
ATOM     76  N   GLU A  13      -2.692  11.040  25.629  1.00 25.84      A    N  
ATOM     77  CA  GLU A  13      -2.963  10.712  27.012  1.00 25.40      A    C  
ATOM     78  C   GLU A  13      -4.332  11.288  27.360  1.00 27.85      A    C  
ATOM     79  O   GLU A  13      -4.487  12.493  27.546  1.00 25.63      A    O  
ATOM     80  CB  GLU A  13      -1.883  11.250  27.972  1.00 25.35      A    C  
ATOM     81  CG  GLU A  13      -2.165  10.918  29.436  1.00 24.78      A    C  
ATOM     82  CD  GLU A  13      -1.312  11.675  30.450  1.00 25.86      A    C  
ATOM     83  OE1 GLU A  13      -0.325  12.338  30.071  1.00 26.49      A    O  
ATOM     84  OE2 GLU A  13      -1.636  11.597  31.656  1.00 30.97      A    O1-
ATOM     85  N   MET A  14      -5.342  10.424  27.450  1.00 26.41      A    N  
ATOM     86  CA  MET A  14      -6.679  10.881  27.811  1.00 28.62      A    C  
ATOM     87  C   MET A  14      -6.761  11.243  29.295  1.00 27.13      A    C  
ATOM     88  O   MET A  14      -6.128  10.618  30.141  1.00 28.67      A    O  
ATOM     89  CB  MET A  14      -7.715   9.812  27.466  1.00 32.20      A    C  
ATOM     90  CG  MET A  14      -7.845   9.556  25.977  1.00 36.01      A    C  
ATOM     91  SD  MET A  14      -8.533  10.954  25.067  1.00 40.94      A    S  
ATOM     92  CE  MET A  14     -10.119  11.124  25.899  1.00 42.66      A    C  
ATOM     93  N   THR A  15      -7.526  12.281  29.597  1.00 24.97      A    N  
ATOM     94  CA  THR A  15      -7.722  12.732  30.973  1.00 26.22      A    C  
ATOM     95  C   THR A  15      -8.508  11.691  31.750  1.00 28.92      A    C  
ATOM     96  O   THR A  15      -9.389  11.041  31.192  1.00 25.98      A    O  
ATOM     97  CB  THR A  15      -8.517  14.042  31.060  1.00 25.93      A    C  
ATOM     98  CG2 THR A  15      -9.941  13.870  30.535  1.00 27.38      A    C  
ATOM     99  OG1 THR A  15      -8.583  14.481  32.429  1.00 30.43      A    O  
ATOM    100  N   GLN A  16      -8.172  11.571  33.030  1.00 33.10      A    N  
ATOM    101  CA  GLN A  16      -8.881  10.724  33.981  1.00 39.63      A    C  
ATOM    102  C   GLN A  16      -9.694  11.597  34.941  1.00 41.08      A    C  
ATOM    103  O   GLN A  16     -10.302  11.078  35.869  1.00 41.66      A    O  
ATOM    104  CB  GLN A  16      -7.876   9.892  34.787  1.00 38.81      A    C  
ATOM    105  CG  GLN A  16      -6.945   9.028  33.945  1.00 41.14      A    C  
ATOM    106  CD  GLN A  16      -7.653   7.856  33.300  1.00 46.02      A    C  
ATOM    107  NE2 GLN A  16      -6.953   7.152  32.408  1.00 46.64      A    N  
ATOM    108  OE1 GLN A  16      -8.816   7.574  33.606  1.00 51.85      A    O  
ATOM    109  N   LYS A  17      -9.670  12.918  34.740  1.00 42.83      A    N  
ATOM    110  CA  LYS A  17     -10.423  13.868  35.562  1.00 40.14      A    C  
ATOM    111  C   LYS A  17     -11.128  14.879  34.649  1.00 39.46      A    C  
ATOM    112  O   LYS A  17     -10.797  16.068  34.644  1.00 36.65      A    O  
ATOM    113  CB  LYS A  17      -9.481  14.612  36.506  1.00 45.70      A    C  
ATOM    114  CG  LYS A  17      -8.833  13.784  37.607  1.00 51.12      A    C  
ATOM    115  CD  LYS A  17      -7.722  14.601  38.258  1.00 58.47      A    C  
ATOM    116  CE  LYS A  17      -7.209  13.999  39.557  1.00 62.86      A    C  
ATOM    117  NZ  LYS A  17      -6.021  14.745  40.076  1.00 63.33      A    N1+
ATOM    118  N   PRO A  18     -12.099  14.416  33.860  1.00 38.74      A    N  
ATOM    119  CA  PRO A  18     -12.745  15.358  32.950  1.00 38.62      A    C  
ATOM    120  C   PRO A  18     -13.512  16.441  33.699  1.00 42.46      A    C  
ATOM    121  O   PRO A  18     -14.091  16.169  34.749  1.00 41.64      A    O  
ATOM    122  CB  PRO A  18     -13.690  14.472  32.136  1.00 39.99      A    C  
ATOM    123  CG  PRO A  18     -13.964  13.291  33.004  1.00 40.68      A    C  
ATOM    124  CD  PRO A  18     -12.738  13.087  33.848  1.00 41.14      A    C  
ATOM    125  N   HIS A  19     -13.492  17.663  33.174  1.00 43.84      A    N  
ATOM    126  CA  HIS A  19     -14.201  18.777  33.801  1.00 50.16      A    C  
ATOM    127  C   HIS A  19     -15.644  18.839  33.330  1.00 48.13      A    C  
ATOM    128  O   HIS A  19     -15.949  18.493  32.186  1.00 40.21      A    O  
ATOM    129  CB  HIS A  19     -13.524  20.107  33.479  1.00 55.66      A    C  
ATOM    130  CG  HIS A  19     -12.342  20.414  34.343  1.00 68.22      A    C  
ATOM    131  CD2 HIS A  19     -11.027  20.125  34.193  1.00 75.93      A    C  
ATOM    132  ND1 HIS A  19     -12.447  21.127  35.518  1.00 75.47      A    N  
ATOM    133  CE1 HIS A  19     -11.249  21.257  36.060  1.00 79.67      A    C  
ATOM    134  NE2 HIS A  19     -10.370  20.659  35.275  1.00 80.34      A    N  
ATOM    135  N   LYS A  20     -16.527  19.284  34.222  1.00 50.44      A    N  
ATOM    136  CA  LYS A  20     -17.926  19.514  33.873  1.00 54.60      A    C  
ATOM    137  C   LYS A  20     -17.951  20.684  32.895  1.00 48.53      A    C  
ATOM    138  O   LYS A  20     -17.282  21.684  33.107  1.00 41.15      A    O  
ATOM    139  CB  LYS A  20     -18.748  19.858  35.118  1.00 61.83      A    C  
ATOM    140  CG  LYS A  20     -20.225  20.125  34.856  1.00 70.43      A    C  
ATOM    141  CD  LYS A  20     -20.910  20.769  36.058  1.00 75.55      A    C  
ATOM    142  CE  LYS A  20     -20.931  19.864  37.284  1.00 78.62      A    C  
ATOM    143  NZ  LYS A  20     -21.665  18.592  37.036  1.00 79.89      A    N1+
ATOM    144  N   LYS A  21     -18.729  20.557  31.831  1.00 47.60      A    N  
ATOM    145  CA  LYS A  21     -18.787  21.590  30.805  1.00 47.57      A    C  
ATOM    146  C   LYS A  21     -19.788  22.669  31.232  1.00 50.57      A    C  
ATOM    147  O   LYS A  21     -20.677  22.402  32.043  1.00 50.09      A    O  
ATOM    148  CB  LYS A  21     -19.123  20.944  29.462  1.00 50.37      A    C  
ATOM    149  CG  LYS A  21     -18.172  19.783  29.187  1.00 48.60      A    C  
ATOM    150  CD  LYS A  21     -18.352  19.089  27.855  1.00 46.64      A    C  
ATOM    151  CE  LYS A  21     -17.446  17.870  27.838  1.00 43.76      A    C  
ATOM    152  NZ  LYS A  21     -17.487  17.129  26.557  1.00 47.89      A    N1+
ATOM    153  N   PRO A  22     -19.632  23.902  30.717  1.00 52.38      A    N  
ATOM    154  CA  PRO A  22     -20.528  24.975  31.170  1.00 54.99      A    C  
ATOM    155  C   PRO A  22     -21.977  24.758  30.723  1.00 55.81      A    C  
ATOM    156  O   PRO A  22     -22.208  24.255  29.621  1.00 56.65      A    O  
ATOM    157  CB  PRO A  22     -19.926  26.237  30.543  1.00 54.89      A    C  
ATOM    158  CG  PRO A  22     -19.110  25.763  29.386  1.00 56.37      A    C  
ATOM    159  CD  PRO A  22     -18.765  24.318  29.600  1.00 53.72      A    C  
ATOM    160  N   GLY A  23     -22.926  25.121  31.587  1.00 58.20      A    N  
ATOM    161  CA  GLY A  23     -24.359  24.965  31.314  1.00 62.89      A    C  
ATOM    162  C   GLY A  23     -24.778  25.411  29.921  1.00 67.47      A    C  
ATOM    163  O   GLY A  23     -25.826  26.087  29.769  1.00 75.80      A    O  
ATOM    164  N   PRO A  27     -23.085  31.270  31.103  1.00 75.13      A    N  
ATOM    165  CA  PRO A  27     -22.410  32.544  30.842  1.00 73.13      A    C  
ATOM    166  C   PRO A  27     -20.899  32.380  30.591  1.00 67.41      A    C  
ATOM    167  O   PRO A  27     -20.101  32.445  31.531  1.00 67.35      A    O  
ATOM    168  CB  PRO A  27     -22.685  33.345  32.124  1.00 73.31      A    C  
ATOM    169  CG  PRO A  27     -22.821  32.311  33.192  1.00 71.97      A    C  
ATOM    170  CD  PRO A  27     -23.411  31.092  32.532  1.00 74.13      A    C  
ATOM    171  N   LEU A  28     -20.521  32.176  29.328  1.00 62.50      A    N  
ATOM    172  CA  LEU A  28     -19.113  31.969  28.946  1.00 61.61      A    C  
ATOM    173  C   LEU A  28     -18.303  33.270  28.922  1.00 59.80      A    C  
ATOM    174  O   LEU A  28     -18.419  34.047  27.980  1.00 60.57      A    O  
ATOM    175  CB  LEU A  28     -19.019  31.312  27.559  1.00 62.54      A    C  
ATOM    176  CG  LEU A  28     -19.534  29.879  27.376  1.00 63.24      A    C  
ATOM    177  CD1 LEU A  28     -19.521  29.474  25.902  1.00 63.24      A    C  
ATOM    178  CD2 LEU A  28     -18.724  28.897  28.212  1.00 60.83      A    C  
ATOM    179  N   VAL A  29     -17.486  33.496  29.951  1.00 60.78      A    N  
ATOM    180  CA  VAL A  29     -16.600  34.666  30.016  1.00 56.08      A    C  
ATOM    181  C   VAL A  29     -15.294  34.321  29.321  1.00 54.58      A    C  
ATOM    182  O   VAL A  29     -14.681  33.293  29.630  1.00 47.48      A    O  
ATOM    183  CB  VAL A  29     -16.300  35.080  31.463  1.00 56.15      A    C  
ATOM    184  CG1 VAL A  29     -15.235  36.172  31.506  1.00 57.05      A    C  
ATOM    185  CG2 VAL A  29     -17.578  35.549  32.140  1.00 59.14      A    C  
ATOM    186  N   PHE A  30     -14.852  35.188  28.410  1.00 50.02      A    N  
ATOM    187  CA  PHE A  30     -13.687  34.869  27.595  1.00 43.82      A    C  
ATOM    188  C   PHE A  30     -12.430  34.499  28.383  1.00 38.44      A    C  
ATOM    189  O   PHE A  30     -12.094  35.135  29.380  1.00 38.41      A    O  
ATOM    190  CB  PHE A  30     -13.314  35.987  26.624  1.00 42.54      A    C  
ATOM    191  CG  PHE A  30     -12.022  35.709  25.911  1.00 43.40      A    C  
ATOM    192  CD1 PHE A  30     -11.972  34.743  24.923  1.00 42.08      A    C  
ATOM    193  CD2 PHE A  30     -10.842  36.329  26.299  1.00 42.24      A    C  
ATOM    194  CE1 PHE A  30     -10.782  34.433  24.293  1.00 44.47      A    C  
ATOM    195  CE2 PHE A  30      -9.646  36.030  25.670  1.00 42.33      A    C  
ATOM    196  CZ  PHE A  30      -9.614  35.083  24.664  1.00 42.33      A    C  
ATOM    197  N   GLY A  31     -11.755  33.453  27.908  1.00 36.03      A    N  
ATOM    198  CA  GLY A  31     -10.441  33.070  28.394  1.00 34.72      A    C  
ATOM    199  C   GLY A  31     -10.333  32.500  29.791  1.00 34.03      A    C  
ATOM    200  O   GLY A  31      -9.227  32.344  30.288  1.00 31.47      A    O  
ATOM    201  N   LYS A  32     -11.456  32.187  30.429  1.00 33.15      A    N  
ATOM    202  CA  LYS A  32     -11.418  31.666  31.797  1.00 39.45      A    C  
ATOM    203  C   LYS A  32     -11.723  30.169  31.895  1.00 35.65      A    C  
ATOM    204  O   LYS A  32     -11.339  29.522  32.855  1.00 36.19      A    O  
ATOM    205  CB  LYS A  32     -12.363  32.475  32.693  1.00 46.21      A    C  
ATOM    206  CG  LYS A  32     -12.055  33.967  32.656  1.00 55.17      A    C  
ATOM    207  CD  LYS A  32     -12.330  34.681  33.970  1.00 59.16      A    C  
ATOM    208  CE  LYS A  32     -11.807  36.111  33.913  1.00 62.32      A    C  
ATOM    209  NZ  LYS A  32     -11.941  36.829  35.211  1.00 65.51      A    N1+
ATOM    210  N   THR A  33     -12.381  29.623  30.885  1.00 32.99      A    N  
ATOM    211  CA  THR A  33     -12.782  28.225  30.888  1.00 31.85      A    C  
ATOM    212  C   THR A  33     -11.996  27.463  29.851  1.00 29.25      A    C  
ATOM    213  O   THR A  33     -12.001  27.830  28.669  1.00 27.50      A    O  
ATOM    214  CB  THR A  33     -14.269  28.110  30.549  1.00 32.99      A    C  
ATOM    215  CG2 THR A  33     -14.752  26.670  30.704  1.00 32.56      A    C  
ATOM    216  OG1 THR A  33     -15.005  28.970  31.426  1.00 31.72      A    O  
ATOM    217  N   PHE A  34     -11.342  26.394  30.293  1.00 25.66      A    N  
ATOM    218  CA  PHE A  34     -10.492  25.591  29.423  1.00 25.32      A    C  
ATOM    219  C   PHE A  34     -11.024  24.173  29.241  1.00 23.68      A    C  
ATOM    220  O   PHE A  34     -11.737  23.644  30.109  1.00 27.02      A    O  
ATOM    221  CB  PHE A  34      -9.069  25.583  29.971  1.00 24.79      A    C  
ATOM    222  CG  PHE A  34      -8.501  26.967  30.119  1.00 25.50      A    C  
ATOM    223  CD1 PHE A  34      -7.913  27.611  29.032  1.00 25.00      A    C  
ATOM    224  CD2 PHE A  34      -8.648  27.658  31.308  1.00 25.62      A    C  
ATOM    225  CE1 PHE A  34      -7.451  28.915  29.157  1.00 25.60      A    C  
ATOM    226  CE2 PHE A  34      -8.181  28.958  31.435  1.00 26.70      A    C  
ATOM    227  CZ  PHE A  34      -7.580  29.578  30.358  1.00 24.11      A    C  
ATOM    228  N   THR A  35     -10.684  23.584  28.103  1.00 23.43      A    N  
ATOM    229  CA  THR A  35     -11.084  22.216  27.787  1.00 23.52      A    C  
ATOM    230  C   THR A  35     -10.197  21.202  28.517  1.00 23.94      A    C  
ATOM    231  O   THR A  35      -9.255  21.574  29.227  1.00 23.63      A    O  
ATOM    232  CB  THR A  35     -11.109  21.950  26.269  1.00 23.91      A    C  
ATOM    233  CG2 THR A  35     -11.955  22.997  25.546  1.00 26.10      A    C  
ATOM    234  OG1 THR A  35      -9.785  21.922  25.733  1.00 21.81      A    O  
ATOM    235  N   ASP A  36     -10.511  19.918  28.329  1.00 25.33      A    N  
ATOM    236  CA  ASP A  36      -9.865  18.817  29.056  1.00 24.25      A    C  
ATOM    237  C   ASP A  36      -8.441  18.515  28.642  1.00 22.86      A    C  
ATOM    238  O   ASP A  36      -7.663  18.011  29.452  1.00 22.76      A    O  
ATOM    239  CB  ASP A  36     -10.681  17.521  28.886  1.00 24.29      A    C  
ATOM    240  CG  ASP A  36     -12.012  17.555  29.620  1.00 26.98      A    C  
ATOM    241  OD1 ASP A  36     -12.076  18.062  30.754  1.00 26.93      A    O  
ATOM    242  OD2 ASP A  36     -13.014  17.075  29.049  1.00 30.06      A    O1-
ATOM    243  N   HIS A  37      -8.099  18.784  27.386  1.00 23.43      A    N  
ATOM    244  CA  HIS A  37      -6.775  18.449  26.888  1.00 24.09      A    C  
ATOM    245  C   HIS A  37      -5.998  19.630  26.326  1.00 25.08      A    C  
ATOM    246  O   HIS A  37      -6.577  20.692  26.033  1.00 23.68      A    O  
ATOM    247  CB  HIS A  37      -6.881  17.346  25.841  1.00 23.81      A    C  
ATOM    248  CG  HIS A  37      -7.590  16.127  26.347  1.00 24.37      A    C  
ATOM    249  CD2 HIS A  37      -7.122  14.978  26.884  1.00 26.27      A    C  
ATOM    250  ND1 HIS A  37      -8.963  16.029  26.370  1.00 27.13      A    N  
ATOM    251  CE1 HIS A  37      -9.314  14.867  26.892  1.00 28.00      A    C  
ATOM    252  NE2 HIS A  37      -8.216  14.214  27.218  1.00 26.08      A    N  
ATOM    253  N   MET A  38      -4.688  19.417  26.195  1.00 21.35      A    N  
ATOM    254  CA  MET A  38      -3.764  20.398  25.606  1.00 21.73      A    C  
ATOM    255  C   MET A  38      -2.730  19.706  24.734  1.00 21.20      A    C  
ATOM    256  O   MET A  38      -2.414  18.521  24.946  1.00 23.15      A    O  
ATOM    257  CB  MET A  38      -3.032  21.156  26.721  1.00 23.24      A    C  
ATOM    258  CG  MET A  38      -1.992  20.318  27.472  1.00 23.27      A    C  
ATOM    259  SD  MET A  38      -1.384  21.069  28.989  1.00 23.84      A    S  
ATOM    260  CE  MET A  38      -0.703  22.580  28.296  1.00 26.85      A    C  
ATOM    261  N   LEU A  39      -2.190  20.429  23.760  1.00 19.49      A    N  
ATOM    262  CA  LEU A  39      -1.048  19.952  23.005  1.00 19.47      A    C  
ATOM    263  C   LEU A  39       0.225  20.394  23.725  1.00 21.38      A    C  
ATOM    264  O   LEU A  39       0.281  21.507  24.257  1.00 20.48      A    O  
ATOM    265  CB  LEU A  39      -1.048  20.518  21.589  1.00 21.08      A    C  
ATOM    266  CG  LEU A  39       0.056  19.983  20.683  1.00 22.39      A    C  
ATOM    267  CD1 LEU A  39      -0.181  18.503  20.380  1.00 24.78      A    C  
ATOM    268  CD2 LEU A  39       0.128  20.759  19.388  1.00 22.18      A    C  
ATOM    269  N   MET A  40       1.232  19.524  23.747  1.00 21.70      A    N  
ATOM    270  CA  MET A  40       2.552  19.866  24.298  1.00 24.26      A    C  
ATOM    271  C   MET A  40       3.644  19.276  23.426  1.00 24.27      A    C  
ATOM    272  O   MET A  40       3.598  18.089  23.082  1.00 24.14      A    O  
ATOM    273  CB  MET A  40       2.685  19.349  25.723  1.00 26.52      A    C  
ATOM    274  CG  MET A  40       4.058  19.537  26.346  1.00 30.93      A    C  
ATOM    275  SD  MET A  40       4.461  21.285  26.473  1.00 38.43      A    S  
ATOM    276  CE  MET A  40       3.404  21.723  27.858  1.00 36.57      A    C  
ATOM    277  N   VAL A  41       4.619  20.105  23.039  1.00 22.31      A    N  
ATOM    278  CA  VAL A  41       5.808  19.625  22.345  1.00 23.30      A    C  
ATOM    279  C   VAL A  41       7.035  20.353  22.890  1.00 25.20      A    C  
ATOM    280  O   VAL A  41       7.041  21.591  22.947  1.00 22.58      A    O  
ATOM    281  CB  VAL A  41       5.808  19.888  20.822  1.00 22.67      A    C  
ATOM    282  CG1 VAL A  41       6.727  18.898  20.147  1.00 23.87      A    C  
ATOM    283  CG2 VAL A  41       4.420  19.838  20.206  1.00 25.82      A    C  
ATOM    284  N   GLU A  42       8.077  19.604  23.249  1.00 25.34      A    N  
ATOM    285  CA  GLU A  42       9.322  20.205  23.754  1.00 28.78      A    C  
ATOM    286  C   GLU A  42      10.422  20.173  22.711  1.00 25.63      A    C  
ATOM    287  O   GLU A  42      10.413  19.336  21.830  1.00 25.33      A    O  
ATOM    288  CB  GLU A  42       9.781  19.504  25.029  1.00 33.33      A    C  
ATOM    289  CG  GLU A  42       8.689  19.431  26.075  1.00 38.99      A    C  
ATOM    290  CD  GLU A  42       9.203  19.125  27.468  1.00 46.27      A    C  
ATOM    291  OE1 GLU A  42      10.394  19.387  27.742  1.00 47.10      A    O  
ATOM    292  OE2 GLU A  42       8.397  18.637  28.293  1.00 47.19      A    O1-
ATOM    293  N   TRP A  43      11.352  21.121  22.798  1.00 25.99      A    N  
ATOM    294  CA  TRP A  43      12.478  21.206  21.868  1.00 27.17      A    C  
ATOM    295  C   TRP A  43      13.761  21.398  22.678  1.00 28.94      A    C  
ATOM    296  O   TRP A  43      13.755  22.079  23.688  1.00 26.87      A    O  
ATOM    297  CB  TRP A  43      12.280  22.370  20.890  1.00 27.12      A    C  
ATOM    298  CG  TRP A  43      13.378  22.595  19.897  1.00 25.69      A    C  
ATOM    299  CD1 TRP A  43      13.529  21.980  18.689  1.00 28.27      A    C  
ATOM    300  CD2 TRP A  43      14.455  23.531  20.002  1.00 27.39      A    C  
ATOM    301  CE2 TRP A  43      15.234  23.400  18.837  1.00 26.93      A    C  
ATOM    302  CE3 TRP A  43      14.844  24.461  20.973  1.00 28.60      A    C  
ATOM    303  NE1 TRP A  43      14.634  22.455  18.051  1.00 28.25      A    N  
ATOM    304  CZ2 TRP A  43      16.373  24.171  18.606  1.00 29.47      A    C  
ATOM    305  CZ3 TRP A  43      15.991  25.228  20.744  1.00 29.80      A    C  
ATOM    306  CH2 TRP A  43      16.734  25.079  19.573  1.00 30.60      A    C  
ATOM    307  N   ASN A  44      14.829  20.746  22.238  1.00 32.67      A    N  
ATOM    308  CA  ASN A  44      16.139  20.875  22.852  1.00 36.57      A    C  
ATOM    309  C   ASN A  44      17.214  20.619  21.805  1.00 39.08      A    C  
ATOM    310  O   ASN A  44      16.919  20.613  20.609  1.00 39.46      A    O  
ATOM    311  CB  ASN A  44      16.268  19.940  24.058  1.00 40.61      A    C  
ATOM    312  CG  ASN A  44      16.189  18.466  23.685  1.00 39.43      A    C  
ATOM    313  ND2 ASN A  44      15.750  17.656  24.628  1.00 42.92      A    N  
ATOM    314  OD1 ASN A  44      16.526  18.065  22.581  1.00 39.31      A    O  
ATOM    315  N   ASP A  45      18.451  20.422  22.255  1.00 46.42      A    N  
ATOM    316  CA  ASP A  45      19.600  20.160  21.372  1.00 49.63      A    C  
ATOM    317  C   ASP A  45      19.392  19.001  20.400  1.00 48.57      A    C  
ATOM    318  O   ASP A  45      19.967  18.991  19.313  1.00 49.54      A    O  
ATOM    319  CB  ASP A  45      20.873  19.914  22.209  1.00 56.03      A    C  
ATOM    320  CG  ASP A  45      20.668  18.879  23.318  1.00 59.26      A    C  
ATOM    321  OD1 ASP A  45      19.526  18.407  23.504  1.00 65.35      A    O  
ATOM    322  OD2 ASP A  45      21.648  18.549  24.015  1.00 64.65      A    O1-
ATOM    323  N   LYS A  46      18.572  18.032  20.791  1.00 45.76      A    N  
ATOM    324  CA  LYS A  46      18.274  16.890  19.930  1.00 47.00      A    C  
ATOM    325  C   LYS A  46      17.112  17.187  18.968  1.00 44.10      A    C  
ATOM    326  O   LYS A  46      16.713  16.316  18.188  1.00 40.09      A    O  
ATOM    327  CB  LYS A  46      17.923  15.668  20.783  1.00 52.17      A    C  
ATOM    328  CG  LYS A  46      18.943  15.325  21.863  1.00 54.85      A    C  
ATOM    329  CD  LYS A  46      18.298  14.478  22.950  1.00 63.20      A    C  
ATOM    330  CE  LYS A  46      19.160  14.374  24.199  1.00 63.76      A    C  
ATOM    331  NZ  LYS A  46      18.397  13.735  25.309  1.00 64.39      A    N1+
ATOM    332  N   GLY A  47      16.574  18.407  19.022  1.00 34.66      A    N  
ATOM    333  CA  GLY A  47      15.441  18.788  18.187  1.00 32.06      A    C  
ATOM    334  C   GLY A  47      14.116  18.631  18.909  1.00 28.28      A    C  
ATOM    335  O   GLY A  47      14.060  18.624  20.140  1.00 27.43      A    O  
ATOM    336  N   TRP A  48      13.045  18.509  18.133  1.00 29.03      A    N  
ATOM    337  CA  TRP A  48      11.703  18.379  18.689  1.00 27.76      A    C  
ATOM    338  C   TRP A  48      11.440  16.974  19.244  1.00 28.84      A    C  
ATOM    339  O   TRP A  48      11.784  15.994  18.607  1.00 27.04      A    O  
ATOM    340  CB  TRP A  48      10.667  18.677  17.606  1.00 26.15      A    C  
ATOM    341  CG  TRP A  48      10.593  20.105  17.197  1.00 26.03      A    C  
ATOM    342  CD1 TRP A  48      11.064  20.652  16.051  1.00 24.68      A    C  
ATOM    343  CD2 TRP A  48       9.975  21.169  17.930  1.00 24.15      A    C  
ATOM    344  CE2 TRP A  48      10.114  22.342  17.157  1.00 23.84      A    C  
ATOM    345  CE3 TRP A  48       9.323  21.242  19.166  1.00 22.85      A    C  
ATOM    346  NE1 TRP A  48      10.794  22.000  16.020  1.00 25.74      A    N  
ATOM    347  CZ2 TRP A  48       9.647  23.584  17.585  1.00 23.55      A    C  
ATOM    348  CZ3 TRP A  48       8.833  22.475  19.586  1.00 24.25      A    C  
ATOM    349  CH2 TRP A  48       9.005  23.634  18.794  1.00 23.73      A    C  
ATOM    350  N   GLY A  49      10.820  16.895  20.417  1.00 29.96      A    N  
ATOM    351  CA  GLY A  49      10.391  15.625  20.984  1.00 33.20      A    C  
ATOM    352  C   GLY A  49       9.095  15.193  20.320  1.00 31.93      A    C  
ATOM    353  O   GLY A  49       8.641  15.823  19.366  1.00 28.90      A    O  
ATOM    354  N   GLN A  50       8.475  14.126  20.808  1.00 34.55      A    N  
ATOM    355  CA  GLN A  50       7.235  13.693  20.173  1.00 37.50      A    C  
ATOM    356  C   GLN A  50       6.126  14.625  20.655  1.00 29.97      A    C  
ATOM    357  O   GLN A  50       6.082  14.987  21.832  1.00 31.90      A    O  
ATOM    358  CB  GLN A  50       6.892  12.226  20.499  1.00 42.24      A    C  
ATOM    359  CG  GLN A  50       6.224  12.038  21.853  1.00 45.38      A    C  
ATOM    360  CD  GLN A  50       6.012  10.591  22.256  1.00 48.26      A    C  
ATOM    361  NE2 GLN A  50       5.672   9.727  21.290  1.00 46.39      A    N  
ATOM    362  OE1 GLN A  50       6.145  10.260  23.433  1.00 49.65      A    O  
ATOM    363  N   PRO A  51       5.212  15.000  19.762  1.00 29.63      A    N  
ATOM    364  CA  PRO A  51       4.093  15.826  20.229  1.00 27.17      A    C  
ATOM    365  C   PRO A  51       3.110  15.008  21.060  1.00 28.75      A    C  
ATOM    366  O   PRO A  51       2.969  13.789  20.843  1.00 28.35      A    O  
ATOM    367  CB  PRO A  51       3.470  16.349  18.933  1.00 28.83      A    C  
ATOM    368  CG  PRO A  51       3.921  15.432  17.866  1.00 29.49      A    C  
ATOM    369  CD  PRO A  51       5.168  14.742  18.315  1.00 29.31      A    C  
ATOM    370  N   ARG A  52       2.472  15.629  22.041  1.00 27.64      A    N  
ATOM    371  CA  ARG A  52       1.459  14.899  22.782  1.00 29.44      A    C  
ATOM    372  C   ARG A  52       0.211  15.679  23.111  1.00 27.11      A    C  
ATOM    373  O   ARG A  52       0.243  16.895  23.374  1.00 25.08      A    O  
ATOM    374  CB  ARG A  52       2.035  14.229  24.045  1.00 33.64      A    C  
ATOM    375  CG  ARG A  52       2.627  15.156  25.075  1.00 37.23      A    C  
ATOM    376  CD  ARG A  52       3.400  14.394  26.157  1.00 38.52      A    C  
ATOM    377  NE  ARG A  52       2.538  13.583  27.033  1.00 40.81      A    N  
ATOM    378  CZ  ARG A  52       2.481  12.245  27.060  1.00 41.32      A    C  
ATOM    379  NH1 ARG A  52       3.244  11.502  26.260  1.00 37.51      A    N1+
ATOM    380  NH2 ARG A  52       1.651  11.640  27.914  1.00 41.16      A    N  
ATOM    381  N   ILE A  53      -0.900  14.959  23.051  1.00 24.22      A    N  
ATOM    382  CA  ILE A  53      -2.157  15.466  23.530  1.00 24.69      A    C  
ATOM    383  C   ILE A  53      -2.229  14.874  24.917  1.00 26.11      A    C  
ATOM    384  O   ILE A  53      -2.099  13.648  25.100  1.00 28.60      A    O  
ATOM    385  CB  ILE A  53      -3.329  15.073  22.627  1.00 24.58      A    C  
ATOM    386  CG1 ILE A  53      -3.193  15.823  21.299  1.00 25.17      A    C  
ATOM    387  CG2 ILE A  53      -4.637  15.405  23.311  1.00 24.33      A    C  
ATOM    388  CD1 ILE A  53      -3.991  15.265  20.131  1.00 26.70      A    C  
ATOM    389  N   GLN A  54      -2.354  15.745  25.901  1.00 25.25      A    N  
ATOM    390  CA  GLN A  54      -2.355  15.320  27.286  1.00 24.25      A    C  
ATOM    391  C   GLN A  54      -3.387  16.076  28.061  1.00 23.74      A    C  
ATOM    392  O   GLN A  54      -3.971  17.036  27.534  1.00 24.56      A    O  
ATOM    393  CB  GLN A  54      -0.960  15.508  27.870  1.00 25.70      A    C  
ATOM    394  CG  GLN A  54      -0.461  16.939  27.919  1.00 27.37      A    C  
ATOM    395  CD  GLN A  54       0.933  17.027  28.522  1.00 31.10      A    C  
ATOM    396  NE2 GLN A  54       1.307  18.222  28.985  1.00 31.39      A    N  
ATOM    397  OE1 GLN A  54       1.668  16.029  28.570  1.00 31.29      A    O  
ATOM    398  N   PRO A  55      -3.653  15.653  29.308  1.00 24.40      A    N  
ATOM    399  CA  PRO A  55      -4.619  16.402  30.070  1.00 25.49      A    C  
ATOM    400  C   PRO A  55      -4.134  17.806  30.386  1.00 27.17      A    C  
ATOM    401  O   PRO A  55      -2.937  18.010  30.652  1.00 25.16      A    O  
ATOM    402  CB  PRO A  55      -4.762  15.587  31.358  1.00 27.18      A    C  
ATOM    403  CG  PRO A  55      -4.361  14.203  30.969  1.00 26.69      A    C  
ATOM    404  CD  PRO A  55      -3.229  14.437  30.021  1.00 26.89      A    C  
ATOM    405  N   PHE A  56      -5.066  18.758  30.341  1.00 26.31      A    N  
ATOM    406  CA  PHE A  56      -4.799  20.139  30.736  1.00 25.20      A    C  
ATOM    407  C   PHE A  56      -4.125  20.110  32.099  1.00 26.76      A    C  
ATOM    408  O   PHE A  56      -4.660  19.539  33.051  1.00 24.62      A    O  
ATOM    409  CB  PHE A  56      -6.113  20.931  30.830  1.00 25.57      A    C  
ATOM    410  CG  PHE A  56      -5.915  22.407  30.940  1.00 23.80      A    C  
ATOM    411  CD1 PHE A  56      -5.747  23.007  32.179  1.00 24.53      A    C  
ATOM    412  CD2 PHE A  56      -5.860  23.193  29.803  1.00 23.47      A    C  
ATOM    413  CE1 PHE A  56      -5.553  24.378  32.275  1.00 25.21      A    C  
ATOM    414  CE2 PHE A  56      -5.672  24.563  29.898  1.00 21.79      A    C  
ATOM    415  CZ  PHE A  56      -5.507  25.151  31.134  1.00 22.70      A    C  
ATOM    416  N   GLN A  57      -2.948  20.714  32.204  1.00 24.35      A    N  
ATOM    417  CA  GLN A  57      -2.178  20.642  33.454  1.00 26.44      A    C  
ATOM    418  C   GLN A  57      -1.199  21.807  33.534  1.00 26.85      A    C  
ATOM    419  O   GLN A  57      -0.946  22.464  32.548  1.00 23.59      A    O  
ATOM    420  CB  GLN A  57      -1.396  19.318  33.519  1.00 25.92      A    C  
ATOM    421  CG  GLN A  57      -0.347  19.154  32.422  1.00 26.27      A    C  
ATOM    422  CD  GLN A  57       0.211  17.740  32.297  1.00 29.53      A    C  
ATOM    423  NE2 GLN A  57      -0.614  16.816  31.826  1.00 26.89      A    N  
ATOM    424  OE1 GLN A  57       1.380  17.486  32.612  1.00 31.82      A    O  
ATOM    425  N   ASN A  58      -0.611  22.018  34.700  1.00 31.20      A    N  
ATOM    426  CA  ASN A  58       0.364  23.099  34.863  1.00 29.93      A    C  
ATOM    427  C   ASN A  58       1.654  22.876  34.124  1.00 27.05      A    C  
ATOM    428  O   ASN A  58       2.012  21.754  33.759  1.00 28.30      A    O  
ATOM    429  CB  ASN A  58       0.656  23.334  36.338  1.00 32.48      A    C  
ATOM    430  CG  ASN A  58      -0.540  23.880  37.074  1.00 35.48      A    C  
ATOM    431  ND2 ASN A  58      -0.691  23.496  38.341  1.00 39.47      A    N  
ATOM    432  OD1 ASN A  58      -1.332  24.633  36.510  1.00 34.97      A    O  
ATOM    433  N   LEU A  59       2.348  23.978  33.864  1.00 27.89      A    N  
ATOM    434  CA  LEU A  59       3.669  23.909  33.275  1.00 27.05      A    C  
ATOM    435  C   LEU A  59       4.684  23.865  34.432  1.00 25.78      A    C  
ATOM    436  O   LEU A  59       4.478  24.483  35.457  1.00 26.95      A    O  
ATOM    437  CB  LEU A  59       3.933  25.132  32.403  1.00 28.61      A    C  
ATOM    438  CG  LEU A  59       2.909  25.438  31.310  1.00 30.03      A    C  
ATOM    439  CD1 LEU A  59       3.275  26.740  30.628  1.00 31.34      A    C  
ATOM    440  CD2 LEU A  59       2.842  24.312  30.299  1.00 30.10      A    C  
ATOM    441  N   THR A  60       5.757  23.113  34.251  1.00 27.80      A    N  
ATOM    442  CA  THR A  60       6.863  23.060  35.205  1.00 30.81      A    C  
ATOM    443  C   THR A  60       8.046  23.781  34.589  1.00 28.32      A    C  
ATOM    444  O   THR A  60       8.596  23.330  33.597  1.00 29.64      A    O  
ATOM    445  CB  THR A  60       7.253  21.606  35.527  1.00 32.83      A    C  
ATOM    446  CG2 THR A  60       8.497  21.559  36.413  1.00 35.48      A    C  
ATOM    447  OG1 THR A  60       6.176  20.991  36.236  1.00 36.93      A    O  
ATOM    448  N   LEU A  61       8.451  24.893  35.196  1.00 29.83      A    N  
ATOM    449  CA  LEU A  61       9.492  25.739  34.614  1.00 26.87      A    C  
ATOM    450  C   LEU A  61      10.614  26.066  35.592  1.00 24.16      A    C  
ATOM    451  O   LEU A  61      10.369  26.445  36.728  1.00 26.23      A    O  
ATOM    452  CB  LEU A  61       8.893  27.060  34.121  1.00 27.28      A    C  
ATOM    453  CG  LEU A  61       7.808  27.038  33.040  1.00 28.86      A    C  
ATOM    454  CD1 LEU A  61       7.397  28.468  32.738  1.00 32.45      A    C  
ATOM    455  CD2 LEU A  61       8.292  26.369  31.770  1.00 27.64      A    C  
ATOM    456  N   HIS A  62      11.839  25.915  35.114  1.00 25.91      A    N  
ATOM    457  CA  HIS A  62      13.035  26.338  35.844  1.00 27.71      A    C  
ATOM    458  C   HIS A  62      12.897  27.855  36.117  1.00 25.51      A    C  
ATOM    459  O   HIS A  62      12.400  28.590  35.249  1.00 23.49      A    O  
ATOM    460  CB  HIS A  62      14.267  26.019  34.993  1.00 30.08      A    C  
ATOM    461  CG  HIS A  62      15.568  26.159  35.720  1.00 34.66      A    C  
ATOM    462  CD2 HIS A  62      16.399  25.233  36.257  1.00 35.05      A    C  
ATOM    463  ND1 HIS A  62      16.160  27.379  35.949  1.00 34.88      A    N  
ATOM    464  CE1 HIS A  62      17.292  27.206  36.608  1.00 36.06      A    C  
ATOM    465  NE2 HIS A  62      17.466  25.911  36.798  1.00 35.95      A    N  
ATOM    466  N   PRO A  63      13.276  28.322  37.329  1.00 26.90      A    N  
ATOM    467  CA  PRO A  63      13.133  29.747  37.705  1.00 25.25      A    C  
ATOM    468  C   PRO A  63      13.920  30.729  36.837  1.00 21.25      A    C  
ATOM    469  O   PRO A  63      13.588  31.905  36.831  1.00 23.29      A    O  
ATOM    470  CB  PRO A  63      13.662  29.809  39.155  1.00 28.11      A    C  
ATOM    471  CG  PRO A  63      13.756  28.405  39.619  1.00 29.37      A    C  
ATOM    472  CD  PRO A  63      13.948  27.552  38.397  1.00 29.56      A    C  
ATOM    473  N   ALA A  64      14.936  30.251  36.136  1.00 21.43      A    N  
ATOM    474  CA  ALA A  64      15.732  31.061  35.187  1.00 23.15      A    C  
ATOM    475  C   ALA A  64      15.219  30.973  33.739  1.00 20.69      A    C  
ATOM    476  O   ALA A  64      15.854  31.497  32.841  1.00 20.93      A    O  
ATOM    477  CB  ALA A  64      17.196  30.650  35.237  1.00 22.83      A    C  
ATOM    478  N   SER A  65      14.087  30.298  33.513  1.00 22.03      A    N  
ATOM    479  CA  SER A  65      13.533  30.157  32.159  1.00 20.63      A    C  
ATOM    480  C   SER A  65      13.495  31.483  31.415  1.00 18.71      A    C  
ATOM    481  O   SER A  65      12.870  32.427  31.871  1.00 18.91      A    O  
ATOM    482  CB  SER A  65      12.101  29.607  32.198  1.00 21.59      A    C  
ATOM    483  OG  SER A  65      11.639  29.387  30.872  1.00 23.43      A    O  
ATOM    484  N   SER A  66      14.113  31.534  30.249  1.00 20.75      A    N  
ATOM    485  CA  SER A  66      14.160  32.769  29.455  1.00 21.02      A    C  
ATOM    486  C   SER A  66      12.779  33.281  29.042  1.00 20.69      A    C  
ATOM    487  O   SER A  66      12.619  34.463  28.739  1.00 20.75      A    O  
ATOM    488  CB  SER A  66      15.081  32.611  28.247  1.00 22.03      A    C  
ATOM    489  OG  SER A  66      14.696  31.520  27.444  1.00 24.22      A    O  
ATOM    490  N   SER A  67      11.778  32.406  29.086  1.00 21.29      A    N  
ATOM    491  CA  SER A  67      10.402  32.814  28.870  1.00 19.53      A    C  
ATOM    492  C   SER A  67       9.975  33.857  29.871  1.00 19.18      A    C  
ATOM    493  O   SER A  67       9.115  34.671  29.569  1.00 18.58      A    O  
ATOM    494  CB  SER A  67       9.458  31.615  29.031  1.00 19.94      A    C  
ATOM    495  OG  SER A  67       9.406  31.163  30.381  1.00 20.00      A    O  
ATOM    496  N   LEU A  68      10.532  33.787  31.089  1.00 19.54      A    N  
ATOM    497  CA  LEU A  68      10.083  34.620  32.189  1.00 19.04      A    C  
ATOM    498  C   LEU A  68      10.967  35.835  32.479  1.00 18.98      A    C  
ATOM    499  O   LEU A  68      10.541  36.736  33.185  1.00 16.69      A    O  
ATOM    500  CB  LEU A  68       9.980  33.796  33.475  1.00 21.19      A    C  
ATOM    501  CG  LEU A  68       8.943  32.662  33.502  1.00 21.32      A    C  
ATOM    502  CD1 LEU A  68       9.055  31.851  34.778  1.00 21.88      A    C  
ATOM    503  CD2 LEU A  68       7.536  33.194  33.356  1.00 20.80      A    C  
ATOM    504  N   HIS A  69      12.193  35.822  31.987  1.00 17.70      A    N  
ATOM    505  CA  HIS A  69      13.130  36.903  32.244  1.00 17.55      A    C  
ATOM    506  C   HIS A  69      13.258  37.837  31.045  1.00 15.92      A    C  
ATOM    507  O   HIS A  69      13.301  39.048  31.221  1.00 17.38      A    O  
ATOM    508  CB  HIS A  69      14.500  36.320  32.593  1.00 18.25      A    C  
ATOM    509  CG  HIS A  69      14.507  35.537  33.867  1.00 21.47      A    C  
ATOM    510  CD2 HIS A  69      14.007  34.315  34.168  1.00 21.65      A    C  
ATOM    511  ND1 HIS A  69      15.060  36.020  35.033  1.00 22.77      A    N  
ATOM    512  CE1 HIS A  69      14.904  35.128  35.996  1.00 23.81      A    C  
ATOM    513  NE2 HIS A  69      14.262  34.086  35.498  1.00 20.85      A    N  
ATOM    514  N   TYR A  70      13.330  37.283  29.842  1.00 16.33      A    N  
ATOM    515  CA  TYR A  70      13.555  38.083  28.631  1.00 16.01      A    C  
ATOM    516  C   TYR A  70      12.434  37.949  27.600  1.00 16.08      A    C  
ATOM    517  O   TYR A  70      12.659  38.145  26.422  1.00 15.92      A    O  
ATOM    518  CB  TYR A  70      14.923  37.762  28.011  1.00 17.70      A    C  
ATOM    519  CG  TYR A  70      16.020  37.747  29.059  1.00 19.62      A    C  
ATOM    520  CD1 TYR A  70      16.235  38.860  29.864  1.00 19.87      A    C  
ATOM    521  CD2 TYR A  70      16.824  36.617  29.266  1.00 21.16      A    C  
ATOM    522  CE1 TYR A  70      17.220  38.864  30.843  1.00 21.45      A    C  
ATOM    523  CE2 TYR A  70      17.809  36.608  30.257  1.00 21.44      A    C  
ATOM    524  CZ  TYR A  70      18.003  37.742  31.034  1.00 21.83      A    C  
ATOM    525  OH  TYR A  70      18.954  37.775  32.031  1.00 25.24      A    O  
ATOM    526  N   SER A  71      11.236  37.618  28.068  1.00 17.28      A    N  
ATOM    527  CA  SER A  71      10.045  37.572  27.226  1.00 15.80      A    C  
ATOM    528  C   SER A  71      10.236  36.812  25.915  1.00 16.35      A    C  
ATOM    529  O   SER A  71       9.818  37.291  24.856  1.00 15.57      A    O  
ATOM    530  CB  SER A  71       9.565  38.998  26.957  1.00 17.04      A    C  
ATOM    531  OG  SER A  71       8.231  39.055  26.465  1.00 18.42      A    O  
ATOM    532  N  ALEU A  72      10.879  35.646  25.960  0.55 16.98      A    N  
ATOM    533  N  BLEU A  72      10.862  35.635  25.990  0.45 16.88      A    N  
ATOM    534  CA ALEU A  72      10.982  34.828  24.756  0.55 17.13      A    C  
ATOM    535  CA BLEU A  72      10.969  34.754  24.830  0.45 17.04      A    C  
ATOM    536  C  ALEU A  72       9.690  34.020  24.724  0.55 16.98      A    C  
ATOM    537  C  BLEU A  72       9.648  34.012  24.783  0.45 16.91      A    C  
ATOM    538  O  ALEU A  72       9.626  32.880  25.196  0.55 17.28      A    O  
ATOM    539  O  BLEU A  72       9.516  32.900  25.306  0.45 17.07      A    O  
ATOM    540  CB ALEU A  72      12.237  33.955  24.748  0.55 18.54      A    C  
ATOM    541  CB BLEU A  72      12.138  33.774  24.950  0.45 18.15      A    C  
ATOM    542  CG ALEU A  72      13.571  34.707  24.600  0.55 18.94      A    C  
ATOM    543  CG BLEU A  72      13.530  34.292  24.574  0.45 18.51      A    C  
ATOM    544  CD1ALEU A  72      14.745  33.733  24.631  0.55 19.97      A    C  
ATOM    545  CD1BLEU A  72      13.656  34.506  23.075  0.45 17.92      A    C  
ATOM    546  CD2ALEU A  72      13.622  35.531  23.323  0.55 18.24      A    C  
ATOM    547  CD2BLEU A  72      13.875  35.563  25.326  0.45 18.51      A    C  
ATOM    548  N   GLN A  73       8.652  34.666  24.196  1.00 16.39      A    N  
ATOM    549  CA  GLN A  73       7.314  34.129  24.168  1.00 16.06      A    C  
ATOM    550  C   GLN A  73       6.491  34.753  23.055  1.00 16.32      A    C  
ATOM    551  O   GLN A  73       6.579  35.953  22.774  1.00 14.41      A    O  
ATOM    552  CB  GLN A  73       6.631  34.383  25.517  1.00 15.78      A    C  
ATOM    553  CG  GLN A  73       6.454  35.873  25.840  1.00 16.49      A    C  
ATOM    554  CD  GLN A  73       5.815  36.156  27.187  1.00 17.34      A    C  
ATOM    555  NE2 GLN A  73       6.443  35.680  28.259  1.00 19.07      A    N  
ATOM    556  OE1 GLN A  73       4.769  36.811  27.267  1.00 18.05      A    O  
ATOM    557  N   LEU A  74       5.662  33.933  22.425  1.00 15.98      A    N  
ATOM    558  CA  LEU A  74       4.747  34.424  21.400  1.00 15.88      A    C  
ATOM    559  C   LEU A  74       3.506  33.560  21.440  1.00 15.58      A    C  
ATOM    560  O   LEU A  74       3.502  32.473  22.037  1.00 14.88      A    O  
ATOM    561  CB  LEU A  74       5.384  34.343  20.014  1.00 17.13      A    C  
ATOM    562  CG  LEU A  74       5.768  32.912  19.574  1.00 17.94      A    C  
ATOM    563  CD1 LEU A  74       4.701  32.297  18.686  1.00 18.95      A    C  
ATOM    564  CD2 LEU A  74       7.098  32.900  18.849  1.00 18.97      A    C  
ATOM    565  N   PHE A  75       2.467  34.020  20.772  1.00 15.74      A    N  
ATOM    566  CA  PHE A  75       1.215  33.296  20.798  1.00 15.92      A    C  
ATOM    567  C   PHE A  75       0.391  33.556  19.549  1.00 16.36      A    C  
ATOM    568  O   PHE A  75       0.704  34.428  18.758  1.00 15.99      A    O  
ATOM    569  CB  PHE A  75       0.431  33.680  22.049  1.00 16.81      A    C  
ATOM    570  CG  PHE A  75      -0.110  35.102  22.047  1.00 17.70      A    C  
ATOM    571  CD1 PHE A  75       0.692  36.170  22.453  1.00 17.02      A    C  
ATOM    572  CD2 PHE A  75      -1.437  35.364  21.697  1.00 18.22      A    C  
ATOM    573  CE1 PHE A  75       0.217  37.469  22.469  1.00 17.16      A    C  
ATOM    574  CE2 PHE A  75      -1.925  36.667  21.721  1.00 19.95      A    C  
ATOM    575  CZ  PHE A  75      -1.097  37.728  22.119  1.00 18.81      A    C  
ATOM    576  N   GLU A  76      -0.665  32.771  19.414  1.00 16.09      A    N  
ATOM    577  CA  GLU A  76      -1.637  32.907  18.353  1.00 16.47      A    C  
ATOM    578  C   GLU A  76      -3.042  32.833  18.922  1.00 16.53      A    C  
ATOM    579  O   GLU A  76      -3.248  32.575  20.116  1.00 15.29      A    O  
ATOM    580  CB  GLU A  76      -1.408  31.851  17.273  1.00 16.81      A    C  
ATOM    581  CG  GLU A  76      -0.476  32.328  16.173  1.00 17.10      A    C  
ATOM    582  CD  GLU A  76      -0.999  33.582  15.486  1.00 18.59      A    C  
ATOM    583  OE1 GLU A  76      -2.247  33.808  15.444  1.00 17.25      A    O  
ATOM    584  OE2 GLU A  76      -0.150  34.373  15.026  1.00 18.78      A    O1-
ATOM    585  N   GLY A  77      -4.003  33.135  18.060  1.00 16.10      A    N  
ATOM    586  CA  GLY A  77      -5.405  33.193  18.437  1.00 17.07      A    C  
ATOM    587  C   GLY A  77      -6.232  32.941  17.197  1.00 19.71      A    C  
ATOM    588  O   GLY A  77      -6.091  33.645  16.192  1.00 17.56      A    O  
ATOM    589  N   MET A  78      -7.056  31.899  17.237  1.00 21.14      A    N  
ATOM    590  CA  MET A  78      -7.919  31.573  16.094  1.00 21.60      A    C  
ATOM    591  C   MET A  78      -9.115  30.794  16.609  1.00 22.54      A    C  
ATOM    592  O   MET A  78      -9.129  30.355  17.767  1.00 22.94      A    O  
ATOM    593  CB  MET A  78      -7.154  30.814  14.993  1.00 23.62      A    C  
ATOM    594  CG  MET A  78      -6.643  29.440  15.379  1.00 25.12      A    C  
ATOM    595  SD  MET A  78      -5.622  28.705  14.080  1.00 30.54      A    S  
ATOM    596  CE  MET A  78      -5.246  27.120  14.825  1.00 32.11      A    C  
ATOM    597  N   LYS A  79     -10.121  30.634  15.751  1.00 21.65      A    N  
ATOM    598  CA  LYS A  79     -11.375  30.042  16.166  1.00 21.09      A    C  
ATOM    599  C   LYS A  79     -11.808  28.855  15.312  1.00 21.48      A    C  
ATOM    600  O   LYS A  79     -11.543  28.803  14.101  1.00 21.40      A    O  
ATOM    601  CB  LYS A  79     -12.478  31.102  16.189  1.00 20.89      A    C  
ATOM    602  CG  LYS A  79     -12.470  31.953  17.443  1.00 21.61      A    C  
ATOM    603  CD  LYS A  79     -13.498  33.064  17.384  1.00 21.36      A    C  
ATOM    604  CE  LYS A  79     -13.698  33.704  18.741  1.00 23.60      A    C  
ATOM    605  NZ  LYS A  79     -14.726  34.781  18.744  1.00 25.22      A    N1+
ATOM    606  N   ALA A  80     -12.415  27.882  15.990  1.00 20.43      A    N  
ATOM    607  CA  ALA A  80     -13.095  26.773  15.331  1.00 21.51      A    C  
ATOM    608  C   ALA A  80     -14.572  27.007  15.542  1.00 21.24      A    C  
ATOM    609  O   ALA A  80     -14.996  27.401  16.631  1.00 20.82      A    O  
ATOM    610  CB  ALA A  80     -12.689  25.432  15.919  1.00 21.32      A    C  
ATOM    611  N   PHE A  81     -15.348  26.733  14.494  1.00 24.21      A    N  
ATOM    612  CA  PHE A  81     -16.786  26.969  14.493  1.00 23.45      A    C  
ATOM    613  C   PHE A  81     -17.539  25.679  14.163  1.00 21.92      A    C  
ATOM    614  O   PHE A  81     -17.153  24.955  13.250  1.00 24.65      A    O  
ATOM    615  CB  PHE A  81     -17.139  28.005  13.428  1.00 23.68      A    C  
ATOM    616  CG  PHE A  81     -16.442  29.328  13.596  1.00 23.62      A    C  
ATOM    617  CD1 PHE A  81     -15.154  29.524  13.093  1.00 22.74      A    C  
ATOM    618  CD2 PHE A  81     -17.083  30.384  14.226  1.00 23.92      A    C  
ATOM    619  CE1 PHE A  81     -14.519  30.746  13.238  1.00 24.62      A    C  
ATOM    620  CE2 PHE A  81     -16.455  31.612  14.384  1.00 24.23      A    C  
ATOM    621  CZ  PHE A  81     -15.173  31.793  13.885  1.00 23.14      A    C  
ATOM    622  N   LYS A  82     -18.614  25.413  14.891  1.00 23.93      A    N  
ATOM    623  CA  LYS A  82     -19.468  24.256  14.607  1.00 27.00      A    C  
ATOM    624  C   LYS A  82     -20.737  24.707  13.891  1.00 28.75      A    C  
ATOM    625  O   LYS A  82     -21.495  25.518  14.422  1.00 30.93      A    O  
ATOM    626  CB  LYS A  82     -19.834  23.500  15.879  1.00 30.34      A    C  
ATOM    627  CG  LYS A  82     -20.432  22.133  15.577  1.00 33.61      A    C  
ATOM    628  CD  LYS A  82     -20.327  21.135  16.729  1.00 40.03      A    C  
ATOM    629  CE  LYS A  82     -21.418  21.312  17.763  1.00 44.06      A    C  
ATOM    630  NZ  LYS A  82     -21.678  20.048  18.505  1.00 47.24      A    N1+
ATOM    631  N   GLY A  83     -20.951  24.196  12.681  1.00 33.76      A    N  
ATOM    632  CA  GLY A  83     -22.160  24.521  11.902  1.00 41.94      A    C  
ATOM    633  C   GLY A  83     -23.334  23.637  12.291  1.00 46.25      A    C  
ATOM    634  O   GLY A  83     -23.211  22.795  13.183  1.00 46.24      A    O  
ATOM    635  N   LYS A  84     -24.481  23.825  11.634  1.00 59.38      A    N  
ATOM    636  CA  LYS A  84     -25.660  22.964  11.881  1.00 63.67      A    C  
ATOM    637  C   LYS A  84     -25.391  21.494  11.554  1.00 63.69      A    C  
ATOM    638  O   LYS A  84     -25.836  20.607  12.287  1.00 64.34      A    O  
ATOM    639  CB  LYS A  84     -26.904  23.455  11.132  1.00 70.01      A    C  
ATOM    640  CG  LYS A  84     -27.999  24.004  12.037  1.00 75.36      A    C  
ATOM    641  CD  LYS A  84     -27.564  25.212  12.847  1.00 77.73      A    C  
ATOM    642  CE  LYS A  84     -28.720  25.733  13.685  1.00 80.57      A    C  
ATOM    643  NZ  LYS A  84     -28.335  26.930  14.481  1.00 84.27      A    N1+
ATOM    644  N   ASP A  85     -24.648  21.242  10.475  1.00 60.25      A    N  
ATOM    645  CA  ASP A  85     -24.231  19.875  10.128  1.00 57.88      A    C  
ATOM    646  C   ASP A  85     -23.351  19.251  11.215  1.00 55.87      A    C  
ATOM    647  O   ASP A  85     -22.915  18.107  11.083  1.00 53.83      A    O  
ATOM    648  CB  ASP A  85     -23.518  19.836   8.760  1.00 59.78      A    C  
ATOM    649  CG  ASP A  85     -22.455  20.931   8.601  1.00 63.95      A    C  
ATOM    650  OD1 ASP A  85     -21.907  21.424   9.609  1.00 56.75      A    O  
ATOM    651  OD2 ASP A  85     -22.170  21.308   7.444  1.00 67.05      A    O1-
ATOM    652  N   GLN A  86     -23.098  20.019  12.280  1.00 54.77      A    N  
ATOM    653  CA  GLN A  86     -22.290  19.607  13.434  1.00 51.42      A    C  
ATOM    654  C   GLN A  86     -20.814  19.356  13.088  1.00 42.71      A    C  
ATOM    655  O   GLN A  86     -20.064  18.821  13.890  1.00 41.76      A    O  
ATOM    656  CB  GLN A  86     -22.922  18.412  14.165  1.00 57.85      A    C  
ATOM    657  CG  GLN A  86     -24.334  18.665  14.710  1.00 64.95      A    C  
ATOM    658  CD  GLN A  86     -24.408  19.773  15.762  1.00 67.18      A    C  
ATOM    659  NE2 GLN A  86     -24.311  21.025  15.322  1.00 68.30      A    N  
ATOM    660  OE1 GLN A  86     -24.549  19.502  16.956  1.00 72.11      A    O  
ATOM    661  N   GLN A  87     -20.407  19.790  11.901  1.00 37.34      A    N  
ATOM    662  CA  GLN A  87     -19.033  19.699  11.464  1.00 35.44      A    C  
ATOM    663  C   GLN A  87     -18.289  20.908  12.053  1.00 30.95      A    C  
ATOM    664  O   GLN A  87     -18.813  22.015  12.071  1.00 31.05      A    O  
ATOM    665  CB  GLN A  87     -18.983  19.714   9.932  1.00 41.07      A    C  
ATOM    666  CG  GLN A  87     -17.605  19.886   9.309  1.00 47.00      A    C  
ATOM    667  CD  GLN A  87     -16.717  18.670   9.468  1.00 49.48      A    C  
ATOM    668  NE2 GLN A  87     -15.548  18.865  10.073  1.00 45.91      A    N  
ATOM    669  OE1 GLN A  87     -17.068  17.568   9.028  1.00 53.48      A    O  
ATOM    670  N   VAL A  88     -17.088  20.672  12.560  1.00 29.58      A    N  
ATOM    671  CA  VAL A  88     -16.246  21.730  13.105  1.00 28.43      A    C  
ATOM    672  C   VAL A  88     -15.194  22.125  12.071  1.00 27.00      A    C  
ATOM    673  O   VAL A  88     -14.583  21.261  11.422  1.00 26.29      A    O  
ATOM    674  CB  VAL A  88     -15.582  21.293  14.425  1.00 28.48      A    C  
ATOM    675  CG1 VAL A  88     -14.616  22.364  14.932  1.00 27.74      A    C  
ATOM    676  CG2 VAL A  88     -16.656  21.000  15.469  1.00 26.81      A    C  
ATOM    677  N   ARG A  89     -14.993  23.436  11.918  1.00 25.19      A    N  
ATOM    678  CA  ARG A  89     -14.054  23.965  10.940  1.00 25.45      A    C  
ATOM    679  C   ARG A  89     -13.275  25.153  11.510  1.00 22.47      A    C  
ATOM    680  O   ARG A  89     -13.829  25.947  12.242  1.00 23.34      A    O  
ATOM    681  CB  ARG A  89     -14.799  24.465   9.711  1.00 29.57      A    C  
ATOM    682  CG  ARG A  89     -15.758  23.472   9.083  1.00 29.75      A    C  
ATOM    683  CD  ARG A  89     -16.630  24.174   8.058  1.00 31.55      A    C  
ATOM    684  NE  ARG A  89     -17.519  23.223   7.409  1.00 33.16      A    N  
ATOM    685  CZ  ARG A  89     -18.719  22.860   7.856  1.00 33.47      A    C  
ATOM    686  NH1 ARG A  89     -19.239  23.379   8.969  1.00 32.82      A    N1+
ATOM    687  NH2 ARG A  89     -19.413  21.968   7.160  1.00 36.11      A    N  
ATOM    688  N   LEU A  90     -12.011  25.259  11.125  1.00 23.23      A    N  
ATOM    689  CA  LEU A  90     -11.144  26.366  11.514  1.00 23.85      A    C  
ATOM    690  C   LEU A  90     -11.153  27.388  10.400  1.00 23.98      A    C  
ATOM    691  O   LEU A  90     -11.189  27.021   9.224  1.00 23.18      A    O  
ATOM    692  CB  LEU A  90      -9.708  25.879  11.728  1.00 22.96      A    C  
ATOM    693  CG  LEU A  90      -9.443  25.222  13.078  1.00 23.68      A    C  
ATOM    694  CD1 LEU A  90      -8.142  24.430  13.016  1.00 23.53      A    C  
ATOM    695  CD2 LEU A  90      -9.392  26.267  14.178  1.00 22.80      A    C  
ATOM    696  N   PHE A  91     -11.117  28.662  10.777  1.00 22.90      A    N  
ATOM    697  CA  PHE A  91     -11.097  29.765   9.820  1.00 22.96      A    C  
ATOM    698  C   PHE A  91      -9.662  30.142   9.457  1.00 23.11      A    C  
ATOM    699  O   PHE A  91      -8.906  30.623  10.311  1.00 22.68      A    O  
ATOM    700  CB  PHE A  91     -11.830  30.967  10.405  1.00 22.83      A    C  
ATOM    701  CG  PHE A  91     -11.868  32.165   9.501  1.00 24.28      A    C  
ATOM    702  CD1 PHE A  91     -12.781  32.239   8.456  1.00 24.13      A    C  
ATOM    703  CD2 PHE A  91     -11.018  33.236   9.714  1.00 23.93      A    C  
ATOM    704  CE1 PHE A  91     -12.819  33.338   7.621  1.00 24.07      A    C  
ATOM    705  CE2 PHE A  91     -11.070  34.346   8.898  1.00 23.63      A    C  
ATOM    706  CZ  PHE A  91     -11.963  34.393   7.839  1.00 23.93      A    C  
ATOM    707  N   ARG A  92      -9.299  29.892   8.197  1.00 20.51      A    N  
ATOM    708  CA  ARG A  92      -7.995  30.266   7.611  1.00 21.00      A    C  
ATOM    709  C   ARG A  92      -6.778  30.027   8.531  1.00 22.29      A    C  
ATOM    710  O   ARG A  92      -5.912  30.914   8.659  1.00 19.76      A    O  
ATOM    711  CB  ARG A  92      -8.012  31.746   7.173  1.00 20.75      A    C  
ATOM    712  CG  ARG A  92      -9.226  32.145   6.340  1.00 21.10      A    C  
ATOM    713  CD  ARG A  92      -9.054  33.529   5.731  1.00 21.18      A    C  
ATOM    714  NE  ARG A  92      -8.103  33.500   4.620  1.00 19.52      A    N  
ATOM    715  CZ  ARG A  92      -7.788  34.544   3.871  1.00 20.47      A    C  
ATOM    716  NH1 ARG A  92      -8.320  35.739   4.119  1.00 20.60      A    N1+
ATOM    717  NH2 ARG A  92      -6.931  34.396   2.860  1.00 23.08      A    N  
ATOM    718  N   PRO A  93      -6.683  28.822   9.128  1.00 22.18      A    N  
ATOM    719  CA  PRO A  93      -5.640  28.523  10.113  1.00 22.20      A    C  
ATOM    720  C   PRO A  93      -4.240  28.614   9.550  1.00 21.85      A    C  
ATOM    721  O   PRO A  93      -3.321  28.916  10.293  1.00 23.21      A    O  
ATOM    722  CB  PRO A  93      -5.957  27.082  10.542  1.00 22.03      A    C  
ATOM    723  CG  PRO A  93      -6.641  26.502   9.343  1.00 22.21      A    C  
ATOM    724  CD  PRO A  93      -7.478  27.622   8.804  1.00 21.74      A    C  
ATOM    725  N   TRP A  94      -4.085  28.376   8.248  1.00 23.05      A    N  
ATOM    726  CA  TRP A  94      -2.785  28.441   7.596  1.00 22.97      A    C  
ATOM    727  C   TRP A  94      -2.141  29.807   7.820  1.00 21.45      A    C  
ATOM    728  O   TRP A  94      -0.923  29.900   7.975  1.00 21.69      A    O  
ATOM    729  CB  TRP A  94      -2.902  28.171   6.090  1.00 25.71      A    C  
ATOM    730  CG  TRP A  94      -3.702  26.943   5.774  1.00 27.79      A    C  
ATOM    731  CD1 TRP A  94      -3.253  25.654   5.728  1.00 27.69      A    C  
ATOM    732  CD2 TRP A  94      -5.102  26.895   5.484  1.00 27.49      A    C  
ATOM    733  CE2 TRP A  94      -5.437  25.543   5.260  1.00 28.78      A    C  
ATOM    734  CE3 TRP A  94      -6.098  27.865   5.364  1.00 27.65      A    C  
ATOM    735  NE1 TRP A  94      -4.293  24.802   5.420  1.00 28.44      A    N  
ATOM    736  CZ2 TRP A  94      -6.732  25.143   4.941  1.00 27.68      A    C  
ATOM    737  CZ3 TRP A  94      -7.375  27.467   5.048  1.00 29.57      A    C  
ATOM    738  CH2 TRP A  94      -7.686  26.114   4.855  1.00 28.57      A    C  
ATOM    739  N   LEU A  95      -2.959  30.854   7.840  1.00 19.88      A    N  
ATOM    740  CA  LEU A  95      -2.449  32.231   8.037  1.00 20.40      A    C  
ATOM    741  C   LEU A  95      -1.933  32.430   9.477  1.00 18.67      A    C  
ATOM    742  O   LEU A  95      -0.901  33.040   9.673  1.00 18.47      A    O  
ATOM    743  CB  LEU A  95      -3.501  33.278   7.661  1.00 19.77      A    C  
ATOM    744  CG  LEU A  95      -3.906  33.335   6.167  1.00 22.60      A    C  
ATOM    745  CD1 LEU A  95      -4.849  34.504   5.932  1.00 22.74      A    C  
ATOM    746  CD2 LEU A  95      -2.703  33.456   5.237  1.00 24.14      A    C  
ATOM    747  N   ASN A  96      -2.630  31.893  10.468  1.00 18.99      A    N  
ATOM    748  CA  ASN A  96      -2.118  31.895  11.849  1.00 19.48      A    C  
ATOM    749  C   ASN A  96      -0.812  31.106  11.983  1.00 19.69      A    C  
ATOM    750  O   ASN A  96       0.083  31.511  12.718  1.00 20.81      A    O  
ATOM    751  CB  ASN A  96      -3.144  31.328  12.802  1.00 20.80      A    C  
ATOM    752  CG  ASN A  96      -4.404  32.146  12.824  1.00 22.91      A    C  
ATOM    753  ND2 ASN A  96      -4.421  33.195  13.631  1.00 21.83      A    N  
ATOM    754  OD1 ASN A  96      -5.345  31.857  12.084  1.00 23.85      A    O  
ATOM    755  N   MET A  97      -0.701  29.983  11.274  1.00 18.48      A    N  
ATOM    756  CA  MET A  97       0.531  29.207  11.298  1.00 19.58      A    C  
ATOM    757  C   MET A  97       1.680  29.992  10.665  1.00 20.22      A    C  
ATOM    758  O   MET A  97       2.792  29.976  11.199  1.00 20.10      A    O  
ATOM    759  CB  MET A  97       0.362  27.867  10.584  1.00 20.97      A    C  
ATOM    760  CG  MET A  97      -0.693  26.956  11.189  1.00 20.20      A    C  
ATOM    761  SD  MET A  97      -0.366  26.360  12.855  1.00 22.35      A    S  
ATOM    762  CE  MET A  97      -1.225  27.583  13.842  1.00 23.10      A    C  
ATOM    763  N   ASP A  98       1.420  30.668   9.541  1.00 18.79      A    N  
ATOM    764  CA  ASP A  98       2.446  31.521   8.892  1.00 21.01      A    C  
ATOM    765  C   ASP A  98       2.918  32.626   9.856  1.00 19.89      A    C  
ATOM    766  O   ASP A  98       4.121  32.881   9.997  1.00 19.33      A    O  
ATOM    767  CB  ASP A  98       1.909  32.217   7.631  1.00 23.10      A    C  
ATOM    768  CG  ASP A  98       1.538  31.250   6.507  1.00 26.11      A    C  
ATOM    769  OD1 ASP A  98       2.029  30.105   6.474  1.00 30.64      A    O  
ATOM    770  OD2 ASP A  98       0.742  31.656   5.631  1.00 29.73      A    O1-
ATOM    771  N   ARG A  99       1.964  33.278  10.505  1.00 18.70      A    N  
ATOM    772  CA  ARG A  99       2.270  34.400  11.393  1.00 19.32      A    C  
ATOM    773  C   ARG A  99       3.046  33.908  12.616  1.00 20.21      A    C  
ATOM    774  O   ARG A  99       3.992  34.566  13.081  1.00 17.79      A    O  
ATOM    775  CB  ARG A  99       0.985  35.114  11.800  1.00 19.61      A    C  
ATOM    776  CG  ARG A  99       1.189  36.386  12.613  1.00 20.15      A    C  
ATOM    777  CD  ARG A  99      -0.115  37.182  12.683  1.00 19.08      A    C  
ATOM    778  NE  ARG A  99      -1.093  36.569  13.572  1.00 16.40      A    N  
ATOM    779  CZ  ARG A  99      -2.376  36.903  13.651  1.00 17.41      A    C  
ATOM    780  NH1 ARG A  99      -2.888  37.830  12.860  1.00 19.85      A    N1+
ATOM    781  NH2 ARG A  99      -3.170  36.300  14.530  1.00 16.32      A    N  
ATOM    782  N   MET A 100       2.679  32.721  13.096  1.00 18.77      A    N  
ATOM    783  CA  MET A 100       3.328  32.136  14.258  1.00 19.47      A    C  
ATOM    784  C   MET A 100       4.794  31.820  13.963  1.00 19.60      A    C  
ATOM    785  O   MET A 100       5.660  32.060  14.808  1.00 18.52      A    O  
ATOM    786  CB  MET A 100       2.591  30.882  14.715  1.00 19.04      A    C  
ATOM    787  CG  MET A 100       3.068  30.323  16.051  1.00 20.13      A    C  
ATOM    788  SD  MET A 100       2.115  28.876  16.589  1.00 19.78      A    S  
ATOM    789  CE  MET A 100       2.893  28.504  18.157  1.00 21.58      A    C  
ATOM    790  N   LEU A 101       5.057  31.288  12.773  1.00 20.23      A    N  
ATOM    791  CA  LEU A 101       6.420  30.975  12.358  1.00 23.00      A    C  
ATOM    792  C   LEU A 101       7.248  32.245  12.178  1.00 20.71      A    C  
ATOM    793  O   LEU A 101       8.418  32.242  12.528  1.00 19.91      A    O  
ATOM    794  CB  LEU A 101       6.450  30.144  11.080  1.00 27.98      A    C  
ATOM    795  CG  LEU A 101       7.711  29.303  10.900  1.00 33.71      A    C  
ATOM    796  CD1 LEU A 101       7.669  28.140  11.873  1.00 33.68      A    C  
ATOM    797  CD2 LEU A 101       7.846  28.765   9.474  1.00 37.71      A    C  
ATOM    798  N   ARG A 102       6.654  33.324  11.667  1.00 19.75      A    N  
ATOM    799  CA  ARG A 102       7.377  34.606  11.566  1.00 20.41      A    C  
ATOM    800  C   ARG A 102       7.732  35.149  12.974  1.00 19.87      A    C  
ATOM    801  O   ARG A 102       8.835  35.662  13.207  1.00 16.98      A    O  
ATOM    802  CB  ARG A 102       6.580  35.648  10.787  1.00 22.57      A    C  
ATOM    803  CG  ARG A 102       6.380  35.348   9.308  1.00 26.96      A    C  
ATOM    804  CD  ARG A 102       5.930  36.597   8.547  1.00 28.99      A    C  
ATOM    805  NE  ARG A 102       4.706  37.204   9.074  1.00 31.96      A    N  
ATOM    806  CZ  ARG A 102       3.453  36.866   8.732  1.00 35.19      A    C  
ATOM    807  NH1 ARG A 102       3.202  35.901   7.845  1.00 34.64      A    N1+
ATOM    808  NH2 ARG A 102       2.424  37.510   9.282  1.00 34.01      A    N  
ATOM    809  N   SER A 103       6.780  35.057  13.896  1.00 19.33      A    N  
ATOM    810  CA  SER A 103       7.029  35.411  15.294  1.00 18.81      A    C  
ATOM    811  C   SER A 103       8.190  34.593  15.903  1.00 18.47      A    C  
ATOM    812  O   SER A 103       9.075  35.129  16.562  1.00 17.54      A    O  
ATOM    813  CB  SER A 103       5.745  35.226  16.108  1.00 19.28      A    C  
ATOM    814  OG  SER A 103       4.751  36.168  15.720  1.00 21.39      A    O  
ATOM    815  N   ALA A 104       8.176  33.283  15.675  1.00 18.72      A    N  
ATOM    816  CA  ALA A 104       9.239  32.421  16.161  1.00 19.66      A    C  
ATOM    817  C   ALA A 104      10.609  32.857  15.626  1.00 21.19      A    C  
ATOM    818  O   ALA A 104      11.575  32.974  16.387  1.00 20.68      A    O  
ATOM    819  CB  ALA A 104       8.951  30.973  15.803  1.00 19.41      A    C  
ATOM    820  N   MET A 105      10.701  33.116  14.327  1.00 21.58      A    N  
ATOM    821  CA  MET A 105      11.970  33.534  13.757  1.00 23.20      A    C  
ATOM    822  C   MET A 105      12.465  34.853  14.350  1.00 21.40      A    C  
ATOM    823  O   MET A 105      13.670  35.017  14.569  1.00 19.02      A    O  
ATOM    824  CB  MET A 105      11.869  33.644  12.235  1.00 26.36      A    C  
ATOM    825  CG  MET A 105      11.563  32.316  11.526  1.00 30.59      A    C  
ATOM    826  SD  MET A 105      12.739  30.978  11.856  1.00 38.99      A    S  
ATOM    827  CE  MET A 105      12.147  30.254  13.391  1.00 31.19      A    C  
ATOM    828  N   ARG A 106      11.545  35.786  14.598  1.00 19.28      A    N  
ATOM    829  CA  ARG A 106      11.925  37.079  15.114  1.00 18.79      A    C  
ATOM    830  C   ARG A 106      12.553  36.954  16.505  1.00 16.66      A    C  
ATOM    831  O   ARG A 106      13.429  37.737  16.847  1.00 16.49      A    O  
ATOM    832  CB  ARG A 106      10.716  38.043  15.133  1.00 18.88      A    C  
ATOM    833  CG  ARG A 106      11.026  39.492  15.516  1.00 18.03      A    C  
ATOM    834  CD  ARG A 106      12.104  40.131  14.663  1.00 17.40      A    C  
ATOM    835  NE  ARG A 106      12.521  41.450  15.153  1.00 17.42      A    N  
ATOM    836  CZ  ARG A 106      13.348  41.656  16.183  1.00 18.69      A    C  
ATOM    837  NH1 ARG A 106      13.836  40.647  16.880  1.00 17.42      A    N1+
ATOM    838  NH2 ARG A 106      13.654  42.889  16.554  1.00 19.30      A    N  
ATOM    839  N   LEU A 107      12.104  35.981  17.292  1.00 17.15      A    N  
ATOM    840  CA  LEU A 107      12.622  35.753  18.644  1.00 17.33      A    C  
ATOM    841  C   LEU A 107      13.690  34.636  18.732  1.00 17.58      A    C  
ATOM    842  O   LEU A 107      14.065  34.232  19.823  1.00 18.27      A    O  
ATOM    843  CB  LEU A 107      11.471  35.493  19.615  1.00 17.55      A    C  
ATOM    844  CG  LEU A 107      10.606  36.712  19.939  1.00 17.70      A    C  
ATOM    845  CD1 LEU A 107       9.624  36.351  21.028  1.00 19.03      A    C  
ATOM    846  CD2 LEU A 107      11.420  37.936  20.351  1.00 17.80      A    C  
ATOM    847  N   CYS A 108      14.181  34.170  17.585  1.00 19.15      A    N  
ATOM    848  CA  CYS A 108      15.182  33.097  17.495  1.00 20.38      A    C  
ATOM    849  C   CYS A 108      14.722  31.835  18.218  1.00 23.17      A    C  
ATOM    850  O   CYS A 108      15.491  31.184  18.914  1.00 23.60      A    O  
ATOM    851  CB  CYS A 108      16.549  33.571  18.027  1.00 22.04      A    C  
ATOM    852  SG  CYS A 108      17.152  35.069  17.213  1.00 24.63      A    S  
ATOM    853  N   LEU A 109      13.439  31.524  18.068  1.00 21.77      A    N  
ATOM    854  CA  LEU A 109      12.857  30.310  18.603  1.00 21.19      A    C  
ATOM    855  C   LEU A 109      12.798  29.278  17.476  1.00 21.95      A    C  
ATOM    856  O   LEU A 109      12.830  29.642  16.303  1.00 21.42      A    O  
ATOM    857  CB  LEU A 109      11.468  30.603  19.186  1.00 22.42      A    C  
ATOM    858  CG  LEU A 109      11.518  31.400  20.499  1.00 22.97      A    C  
ATOM    859  CD1 LEU A 109      10.157  31.891  20.994  1.00 21.62      A    C  
ATOM    860  CD2 LEU A 109      12.180  30.549  21.561  1.00 24.85      A    C  
ATOM    861  N   PRO A 110      12.707  27.983  17.822  1.00 23.91      A    N  
ATOM    862  CA  PRO A 110      12.809  26.971  16.763  1.00 24.55      A    C  
ATOM    863  C   PRO A 110      11.656  26.953  15.769  1.00 23.79      A    C  
ATOM    864  O   PRO A 110      10.481  27.067  16.131  1.00 24.10      A    O  
ATOM    865  CB  PRO A 110      12.869  25.642  17.537  1.00 25.21      A    C  
ATOM    866  CG  PRO A 110      12.224  25.943  18.839  1.00 24.80      A    C  
ATOM    867  CD  PRO A 110      12.583  27.374  19.152  1.00 23.69      A    C  
ATOM    868  N   SER A 111      12.039  26.827  14.514  1.00 22.82      A    N  
ATOM    869  CA  SER A 111      11.133  26.568  13.412  1.00 27.38      A    C  
ATOM    870  C   SER A 111      10.442  25.193  13.578  1.00 25.23      A    C  
ATOM    871  O   SER A 111      10.965  24.279  14.223  1.00 26.01      A    O  
ATOM    872  CB  SER A 111      11.960  26.582  12.120  1.00 29.53      A    C  
ATOM    873  OG  SER A 111      11.171  26.302  10.990  1.00 35.51      A    O  
ATOM    874  N   PHE A 112       9.252  25.082  13.011  1.00 26.00      A    N  
ATOM    875  CA  PHE A 112       8.482  23.857  12.987  1.00 26.15      A    C  
ATOM    876  C   PHE A 112       7.754  23.827  11.644  1.00 28.26      A    C  
ATOM    877  O   PHE A 112       7.712  24.830  10.936  1.00 28.29      A    O  
ATOM    878  CB  PHE A 112       7.489  23.810  14.156  1.00 26.74      A    C  
ATOM    879  CG  PHE A 112       6.597  25.029  14.249  1.00 25.10      A    C  
ATOM    880  CD1 PHE A 112       5.397  25.077  13.563  1.00 23.95      A    C  
ATOM    881  CD2 PHE A 112       6.970  26.122  15.009  1.00 24.24      A    C  
ATOM    882  CE1 PHE A 112       4.583  26.190  13.632  1.00 22.96      A    C  
ATOM    883  CE2 PHE A 112       6.154  27.240  15.092  1.00 26.26      A    C  
ATOM    884  CZ  PHE A 112       4.955  27.272  14.392  1.00 24.36      A    C  
ATOM    885  N   ASP A 113       7.180  22.684  11.295  1.00 27.53      A    N  
ATOM    886  CA  ASP A 113       6.445  22.559  10.041  1.00 29.24      A    C  
ATOM    887  C   ASP A 113       5.014  23.013  10.276  1.00 26.53      A    C  
ATOM    888  O   ASP A 113       4.324  22.462  11.122  1.00 26.38      A    O  
ATOM    889  CB  ASP A 113       6.476  21.111   9.551  1.00 29.16      A    C  
ATOM    890  CG  ASP A 113       5.828  20.944   8.192  1.00 33.42      A    C  
ATOM    891  OD1 ASP A 113       4.595  21.096   8.083  1.00 33.83      A    O  
ATOM    892  OD2 ASP A 113       6.558  20.652   7.228  1.00 39.79      A    O1-
ATOM    893  N   LYS A 114       4.574  24.007   9.511  1.00 26.58      A    N  
ATOM    894  CA  LYS A 114       3.245  24.599   9.687  1.00 27.56      A    C  
ATOM    895  C   LYS A 114       2.080  23.593   9.520  1.00 27.81      A    C  
ATOM    896  O   LYS A 114       1.130  23.601  10.311  1.00 24.05      A    O  
ATOM    897  CB  LYS A 114       3.095  25.814   8.771  1.00 31.34      A    C  
ATOM    898  CG  LYS A 114       4.064  26.929   9.177  1.00 35.48      A    C  
ATOM    899  CD  LYS A 114       3.957  28.180   8.316  1.00 40.86      A    C  
ATOM    900  CE  LYS A 114       4.584  28.019   6.939  1.00 43.19      A    C  
ATOM    901  NZ  LYS A 114       4.693  29.350   6.270  1.00 45.79      A    N1+
ATOM    902  N   LEU A 115       2.177  22.706   8.534  1.00 26.73      A    N  
ATOM    903  CA  LEU A 115       1.119  21.708   8.309  1.00 28.16      A    C  
ATOM    904  C   LEU A 115       1.095  20.635   9.396  1.00 27.17      A    C  
ATOM    905  O   LEU A 115       0.024  20.135   9.761  1.00 26.78      A    O  
ATOM    906  CB  LEU A 115       1.235  21.100   6.904  1.00 30.22      A    C  
ATOM    907  CG  LEU A 115       1.008  22.135   5.784  1.00 32.25      A    C  
ATOM    908  CD1 LEU A 115       1.131  21.511   4.396  1.00 35.29      A    C  
ATOM    909  CD2 LEU A 115      -0.342  22.827   5.942  1.00 32.38      A    C  
ATOM    910  N   GLU A 116       2.264  20.305   9.940  1.00 25.36      A    N  
ATOM    911  CA  GLU A 116       2.334  19.353  11.045  1.00 24.76      A    C  
ATOM    912  C   GLU A 116       1.667  19.929  12.293  1.00 23.62      A    C  
ATOM    913  O   GLU A 116       0.901  19.236  12.964  1.00 23.15      A    O  
ATOM    914  CB  GLU A 116       3.779  18.950  11.378  1.00 26.06      A    C  
ATOM    915  CG  GLU A 116       4.550  18.225  10.279  1.00 27.75      A    C  
ATOM    916  CD  GLU A 116       3.947  16.892   9.848  1.00 29.98      A    C  
ATOM    917  OE1 GLU A 116       3.164  16.271  10.595  1.00 29.45      A    O  
ATOM    918  OE2 GLU A 116       4.283  16.459   8.741  1.00 32.49      A    O1-
ATOM    919  N   LEU A 117       1.951  21.193  12.619  1.00 23.94      A    N  
ATOM    920  CA  LEU A 117       1.304  21.814  13.779  1.00 22.39      A    C  
ATOM    921  C   LEU A 117      -0.204  21.891  13.561  1.00 22.36      A    C  
ATOM    922  O   LEU A 117      -0.990  21.587  14.459  1.00 22.97      A    O  
ATOM    923  CB  LEU A 117       1.872  23.214  14.087  1.00 22.51      A    C  
ATOM    924  CG  LEU A 117       1.211  23.911  15.280  1.00 22.91      A    C  
ATOM    925  CD1 LEU A 117       1.169  23.021  16.512  1.00 23.05      A    C  
ATOM    926  CD2 LEU A 117       1.916  25.229  15.593  1.00 23.52      A    C  
ATOM    927  N   LEU A 118      -0.616  22.302  12.369  1.00 23.03      A    N  
ATOM    928  CA  LEU A 118      -2.043  22.383  12.074  1.00 23.53      A    C  
ATOM    929  C   LEU A 118      -2.722  21.025  12.259  1.00 22.39      A    C  
ATOM    930  O   LEU A 118      -3.817  20.960  12.795  1.00 22.96      A    O  
ATOM    931  CB  LEU A 118      -2.268  22.918  10.661  1.00 23.99      A    C  
ATOM    932  CG  LEU A 118      -3.703  23.048  10.170  1.00 25.42      A    C  
ATOM    933  CD1 LEU A 118      -4.572  23.806  11.158  1.00 26.61      A    C  
ATOM    934  CD2 LEU A 118      -3.707  23.720   8.798  1.00 25.68      A    C  
ATOM    935  N   GLU A 119      -2.067  19.942  11.834  1.00 24.33      A    N  
ATOM    936  CA  GLU A 119      -2.656  18.606  11.994  1.00 24.25      A    C  
ATOM    937  C   GLU A 119      -2.735  18.216  13.474  1.00 22.16      A    C  
ATOM    938  O   GLU A 119      -3.718  17.617  13.896  1.00 24.84      A    O  
ATOM    939  CB  GLU A 119      -1.905  17.546  11.156  1.00 26.37      A    C  
ATOM    940  CG  GLU A 119      -2.355  16.091  11.380  1.00 27.18      A    C  
ATOM    941  CD  GLU A 119      -3.821  15.801  11.022  1.00 29.96      A    C  
ATOM    942  OE1 GLU A 119      -4.512  16.637  10.408  1.00 27.37      A    O  
ATOM    943  OE2 GLU A 119      -4.300  14.700  11.370  1.00 31.14      A    O1-
ATOM    944  N   CYS A 120      -1.709  18.557  14.261  1.00 20.91      A    N  
ATOM    945  CA  CYS A 120      -1.734  18.297  15.694  1.00 20.86      A    C  
ATOM    946  C   CYS A 120      -2.865  19.070  16.349  1.00 21.16      A    C  
ATOM    947  O   CYS A 120      -3.559  18.537  17.216  1.00 19.89      A    O  
ATOM    948  CB  CYS A 120      -0.406  18.672  16.356  1.00 22.99      A    C  
ATOM    949  SG  CYS A 120       0.994  17.599  15.970  1.00 24.13      A    S  
ATOM    950  N   ILE A 121      -3.028  20.341  15.960  1.00 19.81      A    N  
ATOM    951  CA  ILE A 121      -4.135  21.149  16.471  1.00 19.95      A    C  
ATOM    952  C   ILE A 121      -5.478  20.518  16.064  1.00 19.60      A    C  
ATOM    953  O   ILE A 121      -6.412  20.461  16.873  1.00 19.98      A    O  
ATOM    954  CB  ILE A 121      -4.040  22.620  15.994  1.00 19.66      A    C  
ATOM    955  CG1 ILE A 121      -2.832  23.290  16.676  1.00 21.09      A    C  
ATOM    956  CG2 ILE A 121      -5.309  23.384  16.348  1.00 20.07      A    C  
ATOM    957  CD1 ILE A 121      -2.421  24.613  16.062  1.00 20.86      A    C  
ATOM    958  N   ARG A 122      -5.574  20.056  14.823  1.00 21.58      A    N  
ATOM    959  CA  ARG A 122      -6.804  19.368  14.367  1.00 23.52      A    C  
ATOM    960  C   ARG A 122      -7.113  18.186  15.301  1.00 23.25      A    C  
ATOM    961  O   ARG A 122      -8.244  18.041  15.778  1.00 23.35      A    O  
ATOM    962  CB  ARG A 122      -6.690  18.880  12.911  1.00 25.04      A    C  
ATOM    963  CG  ARG A 122      -8.042  18.488  12.292  1.00 25.95      A    C  
ATOM    964  CD  ARG A 122      -7.929  17.680  10.995  1.00 29.65      A    C  
ATOM    965  NE  ARG A 122      -7.263  16.400  11.231  1.00 30.31      A    N  
ATOM    966  CZ  ARG A 122      -7.819  15.360  11.850  1.00 32.06      A    C  
ATOM    967  NH1 ARG A 122      -9.082  15.400  12.266  1.00 30.41      A    N1+
ATOM    968  NH2 ARG A 122      -7.104  14.259  12.041  1.00 33.65      A    N  
ATOM    969  N   ARG A 123      -6.090  17.379  15.587  1.00 24.00      A    N  
ATOM    970  CA  ARG A 123      -6.234  16.187  16.444  1.00 25.89      A    C  
ATOM    971  C   ARG A 123      -6.654  16.547  17.857  1.00 24.32      A    C  
ATOM    972  O   ARG A 123      -7.484  15.868  18.457  1.00 22.50      A    O  
ATOM    973  CB  ARG A 123      -4.933  15.353  16.464  1.00 28.67      A    C  
ATOM    974  CG  ARG A 123      -4.591  14.649  15.154  1.00 32.66      A    C  
ATOM    975  CD  ARG A 123      -5.395  13.361  14.932  1.00 35.90      A    C  
ATOM    976  NE  ARG A 123      -5.266  12.423  16.050  1.00 39.28      A    N  
ATOM    977  CZ  ARG A 123      -4.236  11.595  16.260  1.00 41.48      A    C  
ATOM    978  NH1 ARG A 123      -3.199  11.549  15.427  1.00 41.99      A    N1+
ATOM    979  NH2 ARG A 123      -4.241  10.804  17.328  1.00 41.98      A    N  
ATOM    980  N   LEU A 124      -6.090  17.631  18.396  1.00 23.83      A    N  
ATOM    981  CA  LEU A 124      -6.461  18.113  19.728  1.00 21.72      A    C  
ATOM    982  C   LEU A 124      -7.920  18.539  19.757  1.00 21.29      A    C  
ATOM    983  O   LEU A 124      -8.682  18.194  20.689  1.00 21.32      A    O  
ATOM    984  CB  LEU A 124      -5.570  19.313  20.120  1.00 21.37      A    C  
ATOM    985  CG  LEU A 124      -5.936  20.063  21.385  1.00 20.93      A    C  
ATOM    986  CD1 LEU A 124      -5.808  19.180  22.617  1.00 21.91      A    C  
ATOM    987  CD2 LEU A 124      -5.070  21.313  21.482  1.00 22.09      A    C  
ATOM    988  N   ILE A 125      -8.323  19.301  18.740  1.00 23.60      A    N  
ATOM    989  CA  ILE A 125      -9.715  19.740  18.659  1.00 23.55      A    C  
ATOM    990  C   ILE A 125     -10.675  18.536  18.518  1.00 21.91      A    C  
ATOM    991  O   ILE A 125     -11.726  18.527  19.132  1.00 20.43      A    O  
ATOM    992  CB  ILE A 125      -9.940  20.811  17.564  1.00 24.04      A    C  
ATOM    993  CG1 ILE A 125      -9.212  22.117  17.953  1.00 23.23      A    C  
ATOM    994  CG2 ILE A 125     -11.432  21.097  17.402  1.00 22.83      A    C  
ATOM    995  CD1 ILE A 125      -9.185  23.154  16.846  1.00 24.93      A    C  
ATOM    996  N   GLU A 126     -10.282  17.530  17.746  1.00 25.81      A    N  
ATOM    997  CA  GLU A 126     -11.078  16.298  17.587  1.00 28.17      A    C  
ATOM    998  C   GLU A 126     -11.309  15.654  18.949  1.00 27.43      A    C  
ATOM    999  O   GLU A 126     -12.435  15.322  19.313  1.00 26.98      A    O  
ATOM   1000  CB  GLU A 126     -10.356  15.328  16.651  1.00 30.38      A    C  
ATOM   1001  CG  GLU A 126     -11.182  14.147  16.171  1.00 33.24      A    C  
ATOM   1002  CD  GLU A 126     -10.462  13.361  15.085  1.00 37.10      A    C  
ATOM   1003  OE1 GLU A 126      -9.336  12.881  15.322  1.00 39.37      A    O  
ATOM   1004  OE2 GLU A 126     -11.020  13.212  13.982  1.00 44.76      A    O1-
ATOM   1005  N   VAL A 127     -10.243  15.535  19.733  1.00 27.36      A    N  
ATOM   1006  CA  VAL A 127     -10.335  14.955  21.064  1.00 25.49      A    C  
ATOM   1007  C   VAL A 127     -11.317  15.717  21.958  1.00 26.48      A    C  
ATOM   1008  O   VAL A 127     -12.161  15.107  22.632  1.00 23.17      A    O  
ATOM   1009  CB  VAL A 127      -8.933  14.852  21.717  1.00 27.22      A    C  
ATOM   1010  CG1 VAL A 127      -9.034  14.493  23.184  1.00 27.32      A    C  
ATOM   1011  CG2 VAL A 127      -8.070  13.824  20.980  1.00 26.19      A    C  
ATOM   1012  N   ASP A 128     -11.231  17.050  21.947  1.00 25.25      A    N  
ATOM   1013  CA  ASP A 128     -12.130  17.898  22.741  1.00 24.83      A    C  
ATOM   1014  C   ASP A 128     -13.320  18.471  21.942  1.00 26.53      A    C  
ATOM   1015  O   ASP A 128     -13.907  19.468  22.346  1.00 26.19      A    O  
ATOM   1016  CB  ASP A 128     -11.339  19.049  23.370  1.00 25.26      A    C  
ATOM   1017  CG  ASP A 128     -10.561  18.621  24.610  1.00 28.13      A    C  
ATOM   1018  OD1 ASP A 128     -10.852  17.532  25.170  1.00 26.39      A    O  
ATOM   1019  OD2 ASP A 128      -9.673  19.390  25.047  1.00 24.71      A    O1-
ATOM   1020  N   LYS A 129     -13.716  17.816  20.854  1.00 27.37      A    N  
ATOM   1021  CA  LYS A 129     -14.758  18.359  19.970  1.00 29.38      A    C  
ATOM   1022  C   LYS A 129     -16.086  18.666  20.670  1.00 30.65      A    C  
ATOM   1023  O   LYS A 129     -16.800  19.571  20.256  1.00 27.39      A    O  
ATOM   1024  CB  LYS A 129     -15.001  17.437  18.771  1.00 33.54      A    C  
ATOM   1025  CG  LYS A 129     -15.633  16.111  19.162  1.00 39.03      A    C  
ATOM   1026  CD  LYS A 129     -15.734  15.142  18.003  1.00 45.56      A    C  
ATOM   1027  CE  LYS A 129     -16.403  13.861  18.476  1.00 48.23      A    C  
ATOM   1028  NZ  LYS A 129     -16.344  12.810  17.431  1.00 49.15      A    N1+
ATOM   1029  N   ASP A 130     -16.402  17.934  21.737  1.00 32.18      A    N  
ATOM   1030  CA  ASP A 130     -17.651  18.147  22.476  1.00 33.99      A    C  
ATOM   1031  C   ASP A 130     -17.614  19.410  23.330  1.00 33.88      A    C  
ATOM   1032  O   ASP A 130     -18.625  19.784  23.941  1.00 28.90      A    O  
ATOM   1033  CB  ASP A 130     -17.978  16.934  23.355  1.00 37.96      A    C  
ATOM   1034  CG  ASP A 130     -18.300  15.684  22.547  1.00 45.09      A    C  
ATOM   1035  OD1 ASP A 130     -18.591  15.798  21.334  1.00 50.40      A    O  
ATOM   1036  OD2 ASP A 130     -18.263  14.576  23.131  1.00 55.95      A    O1-
ATOM   1037  N   TRP A 131     -16.443  20.042  23.420  1.00 29.43      A    N  
ATOM   1038  CA  TRP A 131     -16.346  21.333  24.084  1.00 26.59      A    C  
ATOM   1039  C   TRP A 131     -16.742  22.470  23.142  1.00 25.21      A    C  
ATOM   1040  O   TRP A 131     -16.988  23.576  23.598  1.00 26.47      A    O  
ATOM   1041  CB  TRP A 131     -14.920  21.573  24.588  1.00 25.90      A    C  
ATOM   1042  CG  TRP A 131     -14.614  20.809  25.798  1.00 24.83      A    C  
ATOM   1043  CD1 TRP A 131     -14.188  19.528  25.861  1.00 25.35      A    C  
ATOM   1044  CD2 TRP A 131     -14.728  21.265  27.140  1.00 23.03      A    C  
ATOM   1045  CE2 TRP A 131     -14.346  20.202  27.971  1.00 24.21      A    C  
ATOM   1046  CE3 TRP A 131     -15.101  22.473  27.722  1.00 22.89      A    C  
ATOM   1047  NE1 TRP A 131     -14.013  19.156  27.159  1.00 24.66      A    N  
ATOM   1048  CZ2 TRP A 131     -14.318  20.308  29.358  1.00 25.30      A    C  
ATOM   1049  CZ3 TRP A 131     -15.083  22.578  29.099  1.00 23.90      A    C  
ATOM   1050  CH2 TRP A 131     -14.693  21.500  29.903  1.00 25.16      A    C  
ATOM   1051  N   VAL A 132     -16.777  22.201  21.842  1.00 25.88      A    N  
ATOM   1052  CA  VAL A 132     -17.069  23.228  20.848  1.00 26.47      A    C  
ATOM   1053  C   VAL A 132     -18.553  23.563  20.891  1.00 30.26      A    C  
ATOM   1054  O   VAL A 132     -19.376  22.739  20.517  1.00 30.21      A    O  
ATOM   1055  CB  VAL A 132     -16.685  22.790  19.426  1.00 26.50      A    C  
ATOM   1056  CG1 VAL A 132     -16.962  23.913  18.427  1.00 26.93      A    C  
ATOM   1057  CG2 VAL A 132     -15.216  22.399  19.359  1.00 26.41      A    C  
ATOM   1058  N   PRO A 133     -18.898  24.779  21.348  1.00 31.43      A    N  
ATOM   1059  CA  PRO A 133     -20.306  25.137  21.450  1.00 31.29      A    C  
ATOM   1060  C   PRO A 133     -20.955  25.312  20.078  1.00 30.91      A    C  
ATOM   1061  O   PRO A 133     -20.255  25.425  19.083  1.00 27.96      A    O  
ATOM   1062  CB  PRO A 133     -20.269  26.442  22.237  1.00 31.09      A    C  
ATOM   1063  CG  PRO A 133     -18.960  27.059  21.859  1.00 32.73      A    C  
ATOM   1064  CD  PRO A 133     -18.011  25.919  21.651  1.00 30.63      A    C  
ATOM   1065  N   ASP A 134     -22.283  25.295  20.021  1.00 35.35      A    N  
ATOM   1066  CA  ASP A 134     -22.985  25.457  18.741  1.00 37.71      A    C  
ATOM   1067  C   ASP A 134     -24.084  26.516  18.744  1.00 39.70      A    C  
ATOM   1068  O   ASP A 134     -24.775  26.674  17.742  1.00 38.95      A    O  
ATOM   1069  CB  ASP A 134     -23.538  24.123  18.240  1.00 41.98      A    C  
ATOM   1070  CG  ASP A 134     -24.562  23.501  19.179  1.00 46.46      A    C  
ATOM   1071  OD1 ASP A 134     -24.859  24.070  20.259  1.00 45.01      A    O  
ATOM   1072  OD2 ASP A 134     -25.070  22.414  18.818  1.00 51.14      A    O1-
ATOM   1073  N   ALA A 135     -24.241  27.237  19.851  1.00 37.64      A    N  
ATOM   1074  CA  ALA A 135     -25.190  28.350  19.897  1.00 38.82      A    C  
ATOM   1075  C   ALA A 135     -24.692  29.496  19.006  1.00 39.96      A    C  
ATOM   1076  O   ALA A 135     -23.487  29.600  18.693  1.00 31.96      A    O  
ATOM   1077  CB  ALA A 135     -25.393  28.832  21.322  1.00 37.80      A    C  
ATOM   1078  N   ALA A 136     -25.633  30.346  18.596  1.00 38.44      A    N  
ATOM   1079  CA  ALA A 136     -25.343  31.471  17.702  1.00 39.63      A    C  
ATOM   1080  C   ALA A 136     -24.209  32.347  18.233  1.00 32.10      A    C  
ATOM   1081  O   ALA A 136     -24.224  32.762  19.385  1.00 33.79      A    O  
ATOM   1082  CB  ALA A 136     -26.601  32.313  17.481  1.00 39.89      A    C  
ATOM   1083  N   GLY A 137     -23.217  32.595  17.386  1.00 35.93      A    N  
ATOM   1084  CA  GLY A 137     -22.092  33.475  17.729  1.00 35.59      A    C  
ATOM   1085  C   GLY A 137     -21.048  32.839  18.632  1.00 32.68      A    C  
ATOM   1086  O   GLY A 137     -20.128  33.513  19.092  1.00 31.36      A    O  
ATOM   1087  N   THR A 138     -21.172  31.543  18.891  1.00 30.99      A    N  
ATOM   1088  CA  THR A 138     -20.214  30.882  19.772  1.00 28.59      A    C  
ATOM   1089  C   THR A 138     -19.152  30.216  18.938  1.00 25.13      A    C  
ATOM   1090  O   THR A 138     -19.310  30.011  17.727  1.00 24.70      A    O  
ATOM   1091  CB  THR A 138     -20.876  29.862  20.731  1.00 30.28      A    C  
ATOM   1092  CG2 THR A 138     -21.992  30.528  21.534  1.00 30.48      A    C  
ATOM   1093  OG1 THR A 138     -21.370  28.735  19.997  1.00 30.62      A    O  
ATOM   1094  N   SER A 139     -18.058  29.882  19.602  1.00 23.15      A    N  
ATOM   1095  CA  SER A 139     -16.945  29.240  18.958  1.00 21.63      A    C  
ATOM   1096  C   SER A 139     -16.004  28.655  20.005  1.00 20.31      A    C  
ATOM   1097  O   SER A 139     -16.242  28.761  21.220  1.00 21.50      A    O  
ATOM   1098  CB  SER A 139     -16.191  30.250  18.098  1.00 23.35      A    C  
ATOM   1099  OG  SER A 139     -15.683  31.296  18.907  1.00 24.18      A    O  
ATOM   1100  N   LEU A 140     -14.964  27.997  19.511  1.00 21.43      A    N  
ATOM   1101  CA  LEU A 140     -13.900  27.482  20.344  1.00 22.21      A    C  
ATOM   1102  C   LEU A 140     -12.652  28.287  20.013  1.00 20.39      A    C  
ATOM   1103  O   LEU A 140     -12.237  28.334  18.865  1.00 22.11      A    O  
ATOM   1104  CB  LEU A 140     -13.634  26.016  20.052  1.00 22.21      A    C  
ATOM   1105  CG  LEU A 140     -12.521  25.425  20.924  1.00 21.65      A    C  
ATOM   1106  CD1 LEU A 140     -13.086  24.876  22.208  1.00 22.71      A    C  
ATOM   1107  CD2 LEU A 140     -11.761  24.355  20.161  1.00 24.19      A    C  
ATOM   1108  N   TYR A 141     -12.057  28.898  21.029  1.00 21.80      A    N  
ATOM   1109  CA  TYR A 141     -10.865  29.731  20.833  1.00 20.10      A    C  
ATOM   1110  C   TYR A 141      -9.628  28.885  21.056  1.00 19.36      A    C  
ATOM   1111  O   TYR A 141      -9.522  28.190  22.076  1.00 22.26      A    O  
ATOM   1112  CB  TYR A 141     -10.895  30.912  21.789  1.00 20.94      A    C  
ATOM   1113  CG  TYR A 141      -9.765  31.895  21.585  1.00 21.57      A    C  
ATOM   1114  CD1 TYR A 141      -9.799  32.830  20.544  1.00 20.63      A    C  
ATOM   1115  CD2 TYR A 141      -8.671  31.901  22.443  1.00 22.13      A    C  
ATOM   1116  CE1 TYR A 141      -8.753  33.726  20.360  1.00 20.01      A    C  
ATOM   1117  CE2 TYR A 141      -7.634  32.805  22.281  1.00 20.73      A    C  
ATOM   1118  CZ  TYR A 141      -7.673  33.715  21.244  1.00 21.38      A    C  
ATOM   1119  OH  TYR A 141      -6.627  34.617  21.112  1.00 20.89      A    O  
ATOM   1120  N   VAL A 142      -8.711  28.943  20.094  1.00 18.05      A    N  
ATOM   1121  CA  VAL A 142      -7.504  28.132  20.071  1.00 18.42      A    C  
ATOM   1122  C   VAL A 142      -6.298  29.038  20.332  1.00 17.85      A    C  
ATOM   1123  O   VAL A 142      -6.089  30.022  19.608  1.00 18.84      A    O  
ATOM   1124  CB  VAL A 142      -7.365  27.443  18.707  1.00 19.00      A    C  
ATOM   1125  CG1 VAL A 142      -6.115  26.567  18.633  1.00 18.89      A    C  
ATOM   1126  CG2 VAL A 142      -8.619  26.622  18.416  1.00 20.15      A    C  
ATOM   1127  N   ARG A 143      -5.526  28.700  21.363  1.00 17.35      A    N  
ATOM   1128  CA  ARG A 143      -4.367  29.492  21.809  1.00 17.50      A    C  
ATOM   1129  C   ARG A 143      -3.074  28.701  21.794  1.00 16.64      A    C  
ATOM   1130  O   ARG A 143      -2.714  28.097  22.796  1.00 18.52      A    O  
ATOM   1131  CB  ARG A 143      -4.640  30.015  23.227  1.00 17.28      A    C  
ATOM   1132  CG  ARG A 143      -3.488  30.713  23.952  1.00 18.27      A    C  
ATOM   1133  CD  ARG A 143      -2.867  31.875  23.181  1.00 18.33      A    C  
ATOM   1134  NE  ARG A 143      -3.791  32.976  22.907  1.00 18.29      A    N  
ATOM   1135  CZ  ARG A 143      -3.993  34.047  23.680  1.00 17.48      A    C  
ATOM   1136  NH1 ARG A 143      -3.359  34.213  24.818  1.00 18.85      A    N1+
ATOM   1137  NH2 ARG A 143      -4.849  34.968  23.308  1.00 18.06      A    N  
ATOM   1138  N   PRO A 144      -2.369  28.707  20.658  1.00 16.81      A    N  
ATOM   1139  CA  PRO A 144      -1.022  28.173  20.606  1.00 16.45      A    C  
ATOM   1140  C   PRO A 144      -0.047  29.171  21.219  1.00 18.25      A    C  
ATOM   1141  O   PRO A 144      -0.271  30.398  21.135  1.00 16.68      A    O  
ATOM   1142  CB  PRO A 144      -0.726  28.044  19.101  1.00 16.94      A    C  
ATOM   1143  CG  PRO A 144      -2.011  28.270  18.406  1.00 17.05      A    C  
ATOM   1144  CD  PRO A 144      -2.883  29.046  19.319  1.00 16.77      A    C  
ATOM   1145  N   VAL A 145       1.022  28.638  21.809  1.00 18.75      A    N  
ATOM   1146  CA  VAL A 145       2.062  29.415  22.486  1.00 18.45      A    C  
ATOM   1147  C   VAL A 145       3.392  28.728  22.230  1.00 18.69      A    C  
ATOM   1148  O   VAL A 145       3.469  27.485  22.186  1.00 16.36      A    O  
ATOM   1149  CB  VAL A 145       1.813  29.448  24.011  1.00 18.69      A    C  
ATOM   1150  CG1 VAL A 145       2.873  30.261  24.713  1.00 19.55      A    C  
ATOM   1151  CG2 VAL A 145       0.431  29.992  24.314  1.00 19.14      A    C  
ATOM   1152  N   LEU A 146       4.430  29.527  22.007  1.00 17.34      A    N  
ATOM   1153  CA  LEU A 146       5.786  29.017  21.850  1.00 17.42      A    C  
ATOM   1154  C   LEU A 146       6.642  29.875  22.741  1.00 19.39      A    C  
ATOM   1155  O   LEU A 146       6.612  31.116  22.633  1.00 18.74      A    O  
ATOM   1156  CB  LEU A 146       6.275  29.112  20.408  1.00 18.45      A    C  
ATOM   1157  CG  LEU A 146       7.709  28.652  20.095  1.00 18.63      A    C  
ATOM   1158  CD1 LEU A 146       7.955  27.223  20.543  1.00 20.25      A    C  
ATOM   1159  CD2 LEU A 146       8.017  28.797  18.613  1.00 20.05      A    C  
ATOM   1160  N   ILE A 147       7.363  29.229  23.648  1.00 19.99      A    N  
ATOM   1161  CA  ILE A 147       8.232  29.939  24.570  1.00 20.84      A    C  
ATOM   1162  C   ILE A 147       9.632  29.359  24.614  1.00 20.50      A    C  
ATOM   1163  O   ILE A 147       9.827  28.178  24.358  1.00 20.55      A    O  
ATOM   1164  CB  ILE A 147       7.669  29.951  25.995  1.00 20.90      A    C  
ATOM   1165  CG1 ILE A 147       7.529  28.539  26.579  1.00 22.51      A    C  
ATOM   1166  CG2 ILE A 147       6.325  30.646  26.029  1.00 21.31      A    C  
ATOM   1167  CD1 ILE A 147       7.218  28.552  28.064  1.00 23.14      A    C  
ATOM   1168  N   GLY A 148      10.601  30.221  24.909  1.00 19.34      A    N  
ATOM   1169  CA  GLY A 148      11.956  29.801  25.162  1.00 18.60      A    C  
ATOM   1170  C   GLY A 148      11.976  29.261  26.561  1.00 19.25      A    C  
ATOM   1171  O   GLY A 148      11.135  29.638  27.388  1.00 17.41      A    O  
ATOM   1172  N   ASN A 149      12.898  28.343  26.833  1.00 20.41      A    N  
ATOM   1173  CA  ASN A 149      12.912  27.675  28.120  1.00 22.89      A    C  
ATOM   1174  C   ASN A 149      14.318  27.256  28.571  1.00 27.13      A    C  
ATOM   1175  O   ASN A 149      14.523  26.182  29.124  1.00 29.15      A    O  
ATOM   1176  CB  ASN A 149      11.989  26.468  28.066  1.00 24.16      A    C  
ATOM   1177  CG  ASN A 149      11.590  25.983  29.434  1.00 25.56      A    C  
ATOM   1178  ND2 ASN A 149      11.168  24.730  29.514  1.00 26.45      A    N  
ATOM   1179  OD1 ASN A 149      11.636  26.727  30.403  1.00 25.87      A    O  
ATOM   1180  N   GLU A 150      15.265  28.144  28.323  1.00 30.12      A    N  
ATOM   1181  CA  GLU A 150      16.673  27.960  28.655  1.00 32.44      A    C  
ATOM   1182  C   GLU A 150      16.848  28.287  30.142  1.00 28.04      A    C  
ATOM   1183  O   GLU A 150      16.421  29.340  30.594  1.00 27.83      A    O  
ATOM   1184  CB  GLU A 150      17.489  28.929  27.791  1.00 37.30      A    C  
ATOM   1185  CG  GLU A 150      18.993  28.921  28.009  1.00 45.12      A    C  
ATOM   1186  CD  GLU A 150      19.700  27.754  27.361  1.00 50.82      A    C  
ATOM   1187  OE1 GLU A 150      19.031  26.917  26.720  1.00 51.28      A    O  
ATOM   1188  OE2 GLU A 150      20.941  27.682  27.498  1.00 58.79      A    O1-
ATOM   1189  N   PRO A 151      17.456  27.383  30.918  1.00 26.74      A    N  
ATOM   1190  CA  PRO A 151      17.651  27.656  32.337  1.00 27.45      A    C  
ATOM   1191  C   PRO A 151      18.921  28.481  32.542  1.00 28.18      A    C  
ATOM   1192  O   PRO A 151      19.836  28.049  33.232  1.00 29.24      A    O  
ATOM   1193  CB  PRO A 151      17.778  26.246  32.928  1.00 27.38      A    C  
ATOM   1194  CG  PRO A 151      18.479  25.488  31.853  1.00 28.85      A    C  
ATOM   1195  CD  PRO A 151      17.958  26.045  30.551  1.00 29.68      A    C  
ATOM   1196  N   SER A 152      18.959  29.672  31.950  1.00 27.46      A    N  
ATOM   1197  CA  SER A 152      20.150  30.520  31.964  1.00 29.46      A    C  
ATOM   1198  C   SER A 152      19.787  31.994  31.883  1.00 27.35      A    C  
ATOM   1199  O   SER A 152      18.852  32.372  31.169  1.00 24.97      A    O  
ATOM   1200  CB  SER A 152      21.057  30.162  30.785  1.00 30.24      A    C  
ATOM   1201  OG  SER A 152      21.992  31.192  30.518  1.00 38.05      A    O  
ATOM   1202  N   LEU A 153      20.554  32.829  32.587  1.00 25.95      A    N  
ATOM   1203  CA  LEU A 153      20.288  34.270  32.648  1.00 25.30      A    C  
ATOM   1204  C   LEU A 153      20.961  35.051  31.532  1.00 25.54      A    C  
ATOM   1205  O   LEU A 153      20.831  36.278  31.463  1.00 23.91      A    O  
ATOM   1206  CB  LEU A 153      20.729  34.847  34.000  1.00 27.35      A    C  
ATOM   1207  CG  LEU A 153      20.039  34.268  35.227  1.00 26.85      A    C  
ATOM   1208  CD1 LEU A 153      20.443  35.055  36.457  1.00 26.48      A    C  
ATOM   1209  CD2 LEU A 153      18.521  34.266  35.085  1.00 28.06      A    C  
ATOM   1210  N   GLY A 154      21.698  34.358  30.674  1.00 25.65      A    N  
ATOM   1211  CA  GLY A 154      22.299  34.998  29.505  1.00 28.89      A    C  
ATOM   1212  C   GLY A 154      21.194  35.403  28.545  1.00 28.98      A    C  
ATOM   1213  O   GLY A 154      20.250  34.638  28.325  1.00 28.33      A    O  
ATOM   1214  N   VAL A 155      21.258  36.622  28.013  1.00 29.58      A    N  
ATOM   1215  CA  VAL A 155      20.301  37.025  26.994  1.00 28.28      A    C  
ATOM   1216  C   VAL A 155      20.806  36.407  25.701  1.00 27.76      A    C  
ATOM   1217  O   VAL A 155      21.786  36.875  25.140  1.00 27.34      A    O  
ATOM   1218  CB  VAL A 155      20.205  38.546  26.859  1.00 29.21      A    C  
ATOM   1219  CG1 VAL A 155      19.255  38.918  25.717  1.00 30.52      A    C  
ATOM   1220  CG2 VAL A 155      19.736  39.150  28.169  1.00 30.62      A    C  
ATOM   1221  N   SER A 156      20.177  35.328  25.242  1.00 26.68      A    N  
ATOM   1222  CA  SER A 156      20.684  34.645  24.048  1.00 27.84      A    C  
ATOM   1223  C   SER A 156      19.665  33.718  23.402  1.00 25.61      A    C  
ATOM   1224  O   SER A 156      18.584  33.510  23.933  1.00 24.92      A    O  
ATOM   1225  CB  SER A 156      21.944  33.847  24.407  1.00 31.45      A    C  
ATOM   1226  OG  SER A 156      21.682  32.984  25.494  1.00 35.30      A    O  
ATOM   1227  N   GLN A 157      20.024  33.194  22.238  1.00 26.51      A    N  
ATOM   1228  CA  GLN A 157      19.190  32.225  21.535  1.00 27.76      A    C  
ATOM   1229  C   GLN A 157      19.026  30.984  22.400  1.00 27.83      A    C  
ATOM   1230  O   GLN A 157      20.019  30.384  22.796  1.00 26.13      A    O  
ATOM   1231  CB  GLN A 157      19.815  31.825  20.212  1.00 30.75      A    C  
ATOM   1232  CG  GLN A 157      18.961  30.797  19.485  1.00 34.71      A    C  
ATOM   1233  CD  GLN A 157      19.301  30.659  18.030  1.00 37.34      A    C  
ATOM   1234  NE2 GLN A 157      19.551  29.434  17.601  1.00 43.45      A    N  
ATOM   1235  OE1 GLN A 157      19.304  31.630  17.289  1.00 38.53      A    O  
ATOM   1236  N   PRO A 158      17.777  30.588  22.694  1.00 27.00      A    N  
ATOM   1237  CA  PRO A 158      17.613  29.466  23.601  1.00 28.30      A    C  
ATOM   1238  C   PRO A 158      17.958  28.132  22.941  1.00 26.91      A    C  
ATOM   1239  O   PRO A 158      17.872  27.999  21.720  1.00 26.64      A    O  
ATOM   1240  CB  PRO A 158      16.125  29.530  23.976  1.00 31.16      A    C  
ATOM   1241  CG  PRO A 158      15.481  30.176  22.806  1.00 29.72      A    C  
ATOM   1242  CD  PRO A 158      16.484  31.152  22.266  1.00 29.54      A    C  
ATOM   1243  N   THR A 159      18.393  27.186  23.766  1.00 27.85      A    N  
ATOM   1244  CA  THR A 159      18.691  25.830  23.345  1.00 28.43      A    C  
ATOM   1245  C   THR A 159      17.560  24.880  23.763  1.00 28.71      A    C  
ATOM   1246  O   THR A 159      17.643  23.668  23.531  1.00 27.95      A    O  
ATOM   1247  CB  THR A 159      20.004  25.351  23.987  1.00 31.17      A    C  
ATOM   1248  CG2 THR A 159      21.135  26.309  23.653  1.00 32.37      A    C  
ATOM   1249  OG1 THR A 159      19.840  25.287  25.408  1.00 34.38      A    O  
ATOM   1250  N   ARG A 160      16.531  25.433  24.413  1.00 26.86      A    N  
ATOM   1251  CA  ARG A 160      15.333  24.689  24.796  1.00 27.92      A    C  
ATOM   1252  C   ARG A 160      14.108  25.567  24.610  1.00 26.52      A    C  
ATOM   1253  O   ARG A 160      14.154  26.775  24.869  1.00 23.13      A    O  
ATOM   1254  CB  ARG A 160      15.385  24.260  26.253  1.00 33.44      A    C  
ATOM   1255  CG  ARG A 160      16.521  23.318  26.596  1.00 40.01      A    C  
ATOM   1256  CD  ARG A 160      16.463  22.933  28.064  1.00 48.04      A    C  
ATOM   1257  NE  ARG A 160      17.781  22.551  28.574  1.00 55.58      A    N  
ATOM   1258  CZ  ARG A 160      18.044  22.266  29.849  1.00 57.87      A    C  
ATOM   1259  NH1 ARG A 160      17.077  22.300  30.764  1.00 61.46      A    N1+
ATOM   1260  NH2 ARG A 160      19.280  21.943  30.214  1.00 56.59      A    N  
ATOM   1261  N   ALA A 161      13.013  24.956  24.181  1.00 23.60      A    N  
ATOM   1262  CA  ALA A 161      11.759  25.679  23.986  1.00 23.13      A    C  
ATOM   1263  C   ALA A 161      10.591  24.769  24.287  1.00 23.98      A    C  
ATOM   1264  O   ALA A 161      10.751  23.548  24.426  1.00 24.32      A    O  
ATOM   1265  CB  ALA A 161      11.658  26.184  22.561  1.00 21.87      A    C  
ATOM   1266  N   LEU A 162       9.409  25.368  24.350  1.00 22.59      A    N  
ATOM   1267  CA  LEU A 162       8.197  24.642  24.630  1.00 23.77      A    C  
ATOM   1268  C   LEU A 162       7.064  25.206  23.788  1.00 22.93      A    C  
ATOM   1269  O   LEU A 162       6.822  26.434  23.801  1.00 19.82      A    O  
ATOM   1270  CB  LEU A 162       7.870  24.816  26.110  1.00 28.30      A    C  
ATOM   1271  CG  LEU A 162       6.767  23.969  26.706  1.00 35.29      A    C  
ATOM   1272  CD1 LEU A 162       7.253  22.526  26.773  1.00 41.65      A    C  
ATOM   1273  CD2 LEU A 162       6.426  24.485  28.099  1.00 37.76      A    C  
ATOM   1274  N   LEU A 163       6.366  24.322  23.081  1.00 20.69      A    N  
ATOM   1275  CA  LEU A 163       5.209  24.711  22.283  1.00 21.00      A    C  
ATOM   1276  C   LEU A 163       3.990  24.024  22.849  1.00 21.34      A    C  
ATOM   1277  O   LEU A 163       3.976  22.804  23.006  1.00 21.86      A    O  
ATOM   1278  CB  LEU A 163       5.400  24.327  20.812  1.00 20.45      A    C  
ATOM   1279  CG  LEU A 163       4.408  24.951  19.807  1.00 21.95      A    C  
ATOM   1280  CD1 LEU A 163       4.965  24.927  18.385  1.00 21.43      A    C  
ATOM   1281  CD2 LEU A 163       3.035  24.299  19.840  1.00 21.55      A    C  
ATOM   1282  N   PHE A 164       2.966  24.799  23.168  1.00 19.84      A    N  
ATOM   1283  CA  PHE A 164       1.725  24.222  23.645  1.00 19.58      A    C  
ATOM   1284  C   PHE A 164       0.502  24.938  23.082  1.00 18.95      A    C  
ATOM   1285  O   PHE A 164       0.600  26.065  22.587  1.00 17.96      A    O  
ATOM   1286  CB  PHE A 164       1.680  24.140  25.173  1.00 19.56      A    C  
ATOM   1287  CG  PHE A 164       1.750  25.455  25.886  1.00 21.70      A    C  
ATOM   1288  CD1 PHE A 164       2.970  26.076  26.117  1.00 21.69      A    C  
ATOM   1289  CD2 PHE A 164       0.605  26.026  26.423  1.00 20.94      A    C  
ATOM   1290  CE1 PHE A 164       3.029  27.285  26.807  1.00 21.40      A    C  
ATOM   1291  CE2 PHE A 164       0.661  27.212  27.117  1.00 22.21      A    C  
ATOM   1292  CZ  PHE A 164       1.877  27.847  27.310  1.00 21.57      A    C  
ATOM   1293  N   VAL A 165      -0.628  24.240  23.121  1.00 18.59      A    N  
ATOM   1294  CA  VAL A 165      -1.900  24.758  22.634  1.00 17.92      A    C  
ATOM   1295  C   VAL A 165      -2.973  24.388  23.643  1.00 19.26      A    C  
ATOM   1296  O   VAL A 165      -3.101  23.198  24.032  1.00 18.28      A    O  
ATOM   1297  CB  VAL A 165      -2.322  24.195  21.263  1.00 18.99      A    C  
ATOM   1298  CG1 VAL A 165      -3.556  24.922  20.768  1.00 19.51      A    C  
ATOM   1299  CG2 VAL A 165      -1.208  24.271  20.235  1.00 19.32      A    C  
ATOM   1300  N   ILE A 166      -3.719  25.405  24.075  1.00 17.75      A    N  
ATOM   1301  CA  ILE A 166      -4.855  25.244  24.958  1.00 18.69      A    C  
ATOM   1302  C   ILE A 166      -6.093  25.817  24.249  1.00 21.64      A    C  
ATOM   1303  O   ILE A 166      -5.976  26.589  23.273  1.00 18.61      A    O  
ATOM   1304  CB  ILE A 166      -4.659  25.903  26.323  1.00 20.12      A    C  
ATOM   1305  CG1 ILE A 166      -4.424  27.417  26.180  1.00 21.33      A    C  
ATOM   1306  CG2 ILE A 166      -3.502  25.247  27.071  1.00 20.52      A    C  
ATOM   1307  CD1 ILE A 166      -4.217  28.112  27.497  1.00 19.88      A    C  
ATOM   1308  N   LEU A 167      -7.262  25.401  24.726  1.00 20.05      A    N  
ATOM   1309  CA  LEU A 167      -8.529  25.714  24.077  1.00 20.98      A    C  
ATOM   1310  C   LEU A 167      -9.565  26.235  25.071  1.00 21.43      A    C  
ATOM   1311  O   LEU A 167      -9.628  25.781  26.218  1.00 21.21      A    O  
ATOM   1312  CB  LEU A 167      -9.088  24.451  23.391  1.00 20.78      A    C  
ATOM   1313  CG  LEU A 167      -8.166  23.560  22.567  1.00 20.38      A    C  
ATOM   1314  CD1 LEU A 167      -8.864  22.235  22.263  1.00 22.42      A    C  
ATOM   1315  CD2 LEU A 167      -7.673  24.224  21.293  1.00 20.14      A    C  
ATOM   1316  N   CYS A 168     -10.395  27.173  24.610  1.00 22.49      A    N  
ATOM   1317  CA  CYS A 168     -11.451  27.777  25.411  1.00 23.62      A    C  
ATOM   1318  C   CYS A 168     -12.740  27.846  24.630  1.00 23.48      A    C  
ATOM   1319  O   CYS A 168     -12.753  28.435  23.557  1.00 24.77      A    O  
ATOM   1320  CB  CYS A 168     -11.143  29.256  25.725  1.00 26.79      A    C  
ATOM   1321  SG  CYS A 168      -9.662  29.553  26.637  1.00 32.42      A    S  
ATOM   1322  N   PRO A 169     -13.840  27.301  25.179  1.00 23.81      A    N  
ATOM   1323  CA  PRO A 169     -15.115  27.588  24.543  1.00 24.39      A    C  
ATOM   1324  C   PRO A 169     -15.439  29.058  24.814  1.00 25.45      A    C  
ATOM   1325  O   PRO A 169     -15.201  29.542  25.916  1.00 25.31      A    O  
ATOM   1326  CB  PRO A 169     -16.091  26.677  25.303  1.00 25.51      A    C  
ATOM   1327  CG  PRO A 169     -15.480  26.544  26.659  1.00 25.23      A    C  
ATOM   1328  CD  PRO A 169     -13.999  26.500  26.408  1.00 24.28      A    C  
ATOM   1329  N   VAL A 170     -15.960  29.781  23.838  1.00 28.23      A    N  
ATOM   1330  CA  VAL A 170     -16.327  31.165  24.104  1.00 30.27      A    C  
ATOM   1331  C   VAL A 170     -17.757  31.447  23.668  1.00 35.38      A    C  
ATOM   1332  O   VAL A 170     -18.247  30.878  22.690  1.00 31.73      A    O  
ATOM   1333  CB  VAL A 170     -15.334  32.171  23.468  1.00 31.62      A    C  
ATOM   1334  CG1 VAL A 170     -13.922  31.929  24.000  1.00 33.46      A    C  
ATOM   1335  CG2 VAL A 170     -15.337  32.089  21.953  1.00 33.30      A    C  
ATOM   1336  N   GLY A 171     -18.425  32.319  24.419  1.00 40.78      A    N  
ATOM   1337  CA  GLY A 171     -19.784  32.724  24.085  1.00 44.21      A    C  
ATOM   1338  C   GLY A 171     -19.749  33.732  22.956  1.00 46.15      A    C  
ATOM   1339  O   GLY A 171     -18.677  34.060  22.434  1.00 46.16      A    O  
ATOM   1340  N   ALA A 172     -20.927  34.222  22.581  1.00 52.80      A    N  
ATOM   1341  CA  ALA A 172     -21.045  35.250  21.552  1.00 54.86      A    C  
ATOM   1342  C   ALA A 172     -20.415  36.562  22.037  1.00 56.14      A    C  
ATOM   1343  O   ALA A 172     -20.579  36.934  23.204  1.00 53.39      A    O  
ATOM   1344  CB  ALA A 172     -22.507  35.463  21.187  1.00 55.18      A    C  
ATOM   1345  N   TYR A 173     -19.680  37.243  21.154  1.00 56.33      A    N  
ATOM   1346  CA  TYR A 173     -19.082  38.547  21.491  1.00 55.26      A    C  
ATOM   1347  C   TYR A 173     -20.182  39.583  21.710  1.00 54.00      A    C  
ATOM   1348  O   TYR A 173     -20.042  40.472  22.553  1.00 53.71      A    O  
ATOM   1349  CB  TYR A 173     -18.135  39.048  20.390  1.00 53.06      A    C  
ATOM   1350  CG  TYR A 173     -17.396  40.320  20.773  1.00 52.44      A    C  
ATOM   1351  CD1 TYR A 173     -17.934  41.576  20.497  1.00 52.81      A    C  
ATOM   1352  CD2 TYR A 173     -16.166  40.264  21.431  1.00 53.52      A    C  
ATOM   1353  CE1 TYR A 173     -17.262  42.738  20.851  1.00 55.55      A    C  
ATOM   1354  CE2 TYR A 173     -15.489  41.418  21.791  1.00 55.56      A    C  
ATOM   1355  CZ  TYR A 173     -16.040  42.653  21.498  1.00 55.27      A    C  
ATOM   1356  OH  TYR A 173     -15.373  43.802  21.853  1.00 54.61      A    O  
ATOM   1357  N   PHE A 174     -21.252  39.468  20.920  1.00 54.03      A    N  
ATOM   1358  CA  PHE A 174     -22.429  40.327  21.023  1.00 57.83      A    C  
ATOM   1359  C   PHE A 174     -23.584  39.473  21.577  1.00 65.97      A    C  
ATOM   1360  O   PHE A 174     -24.320  38.848  20.799  1.00 59.77      A    O  
ATOM   1361  CB  PHE A 174     -22.783  40.913  19.649  1.00 54.76      A    C  
ATOM   1362  CG  PHE A 174     -21.695  41.775  19.053  1.00 52.76      A    C  
ATOM   1363  CD1 PHE A 174     -21.365  42.994  19.632  1.00 47.38      A    C  
ATOM   1364  CD2 PHE A 174     -21.007  41.376  17.905  1.00 50.55      A    C  
ATOM   1365  CE1 PHE A 174     -20.364  43.795  19.090  1.00 48.38      A    C  
ATOM   1366  CE2 PHE A 174     -20.006  42.175  17.360  1.00 46.99      A    C  
ATOM   1367  CZ  PHE A 174     -19.685  43.385  17.953  1.00 44.60      A    C  
ATOM   1368  N   PRO A 175     -23.746  39.442  22.923  1.00 76.38      A    N  
ATOM   1369  CA  PRO A 175     -24.737  38.571  23.591  1.00 85.94      A    C  
ATOM   1370  C   PRO A 175     -26.221  38.933  23.391  1.00 86.91      A    C  
ATOM   1371  O   PRO A 175     -27.094  38.230  23.909  1.00 89.72      A    O  
ATOM   1372  CB  PRO A 175     -24.346  38.660  25.075  1.00 85.57      A    C  
ATOM   1373  CG  PRO A 175     -23.662  39.973  25.213  1.00 85.37      A    C  
ATOM   1374  CD  PRO A 175     -22.999  40.265  23.896  1.00 80.53      A    C  
ATOM   1375  N   GLY A 176     -26.499  40.015  22.666  1.00 88.65      A    N  
ATOM   1376  CA  GLY A 176     -27.864  40.363  22.276  1.00 89.34      A    C  
ATOM   1377  C   GLY A 176     -28.126  39.995  20.822  1.00 89.75      A    C  
ATOM   1378  O   GLY A 176     -29.183  40.330  20.278  1.00 90.63      A    O  
ATOM   1379  N   GLY A 177     -27.160  39.308  20.197  1.00 88.91      A    N  
ATOM   1380  CA  GLY A 177     -27.230  38.921  18.780  1.00 83.55      A    C  
ATOM   1381  C   GLY A 177     -27.185  40.109  17.828  1.00 78.39      A    C  
ATOM   1382  O   GLY A 177     -27.548  39.988  16.654  1.00 75.83      A    O  
ATOM   1383  N   SER A 178     -26.710  41.247  18.334  1.00 70.22      A    N  
ATOM   1384  CA  SER A 178     -26.743  42.513  17.613  1.00 64.91      A    C  
ATOM   1385  C   SER A 178     -25.480  43.326  17.935  1.00 58.72      A    C  
ATOM   1386  O   SER A 178     -25.120  43.476  19.105  1.00 54.65      A    O  
ATOM   1387  CB  SER A 178     -28.001  43.284  18.038  1.00 63.71      A    C  
ATOM   1388  OG  SER A 178     -28.350  44.283  17.101  1.00 62.73      A    O  
ATOM   1389  N   VAL A 179     -24.806  43.835  16.904  1.00 55.08      A    N  
ATOM   1390  CA  VAL A 179     -23.571  44.608  17.103  1.00 49.17      A    C  
ATOM   1391  C   VAL A 179     -23.785  45.822  17.989  1.00 44.96      A    C  
ATOM   1392  O   VAL A 179     -24.680  46.626  17.747  1.00 47.84      A    O  
ATOM   1393  CB  VAL A 179     -22.923  45.081  15.779  1.00 47.30      A    C  
ATOM   1394  CG1 VAL A 179     -22.420  43.895  15.002  1.00 47.54      A    C  
ATOM   1395  CG2 VAL A 179     -23.866  45.938  14.935  1.00 44.55      A    C  
ATOM   1396  N   THR A 180     -22.952  45.938  19.016  1.00 41.85      A    N  
ATOM   1397  CA  THR A 180     -23.010  47.042  19.968  1.00 39.08      A    C  
ATOM   1398  C   THR A 180     -21.680  47.814  19.890  1.00 32.04      A    C  
ATOM   1399  O   THR A 180     -20.595  47.222  19.991  1.00 32.88      A    O  
ATOM   1400  CB  THR A 180     -23.332  46.538  21.399  1.00 46.28      A    C  
ATOM   1401  CG2 THR A 180     -22.341  45.466  21.878  1.00 48.99      A    C  
ATOM   1402  OG1 THR A 180     -23.338  47.643  22.319  1.00 53.04      A    O  
ATOM   1403  N   PRO A 181     -21.757  49.131  19.672  1.00 26.04      A    N  
ATOM   1404  CA  PRO A 181     -20.555  49.917  19.442  1.00 22.43      A    C  
ATOM   1405  C   PRO A 181     -19.750  50.234  20.696  1.00 23.42      A    C  
ATOM   1406  O   PRO A 181     -20.281  50.167  21.809  1.00 21.12      A    O  
ATOM   1407  CB  PRO A 181     -21.107  51.196  18.837  1.00 24.66      A    C  
ATOM   1408  CG  PRO A 181     -22.450  51.349  19.457  1.00 25.78      A    C  
ATOM   1409  CD  PRO A 181     -22.980  49.951  19.554  1.00 25.19      A    C  
ATOM   1410  N   VAL A 182     -18.477  50.589  20.513  1.00 21.38      A    N  
ATOM   1411  CA  VAL A 182     -17.607  50.928  21.650  1.00 20.68      A    C  
ATOM   1412  C   VAL A 182     -17.054  52.331  21.548  1.00 19.39      A    C  
ATOM   1413  O   VAL A 182     -17.040  52.937  20.466  1.00 22.39      A    O  
ATOM   1414  CB  VAL A 182     -16.425  49.956  21.814  1.00 21.18      A    C  
ATOM   1415  CG1 VAL A 182     -16.925  48.545  22.051  1.00 23.88      A    C  
ATOM   1416  CG2 VAL A 182     -15.472  50.014  20.612  1.00 21.24      A    C  
ATOM   1417  N   SER A 183     -16.602  52.843  22.691  1.00 20.23      A    N  
ATOM   1418  CA  SER A 183     -15.962  54.143  22.785  1.00 19.32      A    C  
ATOM   1419  C   SER A 183     -14.460  53.914  22.940  1.00 19.66      A    C  
ATOM   1420  O   SER A 183     -14.033  52.938  23.563  1.00 19.44      A    O  
ATOM   1421  CB  SER A 183     -16.485  54.920  23.991  1.00 20.92      A    C  
ATOM   1422  OG  SER A 183     -16.241  54.197  25.188  1.00 20.35      A    O  
ATOM   1423  N   LEU A 184     -13.672  54.847  22.409  1.00 19.35      A    N  
ATOM   1424  CA  LEU A 184     -12.210  54.734  22.419  1.00 19.30      A    C  
ATOM   1425  C   LEU A 184     -11.544  55.974  22.985  1.00 18.34      A    C  
ATOM   1426  O   LEU A 184     -11.964  57.091  22.699  1.00 18.66      A    O  
ATOM   1427  CB  LEU A 184     -11.686  54.561  20.987  1.00 19.18      A    C  
ATOM   1428  CG  LEU A 184     -12.350  53.507  20.114  1.00 20.03      A    C  
ATOM   1429  CD1 LEU A 184     -11.843  53.493  18.672  1.00 21.64      A    C  
ATOM   1430  CD2 LEU A 184     -12.112  52.176  20.767  1.00 21.59      A    C  
ATOM   1431  N   LEU A 185     -10.501  55.773  23.789  1.00 21.76      A    N  
ATOM   1432  CA  LEU A 185      -9.656  56.890  24.250  1.00 21.09      A    C  
ATOM   1433  C   LEU A 185      -8.492  57.059  23.266  1.00 20.31      A    C  
ATOM   1434  O   LEU A 185      -7.739  56.104  23.029  1.00 20.48      A    O  
ATOM   1435  CB  LEU A 185      -9.091  56.622  25.640  1.00 22.48      A    C  
ATOM   1436  CG  LEU A 185      -8.058  57.672  26.082  1.00 23.99      A    C  
ATOM   1437  CD1 LEU A 185      -8.634  59.077  26.088  1.00 26.13      A    C  
ATOM   1438  CD2 LEU A 185      -7.516  57.314  27.457  1.00 24.22      A    C  
ATOM   1439  N   ALA A 186      -8.359  58.261  22.714  1.00 21.01      A    N  
ATOM   1440  CA  ALA A 186      -7.299  58.593  21.763  1.00 22.21      A    C  
ATOM   1441  C   ALA A 186      -6.419  59.666  22.363  1.00 23.93      A    C  
ATOM   1442  O   ALA A 186      -6.753  60.869  22.338  1.00 27.18      A    O  
ATOM   1443  CB  ALA A 186      -7.870  59.083  20.452  1.00 21.22      A    C  
ATOM   1444  N   ASP A 187      -5.304  59.225  22.920  1.00 26.00      A    N  
ATOM   1445  CA  ASP A 187      -4.315  60.139  23.492  1.00 28.25      A    C  
ATOM   1446  C   ASP A 187      -2.927  59.859  22.907  1.00 26.07      A    C  
ATOM   1447  O   ASP A 187      -2.400  58.758  23.069  1.00 23.04      A    O  
ATOM   1448  CB  ASP A 187      -4.279  59.973  25.000  1.00 29.11      A    C  
ATOM   1449  CG  ASP A 187      -3.487  61.075  25.684  1.00 32.09      A    C  
ATOM   1450  OD1 ASP A 187      -2.438  61.498  25.124  1.00 29.35      A    O  
ATOM   1451  OD2 ASP A 187      -3.925  61.507  26.776  1.00 35.15      A    O1-
ATOM   1452  N   PRO A 188      -2.316  60.862  22.250  1.00 27.34      A    N  
ATOM   1453  CA  PRO A 188      -1.005  60.590  21.640  1.00 27.53      A    C  
ATOM   1454  C   PRO A 188       0.130  60.260  22.626  1.00 25.63      A    C  
ATOM   1455  O   PRO A 188       1.236  59.947  22.193  1.00 26.94      A    O  
ATOM   1456  CB  PRO A 188      -0.687  61.868  20.847  1.00 30.00      A    C  
ATOM   1457  CG  PRO A 188      -1.872  62.761  20.946  1.00 29.45      A    C  
ATOM   1458  CD  PRO A 188      -2.788  62.239  22.009  1.00 28.58      A    C  
ATOM   1459  N   ALA A 189      -0.136  60.330  23.917  1.00 24.68      A    N  
ATOM   1460  CA  ALA A 189       0.843  59.983  24.921  1.00 25.68      A    C  
ATOM   1461  C   ALA A 189       1.162  58.499  24.898  1.00 29.08      A    C  
ATOM   1462  O   ALA A 189       2.243  58.088  25.317  1.00 27.04      A    O  
ATOM   1463  CB  ALA A 189       0.336  60.369  26.295  1.00 27.27      A    C  
ATOM   1464  N   PHE A 190       0.209  57.698  24.430  1.00 26.99      A    N  
ATOM   1465  CA  PHE A 190       0.351  56.257  24.449  1.00 26.79      A    C  
ATOM   1466  C   PHE A 190       0.904  55.747  23.128  1.00 23.65      A    C  
ATOM   1467  O   PHE A 190       0.494  56.208  22.073  1.00 26.54      A    O  
ATOM   1468  CB  PHE A 190      -1.020  55.625  24.757  1.00 27.13      A    C  
ATOM   1469  CG  PHE A 190      -1.699  56.238  25.955  1.00 27.92      A    C  
ATOM   1470  CD1 PHE A 190      -1.014  56.365  27.166  1.00 28.46      A    C  
ATOM   1471  CD2 PHE A 190      -3.017  56.680  25.884  1.00 27.89      A    C  
ATOM   1472  CE1 PHE A 190      -1.637  56.929  28.279  1.00 31.48      A    C  
ATOM   1473  CE2 PHE A 190      -3.637  57.247  26.989  1.00 28.90      A    C  
ATOM   1474  CZ  PHE A 190      -2.949  57.377  28.185  1.00 28.05      A    C  
ATOM   1475  N   ILE A 191       1.856  54.825  23.191  1.00 24.83      A    N  
ATOM   1476  CA  ILE A 191       2.450  54.244  21.968  1.00 24.70      A    C  
ATOM   1477  C   ILE A 191       2.503  52.715  22.115  1.00 22.81      A    C  
ATOM   1478  O   ILE A 191       3.056  52.182  23.076  1.00 24.62      A    O  
ATOM   1479  CB  ILE A 191       3.831  54.842  21.650  1.00 29.41      A    C  
ATOM   1480  CG1 ILE A 191       3.721  56.371  21.522  1.00 32.08      A    C  
ATOM   1481  CG2 ILE A 191       4.391  54.259  20.352  1.00 27.17      A    C  
ATOM   1482  CD1 ILE A 191       5.018  57.075  21.197  1.00 37.44      A    C  
ATOM   1483  N   ARG A 192       1.871  52.030  21.173  1.00 21.15      A    N  
ATOM   1484  CA  ARG A 192       1.778  50.562  21.189  1.00 19.26      A    C  
ATOM   1485  C   ARG A 192       3.005  49.933  20.546  1.00 19.88      A    C  
ATOM   1486  O   ARG A 192       3.476  48.866  20.977  1.00 22.20      A    O  
ATOM   1487  CB  ARG A 192       0.532  50.134  20.398  1.00 20.43      A    C  
ATOM   1488  CG  ARG A 192       0.091  48.690  20.635  1.00 19.60      A    C  
ATOM   1489  CD  ARG A 192      -0.919  48.254  19.587  1.00 21.14      A    C  
ATOM   1490  NE  ARG A 192      -0.307  47.961  18.289  1.00 20.62      A    N  
ATOM   1491  CZ  ARG A 192       0.386  46.858  18.024  1.00 20.05      A    C  
ATOM   1492  NH1 ARG A 192       0.617  45.958  18.977  1.00 18.67      A    N1+
ATOM   1493  NH2 ARG A 192       0.890  46.668  16.812  1.00 21.23      A    N  
ATOM   1494  N   ALA A 193       3.523  50.605  19.517  1.00 17.70      A    N  
ATOM   1495  CA  ALA A 193       4.582  50.055  18.663  1.00 18.40      A    C  
ATOM   1496  C   ALA A 193       5.267  51.168  17.850  1.00 17.14      A    C  
ATOM   1497  O   ALA A 193       4.706  52.252  17.665  1.00 19.23      A    O  
ATOM   1498  CB  ALA A 193       3.974  49.054  17.706  1.00 17.56      A    C  
ATOM   1499  N   TRP A 194       6.448  50.877  17.324  1.00 17.86      A    N  
ATOM   1500  CA  TRP A 194       7.185  51.870  16.533  1.00 19.75      A    C  
ATOM   1501  C   TRP A 194       7.856  51.234  15.328  1.00 19.75      A    C  
ATOM   1502  O   TRP A 194       8.121  50.034  15.308  1.00 19.70      A    O  
ATOM   1503  CB  TRP A 194       8.218  52.599  17.412  1.00 22.29      A    C  
ATOM   1504  CG  TRP A 194       9.157  51.686  18.076  1.00 23.78      A    C  
ATOM   1505  CD1 TRP A 194      10.379  51.277  17.605  1.00 25.60      A    C  
ATOM   1506  CD2 TRP A 194       8.973  51.031  19.340  1.00 27.74      A    C  
ATOM   1507  CE2 TRP A 194      10.128  50.250  19.580  1.00 27.49      A    C  
ATOM   1508  CE3 TRP A 194       7.953  51.042  20.304  1.00 29.51      A    C  
ATOM   1509  NE1 TRP A 194      10.973  50.419  18.513  1.00 26.10      A    N  
ATOM   1510  CZ2 TRP A 194      10.275  49.481  20.719  1.00 26.38      A    C  
ATOM   1511  CZ3 TRP A 194       8.100  50.257  21.435  1.00 27.88      A    C  
ATOM   1512  CH2 TRP A 194       9.251  49.496  21.633  1.00 26.64      A    C  
ATOM   1513  N   VAL A 195       8.089  52.037  14.299  1.00 20.01      A    N  
ATOM   1514  CA  VAL A 195       8.796  51.549  13.125  1.00 21.85      A    C  
ATOM   1515  C   VAL A 195      10.189  51.142  13.606  1.00 21.23      A    C  
ATOM   1516  O   VAL A 195      10.848  51.903  14.295  1.00 22.75      A    O  
ATOM   1517  CB  VAL A 195       8.846  52.602  12.002  1.00 22.91      A    C  
ATOM   1518  CG1 VAL A 195       9.666  52.095  10.819  1.00 24.74      A    C  
ATOM   1519  CG2 VAL A 195       7.439  52.969  11.547  1.00 23.22      A    C  
ATOM   1520  N   GLY A 196      10.589  49.913  13.310  1.00 22.19      A    N  
ATOM   1521  CA  GLY A 196      11.859  49.363  13.785  1.00 23.83      A    C  
ATOM   1522  C   GLY A 196      11.660  48.484  15.018  1.00 22.83      A    C  
ATOM   1523  O   GLY A 196      12.598  47.859  15.503  1.00 25.19      A    O  
ATOM   1524  N   GLY A 197      10.424  48.419  15.509  1.00 21.25      A    N  
ATOM   1525  CA  GLY A 197      10.085  47.621  16.671  1.00 20.08      A    C  
ATOM   1526  C   GLY A 197       9.565  46.243  16.293  1.00 19.28      A    C  
ATOM   1527  O   GLY A 197       9.916  45.707  15.235  1.00 19.60      A    O  
ATOM   1528  N   VAL A 198       8.706  45.682  17.143  1.00 17.89      A    N  
ATOM   1529  CA  VAL A 198       8.154  44.324  16.944  1.00 15.84      A    C  
ATOM   1530  C   VAL A 198       6.639  44.261  17.090  1.00 16.46      A    C  
ATOM   1531  O   VAL A 198       6.054  43.179  17.323  1.00 15.98      A    O  
ATOM   1532  CB  VAL A 198       8.803  43.308  17.910  1.00 17.06      A    C  
ATOM   1533  CG1 VAL A 198      10.259  43.075  17.535  1.00 18.70      A    C  
ATOM   1534  CG2 VAL A 198       8.665  43.765  19.363  1.00 17.35      A    C  
ATOM   1535  N   GLY A 199       5.992  45.418  16.928  1.00 16.46      A    N  
ATOM   1536  CA  GLY A 199       4.547  45.505  17.010  1.00 17.97      A    C  
ATOM   1537  C   GLY A 199       3.827  44.724  15.930  1.00 18.36      A    C  
ATOM   1538  O   GLY A 199       2.625  44.460  16.044  1.00 18.10      A    O  
ATOM   1539  N   ASN A 200       4.540  44.382  14.859  1.00 18.45      A    N  
ATOM   1540  CA  ASN A 200       3.954  43.613  13.761  1.00 18.36      A    C  
ATOM   1541  C   ASN A 200       4.085  42.105  13.946  1.00 19.29      A    C  
ATOM   1542  O   ASN A 200       3.837  41.339  13.008  1.00 21.59      A    O  
ATOM   1543  CB  ASN A 200       4.520  44.062  12.402  1.00 18.68      A    C  
ATOM   1544  CG  ASN A 200       6.038  43.977  12.325  1.00 19.61      A    C  
ATOM   1545  ND2 ASN A 200       6.548  43.726  11.130  1.00 21.74      A    N  
ATOM   1546  OD1 ASN A 200       6.734  44.155  13.313  1.00 17.83      A    O  
ATOM   1547  N   TYR A 201       4.495  41.679  15.144  1.00 18.44      A    N  
ATOM   1548  CA  TYR A 201       4.578  40.261  15.504  1.00 17.92      A    C  
ATOM   1549  C   TYR A 201       3.727  40.070  16.755  1.00 18.21      A    C  
ATOM   1550  O   TYR A 201       3.559  41.001  17.551  1.00 17.85      A    O  
ATOM   1551  CB  TYR A 201       6.016  39.853  15.790  1.00 18.85      A    C  
ATOM   1552  CG  TYR A 201       6.971  40.067  14.648  1.00 19.95      A    C  
ATOM   1553  CD1 TYR A 201       7.132  39.108  13.656  1.00 20.84      A    C  
ATOM   1554  CD2 TYR A 201       7.692  41.242  14.544  1.00 20.54      A    C  
ATOM   1555  CE1 TYR A 201       8.024  39.305  12.614  1.00 23.31      A    C  
ATOM   1556  CE2 TYR A 201       8.571  41.456  13.511  1.00 21.27      A    C  
ATOM   1557  CZ  TYR A 201       8.740  40.484  12.550  1.00 23.04      A    C  
ATOM   1558  OH  TYR A 201       9.620  40.715  11.531  1.00 25.52      A    O  
ATOM   1559  N   LYS A 202       3.179  38.871  16.932  1.00 17.59      A    N  
ATOM   1560  CA  LYS A 202       2.256  38.615  18.037  1.00 17.38      A    C  
ATOM   1561  C   LYS A 202       3.057  38.067  19.216  1.00 17.20      A    C  
ATOM   1562  O   LYS A 202       3.023  36.862  19.523  1.00 17.05      A    O  
ATOM   1563  CB  LYS A 202       1.130  37.663  17.579  1.00 18.30      A    C  
ATOM   1564  CG  LYS A 202      -0.195  37.881  18.298  1.00 19.76      A    C  
ATOM   1565  CD  LYS A 202      -1.387  37.286  17.556  1.00 21.20      A    C  
ATOM   1566  CE  LYS A 202      -2.718  37.607  18.240  1.00 22.70      A    C  
ATOM   1567  NZ  LYS A 202      -3.248  38.971  17.925  1.00 24.14      A    N1+
ATOM   1568  N   LEU A 203       3.797  38.968  19.854  1.00 16.09      A    N  
ATOM   1569  CA  LEU A 203       4.729  38.629  20.930  1.00 15.74      A    C  
ATOM   1570  C   LEU A 203       4.171  39.125  22.257  1.00 15.15      A    C  
ATOM   1571  O   LEU A 203       3.630  40.244  22.339  1.00 15.01      A    O  
ATOM   1572  CB  LEU A 203       6.098  39.279  20.671  1.00 16.46      A    C  
ATOM   1573  CG  LEU A 203       6.722  39.146  19.270  1.00 16.18      A    C  
ATOM   1574  CD1 LEU A 203       8.050  39.863  19.184  1.00 16.17      A    C  
ATOM   1575  CD2 LEU A 203       6.886  37.698  18.866  1.00 16.48      A    C  
ATOM   1576  N   GLY A 204       4.288  38.306  23.298  1.00 15.20      A    N  
ATOM   1577  CA  GLY A 204       3.784  38.671  24.622  1.00 16.17      A    C  
ATOM   1578  C   GLY A 204       4.160  40.096  25.028  1.00 15.53      A    C  
ATOM   1579  O   GLY A 204       3.346  40.844  25.593  1.00 14.41      A    O  
ATOM   1580  N   GLY A 205       5.396  40.469  24.701  1.00 15.99      A    N  
ATOM   1581  CA  GLY A 205       5.950  41.780  25.042  1.00 16.75      A    C  
ATOM   1582  C   GLY A 205       5.186  43.005  24.574  1.00 16.38      A    C  
ATOM   1583  O   GLY A 205       5.271  44.060  25.183  1.00 15.81      A    O  
ATOM   1584  N   ASN A 206       4.438  42.877  23.489  1.00 17.21      A    N  
ATOM   1585  CA  ASN A 206       3.615  43.963  23.008  1.00 15.66      A    C  
ATOM   1586  C   ASN A 206       2.379  44.233  23.857  1.00 16.56      A    C  
ATOM   1587  O   ASN A 206       1.798  45.314  23.740  1.00 16.75      A    O  
ATOM   1588  CB  ASN A 206       3.182  43.706  21.554  1.00 15.54      A    C  
ATOM   1589  CG  ASN A 206       4.359  43.623  20.615  1.00 16.99      A    C  
ATOM   1590  ND2 ASN A 206       4.259  42.772  19.595  1.00 17.20      A    N  
ATOM   1591  OD1 ASN A 206       5.343  44.328  20.797  1.00 15.03      A    O  
ATOM   1592  N   TYR A 207       1.978  43.284  24.711  1.00 15.68      A    N  
ATOM   1593  CA  TYR A 207       0.687  43.377  25.414  1.00 15.81      A    C  
ATOM   1594  C   TYR A 207       0.768  43.838  26.866  1.00 15.57      A    C  
ATOM   1595  O   TYR A 207      -0.045  44.660  27.298  1.00 14.81      A    O  
ATOM   1596  CB  TYR A 207      -0.082  42.047  25.278  1.00 16.07      A    C  
ATOM   1597  CG  TYR A 207      -0.274  41.768  23.808  1.00 17.20      A    C  
ATOM   1598  CD1 TYR A 207       0.709  41.116  23.081  1.00 17.45      A    C  
ATOM   1599  CD2 TYR A 207      -1.373  42.269  23.122  1.00 17.62      A    C  
ATOM   1600  CE1 TYR A 207       0.580  40.917  21.713  1.00 17.89      A    C  
ATOM   1601  CE2 TYR A 207      -1.507  42.077  21.747  1.00 20.72      A    C  
ATOM   1602  CZ  TYR A 207      -0.521  41.409  21.054  1.00 18.87      A    C  
ATOM   1603  OH  TYR A 207      -0.635  41.214  19.688  1.00 23.02      A    O  
ATOM   1604  N   GLY A 208       1.754  43.327  27.591  1.00 17.28      A    N  
ATOM   1605  CA  GLY A 208       2.013  43.724  28.967  1.00 18.04      A    C  
ATOM   1606  C   GLY A 208       1.917  45.225  29.248  1.00 16.98      A    C  
ATOM   1607  O   GLY A 208       1.212  45.636  30.171  1.00 17.51      A    O  
ATOM   1608  N   PRO A 209       2.623  46.045  28.466  1.00 17.63      A    N  
ATOM   1609  CA  PRO A 209       2.562  47.491  28.721  1.00 18.00      A    C  
ATOM   1610  C   PRO A 209       1.232  48.158  28.398  1.00 17.31      A    C  
ATOM   1611  O   PRO A 209       1.079  49.336  28.696  1.00 18.17      A    O  
ATOM   1612  CB  PRO A 209       3.662  48.059  27.809  1.00 18.52      A    C  
ATOM   1613  CG  PRO A 209       4.539  46.904  27.466  1.00 18.64      A    C  
ATOM   1614  CD  PRO A 209       3.610  45.728  27.417  1.00 18.11      A    C  
ATOM   1615  N   THR A 210       0.280  47.448  27.782  1.00 16.88      A    N  
ATOM   1616  CA  THR A 210      -1.003  48.075  27.439  1.00 15.56      A    C  
ATOM   1617  C   THR A 210      -2.002  48.021  28.594  1.00 17.06      A    C  
ATOM   1618  O   THR A 210      -3.031  48.723  28.551  1.00 16.55      A    O  
ATOM   1619  CB  THR A 210      -1.668  47.421  26.177  1.00 14.85      A    C  
ATOM   1620  CG2 THR A 210      -0.683  47.320  25.031  1.00 15.05      A    C  
ATOM   1621  OG1 THR A 210      -2.154  46.120  26.503  1.00 13.84      A    O  
ATOM   1622  N   VAL A 211      -1.705  47.221  29.623  1.00 17.65      A    N  
ATOM   1623  CA  VAL A 211      -2.630  47.026  30.739  1.00 18.82      A    C  
ATOM   1624  C   VAL A 211      -2.929  48.338  31.440  1.00 20.68      A    C  
ATOM   1625  O   VAL A 211      -4.090  48.670  31.654  1.00 20.57      A    O  
ATOM   1626  CB  VAL A 211      -2.120  45.984  31.746  1.00 20.12      A    C  
ATOM   1627  CG1 VAL A 211      -3.066  45.876  32.937  1.00 21.17      A    C  
ATOM   1628  CG2 VAL A 211      -1.975  44.631  31.080  1.00 19.69      A    C  
ATOM   1629  N   LEU A 212      -1.886  49.109  31.739  1.00 21.27      A    N  
ATOM   1630  CA  LEU A 212      -2.051  50.406  32.395  1.00 20.95      A    C  
ATOM   1631  C   LEU A 212      -2.820  51.392  31.535  1.00 20.97      A    C  
ATOM   1632  O   LEU A 212      -3.634  52.167  32.034  1.00 19.45      A    O  
ATOM   1633  CB  LEU A 212      -0.684  50.976  32.764  1.00 22.27      A    C  
ATOM   1634  CG  LEU A 212      -0.619  52.286  33.554  1.00 23.33      A    C  
ATOM   1635  CD1 LEU A 212      -1.288  52.186  34.925  1.00 23.32      A    C  
ATOM   1636  CD2 LEU A 212       0.839  52.673  33.706  1.00 23.88      A    C  
ATOM   1637  N   VAL A 213      -2.563  51.364  30.230  1.00 19.76      A    N  
ATOM   1638  CA  VAL A 213      -3.193  52.288  29.309  1.00 20.21      A    C  
ATOM   1639  C   VAL A 213      -4.699  51.997  29.223  1.00 20.42      A    C  
ATOM   1640  O   VAL A 213      -5.508  52.921  29.208  1.00 22.33      A    O  
ATOM   1641  CB  VAL A 213      -2.535  52.218  27.898  1.00 20.71      A    C  
ATOM   1642  CG1 VAL A 213      -3.212  53.203  26.956  1.00 21.35      A    C  
ATOM   1643  CG2 VAL A 213      -1.041  52.492  28.015  1.00 20.32      A    C  
ATOM   1644  N   GLN A 214      -5.058  50.721  29.172  1.00 21.75      A    N  
ATOM   1645  CA  GLN A 214      -6.460  50.300  29.157  1.00 24.21      A    C  
ATOM   1646  C   GLN A 214      -7.153  50.756  30.461  1.00 24.79      A    C  
ATOM   1647  O   GLN A 214      -8.303  51.185  30.442  1.00 21.82      A    O  
ATOM   1648  CB  GLN A 214      -6.565  48.781  28.981  1.00 24.12      A    C  
ATOM   1649  CG  GLN A 214      -7.970  48.186  29.131  1.00 28.94      A    C  
ATOM   1650  CD  GLN A 214      -8.990  48.699  28.106  1.00 30.30      A    C  
ATOM   1651  NE2 GLN A 214     -10.265  48.444  28.375  1.00 30.43      A    N  
ATOM   1652  OE1 GLN A 214      -8.639  49.309  27.095  1.00 28.89      A    O  
ATOM   1653  N   GLN A 215      -6.443  50.679  31.587  1.00 24.73      A    N  
ATOM   1654  CA  GLN A 215      -7.003  51.177  32.853  1.00 26.01      A    C  
ATOM   1655  C   GLN A 215      -7.304  52.658  32.766  1.00 24.99      A    C  
ATOM   1656  O   GLN A 215      -8.320  53.105  33.275  1.00 27.09      A    O  
ATOM   1657  CB  GLN A 215      -6.061  50.914  34.023  1.00 28.96      A    C  
ATOM   1658  CG  GLN A 215      -5.934  49.442  34.367  1.00 30.92      A    C  
ATOM   1659  CD  GLN A 215      -5.223  49.222  35.697  1.00 38.41      A    C  
ATOM   1660  NE2 GLN A 215      -5.238  47.981  36.182  1.00 38.94      A    N  
ATOM   1661  OE1 GLN A 215      -4.668  50.161  36.282  1.00 42.40      A    O  
ATOM   1662  N   GLU A 216      -6.425  53.409  32.112  1.00 24.56      A    N  
ATOM   1663  CA  GLU A 216      -6.618  54.844  31.895  1.00 29.04      A    C  
ATOM   1664  C   GLU A 216      -7.823  55.150  30.984  1.00 28.92      A    C  
ATOM   1665  O   GLU A 216      -8.544  56.127  31.200  1.00 27.36      A    O  
ATOM   1666  CB  GLU A 216      -5.356  55.471  31.316  1.00 33.29      A    C  
ATOM   1667  CG  GLU A 216      -5.306  56.981  31.446  1.00 43.23      A    C  
ATOM   1668  CD  GLU A 216      -5.284  57.460  32.899  1.00 51.25      A    C  
ATOM   1669  OE1 GLU A 216      -4.693  56.764  33.762  1.00 58.94      A    O  
ATOM   1670  OE2 GLU A 216      -5.864  58.534  33.175  1.00 55.51      A    O1-
ATOM   1671  N   ALA A 217      -8.040  54.322  29.966  1.00 27.22      A    N  
ATOM   1672  CA  ALA A 217      -9.222  54.473  29.102  1.00 27.33      A    C  
ATOM   1673  C   ALA A 217     -10.508  54.266  29.937  1.00 30.09      A    C  
ATOM   1674  O   ALA A 217     -11.467  55.032  29.807  1.00 33.15      A    O  
ATOM   1675  CB  ALA A 217      -9.160  53.503  27.936  1.00 26.09      A    C  
ATOM   1676  N   LEU A 218     -10.525  53.250  30.796  1.00 30.68      A    N  
ATOM   1677  CA  LEU A 218     -11.659  53.063  31.714  1.00 32.46      A    C  
ATOM   1678  C   LEU A 218     -11.825  54.272  32.647  1.00 32.38      A    C  
ATOM   1679  O   LEU A 218     -12.917  54.805  32.756  1.00 33.08      A    O  
ATOM   1680  CB  LEU A 218     -11.522  51.780  32.525  1.00 30.62      A    C  
ATOM   1681  CG  LEU A 218     -11.529  50.482  31.707  1.00 31.98      A    C  
ATOM   1682  CD1 LEU A 218     -11.216  49.308  32.613  1.00 33.51      A    C  
ATOM   1683  CD2 LEU A 218     -12.844  50.243  30.971  1.00 33.80      A    C  
ATOM   1684  N   LYS A 219     -10.747  54.737  33.274  1.00 34.17      A    N  
ATOM   1685  CA  LYS A 219     -10.825  55.925  34.147  1.00 37.51      A    C  
ATOM   1686  C   LYS A 219     -11.457  57.117  33.447  1.00 36.30      A    C  
ATOM   1687  O   LYS A 219     -12.213  57.865  34.067  1.00 37.10      A    O  
ATOM   1688  CB  LYS A 219      -9.455  56.402  34.631  1.00 43.19      A    C  
ATOM   1689  CG  LYS A 219      -8.786  55.582  35.712  1.00 49.91      A    C  
ATOM   1690  CD  LYS A 219      -7.623  56.389  36.296  1.00 55.55      A    C  
ATOM   1691  CE  LYS A 219      -6.450  55.509  36.696  1.00 60.73      A    C  
ATOM   1692  NZ  LYS A 219      -6.854  54.363  37.559  1.00 63.80      A    N1+
ATOM   1693  N  AARG A 220     -11.137  57.304  32.168  0.51 32.74      A    N  
ATOM   1694  N  BARG A 220     -11.141  57.309  32.166  0.49 32.65      A    N  
ATOM   1695  CA AARG A 220     -11.682  58.426  31.407  0.51 32.07      A    C  
ATOM   1696  CA BARG A 220     -11.690  58.437  31.409  0.49 31.86      A    C  
ATOM   1697  C  AARG A 220     -13.024  58.106  30.738  0.51 30.59      A    C  
ATOM   1698  C  BARG A 220     -13.027  58.109  30.737  0.49 30.50      A    C  
ATOM   1699  O  AARG A 220     -13.514  58.889  29.936  0.51 31.70      A    O  
ATOM   1700  O  BARG A 220     -13.518  58.886  29.930  0.49 31.59      A    O  
ATOM   1701  CB AARG A 220     -10.668  58.920  30.381  0.51 33.05      A    C  
ATOM   1702  CB BARG A 220     -10.674  58.946  30.387  0.49 32.53      A    C  
ATOM   1703  CG AARG A 220      -9.385  59.446  31.009  0.51 32.42      A    C  
ATOM   1704  CG BARG A 220      -9.377  59.409  31.029  0.49 31.67      A    C  
ATOM   1705  CD AARG A 220      -8.692  60.419  30.081  0.51 32.09      A    C  
ATOM   1706  CD BARG A 220      -8.397  59.976  30.022  0.49 30.93      A    C  
ATOM   1707  NE AARG A 220      -9.469  61.650  29.919  0.51 31.60      A    N  
ATOM   1708  NE BARG A 220      -7.027  59.859  30.510  0.49 30.67      A    N  
ATOM   1709  CZ AARG A 220      -9.340  62.501  28.902  0.51 31.85      A    C  
ATOM   1710  CZ BARG A 220      -5.935  60.150  29.803  0.49 29.85      A    C  
ATOM   1711  NH1AARG A 220      -8.468  62.266  27.918  0.51 30.89      A    N1+
ATOM   1712  NH1BARG A 220      -6.020  60.613  28.556  0.49 27.36      A    N1+
ATOM   1713  NH2AARG A 220     -10.101  63.586  28.858  0.51 30.42      A    N  
ATOM   1714  NH2BARG A 220      -4.744  59.984  30.364  0.49 29.05      A    N  
ATOM   1715  N   GLY A 221     -13.611  56.964  31.079  1.00 30.47      A    N  
ATOM   1716  CA  GLY A 221     -14.936  56.586  30.590  1.00 30.64      A    C  
ATOM   1717  C   GLY A 221     -15.029  56.009  29.195  1.00 31.51      A    C  
ATOM   1718  O   GLY A 221     -16.105  56.030  28.585  1.00 30.45      A    O  
ATOM   1719  N   CYS A 222     -13.921  55.482  28.685  1.00 28.97      A    N  
ATOM   1720  CA  CYS A 222     -13.915  54.853  27.366  1.00 27.39      A    C  
ATOM   1721  C   CYS A 222     -13.756  53.354  27.548  1.00 27.08      A    C  
ATOM   1722  O   CYS A 222     -13.291  52.892  28.602  1.00 32.54      A    O  
ATOM   1723  CB  CYS A 222     -12.795  55.426  26.505  1.00 24.87      A    C  
ATOM   1724  SG  CYS A 222     -12.961  57.191  26.170  1.00 28.97      A    S  
ATOM   1725  N   GLU A 223     -14.131  52.582  26.538  1.00 24.08      A    N  
ATOM   1726  CA  GLU A 223     -14.026  51.123  26.632  1.00 23.17      A    C  
ATOM   1727  C   GLU A 223     -12.723  50.512  26.112  1.00 25.10      A    C  
ATOM   1728  O   GLU A 223     -12.312  49.434  26.571  1.00 22.59      A    O  
ATOM   1729  CB  GLU A 223     -15.187  50.499  25.898  1.00 26.28      A    C  
ATOM   1730  CG  GLU A 223     -16.499  50.740  26.622  1.00 29.67      A    C  
ATOM   1731  CD  GLU A 223     -17.686  50.531  25.729  1.00 32.86      A    C  
ATOM   1732  OE1 GLU A 223     -17.764  51.228  24.701  1.00 30.92      A    O  
ATOM   1733  OE2 GLU A 223     -18.534  49.687  26.073  1.00 35.75      A    O1-
ATOM   1734  N   GLN A 224     -12.091  51.169  25.132  1.00 22.65      A    N  
ATOM   1735  CA  GLN A 224     -10.879  50.626  24.509  1.00 23.77      A    C  
ATOM   1736  C   GLN A 224      -9.939  51.758  24.170  1.00 19.91      A    C  
ATOM   1737  O   GLN A 224     -10.311  52.922  24.238  1.00 19.93      A    O  
ATOM   1738  CB  GLN A 224     -11.207  49.906  23.207  1.00 26.72      A    C  
ATOM   1739  CG  GLN A 224     -12.284  48.848  23.274  1.00 33.87      A    C  
ATOM   1740  CD  GLN A 224     -11.751  47.447  23.226  1.00 39.14      A    C  
ATOM   1741  NE2 GLN A 224     -12.659  46.486  23.063  1.00 41.45      A    N  
ATOM   1742  OE1 GLN A 224     -10.546  47.216  23.338  1.00 45.13      A    O  
ATOM   1743  N   VAL A 225      -8.731  51.398  23.751  1.00 18.23      A    N  
ATOM   1744  CA  VAL A 225      -7.705  52.365  23.397  1.00 17.01      A    C  
ATOM   1745  C   VAL A 225      -7.559  52.458  21.881  1.00 16.82      A    C  
ATOM   1746  O   VAL A 225      -7.451  51.430  21.232  1.00 17.66      A    O  
ATOM   1747  CB  VAL A 225      -6.348  51.920  23.969  1.00 16.50      A    C  
ATOM   1748  CG1 VAL A 225      -5.253  52.924  23.600  1.00 16.54      A    C  
ATOM   1749  CG2 VAL A 225      -6.433  51.743  25.485  1.00 17.85      A    C  
ATOM   1750  N   LEU A 226      -7.597  53.674  21.342  1.00 17.16      A    N  
ATOM   1751  CA  LEU A 226      -7.256  53.931  19.941  1.00 18.48      A    C  
ATOM   1752  C   LEU A 226      -5.781  54.349  19.949  1.00 17.82      A    C  
ATOM   1753  O   LEU A 226      -5.430  55.443  20.383  1.00 16.26      A    O  
ATOM   1754  CB  LEU A 226      -8.139  55.016  19.327  1.00 19.07      A    C  
ATOM   1755  CG  LEU A 226      -7.817  55.541  17.922  1.00 21.64      A    C  
ATOM   1756  CD1 LEU A 226      -7.823  54.425  16.907  1.00 22.24      A    C  
ATOM   1757  CD2 LEU A 226      -8.795  56.622  17.510  1.00 23.60      A    C  
ATOM   1758  N   TRP A 227      -4.934  53.451  19.466  1.00 18.24      A    N  
ATOM   1759  CA  TRP A 227      -3.491  53.645  19.458  1.00 18.24      A    C  
ATOM   1760  C   TRP A 227      -3.031  54.595  18.355  1.00 17.70      A    C  
ATOM   1761  O   TRP A 227      -3.143  54.292  17.171  1.00 19.77      A    O  
ATOM   1762  CB  TRP A 227      -2.783  52.298  19.315  1.00 17.79      A    C  
ATOM   1763  CG  TRP A 227      -3.072  51.379  20.441  1.00 17.48      A    C  
ATOM   1764  CD1 TRP A 227      -3.966  50.343  20.450  1.00 18.86      A    C  
ATOM   1765  CD2 TRP A 227      -2.470  51.398  21.723  1.00 18.19      A    C  
ATOM   1766  CE2 TRP A 227      -3.054  50.358  22.473  1.00 18.24      A    C  
ATOM   1767  CE3 TRP A 227      -1.504  52.199  22.325  1.00 18.52      A    C  
ATOM   1768  NE1 TRP A 227      -3.957  49.723  21.664  1.00 18.67      A    N  
ATOM   1769  CZ2 TRP A 227      -2.687  50.093  23.780  1.00 18.43      A    C  
ATOM   1770  CZ3 TRP A 227      -1.142  51.931  23.630  1.00 19.72      A    C  
ATOM   1771  CH2 TRP A 227      -1.730  50.884  24.340  1.00 18.36      A    C  
ATOM   1772  N   LEU A 228      -2.489  55.736  18.767  1.00 20.01      A    N  
ATOM   1773  CA  LEU A 228      -1.999  56.762  17.839  1.00 20.25      A    C  
ATOM   1774  C   LEU A 228      -0.479  56.673  17.672  1.00 19.39      A    C  
ATOM   1775  O   LEU A 228       0.218  56.265  18.581  1.00 22.51      A    O  
ATOM   1776  CB  LEU A 228      -2.404  58.163  18.341  1.00 20.98      A    C  
ATOM   1777  CG  LEU A 228      -3.900  58.411  18.505  1.00 20.32      A    C  
ATOM   1778  CD1 LEU A 228      -4.136  59.794  19.085  1.00 21.00      A    C  
ATOM   1779  CD2 LEU A 228      -4.644  58.233  17.194  1.00 20.67      A    C  
ATOM   1780  N   TYR A 229       0.012  57.050  16.494  1.00 21.99      A    N  
ATOM   1781  CA  TYR A 229       1.448  56.999  16.167  1.00 22.95      A    C  
ATOM   1782  C   TYR A 229       1.871  58.189  15.305  1.00 22.83      A    C  
ATOM   1783  O   TYR A 229       1.162  58.598  14.398  1.00 21.95      A    O  
ATOM   1784  CB  TYR A 229       1.777  55.721  15.393  1.00 20.70      A    C  
ATOM   1785  CG  TYR A 229       3.259  55.520  15.117  1.00 19.91      A    C  
ATOM   1786  CD1 TYR A 229       4.121  55.156  16.135  1.00 18.52      A    C  
ATOM   1787  CD2 TYR A 229       3.794  55.689  13.839  1.00 19.82      A    C  
ATOM   1788  CE1 TYR A 229       5.471  54.975  15.906  1.00 18.37      A    C  
ATOM   1789  CE2 TYR A 229       5.156  55.506  13.594  1.00 19.61      A    C  
ATOM   1790  CZ  TYR A 229       5.989  55.132  14.634  1.00 18.38      A    C  
ATOM   1791  OH  TYR A 229       7.347  54.911  14.445  1.00 18.47      A    O  
ATOM   1792  N   GLY A 230       3.045  58.726  15.599  1.00 29.76      A    N  
ATOM   1793  CA  GLY A 230       3.647  59.748  14.760  1.00 32.38      A    C  
ATOM   1794  C   GLY A 230       3.183  61.155  15.053  1.00 35.22      A    C  
ATOM   1795  O   GLY A 230       2.253  61.357  15.843  1.00 30.11      A    O  
ATOM   1796  N   PRO A 231       3.828  62.139  14.400  1.00 37.60      A    N  
ATOM   1797  CA  PRO A 231       3.510  63.560  14.581  1.00 38.56      A    C  
ATOM   1798  C   PRO A 231       2.148  63.911  14.003  1.00 34.48      A    C  
ATOM   1799  O   PRO A 231       1.497  64.849  14.457  1.00 35.87      A    O  
ATOM   1800  CB  PRO A 231       4.622  64.269  13.784  1.00 36.75      A    C  
ATOM   1801  CG  PRO A 231       4.973  63.301  12.701  1.00 36.97      A    C  
ATOM   1802  CD  PRO A 231       4.838  61.934  13.337  1.00 37.21      A    C  
ATOM   1803  N   ASP A 232       1.739  63.164  12.988  1.00 30.96      A    N  
ATOM   1804  CA  ASP A 232       0.447  63.345  12.370  1.00 29.28      A    C  
ATOM   1805  C   ASP A 232      -0.672  62.521  13.054  1.00 25.40      A    C  
ATOM   1806  O   ASP A 232      -1.759  62.423  12.523  1.00 27.48      A    O  
ATOM   1807  CB  ASP A 232       0.527  63.064  10.860  1.00 30.98      A    C  
ATOM   1808  CG  ASP A 232       1.186  61.723  10.527  1.00 32.65      A    C  
ATOM   1809  OD1 ASP A 232       1.935  61.172  11.375  1.00 33.52      A    O  
ATOM   1810  OD2 ASP A 232       0.973  61.246   9.389  1.00 35.81      A    O1-
ATOM   1811  N   HIS A 233      -0.407  61.959  14.226  1.00 25.92      A    N  
ATOM   1812  CA  HIS A 233      -1.444  61.227  14.985  1.00 28.21      A    C  
ATOM   1813  C   HIS A 233      -2.169  60.184  14.112  1.00 24.62      A    C  
ATOM   1814  O   HIS A 233      -3.372  60.283  13.825  1.00 23.36      A    O  
ATOM   1815  CB  HIS A 233      -2.432  62.213  15.613  1.00 29.47      A    C  
ATOM   1816  CG  HIS A 233      -1.777  63.251  16.473  1.00 32.94      A    C  
ATOM   1817  CD2 HIS A 233      -1.953  64.593  16.547  1.00 33.64      A    C  
ATOM   1818  ND1 HIS A 233      -0.794  62.943  17.390  1.00 34.53      A    N  
ATOM   1819  CE1 HIS A 233      -0.399  64.048  18.001  1.00 34.19      A    C  
ATOM   1820  NE2 HIS A 233      -1.088  65.063  17.509  1.00 35.96      A    N  
ATOM   1821  N   GLN A 234      -1.403  59.203  13.657  1.00 22.50      A    N  
ATOM   1822  CA  GLN A 234      -1.957  58.151  12.824  1.00 22.53      A    C  
ATOM   1823  C   GLN A 234      -2.785  57.221  13.691  1.00 19.19      A    C  
ATOM   1824  O   GLN A 234      -2.342  56.824  14.762  1.00 19.92      A    O  
ATOM   1825  CB  GLN A 234      -0.847  57.348  12.135  1.00 22.69      A    C  
ATOM   1826  CG  GLN A 234       0.014  58.159  11.164  1.00 24.85      A    C  
ATOM   1827  CD  GLN A 234       1.305  57.438  10.783  1.00 25.87      A    C  
ATOM   1828  NE2 GLN A 234       2.370  58.200  10.615  1.00 24.83      A    N  
ATOM   1829  OE1 GLN A 234       1.338  56.211  10.648  1.00 24.70      A    O  
ATOM   1830  N   LEU A 235      -3.974  56.868  13.213  1.00 19.84      A    N  
ATOM   1831  CA  LEU A 235      -4.805  55.855  13.874  1.00 18.50      A    C  
ATOM   1832  C   LEU A 235      -4.285  54.486  13.429  1.00 18.23      A    C  
ATOM   1833  O   LEU A 235      -4.412  54.127  12.234  1.00 21.49      A    O  
ATOM   1834  CB  LEU A 235      -6.283  56.003  13.491  1.00 19.91      A    C  
ATOM   1835  CG  LEU A 235      -7.057  57.250  13.941  1.00 22.43      A    C  
ATOM   1836  CD1 LEU A 235      -6.563  58.521  13.260  1.00 22.71      A    C  
ATOM   1837  CD2 LEU A 235      -8.543  57.060  13.681  1.00 24.46      A    C  
ATOM   1838  N   THR A 236      -3.691  53.726  14.349  1.00 17.63      A    N  
ATOM   1839  CA  THR A 236      -3.108  52.440  13.986  1.00 18.05      A    C  
ATOM   1840  C   THR A 236      -3.969  51.216  14.258  1.00 18.95      A    C  
ATOM   1841  O   THR A 236      -4.174  50.409  13.368  1.00 19.63      A    O  
ATOM   1842  CB  THR A 236      -1.727  52.239  14.625  1.00 17.90      A    C  
ATOM   1843  CG2 THR A 236      -0.803  53.427  14.261  1.00 18.60      A    C  
ATOM   1844  OG1 THR A 236      -1.822  52.129  16.053  1.00 17.40      A    O  
ATOM   1845  N   GLU A 237      -4.394  51.054  15.502  1.00 19.70      A    N  
ATOM   1846  CA  GLU A 237      -5.142  49.888  15.964  1.00 19.89      A    C  
ATOM   1847  C   GLU A 237      -6.109  50.319  17.053  1.00 21.09      A    C  
ATOM   1848  O   GLU A 237      -5.975  51.406  17.590  1.00 21.49      A    O  
ATOM   1849  CB  GLU A 237      -4.198  48.817  16.512  1.00 23.95      A    C  
ATOM   1850  CG  GLU A 237      -3.214  48.260  15.479  1.00 26.26      A    C  
ATOM   1851  CD  GLU A 237      -3.062  46.758  15.515  1.00 27.85      A    C  
ATOM   1852  OE1 GLU A 237      -3.939  46.093  16.079  1.00 34.07      A    O  
ATOM   1853  OE2 GLU A 237      -2.094  46.232  14.948  1.00 22.27      A    O1-
ATOM   1854  N   VAL A 238      -7.094  49.470  17.341  1.00 21.26      A    N  
ATOM   1855  CA  VAL A 238      -8.093  49.711  18.367  1.00 22.04      A    C  
ATOM   1856  C   VAL A 238      -8.015  48.543  19.308  1.00 22.34      A    C  
ATOM   1857  O   VAL A 238      -8.438  47.444  18.957  1.00 21.56      A    O  
ATOM   1858  CB  VAL A 238      -9.529  49.749  17.814  1.00 24.36      A    C  
ATOM   1859  CG1 VAL A 238     -10.523  49.980  18.953  1.00 26.10      A    C  
ATOM   1860  CG2 VAL A 238      -9.688  50.823  16.762  1.00 26.58      A    C  
ATOM   1861  N   GLY A 239      -7.463  48.770  20.502  1.00 22.04      A    N  
ATOM   1862  CA  GLY A 239      -7.271  47.702  21.465  1.00 21.24      A    C  
ATOM   1863  C   GLY A 239      -6.348  46.674  20.864  1.00 22.00      A    C  
ATOM   1864  O   GLY A 239      -5.210  46.995  20.539  1.00 23.84      A    O  
ATOM   1865  N   THR A 240      -6.828  45.439  20.717  1.00 20.19      A    N  
ATOM   1866  CA  THR A 240      -6.072  44.404  20.023  1.00 23.57      A    C  
ATOM   1867  C   THR A 240      -6.729  44.061  18.663  1.00 22.01      A    C  
ATOM   1868  O   THR A 240      -6.658  42.930  18.209  1.00 23.91      A    O  
ATOM   1869  CB  THR A 240      -5.938  43.118  20.878  1.00 27.92      A    C  
ATOM   1870  CG2 THR A 240      -5.148  43.419  22.168  1.00 29.04      A    C  
ATOM   1871  OG1 THR A 240      -7.243  42.599  21.207  1.00 26.52      A    O  
ATOM   1872  N   MET A 241      -7.354  45.054  18.034  1.00 20.45      A    N  
ATOM   1873  CA  MET A 241      -8.041  44.894  16.746  1.00 18.64      A    C  
ATOM   1874  C   MET A 241      -7.439  45.847  15.726  1.00 17.23      A    C  
ATOM   1875  O   MET A 241      -6.940  46.939  16.071  1.00 17.84      A    O  
ATOM   1876  CB  MET A 241      -9.520  45.254  16.890  1.00 19.40      A    C  
ATOM   1877  CG  MET A 241     -10.338  44.384  17.834  1.00 21.04      A    C  
ATOM   1878  SD  MET A 241     -12.065  44.896  17.900  1.00 23.04      A    S  
ATOM   1879  CE  MET A 241     -12.017  46.383  18.891  1.00 23.71      A    C  
ATOM   1880  N   ASN A 242      -7.508  45.463  14.458  1.00 17.05      A    N  
ATOM   1881  CA  ASN A 242      -7.117  46.365  13.380  1.00 15.21      A    C  
ATOM   1882  C   ASN A 242      -8.257  47.360  13.158  1.00 15.15      A    C  
ATOM   1883  O   ASN A 242      -9.388  47.089  13.547  1.00 15.96      A    O  
ATOM   1884  CB  ASN A 242      -6.812  45.573  12.117  1.00 14.99      A    C  
ATOM   1885  CG  ASN A 242      -5.583  44.720  12.271  1.00 14.40      A    C  
ATOM   1886  ND2 ASN A 242      -4.450  45.366  12.483  1.00 14.29      A    N  
ATOM   1887  OD1 ASN A 242      -5.646  43.496  12.231  1.00 14.78      A    O  
ATOM   1888  N   ILE A 243      -7.947  48.530  12.606  1.00 14.46      A    N  
ATOM   1889  CA  ILE A 243      -8.959  49.581  12.417  1.00 15.02      A    C  
ATOM   1890  C   ILE A 243      -9.280  49.799  10.944  1.00 15.60      A    C  
ATOM   1891  O   ILE A 243      -8.368  49.809  10.091  1.00 16.02      A    O  
ATOM   1892  CB  ILE A 243      -8.559  50.917  13.087  1.00 15.52      A    C  
ATOM   1893  CG1 ILE A 243      -9.742  51.887  13.042  1.00 16.86      A    C  
ATOM   1894  CG2 ILE A 243      -7.278  51.503  12.499  1.00 16.13      A    C  
ATOM   1895  CD1 ILE A 243      -9.544  53.114  13.879  1.00 20.02      A    C  
ATOM   1896  N   PHE A 244     -10.578  49.974  10.671  1.00 14.85      A    N  
ATOM   1897  CA  PHE A 244     -11.088  50.254   9.338  1.00 15.78      A    C  
ATOM   1898  C   PHE A 244     -11.959  51.496   9.392  1.00 17.05      A    C  
ATOM   1899  O   PHE A 244     -12.679  51.734  10.373  1.00 15.57      A    O  
ATOM   1900  CB  PHE A 244     -11.920  49.101   8.826  1.00 15.89      A    C  
ATOM   1901  CG  PHE A 244     -11.122  47.932   8.367  1.00 16.50      A    C  
ATOM   1902  CD1 PHE A 244     -10.586  47.024   9.279  1.00 17.19      A    C  
ATOM   1903  CD2 PHE A 244     -10.921  47.722   7.016  1.00 17.35      A    C  
ATOM   1904  CE1 PHE A 244      -9.865  45.940   8.840  1.00 17.92      A    C  
ATOM   1905  CE2 PHE A 244     -10.203  46.637   6.573  1.00 17.88      A    C  
ATOM   1906  CZ  PHE A 244      -9.670  45.747   7.478  1.00 17.65      A    C  
ATOM   1907  N   VAL A 245     -11.881  52.296   8.334  1.00 16.25      A    N  
ATOM   1908  CA  VAL A 245     -12.746  53.449   8.179  1.00 17.61      A    C  
ATOM   1909  C   VAL A 245     -13.404  53.355   6.806  1.00 18.75      A    C  
ATOM   1910  O   VAL A 245     -12.733  53.126   5.783  1.00 18.58      A    O  
ATOM   1911  CB  VAL A 245     -11.964  54.780   8.324  1.00 17.88      A    C  
ATOM   1912  CG1 VAL A 245     -12.869  55.973   8.022  1.00 20.34      A    C  
ATOM   1913  CG2 VAL A 245     -11.343  54.927   9.703  1.00 18.55      A    C  
ATOM   1914  N   TYR A 246     -14.722  53.481   6.794  1.00 18.04      A    N  
ATOM   1915  CA  TYR A 246     -15.500  53.481   5.569  1.00 19.77      A    C  
ATOM   1916  C   TYR A 246     -16.038  54.897   5.423  1.00 20.22      A    C  
ATOM   1917  O   TYR A 246     -16.814  55.373   6.267  1.00 19.49      A    O  
ATOM   1918  CB  TYR A 246     -16.620  52.451   5.683  1.00 19.93      A    C  
ATOM   1919  CG  TYR A 246     -17.460  52.214   4.454  1.00 21.32      A    C  
ATOM   1920  CD1 TYR A 246     -16.890  52.086   3.184  1.00 22.18      A    C  
ATOM   1921  CD2 TYR A 246     -18.826  52.059   4.568  1.00 23.12      A    C  
ATOM   1922  CE1 TYR A 246     -17.679  51.831   2.073  1.00 23.52      A    C  
ATOM   1923  CE2 TYR A 246     -19.615  51.800   3.462  1.00 24.37      A    C  
ATOM   1924  CZ  TYR A 246     -19.039  51.689   2.227  1.00 24.12      A    C  
ATOM   1925  OH  TYR A 246     -19.852  51.422   1.149  1.00 30.03      A    O  
ATOM   1926  N   TRP A 247     -15.577  55.582   4.377  1.00 21.68      A    N  
ATOM   1927  CA  TRP A 247     -15.889  56.992   4.143  1.00 22.31      A    C  
ATOM   1928  C   TRP A 247     -15.791  57.422   2.680  1.00 25.37      A    C  
ATOM   1929  O   TRP A 247     -15.362  56.654   1.809  1.00 22.90      A    O  
ATOM   1930  CB  TRP A 247     -14.969  57.919   4.946  1.00 21.66      A    C  
ATOM   1931  CG  TRP A 247     -13.493  57.800   4.709  1.00 22.43      A    C  
ATOM   1932  CD1 TRP A 247     -12.863  57.076   3.736  1.00 22.51      A    C  
ATOM   1933  CD2 TRP A 247     -12.456  58.469   5.438  1.00 21.92      A    C  
ATOM   1934  CE2 TRP A 247     -11.223  58.074   4.872  1.00 21.98      A    C  
ATOM   1935  CE3 TRP A 247     -12.444  59.351   6.519  1.00 21.28      A    C  
ATOM   1936  NE1 TRP A 247     -11.504  57.224   3.843  1.00 22.24      A    N  
ATOM   1937  CZ2 TRP A 247      -9.998  58.530   5.349  1.00 21.00      A    C  
ATOM   1938  CZ3 TRP A 247     -11.224  59.790   7.002  1.00 22.42      A    C  
ATOM   1939  CH2 TRP A 247     -10.015  59.381   6.412  1.00 22.89      A    C  
ATOM   1940  N   THR A 248     -16.220  58.657   2.430  1.00 26.66      A    N  
ATOM   1941  CA  THR A 248     -15.980  59.300   1.147  1.00 28.81      A    C  
ATOM   1942  C   THR A 248     -14.722  60.094   1.404  1.00 29.66      A    C  
ATOM   1943  O   THR A 248     -14.690  60.968   2.274  1.00 31.64      A    O  
ATOM   1944  CB  THR A 248     -17.157  60.173   0.705  1.00 30.02      A    C  
ATOM   1945  CG2 THR A 248     -16.819  60.936  -0.578  1.00 32.57      A    C  
ATOM   1946  OG1 THR A 248     -18.283  59.322   0.469  1.00 26.98      A    O  
ATOM   1947  N   HIS A 249     -13.662  59.746   0.684  1.00 31.51      A    N  
ATOM   1948  CA  HIS A 249     -12.358  60.345   0.913  1.00 30.70      A    C  
ATOM   1949  C   HIS A 249     -12.343  61.725   0.287  1.00 33.12      A    C  
ATOM   1950  O   HIS A 249     -13.258  62.061  -0.448  1.00 32.49      A    O  
ATOM   1951  CB  HIS A 249     -11.264  59.438   0.349  1.00 32.61      A    C  
ATOM   1952  CG  HIS A 249      -9.872  59.891   0.654  1.00 30.06      A    C  
ATOM   1953  CD2 HIS A 249      -8.754  59.892  -0.107  1.00 29.71      A    C  
ATOM   1954  ND1 HIS A 249      -9.496  60.384   1.884  1.00 31.69      A    N  
ATOM   1955  CE1 HIS A 249      -8.212  60.691   1.862  1.00 32.20      A    C  
ATOM   1956  NE2 HIS A 249      -7.737  60.392   0.663  1.00 33.11      A    N  
ATOM   1957  N   GLU A 250     -11.323  62.517   0.620  1.00 34.38      A    N  
ATOM   1958  CA  GLU A 250     -11.179  63.910   0.170  1.00 38.12      A    C  
ATOM   1959  C   GLU A 250     -11.207  64.134  -1.355  1.00 39.50      A    C  
ATOM   1960  O   GLU A 250     -11.363  65.272  -1.802  1.00 42.70      A    O  
ATOM   1961  CB  GLU A 250      -9.897  64.511   0.759  1.00 41.52      A    C  
ATOM   1962  CG  GLU A 250      -9.881  64.570   2.287  1.00 44.11      A    C  
ATOM   1963  CD  GLU A 250      -8.544  65.002   2.879  1.00 47.14      A    C  
ATOM   1964  OE1 GLU A 250      -7.552  65.152   2.131  1.00 52.75      A    O  
ATOM   1965  OE2 GLU A 250      -8.481  65.184   4.110  1.00 41.21      A    O1-
ATOM   1966  N   ASP A 251     -11.051  63.067  -2.142  1.00 38.65      A    N  
ATOM   1967  CA  ASP A 251     -11.155  63.141  -3.608  1.00 37.75      A    C  
ATOM   1968  C   ASP A 251     -12.558  62.772  -4.122  1.00 39.62      A    C  
ATOM   1969  O   ASP A 251     -12.748  62.567  -5.321  1.00 42.43      A    O  
ATOM   1970  CB  ASP A 251     -10.104  62.236  -4.260  1.00 39.82      A    C  
ATOM   1971  CG  ASP A 251     -10.227  60.791  -3.824  1.00 37.51      A    C  
ATOM   1972  OD1 ASP A 251     -10.915  60.541  -2.813  1.00 37.99      A    O  
ATOM   1973  OD2 ASP A 251      -9.622  59.915  -4.466  1.00 35.19      A    O1-
ATOM   1974  N   GLY A 252     -13.529  62.666  -3.212  1.00 36.81      A    N  
ATOM   1975  CA  GLY A 252     -14.904  62.330  -3.564  1.00 34.28      A    C  
ATOM   1976  C   GLY A 252     -15.145  60.864  -3.852  1.00 33.81      A    C  
ATOM   1977  O   GLY A 252     -16.223  60.492  -4.314  1.00 34.83      A    O  
ATOM   1978  N   VAL A 253     -14.160  60.008  -3.578  1.00 30.23      A    N  
ATOM   1979  CA  VAL A 253     -14.327  58.593  -3.863  1.00 28.83      A    C  
ATOM   1980  C   VAL A 253     -14.687  57.829  -2.587  1.00 26.67      A    C  
ATOM   1981  O   VAL A 253     -14.012  57.976  -1.567  1.00 25.47      A    O  
ATOM   1982  CB  VAL A 253     -13.065  57.993  -4.500  1.00 27.63      A    C  
ATOM   1983  CG1 VAL A 253     -13.240  56.502  -4.736  1.00 25.80      A    C  
ATOM   1984  CG2 VAL A 253     -12.759  58.711  -5.814  1.00 29.82      A    C  
ATOM   1985  N   LEU A 254     -15.751  57.037  -2.665  1.00 25.70      A    N  
ATOM   1986  CA  LEU A 254     -16.177  56.174  -1.549  1.00 25.93      A    C  
ATOM   1987  C   LEU A 254     -15.129  55.071  -1.425  1.00 25.57      A    C  
ATOM   1988  O   LEU A 254     -14.824  54.392  -2.404  1.00 24.88      A    O  
ATOM   1989  CB  LEU A 254     -17.544  55.569  -1.840  1.00 25.71      A    C  
ATOM   1990  CG  LEU A 254     -18.135  54.622  -0.796  1.00 28.47      A    C  
ATOM   1991  CD1 LEU A 254     -18.420  55.314   0.536  1.00 29.33      A    C  
ATOM   1992  CD2 LEU A 254     -19.400  53.993  -1.337  1.00 30.48      A    C  
ATOM   1993  N   GLU A 255     -14.559  54.900  -0.239  1.00 26.15      A    N  
ATOM   1994  CA  GLU A 255     -13.513  53.889  -0.060  1.00 23.12      A    C  
ATOM   1995  C   GLU A 255     -13.526  53.290   1.339  1.00 21.65      A    C  
ATOM   1996  O   GLU A 255     -14.043  53.902   2.300  1.00 20.10      A    O  
ATOM   1997  CB  GLU A 255     -12.104  54.463  -0.326  1.00 25.57      A    C  
ATOM   1998  CG  GLU A 255     -11.644  55.472   0.697  1.00 26.84      A    C  
ATOM   1999  CD  GLU A 255     -10.162  55.830   0.664  1.00 25.33      A    C  
ATOM   2000  OE1 GLU A 255      -9.468  55.685  -0.369  1.00 26.45      A    O  
ATOM   2001  OE2 GLU A 255      -9.699  56.324   1.707  1.00 23.03      A    O1-
ATOM   2002  N   LEU A 256     -12.946  52.090   1.411  1.00 20.31      A    N  
ATOM   2003  CA  LEU A 256     -12.636  51.416   2.663  1.00 20.21      A    C  
ATOM   2004  C   LEU A 256     -11.120  51.502   2.808  1.00 19.99      A    C  
ATOM   2005  O   LEU A 256     -10.377  51.080   1.899  1.00 19.66      A    O  
ATOM   2006  CB  LEU A 256     -13.075  49.962   2.615  1.00 19.34      A    C  
ATOM   2007  CG  LEU A 256     -12.755  49.128   3.863  1.00 19.36      A    C  
ATOM   2008  CD1 LEU A 256     -13.466  49.742   5.066  1.00 19.01      A    C  
ATOM   2009  CD2 LEU A 256     -13.155  47.680   3.677  1.00 18.61      A    C  
ATOM   2010  N   VAL A 257     -10.662  52.025   3.943  1.00 18.15      A    N  
ATOM   2011  CA  VAL A 257      -9.252  52.203   4.214  1.00 17.29      A    C  
ATOM   2012  C   VAL A 257      -8.866  51.553   5.542  1.00 18.61      A    C  
ATOM   2013  O   VAL A 257      -9.635  51.602   6.529  1.00 17.09      A    O  
ATOM   2014  CB  VAL A 257      -8.851  53.707   4.248  1.00 18.38      A    C  
ATOM   2015  CG1 VAL A 257      -9.692  54.527   5.228  1.00 19.12      A    C  
ATOM   2016  CG2 VAL A 257      -7.377  53.867   4.593  1.00 18.86      A    C  
ATOM   2017  N   THR A 258      -7.692  50.928   5.553  1.00 16.72      A    N  
ATOM   2018  CA  THR A 258      -7.094  50.407   6.782  1.00 16.65      A    C  
ATOM   2019  C   THR A 258      -5.601  50.727   6.708  1.00 16.47      A    C  
ATOM   2020  O   THR A 258      -5.042  50.791   5.608  1.00 16.70      A    O  
ATOM   2021  CB  THR A 258      -7.339  48.890   6.964  1.00 15.85      A    C  
ATOM   2022  CG2 THR A 258      -6.555  48.072   5.959  1.00 17.16      A    C  
ATOM   2023  OG1 THR A 258      -6.956  48.495   8.282  1.00 16.76      A    O  
ATOM   2024  N   PRO A 259      -4.951  50.964   7.860  1.00 15.95      A    N  
ATOM   2025  CA  PRO A 259      -3.527  51.305   7.765  1.00 16.65      A    C  
ATOM   2026  C   PRO A 259      -2.648  50.200   7.151  1.00 17.42      A    C  
ATOM   2027  O   PRO A 259      -2.924  49.008   7.324  1.00 17.70      A    O  
ATOM   2028  CB  PRO A 259      -3.136  51.592   9.209  1.00 15.87      A    C  
ATOM   2029  CG  PRO A 259      -4.402  52.007   9.861  1.00 16.05      A    C  
ATOM   2030  CD  PRO A 259      -5.465  51.175   9.224  1.00 16.39      A    C  
ATOM   2031  N   PRO A 260      -1.589  50.597   6.431  1.00 19.00      A    N  
ATOM   2032  CA  PRO A 260      -0.705  49.636   5.784  1.00 19.53      A    C  
ATOM   2033  C   PRO A 260       0.213  48.872   6.734  1.00 17.84      A    C  
ATOM   2034  O   PRO A 260       0.468  49.309   7.846  1.00 18.03      A    O  
ATOM   2035  CB  PRO A 260       0.151  50.527   4.873  1.00 20.20      A    C  
ATOM   2036  CG  PRO A 260       0.227  51.822   5.592  1.00 20.46      A    C  
ATOM   2037  CD  PRO A 260      -1.169  51.985   6.158  1.00 19.63      A    C  
ATOM   2038  N   LEU A 261       0.736  47.751   6.258  1.00 17.53      A    N  
ATOM   2039  CA  LEU A 261       1.654  46.930   7.019  1.00 18.10      A    C  
ATOM   2040  C   LEU A 261       3.066  47.475   6.871  1.00 21.93      A    C  
ATOM   2041  O   LEU A 261       3.900  46.924   6.140  1.00 24.72      A    O  
ATOM   2042  CB  LEU A 261       1.573  45.481   6.552  1.00 19.38      A    C  
ATOM   2043  CG  LEU A 261       0.192  44.831   6.654  1.00 18.70      A    C  
ATOM   2044  CD1 LEU A 261       0.272  43.394   6.182  1.00 19.50      A    C  
ATOM   2045  CD2 LEU A 261      -0.326  44.897   8.091  1.00 18.74      A    C  
ATOM   2046  N   ASN A 262       3.330  48.576   7.562  1.00 22.32      A    N  
ATOM   2047  CA  ASN A 262       4.624  49.218   7.503  1.00 23.31      A    C  
ATOM   2048  C   ASN A 262       5.411  49.052   8.780  1.00 22.64      A    C  
ATOM   2049  O   ASN A 262       6.375  49.773   9.005  1.00 23.22      A    O  
ATOM   2050  CB  ASN A 262       4.471  50.688   7.137  1.00 27.65      A    C  
ATOM   2051  CG  ASN A 262       3.661  51.477   8.156  1.00 29.51      A    C  
ATOM   2052  ND2 ASN A 262       3.260  52.678   7.759  1.00 32.09      A    N  
ATOM   2053  OD1 ASN A 262       3.385  51.016   9.270  1.00 27.78      A    O  
ATOM   2054  N   GLY A 263       5.004  48.100   9.624  1.00 21.97      A    N  
ATOM   2055  CA  GLY A 263       5.750  47.787  10.834  1.00 22.03      A    C  
ATOM   2056  C   GLY A 263       5.054  48.013  12.161  1.00 21.05      A    C  
ATOM   2057  O   GLY A 263       5.413  47.376  13.135  1.00 20.94      A    O  
ATOM   2058  N   VAL A 264       4.081  48.924  12.212  1.00 20.53      A    N  
ATOM   2059  CA  VAL A 264       3.384  49.233  13.476  1.00 18.99      A    C  
ATOM   2060  C   VAL A 264       2.014  48.551  13.583  1.00 20.15      A    C  
ATOM   2061  O   VAL A 264       1.313  48.694  14.601  1.00 20.94      A    O  
ATOM   2062  CB  VAL A 264       3.251  50.765  13.709  1.00 19.08      A    C  
ATOM   2063  CG1 VAL A 264       4.616  51.400  13.870  1.00 19.75      A    C  
ATOM   2064  CG2 VAL A 264       2.508  51.452  12.592  1.00 18.89      A    C  
ATOM   2065  N   ILE A 265       1.655  47.804  12.542  1.00 18.97      A    N  
ATOM   2066  CA  ILE A 265       0.371  47.128  12.455  1.00 19.48      A    C  
ATOM   2067  C   ILE A 265       0.591  45.606  12.554  1.00 19.31      A    C  
ATOM   2068  O   ILE A 265       1.445  45.044  11.870  1.00 17.57      A    O  
ATOM   2069  CB  ILE A 265      -0.339  47.443  11.110  1.00 20.12      A    C  
ATOM   2070  CG1 ILE A 265      -0.391  48.949  10.830  1.00 21.69      A    C  
ATOM   2071  CG2 ILE A 265      -1.747  46.862  11.089  1.00 21.96      A    C  
ATOM   2072  CD1 ILE A 265      -1.120  49.741  11.912  1.00 21.51      A    C  
ATOM   2073  N   LEU A 266      -0.183  44.953  13.410  1.00 16.84      A    N  
ATOM   2074  CA  LEU A 266      -0.223  43.495  13.442  1.00 17.51      A    C  
ATOM   2075  C   LEU A 266      -1.066  43.044  12.226  1.00 16.47      A    C  
ATOM   2076  O   LEU A 266      -2.209  43.447  12.095  1.00 15.88      A    O  
ATOM   2077  CB  LEU A 266      -0.838  43.031  14.762  1.00 18.79      A    C  
ATOM   2078  CG  LEU A 266      -0.767  41.569  15.241  1.00 20.61      A    C  
ATOM   2079  CD1 LEU A 266      -1.651  40.652  14.428  1.00 21.80      A    C  
ATOM   2080  CD2 LEU A 266       0.661  41.034  15.281  1.00 20.12      A    C  
ATOM   2081  N   PRO A 267      -0.502  42.213  11.330  1.00 16.28      A    N  
ATOM   2082  CA  PRO A 267      -1.304  41.750  10.172  1.00 16.65      A    C  
ATOM   2083  C   PRO A 267      -2.394  40.760  10.555  1.00 16.05      A    C  
ATOM   2084  O   PRO A 267      -2.201  39.544  10.502  1.00 16.71      A    O  
ATOM   2085  CB  PRO A 267      -0.268  41.127   9.237  1.00 16.70      A    C  
ATOM   2086  CG  PRO A 267       0.885  40.792  10.105  1.00 17.92      A    C  
ATOM   2087  CD  PRO A 267       0.882  41.725  11.274  1.00 16.08      A    C  
ATOM   2088  N   GLY A 268      -3.553  41.287  10.917  1.00 16.22      A    N  
ATOM   2089  CA  GLY A 268      -4.675  40.439  11.298  1.00 16.38      A    C  
ATOM   2090  C   GLY A 268      -5.204  39.541  10.192  1.00 16.55      A    C  
ATOM   2091  O   GLY A 268      -5.213  39.917   9.024  1.00 14.80      A    O  
ATOM   2092  N   VAL A 269      -5.627  38.338  10.575  1.00 17.78      A    N  
ATOM   2093  CA  VAL A 269      -6.282  37.403   9.654  1.00 17.40      A    C  
ATOM   2094  C   VAL A 269      -7.659  37.940   9.253  1.00 16.16      A    C  
ATOM   2095  O   VAL A 269      -8.054  37.856   8.082  1.00 16.83      A    O  
ATOM   2096  CB  VAL A 269      -6.435  35.991  10.283  1.00 18.04      A    C  
ATOM   2097  CG1 VAL A 269      -7.218  35.058   9.369  1.00 17.40      A    C  
ATOM   2098  CG2 VAL A 269      -5.072  35.393  10.591  1.00 18.35      A    C  
ATOM   2099  N   VAL A 270      -8.393  38.512  10.196  1.00 15.39      A    N  
ATOM   2100  CA  VAL A 270      -9.694  39.101   9.873  1.00 15.87      A    C  
ATOM   2101  C   VAL A 270      -9.502  40.315   8.940  1.00 16.72      A    C  
ATOM   2102  O   VAL A 270     -10.198  40.450   7.911  1.00 16.77      A    O  
ATOM   2103  CB  VAL A 270     -10.533  39.444  11.123  1.00 15.71      A    C  
ATOM   2104  CG1 VAL A 270     -11.916  39.891  10.699  1.00 16.30      A    C  
ATOM   2105  CG2 VAL A 270     -10.675  38.221  12.021  1.00 16.34      A    C  
ATOM   2106  N   ARG A 271      -8.562  41.181   9.299  1.00 16.07      A    N  
ATOM   2107  CA  ARG A 271      -8.149  42.323   8.474  1.00 16.30      A    C  
ATOM   2108  C   ARG A 271      -7.923  41.913   7.012  1.00 17.04      A    C  
ATOM   2109  O   ARG A 271      -8.473  42.520   6.093  1.00 17.15      A    O  
ATOM   2110  CB  ARG A 271      -6.853  42.932   9.054  1.00 15.60      A    C  
ATOM   2111  CG  ARG A 271      -6.220  44.054   8.228  1.00 15.75      A    C  
ATOM   2112  CD  ARG A 271      -4.828  44.376   8.737  1.00 15.88      A    C  
ATOM   2113  NE  ARG A 271      -4.216  45.426   7.952  1.00 15.79      A    N  
ATOM   2114  CZ  ARG A 271      -3.655  45.258   6.756  1.00 16.59      A    C  
ATOM   2115  NH1 ARG A 271      -3.586  44.050   6.178  1.00 15.78      A    N1+
ATOM   2116  NH2 ARG A 271      -3.176  46.322   6.121  1.00 16.77      A    N  
ATOM   2117  N   GLN A 272      -7.112  40.888   6.796  1.00 18.51      A    N  
ATOM   2118  CA  GLN A 272      -6.820  40.458   5.432  1.00 19.46      A    C  
ATOM   2119  C   GLN A 272      -8.094  39.936   4.743  1.00 19.22      A    C  
ATOM   2120  O   GLN A 272      -8.298  40.168   3.534  1.00 18.92      A    O  
ATOM   2121  CB  GLN A 272      -5.723  39.391   5.415  1.00 21.56      A    C  
ATOM   2122  CG  GLN A 272      -5.241  39.063   4.000  1.00 23.84      A    C  
ATOM   2123  CD  GLN A 272      -4.698  40.298   3.294  1.00 26.85      A    C  
ATOM   2124  NE2 GLN A 272      -5.297  40.660   2.148  1.00 28.24      A    N  
ATOM   2125  OE1 GLN A 272      -3.767  40.934   3.781  1.00 28.83      A    O  
ATOM   2126  N   SER A 273      -8.944  39.259   5.518  1.00 18.50      A    N  
ATOM   2127  CA  SER A 273     -10.192  38.705   5.020  1.00 19.37      A    C  
ATOM   2128  C   SER A 273     -11.179  39.797   4.605  1.00 21.27      A    C  
ATOM   2129  O   SER A 273     -11.883  39.646   3.593  1.00 19.97      A    O  
ATOM   2130  CB  SER A 273     -10.814  37.769   6.058  1.00 20.04      A    C  
ATOM   2131  OG  SER A 273      -9.901  36.737   6.400  1.00 18.23      A    O  
ATOM   2132  N   LEU A 274     -11.222  40.885   5.374  1.00 20.16      A    N  
ATOM   2133  CA  LEU A 274     -12.092  42.016   5.077  1.00 20.27      A    C  
ATOM   2134  C   LEU A 274     -11.638  42.684   3.771  1.00 20.84      A    C  
ATOM   2135  O   LEU A 274     -12.462  42.929   2.891  1.00 19.48      A    O  
ATOM   2136  CB  LEU A 274     -12.130  43.024   6.226  1.00 20.66      A    C  
ATOM   2137  CG  LEU A 274     -12.689  42.546   7.572  1.00 19.47      A    C  
ATOM   2138  CD1 LEU A 274     -13.017  43.734   8.459  1.00 20.12      A    C  
ATOM   2139  CD2 LEU A 274     -13.930  41.678   7.392  1.00 19.56      A    C  
ATOM   2140  N   LEU A 275     -10.329  42.924   3.651  1.00 19.99      A    N  
ATOM   2141  CA  LEU A 275      -9.744  43.461   2.420  1.00 20.17      A    C  
ATOM   2142  C   LEU A 275     -10.052  42.553   1.235  1.00 21.42      A    C  
ATOM   2143  O   LEU A 275     -10.535  43.038   0.193  1.00 21.87      A    O  
ATOM   2144  CB  LEU A 275      -8.242  43.680   2.570  1.00 18.73      A    C  
ATOM   2145  CG  LEU A 275      -7.811  44.769   3.558  1.00 19.47      A    C  
ATOM   2146  CD1 LEU A 275      -6.308  44.694   3.811  1.00 19.11      A    C  
ATOM   2147  CD2 LEU A 275      -8.230  46.154   3.076  1.00 20.00      A    C  
ATOM   2148  N   ASP A 276      -9.841  41.248   1.411  1.00 19.51      A    N  
ATOM   2149  CA  ASP A 276     -10.105  40.265   0.360  1.00 22.70      A    C  
ATOM   2150  C   ASP A 276     -11.561  40.305  -0.117  1.00 25.12      A    C  
ATOM   2151  O   ASP A 276     -11.812  40.365  -1.333  1.00 22.61      A    O  
ATOM   2152  CB  ASP A 276      -9.762  38.847   0.816  1.00 21.73      A    C  
ATOM   2153  CG  ASP A 276      -8.279  38.625   1.007  1.00 22.36      A    C  
ATOM   2154  OD1 ASP A 276      -7.465  39.479   0.593  1.00 22.43      A    O  
ATOM   2155  OD2 ASP A 276      -7.922  37.574   1.586  1.00 25.83      A    O1-
ATOM   2156  N   MET A 277     -12.501  40.271   0.832  1.00 21.50      A    N  
ATOM   2157  CA  MET A 277     -13.928  40.303   0.515  1.00 23.53      A    C  
ATOM   2158  C   MET A 277     -14.337  41.578  -0.207  1.00 24.43      A    C  
ATOM   2159  O   MET A 277     -14.981  41.523  -1.269  1.00 23.59      A    O  
ATOM   2160  CB  MET A 277     -14.783  40.147   1.770  1.00 24.37      A    C  
ATOM   2161  CG  MET A 277     -14.892  38.731   2.286  1.00 27.17      A    C  
ATOM   2162  SD  MET A 277     -16.141  38.640   3.575  1.00 28.67      A    S  
ATOM   2163  CE  MET A 277     -15.253  39.308   4.986  1.00 27.44      A    C  
ATOM   2164  N   ALA A 278     -13.941  42.719   0.352  1.00 23.13      A    N  
ATOM   2165  CA  ALA A 278     -14.260  44.015  -0.244  1.00 24.18      A    C  
ATOM   2166  C   ALA A 278     -13.633  44.206  -1.628  1.00 27.86      A    C  
ATOM   2167  O   ALA A 278     -14.256  44.811  -2.511  1.00 26.66      A    O  
ATOM   2168  CB  ALA A 278     -13.863  45.142   0.682  1.00 23.56      A    C  
ATOM   2169  N  AGLN A 279     -12.419  43.704  -1.830  0.55 28.99      A    N  
ATOM   2170  N  BGLN A 279     -12.404  43.721  -1.798  0.45 28.50      A    N  
ATOM   2171  CA AGLN A 279     -11.797  43.800  -3.146  0.55 31.94      A    C  
ATOM   2172  CA BGLN A 279     -11.731  43.740  -3.098  0.45 30.75      A    C  
ATOM   2173  C  AGLN A 279     -12.534  42.885  -4.129  0.55 32.72      A    C  
ATOM   2174  C  BGLN A 279     -12.515  42.888  -4.103  0.45 32.00      A    C  
ATOM   2175  O  AGLN A 279     -12.748  43.250  -5.285  0.55 33.45      A    O  
ATOM   2176  O  BGLN A 279     -12.739  43.298  -5.243  0.45 33.00      A    O  
ATOM   2177  CB AGLN A 279     -10.302  43.465  -3.089  0.55 33.33      A    C  
ATOM   2178  CB BGLN A 279     -10.291  43.218  -2.972  0.45 31.31      A    C  
ATOM   2179  CG AGLN A 279      -9.495  43.974  -4.283  0.55 34.64      A    C  
ATOM   2180  CG BGLN A 279      -9.312  44.192  -2.318  0.45 31.68      A    C  
ATOM   2181  CD AGLN A 279      -9.386  45.495  -4.329  0.55 35.33      A    C  
ATOM   2182  CD BGLN A 279      -8.030  43.524  -1.827  0.45 33.75      A    C  
ATOM   2183  NE2AGLN A 279      -8.171  46.005  -4.211  0.55 37.20      A    N  
ATOM   2184  NE2BGLN A 279      -7.191  44.290  -1.135  0.45 33.57      A    N  
ATOM   2185  OE1AGLN A 279     -10.380  46.199  -4.479  0.55 37.67      A    O  
ATOM   2186  OE1BGLN A 279      -7.796  42.334  -2.067  0.45 38.14      A    O  
ATOM   2187  N   THR A 280     -12.952  41.713  -3.663  1.00 32.59      A    N  
ATOM   2188  CA  THR A 280     -13.703  40.796  -4.512  1.00 34.25      A    C  
ATOM   2189  C   THR A 280     -15.047  41.381  -4.991  1.00 35.14      A    C  
ATOM   2190  O   THR A 280     -15.401  41.194  -6.154  1.00 32.92      A    O  
ATOM   2191  CB  THR A 280     -13.909  39.448  -3.815  1.00 33.37      A    C  
ATOM   2192  CG2 THR A 280     -14.773  38.528  -4.641  1.00 35.98      A    C  
ATOM   2193  OG1 THR A 280     -12.629  38.846  -3.583  1.00 32.10      A    O  
ATOM   2194  N   TRP A 281     -15.786  42.082  -4.127  1.00 31.54      A    N  
ATOM   2195  CA  TRP A 281     -17.060  42.699  -4.547  1.00 29.76      A    C  
ATOM   2196  C   TRP A 281     -16.863  43.750  -5.649  1.00 31.01      A    C  
ATOM   2197  O   TRP A 281     -17.721  43.919  -6.504  1.00 31.81      A    O  
ATOM   2198  CB  TRP A 281     -17.794  43.404  -3.395  1.00 28.08      A    C  
ATOM   2199  CG  TRP A 281     -17.994  42.618  -2.151  1.00 26.53      A    C  
ATOM   2200  CD1 TRP A 281     -18.139  41.261  -2.038  1.00 27.43      A    C  
ATOM   2201  CD2 TRP A 281     -18.158  43.152  -0.826  1.00 25.14      A    C  
ATOM   2202  CE2 TRP A 281     -18.356  42.060   0.046  1.00 26.22      A    C  
ATOM   2203  CE3 TRP A 281     -18.135  44.444  -0.292  1.00 25.03      A    C  
ATOM   2204  NE1 TRP A 281     -18.343  40.919  -0.715  1.00 27.40      A    N  
ATOM   2205  CZ2 TRP A 281     -18.525  42.222   1.434  1.00 24.15      A    C  
ATOM   2206  CZ3 TRP A 281     -18.305  44.606   1.092  1.00 24.65      A    C  
ATOM   2207  CH2 TRP A 281     -18.493  43.493   1.932  1.00 23.57      A    C  
ATOM   2208  N   GLY A 282     -15.763  44.490  -5.583  1.00 32.53      A    N  
ATOM   2209  CA  GLY A 282     -15.464  45.535  -6.561  1.00 34.31      A    C  
ATOM   2210  C   GLY A 282     -16.483  46.659  -6.642  1.00 34.86      A    C  
ATOM   2211  O   GLY A 282     -16.678  47.233  -7.712  1.00 36.17      A    O  
ATOM   2212  N   GLU A 283     -17.124  46.989  -5.522  1.00 31.54      A    N  
ATOM   2213  CA  GLU A 283     -18.170  48.021  -5.497  1.00 31.02      A    C  
ATOM   2214  C   GLU A 283     -17.686  49.396  -5.047  1.00 30.14      A    C  
ATOM   2215  O   GLU A 283     -18.387  50.400  -5.225  1.00 30.79      A    O  
ATOM   2216  CB  GLU A 283     -19.309  47.570  -4.604  1.00 29.99      A    C  
ATOM   2217  CG  GLU A 283     -19.984  46.298  -5.066  1.00 31.61      A    C  
ATOM   2218  CD  GLU A 283     -21.042  45.838  -4.099  1.00 32.07      A    C  
ATOM   2219  OE1 GLU A 283     -21.504  46.658  -3.285  1.00 36.01      A    O  
ATOM   2220  OE2 GLU A 283     -21.399  44.648  -4.125  1.00 32.34      A    O1-
ATOM   2221  N   PHE A 284     -16.507  49.436  -4.433  1.00 27.73      A    N  
ATOM   2222  CA  PHE A 284     -15.880  50.691  -3.993  1.00 26.63      A    C  
ATOM   2223  C   PHE A 284     -14.368  50.507  -3.891  1.00 25.41      A    C  
ATOM   2224  O   PHE A 284     -13.866  49.388  -3.966  1.00 27.28      A    O  
ATOM   2225  CB  PHE A 284     -16.458  51.159  -2.641  1.00 27.29      A    C  
ATOM   2226  CG  PHE A 284     -16.571  50.059  -1.600  1.00 25.99      A    C  
ATOM   2227  CD1 PHE A 284     -15.455  49.608  -0.916  1.00 26.84      A    C  
ATOM   2228  CD2 PHE A 284     -17.803  49.489  -1.304  1.00 26.96      A    C  
ATOM   2229  CE1 PHE A 284     -15.566  48.608   0.038  1.00 27.05      A    C  
ATOM   2230  CE2 PHE A 284     -17.920  48.483  -0.352  1.00 25.87      A    C  
ATOM   2231  CZ  PHE A 284     -16.800  48.049   0.321  1.00 26.30      A    C  
ATOM   2232  N   ARG A 285     -13.647  51.597  -3.695  1.00 24.70      A    N  
ATOM   2233  CA  ARG A 285     -12.203  51.539  -3.595  1.00 24.73      A    C  
ATOM   2234  C   ARG A 285     -11.790  50.956  -2.237  1.00 24.08      A    C  
ATOM   2235  O   ARG A 285     -12.391  51.264  -1.204  1.00 21.32      A    O  
ATOM   2236  CB  ARG A 285     -11.612  52.928  -3.769  1.00 25.93      A    C  
ATOM   2237  CG  ARG A 285     -10.093  52.959  -3.746  1.00 26.03      A    C  
ATOM   2238  CD  ARG A 285      -9.566  54.289  -4.231  1.00 25.95      A    C  
ATOM   2239  NE  ARG A 285      -9.785  55.373  -3.280  1.00 25.62      A    N  
ATOM   2240  CZ  ARG A 285      -9.758  56.670  -3.574  1.00 24.74      A    C  
ATOM   2241  NH1 ARG A 285      -9.538  57.086  -4.819  1.00 27.08      A    N1+
ATOM   2242  NH2 ARG A 285      -9.964  57.571  -2.616  1.00 24.85      A    N  
ATOM   2243  N   VAL A 286     -10.761  50.121  -2.257  1.00 24.14      A    N  
ATOM   2244  CA  VAL A 286     -10.265  49.470  -1.046  1.00 23.36      A    C  
ATOM   2245  C   VAL A 286      -8.772  49.693  -0.966  1.00 23.04      A    C  
ATOM   2246  O   VAL A 286      -8.015  49.190  -1.807  1.00 22.32      A    O  
ATOM   2247  CB  VAL A 286     -10.595  47.973  -1.055  1.00 22.99      A    C  
ATOM   2248  CG1 VAL A 286     -10.012  47.278   0.178  1.00 24.57      A    C  
ATOM   2249  CG2 VAL A 286     -12.103  47.781  -1.141  1.00 23.34      A    C  
ATOM   2250  N   VAL A 287      -8.339  50.456   0.028  1.00 19.76      A    N  
ATOM   2251  CA  VAL A 287      -6.929  50.818   0.125  1.00 22.29      A    C  
ATOM   2252  C   VAL A 287      -6.298  50.533   1.482  1.00 20.77      A    C  
ATOM   2253  O   VAL A 287      -6.979  50.463   2.524  1.00 21.33      A    O  
ATOM   2254  CB  VAL A 287      -6.683  52.321  -0.191  1.00 21.83      A    C  
ATOM   2255  CG1 VAL A 287      -7.226  52.699  -1.563  1.00 23.49      A    C  
ATOM   2256  CG2 VAL A 287      -7.274  53.237   0.863  1.00 22.96      A    C  
ATOM   2257  N   GLU A 288      -4.985  50.372   1.444  1.00 19.44      A    N  
ATOM   2258  CA  GLU A 288      -4.162  50.381   2.629  1.00 19.22      A    C  
ATOM   2259  C   GLU A 288      -3.411  51.707   2.600  1.00 20.69      A    C  
ATOM   2260  O   GLU A 288      -2.630  51.991   1.668  1.00 20.98      A    O  
ATOM   2261  CB  GLU A 288      -3.248  49.175   2.661  1.00 20.88      A    C  
ATOM   2262  CG  GLU A 288      -4.026  47.868   2.669  1.00 21.52      A    C  
ATOM   2263  CD  GLU A 288      -3.155  46.635   2.501  1.00 24.18      A    C  
ATOM   2264  OE1 GLU A 288      -2.421  46.261   3.436  1.00 26.06      A    O  
ATOM   2265  OE2 GLU A 288      -3.245  46.004   1.434  1.00 27.30      A    O1-
ATOM   2266  N   ARG A 289      -3.721  52.555   3.571  1.00 18.58      A    N  
ATOM   2267  CA  ARG A 289      -3.143  53.881   3.678  1.00 19.88      A    C  
ATOM   2268  C   ARG A 289      -3.254  54.349   5.108  1.00 19.33      A    C  
ATOM   2269  O   ARG A 289      -4.197  53.986   5.799  1.00 19.26      A    O  
ATOM   2270  CB  ARG A 289      -3.879  54.865   2.763  1.00 21.67      A    C  
ATOM   2271  CG  ARG A 289      -3.219  56.238   2.704  1.00 23.19      A    C  
ATOM   2272  CD  ARG A 289      -3.963  57.201   1.799  1.00 24.44      A    C  
ATOM   2273  NE  ARG A 289      -5.290  57.523   2.298  1.00 26.25      A    N  
ATOM   2274  CZ  ARG A 289      -6.441  57.258   1.691  1.00 25.02      A    C  
ATOM   2275  NH1 ARG A 289      -6.495  56.680   0.507  1.00 27.38      A    N1+
ATOM   2276  NH2 ARG A 289      -7.565  57.619   2.281  1.00 28.28      A    N  
ATOM   2277  N   THR A 290      -2.296  55.149   5.555  1.00 21.78      A    N  
ATOM   2278  CA  THR A 290      -2.337  55.708   6.907  1.00 22.48      A    C  
ATOM   2279  C   THR A 290      -3.572  56.616   7.036  1.00 23.69      A    C  
ATOM   2280  O   THR A 290      -4.068  57.162   6.034  1.00 21.98      A    O  
ATOM   2281  CB  THR A 290      -1.083  56.534   7.226  1.00 24.64      A    C  
ATOM   2282  CG2 THR A 290       0.170  55.665   7.255  1.00 26.06      A    C  
ATOM   2283  OG1 THR A 290      -0.920  57.517   6.214  1.00 27.10      A    O  
ATOM   2284  N   ILE A 291      -4.064  56.742   8.270  1.00 21.74      A    N  
ATOM   2285  CA  ILE A 291      -5.249  57.535   8.606  1.00 21.63      A    C  
ATOM   2286  C   ILE A 291      -4.849  58.446   9.757  1.00 21.05      A    C  
ATOM   2287  O   ILE A 291      -4.338  57.979  10.785  1.00 20.73      A    O  
ATOM   2288  CB  ILE A 291      -6.451  56.649   9.022  1.00 21.94      A    C  
ATOM   2289  CG1 ILE A 291      -6.732  55.579   7.978  1.00 21.67      A    C  
ATOM   2290  CG2 ILE A 291      -7.716  57.482   9.199  1.00 21.04      A    C  
ATOM   2291  CD1 ILE A 291      -7.620  54.467   8.480  1.00 22.50      A    C  
ATOM   2292  N   THR A 292      -5.005  59.755   9.558  1.00 22.20      A    N  
ATOM   2293  CA  THR A 292      -4.623  60.741  10.565  1.00 22.63      A    C  
ATOM   2294  C   THR A 292      -5.846  61.298  11.301  1.00 21.42      A    C  
ATOM   2295  O   THR A 292      -6.939  61.284  10.772  1.00 20.97      A    O  
ATOM   2296  CB  THR A 292      -3.866  61.914   9.907  1.00 23.19      A    C  
ATOM   2297  CG2 THR A 292      -2.629  61.396   9.182  1.00 26.08      A    C  
ATOM   2298  OG1 THR A 292      -4.708  62.554   8.945  1.00 22.76      A    O  
ATOM   2299  N   MET A 293      -5.654  61.789  12.516  1.00 24.68      A    N  
ATOM   2300  CA  MET A 293      -6.759  62.422  13.261  1.00 27.97      A    C  
ATOM   2301  C   MET A 293      -7.258  63.666  12.532  1.00 29.32      A    C  
ATOM   2302  O   MET A 293      -8.434  64.009  12.639  1.00 28.89      A    O  
ATOM   2303  CB  MET A 293      -6.358  62.784  14.700  1.00 30.56      A    C  
ATOM   2304  CG  MET A 293      -6.310  61.613  15.679  1.00 37.04      A    C  
ATOM   2305  SD  MET A 293      -7.894  60.775  15.971  1.00 41.88      A    S  
ATOM   2306  CE  MET A 293      -8.986  62.180  16.080  1.00 35.31      A    C  
ATOM   2307  N   LYS A 294      -6.369  64.326  11.787  1.00 28.54      A    N  
ATOM   2308  CA  LYS A 294      -6.739  65.508  11.001  1.00 30.51      A    C  
ATOM   2309  C   LYS A 294      -7.716  65.124   9.898  1.00 28.76      A    C  
ATOM   2310  O   LYS A 294      -8.739  65.776   9.717  1.00 27.22      A    O  
ATOM   2311  CB  LYS A 294      -5.498  66.185  10.405  1.00 33.52      A    C  
ATOM   2312  CG  LYS A 294      -5.811  67.406   9.549  1.00 39.04      A    C  
ATOM   2313  CD  LYS A 294      -4.567  67.924   8.837  1.00 42.74      A    C  
ATOM   2314  CE  LYS A 294      -4.897  69.096   7.926  1.00 47.10      A    C  
ATOM   2315  NZ  LYS A 294      -3.685  69.622   7.234  1.00 52.15      A    N1+
ATOM   2316  N   GLN A 295      -7.420  64.057   9.165  1.00 25.98      A    N  
ATOM   2317  CA  GLN A 295      -8.349  63.582   8.150  1.00 26.72      A    C  
ATOM   2318  C   GLN A 295      -9.673  63.156   8.783  1.00 25.15      A    C  
ATOM   2319  O   GLN A 295     -10.734  63.456   8.248  1.00 23.92      A    O  
ATOM   2320  CB  GLN A 295      -7.769  62.410   7.356  1.00 29.15      A    C  
ATOM   2321  CG  GLN A 295      -6.587  62.756   6.460  1.00 31.49      A    C  
ATOM   2322  CD  GLN A 295      -5.822  61.516   6.010  1.00 35.67      A    C  
ATOM   2323  NE2 GLN A 295      -5.131  61.622   4.875  1.00 35.99      A    N  
ATOM   2324  OE1 GLN A 295      -5.856  60.473   6.672  1.00 31.83      A    O  
ATOM   2325  N   LEU A 296      -9.615  62.486   9.933  1.00 24.89      A    N  
ATOM   2326  CA  LEU A 296     -10.846  62.005  10.558  1.00 24.97      A    C  
ATOM   2327  C   LEU A 296     -11.744  63.182  10.973  1.00 25.42      A    C  
ATOM   2328  O   LEU A 296     -12.921  63.202  10.627  1.00 26.50      A    O  
ATOM   2329  CB  LEU A 296     -10.551  61.106  11.754  1.00 22.85      A    C  
ATOM   2330  CG  LEU A 296     -11.780  60.498  12.458  1.00 24.78      A    C  
ATOM   2331  CD1 LEU A 296     -12.544  59.565  11.543  1.00 25.50      A    C  
ATOM   2332  CD2 LEU A 296     -11.378  59.761  13.722  1.00 24.68      A    C  
ATOM   2333  N   LEU A 297     -11.180  64.144  11.701  1.00 28.92      A    N  
ATOM   2334  CA  LEU A 297     -11.931  65.330  12.161  1.00 31.00      A    C  
ATOM   2335  C   LEU A 297     -12.583  66.047  10.989  1.00 32.54      A    C  
ATOM   2336  O   LEU A 297     -13.779  66.347  11.015  1.00 32.38      A    O  
ATOM   2337  CB  LEU A 297     -11.015  66.293  12.923  1.00 32.28      A    C  
ATOM   2338  CG  LEU A 297     -10.459  65.835  14.276  1.00 33.95      A    C  
ATOM   2339  CD1 LEU A 297      -9.274  66.693  14.696  1.00 35.55      A    C  
ATOM   2340  CD2 LEU A 297     -11.524  65.850  15.360  1.00 33.32      A    C  
ATOM   2341  N   ARG A 298     -11.803  66.281   9.937  1.00 34.46      A    N  
ATOM   2342  CA  ARG A 298     -12.311  66.943   8.735  1.00 35.76      A    C  
ATOM   2343  C   ARG A 298     -13.458  66.156   8.117  1.00 33.59      A    C  
ATOM   2344  O   ARG A 298     -14.510  66.722   7.775  1.00 30.21      A    O  
ATOM   2345  CB  ARG A 298     -11.193  67.110   7.706  1.00 41.47      A    C  
ATOM   2346  CG  ARG A 298     -11.554  67.989   6.520  1.00 45.82      A    C  
ATOM   2347  CD  ARG A 298     -10.356  68.192   5.606  1.00 53.28      A    C  
ATOM   2348  NE  ARG A 298     -10.503  69.385   4.774  1.00 60.79      A    N  
ATOM   2349  CZ  ARG A 298     -11.132  69.440   3.598  1.00 64.18      A    C  
ATOM   2350  NH1 ARG A 298     -11.704  68.362   3.063  1.00 62.73      A    N1+
ATOM   2351  NH2 ARG A 298     -11.194  70.598   2.949  1.00 64.63      A    N  
ATOM   2352  N   ALA A 299     -13.272  64.842   7.998  1.00 29.05      A    N  
ATOM   2353  CA  ALA A 299     -14.283  63.990   7.386  1.00 27.37      A    C  
ATOM   2354  C   ALA A 299     -15.578  63.947   8.218  1.00 26.62      A    C  
ATOM   2355  O   ALA A 299     -16.682  63.895   7.666  1.00 27.04      A    O  
ATOM   2356  CB  ALA A 299     -13.732  62.589   7.183  1.00 29.11      A    C  
ATOM   2357  N   LEU A 300     -15.440  63.956   9.538  1.00 27.20      A    N  
ATOM   2358  CA  LEU A 300     -16.616  63.974  10.415  1.00 28.82      A    C  
ATOM   2359  C   LEU A 300     -17.387  65.284  10.217  1.00 33.41      A    C  
ATOM   2360  O   LEU A 300     -18.605  65.269   9.999  1.00 32.71      A    O  
ATOM   2361  CB  LEU A 300     -16.217  63.796  11.884  1.00 26.31      A    C  
ATOM   2362  CG  LEU A 300     -15.683  62.416  12.315  1.00 25.94      A    C  
ATOM   2363  CD1 LEU A 300     -15.013  62.487  13.666  1.00 24.57      A    C  
ATOM   2364  CD2 LEU A 300     -16.784  61.368  12.346  1.00 25.95      A    C  
ATOM   2365  N   GLU A 301     -16.666  66.404  10.251  1.00 37.24      A    N  
ATOM   2366  CA  GLU A 301     -17.266  67.738  10.042  1.00 39.00      A    C  
ATOM   2367  C   GLU A 301     -17.995  67.852   8.709  1.00 40.32      A    C  
ATOM   2368  O   GLU A 301     -19.052  68.474   8.638  1.00 37.34      A    O  
ATOM   2369  CB  GLU A 301     -16.195  68.829  10.124  1.00 41.71      A    C  
ATOM   2370  CG  GLU A 301     -15.622  69.024  11.523  1.00 48.18      A    C  
ATOM   2371  CD  GLU A 301     -14.373  69.894  11.553  1.00 57.19      A    C  
ATOM   2372  OE1 GLU A 301     -14.059  70.549  10.531  1.00 62.27      A    O  
ATOM   2373  OE2 GLU A 301     -13.700  69.924  12.610  1.00 64.41      A    O1-
ATOM   2374  N   GLU A 302     -17.442  67.237   7.663  1.00 35.65      A    N  
ATOM   2375  CA  GLU A 302     -18.049  67.282   6.339  1.00 35.42      A    C  
ATOM   2376  C   GLU A 302     -19.072  66.168   6.091  1.00 35.53      A    C  
ATOM   2377  O   GLU A 302     -19.611  66.064   4.988  1.00 35.28      A    O  
ATOM   2378  CB  GLU A 302     -16.957  67.280   5.266  1.00 38.86      A    C  
ATOM   2379  CG  GLU A 302     -16.069  68.518   5.351  1.00 40.03      A    C  
ATOM   2380  CD  GLU A 302     -14.893  68.499   4.399  1.00 41.84      A    C  
ATOM   2381  OE1 GLU A 302     -14.682  67.483   3.703  1.00 42.83      A    O  
ATOM   2382  OE2 GLU A 302     -14.163  69.515   4.361  1.00 46.12      A    O1-
ATOM   2383  N   GLY A 303     -19.348  65.351   7.110  1.00 32.31      A    N  
ATOM   2384  CA  GLY A 303     -20.338  64.261   7.000  1.00 30.49      A    C  
ATOM   2385  C   GLY A 303     -19.969  63.167   6.018  1.00 29.78      A    C  
ATOM   2386  O   GLY A 303     -20.846  62.530   5.425  1.00 29.99      A    O  
ATOM   2387  N   ARG A 304     -18.665  62.951   5.851  1.00 28.35      A    N  
ATOM   2388  CA  ARG A 304     -18.146  61.970   4.915  1.00 28.22      A    C  
ATOM   2389  C   ARG A 304     -17.889  60.608   5.549  1.00 26.61      A    C  
ATOM   2390  O   ARG A 304     -17.727  59.621   4.826  1.00 26.55      A    O  
ATOM   2391  CB  ARG A 304     -16.851  62.493   4.265  1.00 29.13      A    C  
ATOM   2392  CG  ARG A 304     -17.097  63.644   3.285  1.00 30.11      A    C  
ATOM   2393  CD  ARG A 304     -15.881  64.026   2.458  1.00 27.59      A    C  
ATOM   2394  NE  ARG A 304     -14.894  64.803   3.204  1.00 30.34      A    N  
ATOM   2395  CZ  ARG A 304     -13.749  64.338   3.708  1.00 30.51      A    C  
ATOM   2396  NH1 ARG A 304     -13.406  63.056   3.589  1.00 33.39      A    N1+
ATOM   2397  NH2 ARG A 304     -12.937  65.163   4.356  1.00 31.54      A    N  
ATOM   2398  N   VAL A 305     -17.855  60.533   6.882  1.00 24.70      A    N  
ATOM   2399  CA  VAL A 305     -17.617  59.246   7.548  1.00 22.77      A    C  
ATOM   2400  C   VAL A 305     -18.912  58.455   7.650  1.00 24.96      A    C  
ATOM   2401  O   VAL A 305     -19.934  58.965   8.134  1.00 26.22      A    O  
ATOM   2402  CB  VAL A 305     -17.042  59.414   8.975  1.00 22.44      A    C  
ATOM   2403  CG1 VAL A 305     -16.854  58.048   9.630  1.00 21.14      A    C  
ATOM   2404  CG2 VAL A 305     -15.728  60.172   8.947  1.00 22.76      A    C  
ATOM   2405  N   ARG A 306     -18.868  57.207   7.203  1.00 23.51      A    N  
ATOM   2406  CA  ARG A 306     -20.004  56.312   7.335  1.00 23.81      A    C  
ATOM   2407  C   ARG A 306     -19.843  55.415   8.547  1.00 22.71      A    C  
ATOM   2408  O   ARG A 306     -20.698  55.418   9.446  1.00 21.33      A    O  
ATOM   2409  CB  ARG A 306     -20.207  55.498   6.057  1.00 25.70      A    C  
ATOM   2410  CG  ARG A 306     -20.752  56.380   4.955  1.00 28.92      A    C  
ATOM   2411  CD  ARG A 306     -20.931  55.689   3.629  1.00 30.74      A    C  
ATOM   2412  NE  ARG A 306     -21.864  54.572   3.707  1.00 35.57      A    N  
ATOM   2413  CZ  ARG A 306     -22.443  54.005   2.652  1.00 36.86      A    C  
ATOM   2414  NH1 ARG A 306     -22.208  54.467   1.421  1.00 36.55      A    N1+
ATOM   2415  NH2 ARG A 306     -23.269  52.980   2.835  1.00 33.95      A    N  
ATOM   2416  N   GLU A 307     -18.754  54.653   8.576  1.00 20.08      A    N  
ATOM   2417  CA  GLU A 307     -18.558  53.622   9.616  1.00 17.83      A    C  
ATOM   2418  C   GLU A 307     -17.097  53.500   9.992  1.00 17.95      A    C  
ATOM   2419  O   GLU A 307     -16.214  53.621   9.121  1.00 17.13      A    O  
ATOM   2420  CB  GLU A 307     -19.043  52.255   9.100  1.00 19.28      A    C  
ATOM   2421  CG  GLU A 307     -20.460  52.242   8.539  1.00 20.35      A    C  
ATOM   2422  CD  GLU A 307     -20.878  50.915   7.943  1.00 20.85      A    C  
ATOM   2423  OE1 GLU A 307     -20.612  49.855   8.535  1.00 21.89      A    O  
ATOM   2424  OE2 GLU A 307     -21.509  50.926   6.864  1.00 22.36      A    O1-
ATOM   2425  N   VAL A 308     -16.841  53.279  11.282  1.00 16.98      A    N  
ATOM   2426  CA  VAL A 308     -15.509  53.029  11.796  1.00 16.92      A    C  
ATOM   2427  C   VAL A 308     -15.651  51.771  12.622  1.00 17.56      A    C  
ATOM   2428  O   VAL A 308     -16.607  51.645  13.403  1.00 18.96      A    O  
ATOM   2429  CB  VAL A 308     -14.964  54.174  12.671  1.00 16.74      A    C  
ATOM   2430  CG1 VAL A 308     -13.594  53.828  13.223  1.00 15.88      A    C  
ATOM   2431  CG2 VAL A 308     -14.888  55.478  11.886  1.00 17.21      A    C  
ATOM   2432  N   PHE A 309     -14.738  50.828  12.429  1.00 16.04      A    N  
ATOM   2433  CA  PHE A 309     -14.784  49.580  13.152  1.00 15.76      A    C  
ATOM   2434  C   PHE A 309     -13.428  48.916  13.336  1.00 15.67      A    C  
ATOM   2435  O   PHE A 309     -12.480  49.158  12.579  1.00 14.94      A    O  
ATOM   2436  CB  PHE A 309     -15.756  48.600  12.498  1.00 17.26      A    C  
ATOM   2437  CG  PHE A 309     -15.550  48.404  11.013  1.00 17.99      A    C  
ATOM   2438  CD1 PHE A 309     -16.064  49.321  10.109  1.00 19.44      A    C  
ATOM   2439  CD2 PHE A 309     -14.877  47.295  10.520  1.00 19.03      A    C  
ATOM   2440  CE1 PHE A 309     -15.895  49.150   8.751  1.00 20.44      A    C  
ATOM   2441  CE2 PHE A 309     -14.705  47.113   9.158  1.00 19.61      A    C  
ATOM   2442  CZ  PHE A 309     -15.217  48.044   8.272  1.00 20.65      A    C  
ATOM   2443  N   GLY A 310     -13.365  48.066  14.351  1.00 14.95      A    N  
ATOM   2444  CA  GLY A 310     -12.216  47.201  14.573  1.00 14.64      A    C  
ATOM   2445  C   GLY A 310     -12.464  45.827  13.961  1.00 14.21      A    C  
ATOM   2446  O   GLY A 310     -13.618  45.395  13.777  1.00 15.25      A    O  
ATOM   2447  N   SER A 311     -11.389  45.126  13.648  1.00 14.91      A    N  
ATOM   2448  CA  SER A 311     -11.481  43.752  13.176  1.00 15.24      A    C  
ATOM   2449  C   SER A 311     -10.543  42.899  13.996  1.00 16.40      A    C  
ATOM   2450  O   SER A 311      -9.448  43.318  14.328  1.00 16.90      A    O  
ATOM   2451  CB  SER A 311     -11.130  43.646  11.683  1.00 15.87      A    C  
ATOM   2452  OG  SER A 311      -9.725  43.750  11.465  1.00 16.04      A    O  
ATOM   2453  N   GLY A 312     -10.970  41.690  14.322  1.00 17.30      A    N  
ATOM   2454  CA  GLY A 312     -10.137  40.787  15.085  1.00 17.78      A    C  
ATOM   2455  C   GLY A 312     -10.885  39.493  15.365  1.00 18.92      A    C  
ATOM   2456  O   GLY A 312     -12.113  39.455  15.282  1.00 18.86      A    O  
ATOM   2457  N   THR A 313     -10.141  38.452  15.735  1.00 21.08      A    N  
ATOM   2458  CA  THR A 313     -10.726  37.137  16.023  1.00 20.01      A    C  
ATOM   2459  C   THR A 313     -11.808  37.196  17.111  1.00 21.59      A    C  
ATOM   2460  O   THR A 313     -12.842  36.533  16.996  1.00 20.92      A    O  
ATOM   2461  CB  THR A 313      -9.630  36.103  16.345  1.00 19.38      A    C  
ATOM   2462  CG2 THR A 313     -10.237  34.739  16.764  1.00 19.19      A    C  
ATOM   2463  OG1 THR A 313      -8.817  35.901  15.185  1.00 20.46      A    O  
ATOM   2464  N   ALA A 314     -11.606  38.036  18.119  1.00 23.91      A    N  
ATOM   2465  CA  ALA A 314     -12.558  38.188  19.238  1.00 27.79      A    C  
ATOM   2466  C   ALA A 314     -14.004  38.484  18.850  1.00 30.28      A    C  
ATOM   2467  O   ALA A 314     -14.930  37.802  19.298  1.00 27.46      A    O  
ATOM   2468  CB  ALA A 314     -12.079  39.297  20.168  1.00 27.91      A    C  
ATOM   2469  N   CYS A 315     -14.181  39.527  18.040  1.00 35.17      A    N  
ATOM   2470  CA  CYS A 315     -15.503  40.044  17.652  1.00 35.91      A    C  
ATOM   2471  C   CYS A 315     -15.839  39.883  16.166  1.00 35.99      A    C  
ATOM   2472  O   CYS A 315     -17.016  40.003  15.758  1.00 31.79      A    O  
ATOM   2473  CB  CYS A 315     -15.498  41.538  17.940  1.00 42.12      A    C  
ATOM   2474  SG  CYS A 315     -14.231  42.357  16.938  1.00 50.55      A    S  
ATOM   2475  N   GLN A 316     -14.810  39.597  15.368  1.00 30.17      A    N  
ATOM   2476  CA  GLN A 316     -14.873  39.646  13.913  1.00 30.26      A    C  
ATOM   2477  C   GLN A 316     -14.887  41.120  13.478  1.00 25.91      A    C  
ATOM   2478  O   GLN A 316     -13.908  41.587  12.926  1.00 23.37      A    O  
ATOM   2479  CB  GLN A 316     -16.042  38.849  13.299  1.00 33.42      A    C  
ATOM   2480  CG  GLN A 316     -16.100  37.365  13.683  1.00 35.93      A    C  
ATOM   2481  CD  GLN A 316     -14.831  36.589  13.351  1.00 35.61      A    C  
ATOM   2482  NE2 GLN A 316     -14.171  36.066  14.381  1.00 33.46      A    N  
ATOM   2483  OE1 GLN A 316     -14.461  36.443  12.186  1.00 35.50      A    O  
ATOM   2484  N   VAL A 317     -15.986  41.837  13.718  1.00 23.27      A    N  
ATOM   2485  CA  VAL A 317     -16.105  43.239  13.340  1.00 22.91      A    C  
ATOM   2486  C   VAL A 317     -16.797  43.988  14.473  1.00 23.65      A    C  
ATOM   2487  O   VAL A 317     -17.885  43.594  14.898  1.00 24.05      A    O  
ATOM   2488  CB  VAL A 317     -16.909  43.406  12.038  1.00 24.49      A    C  
ATOM   2489  CG1 VAL A 317     -16.825  44.837  11.548  1.00 26.26      A    C  
ATOM   2490  CG2 VAL A 317     -16.384  42.458  10.968  1.00 27.71      A    C  
ATOM   2491  N   CYS A 318     -16.187  45.077  14.938  1.00 21.80      A    N  
ATOM   2492  CA  CYS A 318     -16.684  45.802  16.113  1.00 21.25      A    C  
ATOM   2493  C   CYS A 318     -16.890  47.283  15.836  1.00 20.35      A    C  
ATOM   2494  O   CYS A 318     -15.916  48.015  15.629  1.00 16.76      A    O  
ATOM   2495  CB  CYS A 318     -15.700  45.635  17.268  1.00 23.76      A    C  
ATOM   2496  SG  CYS A 318     -16.209  46.487  18.775  1.00 28.98      A    S  
ATOM   2497  N   PRO A 319     -18.154  47.749  15.879  1.00 20.11      A    N  
ATOM   2498  CA  PRO A 319     -18.417  49.154  15.556  1.00 21.09      A    C  
ATOM   2499  C   PRO A 319     -17.908  50.128  16.586  1.00 19.77      A    C  
ATOM   2500  O   PRO A 319     -17.879  49.821  17.775  1.00 18.77      A    O  
ATOM   2501  CB  PRO A 319     -19.961  49.250  15.448  1.00 21.70      A    C  
ATOM   2502  CG  PRO A 319     -20.499  47.953  15.957  1.00 22.94      A    C  
ATOM   2503  CD  PRO A 319     -19.383  46.969  16.131  1.00 22.38      A    C  
ATOM   2504  N   VAL A 320     -17.526  51.317  16.124  1.00 18.47      A    N  
ATOM   2505  CA  VAL A 320     -17.096  52.384  17.017  1.00 17.55      A    C  
ATOM   2506  C   VAL A 320     -18.077  53.554  16.912  1.00 17.36      A    C  
ATOM   2507  O   VAL A 320     -18.425  53.955  15.806  1.00 17.48      A    O  
ATOM   2508  CB  VAL A 320     -15.657  52.839  16.662  1.00 17.95      A    C  
ATOM   2509  CG1 VAL A 320     -15.223  53.999  17.543  1.00 18.51      A    C  
ATOM   2510  CG2 VAL A 320     -14.690  51.675  16.802  1.00 18.32      A    C  
ATOM   2511  N   HIS A 321     -18.532  54.094  18.051  1.00 19.00      A    N  
ATOM   2512  CA  HIS A 321     -19.462  55.248  18.068  1.00 19.43      A    C  
ATOM   2513  C   HIS A 321     -18.906  56.521  18.696  1.00 19.64      A    C  
ATOM   2514  O   HIS A 321     -19.497  57.602  18.554  1.00 20.23      A    O  
ATOM   2515  CB  HIS A 321     -20.755  54.887  18.824  1.00 20.99      A    C  
ATOM   2516  CG  HIS A 321     -20.591  54.811  20.314  1.00 20.89      A    C  
ATOM   2517  CD2 HIS A 321     -20.188  53.803  21.123  1.00 21.74      A    C  
ATOM   2518  ND1 HIS A 321     -20.839  55.885  21.139  1.00 23.37      A    N  
ATOM   2519  CE1 HIS A 321     -20.621  55.538  22.394  1.00 21.92      A    C  
ATOM   2520  NE2 HIS A 321     -20.214  54.282  22.415  1.00 22.80      A    N  
ATOM   2521  N   ARG A 322     -17.795  56.414  19.413  1.00 20.54      A    N  
ATOM   2522  CA  ARG A 322     -17.242  57.566  20.109  1.00 21.14      A    C  
ATOM   2523  C   ARG A 322     -15.737  57.456  20.200  1.00 20.75      A    C  
ATOM   2524  O   ARG A 322     -15.213  56.375  20.434  1.00 19.99      A    O  
ATOM   2525  CB  ARG A 322     -17.815  57.665  21.525  1.00 21.12      A    C  
ATOM   2526  CG  ARG A 322     -17.473  58.955  22.243  1.00 25.19      A    C  
ATOM   2527  CD  ARG A 322     -18.416  59.227  23.424  1.00 26.28      A    C  
ATOM   2528  NE  ARG A 322     -18.287  58.217  24.472  1.00 26.81      A    N  
ATOM   2529  CZ  ARG A 322     -17.394  58.245  25.460  1.00 28.98      A    C  
ATOM   2530  NH1 ARG A 322     -16.530  59.260  25.574  1.00 27.93      A    N1+
ATOM   2531  NH2 ARG A 322     -17.385  57.262  26.361  1.00 29.48      A    N  
ATOM   2532  N   ILE A 323     -15.064  58.581  20.006  1.00 18.48      A    N  
ATOM   2533  CA  ILE A 323     -13.615  58.669  20.209  1.00 20.63      A    C  
ATOM   2534  C   ILE A 323     -13.351  59.900  21.057  1.00 19.78      A    C  
ATOM   2535  O   ILE A 323     -13.730  61.011  20.671  1.00 23.41      A    O  
ATOM   2536  CB  ILE A 323     -12.841  58.769  18.870  1.00 19.15      A    C  
ATOM   2537  CG1 ILE A 323     -12.967  57.459  18.107  1.00 19.92      A    C  
ATOM   2538  CG2 ILE A 323     -11.366  59.095  19.120  1.00 20.62      A    C  
ATOM   2539  CD1 ILE A 323     -12.535  57.552  16.662  1.00 19.80      A    C  
ATOM   2540  N   LEU A 324     -12.732  59.701  22.218  1.00 21.18      A    N  
ATOM   2541  CA  LEU A 324     -12.349  60.818  23.085  1.00 24.60      A    C  
ATOM   2542  C   LEU A 324     -10.916  61.151  22.739  1.00 25.69      A    C  
ATOM   2543  O   LEU A 324     -10.022  60.379  23.056  1.00 24.38      A    O  
ATOM   2544  CB  LEU A 324     -12.468  60.423  24.556  1.00 24.42      A    C  
ATOM   2545  CG  LEU A 324     -12.056  61.426  25.651  1.00 27.46      A    C  
ATOM   2546  CD1 LEU A 324     -12.684  62.799  25.499  1.00 27.81      A    C  
ATOM   2547  CD2 LEU A 324     -12.425  60.842  26.999  1.00 29.38      A    C  
ATOM   2548  N   TYR A 325     -10.716  62.284  22.067  1.00 28.40      A    N  
ATOM   2549  CA  TYR A 325      -9.392  62.711  21.624  1.00 29.29      A    C  
ATOM   2550  C   TYR A 325      -8.913  63.862  22.516  1.00 30.01      A    C  
ATOM   2551  O   TYR A 325      -9.241  65.027  22.277  1.00 28.74      A    O  
ATOM   2552  CB  TYR A 325      -9.444  63.089  20.134  1.00 31.31      A    C  
ATOM   2553  CG  TYR A 325      -8.144  63.636  19.576  1.00 33.96      A    C  
ATOM   2554  CD1 TYR A 325      -6.927  62.998  19.831  1.00 35.10      A    C  
ATOM   2555  CD2 TYR A 325      -8.133  64.777  18.769  1.00 36.33      A    C  
ATOM   2556  CE1 TYR A 325      -5.732  63.495  19.331  1.00 35.95      A    C  
ATOM   2557  CE2 TYR A 325      -6.940  65.285  18.263  1.00 38.82      A    C  
ATOM   2558  CZ  TYR A 325      -5.744  64.632  18.542  1.00 39.72      A    C  
ATOM   2559  OH  TYR A 325      -4.561  65.117  18.033  1.00 48.29      A    O  
ATOM   2560  N   LYS A 326      -8.148  63.511  23.550  1.00 30.16      A    N  
ATOM   2561  CA  LYS A 326      -7.698  64.458  24.575  1.00 34.08      A    C  
ATOM   2562  C   LYS A 326      -8.941  64.936  25.352  1.00 34.55      A    C  
ATOM   2563  O   LYS A 326      -9.461  64.147  26.139  1.00 38.65      A    O  
ATOM   2564  CB  LYS A 326      -6.819  65.576  23.976  1.00 35.79      A    C  
ATOM   2565  CG  LYS A 326      -5.486  65.031  23.460  1.00 37.25      A    C  
ATOM   2566  CD  LYS A 326      -4.779  65.937  22.460  1.00 38.40      A    C  
ATOM   2567  CE  LYS A 326      -3.983  67.049  23.117  1.00 40.69      A    C  
ATOM   2568  NZ  LYS A 326      -3.249  67.836  22.079  1.00 40.99      A    N1+
ATOM   2569  N   ASP A 327      -9.430  66.166  25.137  1.00 35.13      A    N  
ATOM   2570  CA  ASP A 327     -10.672  66.640  25.797  1.00 39.10      A    C  
ATOM   2571  C   ASP A 327     -11.885  66.657  24.853  1.00 38.46      A    C  
ATOM   2572  O   ASP A 327     -13.018  66.857  25.288  1.00 37.47      A    O  
ATOM   2573  CB  ASP A 327     -10.482  68.046  26.381  1.00 42.57      A    C  
ATOM   2574  CG  ASP A 327      -9.560  68.061  27.587  1.00 46.71      A    C  
ATOM   2575  OD1 ASP A 327      -9.963  67.558  28.656  1.00 46.51      A    O  
ATOM   2576  OD2 ASP A 327      -8.437  68.598  27.464  1.00 54.60      A    O1-
ATOM   2577  N   ARG A 328     -11.632  66.418  23.573  1.00 38.63      A    N  
ATOM   2578  CA  ARG A 328     -12.631  66.540  22.518  1.00 40.74      A    C  
ATOM   2579  C   ARG A 328     -13.385  65.221  22.287  1.00 38.93      A    C  
ATOM   2580  O   ARG A 328     -12.816  64.234  21.822  1.00 33.68      A    O  
ATOM   2581  CB  ARG A 328     -11.907  67.018  21.256  1.00 44.41      A    C  
ATOM   2582  CG  ARG A 328     -12.777  67.455  20.091  1.00 49.28      A    C  
ATOM   2583  CD  ARG A 328     -12.183  68.704  19.431  1.00 53.47      A    C  
ATOM   2584  NE  ARG A 328     -12.346  68.773  17.976  1.00 54.97      A    N  
ATOM   2585  CZ  ARG A 328     -13.508  68.872  17.331  1.00 56.59      A    C  
ATOM   2586  NH1 ARG A 328     -14.665  68.867  17.991  1.00 57.94      A    N1+
ATOM   2587  NH2 ARG A 328     -13.515  68.945  16.002  1.00 58.13      A    N  
ATOM   2588  N   ASN A 329     -14.675  65.226  22.605  1.00 35.26      A    N  
ATOM   2589  CA  ASN A 329     -15.517  64.038  22.492  1.00 36.81      A    C  
ATOM   2590  C   ASN A 329     -16.151  63.962  21.093  1.00 35.40      A    C  
ATOM   2591  O   ASN A 329     -17.006  64.768  20.764  1.00 33.95      A    O  
ATOM   2592  CB  ASN A 329     -16.599  64.115  23.572  1.00 40.88      A    C  
ATOM   2593  CG  ASN A 329     -16.890  62.788  24.223  1.00 42.97      A    C  
ATOM   2594  ND2 ASN A 329     -17.874  62.789  25.100  1.00 44.89      A    N  
ATOM   2595  OD1 ASN A 329     -16.232  61.777  23.966  1.00 47.70      A    O  
ATOM   2596  N   LEU A 330     -15.719  63.008  20.268  1.00 29.44      A    N  
ATOM   2597  CA  LEU A 330     -16.168  62.915  18.874  1.00 27.22      A    C  
ATOM   2598  C   LEU A 330     -17.187  61.797  18.668  1.00 27.05      A    C  
ATOM   2599  O   LEU A 330     -16.893  60.639  18.968  1.00 22.68      A    O  
ATOM   2600  CB  LEU A 330     -14.967  62.635  17.968  1.00 28.78      A    C  
ATOM   2601  CG  LEU A 330     -13.808  63.618  18.089  1.00 29.72      A    C  
ATOM   2602  CD1 LEU A 330     -12.652  63.149  17.223  1.00 31.90      A    C  
ATOM   2603  CD2 LEU A 330     -14.260  65.023  17.702  1.00 31.73      A    C  
ATOM   2604  N   HIS A 331     -18.375  62.137  18.162  1.00 24.66      A    N  
ATOM   2605  CA  HIS A 331     -19.357  61.112  17.824  1.00 25.05      A    C  
ATOM   2606  C   HIS A 331     -19.012  60.553  16.453  1.00 23.42      A    C  
ATOM   2607  O   HIS A 331     -18.757  61.294  15.516  1.00 22.42      A    O  
ATOM   2608  CB  HIS A 331     -20.802  61.641  17.849  1.00 26.36      A    C  
ATOM   2609  CG  HIS A 331     -21.805  60.640  17.368  1.00 27.24      A    C  
ATOM   2610  CD2 HIS A 331     -22.517  60.574  16.217  1.00 29.78      A    C  
ATOM   2611  ND1 HIS A 331     -22.139  59.512  18.088  1.00 28.41      A    N  
ATOM   2612  CE1 HIS A 331     -23.021  58.801  17.405  1.00 28.34      A    C  
ATOM   2613  NE2 HIS A 331     -23.262  59.421  16.265  1.00 27.60      A    N  
ATOM   2614  N   ILE A 332     -18.985  59.231  16.352  1.00 23.03      A    N  
ATOM   2615  CA  ILE A 332     -18.733  58.566  15.094  1.00 23.00      A    C  
ATOM   2616  C   ILE A 332     -20.068  57.961  14.647  1.00 20.84      A    C  
ATOM   2617  O   ILE A 332     -20.602  57.112  15.336  1.00 21.58      A    O  
ATOM   2618  CB  ILE A 332     -17.687  57.456  15.269  1.00 22.31      A    C  
ATOM   2619  CG1 ILE A 332     -16.468  57.985  16.020  1.00 21.52      A    C  
ATOM   2620  CG2 ILE A 332     -17.291  56.886  13.910  1.00 23.04      A    C  
ATOM   2621  CD1 ILE A 332     -15.835  59.213  15.413  1.00 21.41      A    C  
ATOM   2622  N   PRO A 333     -20.584  58.360  13.472  1.00 22.42      A    N  
ATOM   2623  CA  PRO A 333     -21.956  58.006  13.096  1.00 22.74      A    C  
ATOM   2624  C   PRO A 333     -22.194  56.598  12.544  1.00 22.00      A    C  
ATOM   2625  O   PRO A 333     -23.167  56.381  11.801  1.00 23.06      A    O  
ATOM   2626  CB  PRO A 333     -22.282  59.057  12.023  1.00 24.85      A    C  
ATOM   2627  CG  PRO A 333     -20.971  59.299  11.347  1.00 23.18      A    C  
ATOM   2628  CD  PRO A 333     -19.910  59.125  12.403  1.00 23.12      A    C  
ATOM   2629  N   THR A 334     -21.359  55.645  12.947  1.00 19.90      A    N  
ATOM   2630  CA  THR A 334     -21.409  54.276  12.478  1.00 19.14      A    C  
ATOM   2631  C   THR A 334     -22.788  53.635  12.546  1.00 19.37      A    C  
ATOM   2632  O   THR A 334     -23.275  53.098  11.562  1.00 20.11      A    O  
ATOM   2633  CB  THR A 334     -20.451  53.423  13.326  1.00 19.13      A    C  
ATOM   2634  CG2 THR A 334     -20.486  51.982  12.894  1.00 17.98      A    C  
ATOM   2635  OG1 THR A 334     -19.117  53.949  13.191  1.00 20.56      A    O  
ATOM   2636  N   MET A 335     -23.417  53.696  13.711  1.00 19.35      A    N  
ATOM   2637  CA  MET A 335     -24.715  53.027  13.908  1.00 21.60      A    C  
ATOM   2638  C   MET A 335     -25.857  53.736  13.187  1.00 22.84      A    C  
ATOM   2639  O   MET A 335     -26.891  53.130  12.934  1.00 26.71      A    O  
ATOM   2640  CB  MET A 335     -25.029  52.917  15.405  1.00 22.07      A    C  
ATOM   2641  CG  MET A 335     -23.996  52.133  16.210  1.00 21.21      A    C  
ATOM   2642  SD  MET A 335     -23.633  50.484  15.592  1.00 23.41      A    S  
ATOM   2643  CE  MET A 335     -25.153  49.575  15.923  1.00 27.26      A    C  
ATOM   2644  N   GLU A 336     -25.670  55.018  12.875  1.00 22.84      A    N  
ATOM   2645  CA  GLU A 336     -26.647  55.777  12.103  1.00 25.53      A    C  
ATOM   2646  C   GLU A 336     -26.519  55.502  10.599  1.00 26.44      A    C  
ATOM   2647  O   GLU A 336     -27.346  55.974   9.809  1.00 27.35      A    O  
ATOM   2648  CB  GLU A 336     -26.528  57.285  12.393  1.00 26.78      A    C  
ATOM   2649  CG  GLU A 336     -27.013  57.702  13.788  1.00 27.85      A    C  
ATOM   2650  CD  GLU A 336     -25.976  57.482  14.885  1.00 32.08      A    C  
ATOM   2651  OE1 GLU A 336     -24.811  57.800  14.621  1.00 28.57      A    O  
ATOM   2652  OE2 GLU A 336     -26.322  57.009  16.006  1.00 31.99      A    O1-
ATOM   2653  N   ASN A 337     -25.507  54.727  10.207  1.00 23.60      A    N  
ATOM   2654  CA  ASN A 337     -25.284  54.348   8.805  1.00 24.36      A    C  
ATOM   2655  C   ASN A 337     -25.493  52.857   8.523  1.00 24.00      A    C  
ATOM   2656  O   ASN A 337     -24.891  52.295   7.593  1.00 24.58      A    O  
ATOM   2657  CB  ASN A 337     -23.878  54.794   8.380  1.00 23.83      A    C  
ATOM   2658  CG  ASN A 337     -23.821  56.270   8.079  1.00 25.87      A    C  
ATOM   2659  ND2 ASN A 337     -23.190  57.044   8.945  1.00 22.00      A    N  
ATOM   2660  OD1 ASN A 337     -24.328  56.706   7.051  1.00 33.16      A    O  
ATOM   2661  N   GLY A 338     -26.362  52.236   9.320  1.00 22.84      A    N  
ATOM   2662  CA  GLY A 338     -26.715  50.820   9.198  1.00 24.41      A    C  
ATOM   2663  C   GLY A 338     -26.475  50.044  10.479  1.00 24.96      A    C  
ATOM   2664  O   GLY A 338     -27.416  49.778  11.232  1.00 24.88      A    O  
ATOM   2665  N   PRO A 339     -25.212  49.684  10.759  1.00 23.65      A    N  
ATOM   2666  CA  PRO A 339     -24.008  49.927   9.956  1.00 23.19      A    C  
ATOM   2667  C   PRO A 339     -23.948  48.957   8.771  1.00 22.83      A    C  
ATOM   2668  O   PRO A 339     -23.687  47.748   8.937  1.00 21.23      A    O  
ATOM   2669  CB  PRO A 339     -22.874  49.701  10.956  1.00 22.93      A    C  
ATOM   2670  CG  PRO A 339     -23.435  48.779  11.972  1.00 24.03      A    C  
ATOM   2671  CD  PRO A 339     -24.893  49.127  12.086  1.00 24.91      A    C  
ATOM   2672  N   GLU A 340     -24.183  49.493   7.577  1.00 22.96      A    N  
ATOM   2673  CA  GLU A 340     -24.396  48.656   6.401  1.00 25.09      A    C  
ATOM   2674  C   GLU A 340     -23.213  47.753   6.035  1.00 21.40      A    C  
ATOM   2675  O   GLU A 340     -23.403  46.577   5.729  1.00 20.79      A    O  
ATOM   2676  CB  GLU A 340     -24.791  49.530   5.214  1.00 28.75      A    C  
ATOM   2677  CG  GLU A 340     -25.471  48.769   4.098  1.00 37.29      A    C  
ATOM   2678  CD  GLU A 340     -25.851  49.671   2.931  1.00 40.60      A    C  
ATOM   2679  OE1 GLU A 340     -25.861  50.906   3.104  1.00 39.74      A    O  
ATOM   2680  OE2 GLU A 340     -26.130  49.134   1.839  1.00 51.59      A    O1-
ATOM   2681  N   LEU A 341     -22.005  48.291   6.050  1.00 19.69      A    N  
ATOM   2682  CA  LEU A 341     -20.824  47.478   5.671  1.00 20.52      A    C  
ATOM   2683  C   LEU A 341     -20.493  46.436   6.735  1.00 19.38      A    C  
ATOM   2684  O   LEU A 341     -20.230  45.266   6.426  1.00 19.54      A    O  
ATOM   2685  CB  LEU A 341     -19.612  48.350   5.400  1.00 20.58      A    C  
ATOM   2686  CG  LEU A 341     -18.312  47.615   5.058  1.00 21.10      A    C  
ATOM   2687  CD1 LEU A 341     -18.470  46.725   3.840  1.00 19.92      A    C  
ATOM   2688  CD2 LEU A 341     -17.210  48.646   4.862  1.00 21.76      A    C  
ATOM   2689  N   ILE A 342     -20.515  46.874   7.986  1.00 19.69      A    N  
ATOM   2690  CA  ILE A 342     -20.274  45.980   9.110  1.00 19.16      A    C  
ATOM   2691  C   ILE A 342     -21.228  44.803   9.065  1.00 19.56      A    C  
ATOM   2692  O   ILE A 342     -20.795  43.655   9.200  1.00 19.02      A    O  
ATOM   2693  CB  ILE A 342     -20.411  46.739  10.449  1.00 19.37      A    C  
ATOM   2694  CG1 ILE A 342     -19.206  47.666  10.641  1.00 19.69      A    C  
ATOM   2695  CG2 ILE A 342     -20.587  45.780  11.622  1.00 19.55      A    C  
ATOM   2696  CD1 ILE A 342     -19.352  48.648  11.784  1.00 19.74      A    C  
ATOM   2697  N   LEU A 343     -22.523  45.070   8.850  1.00 20.20      A    N  
ATOM   2698  CA  LEU A 343     -23.515  43.983   8.825  1.00 21.27      A    C  
ATOM   2699  C   LEU A 343     -23.255  43.048   7.662  1.00 20.87      A    C  
ATOM   2700  O   LEU A 343     -23.327  41.819   7.811  1.00 20.65      A    O  
ATOM   2701  CB  LEU A 343     -24.956  44.518   8.769  1.00 23.48      A    C  
ATOM   2702  CG  LEU A 343     -25.383  45.259  10.032  1.00 25.43      A    C  
ATOM   2703  CD1 LEU A 343     -26.619  46.105   9.790  1.00 27.02      A    C  
ATOM   2704  CD2 LEU A 343     -25.601  44.316  11.197  1.00 26.91      A    C  
ATOM   2705  N   ARG A 344     -22.925  43.630   6.519  1.00 20.50      A    N  
ATOM   2706  CA  ARG A 344     -22.582  42.851   5.339  1.00 23.21      A    C  
ATOM   2707  C   ARG A 344     -21.370  41.935   5.570  1.00 21.61      A    C  
ATOM   2708  O   ARG A 344     -21.392  40.772   5.169  1.00 21.33      A    O  
ATOM   2709  CB  ARG A 344     -22.311  43.769   4.158  1.00 23.27      A    C  
ATOM   2710  CG  ARG A 344     -22.114  43.007   2.865  1.00 25.60      A    C  
ATOM   2711  CD  ARG A 344     -21.932  43.935   1.690  1.00 27.08      A    C  
ATOM   2712  NE  ARG A 344     -21.645  43.179   0.469  1.00 29.29      A    N  
ATOM   2713  CZ  ARG A 344     -21.646  43.704  -0.754  1.00 27.69      A    C  
ATOM   2714  NH1 ARG A 344     -21.922  44.990  -0.939  1.00 28.36      A    N1+
ATOM   2715  NH2 ARG A 344     -21.377  42.936  -1.794  1.00 27.97      A    N  
ATOM   2716  N   PHE A 345     -20.313  42.462   6.200  1.00 20.17      A    N  
ATOM   2717  CA  PHE A 345     -19.128  41.643   6.516  1.00 19.78      A    C  
ATOM   2718  C   PHE A 345     -19.463  40.496   7.485  1.00 21.40      A    C  
ATOM   2719  O   PHE A 345     -19.023  39.353   7.291  1.00 22.40      A    O  
ATOM   2720  CB  PHE A 345     -18.012  42.488   7.150  1.00 18.35      A    C  
ATOM   2721  CG  PHE A 345     -17.140  43.238   6.180  1.00 18.18      A    C  
ATOM   2722  CD1 PHE A 345     -16.682  42.659   5.004  1.00 19.02      A    C  
ATOM   2723  CD2 PHE A 345     -16.667  44.518   6.514  1.00 18.88      A    C  
ATOM   2724  CE1 PHE A 345     -15.847  43.363   4.145  1.00 19.12      A    C  
ATOM   2725  CE2 PHE A 345     -15.808  45.211   5.671  1.00 17.88      A    C  
ATOM   2726  CZ  PHE A 345     -15.403  44.634   4.482  1.00 19.42      A    C  
ATOM   2727  N   GLN A 346     -20.220  40.813   8.526  1.00 23.54      A    N  
ATOM   2728  CA  GLN A 346     -20.579  39.830   9.546  1.00 26.95      A    C  
ATOM   2729  C   GLN A 346     -21.425  38.719   8.967  1.00 24.91      A    C  
ATOM   2730  O   GLN A 346     -21.207  37.550   9.274  1.00 24.40      A    O  
ATOM   2731  CB  GLN A 346     -21.331  40.485  10.687  1.00 28.65      A    C  
ATOM   2732  CG  GLN A 346     -20.455  41.414  11.477  1.00 35.66      A    C  
ATOM   2733  CD  GLN A 346     -21.183  42.057  12.629  1.00 43.46      A    C  
ATOM   2734  NE2 GLN A 346     -20.445  42.342  13.694  1.00 47.02      A    N  
ATOM   2735  OE1 GLN A 346     -22.397  42.310  12.562  1.00 50.93      A    O  
ATOM   2736  N   LYS A 347     -22.376  39.091   8.110  1.00 25.84      A    N  
ATOM   2737  CA  LYS A 347     -23.224  38.103   7.456  1.00 26.82      A    C  
ATOM   2738  C   LYS A 347     -22.405  37.147   6.605  1.00 24.79      A    C  
ATOM   2739  O   LYS A 347     -22.570  35.919   6.708  1.00 25.06      A    O  
ATOM   2740  CB  LYS A 347     -24.272  38.791   6.602  1.00 28.62      A    C  
ATOM   2741  CG  LYS A 347     -25.292  37.832   6.014  1.00 34.61      A    C  
ATOM   2742  CD  LYS A 347     -26.528  38.571   5.508  1.00 37.12      A    C  
ATOM   2743  CE  LYS A 347     -27.654  37.602   5.160  1.00 42.87      A    C  
ATOM   2744  NZ  LYS A 347     -27.323  36.791   3.951  1.00 44.83      A    N1+
ATOM   2745  N   GLU A 348     -21.512  37.695   5.778  1.00 23.06      A    N  
ATOM   2746  CA  GLU A 348     -20.717  36.871   4.882  1.00 24.29      A    C  
ATOM   2747  C   GLU A 348     -19.726  35.988   5.655  1.00 26.46      A    C  
ATOM   2748  O   GLU A 348     -19.526  34.814   5.299  1.00 26.91      A    O  
ATOM   2749  CB  GLU A 348     -20.002  37.713   3.813  1.00 24.97      A    C  
ATOM   2750  CG  GLU A 348     -19.142  36.877   2.872  1.00 27.60      A    C  
ATOM   2751  CD  GLU A 348     -18.671  37.604   1.616  1.00 30.67      A    C  
ATOM   2752  OE1 GLU A 348     -19.111  38.747   1.348  1.00 28.49      A    O  
ATOM   2753  OE2 GLU A 348     -17.844  37.009   0.882  1.00 34.92      A    O1-
ATOM   2754  N   LEU A 349     -19.119  36.536   6.706  1.00 25.82      A    N  
ATOM   2755  CA  LEU A 349     -18.200  35.746   7.548  1.00 25.56      A    C  
ATOM   2756  C   LEU A 349     -18.946  34.607   8.237  1.00 25.23      A    C  
ATOM   2757  O   LEU A 349     -18.448  33.476   8.300  1.00 24.74      A    O  
ATOM   2758  CB  LEU A 349     -17.494  36.615   8.597  1.00 24.49      A    C  
ATOM   2759  CG  LEU A 349     -16.385  37.516   8.063  1.00 24.64      A    C  
ATOM   2760  CD1 LEU A 349     -15.854  38.409   9.167  1.00 25.03      A    C  
ATOM   2761  CD2 LEU A 349     -15.271  36.699   7.424  1.00 25.78      A    C  
ATOM   2762  N   LYS A 350     -20.134  34.912   8.747  1.00 28.33      A    N  
ATOM   2763  CA  LYS A 350     -20.976  33.908   9.382  1.00 31.24      A    C  
ATOM   2764  C   LYS A 350     -21.265  32.756   8.411  1.00 31.32      A    C  
ATOM   2765  O   LYS A 350     -21.100  31.584   8.755  1.00 29.35      A    O  
ATOM   2766  CB  LYS A 350     -22.295  34.521   9.856  1.00 36.16      A    C  
ATOM   2767  CG  LYS A 350     -23.258  33.490  10.429  1.00 44.51      A    C  
ATOM   2768  CD  LYS A 350     -24.680  34.001  10.626  1.00 50.59      A    C  
ATOM   2769  CE  LYS A 350     -25.630  32.819  10.810  1.00 56.55      A    C  
ATOM   2770  NZ  LYS A 350     -27.025  33.206  11.166  1.00 61.29      A    N1+
ATOM   2771  N   GLU A 351     -21.686  33.098   7.201  1.00 30.65      A    N  
ATOM   2772  CA  GLU A 351     -22.022  32.098   6.198  1.00 32.93      A    C  
ATOM   2773  C   GLU A 351     -20.838  31.193   5.907  1.00 30.10      A    C  
ATOM   2774  O   GLU A 351     -20.980  29.975   5.821  1.00 28.82      A    O  
ATOM   2775  CB  GLU A 351     -22.501  32.768   4.913  1.00 35.20      A    C  
ATOM   2776  CG  GLU A 351     -23.898  33.342   5.037  1.00 38.21      A    C  
ATOM   2777  CD  GLU A 351     -24.293  34.189   3.840  1.00 40.24      A    C  
ATOM   2778  OE1 GLU A 351     -23.503  34.298   2.878  1.00 41.01      A    O  
ATOM   2779  OE2 GLU A 351     -25.398  34.758   3.878  1.00 50.06      A    O1-
ATOM   2780  N   ILE A 352     -19.666  31.800   5.772  1.00 28.00      A    N  
ATOM   2781  CA  ILE A 352     -18.450  31.061   5.505  1.00 26.94      A    C  
ATOM   2782  C   ILE A 352     -18.040  30.200   6.699  1.00 28.39      A    C  
ATOM   2783  O   ILE A 352     -17.711  29.027   6.528  1.00 26.20      A    O  
ATOM   2784  CB  ILE A 352     -17.297  32.024   5.139  1.00 27.82      A    C  
ATOM   2785  CG1 ILE A 352     -17.597  32.708   3.795  1.00 27.81      A    C  
ATOM   2786  CG2 ILE A 352     -15.966  31.285   5.055  1.00 27.42      A    C  
ATOM   2787  CD1 ILE A 352     -16.707  33.897   3.491  1.00 28.78      A    C  
ATOM   2788  N   GLN A 353     -18.062  30.789   7.898  1.00 26.38      A    N  
ATOM   2789  CA  GLN A 353     -17.507  30.146   9.083  1.00 27.99      A    C  
ATOM   2790  C   GLN A 353     -18.362  28.986   9.590  1.00 32.39      A    C  
ATOM   2791  O   GLN A 353     -17.827  27.941   9.939  1.00 32.09      A    O  
ATOM   2792  CB  GLN A 353     -17.251  31.177  10.201  1.00 28.77      A    C  
ATOM   2793  CG  GLN A 353     -16.131  32.168   9.859  1.00 26.91      A    C  
ATOM   2794  CD  GLN A 353     -16.026  33.356  10.802  1.00 28.11      A    C  
ATOM   2795  NE2 GLN A 353     -14.820  33.926  10.899  1.00 31.47      A    N  
ATOM   2796  OE1 GLN A 353     -17.002  33.776  11.406  1.00 25.45      A    O  
ATOM   2797  N   TYR A 354     -19.679  29.159   9.605  1.00 34.94      A    N  
ATOM   2798  CA  TYR A 354     -20.570  28.106  10.087  1.00 37.67      A    C  
ATOM   2799  C   TYR A 354     -21.023  27.122   8.998  1.00 40.20      A    C  
ATOM   2800  O   TYR A 354     -21.988  26.389   9.193  1.00 42.10      A    O  
ATOM   2801  CB  TYR A 354     -21.767  28.708  10.832  1.00 35.98      A    C  
ATOM   2802  CG  TYR A 354     -21.383  29.409  12.126  1.00 36.16      A    C  
ATOM   2803  CD1 TYR A 354     -21.328  28.718  13.331  1.00 32.73      A    C  
ATOM   2804  CD2 TYR A 354     -21.068  30.763  12.135  1.00 35.43      A    C  
ATOM   2805  CE1 TYR A 354     -20.972  29.359  14.513  1.00 32.84      A    C  
ATOM   2806  CE2 TYR A 354     -20.713  31.415  13.302  1.00 35.35      A    C  
ATOM   2807  CZ  TYR A 354     -20.666  30.714  14.490  1.00 35.00      A    C  
ATOM   2808  OH  TYR A 354     -20.313  31.378  15.639  1.00 31.37      A    O  
ATOM   2809  N   GLY A 355     -20.329  27.104   7.864  1.00 43.63      A    N  
ATOM   2810  CA  GLY A 355     -20.563  26.097   6.826  1.00 49.36      A    C  
ATOM   2811  C   GLY A 355     -21.851  26.219   6.029  1.00 56.05      A    C  
ATOM   2812  O   GLY A 355     -22.231  25.277   5.323  1.00 56.92      A    O  
ATOM   2813  N   ILE A 356     -22.517  27.372   6.133  1.00 56.23      A    N  
ATOM   2814  CA  ILE A 356     -23.735  27.655   5.356  1.00 62.12      A    C  
ATOM   2815  C   ILE A 356     -23.362  27.736   3.876  1.00 61.17      A    C  
ATOM   2816  O   ILE A 356     -24.157  27.410   3.000  1.00 63.95      A    O  
ATOM   2817  CB  ILE A 356     -24.412  28.974   5.811  1.00 61.48      A    C  
ATOM   2818  CG1 ILE A 356     -24.925  28.840   7.258  1.00 62.40      A    C  
ATOM   2819  CG2 ILE A 356     -25.551  29.356   4.866  1.00 61.64      A    C  
ATOM   2820  CD1 ILE A 356     -25.333  30.147   7.918  1.00 62.52      A    C  
ATOM   2821  N   ARG A 357     -22.136  28.168   3.619  1.00 61.42      A    N  
ATOM   2822  CA  ARG A 357     -21.590  28.234   2.279  1.00 66.04      A    C  
ATOM   2823  C   ARG A 357     -20.183  27.646   2.306  1.00 66.63      A    C  
ATOM   2824  O   ARG A 357     -19.284  28.220   2.921  1.00 66.97      A    O  
ATOM   2825  CB  ARG A 357     -21.603  29.690   1.797  1.00 72.29      A    C  
ATOM   2826  CG  ARG A 357     -20.550  30.073   0.769  1.00 77.22      A    C  
ATOM   2827  CD  ARG A 357     -21.024  31.246  -0.077  1.00 81.50      A    C  
ATOM   2828  NE  ARG A 357     -19.922  32.104  -0.519  1.00 79.11      A    N  
ATOM   2829  CZ  ARG A 357     -19.670  33.329  -0.056  1.00 74.63      A    C  
ATOM   2830  NH1 ARG A 357     -20.445  33.890   0.872  1.00 76.26      A    N1+
ATOM   2831  NH2 ARG A 357     -18.635  34.009  -0.539  1.00 70.56      A    N  
ATOM   2832  N   ALA A 358     -20.014  26.487   1.662  1.00 62.24      A    N  
ATOM   2833  CA  ALA A 358     -18.708  25.824   1.547  1.00 58.61      A    C  
ATOM   2834  C   ALA A 358     -17.674  26.804   0.990  1.00 53.47      A    C  
ATOM   2835  O   ALA A 358     -17.996  27.645   0.133  1.00 48.77      A    O  
ATOM   2836  CB  ALA A 358     -18.806  24.586   0.662  1.00 57.65      A    C  
ATOM   2837  N   HIS A 359     -16.436  26.700   1.469  1.00 45.92      A    N  
ATOM   2838  CA  HIS A 359     -15.432  27.689   1.126  1.00 38.38      A    C  
ATOM   2839  C   HIS A 359     -14.004  27.216   1.379  1.00 33.53      A    C  
ATOM   2840  O   HIS A 359     -13.731  26.508   2.341  1.00 33.72      A    O  
ATOM   2841  CB  HIS A 359     -15.689  28.937   1.973  1.00 40.87      A    C  
ATOM   2842  CG  HIS A 359     -15.298  30.209   1.306  1.00 40.14      A    C  
ATOM   2843  CD2 HIS A 359     -16.052  31.200   0.782  1.00 38.80      A    C  
ATOM   2844  ND1 HIS A 359     -13.987  30.589   1.128  1.00 41.07      A    N  
ATOM   2845  CE1 HIS A 359     -13.948  31.753   0.507  1.00 40.50      A    C  
ATOM   2846  NE2 HIS A 359     -15.189  32.147   0.290  1.00 39.87      A    N  
ATOM   2847  N   GLU A 360     -13.099  27.660   0.518  1.00 30.20      A    N  
ATOM   2848  CA  GLU A 360     -11.670  27.369   0.619  1.00 34.02      A    C  
ATOM   2849  C   GLU A 360     -11.046  27.951   1.903  1.00 30.61      A    C  
ATOM   2850  O   GLU A 360      -9.965  27.526   2.307  1.00 29.36      A    O  
ATOM   2851  CB  GLU A 360     -10.930  27.936  -0.608  1.00 38.48      A    C  
ATOM   2852  CG  GLU A 360     -11.004  29.462  -0.707  1.00 45.95      A    C  
ATOM   2853  CD  GLU A 360     -10.423  30.031  -1.989  1.00 57.44      A    C  
ATOM   2854  OE1 GLU A 360      -9.665  29.319  -2.688  1.00 63.90      A    O  
ATOM   2855  OE2 GLU A 360     -10.720  31.214  -2.286  1.00 63.95      A    O1-
ATOM   2856  N   TRP A 361     -11.730  28.901   2.546  1.00 26.95      A    N  
ATOM   2857  CA  TRP A 361     -11.212  29.529   3.764  1.00 26.70      A    C  
ATOM   2858  C   TRP A 361     -11.343  28.654   4.997  1.00 27.08      A    C  
ATOM   2859  O   TRP A 361     -10.677  28.916   5.991  1.00 26.49      A    O  
ATOM   2860  CB  TRP A 361     -11.866  30.898   4.033  1.00 24.19      A    C  
ATOM   2861  CG  TRP A 361     -11.307  32.017   3.188  1.00 22.52      A    C  
ATOM   2862  CD1 TRP A 361     -10.243  31.952   2.329  1.00 22.27      A    C  
ATOM   2863  CD2 TRP A 361     -11.711  33.390   3.205  1.00 20.97      A    C  
ATOM   2864  CE2 TRP A 361     -10.887  34.075   2.303  1.00 21.80      A    C  
ATOM   2865  CE3 TRP A 361     -12.701  34.096   3.880  1.00 21.60      A    C  
ATOM   2866  NE1 TRP A 361     -10.001  33.172   1.787  1.00 22.31      A    N  
ATOM   2867  CZ2 TRP A 361     -11.009  35.436   2.069  1.00 23.12      A    C  
ATOM   2868  CZ3 TRP A 361     -12.830  35.438   3.640  1.00 22.45      A    C  
ATOM   2869  CH2 TRP A 361     -11.988  36.097   2.748  1.00 22.58      A    C  
ATOM   2870  N   MET A 362     -12.187  27.624   4.946  1.00 25.34      A    N  
ATOM   2871  CA  MET A 362     -12.447  26.785   6.113  1.00 25.54      A    C  
ATOM   2872  C   MET A 362     -11.702  25.458   6.040  1.00 28.72      A    C  
ATOM   2873  O   MET A 362     -11.662  24.820   4.993  1.00 29.91      A    O  
ATOM   2874  CB  MET A 362     -13.949  26.545   6.289  1.00 25.37      A    C  
ATOM   2875  CG  MET A 362     -14.766  27.824   6.339  1.00 27.40      A    C  
ATOM   2876  SD  MET A 362     -14.195  28.972   7.623  1.00 25.65      A    S  
ATOM   2877  CE  MET A 362     -14.590  28.090   9.124  1.00 26.51      A    C  
ATOM   2878  N   PHE A 363     -11.129  25.060   7.173  1.00 27.19      A    N  
ATOM   2879  CA  PHE A 363     -10.339  23.831   7.324  1.00 27.17      A    C  
ATOM   2880  C   PHE A 363     -11.164  22.898   8.196  1.00 26.69      A    C  
ATOM   2881  O   PHE A 363     -11.394  23.174   9.366  1.00 26.82      A    O  
ATOM   2882  CB  PHE A 363      -9.002  24.181   7.999  1.00 30.22      A    C  
ATOM   2883  CG  PHE A 363      -8.143  23.000   8.359  1.00 30.04      A    C  
ATOM   2884  CD1 PHE A 363      -7.250  22.464   7.445  1.00 33.13      A    C  
ATOM   2885  CD2 PHE A 363      -8.178  22.474   9.637  1.00 29.48      A    C  
ATOM   2886  CE1 PHE A 363      -6.441  21.397   7.787  1.00 33.25      A    C  
ATOM   2887  CE2 PHE A 363      -7.366  21.416   9.989  1.00 30.62      A    C  
ATOM   2888  CZ  PHE A 363      -6.501  20.874   9.066  1.00 30.46      A    C  
ATOM   2889  N   PRO A 364     -11.648  21.790   7.625  1.00 30.34      A    N  
ATOM   2890  CA  PRO A 364     -12.484  20.912   8.438  1.00 29.67      A    C  
ATOM   2891  C   PRO A 364     -11.680  20.140   9.478  1.00 29.60      A    C  
ATOM   2892  O   PRO A 364     -10.556  19.711   9.205  1.00 30.91      A    O  
ATOM   2893  CB  PRO A 364     -13.088  19.960   7.410  1.00 31.44      A    C  
ATOM   2894  CG  PRO A 364     -12.080  19.908   6.305  1.00 31.46      A    C  
ATOM   2895  CD  PRO A 364     -11.457  21.276   6.254  1.00 31.32      A    C  
ATOM   2896  N   VAL A 365     -12.252  19.985  10.661  1.00 29.25      A    N  
ATOM   2897  CA  VAL A 365     -11.633  19.182  11.701  1.00 33.06      A    C  
ATOM   2898  C   VAL A 365     -12.139  17.739  11.615  1.00 35.84      A    C  
ATOM   2899  O   VAL A 365     -11.356  16.782  11.533  1.00 36.05      A    O  
ATOM   2900  CB  VAL A 365     -11.925  19.776  13.082  1.00 34.36      A    C  
ATOM   2901  CG1 VAL A 365     -11.500  18.821  14.195  1.00 37.03      A    C  
ATOM   2902  CG2 VAL A 365     -11.218  21.117  13.212  1.00 33.35      A    C  
ATOM   2903  OXT VAL A 365     -13.347  17.515  11.632  1.00 36.31      A    O1-
TER   
HETATM 2904  O   HOH A 501       3.311  57.188  27.158  1.00 39.26      AA   O  
HETATM 2905  O   HOH A 502      -4.371  18.282   8.626  1.00 39.77      AA   O  
HETATM 2906  O   HOH A 503     -18.308  24.116  25.590  1.00 31.62      AA   O  
HETATM 2907  O   HOH A 504     -15.501  16.317  25.322  1.00 45.39      AA   O  
HETATM 2908  O   HOH A 505      -7.329  66.310   6.033  1.00 39.61      AA   O  
HETATM 2909  O   HOH A 506      21.248  26.208  34.194  1.00 40.45      AA   O  
HETATM 2910  O   HOH A 507      -8.633  45.959  24.389  1.00 39.57      AA   O  
HETATM 2911  O   HOH A 508       3.863  53.179   4.541  1.00 39.76      AA   O  
HETATM 2912  O   HOH A 509      -9.485  65.722  30.333  1.00 52.82      AA   O  
HETATM 2913  O   HOH A 510     -17.581  27.294   4.552  1.00 32.98      AA   O  
HETATM 2914  O   HOH A 511     -19.705  19.980  20.095  1.00 38.75      AA   O  
HETATM 2915  O   HOH A 512     -15.349  16.947  30.062  1.00 34.53      AA   O  
HETATM 2916  O   HOH A 513     -19.153  34.603  12.496  1.00 38.69      AA   O  
HETATM 2917  O   HOH A 514       8.264  56.356  12.555  1.00 27.54      AA   O  
HETATM 2918  O   HOH A 515     -21.817  56.905   0.764  1.00 37.00      AA   O  
HETATM 2919  O   HOH A 516      -0.591  27.463   3.172  1.00 48.30      AA   O  
HETATM 2920  O   HOH A 517      -4.604  47.908   9.135  1.00 16.29      AA   O  
HETATM 2921  O   HOH A 518     -16.832  34.680  26.056  1.00 31.47      AA   O  
HETATM 2922  O   HOH A 519       6.233  18.870  32.988  1.00 49.25      AA   O  
HETATM 2923  O   HOH A 520       0.983  34.095   4.815  1.00 32.65      AA   O  
HETATM 2924  O   HOH A 521      -5.280   8.228  30.752  1.00 36.83      AA   O  
HETATM 2925  O   HOH A 522     -19.873  52.718  24.880  1.00 28.93      AA   O  
HETATM 2926  O   HOH A 523       8.959  45.632  12.828  1.00 29.96      AA   O  
HETATM 2927  O   HOH A 524     -28.688  53.037  11.064  1.00 32.97      AA   O  
HETATM 2928  O   HOH A 525      11.300  42.660  11.906  1.00 46.70      AA   O  
HETATM 2929  O   HOH A 526     -22.892  52.751   5.638  1.00 21.11      AA   O  
HETATM 2930  O   HOH A 527       9.088  48.349  11.878  1.00 30.38      AA   O  
HETATM 2931  O   HOH A 528     -20.252  49.081  24.211  1.00 36.73      AA   O  
HETATM 2932  O   HOH A 529      -3.362  64.466  12.312  1.00 32.14      AA   O  
HETATM 2933  O   HOH A 530      -2.022  56.503  21.443  1.00 25.50      AA   O  
HETATM 2934  O   HOH A 531       6.934  44.460  27.156  1.00 26.33      AA   O  
HETATM 2935  O   HOH A 532      21.779  37.973  22.766  1.00 36.81      AA   O  
HETATM 2936  O   HOH A 533       0.794  67.329  14.005  1.00 48.27      AA   O  
HETATM 2937  O   HOH A 534     -14.780  22.201  36.032  1.00 62.28      AA   O  
HETATM 2938  O   HOH A 535     -12.289  10.419  37.455  1.00 50.61      AA   O  
HETATM 2939  O   HOH A 536     -16.260  19.750  36.794  1.00 54.55      AA   O  
HETATM 2940  O   HOH A 537     -12.880  14.860  13.117  1.00 55.57      AA   O  
HETATM 2941  O   HOH A 538     -15.648  53.985  -4.872  1.00 31.89      AA   O  
HETATM 2942  O   HOH A 539     -25.672  45.433   5.037  1.00 23.16      AA   O  
HETATM 2943  O   HOH A 540      -7.200  23.190  26.589  1.00 20.84      AA   O  
HETATM 2944  O   HOH A 541      -6.894  36.556  19.348  1.00 28.38      AA   O  
HETATM 2945  O   HOH A 542      -8.553  17.075  31.939  1.00 29.91      AA   O  
HETATM 2946  O   HOH A 543       6.467  47.821  15.515  1.00 18.94      AA   O  
HETATM 2947  O   HOH A 544      18.909  32.364  28.462  1.00 42.20      AA   O  
HETATM 2948  O   HOH A 545      19.637  24.774  37.801  1.00 28.74      AA   O  
HETATM 2949  O   HOH A 546      10.260  36.758  11.255  1.00 25.46      AA   O  
HETATM 2950  O   HOH A 547     -21.638  48.738  -1.436  1.00 38.64      AA   O  
HETATM 2951  O   HOH A 548       5.002  18.914  35.057  1.00 47.09      AA   O  
HETATM 2952  O   HOH A 549       3.973  58.396  18.073  1.00 47.76      AA   O  
HETATM 2953  O   HOH A 550      -3.202  63.825   7.154  1.00 34.65      AA   O  
HETATM 2954  O   HOH A 551       0.730  14.020  31.846  1.00 26.33      AA   O  
HETATM 2955  O   HOH A 552      -5.456  36.620   1.264  1.00 34.90      AA   O  
HETATM 2956  O   HOH A 553       7.526  38.699  23.921  1.00 18.72      AA   O  
HETATM 2957  O   HOH A 554     -16.070  18.220  12.821  1.00 39.38      AA   O  
HETATM 2958  O   HOH A 555       3.581  39.142  11.513  1.00 32.13      AA   O  
HETATM 2959  O   HOH A 556     -20.454  43.086  -6.077  1.00 36.54      AA   O  
HETATM 2960  O   HOH A 557     -25.122  60.339  13.843  1.00 49.86      AA   O  
HETATM 2961  O   HOH A 558     -19.731  59.138  -1.773  1.00 48.82      AA   O  
HETATM 2962  O   HOH A 559     -18.375  25.276  10.650  1.00 26.05      AA   O  
HETATM 2963  O   HOH A 560       9.060  48.136   8.875  1.00 47.16      AA   O  
HETATM 2964  O   HOH A 561     -17.224  33.453  19.294  1.00 31.26      AA   O  
HETATM 2965  O   HOH A 562      -7.939  32.620  11.820  1.00 23.05      AA   O  
HETATM 2966  O   HOH A 563     -12.991  16.268  26.185  1.00 36.45      AA   O  
HETATM 2967  O   HOH A 564      -6.486  35.123  13.650  1.00 21.10      AA   O  
HETATM 2968  O   HOH A 565      -4.921  56.566  22.882  1.00 21.58      AA   O  
HETATM 2969  O   HOH A 566      -4.509  47.019  -0.710  1.00 32.20      AA   O  
HETATM 2970  O   HOH A 567      -3.912  45.290  24.646  1.00 25.29      AA   O  
HETATM 2971  O   HOH A 568      -9.352  52.212  35.603  1.00 36.13      AA   O  
HETATM 2972  O   HOH A 569       5.750  31.969   8.047  1.00 30.31      AA   O  
HETATM 2973  O   HOH A 570     -19.880  58.858   2.596  1.00 37.31      AA   O  
HETATM 2974  O   HOH A 571      19.411  17.456  26.030  1.00 60.23      AA   O  
HETATM 2975  O   HOH A 572      -5.024  48.289  11.924  1.00 13.00      AA   O  
HETATM 2976  O   HOH A 573      -7.480  13.139  17.424  1.00 33.16      AA   O  
HETATM 2977  O   HOH A 574     -22.482  55.251  15.894  1.00 19.10      AA   O  
HETATM 2978  O   HOH A 575     -17.200  57.068  -4.951  1.00 33.83      AA   O  
HETATM 2979  O   HOH A 576     -20.330  62.623  13.756  1.00 40.54      AA   O  
HETATM 2980  O   HOH A 577      21.330  29.643  25.048  1.00 45.63      AA   O  
HETATM 2981  O   HOH A 578     -21.455  40.055   0.966  1.00 28.16      AA   O  
HETATM 2982  O   HOH A 579       5.427  46.947  20.099  1.00 20.35      AA   O  
HETATM 2983  O   HOH A 580      15.880  28.564  19.497  1.00 30.56      AA   O  
HETATM 2984  O   HOH A 581      15.664  33.349  13.796  1.00 25.58      AA   O  
HETATM 2985  O   HOH A 582       2.853  13.589  10.310  1.00 29.22      AA   O  
HETATM 2986  O   HOH A 583     -21.367  58.503  20.639  1.00 31.19      AA   O  
HETATM 2987  O   HOH A 584     -28.942  57.592  16.435  1.00 29.92      AA   O  
HETATM 2988  O   HOH A 585     -24.493  26.335  10.587  1.00 45.87      AA   O  
HETATM 2989  O   HOH A 586      -2.836  55.052  10.012  1.00 22.61      AA   O  
HETATM 2990  O   HOH A 587      -0.255  45.574  21.525  1.00 21.04      AA   O  
HETATM 2991  O   HOH A 588      -8.989  18.940   7.114  1.00 43.04      AA   O  
HETATM 2992  O   HOH A 589     -18.527  56.580  29.708  1.00 36.68      AA   O  
HETATM 2993  O   HOH A 590      -5.314  64.244   3.397  1.00 31.43      AA   O  
HETATM 2994  O   HOH A 591     -11.437  26.015  32.992  1.00 41.53      AA   O  
HETATM 2995  O   HOH A 592     -10.697  61.541   4.045  1.00 24.59      AA   O  
HETATM 2996  O   HOH A 593     -13.748  23.752   3.588  1.00 43.85      AA   O  
HETATM 2997  O   HOH A 594      -4.716  53.056  36.466  1.00 50.72      AA   O  
HETATM 2998  O   HOH A 595      10.572  22.917  31.750  1.00 41.36      AA   O  
HETATM 2999  O   HOH A 596      -2.089  39.866   5.826  1.00 22.22      AA   O  
HETATM 3000  O   HOH A 597      -3.422  41.427   7.608  1.00 13.90      AA   O  
HETATM 3001  O   HOH A 598      15.035  24.407  31.144  1.00 49.51      AA   O  
HETATM 3002  O   HOH A 599       2.991  46.256   9.962  1.00 18.53      AA   O  
HETATM 3003  O   HOH A 600       9.776  14.955  17.028  1.00 41.96      AA   O  
HETATM 3004  O   HOH A 601       0.205  47.044   3.410  1.00 22.58      AA   O  
HETATM 3005  O   HOH A 602      -7.869  41.765  11.975  1.00 14.17      AA   O  
HETATM 3006  O   HOH A 603     -23.373  37.034   2.749  1.00 51.34      AA   O  
HETATM 3007  O   HOH A 604     -18.264  54.391  27.029  1.00 34.01      AA   O  
HETATM 3008  O   HOH A 605      -2.634  12.674  12.990  1.00 45.98      AA   O  
HETATM 3009  O   HOH A 606     -15.581  59.380  28.145  1.00 27.87      AA   O  
HETATM 3010  O   HOH A 607      11.982  44.198  14.239  1.00 26.75      AA   O  
HETATM 3011  O   HOH A 608      16.460  33.838  31.534  1.00 25.91      AA   O  
HETATM 3012  O   HOH A 609       0.581  60.387  17.799  1.00 31.38      AA   O  
HETATM 3013  O   HOH A 610       3.502  54.941   9.522  1.00 34.05      AA   O  
HETATM 3014  O   HOH A 611     -19.397  27.213  17.174  1.00 26.66      AA   O  
HETATM 3015  O   HOH A 612      -8.952  68.206  23.351  1.00 41.17      AA   O  
HETATM 3016  O   HOH A 613     -13.099  46.838  -4.679  1.00 30.67      AA   O  
HETATM 3017  O   HOH A 614      12.387  25.135  32.527  1.00 37.19      AA   O  
HETATM 3018  O   HOH A 615       3.013  47.779  23.511  1.00 18.68      AA   O  
HETATM 3019  O   HOH A 616     -13.835  28.762  -1.901  1.00 36.12      AA   O  
HETATM 3020  O   HOH A 617     -25.031  40.721   9.683  1.00 30.10      AA   O  
HETATM 3021  O   HOH A 618      -7.935  48.663  24.506  1.00 21.39      AA   O  
HETATM 3022  O   HOH A 619      12.049  54.049  13.041  1.00 28.26      AA   O  
HETATM 3023  O   HOH A 620     -10.667  64.100   5.564  1.00 29.37      AA   O  
HETATM 3024  O   HOH A 621      -2.710  50.407  38.217  1.00 38.70      AA   O  
HETATM 3025  O   HOH A 622     -23.416  25.560  22.529  1.00 53.54      AA   O  
HETATM 3026  O   HOH A 623     -19.526  41.373  25.120  1.00 56.24      AA   O  
HETATM 3027  O   HOH A 624       3.387  20.334  31.363  1.00 44.27      AA   O  
HETATM 3028  O   HOH A 625      12.548  18.455  26.270  1.00 52.17      AA   O  
HETATM 3029  O   HOH A 626       4.369  45.161   4.054  1.00 41.77      AA   O  
HETATM 3030  O   HOH A 627      -0.325  53.993  10.655  1.00 21.94      AA   O  
HETATM 3031  O   HOH A 628      15.172  38.452  18.883  1.00 16.68      AA   O  
HETATM 3032  O   HOH A 629      -5.902  36.452  16.829  1.00 23.47      AA   O  
HETATM 3033  O   HOH A 630       8.088  51.445   7.591  1.00 32.55      AA   O  
HETATM 3034  O   HOH A 631     -16.581  38.257  -1.259  1.00 32.74      AA   O  
HETATM 3035  O   HOH A 632     -10.151  32.315  13.535  1.00 29.75      AA   O  
HETATM 3036  O   HOH A 633      21.557  26.024  29.653  1.00 53.60      AA   O  
HETATM 3037  O   HOH A 634      -6.504  58.095   5.045  1.00 23.33      AA   O  
HETATM 3038  O   HOH A 635     -18.815  64.773  17.355  1.00 33.87      AA   O  
HETATM 3039  O   HOH A 636       0.500  53.567  19.242  1.00 19.10      AA   O  
HETATM 3040  O   HOH A 637      22.243  34.098  20.795  1.00 42.21      AA   O  
HETATM 3041  O   HOH A 638     -15.545  22.559   5.539  1.00 51.12      AA   O  
HETATM 3042  O   HOH A 639      -2.323  43.473   3.667  1.00 21.28      AA   O  
HETATM 3043  O   HOH A 640      -6.420  47.201  32.156  1.00 32.16      AA   O  
HETATM 3044  O   HOH A 641       4.913  34.285   6.328  1.00 36.86      AA   O  
HETATM 3045  O   HOH A 642      -1.550  20.497  36.856  1.00 44.80      AA   O  
HETATM 3046  O   HOH A 643      -8.607  40.492  26.799  1.00 43.76      AA   O  
HETATM 3047  O   HOH A 644     -23.164  39.849   3.206  1.00 36.36      AA   O  
HETATM 3048  O   HOH A 645       7.603  13.902  15.871  1.00 31.78      AA   O  
HETATM 3049  O   HOH A 646      -3.230  59.387   4.546  1.00 24.39      AA   O  
HETATM 3050  O   HOH A 647      -0.814  30.344   3.698  1.00 38.29      AA   O  
HETATM 3051  O   HOH A 648       2.364  34.606  16.500  1.00 19.26      AA   O  
HETATM 3052  O   HOH A 649      19.914  27.259  19.936  1.00 37.59      AA   O  
HETATM 3053  O   HOH A 650      11.342  39.790  33.099  1.00 17.77      AA   O  
HETATM 3054  O   HOH A 651     -11.348  69.996  11.047  1.00 53.26      AA   O  
HETATM 3055  O   HOH A 652     -22.675  50.914  23.088  1.00 43.47      AA   O  
HETATM 3056  O   HOH A 653       7.864  16.795  23.257  1.00 23.50      AA   O  
HETATM 3057  O   HOH A 654      14.996  30.693  14.841  1.00 36.21      AA   O  
HETATM 3058  O   HOH A 655       0.266  50.301  16.669  1.00 22.25      AA   O  
HETATM 3059  O   HOH A 656       1.190  58.678  19.671  1.00 27.42      AA   O  
HETATM 3060  O   HOH A 657       0.310  12.990   9.784  1.00 36.25      AA   O  
HETATM 3061  O   HOH A 658      -6.860  17.961  33.867  1.00 49.85      AA   O  
HETATM 3062  O   HOH A 659     -24.287  25.967  14.401  1.00 48.01      AA   O  
HETATM 3063  O   HOH A 660      -7.978  26.231   0.764  1.00 56.74      AA   O  
HETATM 3064  O   HOH A 661     -23.079  33.249  24.141  1.00 43.39      AA   O  
HETATM 3065  O   HOH A 662     -13.748  31.025  27.840  1.00 38.44      AA   O  
HETATM 3066  O   HOH A 663      11.014  23.477  10.871  1.00 38.72      AA   O  
HETATM 3067  O   HOH A 664     -18.388  53.234  -5.255  1.00 39.69      AA   O  
HETATM 3068  O   HOH A 665     -15.717  52.517  30.023  1.00 39.30      AA   O  
HETATM 3069  O   HOH A 666     -12.183  12.305  23.073  1.00 47.17      AA   O  
HETATM 3070  O   HOH A 667      -9.137  68.516  10.337  1.00 40.94      AA   O  
HETATM 3071  O   HOH A 668     -18.668  12.803  20.952  1.00 36.76      AA   O  
HETATM 3072  O   HOH A 669     -20.971  17.308  20.997  1.00 54.40      AA   O  
HETATM 3073  O   HOH A 670     -15.962  67.586  23.519  1.00 38.00      AA   O  
HETATM 3074  O   HOH A 671      -7.675  29.280   1.871  1.00 40.36      AA   O  
HETATM 3075  O   HOH A 672      -1.961  56.074  33.408  1.00 60.49      AA   O  
HETATM 3076  O   HOH A 673     -19.234  36.261  18.522  1.00 39.19      AA   O  
HETATM 3077  O   HOH A 674      13.930  16.733  22.264  1.00 41.64      AA   O  
HETATM 3078  O   HOH A 675       1.742  53.975  25.909  1.00 31.12      AA   O  
HETATM 3079  O   HOH A 676      -9.635  21.675  32.053  1.00 45.63      AA   O  
HETATM 3080  O   HOH A 677     -13.874  47.533  28.019  1.00 39.46      AA   O  
HETATM 3081  O   HOH A 678      24.060  36.845  26.871  1.00 56.35      AA   O  
HETATM 3082  O   HOH A 679      -9.821  24.671   2.243  1.00 49.59      AA   O  
HETATM 3083  O   HOH A 680     -14.968  15.534  22.971  1.00 31.08      AA   O  
HETATM 3084  O   HOH A 681     -10.890  46.655  30.517  1.00 43.46      AA   O  
HETATM 3085  O   HOH A 682      13.469  45.632  17.343  1.00 41.81      AA   O  
HETATM 3086  O   HOH A 683      -6.559  66.544  28.128  1.00 52.90      AA   O  
HETATM 3087  O   HOH A 684     -16.268  46.835  -2.757  1.00 23.66      AA   O  
HETATM 3088  O   HOH A 685     -16.908  10.063  18.030  1.00 37.28      AA   O  
HETATM 3089  O   HOH A 686     -24.257  44.564  -3.885  1.00 47.01      AA   O  
HETATM 3090  O   HOH A 687       0.649  51.882   9.215  1.00 23.61      AA   O  
HETATM 3091  O   HOH A 688     -19.421  61.847   8.899  1.00 30.86      AA   O  
HETATM 3092  O   HOH A 689      11.515  23.031  27.146  1.00 30.09      AA   O  
HETATM 3093  O   HOH A 690       4.414  59.823  24.591  1.00 39.85      AA   O  
HETATM 3094  O   HOH A 691      -3.747  49.721  -1.066  1.00 20.60      AA   O  
HETATM 3095  O   HOH A 692      -5.244  32.200   2.091  1.00 47.20      AA   O  
HETATM 3096  O   HOH A 693      -4.242  10.688  32.462  1.00 41.53      AA   O  
HETATM 3097  O   HOH A 694      13.760  23.642  13.976  1.00 44.57      AA   O  
HETATM 3098  O   HOH A 695      19.026  23.219  21.048  1.00 49.31      AA   O  
HETATM 3099  O   HOH A 696       6.349  25.102   7.528  1.00 33.99      AA   O  
HETATM 3100  O   HOH A 697     -20.383  63.308  11.139  1.00 35.08      AA   O  
HETATM 3101  O   HOH A 698      -2.964  45.997  22.045  1.00 26.86      AA   O  
HETATM 3102  O   HOH A 699       1.886  52.483  17.104  1.00 18.73      AA   O  
HETATM 3103  O   HOH A 700      16.629  14.279  27.525  1.00 53.26      AA   O  
HETATM 3104  O   HOH A 701      -7.332  67.975   1.550  1.00 56.48      AA   O  
HETATM 3105  O   HOH A 702      -4.003  23.767  35.816  1.00 52.36      AA   O  
HETATM 3106  O   HOH A 703     -23.424  59.215   5.909  1.00 44.11      AA   O  
HETATM 3107  O   HOH A 704      -4.776   7.664  26.757  1.00 35.92      AA   O  
HETATM 3108  O   HOH A 705       9.384  43.806  10.512  1.00 41.02      AA   O  
HETATM 3109  O   HOH A 706     -15.016  52.813  32.512  1.00 58.07      AA   O  
HETATM 3110  O   HOH A 707     -11.247  42.712  21.829  1.00 46.35      AA   O  
HETATM 3111  O   HOH A 708     -18.249  17.562  15.776  1.00 51.16      AA   O  
HETATM 3112  O   HOH A 709      17.326  31.815  26.244  1.00 33.61      AA   O  
HETATM 3113  O   HOH A 710      -7.931  11.658  13.043  1.00 47.11      AA   O  
HETATM 3114  O   HOH A 711      -3.986  21.983   4.742  1.00 33.54      AA   O  
HETATM 3115  O   HOH A 712      -2.239  19.932   7.931  1.00 37.78      AA   O  
HETATM 3116  O   HOH A 713      -0.507  26.918  -0.061  1.00 55.50      AA   O  
HETATM 3117  O   HOH A 714      -9.560  44.989  21.707  1.00 25.97      AA   O  
HETATM 3118  O   HOH A 715      -5.209  68.107  19.911  1.00 48.94      AA   O  
HETATM 3119  O   HOH A 716      -0.066  55.928   3.812  1.00 24.70      AA   O  
HETATM 3120  O   HOH A 717       3.876  17.906  30.372  1.00 33.00      AA   O  
HETATM 3121  O   HOH A 718     -12.224  38.070  29.470  1.00 47.59      AA   O  
HETATM 3122  O   HOH A 719     -13.406  23.769  32.532  1.00 40.47      AA   O  
HETATM 3123  O   HOH A 720       1.410  15.034  34.252  1.00 50.11      AA   O  
HETATM 3124  O   HOH A 721       4.833  44.409   8.820  1.00 30.36      AA   O  
HETATM 3125  O   HOH A 722       4.788  50.407  24.703  1.00 29.77      AA   O  
HETATM 3126  O   HOH A 723       1.479  43.142  18.622  1.00 18.40      AA   O  
HETATM 3127  O   HOH A 724       4.469  23.214   6.009  1.00 55.26      AA   O  
HETATM 3128  O   HOH A 725     -18.400  64.227  15.235  1.00 47.44      AA   O  
HETATM 3129  O   HOH A 726       7.570  47.936  18.721  1.00 19.75      AA   O  
HETATM 3130  O   HOH A 727      19.378  21.891  25.175  1.00 61.60      AA   O  
HETATM 3131  O   HOH A 728     -16.726  35.442  16.637  1.00 38.23      AA   O  
HETATM 3132  O   HOH A 729      -1.809   7.643  21.016  1.00 53.90      AA   O  
HETATM 3133  O   HOH A 730     -18.993  34.060  15.713  1.00 49.18      AA   O  
HETATM 3134  O   HOH A 731       1.064  27.313   6.009  1.00 50.82      AA   O  
HETATM 3135  O   HOH A 732     -14.751  64.639  -0.751  1.00 44.59      AA   O  
HETATM 3136  O   HOH A 733       5.601  14.048   7.550  1.00 51.55      AA   O  
HETATM 3137  O   HOH A 734     -23.113  53.039  -1.053  1.00 51.44      AA   O  
HETATM 3138  O   HOH A 735     -16.513  37.263  27.007  1.00 51.16      AA   O  
HETATM 3139  O   HOH A 736     -15.142  46.111 -10.043  1.00 47.13      AA   O  
HETATM 3140  O   HOH A 737     -19.510  37.482  11.773  1.00 52.06      AA   O  
HETATM 3141  O   HOH A 738     -14.155  71.061   6.963  1.00 53.05      AA   O  
HETATM 3142  O   HOH A 739     -12.886  61.801  30.473  1.00 52.44      AA   O  
HETATM 3143  O   HOH A 740       0.308  35.187   7.298  1.00 55.24      AA   O  
HETATM 3144  O   HOH A 741     -16.633  40.529  25.040  1.00 54.92      AA   O  
HETATM 3145  O   HOH A 742       7.544  43.278  22.598  1.00 32.20      AA   O  
HETATM 3146  O   HOH A 743      -9.343  35.060  12.314  1.00 29.22      AA   O  
HETATM 3147  O   HOH A 744      18.175  13.701  17.664  1.00 62.48      AA   O  
HETATM 3148  O   HOH A 745       9.363  38.583   9.374  1.00 49.24      AA   O  
HETATM 3149  O   HOH A 746      -4.125   6.698  23.460  1.00 51.16      AA   O  
HETATM 3150  O   HOH A 747      11.910  15.910  14.945  1.00 56.09      AA   O  
HETATM 3151  O   HOH A 748     -12.068  69.693  29.281  1.00 38.35      AA   O  
HETATM 3152  O   HOH A 749      17.155  22.320  33.832  1.00 48.59      AA   O  
HETATM 3153  O   HOH A 750      10.881  17.326  29.968  1.00 43.48      AA   O  
HETATM 3154  O   HOH A 751     -20.538  36.511  -0.744  1.00 51.55      AA   O  
HETATM 3155  O   HOH A 752      -6.496  31.045   3.667  1.00 23.80      AA   O  
HETATM 3156  O   HOH A 753      -9.559  39.681  -3.331  1.00 44.93      AA   O  
HETATM 3157  O   HOH A 754      -5.691  12.836  34.374  1.00 39.71      AA   O  
HETATM 3158  O   HOH A 755      -9.880  41.472  23.436  1.00 48.30      AA   O  
HETATM 3159  O   HOH A 756      -5.675  47.021  -5.742  1.00 43.57      AA   O  
HETATM 3160  O   HOH A 757     -11.877  34.427  13.090  1.00 33.06      AA   O  
HETATM 3161  O   HOH A 758      -5.717  69.255  26.122  1.00 52.65      AA   O  
HETATM 3162  O   HOH A 759       1.975  51.034  26.249  1.00 39.43      AA   O  
HETATM 3163  O   HOH A 760      -4.607  43.283   0.620  1.00 37.22      AA   O  
HETATM 3164  O   HOH A 761       5.285  40.779  10.295  1.00 46.32      AA   O  
HETATM 3165  O   HOH A 762     -19.504  39.354  13.566  1.00 54.40      AA   O  
HETATM 3166  O   HOH A 763      -0.899   9.573  16.277  1.00 48.20      AA   O  
HETATM 3167  O   HOH A 764     -28.597  29.988  19.636  1.00 46.61      AA   O  
HETATM 3168  O   HOH A 765     -15.104  47.116  24.971  1.00 43.27      AA   O  
HETATM 3169  O   HOH A 766      -2.282  23.245   2.709  1.00 53.61      AA   O  
HETATM 3170  O   HOH A 767      -4.479  13.520   8.422  1.00 59.01      AA   O  
HETATM 3171  O   HOH A 768     -23.262  60.218   8.746  1.00 40.07      AA   O  
HETATM 3172  O   HOH A 769      -5.273  46.098  27.218  1.00 46.92      AA   O  
HETATM 3173  O   HOH A 770      15.179  26.257  14.247  1.00 43.64      AA   O  
HETATM 3174  O   HOH A 771      22.061  22.983  25.267  1.00 50.46      AA   O  
HETATM 3175  O   HOH A 772       4.398  31.027   3.545  1.00 55.45      AA   O  
HETATM 3176  O   HOH A 773     -17.202  15.679  35.387  1.00 50.91      AA   O  
HETATM 3177  O   HOH A 774     -15.998  12.660  21.856  1.00 46.97      AA   O  
HETATM 3178  O   HOH A 775     -16.643  24.937   4.192  1.00 35.45      AA   O  
HETATM 3179  O   HOH A 776     -25.255  45.999   2.190  1.00 51.51      AA   O  
HETATM 3180  O   HOH A 777     -29.754  48.551   9.296  1.00 40.25      AA   O  
HETATM 3181  O   HOH A 778      -7.841  67.654  20.859  1.00 42.40      AA   O  
HETATM 3182  O   HOH A 779      -4.517  66.212  14.899  1.00 41.58      AA   O  
HETATM 3183  O   HOH A 780       1.145  20.736  38.736  1.00 54.54      AA   O  
HETATM 3184  O   HOH A 781     -27.799  53.353   6.327  1.00 45.79      AA   O  
HETATM 3185  O   HOH A 782     -28.370  39.668   2.573  1.00 61.26      AA   O  
HETATM 3186  O   HOH A 783     -17.393  32.846  33.545  1.00 47.52      AA   O  
HETATM 3187  O   HOH A 784     -19.771  47.453  -9.115  1.00 55.13      AA   O  
HETATM 3188  O   HOH A 785     -25.961  42.663   5.254  1.00 35.57      AA   O  
HETATM 3189  O   HOH A 786       7.337  40.725   8.944  1.00 47.04      AA   O  
HETATM 3190  O   HOH A 787       2.572  39.924   6.802  1.00 48.52      AA   O  
HETATM 3191  O   HOH A 788     -21.260  39.377  -1.859  1.00 41.59      AA   O  
HETATM 3192  O   HOH A 789     -17.808  42.275  -9.620  1.00 54.94      AA   O  
HETATM 3193  O   HOH A 790      -7.036  14.897   8.051  1.00 56.20      AA   O  
HETATM 3194  O   HOH A 791       3.056  65.380  17.589  1.00 57.79      AA   O  
HETATM 3195  O   HOH A 792      12.680  37.723  11.854  1.00 27.60      AA   O  
HETATM 3196  O   HOH A 793      -5.196  47.957  24.483  1.00 35.68      AA   O  
HETATM 3197  O   HOH A 794      22.226  28.376  20.845  1.00 49.95      AA   O  
HETATM 3198  O   HOH A 795       7.134  46.940  24.188  1.00 39.42      AA   O  
HETATM 3199  O   HOH A 796      -8.795  68.947  18.391  1.00 49.85      AA   O  
HETATM 3200  O   HOH A 797       2.274   6.639  19.143  1.00 51.22      AA   O  
HETATM 3201  O   HOH A 798       6.262  59.562  16.945  1.00 59.80      AA   O  
HETATM 3202  O   HOH A 799       1.388  67.396  18.698  1.00 48.77      AA   O  
HETATM 3203  O   HOH A 800      -2.365  38.918   0.922  1.00 55.94      AA   O  
HETATM 3204  O   HOH A 801     -24.192  29.008  15.002  1.00 53.54      AA   O  
HETATM 3205  O   HOH A 802      17.257  22.667  38.455  1.00 49.85      AA   O  
HETATM 3206  O   HOH A 803      -5.001  10.273  12.516  1.00 48.16      AA   O  
HETATM 3207  O   HOH A 804      15.637  44.449  13.880  1.00 41.65      AA   O  
HETATM 3208  O   HOH A 805      -9.972  16.293   7.977  1.00 52.61      AA   O  
HETATM 3209  O   HOH A 806      16.460  27.582  16.832  1.00 35.44      AA   O  
HETATM 3210  O   HOH A 807      -5.989  15.370  34.895  1.00 32.38      AA   O  
HETATM 3211  O   HOH A 808       8.370  29.270   5.814  1.00 46.42      AA   O  
HETATM 3212  O   HOH A 809      13.298  40.404  11.178  1.00 41.77      AA   O  
HETATM 3213  O   HOH A 810     -10.631  44.998  26.310  1.00 51.92      AA   O  
HETATM 3214  O   HOH A 811     -19.275  58.362  -4.246  1.00 51.50      AA   O  
HETATM 3215  O   HOH A 812     -12.056  53.096  36.349  1.00 45.97      AA   O  
HETATM 3216  O   HOH A 813     -25.340  43.537   0.820  1.00 51.48      AA   O  
HETATM 3217  O   HOH A 814      -2.612  36.960   2.981  1.00 43.47      AA   O  
HETATM 3218  O   HOH A 815     -21.137  14.224  19.082  1.00 47.57      AA   O  
HETATM 3219  O   HOH A 816       7.589  58.601  13.836  1.00 45.01      AA   O  
HETATM 3220  O   HOH A 817      -9.089  22.433   3.643  1.00 45.30      AA   O  
HETATM 3221  O   HOH A 818       9.990  22.035   8.880  1.00 48.38      AA   O  
HETATM 3222  O   HOH A 819     -18.317  22.889   3.680  1.00 41.56      AA   O  
HETATM 3223  O   HOH A 820     -24.814  41.538  -0.780  1.00 45.47      AA   O  
HETATM 3224  O   HOH A 821       3.649  56.851   7.289  1.00 50.81      AA   O  
HETATM 3225  O   HOH A 822      10.725  18.452  32.744  1.00 49.85      AA   O  
HETATM 3226  O   HOH A 823     -28.996  46.961   3.147  1.00 58.20      AA   O  
HETATM 3227  O   HOH A 824     -25.404  38.106  10.243  1.00 47.92      AA   O  
HETATM 3228  O   HOH A 825       5.494  56.087   9.878  1.00 45.42      AA   O  
HETATM 3229  O   HOH A 826     -28.603  50.759   5.795  1.00 58.31      AA   O  
HETATM 3230  O   HOH A 827      -6.474  17.698   7.275  1.00 35.60      AA   O  
HETATM 3231  O   HOH A 828       8.721  32.310   8.585  1.00 39.22      AA   O  
HETATM 3232  O   HOH A 829     -24.955  30.947  13.503  1.00 62.17      AA   O  
HETATM 3233  O   HOH A 830     -27.936  48.583   7.105  1.00 42.70      AA   O  
HETATM 3234  O   HOH A 831       6.020  59.089  11.646  1.00 55.68      AA   O  
HETATM 3235  O   HOH A 832       6.646  17.122  36.257  1.00 61.72      AA   O  
HETATM 3236  O   HOH A 833      -0.109  42.086   2.917  1.00 40.98      AA   O  
HETATM 3237  O   HOH A 834      -8.810   7.427  37.550  1.00 53.25      AA   O  
HETATM 3238  O   HOH A 835      22.714  25.582  32.105  1.00 50.96      AA   O  
HETATM 3239  O   HOH A 836     -16.519  19.823   5.412  1.00 50.52      AA   O  
HETATM 3240  O   HOH A 837     -18.901  37.589  -2.951  1.00 43.52      AA   O  
HETATM 3241  O   HOH A 838      -9.855  11.132  18.912  1.00 49.20      AA   O  
HETATM 3242  O   HOH A 839      -4.464  65.587   5.518  1.00 29.77      AA   O  
HETATM 3243  O   HOH A 840     -24.376  40.302  -2.699  1.00 49.80      AA   O  
HETATM 3244  O   HOH A 841     -14.112  53.679  -7.201  1.00 42.55      AA   O  
HETATM 3245  O   HOH A 842      23.966  29.778  24.315  1.00 53.09      AA   O  
HETATM 3246  O   HOH A 843      13.271  52.772  11.091  1.00 49.08      AA   O  
HETATM 3247  O   HOH A 844      12.146  39.570   8.497  1.00 49.03      AA   O  
HETATM 3248  O   HOH A 845     -20.541  25.615  26.098  1.00 58.89      AA   O  
HETATM 3249  O   HOH A 846      14.774  36.419  10.799  1.00 35.47      AA   O  
HETATM 3250  O   HOH A 847     -27.516  41.895   7.438  1.00 54.22      AA   O  
HETATM 3251  O   HOH A 848      13.681  13.944  21.784  1.00 45.70      AA   O  
HETATM 3252  O   HOH A 849       8.437  17.998  38.209  1.00 56.82      AA   O  
HETATM 3253  O   HOH A 850     -25.655  46.669  -2.393  1.00 53.05      AA   O  
HETATM 3254  O   HOH A 851      -1.457  66.177  10.386  1.00 41.20      AA   O  
HETATM 3255  O   HOH A 852     -20.638  40.551  -5.384  1.00 53.05      AA   O  
HETATM 3256  O   HOH A 853       2.514  55.585   4.352  1.00 35.38      AA   O  
HETATM 3257  O   HOH A 854     -15.270  17.197  15.539  1.00 53.96      AA   O  
HETATM 3258  O   HOH A 855       7.399  54.222   7.882  1.00 48.42      AA   O  
HETATM 3259  O   HOH A 856      10.176  34.871   9.040  1.00 49.30      AA   O  
HETATM 3260  O   HOH A 857       1.817  44.858   2.786  1.00 37.31      AA   O  
HETATM 3261  O   HOH A 858       0.696  40.252   4.968  1.00 32.24      AA   O  
HETATM 3262  O   HOH A 859     -21.385  53.757  -5.062  1.00 51.51      AA   O  
HETATM 3263  O   HOH A 860      -6.437  44.400  25.286  1.00 37.71      AA   O  
HETATM 3264  O   HOH A 861      -6.989  68.861  12.601  1.00 63.41      AA   O  
HETATM 3265  O   HOH A 862       1.303  29.582   1.398  1.00 57.86      AA   O  
HETATM 3266  O   HOH A 863      -9.579  49.231  35.398  1.00 52.42      AA   O  
HETATM 3267  O   HOH A 864     -17.480  66.479  14.780  1.00 47.42      AA   O  
HETATM 3268  O   HOH A 865       7.475  35.657   5.731  1.00 45.69      AA   O  
HETATM 3269  O   HOH A 866     -21.142  36.919  16.158  1.00 50.62      AA   O  
HETATM 3270  O   HOH A 867      13.157  45.314  11.697  1.00 49.71      AA   O  
HETATM 3271  O   HOH A 868     -28.009  46.314   5.801  1.00 37.77      AA   O  
HETATM 3272  O   HOH A 869      -8.702  10.961  40.283  1.00 50.41      AA   O  
HETATM 3273  O   HOH A 870     -15.861  48.865  29.791  1.00 43.97      AA   O  
HETATM 3274  O   HOH A 871      10.666  55.834  11.263  1.00 48.12      AA   O  
HETATM 3275  O   HOH A 872       4.863  11.777   9.112  1.00 42.16      AA   O  
HETATM 3276  O   HOH A 873      10.611  30.518   8.669  1.00 55.70      AA   O  
HETATM 3277  O   HOH A 874     -25.552  41.262   2.753  1.00 44.79      AA   O  
HETATM 3278  O   HOH A 875     -23.211  27.496  24.588  1.00 54.98      AA   O  
HETATM 3279  O   HOH A 876      -2.983   8.153  11.909  1.00 51.80      AA   O  
HETATM 3280  O   HOH A 877      -2.728  19.791   5.552  1.00 38.16      AA   O  
HETATM 3281  O   HOH A 878     -13.282  46.152  31.803  1.00 47.63      AA   O  
HETATM 3282  O   HOH A 879       0.174  55.837  35.692  1.00 47.06      AA   O  
HETATM 3283  O   HOH A 880      12.925  34.254   9.333  1.00 39.16      AA   O  
HETATM 3284  O   HOH A 881     -29.005  44.215   1.800  1.00 52.69      AA   O  
HETATM 3285  O   HOH A 882     -31.812  50.063   3.713  1.00 48.28      AA   O  
HETATM 3286  O   HOH A 883      12.264  53.460   8.465  1.00 35.84      AA   O  
HETATM 3287  O   HOH A 884      15.281  31.600   9.559  1.00 47.27      AA   O  
HETATM 3288  O   HOH A 885      -6.688  18.384   3.691  1.00 54.83      AA   O  
ATOM   3289  N   SER B   3       0.021  46.859  53.139  1.00 65.04      B    N  
ATOM   3290  CA  SER B   3      -0.280  45.751  52.183  1.00 61.14      B    C  
ATOM   3291  C   SER B   3       0.874  44.762  52.064  1.00 53.94      B    C  
ATOM   3292  O   SER B   3       0.653  43.549  51.977  1.00 56.98      B    O  
ATOM   3293  CB  SER B   3      -0.582  46.312  50.792  1.00 62.19      B    C  
ATOM   3294  OG  SER B   3      -1.698  47.179  50.812  1.00 68.66      B    O  
ATOM   3295  N   SER B   4       2.101  45.285  52.075  1.00 44.81      B    N  
ATOM   3296  CA  SER B   4       3.295  44.482  51.805  1.00 38.86      B    C  
ATOM   3297  C   SER B   4       3.512  43.286  52.706  1.00 38.32      B    C  
ATOM   3298  O   SER B   4       3.038  43.241  53.840  1.00 41.37      B    O  
ATOM   3299  CB  SER B   4       4.559  45.353  51.867  1.00 39.14      B    C  
ATOM   3300  OG  SER B   4       5.725  44.559  51.666  1.00 36.43      B    O  
ATOM   3301  N   PHE B   5       4.244  42.314  52.173  1.00 36.20      B    N  
ATOM   3302  CA  PHE B   5       4.739  41.202  52.961  1.00 35.02      B    C  
ATOM   3303  C   PHE B   5       5.826  41.744  53.888  1.00 37.35      B    C  
ATOM   3304  O   PHE B   5       6.408  42.807  53.625  1.00 35.59      B    O  
ATOM   3305  CB  PHE B   5       5.298  40.081  52.077  1.00 35.87      B    C  
ATOM   3306  CG  PHE B   5       6.355  40.529  51.083  1.00 38.83      B    C  
ATOM   3307  CD1 PHE B   5       7.691  40.623  51.454  1.00 37.59      B    C  
ATOM   3308  CD2 PHE B   5       6.011  40.817  49.767  1.00 38.48      B    C  
ATOM   3309  CE1 PHE B   5       8.660  41.020  50.540  1.00 37.20      B    C  
ATOM   3310  CE2 PHE B   5       6.975  41.223  48.847  1.00 39.00      B    C  
ATOM   3311  CZ  PHE B   5       8.299  41.317  49.232  1.00 36.02      B    C  
ATOM   3312  N   LYS B   6       6.101  41.001  54.956  1.00 38.81      B    N  
ATOM   3313  CA  LYS B   6       7.046  41.423  55.996  1.00 39.90      B    C  
ATOM   3314  C   LYS B   6       8.171  40.442  56.173  1.00 35.43      B    C  
ATOM   3315  O   LYS B   6       7.942  39.240  56.262  1.00 36.53      B    O  
ATOM   3316  CB  LYS B   6       6.328  41.559  57.347  1.00 43.02      B    C  
ATOM   3317  CG  LYS B   6       5.913  42.972  57.709  1.00 46.94      B    C  
ATOM   3318  CD  LYS B   6       4.774  43.510  56.865  1.00 48.15      B    C  
ATOM   3319  CE  LYS B   6       4.424  44.922  57.306  1.00 50.46      B    C  
ATOM   3320  NZ  LYS B   6       3.303  45.502  56.522  1.00 53.13      B    N1+
ATOM   3321  N   ALA B   7       9.396  40.948  56.258  1.00 34.70      B    N  
ATOM   3322  CA  ALA B   7      10.534  40.073  56.534  1.00 38.74      B    C  
ATOM   3323  C   ALA B   7      10.376  39.418  57.917  1.00 39.28      B    C  
ATOM   3324  O   ALA B   7      10.919  38.340  58.163  1.00 40.10      B    O  
ATOM   3325  CB  ALA B   7      11.834  40.853  56.466  1.00 40.50      B    C  
ATOM   3326  N   ALA B   8       9.633  40.079  58.804  1.00 40.27      B    N  
ATOM   3327  CA  ALA B   8       9.325  39.538  60.140  1.00 45.79      B    C  
ATOM   3328  C   ALA B   8       8.525  38.233  60.084  1.00 45.36      B    C  
ATOM   3329  O   ALA B   8       8.667  37.386  60.966  1.00 47.88      B    O  
ATOM   3330  CB  ALA B   8       8.587  40.579  60.976  1.00 44.15      B    C  
ATOM   3331  N   ASP B   9       7.703  38.061  59.043  1.00 45.47      B    N  
ATOM   3332  CA  ASP B   9       6.897  36.836  58.882  1.00 43.41      B    C  
ATOM   3333  C   ASP B   9       7.572  35.800  57.995  1.00 40.98      B    C  
ATOM   3334  O   ASP B   9       6.914  34.905  57.478  1.00 40.86      B    O  
ATOM   3335  CB  ASP B   9       5.532  37.171  58.280  1.00 43.31      B    C  
ATOM   3336  CG  ASP B   9       4.842  38.313  58.986  1.00 47.84      B    C  
ATOM   3337  OD1 ASP B   9       5.126  38.551  60.183  1.00 53.57      B    O  
ATOM   3338  OD2 ASP B   9       4.006  38.977  58.337  1.00 47.05      B    O1-
ATOM   3339  N   LEU B  10       8.887  35.897  57.843  1.00 44.53      B    N  
ATOM   3340  CA  LEU B  10       9.626  35.051  56.905  1.00 46.21      B    C  
ATOM   3341  C   LEU B  10       9.680  33.598  57.375  1.00 50.86      B    C  
ATOM   3342  O   LEU B  10       9.927  33.338  58.555  1.00 50.41      B    O  
ATOM   3343  CB  LEU B  10      11.036  35.617  56.713  1.00 50.41      B    C  
ATOM   3344  CG  LEU B  10      11.830  35.330  55.438  1.00 54.11      B    C  
ATOM   3345  CD1 LEU B  10      13.059  36.234  55.405  1.00 58.58      B    C  
ATOM   3346  CD2 LEU B  10      12.224  33.868  55.321  1.00 55.31      B    C  
ATOM   3347  N   GLN B  11       9.436  32.669  56.445  1.00 49.50      B    N  
ATOM   3348  CA  GLN B  11       9.464  31.221  56.702  1.00 48.05      B    C  
ATOM   3349  C   GLN B  11      10.683  30.615  56.033  1.00 48.10      B    C  
ATOM   3350  O   GLN B  11      10.963  30.915  54.882  1.00 49.39      B    O  
ATOM   3351  CB  GLN B  11       8.212  30.538  56.129  1.00 48.66      B    C  
ATOM   3352  CG  GLN B  11       6.895  31.122  56.603  1.00 51.15      B    C  
ATOM   3353  CD  GLN B  11       6.700  30.946  58.098  1.00 55.58      B    C  
ATOM   3354  NE2 GLN B  11       6.663  32.053  58.827  1.00 55.95      B    N  
ATOM   3355  OE1 GLN B  11       6.577  29.824  58.588  1.00 59.77      B    O  
ATOM   3356  N   LEU B  12      11.407  29.754  56.739  1.00 49.28      B    N  
ATOM   3357  CA  LEU B  12      12.592  29.110  56.170  1.00 49.34      B    C  
ATOM   3358  C   LEU B  12      12.397  27.610  56.028  1.00 48.52      B    C  
ATOM   3359  O   LEU B  12      11.698  26.992  56.820  1.00 56.32      B    O  
ATOM   3360  CB  LEU B  12      13.816  29.388  57.051  1.00 55.55      B    C  
ATOM   3361  CG  LEU B  12      15.164  28.758  56.660  1.00 58.21      B    C  
ATOM   3362  CD1 LEU B  12      15.656  29.257  55.308  1.00 57.69      B    C  
ATOM   3363  CD2 LEU B  12      16.206  29.043  57.735  1.00 61.07      B    C  
ATOM   3364  N   GLU B  13      13.024  27.039  55.006  1.00 49.62      B    N  
ATOM   3365  CA  GLU B  13      13.036  25.602  54.773  1.00 50.67      B    C  
ATOM   3366  C   GLU B  13      14.367  25.270  54.100  1.00 49.49      B    C  
ATOM   3367  O   GLU B  13      14.566  25.552  52.914  1.00 49.52      B    O  
ATOM   3368  CB  GLU B  13      11.849  25.181  53.890  1.00 50.85      B    C  
ATOM   3369  CG  GLU B  13      11.768  23.690  53.579  1.00 52.37      B    C  
ATOM   3370  CD  GLU B  13      10.792  23.382  52.454  1.00 56.36      B    C  
ATOM   3371  OE1 GLU B  13       9.759  24.081  52.351  1.00 60.05      B    O  
ATOM   3372  OE2 GLU B  13      11.060  22.449  51.665  1.00 52.72      B    O1-
ATOM   3373  N   MET B  14      15.278  24.670  54.858  1.00 48.96      B    N  
ATOM   3374  CA  MET B  14      16.616  24.373  54.351  1.00 49.76      B    C  
ATOM   3375  C   MET B  14      16.632  23.221  53.355  1.00 50.75      B    C  
ATOM   3376  O   MET B  14      15.738  22.378  53.353  1.00 56.06      B    O  
ATOM   3377  CB  MET B  14      17.567  24.080  55.514  1.00 53.12      B    C  
ATOM   3378  CG  MET B  14      17.769  25.268  56.449  1.00 55.06      B    C  
ATOM   3379  SD  MET B  14      18.529  26.687  55.634  1.00 58.14      B    S  
ATOM   3380  CE  MET B  14      20.080  25.975  55.083  1.00 56.47      B    C  
ATOM   3381  N   THR B  15      17.662  23.180  52.518  1.00 48.60      B    N  
ATOM   3382  CA  THR B  15      17.764  22.150  51.486  1.00 52.33      B    C  
ATOM   3383  C   THR B  15      18.108  20.816  52.123  1.00 58.58      B    C  
ATOM   3384  O   THR B  15      18.891  20.763  53.069  1.00 56.40      B    O  
ATOM   3385  CB  THR B  15      18.823  22.483  50.413  1.00 49.80      B    C  
ATOM   3386  CG2 THR B  15      20.236  22.522  50.997  1.00 49.47      B    C  
ATOM   3387  OG1 THR B  15      18.776  21.500  49.367  1.00 51.93      B    O  
ATOM   3388  N   GLN B  16      17.514  19.745  51.606  1.00 62.56      B    N  
ATOM   3389  CA  GLN B  16      17.784  18.409  52.119  1.00 67.35      B    C  
ATOM   3390  C   GLN B  16      19.182  18.008  51.697  1.00 69.64      B    C  
ATOM   3391  O   GLN B  16      19.981  17.585  52.531  1.00 72.52      B    O  
ATOM   3392  CB  GLN B  16      16.759  17.393  51.608  1.00 68.57      B    C  
ATOM   3393  CG  GLN B  16      15.352  17.596  52.159  1.00 71.69      B    C  
ATOM   3394  CD  GLN B  16      15.222  17.245  53.635  1.00 71.31      B    C  
ATOM   3395  NE2 GLN B  16      14.071  17.570  54.217  1.00 67.49      B    N  
ATOM   3396  OE1 GLN B  16      16.136  16.682  54.243  1.00 73.71      B    O  
ATOM   3397  N   LYS B  17      19.480  18.164  50.409  1.00 66.83      B    N  
ATOM   3398  CA  LYS B  17      20.803  17.837  49.893  1.00 71.79      B    C  
ATOM   3399  C   LYS B  17      21.468  19.068  49.242  1.00 74.22      B    C  
ATOM   3400  O   LYS B  17      21.174  19.410  48.087  1.00 66.39      B    O  
ATOM   3401  CB  LYS B  17      20.717  16.642  48.932  1.00 75.51      B    C  
ATOM   3402  CG  LYS B  17      22.026  15.871  48.747  1.00 74.69      B    C  
ATOM   3403  CD  LYS B  17      22.739  16.187  47.441  1.00 75.78      B    C  
ATOM   3404  CE  LYS B  17      21.948  15.657  46.253  1.00 78.65      B    C  
ATOM   3405  NZ  LYS B  17      22.751  15.554  45.004  1.00 79.79      B    N1+
ATOM   3406  N   PRO B  18      22.347  19.756  50.004  1.00 71.11      B    N  
ATOM   3407  CA  PRO B  18      23.118  20.884  49.481  1.00 69.79      B    C  
ATOM   3408  C   PRO B  18      23.899  20.518  48.223  1.00 66.24      B    C  
ATOM   3409  O   PRO B  18      24.430  19.412  48.120  1.00 69.62      B    O  
ATOM   3410  CB  PRO B  18      24.085  21.208  50.622  1.00 69.63      B    C  
ATOM   3411  CG  PRO B  18      23.368  20.782  51.854  1.00 70.87      B    C  
ATOM   3412  CD  PRO B  18      22.538  19.592  51.459  1.00 71.54      B    C  
ATOM   3413  N   HIS B  19      23.958  21.447  47.278  1.00 63.74      B    N  
ATOM   3414  CA  HIS B  19      24.660  21.225  46.026  1.00 64.85      B    C  
ATOM   3415  C   HIS B  19      26.122  21.616  46.206  1.00 61.21      B    C  
ATOM   3416  O   HIS B  19      26.455  22.469  47.029  1.00 56.79      B    O  
ATOM   3417  CB  HIS B  19      24.014  22.040  44.905  1.00 69.32      B    C  
ATOM   3418  CG  HIS B  19      24.247  21.479  43.538  1.00 76.73      B    C  
ATOM   3419  CD2 HIS B  19      23.449  20.741  42.731  1.00 78.67      B    C  
ATOM   3420  ND1 HIS B  19      25.426  21.664  42.847  1.00 79.01      B    N  
ATOM   3421  CE1 HIS B  19      25.345  21.060  41.674  1.00 79.81      B    C  
ATOM   3422  NE2 HIS B  19      24.155  20.493  41.579  1.00 81.07      B    N  
ATOM   3423  N   LYS B  20      26.992  20.991  45.427  1.00 59.04      B    N  
ATOM   3424  CA  LYS B  20      28.423  21.221  45.545  1.00 63.96      B    C  
ATOM   3425  C   LYS B  20      28.789  22.531  44.850  1.00 62.02      B    C  
ATOM   3426  O   LYS B  20      28.306  22.806  43.753  1.00 60.25      B    O  
ATOM   3427  CB  LYS B  20      29.188  20.033  44.941  1.00 68.42      B    C  
ATOM   3428  CG  LYS B  20      30.535  19.747  45.593  1.00 74.78      B    C  
ATOM   3429  CD  LYS B  20      30.838  18.251  45.585  1.00 78.15      B    C  
ATOM   3430  CE  LYS B  20      32.039  17.891  46.452  1.00 82.69      B    C  
ATOM   3431  NZ  LYS B  20      33.350  18.259  45.842  1.00 86.08      B    N1+
ATOM   3432  N   LYS B  21      29.633  23.339  45.492  1.00 58.84      B    N  
ATOM   3433  CA  LYS B  21      30.063  24.609  44.906  1.00 55.69      B    C  
ATOM   3434  C   LYS B  21      30.970  24.385  43.689  1.00 55.55      B    C  
ATOM   3435  O   LYS B  21      31.511  23.294  43.517  1.00 60.05      B    O  
ATOM   3436  CB  LYS B  21      30.778  25.484  45.943  1.00 54.38      B    C  
ATOM   3437  CG  LYS B  21      29.858  26.271  46.869  1.00 51.17      B    C  
ATOM   3438  CD  LYS B  21      29.233  25.415  47.955  1.00 47.69      B    C  
ATOM   3439  CE  LYS B  21      28.490  26.282  48.948  1.00 46.14      B    C  
ATOM   3440  NZ  LYS B  21      27.901  25.486  50.058  1.00 48.33      B    N1+
ATOM   3441  N   PRO B  22      31.121  25.410  42.824  1.00 56.94      B    N  
ATOM   3442  CA  PRO B  22      32.001  25.294  41.648  1.00 59.63      B    C  
ATOM   3443  C   PRO B  22      33.488  25.155  42.002  1.00 62.43      B    C  
ATOM   3444  O   PRO B  22      33.915  25.597  43.075  1.00 57.90      B    O  
ATOM   3445  CB  PRO B  22      31.768  26.613  40.897  1.00 57.99      B    C  
ATOM   3446  CG  PRO B  22      30.462  27.121  41.393  1.00 55.97      B    C  
ATOM   3447  CD  PRO B  22      30.372  26.678  42.817  1.00 55.47      B    C  
ATOM   3448  N   GLY B  23      34.262  24.561  41.094  1.00 64.80      B    N  
ATOM   3449  CA  GLY B  23      35.697  24.355  41.304  1.00 69.71      B    C  
ATOM   3450  C   GLY B  23      36.468  25.659  41.442  1.00 72.32      B    C  
ATOM   3451  O   GLY B  23      37.551  25.812  40.869  1.00 77.08      B    O  
ATOM   3452  N   PRO B  27      35.575  27.211  36.051  1.00 91.17      B    N  
ATOM   3453  CA  PRO B  27      35.174  27.851  34.801  1.00 92.54      B    C  
ATOM   3454  C   PRO B  27      33.666  28.141  34.756  1.00 90.24      B    C  
ATOM   3455  O   PRO B  27      32.911  27.407  34.113  1.00 91.96      B    O  
ATOM   3456  CB  PRO B  27      35.581  26.816  33.748  1.00 93.75      B    C  
ATOM   3457  CG  PRO B  27      35.435  25.503  34.446  1.00 93.89      B    C  
ATOM   3458  CD  PRO B  27      35.712  25.749  35.907  1.00 93.35      B    C  
ATOM   3459  N   LEU B  28      33.246  29.210  35.434  1.00 84.86      B    N  
ATOM   3460  CA  LEU B  28      31.825  29.580  35.538  1.00 80.54      B    C  
ATOM   3461  C   LEU B  28      31.321  30.464  34.404  1.00 74.76      B    C  
ATOM   3462  O   LEU B  28      31.714  31.626  34.307  1.00 74.09      B    O  
ATOM   3463  CB  LEU B  28      31.561  30.325  36.852  1.00 79.61      B    C  
ATOM   3464  CG  LEU B  28      31.404  29.493  38.120  1.00 81.51      B    C  
ATOM   3465  CD1 LEU B  28      31.406  30.406  39.337  1.00 80.17      B    C  
ATOM   3466  CD2 LEU B  28      30.133  28.654  38.062  1.00 80.62      B    C  
ATOM   3467  N   VAL B  29      30.443  29.919  33.560  1.00 67.27      B    N  
ATOM   3468  CA  VAL B  29      29.758  30.723  32.551  1.00 61.41      B    C  
ATOM   3469  C   VAL B  29      28.694  31.514  33.317  1.00 57.12      B    C  
ATOM   3470  O   VAL B  29      28.099  30.999  34.272  1.00 55.22      B    O  
ATOM   3471  CB  VAL B  29      29.129  29.855  31.436  1.00 64.30      B    C  
ATOM   3472  CG1 VAL B  29      28.238  30.689  30.519  1.00 62.67      B    C  
ATOM   3473  CG2 VAL B  29      30.219  29.161  30.629  1.00 65.09      B    C  
ATOM   3474  N   PHE B  30      28.481  32.772  32.938  1.00 49.31      B    N  
ATOM   3475  CA  PHE B  30      27.512  33.592  33.650  1.00 45.35      B    C  
ATOM   3476  C   PHE B  30      26.093  33.055  33.511  1.00 40.57      B    C  
ATOM   3477  O   PHE B  30      25.691  32.629  32.425  1.00 37.92      B    O  
ATOM   3478  CB  PHE B  30      27.496  35.050  33.179  1.00 42.08      B    C  
ATOM   3479  CG  PHE B  30      26.269  35.782  33.631  1.00 38.70      B    C  
ATOM   3480  CD1 PHE B  30      26.152  36.197  34.943  1.00 37.18      B    C  
ATOM   3481  CD2 PHE B  30      25.189  35.963  32.774  1.00 39.87      B    C  
ATOM   3482  CE1 PHE B  30      25.002  36.826  35.396  1.00 38.27      B    C  
ATOM   3483  CE2 PHE B  30      24.040  36.595  33.212  1.00 37.87      B    C  
ATOM   3484  CZ  PHE B  30      23.946  37.031  34.528  1.00 37.79      B    C  
ATOM   3485  N   GLY B  31      25.358  33.088  34.623  1.00 38.91      B    N  
ATOM   3486  CA  GLY B  31      23.925  32.813  34.640  1.00 39.57      B    C  
ATOM   3487  C   GLY B  31      23.461  31.366  34.578  1.00 42.19      B    C  
ATOM   3488  O   GLY B  31      22.266  31.130  34.474  1.00 35.96      B    O  
ATOM   3489  N   LYS B  32      24.382  30.406  34.648  1.00 43.32      B    N  
ATOM   3490  CA  LYS B  32      24.034  28.978  34.529  1.00 46.16      B    C  
ATOM   3491  C   LYS B  32      23.987  28.256  35.876  1.00 42.63      B    C  
ATOM   3492  O   LYS B  32      23.234  27.301  36.053  1.00 41.93      B    O  
ATOM   3493  CB  LYS B  32      25.064  28.256  33.657  1.00 52.77      B    C  
ATOM   3494  CG  LYS B  32      25.277  28.847  32.271  1.00 61.50      B    C  
ATOM   3495  CD  LYS B  32      24.369  28.235  31.214  1.00 65.63      B    C  
ATOM   3496  CE  LYS B  32      24.657  28.837  29.842  1.00 67.51      B    C  
ATOM   3497  NZ  LYS B  32      24.029  28.078  28.725  1.00 70.38      B    N1+
ATOM   3498  N   THR B  33      24.804  28.706  36.821  1.00 39.86      B    N  
ATOM   3499  CA  THR B  33      24.955  28.027  38.099  1.00 37.23      B    C  
ATOM   3500  C   THR B  33      24.227  28.785  39.189  1.00 36.42      B    C  
ATOM   3501  O   THR B  33      24.477  29.974  39.389  1.00 39.30      B    O  
ATOM   3502  CB  THR B  33      26.451  27.929  38.441  1.00 37.75      B    C  
ATOM   3503  CG2 THR B  33      26.677  27.223  39.756  1.00 36.66      B    C  
ATOM   3504  OG1 THR B  33      27.112  27.230  37.384  1.00 40.18      B    O  
ATOM   3505  N   PHE B  34      23.334  28.100  39.893  1.00 30.54      B    N  
ATOM   3506  CA  PHE B  34      22.519  28.729  40.919  1.00 32.12      B    C  
ATOM   3507  C   PHE B  34      22.807  28.154  42.300  1.00 32.39      B    C  
ATOM   3508  O   PHE B  34      23.319  27.041  42.420  1.00 33.94      B    O  
ATOM   3509  CB  PHE B  34      21.037  28.609  40.544  1.00 32.27      B    C  
ATOM   3510  CG  PHE B  34      20.737  29.134  39.159  1.00 32.48      B    C  
ATOM   3511  CD1 PHE B  34      20.480  30.484  38.954  1.00 34.31      B    C  
ATOM   3512  CD2 PHE B  34      20.794  28.299  38.059  1.00 32.72      B    C  
ATOM   3513  CE1 PHE B  34      20.245  30.974  37.678  1.00 31.78      B    C  
ATOM   3514  CE2 PHE B  34      20.559  28.781  36.782  1.00 33.86      B    C  
ATOM   3515  CZ  PHE B  34      20.289  30.123  36.594  1.00 32.23      B    C  
ATOM   3516  N   THR B  35      22.467  28.921  43.332  1.00 32.75      B    N  
ATOM   3517  CA  THR B  35      22.706  28.516  44.712  1.00 33.28      B    C  
ATOM   3518  C   THR B  35      21.602  27.573  45.195  1.00 36.05      B    C  
ATOM   3519  O   THR B  35      20.714  27.203  44.412  1.00 33.45      B    O  
ATOM   3520  CB  THR B  35      22.868  29.733  45.652  1.00 33.94      B    C  
ATOM   3521  CG2 THR B  35      23.942  30.665  45.126  1.00 34.71      B    C  
ATOM   3522  OG1 THR B  35      21.635  30.439  45.785  1.00 28.42      B    O  
ATOM   3523  N   ASP B  36      21.673  27.194  46.478  1.00 35.60      B    N  
ATOM   3524  CA  ASP B  36      20.761  26.211  47.099  1.00 34.64      B    C  
ATOM   3525  C   ASP B  36      19.355  26.674  47.392  1.00 31.10      B    C  
ATOM   3526  O   ASP B  36      18.437  25.864  47.423  1.00 28.24      B    O  
ATOM   3527  CB  ASP B  36      21.338  25.727  48.449  1.00 36.25      B    C  
ATOM   3528  CG  ASP B  36      22.528  24.825  48.285  1.00 36.01      B    C  
ATOM   3529  OD1 ASP B  36      22.605  24.103  47.269  1.00 37.23      B    O  
ATOM   3530  OD2 ASP B  36      23.392  24.830  49.188  1.00 44.77      B    O1-
ATOM   3531  N   HIS B  37      19.194  27.952  47.697  1.00 29.58      B    N  
ATOM   3532  CA  HIS B  37      17.899  28.480  48.073  1.00 31.91      B    C  
ATOM   3533  C   HIS B  37      17.410  29.586  47.140  1.00 30.97      B    C  
ATOM   3534  O   HIS B  37      18.165  30.074  46.308  1.00 32.69      B    O  
ATOM   3535  CB  HIS B  37      17.974  28.994  49.503  1.00 34.46      B    C  
ATOM   3536  CG  HIS B  37      18.369  27.934  50.482  1.00 40.00      B    C  
ATOM   3537  CD2 HIS B  37      17.623  27.101  51.245  1.00 42.59      B    C  
ATOM   3538  ND1 HIS B  37      19.682  27.590  50.711  1.00 41.26      B    N  
ATOM   3539  CE1 HIS B  37      19.732  26.607  51.591  1.00 42.58      B    C  
ATOM   3540  NE2 HIS B  37      18.496  26.289  51.926  1.00 43.80      B    N  
ATOM   3541  N   MET B  38      16.142  29.955  47.318  1.00 30.70      B    N  
ATOM   3542  CA  MET B  38      15.499  31.031  46.590  1.00 30.12      B    C  
ATOM   3543  C   MET B  38      14.478  31.661  47.513  1.00 30.08      B    C  
ATOM   3544  O   MET B  38      14.063  31.048  48.497  1.00 34.28      B    O  
ATOM   3545  CB  MET B  38      14.809  30.481  45.327  1.00 31.86      B    C  
ATOM   3546  CG  MET B  38      13.571  29.620  45.609  1.00 31.69      B    C  
ATOM   3547  SD  MET B  38      12.924  28.724  44.181  1.00 33.71      B    S  
ATOM   3548  CE  MET B  38      12.507  30.082  43.090  1.00 34.17      B    C  
ATOM   3549  N   LEU B  39      14.101  32.899  47.228  1.00 26.69      B    N  
ATOM   3550  CA  LEU B  39      13.009  33.550  47.917  1.00 26.64      B    C  
ATOM   3551  C   LEU B  39      11.749  33.388  47.068  1.00 29.28      B    C  
ATOM   3552  O   LEU B  39      11.820  33.395  45.831  1.00 29.50      B    O  
ATOM   3553  CB  LEU B  39      13.308  35.039  48.094  1.00 28.62      B    C  
ATOM   3554  CG  LEU B  39      12.317  35.847  48.923  1.00 30.87      B    C  
ATOM   3555  CD1 LEU B  39      12.490  35.556  50.416  1.00 32.65      B    C  
ATOM   3556  CD2 LEU B  39      12.457  37.338  48.661  1.00 30.63      B    C  
ATOM   3557  N   MET B  40      10.602  33.262  47.717  1.00 30.46      B    N  
ATOM   3558  CA  MET B  40       9.317  33.190  47.007  1.00 33.04      B    C  
ATOM   3559  C   MET B  40       8.264  33.893  47.829  1.00 34.74      B    C  
ATOM   3560  O   MET B  40       8.218  33.737  49.053  1.00 37.88      B    O  
ATOM   3561  CB  MET B  40       8.907  31.730  46.752  1.00 34.52      B    C  
ATOM   3562  CG  MET B  40       7.523  31.554  46.116  1.00 34.74      B    C  
ATOM   3563  SD  MET B  40       7.384  32.226  44.445  1.00 37.15      B    S  
ATOM   3564  CE  MET B  40       8.354  31.007  43.565  1.00 34.66      B    C  
ATOM   3565  N   VAL B  41       7.448  34.702  47.166  1.00 31.68      B    N  
ATOM   3566  CA  VAL B  41       6.324  35.350  47.801  1.00 33.19      B    C  
ATOM   3567  C   VAL B  41       5.179  35.315  46.788  1.00 37.38      B    C  
ATOM   3568  O   VAL B  41       5.407  35.562  45.591  1.00 32.35      B    O  
ATOM   3569  CB  VAL B  41       6.605  36.811  48.187  1.00 34.77      B    C  
ATOM   3570  CG1 VAL B  41       5.622  37.252  49.269  1.00 33.04      B    C  
ATOM   3571  CG2 VAL B  41       8.036  36.983  48.686  1.00 36.59      B    C  
ATOM   3572  N   GLU B  42       3.969  35.006  47.263  1.00 33.85      B    N  
ATOM   3573  CA  GLU B  42       2.789  34.924  46.403  1.00 33.76      B    C  
ATOM   3574  C   GLU B  42       1.819  36.045  46.709  1.00 32.94      B    C  
ATOM   3575  O   GLU B  42       1.688  36.498  47.849  1.00 33.66      B    O  
ATOM   3576  CB  GLU B  42       2.070  33.586  46.565  1.00 37.47      B    C  
ATOM   3577  CG  GLU B  42       2.963  32.371  46.379  1.00 40.22      B    C  
ATOM   3578  CD  GLU B  42       2.202  31.055  46.444  1.00 44.47      B    C  
ATOM   3579  OE1 GLU B  42       0.958  31.060  46.282  1.00 44.26      B    O  
ATOM   3580  OE2 GLU B  42       2.860  30.011  46.646  1.00 44.21      B    O1-
ATOM   3581  N   TRP B  43       1.135  36.506  45.676  1.00 30.88      B    N  
ATOM   3582  CA  TRP B  43       0.155  37.547  45.849  1.00 31.91      B    C  
ATOM   3583  C   TRP B  43      -1.147  37.125  45.197  1.00 34.27      B    C  
ATOM   3584  O   TRP B  43      -1.133  36.491  44.143  1.00 30.90      B    O  
ATOM   3585  CB  TRP B  43       0.658  38.833  45.230  1.00 30.70      B    C  
ATOM   3586  CG  TRP B  43      -0.235  39.988  45.406  1.00 31.07      B    C  
ATOM   3587  CD1 TRP B  43      -0.331  40.776  46.504  1.00 32.61      B    C  
ATOM   3588  CD2 TRP B  43      -1.152  40.518  44.445  1.00 32.35      B    C  
ATOM   3589  CE2 TRP B  43      -1.770  41.634  45.037  1.00 34.12      B    C  
ATOM   3590  CE3 TRP B  43      -1.506  40.161  43.140  1.00 33.80      B    C  
ATOM   3591  NE1 TRP B  43      -1.244  41.773  46.293  1.00 34.65      B    N  
ATOM   3592  CZ2 TRP B  43      -2.726  42.397  44.376  1.00 33.64      B    C  
ATOM   3593  CZ3 TRP B  43      -2.454  40.916  42.481  1.00 34.53      B    C  
ATOM   3594  CH2 TRP B  43      -3.053  42.027  43.098  1.00 35.19      B    C  
ATOM   3595  N   ASN B  44      -2.261  37.467  45.841  1.00 36.66      B    N  
ATOM   3596  CA  ASN B  44      -3.581  37.203  45.290  1.00 40.29      B    C  
ATOM   3597  C   ASN B  44      -4.595  38.211  45.831  1.00 45.12      B    C  
ATOM   3598  O   ASN B  44      -4.206  39.266  46.343  1.00 43.27      B    O  
ATOM   3599  CB  ASN B  44      -3.997  35.739  45.519  1.00 40.44      B    C  
ATOM   3600  CG  ASN B  44      -4.121  35.371  46.991  1.00 41.82      B    C  
ATOM   3601  ND2 ASN B  44      -3.889  34.112  47.290  1.00 42.60      B    N  
ATOM   3602  OD1 ASN B  44      -4.425  36.202  47.840  1.00 42.52      B    O  
ATOM   3603  N   ASP B  45      -5.885  37.903  45.696  1.00 52.14      B    N  
ATOM   3604  CA  ASP B  45      -6.949  38.782  46.189  1.00 56.92      B    C  
ATOM   3605  C   ASP B  45      -6.835  39.020  47.695  1.00 55.18      B    C  
ATOM   3606  O   ASP B  45      -7.250  40.062  48.192  1.00 58.68      B    O  
ATOM   3607  CB  ASP B  45      -8.338  38.227  45.828  1.00 62.56      B    C  
ATOM   3608  CG  ASP B  45      -8.576  36.814  46.359  1.00 66.19      B    C  
ATOM   3609  OD1 ASP B  45      -7.608  36.148  46.792  1.00 71.38      B    O  
ATOM   3610  OD2 ASP B  45      -9.741  36.367  46.326  1.00 66.63      B    O1-
ATOM   3611  N   LYS B  46      -6.257  38.056  48.408  1.00 55.86      B    N  
ATOM   3612  CA  LYS B  46      -6.016  38.185  49.842  1.00 58.44      B    C  
ATOM   3613  C   LYS B  46      -4.692  38.901  50.137  1.00 54.54      B    C  
ATOM   3614  O   LYS B  46      -4.257  38.951  51.285  1.00 52.27      B    O  
ATOM   3615  CB  LYS B  46      -6.049  36.804  50.511  1.00 62.91      B    C  
ATOM   3616  CG  LYS B  46      -7.385  36.093  50.340  1.00 71.86      B    C  
ATOM   3617  CD  LYS B  46      -7.368  34.681  50.900  1.00 79.69      B    C  
ATOM   3618  CE  LYS B  46      -8.733  34.027  50.733  1.00 87.42      B    C  
ATOM   3619  NZ  LYS B  46      -8.755  32.623  51.226  1.00 90.96      B    N1+
ATOM   3620  N   GLY B  47      -4.062  39.461  49.103  1.00 49.45      B    N  
ATOM   3621  CA  GLY B  47      -2.812  40.206  49.255  1.00 42.16      B    C  
ATOM   3622  C   GLY B  47      -1.571  39.340  49.246  1.00 38.33      B    C  
ATOM   3623  O   GLY B  47      -1.561  38.221  48.723  1.00 35.00      B    O  
ATOM   3624  N   TRP B  48      -0.501  39.876  49.819  1.00 35.55      B    N  
ATOM   3625  CA  TRP B  48       0.747  39.154  49.906  1.00 34.18      B    C  
ATOM   3626  C   TRP B  48       0.675  38.079  50.979  1.00 36.82      B    C  
ATOM   3627  O   TRP B  48       0.235  38.346  52.087  1.00 37.43      B    O  
ATOM   3628  CB  TRP B  48       1.887  40.106  50.254  1.00 33.80      B    C  
ATOM   3629  CG  TRP B  48       2.309  41.004  49.131  1.00 30.97      B    C  
ATOM   3630  CD1 TRP B  48       2.086  42.343  49.018  1.00 31.97      B    C  
ATOM   3631  CD2 TRP B  48       3.043  40.614  47.968  1.00 27.57      B    C  
ATOM   3632  CE2 TRP B  48       3.234  41.771  47.186  1.00 28.86      B    C  
ATOM   3633  CE3 TRP B  48       3.549  39.396  47.507  1.00 28.40      B    C  
ATOM   3634  NE1 TRP B  48       2.642  42.817  47.844  1.00 28.93      B    N  
ATOM   3635  CZ2 TRP B  48       3.920  41.745  45.962  1.00 27.18      B    C  
ATOM   3636  CZ3 TRP B  48       4.234  39.375  46.293  1.00 30.25      B    C  
ATOM   3637  CH2 TRP B  48       4.410  40.546  45.540  1.00 26.46      B    C  
ATOM   3638  N   GLY B  49       1.108  36.872  50.645  1.00 34.73      B    N  
ATOM   3639  CA  GLY B  49       1.260  35.820  51.631  1.00 40.67      B    C  
ATOM   3640  C   GLY B  49       2.572  36.032  52.377  1.00 41.34      B    C  
ATOM   3641  O   GLY B  49       3.212  37.079  52.252  1.00 42.14      B    O  
ATOM   3642  N   GLN B  50       2.983  35.037  53.147  1.00 43.69      B    N  
ATOM   3643  CA  GLN B  50       4.239  35.126  53.881  1.00 43.59      B    C  
ATOM   3644  C   GLN B  50       5.411  34.893  52.956  1.00 41.29      B    C  
ATOM   3645  O   GLN B  50       5.403  33.931  52.184  1.00 37.73      B    O  
ATOM   3646  CB  GLN B  50       4.306  34.078  54.986  1.00 44.48      B    C  
ATOM   3647  CG  GLN B  50       3.300  34.289  56.095  1.00 47.97      B    C  
ATOM   3648  CD  GLN B  50       3.564  33.374  57.270  1.00 48.08      B    C  
ATOM   3649  NE2 GLN B  50       3.557  33.944  58.468  1.00 48.83      B    N  
ATOM   3650  OE1 GLN B  50       3.782  32.170  57.104  1.00 46.97      B    O  
ATOM   3651  N   PRO B  51       6.447  35.750  53.048  1.00 42.25      B    N  
ATOM   3652  CA  PRO B  51       7.616  35.437  52.247  1.00 41.04      B    C  
ATOM   3653  C   PRO B  51       8.244  34.175  52.778  1.00 37.94      B    C  
ATOM   3654  O   PRO B  51       8.101  33.861  53.960  1.00 44.11      B    O  
ATOM   3655  CB  PRO B  51       8.546  36.640  52.467  1.00 40.97      B    C  
ATOM   3656  CG  PRO B  51       8.118  37.233  53.757  1.00 41.59      B    C  
ATOM   3657  CD  PRO B  51       6.643  36.956  53.875  1.00 42.70      B    C  
ATOM   3658  N   ARG B  52       8.926  33.445  51.919  1.00 35.38      B    N  
ATOM   3659  CA  ARG B  52       9.603  32.254  52.364  1.00 37.19      B    C  
ATOM   3660  C   ARG B  52      10.901  32.022  51.612  1.00 38.81      B    C  
ATOM   3661  O   ARG B  52      11.010  32.331  50.417  1.00 35.81      B    O  
ATOM   3662  CB  ARG B  52       8.677  31.037  52.250  1.00 42.22      B    C  
ATOM   3663  CG  ARG B  52       8.179  30.710  50.849  1.00 44.63      B    C  
ATOM   3664  CD  ARG B  52       7.320  29.446  50.848  1.00 44.20      B    C  
ATOM   3665  NE  ARG B  52       6.939  29.007  49.496  1.00 43.51      B    N  
ATOM   3666  CZ  ARG B  52       5.873  29.434  48.811  1.00 40.18      B    C  
ATOM   3667  NH1 ARG B  52       5.039  30.337  49.310  1.00 41.16      B    N1+
ATOM   3668  NH2 ARG B  52       5.643  28.952  47.598  1.00 41.50      B    N  
ATOM   3669  N   ILE B  53      11.903  31.526  52.342  1.00 34.86      B    N  
ATOM   3670  CA  ILE B  53      13.136  31.053  51.742  1.00 34.72      B    C  
ATOM   3671  C   ILE B  53      12.976  29.548  51.677  1.00 36.18      B    C  
ATOM   3672  O   ILE B  53      12.646  28.904  52.678  1.00 43.92      B    O  
ATOM   3673  CB  ILE B  53      14.385  31.449  52.543  1.00 35.30      B    C  
ATOM   3674  CG1 ILE B  53      14.580  32.968  52.473  1.00 35.96      B    C  
ATOM   3675  CG2 ILE B  53      15.605  30.720  51.994  1.00 37.46      B    C  
ATOM   3676  CD1 ILE B  53      15.532  33.538  53.509  1.00 40.07      B    C  
ATOM   3677  N   GLN B  54      13.201  28.992  50.499  1.00 35.76      B    N  
ATOM   3678  CA  GLN B  54      12.955  27.592  50.259  1.00 35.90      B    C  
ATOM   3679  C   GLN B  54      14.056  27.067  49.387  1.00 34.98      B    C  
ATOM   3680  O   GLN B  54      14.798  27.850  48.806  1.00 37.65      B    O  
ATOM   3681  CB  GLN B  54      11.592  27.424  49.572  1.00 37.13      B    C  
ATOM   3682  CG  GLN B  54      11.500  28.050  48.181  1.00 38.86      B    C  
ATOM   3683  CD  GLN B  54      10.108  27.966  47.566  1.00 41.67      B    C  
ATOM   3684  NE2 GLN B  54      10.052  28.034  46.237  1.00 41.28      B    N  
ATOM   3685  OE1 GLN B  54       9.098  27.858  48.268  1.00 41.08      B    O  
ATOM   3686  N   PRO B  55      14.182  25.740  49.287  1.00 34.24      B    N  
ATOM   3687  CA  PRO B  55      15.197  25.219  48.392  1.00 33.81      B    C  
ATOM   3688  C   PRO B  55      14.918  25.609  46.941  1.00 36.03      B    C  
ATOM   3689  O   PRO B  55      13.752  25.767  46.545  1.00 34.87      B    O  
ATOM   3690  CB  PRO B  55      15.083  23.695  48.566  1.00 33.56      B    C  
ATOM   3691  CG  PRO B  55      14.329  23.484  49.824  1.00 33.38      B    C  
ATOM   3692  CD  PRO B  55      13.417  24.662  49.940  1.00 35.55      B    C  
ATOM   3693  N   PHE B  56      15.988  25.775  46.173  1.00 37.19      B    N  
ATOM   3694  CA  PHE B  56      15.900  26.099  44.760  1.00 37.47      B    C  
ATOM   3695  C   PHE B  56      15.039  25.028  44.101  1.00 36.77      B    C  
ATOM   3696  O   PHE B  56      15.386  23.842  44.124  1.00 35.80      B    O  
ATOM   3697  CB  PHE B  56      17.291  26.118  44.128  1.00 36.88      B    C  
ATOM   3698  CG  PHE B  56      17.324  26.724  42.757  1.00 40.13      B    C  
ATOM   3699  CD1 PHE B  56      17.021  25.961  41.635  1.00 39.25      B    C  
ATOM   3700  CD2 PHE B  56      17.652  28.064  42.586  1.00 36.60      B    C  
ATOM   3701  CE1 PHE B  56      17.041  26.524  40.370  1.00 41.04      B    C  
ATOM   3702  CE2 PHE B  56      17.674  28.628  41.323  1.00 35.50      B    C  
ATOM   3703  CZ  PHE B  56      17.369  27.860  40.214  1.00 37.40      B    C  
ATOM   3704  N   GLN B  57      13.919  25.445  43.524  1.00 35.40      B    N  
ATOM   3705  CA  GLN B  57      12.970  24.498  42.944  1.00 35.50      B    C  
ATOM   3706  C   GLN B  57      12.247  25.108  41.745  1.00 33.88      B    C  
ATOM   3707  O   GLN B  57      12.298  26.312  41.555  1.00 30.23      B    O  
ATOM   3708  CB  GLN B  57      11.987  24.061  44.027  1.00 34.70      B    C  
ATOM   3709  CG  GLN B  57      11.134  25.173  44.614  1.00 35.50      B    C  
ATOM   3710  CD  GLN B  57      10.334  24.724  45.828  1.00 38.26      B    C  
ATOM   3711  NE2 GLN B  57      10.977  24.718  46.989  1.00 37.57      B    N  
ATOM   3712  OE1 GLN B  57       9.151  24.385  45.723  1.00 41.18      B    O  
ATOM   3713  N   ASN B  58      11.593  24.274  40.938  1.00 33.77      B    N  
ATOM   3714  CA  ASN B  58      10.864  24.752  39.751  1.00 33.40      B    C  
ATOM   3715  C   ASN B  58       9.619  25.551  40.079  1.00 30.95      B    C  
ATOM   3716  O   ASN B  58       9.058  25.452  41.177  1.00 27.81      B    O  
ATOM   3717  CB  ASN B  58      10.476  23.588  38.841  1.00 34.97      B    C  
ATOM   3718  CG  ASN B  58      11.669  22.970  38.155  1.00 37.92      B    C  
ATOM   3719  ND2 ASN B  58      11.636  21.652  37.986  1.00 41.46      B    N  
ATOM   3720  OD1 ASN B  58      12.610  23.661  37.777  1.00 39.25      B    O  
ATOM   3721  N   LEU B  59       9.199  26.368  39.116  1.00 29.23      B    N  
ATOM   3722  CA  LEU B  59       7.954  27.080  39.252  1.00 28.24      B    C  
ATOM   3723  C   LEU B  59       6.876  26.188  38.642  1.00 27.72      B    C  
ATOM   3724  O   LEU B  59       7.138  25.463  37.684  1.00 28.34      B    O  
ATOM   3725  CB  LEU B  59       7.990  28.415  38.521  1.00 28.51      B    C  
ATOM   3726  CG  LEU B  59       9.153  29.338  38.874  1.00 29.05      B    C  
ATOM   3727  CD1 LEU B  59       9.071  30.590  38.027  1.00 30.58      B    C  
ATOM   3728  CD2 LEU B  59       9.132  29.689  40.348  1.00 31.22      B    C  
ATOM   3729  N   THR B  60       5.685  26.240  39.219  1.00 27.94      B    N  
ATOM   3730  CA  THR B  60       4.523  25.543  38.681  1.00 29.40      B    C  
ATOM   3731  C   THR B  60       3.548  26.616  38.260  1.00 26.96      B    C  
ATOM   3732  O   THR B  60       3.041  27.351  39.109  1.00 28.74      B    O  
ATOM   3733  CB  THR B  60       3.855  24.651  39.746  1.00 32.64      B    C  
ATOM   3734  CG2 THR B  60       2.744  23.803  39.125  1.00 34.35      B    C  
ATOM   3735  OG1 THR B  60       4.841  23.797  40.320  1.00 31.81      B    O  
ATOM   3736  N   LEU B  61       3.305  26.716  36.951  1.00 27.15      B    N  
ATOM   3737  CA  LEU B  61       2.442  27.747  36.391  1.00 27.40      B    C  
ATOM   3738  C   LEU B  61       1.267  27.186  35.586  1.00 25.90      B    C  
ATOM   3739  O   LEU B  61       1.391  26.210  34.840  1.00 27.34      B    O  
ATOM   3740  CB  LEU B  61       3.256  28.685  35.471  1.00 28.92      B    C  
ATOM   3741  CG  LEU B  61       4.468  29.398  36.095  1.00 29.48      B    C  
ATOM   3742  CD1 LEU B  61       5.131  30.303  35.069  1.00 29.50      B    C  
ATOM   3743  CD2 LEU B  61       4.069  30.200  37.321  1.00 29.91      B    C  
ATOM   3744  N   HIS B  62       0.134  27.850  35.735  1.00 28.21      B    N  
ATOM   3745  CA  HIS B  62      -1.051  27.570  34.947  1.00 27.03      B    C  
ATOM   3746  C   HIS B  62      -0.713  27.907  33.482  1.00 26.14      B    C  
ATOM   3747  O   HIS B  62      -0.032  28.903  33.225  1.00 22.62      B    O  
ATOM   3748  CB  HIS B  62      -2.200  28.434  35.478  1.00 28.37      B    C  
ATOM   3749  CG  HIS B  62      -3.549  28.085  34.921  1.00 33.05      B    C  
ATOM   3750  CD2 HIS B  62      -4.551  27.317  35.418  1.00 31.36      B    C  
ATOM   3751  ND1 HIS B  62      -4.004  28.571  33.716  1.00 29.54      B    N  
ATOM   3752  CE1 HIS B  62      -5.227  28.126  33.493  1.00 31.95      B    C  
ATOM   3753  NE2 HIS B  62      -5.582  27.364  34.512  1.00 32.27      B    N  
ATOM   3754  N   PRO B  63      -1.155  27.066  32.524  1.00 23.72      B    N  
ATOM   3755  CA  PRO B  63      -0.857  27.251  31.097  1.00 23.80      B    C  
ATOM   3756  C   PRO B  63      -1.310  28.579  30.519  1.00 22.09      B    C  
ATOM   3757  O   PRO B  63      -0.818  28.975  29.475  1.00 21.91      B    O  
ATOM   3758  CB  PRO B  63      -1.663  26.140  30.422  1.00 25.52      B    C  
ATOM   3759  CG  PRO B  63      -1.817  25.109  31.459  1.00 24.02      B    C  
ATOM   3760  CD  PRO B  63      -1.963  25.853  32.746  1.00 24.18      B    C  
ATOM   3761  N   ALA B  64      -2.264  29.230  31.172  1.00 20.22      B    N  
ATOM   3762  CA  ALA B  64      -2.767  30.524  30.747  1.00 21.50      B    C  
ATOM   3763  C   ALA B  64      -2.053  31.694  31.441  1.00 22.09      B    C  
ATOM   3764  O   ALA B  64      -2.457  32.844  31.271  1.00 21.92      B    O  
ATOM   3765  CB  ALA B  64      -4.263  30.605  30.990  1.00 21.91      B    C  
ATOM   3766  N   SER B  65      -1.012  31.396  32.222  1.00 21.63      B    N  
ATOM   3767  CA  SER B  65      -0.314  32.418  33.009  1.00 20.67      B    C  
ATOM   3768  C   SER B  65      -0.033  33.672  32.207  1.00 20.02      B    C  
ATOM   3769  O   SER B  65       0.559  33.617  31.141  1.00 20.45      B    O  
ATOM   3770  CB  SER B  65       0.990  31.869  33.572  1.00 21.84      B    C  
ATOM   3771  OG  SER B  65       1.507  32.771  34.546  1.00 22.61      B    O  
ATOM   3772  N   SER B  66      -0.466  34.811  32.718  1.00 21.58      B    N  
ATOM   3773  CA  SER B  66      -0.236  36.068  32.025  1.00 20.69      B    C  
ATOM   3774  C   SER B  66       1.265  36.394  31.864  1.00 20.01      B    C  
ATOM   3775  O   SER B  66       1.637  37.169  30.977  1.00 19.83      B    O  
ATOM   3776  CB  SER B  66      -1.017  37.199  32.685  1.00 22.06      B    C  
ATOM   3777  OG  SER B  66      -0.792  37.280  34.077  1.00 27.95      B    O  
ATOM   3778  N   SER B  67       2.117  35.775  32.687  1.00 18.87      B    N  
ATOM   3779  CA  SER B  67       3.568  35.926  32.580  1.00 19.15      B    C  
ATOM   3780  C   SER B  67       4.106  35.424  31.238  1.00 20.23      B    C  
ATOM   3781  O   SER B  67       5.097  35.961  30.728  1.00 18.71      B    O  
ATOM   3782  CB  SER B  67       4.271  35.139  33.694  1.00 19.92      B    C  
ATOM   3783  OG  SER B  67       3.982  33.740  33.586  1.00 18.87      B    O  
ATOM   3784  N   LEU B  68       3.429  34.404  30.685  1.00 18.29      B    N  
ATOM   3785  CA  LEU B  68       3.832  33.705  29.473  1.00 18.47      B    C  
ATOM   3786  C   LEU B  68       3.097  34.144  28.203  1.00 16.70      B    C  
ATOM   3787  O   LEU B  68       3.620  33.956  27.112  1.00 17.20      B    O  
ATOM   3788  CB  LEU B  68       3.613  32.188  29.665  1.00 19.28      B    C  
ATOM   3789  CG  LEU B  68       4.432  31.516  30.778  1.00 20.03      B    C  
ATOM   3790  CD1 LEU B  68       3.987  30.085  31.011  1.00 21.81      B    C  
ATOM   3791  CD2 LEU B  68       5.914  31.537  30.464  1.00 21.07      B    C  
ATOM   3792  N   HIS B  69       1.897  34.716  28.343  1.00 16.24      B    N  
ATOM   3793  CA  HIS B  69       1.093  35.154  27.183  1.00 15.97      B    C  
ATOM   3794  C   HIS B  69       1.264  36.638  26.866  1.00 16.02      B    C  
ATOM   3795  O   HIS B  69       1.352  37.012  25.693  1.00 15.40      B    O  
ATOM   3796  CB  HIS B  69      -0.399  34.852  27.412  1.00 16.15      B    C  
ATOM   3797  CG  HIS B  69      -0.705  33.387  27.484  1.00 16.76      B    C  
ATOM   3798  CD2 HIS B  69      -0.437  32.469  28.438  1.00 17.04      B    C  
ATOM   3799  ND1 HIS B  69      -1.326  32.703  26.463  1.00 17.86      B    N  
ATOM   3800  CE1 HIS B  69      -1.432  31.426  26.786  1.00 18.76      B    C  
ATOM   3801  NE2 HIS B  69      -0.885  31.255  27.975  1.00 17.40      B    N  
ATOM   3802  N   TYR B  70       1.301  37.471  27.910  1.00 16.04      B    N  
ATOM   3803  CA  TYR B  70       1.326  38.932  27.747  1.00 16.24      B    C  
ATOM   3804  C   TYR B  70       2.499  39.603  28.454  1.00 15.63      B    C  
ATOM   3805  O   TYR B  70       2.463  40.797  28.751  1.00 14.46      B    O  
ATOM   3806  CB  TYR B  70      -0.001  39.522  28.226  1.00 16.84      B    C  
ATOM   3807  CG  TYR B  70      -1.173  38.794  27.633  1.00 18.24      B    C  
ATOM   3808  CD1 TYR B  70      -1.307  38.675  26.246  1.00 19.04      B    C  
ATOM   3809  CD2 TYR B  70      -2.140  38.198  28.437  1.00 18.97      B    C  
ATOM   3810  CE1 TYR B  70      -2.369  37.988  25.678  1.00 18.83      B    C  
ATOM   3811  CE2 TYR B  70      -3.216  37.514  27.872  1.00 19.73      B    C  
ATOM   3812  CZ  TYR B  70      -3.324  37.412  26.502  1.00 20.99      B    C  
ATOM   3813  OH  TYR B  70      -4.377  36.721  25.945  1.00 21.13      B    O  
ATOM   3814  N   SER B  71       3.524  38.824  28.738  1.00 15.40      B    N  
ATOM   3815  CA  SER B  71       4.778  39.377  29.245  1.00 17.35      B    C  
ATOM   3816  C   SER B  71       4.593  40.272  30.476  1.00 16.72      B    C  
ATOM   3817  O   SER B  71       5.167  41.378  30.558  1.00 16.80      B    O  
ATOM   3818  CB  SER B  71       5.505  40.145  28.133  1.00 16.81      B    C  
ATOM   3819  OG  SER B  71       6.868  40.352  28.460  1.00 17.60      B    O  
ATOM   3820  N  ALEU B  72       3.774  39.827  31.420  0.48 17.45      B    N  
ATOM   3821  N  BLEU B  72       3.765  39.808  31.407  0.52 17.38      B    N  
ATOM   3822  CA ALEU B  72       3.652  40.539  32.691  0.48 17.35      B    C  
ATOM   3823  CA BLEU B  72       3.653  40.447  32.714  0.52 17.18      B    C  
ATOM   3824  C  ALEU B  72       4.799  40.036  33.560  0.48 17.36      B    C  
ATOM   3825  C  BLEU B  72       4.847  39.927  33.490  0.52 17.33      B    C  
ATOM   3826  O  ALEU B  72       4.617  39.181  34.417  0.48 17.62      B    O  
ATOM   3827  O  BLEU B  72       4.760  38.916  34.185  0.52 17.34      B    O  
ATOM   3828  CB ALEU B  72       2.287  40.319  33.347  0.48 18.31      B    C  
ATOM   3829  CB BLEU B  72       2.349  40.090  33.430  0.52 18.01      B    C  
ATOM   3830  CG ALEU B  72       1.120  41.047  32.667  0.48 19.36      B    C  
ATOM   3831  CG BLEU B  72       1.107  40.913  33.083  0.52 18.92      B    C  
ATOM   3832  CD1ALEU B  72      -0.202  40.765  33.376  0.48 20.23      B    C  
ATOM   3833  CD1BLEU B  72       1.334  42.388  33.360  0.52 19.03      B    C  
ATOM   3834  CD2ALEU B  72       1.366  42.546  32.591  0.48 19.43      B    C  
ATOM   3835  CD2BLEU B  72       0.667  40.698  31.643  0.52 19.58      B    C  
ATOM   3836  N   GLN B  73       5.986  40.585  33.294  1.00 17.00      B    N  
ATOM   3837  CA  GLN B  73       7.227  40.158  33.903  1.00 17.10      B    C  
ATOM   3838  C   GLN B  73       8.241  41.307  33.933  1.00 17.19      B    C  
ATOM   3839  O   GLN B  73       8.349  42.100  32.983  1.00 17.00      B    O  
ATOM   3840  CB  GLN B  73       7.832  38.974  33.139  1.00 16.43      B    C  
ATOM   3841  CG  GLN B  73       8.168  39.286  31.690  1.00 17.36      B    C  
ATOM   3842  CD  GLN B  73       8.713  38.111  30.920  1.00 17.10      B    C  
ATOM   3843  NE2 GLN B  73       7.924  37.057  30.810  1.00 17.19      B    N  
ATOM   3844  OE1 GLN B  73       9.832  38.152  30.424  1.00 17.27      B    O  
ATOM   3845  N   LEU B  74       8.978  41.364  35.029  1.00 17.57      B    N  
ATOM   3846  CA  LEU B  74      10.044  42.345  35.222  1.00 18.77      B    C  
ATOM   3847  C   LEU B  74      11.108  41.695  36.090  1.00 19.12      B    C  
ATOM   3848  O   LEU B  74      10.854  40.697  36.781  1.00 19.87      B    O  
ATOM   3849  CB  LEU B  74       9.487  43.590  35.886  1.00 18.70      B    C  
ATOM   3850  CG  LEU B  74       8.919  43.379  37.288  1.00 20.25      B    C  
ATOM   3851  CD1 LEU B  74       9.967  43.667  38.359  1.00 21.04      B    C  
ATOM   3852  CD2 LEU B  74       7.704  44.268  37.505  1.00 21.95      B    C  
ATOM   3853  N   PHE B  75      12.305  42.259  36.057  1.00 18.55      B    N  
ATOM   3854  CA  PHE B  75      13.414  41.699  36.816  1.00 17.85      B    C  
ATOM   3855  C   PHE B  75      14.373  42.785  37.247  1.00 17.04      B    C  
ATOM   3856  O   PHE B  75      14.277  43.915  36.794  1.00 15.69      B    O  
ATOM   3857  CB  PHE B  75      14.159  40.658  35.986  1.00 17.46      B    C  
ATOM   3858  CG  PHE B  75      14.916  41.212  34.800  1.00 18.26      B    C  
ATOM   3859  CD1 PHE B  75      14.269  41.476  33.600  1.00 17.69      B    C  
ATOM   3860  CD2 PHE B  75      16.291  41.410  34.864  1.00 19.24      B    C  
ATOM   3861  CE1 PHE B  75      14.964  41.938  32.503  1.00 17.92      B    C  
ATOM   3862  CE2 PHE B  75      16.991  41.894  33.764  1.00 19.51      B    C  
ATOM   3863  CZ  PHE B  75      16.318  42.155  32.579  1.00 18.63      B    C  
ATOM   3864  N   GLU B  76      15.274  42.403  38.142  1.00 18.21      B    N  
ATOM   3865  CA  GLU B  76      16.380  43.234  38.560  1.00 18.15      B    C  
ATOM   3866  C   GLU B  76      17.667  42.457  38.482  1.00 18.33      B    C  
ATOM   3867  O   GLU B  76      17.681  41.242  38.237  1.00 18.02      B    O  
ATOM   3868  CB  GLU B  76      16.132  43.782  39.969  1.00 19.17      B    C  
ATOM   3869  CG  GLU B  76      15.416  45.118  39.936  1.00 19.42      B    C  
ATOM   3870  CD  GLU B  76      16.197  46.149  39.142  1.00 21.02      B    C  
ATOM   3871  OE1 GLU B  76      17.447  46.060  39.144  1.00 20.18      B    O  
ATOM   3872  OE2 GLU B  76      15.577  47.033  38.508  1.00 22.02      B    O1-
ATOM   3873  N   GLY B  77      18.772  43.178  38.619  1.00 18.39      B    N  
ATOM   3874  CA  GLY B  77      20.087  42.565  38.620  1.00 17.35      B    C  
ATOM   3875  C   GLY B  77      20.980  43.419  39.487  1.00 19.55      B    C  
ATOM   3876  O   GLY B  77      21.122  44.621  39.235  1.00 18.44      B    O  
ATOM   3877  N   MET B  78      21.563  42.804  40.515  1.00 20.58      B    N  
ATOM   3878  CA  MET B  78      22.505  43.500  41.393  1.00 21.50      B    C  
ATOM   3879  C   MET B  78      23.525  42.494  41.892  1.00 22.09      B    C  
ATOM   3880  O   MET B  78      23.357  41.272  41.728  1.00 20.96      B    O  
ATOM   3881  CB  MET B  78      21.788  44.224  42.543  1.00 22.45      B    C  
ATOM   3882  CG  MET B  78      20.875  43.389  43.417  1.00 24.89      B    C  
ATOM   3883  SD  MET B  78      20.049  44.430  44.656  1.00 30.60      B    S  
ATOM   3884  CE  MET B  78      19.211  43.178  45.619  1.00 33.01      B    C  
ATOM   3885  N   LYS B  79      24.600  42.994  42.473  1.00 21.61      B    N  
ATOM   3886  CA  LYS B  79      25.658  42.104  42.927  1.00 22.18      B    C  
ATOM   3887  C   LYS B  79      25.992  42.296  44.405  1.00 23.07      B    C  
ATOM   3888  O   LYS B  79      25.934  43.416  44.942  1.00 22.69      B    O  
ATOM   3889  CB  LYS B  79      26.926  42.305  42.097  1.00 22.85      B    C  
ATOM   3890  CG  LYS B  79      26.959  41.617  40.744  1.00 22.57      B    C  
ATOM   3891  CD  LYS B  79      28.206  42.020  39.973  1.00 23.46      B    C  
ATOM   3892  CE  LYS B  79      28.416  41.159  38.747  1.00 24.05      B    C  
ATOM   3893  NZ  LYS B  79      29.548  41.618  37.911  1.00 26.28      B    N1+
ATOM   3894  N   ALA B  80      26.350  41.178  45.026  1.00 23.63      B    N  
ATOM   3895  CA  ALA B  80      26.875  41.135  46.383  1.00 27.41      B    C  
ATOM   3896  C   ALA B  80      28.334  40.761  46.256  1.00 26.31      B    C  
ATOM   3897  O   ALA B  80      28.681  39.940  45.427  1.00 25.82      B    O  
ATOM   3898  CB  ALA B  80      26.139  40.102  47.215  1.00 28.26      B    C  
ATOM   3899  N   PHE B  81      29.181  41.367  47.083  1.00 24.16      B    N  
ATOM   3900  CA  PHE B  81      30.615  41.187  46.990  1.00 24.44      B    C  
ATOM   3901  C   PHE B  81      31.166  40.766  48.357  1.00 25.23      B    C  
ATOM   3902  O   PHE B  81      30.759  41.302  49.381  1.00 25.22      B    O  
ATOM   3903  CB  PHE B  81      31.286  42.505  46.597  1.00 23.63      B    C  
ATOM   3904  CG  PHE B  81      30.870  43.050  45.251  1.00 22.32      B    C  
ATOM   3905  CD1 PHE B  81      29.746  43.835  45.125  1.00 22.83      B    C  
ATOM   3906  CD2 PHE B  81      31.644  42.809  44.125  1.00 22.69      B    C  
ATOM   3907  CE1 PHE B  81      29.383  44.363  43.900  1.00 23.39      B    C  
ATOM   3908  CE2 PHE B  81      31.291  43.325  42.887  1.00 23.36      B    C  
ATOM   3909  CZ  PHE B  81      30.160  44.113  42.777  1.00 23.80      B    C  
ATOM   3910  N   LYS B  82      32.094  39.825  48.353  1.00 26.89      B    N  
ATOM   3911  CA  LYS B  82      32.727  39.354  49.583  1.00 30.20      B    C  
ATOM   3912  C   LYS B  82      34.141  39.921  49.688  1.00 30.45      B    C  
ATOM   3913  O   LYS B  82      34.979  39.685  48.809  1.00 33.30      B    O  
ATOM   3914  CB  LYS B  82      32.758  37.824  49.590  1.00 31.65      B    C  
ATOM   3915  CG  LYS B  82      33.420  37.205  50.815  1.00 32.99      B    C  
ATOM   3916  CD  LYS B  82      33.329  35.686  50.794  1.00 35.20      B    C  
ATOM   3917  CE  LYS B  82      32.006  35.185  51.339  1.00 37.54      B    C  
ATOM   3918  NZ  LYS B  82      31.811  33.737  51.049  1.00 41.75      B    N1+
ATOM   3919  N   GLY B  83      34.403  40.670  50.758  1.00 34.07      B    N  
ATOM   3920  CA  GLY B  83      35.735  41.242  51.001  1.00 35.84      B    C  
ATOM   3921  C   GLY B  83      36.701  40.265  51.671  1.00 38.23      B    C  
ATOM   3922  O   GLY B  83      36.319  39.154  52.045  1.00 37.39      B    O  
ATOM   3923  N   LYS B  84      37.958  40.686  51.808  1.00 42.80      B    N  
ATOM   3924  CA  LYS B  84      38.990  39.907  52.508  1.00 46.61      B    C  
ATOM   3925  C   LYS B  84      38.518  39.470  53.902  1.00 46.15      B    C  
ATOM   3926  O   LYS B  84      38.766  38.339  54.328  1.00 46.86      B    O  
ATOM   3927  CB  LYS B  84      40.296  40.711  52.606  1.00 49.29      B    C  
ATOM   3928  CG  LYS B  84      41.202  40.588  51.393  1.00 53.43      B    C  
ATOM   3929  CD  LYS B  84      41.982  39.282  51.446  1.00 55.94      B    C  
ATOM   3930  CE  LYS B  84      42.819  39.072  50.200  1.00 58.40      B    C  
ATOM   3931  NZ  LYS B  84      41.974  38.757  49.017  1.00 59.44      B    N1+
ATOM   3932  N   ASP B  85      37.812  40.354  54.598  1.00 42.82      B    N  
ATOM   3933  CA  ASP B  85      37.229  39.997  55.892  1.00 44.61      B    C  
ATOM   3934  C   ASP B  85      36.108  38.952  55.765  1.00 45.36      B    C  
ATOM   3935  O   ASP B  85      35.486  38.585  56.764  1.00 43.14      B    O  
ATOM   3936  CB  ASP B  85      36.712  41.240  56.625  1.00 47.11      B    C  
ATOM   3937  CG  ASP B  85      35.598  41.959  55.874  1.00 48.88      B    C  
ATOM   3938  OD1 ASP B  85      35.357  41.663  54.676  1.00 48.08      B    O  
ATOM   3939  OD2 ASP B  85      34.969  42.842  56.494  1.00 50.26      B    O1-
ATOM   3940  N   GLN B  86      35.841  38.490  54.541  1.00 46.05      B    N  
ATOM   3941  CA  GLN B  86      34.841  37.450  54.283  1.00 45.50      B    C  
ATOM   3942  C   GLN B  86      33.411  37.957  54.528  1.00 44.62      B    C  
ATOM   3943  O   GLN B  86      32.456  37.171  54.588  1.00 43.63      B    O  
ATOM   3944  CB  GLN B  86      35.136  36.210  55.146  1.00 49.08      B    C  
ATOM   3945  CG  GLN B  86      34.871  34.887  54.452  1.00 52.26      B    C  
ATOM   3946  CD  GLN B  86      35.899  34.579  53.378  1.00 53.24      B    C  
ATOM   3947  NE2 GLN B  86      35.734  33.445  52.720  1.00 55.02      B    N  
ATOM   3948  OE1 GLN B  86      36.829  35.354  53.141  1.00 57.32      B    O  
ATOM   3949  N   GLN B  87      33.276  39.276  54.657  1.00 42.49      B    N  
ATOM   3950  CA  GLN B  87      31.999  39.924  54.877  1.00 42.92      B    C  
ATOM   3951  C   GLN B  87      31.396  40.198  53.492  1.00 37.75      B    C  
ATOM   3952  O   GLN B  87      32.108  40.599  52.555  1.00 30.12      B    O  
ATOM   3953  CB  GLN B  87      32.202  41.229  55.659  1.00 48.56      B    C  
ATOM   3954  CG  GLN B  87      30.976  42.119  55.808  1.00 55.21      B    C  
ATOM   3955  CD  GLN B  87      29.959  41.590  56.797  1.00 63.66      B    C  
ATOM   3956  NE2 GLN B  87      28.675  41.755  56.472  1.00 60.82      B    N  
ATOM   3957  OE1 GLN B  87      30.318  41.059  57.854  1.00 68.51      B    O  
ATOM   3958  N   VAL B  88      30.089  39.972  53.381  1.00 35.89      B    N  
ATOM   3959  CA  VAL B  88      29.362  40.186  52.138  1.00 31.02      B    C  
ATOM   3960  C   VAL B  88      28.577  41.488  52.186  1.00 27.57      B    C  
ATOM   3961  O   VAL B  88      27.914  41.799  53.179  1.00 27.43      B    O  
ATOM   3962  CB  VAL B  88      28.403  39.018  51.830  1.00 31.54      B    C  
ATOM   3963  CG1 VAL B  88      27.637  39.290  50.534  1.00 30.13      B    C  
ATOM   3964  CG2 VAL B  88      29.185  37.719  51.711  1.00 33.05      B    C  
ATOM   3965  N   ARG B  89      28.628  42.219  51.068  1.00 25.86      B    N  
ATOM   3966  CA  ARG B  89      28.001  43.517  50.941  1.00 25.44      B    C  
ATOM   3967  C   ARG B  89      27.281  43.654  49.588  1.00 23.95      B    C  
ATOM   3968  O   ARG B  89      27.817  43.235  48.566  1.00 21.65      B    O  
ATOM   3969  CB  ARG B  89      29.076  44.605  51.014  1.00 28.12      B    C  
ATOM   3970  CG  ARG B  89      30.078  44.426  52.160  1.00 29.90      B    C  
ATOM   3971  CD  ARG B  89      31.119  45.532  52.187  1.00 30.77      B    C  
ATOM   3972  NE  ARG B  89      31.958  45.453  53.391  1.00 31.85      B    N  
ATOM   3973  CZ  ARG B  89      33.002  44.642  53.562  1.00 31.39      B    C  
ATOM   3974  NH1 ARG B  89      33.400  43.795  52.612  1.00 30.46      B    N1+
ATOM   3975  NH2 ARG B  89      33.672  44.682  54.712  1.00 35.23      B    N  
ATOM   3976  N   LEU B  90      26.113  44.280  49.600  1.00 24.78      B    N  
ATOM   3977  CA  LEU B  90      25.389  44.618  48.372  1.00 26.92      B    C  
ATOM   3978  C   LEU B  90      25.697  46.065  47.976  1.00 27.54      B    C  
ATOM   3979  O   LEU B  90      25.783  46.939  48.835  1.00 25.23      B    O  
ATOM   3980  CB  LEU B  90      23.879  44.472  48.576  1.00 26.34      B    C  
ATOM   3981  CG  LEU B  90      23.300  43.062  48.527  1.00 27.35      B    C  
ATOM   3982  CD1 LEU B  90      21.882  43.048  49.085  1.00 26.89      B    C  
ATOM   3983  CD2 LEU B  90      23.339  42.531  47.103  1.00 27.94      B    C  
ATOM   3984  N   PHE B  91      25.839  46.306  46.675  1.00 23.17      B    N  
ATOM   3985  CA  PHE B  91      26.098  47.638  46.154  1.00 24.07      B    C  
ATOM   3986  C   PHE B  91      24.791  48.383  45.855  1.00 23.32      B    C  
ATOM   3987  O   PHE B  91      23.992  47.943  45.012  1.00 22.31      B    O  
ATOM   3988  CB  PHE B  91      26.959  47.512  44.884  1.00 23.47      B    C  
ATOM   3989  CG  PHE B  91      27.337  48.833  44.246  1.00 22.32      B    C  
ATOM   3990  CD1 PHE B  91      28.365  49.609  44.774  1.00 21.64      B    C  
ATOM   3991  CD2 PHE B  91      26.709  49.276  43.081  1.00 23.13      B    C  
ATOM   3992  CE1 PHE B  91      28.737  50.804  44.192  1.00 21.21      B    C  
ATOM   3993  CE2 PHE B  91      27.077  50.489  42.494  1.00 21.99      B    C  
ATOM   3994  CZ  PHE B  91      28.110  51.247  43.045  1.00 21.43      B    C  
ATOM   3995  N   ARG B  92      24.573  49.489  46.574  1.00 22.23      B    N  
ATOM   3996  CA  ARG B  92      23.431  50.383  46.394  1.00 23.24      B    C  
ATOM   3997  C   ARG B  92      22.098  49.660  46.083  1.00 23.27      B    C  
ATOM   3998  O   ARG B  92      21.355  50.087  45.182  1.00 21.88      B    O  
ATOM   3999  CB  ARG B  92      23.729  51.401  45.282  1.00 22.39      B    C  
ATOM   4000  CG  ARG B  92      25.105  52.054  45.363  1.00 22.06      B    C  
ATOM   4001  CD  ARG B  92      25.209  53.257  44.457  1.00 19.80      B    C  
ATOM   4002  NE  ARG B  92      24.447  54.404  44.926  1.00 18.57      B    N  
ATOM   4003  CZ  ARG B  92      24.438  55.599  44.344  1.00 19.96      B    C  
ATOM   4004  NH1 ARG B  92      25.144  55.838  43.235  1.00 20.89      B    N1+
ATOM   4005  NH2 ARG B  92      23.718  56.580  44.870  1.00 21.54      B    N  
ATOM   4006  N   PRO B  93      21.773  48.592  46.848  1.00 24.66      B    N  
ATOM   4007  CA  PRO B  93      20.581  47.783  46.540  1.00 23.84      B    C  
ATOM   4008  C   PRO B  93      19.275  48.549  46.610  1.00 24.29      B    C  
ATOM   4009  O   PRO B  93      18.294  48.143  45.975  1.00 25.25      B    O  
ATOM   4010  CB  PRO B  93      20.622  46.676  47.600  1.00 25.99      B    C  
ATOM   4011  CG  PRO B  93      21.348  47.295  48.758  1.00 26.02      B    C  
ATOM   4012  CD  PRO B  93      22.407  48.159  48.108  1.00 24.85      B    C  
ATOM   4013  N   TRP B  94      19.270  49.655  47.352  1.00 23.88      B    N  
ATOM   4014  CA  TRP B  94      18.101  50.513  47.484  1.00 24.10      B    C  
ATOM   4015  C   TRP B  94      17.660  51.039  46.120  1.00 23.08      B    C  
ATOM   4016  O   TRP B  94      16.471  51.209  45.878  1.00 23.57      B    O  
ATOM   4017  CB  TRP B  94      18.400  51.699  48.404  1.00 26.64      B    C  
ATOM   4018  CG  TRP B  94      18.995  51.291  49.746  1.00 30.23      B    C  
ATOM   4019  CD1 TRP B  94      18.312  50.872  50.855  1.00 31.31      B    C  
ATOM   4020  CD2 TRP B  94      20.386  51.237  50.090  1.00 29.48      B    C  
ATOM   4021  CE2 TRP B  94      20.470  50.791  51.428  1.00 31.74      B    C  
ATOM   4022  CE3 TRP B  94      21.563  51.527  49.402  1.00 30.25      B    C  
ATOM   4023  NE1 TRP B  94      19.193  50.576  51.872  1.00 31.03      B    N  
ATOM   4024  CZ2 TRP B  94      21.685  50.641  52.089  1.00 30.01      B    C  
ATOM   4025  CZ3 TRP B  94      22.776  51.383  50.064  1.00 31.64      B    C  
ATOM   4026  CH2 TRP B  94      22.827  50.938  51.390  1.00 30.03      B    C  
ATOM   4027  N   LEU B  95      18.622  51.327  45.250  1.00 20.92      B    N  
ATOM   4028  CA  LEU B  95      18.307  51.852  43.922  1.00 20.38      B    C  
ATOM   4029  C   LEU B  95      17.634  50.766  43.065  1.00 19.28      B    C  
ATOM   4030  O   LEU B  95      16.694  51.040  42.324  1.00 21.59      B    O  
ATOM   4031  CB  LEU B  95      19.555  52.426  43.244  1.00 19.82      B    C  
ATOM   4032  CG  LEU B  95      20.196  53.689  43.860  1.00 22.04      B    C  
ATOM   4033  CD1 LEU B  95      21.286  54.223  42.948  1.00 22.77      B    C  
ATOM   4034  CD2 LEU B  95      19.192  54.805  44.085  1.00 24.52      B    C  
ATOM   4035  N   ASN B  96      18.105  49.535  43.181  1.00 20.32      B    N  
ATOM   4036  CA  ASN B  96      17.472  48.422  42.485  1.00 19.88      B    C  
ATOM   4037  C   ASN B  96      16.039  48.214  42.966  1.00 22.38      B    C  
ATOM   4038  O   ASN B  96      15.144  47.907  42.164  1.00 21.50      B    O  
ATOM   4039  CB  ASN B  96      18.287  47.149  42.632  1.00 19.96      B    C  
ATOM   4040  CG  ASN B  96      19.687  47.283  42.049  1.00 21.44      B    C  
ATOM   4041  ND2 ASN B  96      19.853  46.880  40.784  1.00 18.92      B    N  
ATOM   4042  OD1 ASN B  96      20.616  47.716  42.736  1.00 22.44      B    O  
ATOM   4043  N   MET B  97      15.807  48.394  44.264  1.00 21.87      B    N  
ATOM   4044  CA  MET B  97      14.461  48.275  44.803  1.00 22.34      B    C  
ATOM   4045  C   MET B  97      13.566  49.373  44.261  1.00 22.80      B    C  
ATOM   4046  O   MET B  97      12.412  49.108  43.885  1.00 23.88      B    O  
ATOM   4047  CB  MET B  97      14.471  48.315  46.337  1.00 24.85      B    C  
ATOM   4048  CG  MET B  97      15.192  47.161  47.023  1.00 24.55      B    C  
ATOM   4049  SD  MET B  97      14.677  45.459  46.672  1.00 26.64      B    S  
ATOM   4050  CE  MET B  97      15.754  44.984  45.302  1.00 25.83      B    C  
ATOM   4051  N   ASP B  98      14.073  50.603  44.222  1.00 21.09      B    N  
ATOM   4052  CA  ASP B  98      13.305  51.720  43.678  1.00 22.42      B    C  
ATOM   4053  C   ASP B  98      12.940  51.422  42.218  1.00 20.49      B    C  
ATOM   4054  O   ASP B  98      11.813  51.674  41.792  1.00 18.81      B    O  
ATOM   4055  CB  ASP B  98      14.083  53.040  43.706  1.00 24.52      B    C  
ATOM   4056  CG  ASP B  98      14.408  53.531  45.122  1.00 29.71      B    C  
ATOM   4057  OD1 ASP B  98      13.718  53.153  46.096  1.00 31.27      B    O  
ATOM   4058  OD2 ASP B  98      15.375  54.314  45.247  1.00 31.87      B    O1-
ATOM   4059  N   ARG B  99      13.904  50.904  41.465  1.00 18.58      B    N  
ATOM   4060  CA  ARG B  99      13.687  50.609  40.043  1.00 18.66      B    C  
ATOM   4061  C   ARG B  99      12.652  49.493  39.827  1.00 18.19      B    C  
ATOM   4062  O   ARG B  99      11.728  49.617  38.997  1.00 18.66      B    O  
ATOM   4063  CB  ARG B  99      15.011  50.277  39.359  1.00 19.46      B    C  
ATOM   4064  CG  ARG B  99      14.914  50.211  37.832  1.00 18.78      B    C  
ATOM   4065  CD  ARG B  99      16.295  50.277  37.217  1.00 18.90      B    C  
ATOM   4066  NE  ARG B  99      17.063  49.066  37.474  1.00 18.81      B    N  
ATOM   4067  CZ  ARG B  99      18.362  48.919  37.213  1.00 19.24      B    C  
ATOM   4068  NH1 ARG B  99      19.075  49.924  36.709  1.00 21.35      B    N1+
ATOM   4069  NH2 ARG B  99      18.959  47.753  37.464  1.00 18.26      B    N  
ATOM   4070  N   MET B 100      12.790  48.426  40.589  1.00 17.83      B    N  
ATOM   4071  CA  MET B 100      11.855  47.296  40.541  1.00 20.74      B    C  
ATOM   4072  C   MET B 100      10.414  47.761  40.795  1.00 22.57      B    C  
ATOM   4073  O   MET B 100       9.485  47.357  40.093  1.00 22.99      B    O  
ATOM   4074  CB  MET B 100      12.254  46.247  41.571  1.00 21.23      B    C  
ATOM   4075  CG  MET B 100      11.526  44.922  41.448  1.00 21.95      B    C  
ATOM   4076  SD  MET B 100      12.300  43.676  42.496  1.00 23.50      B    S  
ATOM   4077  CE  MET B 100      11.287  42.258  42.086  1.00 24.60      B    C  
ATOM   4078  N   LEU B 101      10.232  48.626  41.783  1.00 22.44      B    N  
ATOM   4079  CA  LEU B 101       8.897  49.109  42.124  1.00 23.76      B    C  
ATOM   4080  C   LEU B 101       8.303  49.953  40.991  1.00 22.94      B    C  
ATOM   4081  O   LEU B 101       7.129  49.813  40.678  1.00 21.31      B    O  
ATOM   4082  CB  LEU B 101       8.915  49.894  43.440  1.00 26.03      B    C  
ATOM   4083  CG  LEU B 101       7.530  50.128  44.048  1.00 31.93      B    C  
ATOM   4084  CD1 LEU B 101       6.927  48.814  44.530  1.00 35.07      B    C  
ATOM   4085  CD2 LEU B 101       7.590  51.139  45.192  1.00 34.49      B    C  
ATOM   4086  N   ARG B 102       9.107  50.810  40.360  1.00 20.86      B    N  
ATOM   4087  CA  ARG B 102       8.637  51.548  39.202  1.00 22.26      B    C  
ATOM   4088  C   ARG B 102       8.203  50.535  38.103  1.00 20.90      B    C  
ATOM   4089  O   ARG B 102       7.126  50.653  37.539  1.00 20.51      B    O  
ATOM   4090  CB  ARG B 102       9.707  52.524  38.674  1.00 25.25      B    C  
ATOM   4091  CG  ARG B 102      10.034  53.695  39.610  1.00 27.70      B    C  
ATOM   4092  CD  ARG B 102      10.842  54.791  38.917  1.00 29.22      B    C  
ATOM   4093  NE  ARG B 102      12.097  54.320  38.308  1.00 31.76      B    N  
ATOM   4094  CZ  ARG B 102      13.299  54.262  38.908  1.00 34.30      B    C  
ATOM   4095  NH1 ARG B 102      13.466  54.618  40.187  1.00 31.03      B    N1+
ATOM   4096  NH2 ARG B 102      14.364  53.828  38.216  1.00 31.19      B    N  
ATOM   4097  N   SER B 103       9.029  49.527  37.846  1.00 21.08      B    N  
ATOM   4098  CA  SER B 103       8.696  48.496  36.856  1.00 21.59      B    C  
ATOM   4099  C   SER B 103       7.366  47.814  37.186  1.00 21.76      B    C  
ATOM   4100  O   SER B 103       6.522  47.612  36.297  1.00 21.06      B    O  
ATOM   4101  CB  SER B 103       9.796  47.446  36.744  1.00 21.89      B    C  
ATOM   4102  OG  SER B 103      11.012  47.995  36.265  1.00 21.24      B    O  
ATOM   4103  N   ALA B 104       7.180  47.471  38.461  1.00 21.87      B    N  
ATOM   4104  CA  ALA B 104       5.947  46.840  38.928  1.00 21.16      B    C  
ATOM   4105  C   ALA B 104       4.723  47.701  38.640  1.00 22.17      B    C  
ATOM   4106  O   ALA B 104       3.716  47.202  38.108  1.00 21.62      B    O  
ATOM   4107  CB  ALA B 104       6.040  46.535  40.419  1.00 23.24      B    C  
ATOM   4108  N  AMET B 105       4.804  48.984  38.969  0.54 20.64      B    N  
ATOM   4109  N  BMET B 105       4.799  48.983  39.000  0.46 21.43      B    N  
ATOM   4110  CA AMET B 105       3.686  49.891  38.742  0.54 21.55      B    C  
ATOM   4111  CA BMET B 105       3.710  49.930  38.739  0.46 22.74      B    C  
ATOM   4112  C  AMET B 105       3.393  50.084  37.248  0.54 20.30      B    C  
ATOM   4113  C  BMET B 105       3.390  50.034  37.248  0.46 20.98      B    C  
ATOM   4114  O  AMET B 105       2.248  50.281  36.855  0.54 18.94      B    O  
ATOM   4115  O  BMET B 105       2.230  50.121  36.859  0.46 19.65      B    O  
ATOM   4116  CB AMET B 105       3.940  51.241  39.416  0.54 22.37      B    C  
ATOM   4117  CB BMET B 105       4.041  51.336  39.263  0.46 25.12      B    C  
ATOM   4118  CG AMET B 105       4.165  51.182  40.927  0.54 25.03      B    C  
ATOM   4119  CG BMET B 105       3.837  51.546  40.756  0.46 29.24      B    C  
ATOM   4120  SD AMET B 105       2.798  50.498  41.892  0.54 26.82      B    S  
ATOM   4121  SD BMET B 105       4.213  53.237  41.284  0.46 33.33      B    S  
ATOM   4122  CE AMET B 105       3.172  48.747  41.861  0.54 24.84      B    C  
ATOM   4123  CE BMET B 105       3.037  54.205  40.344  0.46 30.13      B    C  
ATOM   4124  N   ARG B 106       4.418  50.024  36.410  1.00 19.47      B    N  
ATOM   4125  CA  ARG B 106       4.194  50.181  34.969  1.00 19.11      B    C  
ATOM   4126  C   ARG B 106       3.386  49.035  34.372  1.00 18.65      B    C  
ATOM   4127  O   ARG B 106       2.602  49.251  33.428  1.00 19.80      B    O  
ATOM   4128  CB  ARG B 106       5.513  50.362  34.227  1.00 18.08      B    C  
ATOM   4129  CG  ARG B 106       5.346  50.600  32.736  1.00 18.26      B    C  
ATOM   4130  CD  ARG B 106       4.561  51.864  32.467  1.00 17.76      B    C  
ATOM   4131  NE  ARG B 106       4.337  52.076  31.053  1.00 18.02      B    N  
ATOM   4132  CZ  ARG B 106       3.409  51.445  30.329  1.00 19.18      B    C  
ATOM   4133  NH1 ARG B 106       2.633  50.517  30.859  1.00 18.52      B    N1+
ATOM   4134  NH2 ARG B 106       3.284  51.732  29.040  1.00 19.08      B    N  
ATOM   4135  N   LEU B 107       3.561  47.842  34.932  1.00 18.38      B    N  
ATOM   4136  CA  LEU B 107       2.848  46.628  34.506  1.00 20.19      B    C  
ATOM   4137  C   LEU B 107       1.639  46.286  35.368  1.00 20.75      B    C  
ATOM   4138  O   LEU B 107       1.079  45.190  35.250  1.00 22.31      B    O  
ATOM   4139  CB  LEU B 107       3.798  45.426  34.473  1.00 19.66      B    C  
ATOM   4140  CG  LEU B 107       4.907  45.454  33.440  1.00 20.40      B    C  
ATOM   4141  CD1 LEU B 107       5.648  44.129  33.439  1.00 21.80      B    C  
ATOM   4142  CD2 LEU B 107       4.295  45.729  32.065  1.00 21.54      B    C  
ATOM   4143  N   CYS B 108       1.234  47.211  36.231  1.00 21.52      B    N  
ATOM   4144  CA  CYS B 108       0.066  47.000  37.087  1.00 23.73      B    C  
ATOM   4145  C   CYS B 108       0.195  45.759  37.946  1.00 23.60      B    C  
ATOM   4146  O   CYS B 108      -0.801  45.081  38.242  1.00 22.12      B    O  
ATOM   4147  CB  CYS B 108      -1.210  46.925  36.237  1.00 23.56      B    C  
ATOM   4148  SG  CYS B 108      -1.571  48.479  35.438  1.00 26.14      B    S  
ATOM   4149  N   LEU B 109       1.429  45.454  38.334  1.00 23.97      B    N  
ATOM   4150  CA  LEU B 109       1.713  44.352  39.233  1.00 23.09      B    C  
ATOM   4151  C   LEU B 109       1.720  44.897  40.671  1.00 24.41      B    C  
ATOM   4152  O   LEU B 109       1.778  46.113  40.866  1.00 26.96      B    O  
ATOM   4153  CB  LEU B 109       3.021  43.687  38.834  1.00 24.24      B    C  
ATOM   4154  CG  LEU B 109       2.916  42.879  37.538  1.00 23.85      B    C  
ATOM   4155  CD1 LEU B 109       4.279  42.550  36.962  1.00 24.15      B    C  
ATOM   4156  CD2 LEU B 109       2.120  41.605  37.764  1.00 24.25      B    C  
ATOM   4157  N   PRO B 110       1.594  44.013  41.675  1.00 25.25      B    N  
ATOM   4158  CA  PRO B 110       1.382  44.506  43.036  1.00 28.44      B    C  
ATOM   4159  C   PRO B 110       2.576  45.207  43.694  1.00 28.57      B    C  
ATOM   4160  O   PRO B 110       3.711  44.721  43.646  1.00 28.00      B    O  
ATOM   4161  CB  PRO B 110       1.006  43.244  43.810  1.00 28.11      B    C  
ATOM   4162  CG  PRO B 110       1.612  42.134  43.045  1.00 28.25      B    C  
ATOM   4163  CD  PRO B 110       1.550  42.543  41.614  1.00 26.44      B    C  
ATOM   4164  N   SER B 111       2.287  46.356  44.292  1.00 30.91      B    N  
ATOM   4165  CA  SER B 111       3.262  47.095  45.079  1.00 36.09      B    C  
ATOM   4166  C   SER B 111       3.738  46.261  46.266  1.00 33.58      B    C  
ATOM   4167  O   SER B 111       3.030  45.374  46.739  1.00 32.73      B    O  
ATOM   4168  CB  SER B 111       2.640  48.391  45.592  1.00 40.81      B    C  
ATOM   4169  OG  SER B 111       3.542  49.066  46.438  1.00 48.53      B    O  
ATOM   4170  N   PHE B 112       4.958  46.540  46.710  1.00 33.75      B    N  
ATOM   4171  CA  PHE B 112       5.550  45.908  47.886  1.00 33.44      B    C  
ATOM   4172  C   PHE B 112       6.425  46.945  48.592  1.00 32.34      B    C  
ATOM   4173  O   PHE B 112       6.722  48.012  48.034  1.00 28.51      B    O  
ATOM   4174  CB  PHE B 112       6.387  44.688  47.501  1.00 32.83      B    C  
ATOM   4175  CG  PHE B 112       7.463  44.988  46.506  1.00 34.62      B    C  
ATOM   4176  CD1 PHE B 112       8.698  45.467  46.920  1.00 33.96      B    C  
ATOM   4177  CD2 PHE B 112       7.239  44.806  45.144  1.00 34.29      B    C  
ATOM   4178  CE1 PHE B 112       9.689  45.763  45.996  1.00 34.64      B    C  
ATOM   4179  CE2 PHE B 112       8.227  45.091  44.217  1.00 34.14      B    C  
ATOM   4180  CZ  PHE B 112       9.453  45.578  44.641  1.00 34.87      B    C  
ATOM   4181  N   ASP B 113       6.843  46.624  49.813  1.00 32.91      B    N  
ATOM   4182  CA  ASP B 113       7.697  47.518  50.584  1.00 34.13      B    C  
ATOM   4183  C   ASP B 113       9.149  47.185  50.281  1.00 29.23      B    C  
ATOM   4184  O   ASP B 113       9.607  46.063  50.499  1.00 28.74      B    O  
ATOM   4185  CB  ASP B 113       7.413  47.413  52.085  1.00 38.51      B    C  
ATOM   4186  CG  ASP B 113       8.152  48.462  52.883  1.00 40.92      B    C  
ATOM   4187  OD1 ASP B 113       9.398  48.435  52.898  1.00 47.56      B    O  
ATOM   4188  OD2 ASP B 113       7.485  49.317  53.496  1.00 45.04      B    O1-
ATOM   4189  N   LYS B 114       9.862  48.192  49.789  1.00 30.89      B    N  
ATOM   4190  CA  LYS B 114      11.228  48.034  49.314  1.00 31.52      B    C  
ATOM   4191  C   LYS B 114      12.180  47.535  50.386  1.00 32.65      B    C  
ATOM   4192  O   LYS B 114      12.973  46.625  50.147  1.00 32.12      B    O  
ATOM   4193  CB  LYS B 114      11.703  49.352  48.683  1.00 34.82      B    C  
ATOM   4194  CG  LYS B 114      10.935  49.648  47.389  1.00 36.96      B    C  
ATOM   4195  CD  LYS B 114      11.391  50.896  46.657  1.00 37.15      B    C  
ATOM   4196  CE  LYS B 114      10.926  52.158  47.362  1.00 39.19      B    C  
ATOM   4197  NZ  LYS B 114      11.187  53.364  46.531  1.00 40.77      B    N1+
ATOM   4198  N   LEU B 115      12.086  48.112  51.579  1.00 35.67      B    N  
ATOM   4199  CA  LEU B 115      12.945  47.696  52.681  1.00 35.03      B    C  
ATOM   4200  C   LEU B 115      12.624  46.276  53.143  1.00 34.34      B    C  
ATOM   4201  O   LEU B 115      13.530  45.545  53.539  1.00 34.98      B    O  
ATOM   4202  CB  LEU B 115      12.847  48.692  53.836  1.00 37.33      B    C  
ATOM   4203  CG  LEU B 115      13.362  50.093  53.499  1.00 39.35      B    C  
ATOM   4204  CD1 LEU B 115      13.299  51.002  54.721  1.00 40.98      B    C  
ATOM   4205  CD2 LEU B 115      14.784  50.025  52.950  1.00 39.39      B    C  
ATOM   4206  N   GLU B 116      11.351  45.872  53.067  1.00 34.60      B    N  
ATOM   4207  CA  GLU B 116      10.978  44.497  53.448  1.00 35.61      B    C  
ATOM   4208  C   GLU B 116      11.579  43.506  52.469  1.00 32.87      B    C  
ATOM   4209  O   GLU B 116      12.162  42.503  52.873  1.00 31.48      B    O  
ATOM   4210  CB  GLU B 116       9.462  44.301  53.544  1.00 37.48      B    C  
ATOM   4211  CG  GLU B 116       8.744  45.197  54.556  1.00 41.87      B    C  
ATOM   4212  CD  GLU B 116       9.126  44.955  56.010  1.00 40.67      B    C  
ATOM   4213  OE1 GLU B 116       9.677  43.886  56.351  1.00 35.44      B    O  
ATOM   4214  OE2 GLU B 116       8.853  45.857  56.824  1.00 44.37      B    O1-
ATOM   4215  N   LEU B 117      11.468  43.794  51.170  1.00 33.20      B    N  
ATOM   4216  CA  LEU B 117      12.091  42.926  50.179  1.00 28.19      B    C  
ATOM   4217  C   LEU B 117      13.611  42.903  50.337  1.00 23.96      B    C  
ATOM   4218  O   LEU B 117      14.230  41.854  50.268  1.00 22.28      B    O  
ATOM   4219  CB  LEU B 117      11.707  43.350  48.755  1.00 28.24      B    C  
ATOM   4220  CG  LEU B 117      12.402  42.574  47.637  1.00 28.46      B    C  
ATOM   4221  CD1 LEU B 117      12.246  41.066  47.797  1.00 29.87      B    C  
ATOM   4222  CD2 LEU B 117      11.839  43.051  46.307  1.00 28.09      B    C  
ATOM   4223  N   LEU B 118      14.221  44.060  50.541  1.00 26.93      B    N  
ATOM   4224  CA  LEU B 118      15.681  44.111  50.733  1.00 26.24      B    C  
ATOM   4225  C   LEU B 118      16.088  43.230  51.922  1.00 28.55      B    C  
ATOM   4226  O   LEU B 118      17.074  42.490  51.845  1.00 26.34      B    O  
ATOM   4227  CB  LEU B 118      16.142  45.560  50.947  1.00 26.49      B    C  
ATOM   4228  CG  LEU B 118      17.636  45.844  51.172  1.00 26.86      B    C  
ATOM   4229  CD1 LEU B 118      18.525  45.187  50.138  1.00 27.53      B    C  
ATOM   4230  CD2 LEU B 118      17.873  47.348  51.194  1.00 29.05      B    C  
ATOM   4231  N   GLU B 119      15.312  43.286  53.007  1.00 31.13      B    N  
ATOM   4232  CA  GLU B 119      15.630  42.475  54.197  1.00 31.29      B    C  
ATOM   4233  C   GLU B 119      15.471  41.003  53.864  1.00 32.43      B    C  
ATOM   4234  O   GLU B 119      16.333  40.199  54.193  1.00 31.36      B    O  
ATOM   4235  CB  GLU B 119      14.774  42.880  55.402  1.00 33.99      B    C  
ATOM   4236  CG  GLU B 119      14.929  41.989  56.642  1.00 35.63      B    C  
ATOM   4237  CD  GLU B 119      16.359  41.875  57.144  1.00 38.56      B    C  
ATOM   4238  OE1 GLU B 119      17.203  42.751  56.844  1.00 38.03      B    O  
ATOM   4239  OE2 GLU B 119      16.647  40.886  57.847  1.00 45.26      B    O1-
ATOM   4240  N   CYS B 120      14.395  40.646  53.154  1.00 35.67      B    N  
ATOM   4241  CA  CYS B 120      14.223  39.257  52.730  1.00 32.22      B    C  
ATOM   4242  C   CYS B 120      15.378  38.807  51.855  1.00 28.45      B    C  
ATOM   4243  O   CYS B 120      15.793  37.657  51.921  1.00 28.45      B    O  
ATOM   4244  CB  CYS B 120      12.914  39.054  51.959  1.00 34.86      B    C  
ATOM   4245  SG  CYS B 120      11.410  39.252  52.930  1.00 35.75      B    S  
ATOM   4246  N   ILE B 121      15.878  39.699  51.000  1.00 27.22      B    N  
ATOM   4247  CA  ILE B 121      17.000  39.350  50.136  1.00 26.06      B    C  
ATOM   4248  C   ILE B 121      18.268  39.183  50.973  1.00 26.38      B    C  
ATOM   4249  O   ILE B 121      19.052  38.270  50.747  1.00 25.91      B    O  
ATOM   4250  CB  ILE B 121      17.204  40.409  49.016  1.00 26.00      B    C  
ATOM   4251  CG1 ILE B 121      16.065  40.294  47.987  1.00 26.01      B    C  
ATOM   4252  CG2 ILE B 121      18.542  40.196  48.328  1.00 26.72      B    C  
ATOM   4253  CD1 ILE B 121      15.948  41.472  47.043  1.00 26.72      B    C  
ATOM   4254  N   ARG B 122      18.473  40.088  51.920  1.00 28.52      B    N  
ATOM   4255  CA  ARG B 122      19.626  39.976  52.820  1.00 31.36      B    C  
ATOM   4256  C   ARG B 122      19.608  38.609  53.488  1.00 31.75      B    C  
ATOM   4257  O   ARG B 122      20.594  37.876  53.449  1.00 29.75      B    O  
ATOM   4258  CB  ARG B 122      19.610  41.072  53.887  1.00 34.03      B    C  
ATOM   4259  CG  ARG B 122      20.922  41.131  54.670  1.00 36.37      B    C  
ATOM   4260  CD  ARG B 122      20.847  42.038  55.886  1.00 37.20      B    C  
ATOM   4261  NE  ARG B 122      19.903  41.513  56.867  1.00 38.50      B    N  
ATOM   4262  CZ  ARG B 122      20.147  40.473  57.662  1.00 39.99      B    C  
ATOM   4263  NH1 ARG B 122      21.308  39.823  57.599  1.00 41.34      B    N1+
ATOM   4264  NH2 ARG B 122      19.210  40.061  58.510  1.00 39.26      B    N  
ATOM   4265  N   ARG B 123      18.452  38.260  54.058  1.00 35.53      B    N  
ATOM   4266  CA  ARG B 123      18.284  36.984  54.748  1.00 35.92      B    C  
ATOM   4267  C   ARG B 123      18.606  35.820  53.840  1.00 35.70      B    C  
ATOM   4268  O   ARG B 123      19.265  34.876  54.264  1.00 31.89      B    O  
ATOM   4269  CB  ARG B 123      16.862  36.840  55.292  1.00 36.27      B    C  
ATOM   4270  CG  ARG B 123      16.561  37.711  56.498  1.00 38.95      B    C  
ATOM   4271  CD  ARG B 123      17.216  37.173  57.769  1.00 41.00      B    C  
ATOM   4272  NE  ARG B 123      16.675  35.857  58.110  1.00 42.42      B    N  
ATOM   4273  CZ  ARG B 123      15.502  35.648  58.710  1.00 38.17      B    C  
ATOM   4274  NH1 ARG B 123      14.721  36.664  59.078  1.00 37.11      B    N1+
ATOM   4275  NH2 ARG B 123      15.107  34.405  58.950  1.00 40.21      B    N  
ATOM   4276  N   LEU B 124      18.145  35.887  52.586  1.00 34.97      B    N  
ATOM   4277  CA  LEU B 124      18.419  34.822  51.617  1.00 31.61      B    C  
ATOM   4278  C   LEU B 124      19.890  34.726  51.340  1.00 28.36      B    C  
ATOM   4279  O   LEU B 124      20.430  33.638  51.292  1.00 28.15      B    O  
ATOM   4280  CB  LEU B 124      17.673  35.039  50.286  1.00 31.42      B    C  
ATOM   4281  CG  LEU B 124      18.109  34.162  49.105  1.00 34.54      B    C  
ATOM   4282  CD1 LEU B 124      17.795  32.688  49.332  1.00 35.76      B    C  
ATOM   4283  CD2 LEU B 124      17.440  34.632  47.814  1.00 36.86      B    C  
ATOM   4284  N   ILE B 125      20.546  35.857  51.091  1.00 29.34      B    N  
ATOM   4285  CA  ILE B 125      21.980  35.798  50.815  1.00 28.82      B    C  
ATOM   4286  C   ILE B 125      22.708  35.300  52.070  1.00 28.20      B    C  
ATOM   4287  O   ILE B 125      23.671  34.559  51.956  1.00 25.82      B    O  
ATOM   4288  CB  ILE B 125      22.571  37.144  50.328  1.00 29.59      B    C  
ATOM   4289  CG1 ILE B 125      21.889  37.597  49.020  1.00 29.94      B    C  
ATOM   4290  CG2 ILE B 125      24.076  37.002  50.099  1.00 28.85      B    C  
ATOM   4291  CD1 ILE B 125      22.177  39.036  48.633  1.00 31.04      B    C  
ATOM   4292  N   GLU B 126      22.230  35.704  53.248  1.00 34.69      B    N  
ATOM   4293  CA  GLU B 126      22.832  35.257  54.509  1.00 37.70      B    C  
ATOM   4294  C   GLU B 126      22.806  33.725  54.545  1.00 40.96      B    C  
ATOM   4295  O   GLU B 126      23.842  33.091  54.772  1.00 42.71      B    O  
ATOM   4296  CB  GLU B 126      22.121  35.879  55.718  1.00 39.82      B    C  
ATOM   4297  CG  GLU B 126      22.835  35.645  57.043  1.00 42.08      B    C  
ATOM   4298  CD  GLU B 126      22.225  36.424  58.184  1.00 44.86      B    C  
ATOM   4299  OE1 GLU B 126      20.982  36.447  58.318  1.00 49.81      B    O  
ATOM   4300  OE2 GLU B 126      22.994  37.004  58.968  1.00 50.27      B    O1-
ATOM   4301  N   VAL B 127      21.649  33.134  54.232  1.00 40.27      B    N  
ATOM   4302  CA  VAL B 127      21.525  31.674  54.192  1.00 38.85      B    C  
ATOM   4303  C   VAL B 127      22.522  31.044  53.219  1.00 37.11      B    C  
ATOM   4304  O   VAL B 127      23.157  30.049  53.557  1.00 36.53      B    O  
ATOM   4305  CB  VAL B 127      20.075  31.218  53.884  1.00 39.38      B    C  
ATOM   4306  CG1 VAL B 127      20.021  29.741  53.523  1.00 38.25      B    C  
ATOM   4307  CG2 VAL B 127      19.167  31.503  55.078  1.00 38.68      B    C  
ATOM   4308  N   ASP B 128      22.692  31.631  52.032  1.00 35.15      B    N  
ATOM   4309  CA  ASP B 128      23.621  31.082  51.028  1.00 34.50      B    C  
ATOM   4310  C   ASP B 128      24.992  31.779  50.990  1.00 33.50      B    C  
ATOM   4311  O   ASP B 128      25.711  31.688  49.986  1.00 29.53      B    O  
ATOM   4312  CB  ASP B 128      22.977  31.136  49.622  1.00 38.57      B    C  
ATOM   4313  CG  ASP B 128      21.901  30.075  49.420  1.00 42.24      B    C  
ATOM   4314  OD1 ASP B 128      21.784  29.173  50.286  1.00 37.14      B    O  
ATOM   4315  OD2 ASP B 128      21.188  30.127  48.382  1.00 39.29      B    O1-
ATOM   4316  N   LYS B 129      25.377  32.438  52.082  1.00 34.91      B    N  
ATOM   4317  CA  LYS B 129      26.630  33.217  52.113  1.00 36.17      B    C  
ATOM   4318  C   LYS B 129      27.877  32.495  51.605  1.00 34.24      B    C  
ATOM   4319  O   LYS B 129      28.750  33.112  50.999  1.00 35.94      B    O  
ATOM   4320  CB  LYS B 129      26.894  33.785  53.512  1.00 40.50      B    C  
ATOM   4321  CG  LYS B 129      27.093  32.757  54.618  1.00 47.05      B    C  
ATOM   4322  CD  LYS B 129      27.718  33.367  55.869  1.00 56.08      B    C  
ATOM   4323  CE  LYS B 129      27.070  34.687  56.277  1.00 61.49      B    C  
ATOM   4324  NZ  LYS B 129      27.545  35.173  57.602  1.00 67.58      B    N1+
ATOM   4325  N   ASP B 130      27.960  31.190  51.834  1.00 35.31      B    N  
ATOM   4326  CA  ASP B 130      29.113  30.409  51.398  1.00 36.50      B    C  
ATOM   4327  C   ASP B 130      29.210  30.244  49.889  1.00 35.19      B    C  
ATOM   4328  O   ASP B 130      30.237  29.783  49.380  1.00 33.34      B    O  
ATOM   4329  CB  ASP B 130      29.116  29.038  52.084  1.00 40.72      B    C  
ATOM   4330  CG  ASP B 130      29.340  29.139  53.592  1.00 45.47      B    C  
ATOM   4331  OD1 ASP B 130      29.664  30.240  54.099  1.00 45.05      B    O  
ATOM   4332  OD2 ASP B 130      29.185  28.108  54.274  1.00 49.86      B    O1-
ATOM   4333  N   TRP B 131      28.145  30.595  49.169  1.00 32.50      B    N  
ATOM   4334  CA  TRP B 131      28.197  30.601  47.713  1.00 31.95      B    C  
ATOM   4335  C   TRP B 131      28.856  31.877  47.167  1.00 29.42      B    C  
ATOM   4336  O   TRP B 131      29.229  31.918  45.996  1.00 31.26      B    O  
ATOM   4337  CB  TRP B 131      26.790  30.491  47.116  1.00 31.57      B    C  
ATOM   4338  CG  TRP B 131      26.195  29.125  47.191  1.00 33.12      B    C  
ATOM   4339  CD1 TRP B 131      25.460  28.598  48.216  1.00 34.12      B    C  
ATOM   4340  CD2 TRP B 131      26.265  28.115  46.181  1.00 31.25      B    C  
ATOM   4341  CE2 TRP B 131      25.558  26.991  46.663  1.00 35.04      B    C  
ATOM   4342  CE3 TRP B 131      26.856  28.051  44.915  1.00 31.65      B    C  
ATOM   4343  NE1 TRP B 131      25.080  27.309  47.910  1.00 34.22      B    N  
ATOM   4344  CZ2 TRP B 131      25.429  25.816  45.922  1.00 33.20      B    C  
ATOM   4345  CZ3 TRP B 131      26.735  26.874  44.179  1.00 35.60      B    C  
ATOM   4346  CH2 TRP B 131      26.024  25.773  44.690  1.00 34.08      B    C  
ATOM   4347  N   VAL B 132      28.965  32.928  47.976  1.00 30.66      B    N  
ATOM   4348  CA  VAL B 132      29.560  34.170  47.474  1.00 29.05      B    C  
ATOM   4349  C   VAL B 132      31.064  33.934  47.313  1.00 32.08      B    C  
ATOM   4350  O   VAL B 132      31.762  33.693  48.301  1.00 34.65      B    O  
ATOM   4351  CB  VAL B 132      29.313  35.370  48.404  1.00 29.29      B    C  
ATOM   4352  CG1 VAL B 132      29.810  36.653  47.750  1.00 28.98      B    C  
ATOM   4353  CG2 VAL B 132      27.842  35.497  48.760  1.00 28.79      B    C  
ATOM   4354  N   PRO B 133      31.565  33.957  46.072  1.00 32.39      B    N  
ATOM   4355  CA  PRO B 133      32.993  33.763  45.874  1.00 33.92      B    C  
ATOM   4356  C   PRO B 133      33.809  34.968  46.347  1.00 36.98      B    C  
ATOM   4357  O   PRO B 133      33.253  36.045  46.574  1.00 35.77      B    O  
ATOM   4358  CB  PRO B 133      33.111  33.613  44.364  1.00 33.47      B    C  
ATOM   4359  CG  PRO B 133      31.992  34.448  43.833  1.00 32.21      B    C  
ATOM   4360  CD  PRO B 133      30.874  34.285  44.812  1.00 32.50      B    C  
ATOM   4361  N   ASP B 134      35.116  34.785  46.497  1.00 39.06      B    N  
ATOM   4362  CA  ASP B 134      35.984  35.881  46.940  1.00 40.88      B    C  
ATOM   4363  C   ASP B 134      37.281  36.019  46.151  1.00 42.84      B    C  
ATOM   4364  O   ASP B 134      38.178  36.744  46.571  1.00 47.66      B    O  
ATOM   4365  CB  ASP B 134      36.271  35.769  48.444  1.00 44.54      B    C  
ATOM   4366  CG  ASP B 134      37.015  34.502  48.816  1.00 44.90      B    C  
ATOM   4367  OD1 ASP B 134      37.329  33.695  47.916  1.00 49.69      B    O  
ATOM   4368  OD2 ASP B 134      37.277  34.316  50.024  1.00 47.93      B    O1-
ATOM   4369  N   ALA B 135      37.385  35.347  45.008  1.00 39.74      B    N  
ATOM   4370  CA  ALA B 135      38.530  35.544  44.141  1.00 37.30      B    C  
ATOM   4371  C   ALA B 135      38.368  36.913  43.492  1.00 38.85      B    C  
ATOM   4372  O   ALA B 135      37.269  37.469  43.466  1.00 37.64      B    O  
ATOM   4373  CB  ALA B 135      38.616  34.446  43.094  1.00 39.28      B    C  
ATOM   4374  N   ALA B 136      39.465  37.465  42.984  1.00 40.35      B    N  
ATOM   4375  CA  ALA B 136      39.444  38.796  42.386  1.00 40.27      B    C  
ATOM   4376  C   ALA B 136      38.394  38.915  41.270  1.00 38.18      B    C  
ATOM   4377  O   ALA B 136      38.277  38.044  40.409  1.00 34.89      B    O  
ATOM   4378  CB  ALA B 136      40.825  39.152  41.857  1.00 43.21      B    C  
ATOM   4379  N   GLY B 137      37.617  39.992  41.314  1.00 38.45      B    N  
ATOM   4380  CA  GLY B 137      36.630  40.278  40.274  1.00 37.88      B    C  
ATOM   4381  C   GLY B 137      35.381  39.409  40.281  1.00 34.77      B    C  
ATOM   4382  O   GLY B 137      34.557  39.525  39.384  1.00 37.02      B    O  
ATOM   4383  N   THR B 138      35.227  38.556  41.286  1.00 30.36      B    N  
ATOM   4384  CA  THR B 138      34.062  37.676  41.374  1.00 30.57      B    C  
ATOM   4385  C   THR B 138      33.031  38.264  42.303  1.00 30.26      B    C  
ATOM   4386  O   THR B 138      33.341  39.148  43.114  1.00 29.74      B    O  
ATOM   4387  CB  THR B 138      34.434  36.270  41.875  1.00 30.09      B    C  
ATOM   4388  CG2 THR B 138      35.586  35.701  41.061  1.00 31.87      B    C  
ATOM   4389  OG1 THR B 138      34.785  36.313  43.261  1.00 29.17      B    O  
ATOM   4390  N   SER B 139      31.808  37.748  42.185  1.00 25.96      B    N  
ATOM   4391  CA  SER B 139      30.689  38.191  42.971  1.00 25.57      B    C  
ATOM   4392  C   SER B 139      29.512  37.215  42.881  1.00 25.72      B    C  
ATOM   4393  O   SER B 139      29.554  36.233  42.157  1.00 25.29      B    O  
ATOM   4394  CB  SER B 139      30.228  39.555  42.459  1.00 28.20      B    C  
ATOM   4395  OG  SER B 139      29.690  39.427  41.158  1.00 26.68      B    O  
ATOM   4396  N   LEU B 140      28.462  37.534  43.616  1.00 25.30      B    N  
ATOM   4397  CA  LEU B 140      27.202  36.826  43.552  1.00 25.47      B    C  
ATOM   4398  C   LEU B 140      26.228  37.734  42.813  1.00 23.19      B    C  
ATOM   4399  O   LEU B 140      26.048  38.880  43.188  1.00 23.06      B    O  
ATOM   4400  CB  LEU B 140      26.669  36.602  44.957  1.00 26.41      B    C  
ATOM   4401  CG  LEU B 140      25.422  35.726  45.079  1.00 27.63      B    C  
ATOM   4402  CD1 LEU B 140      25.827  34.272  44.986  1.00 28.72      B    C  
ATOM   4403  CD2 LEU B 140      24.712  35.995  46.387  1.00 27.85      B    C  
ATOM   4404  N   TYR B 141      25.610  37.230  41.763  1.00 24.21      B    N  
ATOM   4405  CA  TYR B 141      24.593  37.999  41.041  1.00 23.08      B    C  
ATOM   4406  C   TYR B 141      23.248  37.644  41.627  1.00 22.36      B    C  
ATOM   4407  O   TYR B 141      22.934  36.464  41.796  1.00 26.21      B    O  
ATOM   4408  CB  TYR B 141      24.658  37.681  39.555  1.00 23.11      B    C  
ATOM   4409  CG  TYR B 141      23.731  38.499  38.685  1.00 20.26      B    C  
ATOM   4410  CD1 TYR B 141      24.028  39.822  38.352  1.00 22.79      B    C  
ATOM   4411  CD2 TYR B 141      22.575  37.941  38.161  1.00 21.08      B    C  
ATOM   4412  CE1 TYR B 141      23.177  40.570  37.533  1.00 20.88      B    C  
ATOM   4413  CE2 TYR B 141      21.721  38.679  37.354  1.00 20.78      B    C  
ATOM   4414  CZ  TYR B 141      22.019  39.987  37.042  1.00 20.11      B    C  
ATOM   4415  OH  TYR B 141      21.176  40.695  36.205  1.00 19.92      B    O  
ATOM   4416  N   VAL B 142      22.473  38.674  41.962  1.00 22.68      B    N  
ATOM   4417  CA  VAL B 142      21.166  38.534  42.578  1.00 22.05      B    C  
ATOM   4418  C   VAL B 142      20.089  38.917  41.546  1.00 23.49      B    C  
ATOM   4419  O   VAL B 142      20.143  40.007  40.977  1.00 22.39      B    O  
ATOM   4420  CB  VAL B 142      21.077  39.447  43.797  1.00 21.41      B    C  
ATOM   4421  CG1 VAL B 142      19.749  39.292  44.518  1.00 21.15      B    C  
ATOM   4422  CG2 VAL B 142      22.267  39.157  44.720  1.00 22.56      B    C  
ATOM   4423  N   ARG B 143      19.130  38.016  41.322  1.00 22.81      B    N  
ATOM   4424  CA  ARG B 143      18.098  38.186  40.274  1.00 20.93      B    C  
ATOM   4425  C   ARG B 143      16.699  38.092  40.878  1.00 20.00      B    C  
ATOM   4426  O   ARG B 143      16.141  36.998  41.009  1.00 23.00      B    O  
ATOM   4427  CB  ARG B 143      18.314  37.152  39.159  1.00 20.93      B    C  
ATOM   4428  CG  ARG B 143      17.192  37.002  38.109  1.00 20.96      B    C  
ATOM   4429  CD  ARG B 143      16.836  38.293  37.364  1.00 19.99      B    C  
ATOM   4430  NE  ARG B 143      17.954  38.883  36.611  1.00 20.19      B    N  
ATOM   4431  CZ  ARG B 143      18.270  38.644  35.340  1.00 20.28      B    C  
ATOM   4432  NH1 ARG B 143      17.572  37.799  34.601  1.00 22.07      B    N1+
ATOM   4433  NH2 ARG B 143      19.305  39.274  34.779  1.00 21.48      B    N  
ATOM   4434  N   PRO B 144      16.145  39.242  41.284  1.00 19.29      B    N  
ATOM   4435  CA  PRO B 144      14.759  39.326  41.709  1.00 20.26      B    C  
ATOM   4436  C   PRO B 144      13.890  39.373  40.464  1.00 20.83      B    C  
ATOM   4437  O   PRO B 144      14.312  39.926  39.455  1.00 19.82      B    O  
ATOM   4438  CB  PRO B 144      14.684  40.660  42.457  1.00 20.25      B    C  
ATOM   4439  CG  PRO B 144      16.112  41.059  42.700  1.00 21.32      B    C  
ATOM   4440  CD  PRO B 144      16.858  40.502  41.536  1.00 20.29      B    C  
ATOM   4441  N   VAL B 145      12.726  38.738  40.538  1.00 20.94      B    N  
ATOM   4442  CA  VAL B 145      11.766  38.693  39.457  1.00 19.44      B    C  
ATOM   4443  C   VAL B 145      10.375  38.885  40.021  1.00 21.68      B    C  
ATOM   4444  O   VAL B 145      10.073  38.417  41.138  1.00 21.74      B    O  
ATOM   4445  CB  VAL B 145      11.794  37.319  38.764  1.00 21.25      B    C  
ATOM   4446  CG1 VAL B 145      10.846  37.304  37.563  1.00 21.65      B    C  
ATOM   4447  CG2 VAL B 145      13.202  36.954  38.345  1.00 21.64      B    C  
ATOM   4448  N   LEU B 146       9.521  39.582  39.270  1.00 22.25      B    N  
ATOM   4449  CA  LEU B 146       8.116  39.699  39.622  1.00 21.07      B    C  
ATOM   4450  C   LEU B 146       7.321  39.379  38.370  1.00 22.21      B    C  
ATOM   4451  O   LEU B 146       7.566  39.959  37.296  1.00 19.46      B    O  
ATOM   4452  CB  LEU B 146       7.794  41.096  40.166  1.00 22.68      B    C  
ATOM   4453  CG  LEU B 146       6.341  41.432  40.546  1.00 24.06      B    C  
ATOM   4454  CD1 LEU B 146       5.721  40.413  41.489  1.00 25.06      B    C  
ATOM   4455  CD2 LEU B 146       6.219  42.822  41.145  1.00 24.51      B    C  
ATOM   4456  N   ILE B 147       6.390  38.436  38.483  1.00 20.35      B    N  
ATOM   4457  CA  ILE B 147       5.580  38.037  37.328  1.00 20.95      B    C  
ATOM   4458  C   ILE B 147       4.109  37.966  37.677  1.00 21.53      B    C  
ATOM   4459  O   ILE B 147       3.738  37.653  38.826  1.00 20.48      B    O  
ATOM   4460  CB  ILE B 147       6.001  36.672  36.736  1.00 21.16      B    C  
ATOM   4461  CG1 ILE B 147       5.972  35.567  37.800  1.00 22.40      B    C  
ATOM   4462  CG2 ILE B 147       7.384  36.750  36.127  1.00 22.27      B    C  
ATOM   4463  CD1 ILE B 147       5.989  34.165  37.245  1.00 22.35      B    C  
ATOM   4464  N   GLY B 148       3.274  38.288  36.690  1.00 21.54      B    N  
ATOM   4465  CA  GLY B 148       1.821  38.140  36.813  1.00 22.14      B    C  
ATOM   4466  C   GLY B 148       1.515  36.673  36.665  1.00 22.40      B    C  
ATOM   4467  O   GLY B 148       2.292  35.932  36.058  1.00 21.77      B    O  
ATOM   4468  N   ASN B 149       0.411  36.207  37.237  1.00 24.85      B    N  
ATOM   4469  CA  ASN B 149       0.121  34.778  37.128  1.00 27.59      B    C  
ATOM   4470  C   ASN B 149      -1.376  34.490  37.091  1.00 30.97      B    C  
ATOM   4471  O   ASN B 149      -1.868  33.561  37.745  1.00 31.15      B    O  
ATOM   4472  CB  ASN B 149       0.807  34.033  38.269  1.00 29.82      B    C  
ATOM   4473  CG  ASN B 149       0.783  32.532  38.093  1.00 31.31      B    C  
ATOM   4474  ND2 ASN B 149       0.693  31.832  39.205  1.00 34.50      B    N  
ATOM   4475  OD1 ASN B 149       0.851  32.005  36.979  1.00 31.58      B    O  
ATOM   4476  N   GLU B 150      -2.080  35.303  36.309  1.00 33.09      B    N  
ATOM   4477  CA  GLU B 150      -3.513  35.161  36.113  1.00 37.20      B    C  
ATOM   4478  C   GLU B 150      -3.774  33.895  35.298  1.00 36.01      B    C  
ATOM   4479  O   GLU B 150      -3.148  33.696  34.267  1.00 34.97      B    O  
ATOM   4480  CB  GLU B 150      -4.055  36.376  35.364  1.00 45.41      B    C  
ATOM   4481  CG  GLU B 150      -5.571  36.480  35.336  1.00 51.20      B    C  
ATOM   4482  CD  GLU B 150      -6.162  36.721  36.704  1.00 53.86      B    C  
ATOM   4483  OE1 GLU B 150      -5.538  37.451  37.493  1.00 59.71      B    O  
ATOM   4484  OE2 GLU B 150      -7.253  36.185  36.990  1.00 61.39      B    O1-
ATOM   4485  N   PRO B 151      -4.700  33.035  35.754  1.00 35.16      B    N  
ATOM   4486  CA  PRO B 151      -5.004  31.839  34.982  1.00 34.11      B    C  
ATOM   4487  C   PRO B 151      -6.112  32.097  33.953  1.00 33.04      B    C  
ATOM   4488  O   PRO B 151      -7.033  31.293  33.820  1.00 31.02      B    O  
ATOM   4489  CB  PRO B 151      -5.451  30.850  36.066  1.00 35.86      B    C  
ATOM   4490  CG  PRO B 151      -6.158  31.716  37.058  1.00 35.95      B    C  
ATOM   4491  CD  PRO B 151      -5.430  33.047  37.039  1.00 38.10      B    C  
ATOM   4492  N   SER B 152      -6.011  33.200  33.213  1.00 31.68      B    N  
ATOM   4493  CA  SER B 152      -6.982  33.509  32.171  1.00 31.59      B    C  
ATOM   4494  C   SER B 152      -6.353  34.292  31.026  1.00 29.51      B    C  
ATOM   4495  O   SER B 152      -5.345  34.981  31.202  1.00 27.37      B    O  
ATOM   4496  CB  SER B 152      -8.186  34.264  32.735  1.00 34.35      B    C  
ATOM   4497  OG  SER B 152      -7.896  35.632  32.948  1.00 35.53      B    O  
ATOM   4498  N   LEU B 153      -6.994  34.203  29.861  1.00 28.27      B    N  
ATOM   4499  CA  LEU B 153      -6.479  34.787  28.634  1.00 27.29      B    C  
ATOM   4500  C   LEU B 153      -6.851  36.250  28.389  1.00 27.22      B    C  
ATOM   4501  O   LEU B 153      -6.407  36.855  27.412  1.00 24.15      B    O  
ATOM   4502  CB  LEU B 153      -6.905  33.923  27.435  1.00 27.17      B    C  
ATOM   4503  CG  LEU B 153      -6.417  32.475  27.407  1.00 25.40      B    C  
ATOM   4504  CD1 LEU B 153      -6.715  31.860  26.043  1.00 26.62      B    C  
ATOM   4505  CD2 LEU B 153      -4.931  32.375  27.715  1.00 24.68      B    C  
ATOM   4506  N   GLY B 154      -7.677  36.827  29.242  1.00 28.20      B    N  
ATOM   4507  CA  GLY B 154      -7.951  38.262  29.115  1.00 30.84      B    C  
ATOM   4508  C   GLY B 154      -6.695  39.084  29.380  1.00 28.54      B    C  
ATOM   4509  O   GLY B 154      -5.955  38.798  30.310  1.00 28.48      B    O  
ATOM   4510  N   VAL B 155      -6.430  40.087  28.550  1.00 28.58      B    N  
ATOM   4511  CA  VAL B 155      -5.327  41.019  28.812  1.00 28.81      B    C  
ATOM   4512  C   VAL B 155      -5.864  41.945  29.899  1.00 27.92      B    C  
ATOM   4513  O   VAL B 155      -6.743  42.744  29.634  1.00 28.94      B    O  
ATOM   4514  CB  VAL B 155      -4.940  41.818  27.548  1.00 28.38      B    C  
ATOM   4515  CG1 VAL B 155      -3.827  42.813  27.845  1.00 28.07      B    C  
ATOM   4516  CG2 VAL B 155      -4.501  40.875  26.442  1.00 28.68      B    C  
ATOM   4517  N   SER B 156      -5.386  41.813  31.128  1.00 26.25      B    N  
ATOM   4518  CA  SER B 156      -5.929  42.631  32.219  1.00 29.81      B    C  
ATOM   4519  C   SER B 156      -5.012  42.693  33.437  1.00 28.79      B    C  
ATOM   4520  O   SER B 156      -4.037  41.958  33.518  1.00 27.65      B    O  
ATOM   4521  CB  SER B 156      -7.272  42.065  32.643  1.00 31.54      B    C  
ATOM   4522  OG  SER B 156      -7.106  40.727  33.072  1.00 34.45      B    O  
ATOM   4523  N   GLN B 157      -5.328  43.565  34.392  1.00 31.98      B    N  
ATOM   4524  CA  GLN B 157      -4.519  43.634  35.613  1.00 32.83      B    C  
ATOM   4525  C   GLN B 157      -4.588  42.298  36.314  1.00 30.67      B    C  
ATOM   4526  O   GLN B 157      -5.682  41.807  36.561  1.00 26.29      B    O  
ATOM   4527  CB  GLN B 157      -5.019  44.707  36.566  1.00 39.47      B    C  
ATOM   4528  CG  GLN B 157      -4.286  44.663  37.902  1.00 41.26      B    C  
ATOM   4529  CD  GLN B 157      -4.476  45.915  38.715  1.00 45.09      B    C  
ATOM   4530  NE2 GLN B 157      -4.823  45.742  39.977  1.00 50.46      B    N  
ATOM   4531  OE1 GLN B 157      -4.301  47.026  38.218  1.00 43.29      B    O  
ATOM   4532  N   PRO B 158      -3.427  41.705  36.638  1.00 31.44      B    N  
ATOM   4533  CA  PRO B 158      -3.454  40.392  37.249  1.00 32.73      B    C  
ATOM   4534  C   PRO B 158      -4.027  40.465  38.652  1.00 31.55      B    C  
ATOM   4535  O   PRO B 158      -3.929  41.504  39.309  1.00 29.46      B    O  
ATOM   4536  CB  PRO B 158      -1.981  39.990  37.292  1.00 35.26      B    C  
ATOM   4537  CG  PRO B 158      -1.262  41.287  37.380  1.00 33.02      B    C  
ATOM   4538  CD  PRO B 158      -2.059  42.260  36.577  1.00 35.39      B    C  
ATOM   4539  N   THR B 159      -4.670  39.382  39.060  1.00 31.37      B    N  
ATOM   4540  CA  THR B 159      -5.202  39.251  40.408  1.00 35.50      B    C  
ATOM   4541  C   THR B 159      -4.298  38.312  41.187  1.00 33.49      B    C  
ATOM   4542  O   THR B 159      -4.515  38.084  42.375  1.00 33.71      B    O  
ATOM   4543  CB  THR B 159      -6.632  38.688  40.379  1.00 35.88      B    C  
ATOM   4544  CG2 THR B 159      -7.576  39.683  39.711  1.00 34.99      B    C  
ATOM   4545  OG1 THR B 159      -6.636  37.459  39.644  1.00 37.31      B    O  
ATOM   4546  N   ARG B 160      -3.291  37.766  40.495  1.00 32.93      B    N  
ATOM   4547  CA  ARG B 160      -2.288  36.896  41.084  1.00 34.14      B    C  
ATOM   4548  C   ARG B 160      -0.897  37.206  40.516  1.00 30.42      B    C  
ATOM   4549  O   ARG B 160      -0.737  37.495  39.323  1.00 29.51      B    O  
ATOM   4550  CB  ARG B 160      -2.626  35.430  40.824  1.00 43.34      B    C  
ATOM   4551  CG  ARG B 160      -3.849  34.945  41.584  1.00 50.59      B    C  
ATOM   4552  CD  ARG B 160      -4.259  33.559  41.132  1.00 58.90      B    C  
ATOM   4553  NE  ARG B 160      -5.435  33.094  41.863  1.00 66.45      B    N  
ATOM   4554  CZ  ARG B 160      -6.111  31.982  41.585  1.00 72.46      B    C  
ATOM   4555  NH1 ARG B 160      -5.748  31.197  40.573  1.00 71.18      B    N1+
ATOM   4556  NH2 ARG B 160      -7.167  31.656  42.324  1.00 76.94      B    N  
ATOM   4557  N   ALA B 161       0.098  37.127  41.381  1.00 27.09      B    N  
ATOM   4558  CA  ALA B 161       1.479  37.390  41.001  1.00 26.45      B    C  
ATOM   4559  C   ALA B 161       2.398  36.579  41.888  1.00 26.93      B    C  
ATOM   4560  O   ALA B 161       1.978  36.116  42.961  1.00 27.26      B    O  
ATOM   4561  CB  ALA B 161       1.780  38.871  41.148  1.00 25.68      B    C  
ATOM   4562  N   LEU B 162       3.637  36.399  41.430  1.00 25.45      B    N  
ATOM   4563  CA  LEU B 162       4.682  35.734  42.178  1.00 26.62      B    C  
ATOM   4564  C   LEU B 162       5.918  36.615  42.154  1.00 28.12      B    C  
ATOM   4565  O   LEU B 162       6.317  37.063  41.078  1.00 25.18      B    O  
ATOM   4566  CB  LEU B 162       5.066  34.410  41.517  1.00 26.83      B    C  
ATOM   4567  CG  LEU B 162       4.036  33.302  41.404  1.00 32.59      B    C  
ATOM   4568  CD1 LEU B 162       4.623  32.161  40.576  1.00 32.31      B    C  
ATOM   4569  CD2 LEU B 162       3.622  32.814  42.792  1.00 34.67      B    C  
ATOM   4570  N   LEU B 163       6.524  36.836  43.320  1.00 25.29      B    N  
ATOM   4571  CA  LEU B 163       7.822  37.509  43.410  1.00 25.31      B    C  
ATOM   4572  C   LEU B 163       8.851  36.511  43.906  1.00 27.15      B    C  
ATOM   4573  O   LEU B 163       8.698  35.952  44.998  1.00 28.70      B    O  
ATOM   4574  CB  LEU B 163       7.746  38.698  44.363  1.00 24.43      B    C  
ATOM   4575  CG  LEU B 163       8.940  39.655  44.383  1.00 24.17      B    C  
ATOM   4576  CD1 LEU B 163       8.564  40.934  45.112  1.00 25.20      B    C  
ATOM   4577  CD2 LEU B 163      10.182  39.015  44.990  1.00 25.31      B    C  
ATOM   4578  N   PHE B 164       9.901  36.279  43.124  1.00 26.23      B    N  
ATOM   4579  CA  PHE B 164      10.970  35.406  43.555  1.00 24.58      B    C  
ATOM   4580  C   PHE B 164      12.355  35.980  43.300  1.00 26.22      B    C  
ATOM   4581  O   PHE B 164      12.528  36.935  42.534  1.00 24.81      B    O  
ATOM   4582  CB  PHE B 164      10.839  34.010  42.946  1.00 25.96      B    C  
ATOM   4583  CG  PHE B 164      10.897  33.967  41.446  1.00 24.48      B    C  
ATOM   4584  CD1 PHE B 164       9.788  34.301  40.682  1.00 25.25      B    C  
ATOM   4585  CD2 PHE B 164      12.036  33.521  40.803  1.00 24.02      B    C  
ATOM   4586  CE1 PHE B 164       9.841  34.233  39.290  1.00 25.51      B    C  
ATOM   4587  CE2 PHE B 164      12.096  33.461  39.420  1.00 23.46      B    C  
ATOM   4588  CZ  PHE B 164      10.994  33.809  38.667  1.00 22.87      B    C  
ATOM   4589  N   VAL B 165      13.340  35.395  43.972  1.00 25.65      B    N  
ATOM   4590  CA  VAL B 165      14.725  35.838  43.860  1.00 26.19      B    C  
ATOM   4591  C   VAL B 165      15.630  34.634  43.811  1.00 23.94      B    C  
ATOM   4592  O   VAL B 165      15.555  33.767  44.685  1.00 26.14      B    O  
ATOM   4593  CB  VAL B 165      15.157  36.706  45.062  1.00 25.51      B    C  
ATOM   4594  CG1 VAL B 165      16.615  37.146  44.921  1.00 27.09      B    C  
ATOM   4595  CG2 VAL B 165      14.260  37.901  45.234  1.00 25.35      B    C  
ATOM   4596  N   ILE B 166      16.488  34.580  42.797  1.00 23.08      B    N  
ATOM   4597  CA  ILE B 166      17.474  33.518  42.674  1.00 23.57      B    C  
ATOM   4598  C   ILE B 166      18.878  34.115  42.625  1.00 25.20      B    C  
ATOM   4599  O   ILE B 166      19.050  35.300  42.294  1.00 24.18      B    O  
ATOM   4600  CB  ILE B 166      17.235  32.622  41.444  1.00 24.57      B    C  
ATOM   4601  CG1 ILE B 166      17.189  33.463  40.160  1.00 24.20      B    C  
ATOM   4602  CG2 ILE B 166      15.937  31.839  41.625  1.00 25.44      B    C  
ATOM   4603  CD1 ILE B 166      17.074  32.637  38.896  1.00 23.49      B    C  
ATOM   4604  N   LEU B 167      19.877  33.280  42.910  1.00 25.77      B    N  
ATOM   4605  CA  LEU B 167      21.261  33.752  43.077  1.00 26.92      B    C  
ATOM   4606  C   LEU B 167      22.236  32.955  42.229  1.00 26.47      B    C  
ATOM   4607  O   LEU B 167      22.113  31.735  42.100  1.00 30.17      B    O  
ATOM   4608  CB  LEU B 167      21.659  33.699  44.561  1.00 26.77      B    C  
ATOM   4609  CG  LEU B 167      20.721  34.319  45.595  1.00 28.78      B    C  
ATOM   4610  CD1 LEU B 167      21.084  33.879  47.019  1.00 28.87      B    C  
ATOM   4611  CD2 LEU B 167      20.721  35.837  45.501  1.00 29.49      B    C  
ATOM   4612  N  ACYS B 168      23.189  33.657  41.625  0.52 25.92      B    N  
ATOM   4613  N  BCYS B 168      23.256  33.632  41.718  0.48 26.51      B    N  
ATOM   4614  CA ACYS B 168      24.211  33.045  40.793  0.52 26.40      B    C  
ATOM   4615  CA BCYS B 168      24.167  33.046  40.752  0.48 27.38      B    C  
ATOM   4616  C  ACYS B 168      25.595  33.513  41.211  0.52 27.79      B    C  
ATOM   4617  C  BCYS B 168      25.639  33.476  40.965  0.48 28.24      B    C  
ATOM   4618  O  ACYS B 168      25.842  34.715  41.282  0.52 26.27      B    O  
ATOM   4619  O  BCYS B 168      25.994  34.613  40.655  0.48 24.73      B    O  
ATOM   4620  CB ACYS B 168      24.047  33.455  39.326  0.52 27.03      B    C  
ATOM   4621  CB BCYS B 168      23.678  33.494  39.366  0.48 28.82      B    C  
ATOM   4622  SG ACYS B 168      22.473  33.035  38.586  0.52 31.00      B    S  
ATOM   4623  SG BCYS B 168      24.582  32.855  37.956  0.48 35.53      B    S  
ATOM   4624  N   PRO B 169      26.509  32.570  41.482  1.00 30.28      B    N  
ATOM   4625  CA  PRO B 169      27.917  32.975  41.646  1.00 30.27      B    C  
ATOM   4626  C   PRO B 169      28.522  33.255  40.280  1.00 30.45      B    C  
ATOM   4627  O   PRO B 169      28.289  32.493  39.346  1.00 33.04      B    O  
ATOM   4628  CB  PRO B 169      28.571  31.736  42.281  1.00 30.67      B    C  
ATOM   4629  CG  PRO B 169      27.704  30.604  41.850  1.00 32.55      B    C  
ATOM   4630  CD  PRO B 169      26.307  31.163  41.872  1.00 29.90      B    C  
ATOM   4631  N   VAL B 170      29.260  34.354  40.129  1.00 30.32      B    N  
ATOM   4632  CA  VAL B 170      29.866  34.649  38.837  1.00 31.43      B    C  
ATOM   4633  C   VAL B 170      31.367  34.905  38.915  1.00 35.96      B    C  
ATOM   4634  O   VAL B 170      31.893  35.388  39.931  1.00 34.34      B    O  
ATOM   4635  CB  VAL B 170      29.185  35.835  38.132  1.00 33.48      B    C  
ATOM   4636  CG1 VAL B 170      27.676  35.640  38.110  1.00 34.06      B    C  
ATOM   4637  CG2 VAL B 170      29.541  37.151  38.792  1.00 36.00      B    C  
ATOM   4638  N   GLY B 171      32.041  34.599  37.812  1.00 38.60      B    N  
ATOM   4639  CA  GLY B 171      33.474  34.816  37.698  1.00 43.42      B    C  
ATOM   4640  C   GLY B 171      33.751  36.245  37.283  1.00 43.90      B    C  
ATOM   4641  O   GLY B 171      32.834  37.059  37.160  1.00 40.47      B    O  
ATOM   4642  N   ALA B 172      35.028  36.548  37.081  1.00 50.42      B    N  
ATOM   4643  CA  ALA B 172      35.450  37.873  36.632  1.00 51.83      B    C  
ATOM   4644  C   ALA B 172      34.946  38.126  35.207  1.00 49.38      B    C  
ATOM   4645  O   ALA B 172      34.979  37.219  34.377  1.00 44.54      B    O  
ATOM   4646  CB  ALA B 172      36.972  37.986  36.689  1.00 53.30      B    C  
ATOM   4647  N   TYR B 173      34.461  39.343  34.937  1.00 47.96      B    N  
ATOM   4648  CA  TYR B 173      34.021  39.712  33.583  1.00 48.47      B    C  
ATOM   4649  C   TYR B 173      35.234  39.799  32.660  1.00 49.83      B    C  
ATOM   4650  O   TYR B 173      35.158  39.414  31.492  1.00 51.72      B    O  
ATOM   4651  CB  TYR B 173      33.267  41.048  33.575  1.00 47.39      B    C  
ATOM   4652  CG  TYR B 173      32.703  41.436  32.216  1.00 46.48      B    C  
ATOM   4653  CD1 TYR B 173      33.511  42.022  31.241  1.00 47.79      B    C  
ATOM   4654  CD2 TYR B 173      31.358  41.238  31.915  1.00 48.58      B    C  
ATOM   4655  CE1 TYR B 173      32.999  42.386  30.003  1.00 48.41      B    C  
ATOM   4656  CE2 TYR B 173      30.834  41.600  30.678  1.00 49.32      B    C  
ATOM   4657  CZ  TYR B 173      31.658  42.170  29.724  1.00 46.95      B    C  
ATOM   4658  OH  TYR B 173      31.147  42.528  28.498  1.00 47.83      B    O  
ATOM   4659  N   PHE B 174      36.337  40.332  33.190  1.00 52.07      B    N  
ATOM   4660  CA  PHE B 174      37.611  40.385  32.476  1.00 56.53      B    C  
ATOM   4661  C   PHE B 174      38.512  39.303  33.094  1.00 63.09      B    C  
ATOM   4662  O   PHE B 174      39.157  39.545  34.122  1.00 56.37      B    O  
ATOM   4663  CB  PHE B 174      38.237  41.787  32.572  1.00 52.99      B    C  
ATOM   4664  CG  PHE B 174      37.341  42.884  32.051  1.00 51.28      B    C  
ATOM   4665  CD1 PHE B 174      37.038  42.962  30.699  1.00 46.86      B    C  
ATOM   4666  CD2 PHE B 174      36.785  43.829  32.914  1.00 50.29      B    C  
ATOM   4667  CE1 PHE B 174      36.204  43.956  30.211  1.00 46.35      B    C  
ATOM   4668  CE2 PHE B 174      35.955  44.831  32.428  1.00 47.28      B    C  
ATOM   4669  CZ  PHE B 174      35.664  44.894  31.076  1.00 44.38      B    C  
ATOM   4670  N   PRO B 175      38.530  38.091  32.486  1.00 72.63      B    N  
ATOM   4671  CA  PRO B 175      39.283  36.953  33.042  1.00 79.82      B    C  
ATOM   4672  C   PRO B 175      40.776  37.226  33.237  1.00 82.63      B    C  
ATOM   4673  O   PRO B 175      41.347  36.822  34.255  1.00 81.90      B    O  
ATOM   4674  CB  PRO B 175      39.062  35.832  32.009  1.00 81.27      B    C  
ATOM   4675  CG  PRO B 175      38.609  36.516  30.764  1.00 79.25      B    C  
ATOM   4676  CD  PRO B 175      37.857  37.727  31.222  1.00 75.91      B    C  
ATOM   4677  N   GLY B 176      41.391  37.917  32.279  1.00 80.87      B    N  
ATOM   4678  CA  GLY B 176      42.798  38.297  32.384  1.00 81.24      B    C  
ATOM   4679  C   GLY B 176      43.076  39.317  33.480  1.00 79.72      B    C  
ATOM   4680  O   GLY B 176      44.233  39.654  33.732  1.00 81.63      B    O  
ATOM   4681  N   GLY B 177      42.019  39.818  34.123  1.00 76.46      B    N  
ATOM   4682  CA  GLY B 177      42.144  40.797  35.201  1.00 75.70      B    C  
ATOM   4683  C   GLY B 177      42.354  42.220  34.710  1.00 73.48      B    C  
ATOM   4684  O   GLY B 177      42.669  43.104  35.503  1.00 75.54      B    O  
ATOM   4685  N   SER B 178      42.172  42.442  33.407  1.00 72.92      B    N  
ATOM   4686  CA  SER B 178      42.377  43.755  32.788  1.00 67.72      B    C  
ATOM   4687  C   SER B 178      41.301  44.050  31.746  1.00 61.99      B    C  
ATOM   4688  O   SER B 178      40.971  43.184  30.928  1.00 58.74      B    O  
ATOM   4689  CB  SER B 178      43.748  43.813  32.106  1.00 67.53      B    C  
ATOM   4690  OG  SER B 178      44.797  43.644  33.040  1.00 69.48      B    O  
ATOM   4691  N   VAL B 179      40.773  45.276  31.772  1.00 55.57      B    N  
ATOM   4692  CA  VAL B 179      39.772  45.706  30.793  1.00 50.70      B    C  
ATOM   4693  C   VAL B 179      40.197  45.427  29.359  1.00 46.91      B    C  
ATOM   4694  O   VAL B 179      41.303  45.777  28.952  1.00 39.68      B    O  
ATOM   4695  CB  VAL B 179      39.410  47.212  30.890  1.00 47.28      B    C  
ATOM   4696  CG1 VAL B 179      38.372  47.415  31.961  1.00 46.94      B    C  
ATOM   4697  CG2 VAL B 179      40.632  48.097  31.118  1.00 47.55      B    C  
ATOM   4698  N   THR B 180      39.284  44.803  28.618  1.00 42.41      B    N  
ATOM   4699  CA  THR B 180      39.454  44.487  27.205  1.00 41.73      B    C  
ATOM   4700  C   THR B 180      38.332  45.190  26.431  1.00 35.19      B    C  
ATOM   4701  O   THR B 180      37.167  45.112  26.819  1.00 32.28      B    O  
ATOM   4702  CB  THR B 180      39.417  42.960  26.956  1.00 45.01      B    C  
ATOM   4703  CG2 THR B 180      38.221  42.302  27.622  1.00 46.00      B    C  
ATOM   4704  OG1 THR B 180      39.353  42.701  25.549  1.00 52.35      B    O  
ATOM   4705  N   PRO B 181      38.672  45.889  25.344  1.00 33.07      B    N  
ATOM   4706  CA  PRO B 181      37.642  46.681  24.652  1.00 29.92      B    C  
ATOM   4707  C   PRO B 181      36.738  45.869  23.714  1.00 29.50      B    C  
ATOM   4708  O   PRO B 181      37.100  44.759  23.336  1.00 28.29      B    O  
ATOM   4709  CB  PRO B 181      38.471  47.685  23.873  1.00 32.32      B    C  
ATOM   4710  CG  PRO B 181      39.732  46.934  23.552  1.00 33.52      B    C  
ATOM   4711  CD  PRO B 181      40.013  46.126  24.782  1.00 32.00      B    C  
ATOM   4712  N   VAL B 182      35.559  46.410  23.371  1.00 26.06      B    N  
ATOM   4713  CA  VAL B 182      34.614  45.722  22.483  1.00 24.23      B    C  
ATOM   4714  C   VAL B 182      34.371  46.504  21.210  1.00 22.58      B    C  
ATOM   4715  O   VAL B 182      34.648  47.694  21.142  1.00 21.78      B    O  
ATOM   4716  CB  VAL B 182      33.244  45.424  23.155  1.00 25.00      B    C  
ATOM   4717  CG1 VAL B 182      33.408  44.440  24.310  1.00 27.37      B    C  
ATOM   4718  CG2 VAL B 182      32.566  46.694  23.631  1.00 23.81      B    C  
ATOM   4719  N   SER B 183      33.869  45.814  20.192  1.00 23.15      B    N  
ATOM   4720  CA  SER B 183      33.468  46.444  18.936  1.00 22.87      B    C  
ATOM   4721  C   SER B 183      31.944  46.473  18.906  1.00 23.48      B    C  
ATOM   4722  O   SER B 183      31.298  45.548  19.395  1.00 21.45      B    O  
ATOM   4723  CB  SER B 183      34.005  45.653  17.742  1.00 24.82      B    C  
ATOM   4724  OG  SER B 183      33.537  44.321  17.800  1.00 24.78      B    O  
ATOM   4725  N   LEU B 184      31.381  47.536  18.333  1.00 24.79      B    N  
ATOM   4726  CA  LEU B 184      29.934  47.743  18.289  1.00 23.93      B    C  
ATOM   4727  C   LEU B 184      29.409  47.851  16.857  1.00 26.73      B    C  
ATOM   4728  O   LEU B 184      30.041  48.466  16.005  1.00 29.92      B    O  
ATOM   4729  CB  LEU B 184      29.583  49.059  19.003  1.00 23.96      B    C  
ATOM   4730  CG  LEU B 184      30.149  49.240  20.421  1.00 22.74      B    C  
ATOM   4731  CD1 LEU B 184      29.718  50.576  21.012  1.00 24.08      B    C  
ATOM   4732  CD2 LEU B 184      29.728  48.075  21.306  1.00 22.75      B    C  
ATOM   4733  N   LEU B 185      28.246  47.262  16.606  1.00 27.37      B    N  
ATOM   4734  CA  LEU B 185      27.517  47.483  15.360  1.00 28.83      B    C  
ATOM   4735  C   LEU B 185      26.531  48.629  15.572  1.00 30.03      B    C  
ATOM   4736  O   LEU B 185      25.681  48.556  16.474  1.00 30.81      B    O  
ATOM   4737  CB  LEU B 185      26.755  46.218  14.969  1.00 32.34      B    C  
ATOM   4738  CG  LEU B 185      25.875  46.351  13.725  1.00 34.21      B    C  
ATOM   4739  CD1 LEU B 185      26.716  46.762  12.522  1.00 37.32      B    C  
ATOM   4740  CD2 LEU B 185      25.127  45.060  13.464  1.00 35.53      B    C  
ATOM   4741  N   ALA B 186      26.653  49.684  14.765  1.00 31.18      B    N  
ATOM   4742  CA  ALA B 186      25.759  50.842  14.825  1.00 32.36      B    C  
ATOM   4743  C   ALA B 186      24.928  50.948  13.557  1.00 36.18      B    C  
ATOM   4744  O   ALA B 186      25.349  51.561  12.582  1.00 38.65      B    O  
ATOM   4745  CB  ALA B 186      26.549  52.117  15.033  1.00 35.55      B    C  
ATOM   4746  N   ASP B 187      23.753  50.337  13.580  1.00 35.58      B    N  
ATOM   4747  CA  ASP B 187      22.829  50.388  12.459  1.00 38.39      B    C  
ATOM   4748  C   ASP B 187      21.456  50.960  12.880  1.00 36.02      B    C  
ATOM   4749  O   ASP B 187      20.721  50.308  13.624  1.00 33.72      B    O  
ATOM   4750  CB  ASP B 187      22.645  48.980  11.902  1.00 37.60      B    C  
ATOM   4751  CG  ASP B 187      21.840  48.967  10.624  1.00 40.26      B    C  
ATOM   4752  OD1 ASP B 187      21.108  49.945  10.369  1.00 38.63      B    O  
ATOM   4753  OD2 ASP B 187      21.951  47.986   9.874  1.00 45.56      B    O1-
ATOM   4754  N   PRO B 188      21.089  52.149  12.360  1.00 37.92      B    N  
ATOM   4755  CA  PRO B 188      19.817  52.798  12.725  1.00 37.18      B    C  
ATOM   4756  C   PRO B 188      18.537  51.988  12.454  1.00 34.76      B    C  
ATOM   4757  O   PRO B 188      17.479  52.334  12.971  1.00 31.28      B    O  
ATOM   4758  CB  PRO B 188      19.825  54.106  11.918  1.00 40.30      B    C  
ATOM   4759  CG  PRO B 188      20.906  53.965  10.904  1.00 41.62      B    C  
ATOM   4760  CD  PRO B 188      21.885  52.966  11.427  1.00 40.45      B    C  
ATOM   4761  N   ALA B 189      18.637  50.902  11.700  1.00 34.10      B    N  
ATOM   4762  CA  ALA B 189      17.489  50.044  11.435  1.00 36.23      B    C  
ATOM   4763  C   ALA B 189      16.918  49.386  12.705  1.00 36.95      B    C  
ATOM   4764  O   ALA B 189      15.713  49.115  12.785  1.00 34.30      B    O  
ATOM   4765  CB  ALA B 189      17.881  48.970  10.433  1.00 37.32      B    C  
ATOM   4766  N   PHE B 190      17.797  49.146  13.679  1.00 37.56      B    N  
ATOM   4767  CA  PHE B 190      17.456  48.474  14.936  1.00 38.52      B    C  
ATOM   4768  C   PHE B 190      17.097  49.483  16.029  1.00 28.75      B    C  
ATOM   4769  O   PHE B 190      17.906  50.333  16.379  1.00 29.83      B    O  
ATOM   4770  CB  PHE B 190      18.640  47.610  15.390  1.00 41.64      B    C  
ATOM   4771  CG  PHE B 190      19.237  46.772  14.282  1.00 43.23      B    C  
ATOM   4772  CD1 PHE B 190      18.427  45.925  13.525  1.00 43.22      B    C  
ATOM   4773  CD2 PHE B 190      20.603  46.816  14.009  1.00 44.28      B    C  
ATOM   4774  CE1 PHE B 190      18.964  45.145  12.512  1.00 46.10      B    C  
ATOM   4775  CE2 PHE B 190      21.148  46.038  12.991  1.00 46.14      B    C  
ATOM   4776  CZ  PHE B 190      20.328  45.207  12.238  1.00 45.23      B    C  
ATOM   4777  N   ILE B 191      15.872  49.404  16.541  1.00 28.57      B    N  
ATOM   4778  CA  ILE B 191      15.405  50.346  17.571  1.00 25.73      B    C  
ATOM   4779  C   ILE B 191      15.006  49.647  18.878  1.00 24.99      B    C  
ATOM   4780  O   ILE B 191      14.010  48.912  18.933  1.00 24.88      B    O  
ATOM   4781  CB  ILE B 191      14.286  51.265  17.034  1.00 27.14      B    C  
ATOM   4782  CG1 ILE B 191      14.834  52.031  15.830  1.00 28.41      B    C  
ATOM   4783  CG2 ILE B 191      13.835  52.247  18.115  1.00 27.05      B    C  
ATOM   4784  CD1 ILE B 191      13.979  53.151  15.308  1.00 32.74      B    C  
ATOM   4785  N   ARG B 192      15.771  49.935  19.935  1.00 21.26      B    N  
ATOM   4786  CA  ARG B 192      15.603  49.284  21.219  1.00 21.32      B    C  
ATOM   4787  C   ARG B 192      14.368  49.741  21.975  1.00 21.87      B    C  
ATOM   4788  O   ARG B 192      13.720  48.939  22.660  1.00 22.39      B    O  
ATOM   4789  CB  ARG B 192      16.812  49.562  22.101  1.00 20.65      B    C  
ATOM   4790  CG  ARG B 192      16.975  48.593  23.249  1.00 22.27      B    C  
ATOM   4791  CD  ARG B 192      18.009  49.111  24.222  1.00 22.10      B    C  
ATOM   4792  NE  ARG B 192      17.514  50.213  25.046  1.00 20.79      B    N  
ATOM   4793  CZ  ARG B 192      16.776  50.054  26.142  1.00 21.74      B    C  
ATOM   4794  NH1 ARG B 192      16.399  48.838  26.528  1.00 20.36      B    N1+
ATOM   4795  NH2 ARG B 192      16.391  51.113  26.842  1.00 19.82      B    N  
ATOM   4796  N   ALA B 193      14.092  51.042  21.884  1.00 20.65      B    N  
ATOM   4797  CA  ALA B 193      13.063  51.699  22.685  1.00 19.92      B    C  
ATOM   4798  C   ALA B 193      12.685  53.024  22.040  1.00 20.98      B    C  
ATOM   4799  O   ALA B 193      13.459  53.577  21.263  1.00 20.15      B    O  
ATOM   4800  CB  ALA B 193      13.589  51.947  24.094  1.00 19.21      B    C  
ATOM   4801  N   TRP B 194      11.505  53.524  22.397  1.00 20.82      B    N  
ATOM   4802  CA  TRP B 194      10.918  54.716  21.797  1.00 22.00      B    C  
ATOM   4803  C   TRP B 194      10.416  55.635  22.922  1.00 22.31      B    C  
ATOM   4804  O   TRP B 194      10.015  55.165  23.988  1.00 20.64      B    O  
ATOM   4805  CB  TRP B 194       9.740  54.280  20.897  1.00 25.06      B    C  
ATOM   4806  CG  TRP B 194       9.324  55.250  19.846  1.00 29.08      B    C  
ATOM   4807  CD1 TRP B 194       8.341  56.198  19.932  1.00 32.29      B    C  
ATOM   4808  CD2 TRP B 194       9.854  55.350  18.515  1.00 32.16      B    C  
ATOM   4809  CE2 TRP B 194       9.171  56.406  17.866  1.00 31.34      B    C  
ATOM   4810  CE3 TRP B 194      10.852  54.665  17.818  1.00 31.08      B    C  
ATOM   4811  NE1 TRP B 194       8.246  56.901  18.745  1.00 31.52      B    N  
ATOM   4812  CZ2 TRP B 194       9.441  56.773  16.551  1.00 31.46      B    C  
ATOM   4813  CZ3 TRP B 194      11.120  55.034  16.510  1.00 31.85      B    C  
ATOM   4814  CH2 TRP B 194      10.419  56.078  15.892  1.00 31.49      B    C  
ATOM   4815  N   VAL B 195      10.443  56.938  22.688  1.00 23.03      B    N  
ATOM   4816  CA  VAL B 195       9.886  57.893  23.652  1.00 24.00      B    C  
ATOM   4817  C   VAL B 195       8.398  57.579  23.839  1.00 23.93      B    C  
ATOM   4818  O   VAL B 195       7.675  57.329  22.887  1.00 22.39      B    O  
ATOM   4819  CB  VAL B 195      10.151  59.349  23.198  1.00 26.26      B    C  
ATOM   4820  CG1 VAL B 195       9.320  60.340  23.996  1.00 29.71      B    C  
ATOM   4821  CG2 VAL B 195      11.630  59.688  23.327  1.00 25.10      B    C  
ATOM   4822  N   GLY B 196       7.957  57.512  25.087  1.00 24.66      B    N  
ATOM   4823  CA  GLY B 196       6.592  57.130  25.389  1.00 25.15      B    C  
ATOM   4824  C   GLY B 196       6.455  55.635  25.578  1.00 26.85      B    C  
ATOM   4825  O   GLY B 196       5.381  55.141  25.910  1.00 26.10      B    O  
ATOM   4826  N   GLY B 197       7.544  54.893  25.366  1.00 24.27      B    N  
ATOM   4827  CA  GLY B 197       7.500  53.453  25.493  1.00 21.29      B    C  
ATOM   4828  C   GLY B 197       7.901  53.025  26.889  1.00 20.81      B    C  
ATOM   4829  O   GLY B 197       7.668  53.759  27.847  1.00 18.90      B    O  
ATOM   4830  N   VAL B 198       8.530  51.851  26.990  1.00 19.33      B    N  
ATOM   4831  CA  VAL B 198       8.923  51.248  28.268  1.00 19.25      B    C  
ATOM   4832  C   VAL B 198      10.415  50.853  28.382  1.00 19.02      B    C  
ATOM   4833  O   VAL B 198      10.801  50.029  29.243  1.00 17.44      B    O  
ATOM   4834  CB  VAL B 198       8.042  50.024  28.593  1.00 19.33      B    C  
ATOM   4835  CG1 VAL B 198       6.606  50.455  28.911  1.00 20.74      B    C  
ATOM   4836  CG2 VAL B 198       8.086  49.011  27.452  1.00 21.06      B    C  
ATOM   4837  N   GLY B 199      11.262  51.458  27.555  1.00 18.41      B    N  
ATOM   4838  CA  GLY B 199      12.687  51.156  27.582  1.00 19.00      B    C  
ATOM   4839  C   GLY B 199      13.394  51.596  28.851  1.00 19.37      B    C  
ATOM   4840  O   GLY B 199      14.487  51.139  29.149  1.00 20.58      B    O  
ATOM   4841  N   ASN B 200      12.779  52.512  29.591  1.00 19.11      B    N  
ATOM   4842  CA  ASN B 200      13.324  52.975  30.853  1.00 19.44      B    C  
ATOM   4843  C   ASN B 200      12.924  52.113  32.042  1.00 19.72      B    C  
ATOM   4844  O   ASN B 200      13.236  52.451  33.172  1.00 20.25      B    O  
ATOM   4845  CB  ASN B 200      12.973  54.462  31.085  1.00 21.96      B    C  
ATOM   4846  CG  ASN B 200      11.477  54.746  31.022  1.00 23.16      B    C  
ATOM   4847  ND2 ASN B 200      11.062  55.753  31.750  1.00 24.61      B    N  
ATOM   4848  OD1 ASN B 200      10.713  54.078  30.319  1.00 22.60      B    O  
ATOM   4849  N   TYR B 201      12.260  50.987  31.788  1.00 18.79      B    N  
ATOM   4850  CA  TYR B 201      11.938  49.998  32.833  1.00 19.08      B    C  
ATOM   4851  C   TYR B 201      12.642  48.693  32.504  1.00 17.56      B    C  
ATOM   4852  O   TYR B 201      12.864  48.392  31.344  1.00 16.73      B    O  
ATOM   4853  CB  TYR B 201      10.426  49.750  32.909  1.00 19.04      B    C  
ATOM   4854  CG  TYR B 201       9.641  50.987  33.174  1.00 19.80      B    C  
ATOM   4855  CD1 TYR B 201       9.464  51.464  34.467  1.00 22.35      B    C  
ATOM   4856  CD2 TYR B 201       9.081  51.701  32.131  1.00 19.75      B    C  
ATOM   4857  CE1 TYR B 201       8.736  52.631  34.699  1.00 23.90      B    C  
ATOM   4858  CE2 TYR B 201       8.376  52.860  32.351  1.00 19.73      B    C  
ATOM   4859  CZ  TYR B 201       8.203  53.319  33.638  1.00 22.66      B    C  
ATOM   4860  OH  TYR B 201       7.477  54.473  33.824  1.00 22.26      B    O  
ATOM   4861  N   LYS B 202      12.979  47.917  33.526  1.00 17.78      B    N  
ATOM   4862  CA  LYS B 202      13.666  46.654  33.328  1.00 19.07      B    C  
ATOM   4863  C   LYS B 202      12.611  45.530  33.188  1.00 19.30      B    C  
ATOM   4864  O   LYS B 202      12.446  44.684  34.062  1.00 20.19      B    O  
ATOM   4865  CB  LYS B 202      14.682  46.402  34.462  1.00 20.27      B    C  
ATOM   4866  CG  LYS B 202      15.996  45.787  33.987  1.00 22.10      B    C  
ATOM   4867  CD  LYS B 202      17.094  45.913  35.033  1.00 24.33      B    C  
ATOM   4868  CE  LYS B 202      18.428  45.343  34.556  1.00 23.51      B    C  
ATOM   4869  NZ  LYS B 202      19.051  46.122  33.454  1.00 21.10      B    N1+
ATOM   4870  N   LEU B 203      11.901  45.564  32.062  1.00 17.74      B    N  
ATOM   4871  CA  LEU B 203      10.867  44.594  31.737  1.00 17.17      B    C  
ATOM   4872  C   LEU B 203      11.420  43.587  30.755  1.00 16.75      B    C  
ATOM   4873  O   LEU B 203      12.143  43.955  29.832  1.00 16.60      B    O  
ATOM   4874  CB  LEU B 203       9.657  45.289  31.097  1.00 17.86      B    C  
ATOM   4875  CG  LEU B 203       9.107  46.535  31.796  1.00 17.13      B    C  
ATOM   4876  CD1 LEU B 203       7.896  47.036  31.030  1.00 19.14      B    C  
ATOM   4877  CD2 LEU B 203       8.750  46.293  33.258  1.00 17.12      B    C  
ATOM   4878  N   GLY B 204      11.015  42.327  30.911  1.00 16.40      B    N  
ATOM   4879  CA  GLY B 204      11.449  41.250  30.038  1.00 16.16      B    C  
ATOM   4880  C   GLY B 204      11.223  41.533  28.569  1.00 15.41      B    C  
ATOM   4881  O   GLY B 204      12.086  41.210  27.744  1.00 15.02      B    O  
ATOM   4882  N   GLY B 205      10.082  42.167  28.260  1.00 15.55      B    N  
ATOM   4883  CA  GLY B 205       9.722  42.572  26.891  1.00 16.19      B    C  
ATOM   4884  C   GLY B 205      10.749  43.366  26.114  1.00 16.30      B    C  
ATOM   4885  O   GLY B 205      10.757  43.345  24.889  1.00 17.64      B    O  
ATOM   4886  N   ASN B 206      11.621  44.070  26.814  1.00 16.23      B    N  
ATOM   4887  CA  ASN B 206      12.636  44.881  26.169  1.00 16.19      B    C  
ATOM   4888  C   ASN B 206      13.847  44.093  25.664  1.00 16.32      B    C  
ATOM   4889  O   ASN B 206      14.640  44.633  24.876  1.00 19.26      B    O  
ATOM   4890  CB  ASN B 206      13.115  45.976  27.132  1.00 16.44      B    C  
ATOM   4891  CG  ASN B 206      12.031  46.983  27.477  1.00 16.91      B    C  
ATOM   4892  ND2 ASN B 206      12.070  47.496  28.710  1.00 15.91      B    N  
ATOM   4893  OD1 ASN B 206      11.198  47.326  26.647  1.00 16.47      B    O  
ATOM   4894  N   TYR B 207      13.988  42.840  26.096  1.00 15.53      B    N  
ATOM   4895  CA  TYR B 207      15.204  42.054  25.856  1.00 16.67      B    C  
ATOM   4896  C   TYR B 207      15.047  40.972  24.783  1.00 16.77      B    C  
ATOM   4897  O   TYR B 207      15.925  40.805  23.950  1.00 17.31      B    O  
ATOM   4898  CB  TYR B 207      15.749  41.497  27.192  1.00 17.48      B    C  
ATOM   4899  CG  TYR B 207      16.043  42.671  28.096  1.00 18.55      B    C  
ATOM   4900  CD1 TYR B 207      17.239  43.373  27.996  1.00 18.64      B    C  
ATOM   4901  CD2 TYR B 207      15.063  43.164  28.956  1.00 19.07      B    C  
ATOM   4902  CE1 TYR B 207      17.461  44.514  28.767  1.00 18.35      B    C  
ATOM   4903  CE2 TYR B 207      15.293  44.284  29.750  1.00 18.17      B    C  
ATOM   4904  CZ  TYR B 207      16.482  44.959  29.634  1.00 18.24      B    C  
ATOM   4905  OH  TYR B 207      16.668  46.094  30.387  1.00 18.78      B    O  
ATOM   4906  N   GLY B 208      13.918  40.274  24.785  1.00 17.45      B    N  
ATOM   4907  CA  GLY B 208      13.648  39.233  23.770  1.00 17.41      B    C  
ATOM   4908  C   GLY B 208      13.949  39.668  22.345  1.00 16.61      B    C  
ATOM   4909  O   GLY B 208      14.668  38.988  21.631  1.00 19.01      B    O  
ATOM   4910  N   PRO B 209      13.399  40.813  21.920  1.00 16.72      B    N  
ATOM   4911  CA  PRO B 209      13.622  41.316  20.562  1.00 17.01      B    C  
ATOM   4912  C   PRO B 209      15.075  41.635  20.202  1.00 16.89      B    C  
ATOM   4913  O   PRO B 209      15.397  41.774  19.012  1.00 16.14      B    O  
ATOM   4914  CB  PRO B 209      12.764  42.572  20.509  1.00 17.95      B    C  
ATOM   4915  CG  PRO B 209      11.682  42.343  21.544  1.00 18.56      B    C  
ATOM   4916  CD  PRO B 209      12.390  41.611  22.650  1.00 18.46      B    C  
ATOM   4917  N   THR B 210      15.955  41.745  21.195  1.00 18.09      B    N  
ATOM   4918  CA  THR B 210      17.341  42.103  20.915  1.00 16.95      B    C  
ATOM   4919  C   THR B 210      18.202  40.899  20.532  1.00 17.89      B    C  
ATOM   4920  O   THR B 210      19.313  41.089  19.989  1.00 18.98      B    O  
ATOM   4921  CB  THR B 210      18.039  42.810  22.112  1.00 15.59      B    C  
ATOM   4922  CG2 THR B 210      17.235  44.021  22.625  1.00 15.79      B    C  
ATOM   4923  OG1 THR B 210      18.299  41.868  23.160  1.00 16.04      B    O  
ATOM   4924  N   VAL B 211      17.698  39.687  20.785  1.00 17.84      B    N  
ATOM   4925  CA  VAL B 211      18.482  38.463  20.537  1.00 18.84      B    C  
ATOM   4926  C   VAL B 211      18.889  38.398  19.080  1.00 19.35      B    C  
ATOM   4927  O   VAL B 211      20.081  38.237  18.763  1.00 20.93      B    O  
ATOM   4928  CB  VAL B 211      17.747  37.171  20.983  1.00 18.92      B    C  
ATOM   4929  CG1 VAL B 211      18.558  35.916  20.647  1.00 19.58      B    C  
ATOM   4930  CG2 VAL B 211      17.471  37.203  22.471  1.00 20.68      B    C  
ATOM   4931  N   LEU B 212      17.920  38.568  18.186  1.00 19.87      B    N  
ATOM   4932  CA  LEU B 212      18.206  38.557  16.746  1.00 19.45      B    C  
ATOM   4933  C   LEU B 212      19.187  39.656  16.329  1.00 20.84      B    C  
ATOM   4934  O   LEU B 212      20.023  39.455  15.440  1.00 20.78      B    O  
ATOM   4935  CB  LEU B 212      16.916  38.704  15.934  1.00 20.71      B    C  
ATOM   4936  CG  LEU B 212      17.040  38.577  14.400  1.00 23.06      B    C  
ATOM   4937  CD1 LEU B 212      17.521  37.191  13.973  1.00 25.64      B    C  
ATOM   4938  CD2 LEU B 212      15.710  38.878  13.723  1.00 22.36      B    C
[truncated: 142,251 more chars]
