# Supplementary material for: Solvent-Site Prediction for Fragment Docking and Its Implication on Fragment-Based Drug Discovery
Source: J Chem Inf Model. 2025 Nov 24;65(23):12959–77. doi: 10.1021/acs.jcim.5c02352 (PMC12690578; doi:10.1021/acs.jcim.5c02352)
Supplement: Supplementary file 3 [file ci5c02352_si_003.zip › Frag2Lead_dataset/2016-05/rec-lead.pdb]

ATOM      1  N   SER A   3      14.241  21.136  11.663  1.00 39.14      A    N  
ATOM      2  CA  SER A   3      13.380  19.916  11.616  1.00 36.89      A    C  
ATOM      3  C   SER A   3      12.026  20.207  12.264  1.00 34.02      A    C  
ATOM      4  O   SER A   3      11.802  21.326  12.770  1.00 32.28      A    O  
ATOM      5  CB  SER A   3      14.056  18.755  12.349  1.00 40.60      A    C  
ATOM      6  OG  SER A   3      15.372  18.557  11.874  1.00 44.99      A    O  
ATOM      7  N   SER A   4      11.134  19.209  12.247  1.00 28.20      A    N  
ATOM      8  CA  SER A   4       9.828  19.353  12.884  1.00 23.54      A    C  
ATOM      9  C   SER A   4       9.303  18.113  13.586  1.00 22.11      A    C  
ATOM     10  O   SER A   4       9.614  16.976  13.211  1.00 23.16      A    O  
ATOM     11  CB  SER A   4       8.788  19.764  11.846  1.00 21.43      A    C  
ATOM     12  OG  SER A   4       7.532  20.043  12.458  1.00 21.73      A    O  
ATOM     13  N   PHE A   5       8.480  18.340  14.598  1.00 20.10      A    N  
ATOM     14  CA  PHE A   5       7.670  17.272  15.170  1.00 20.37      A    C  
ATOM     15  C   PHE A   5       6.663  16.883  14.088  1.00 21.28      A    C  
ATOM     16  O   PHE A   5       6.371  17.683  13.175  1.00 19.09      A    O  
ATOM     17  CB  PHE A   5       6.956  17.696  16.466  1.00 20.40      A    C  
ATOM     18  CG  PHE A   5       6.204  18.991  16.344  1.00 20.22      A    C  
ATOM     19  CD1 PHE A   5       4.886  19.005  15.910  1.00 19.12      A    C  
ATOM     20  CD2 PHE A   5       6.831  20.193  16.632  1.00 19.67      A    C  
ATOM     21  CE1 PHE A   5       4.203  20.200  15.781  1.00 19.53      A    C  
ATOM     22  CE2 PHE A   5       6.153  21.397  16.516  1.00 20.38      A    C  
ATOM     23  CZ  PHE A   5       4.839  21.401  16.083  1.00 20.26      A    C  
ATOM     24  N   LYS A   6       6.170  15.649  14.185  1.00 21.41      A    N  
ATOM     25  CA  LYS A   6       5.202  15.088  13.241  1.00 22.29      A    C  
ATOM     26  C   LYS A   6       3.913  14.632  13.939  1.00 20.69      A    C  
ATOM     27  O   LYS A   6       3.947  13.963  14.990  1.00 21.34      A    O  
ATOM     28  CB  LYS A   6       5.812  13.875  12.526  1.00 25.23      A    C  
ATOM     29  CG  LYS A   6       7.170  14.114  11.889  1.00 29.20      A    C  
ATOM     30  CD  LYS A   6       7.112  15.150  10.782  1.00 32.26      A    C  
ATOM     31  CE  LYS A   6       8.402  15.155   9.978  1.00 35.24      A    C  
ATOM     32  NZ  LYS A   6       9.578  15.437  10.847  1.00 37.36      A    N1+
ATOM     33  N   ALA A   7       2.778  14.985  13.344  1.00 19.10      A    N  
ATOM     34  CA  ALA A   7       1.463  14.560  13.828  1.00 20.11      A    C  
ATOM     35  C   ALA A   7       1.390  13.029  13.905  1.00 19.91      A    C  
ATOM     36  O   ALA A   7       0.705  12.485  14.765  1.00 20.00      A    O  
ATOM     37  CB  ALA A   7       0.365  15.089  12.914  1.00 19.76      A    C  
ATOM     38  N   ALA A   8       2.119  12.368  13.006  1.00 23.39      A    N  
ATOM     39  CA  ALA A   8       2.168  10.899  12.938  1.00 23.48      A    C  
ATOM     40  C   ALA A   8       2.686  10.278  14.234  1.00 23.92      A    C  
ATOM     41  O   ALA A   8       2.343   9.135  14.558  1.00 26.10      A    O  
ATOM     42  CB  ALA A   8       3.031  10.469  11.758  1.00 24.28      A    C  
ATOM     43  N   ASP A   9       3.511  11.027  14.969  1.00 22.04      A    N  
ATOM     44  CA  ASP A   9       4.099  10.555  16.224  1.00 21.80      A    C  
ATOM     45  C   ASP A   9       3.314  10.974  17.457  1.00 21.13      A    C  
ATOM     46  O   ASP A   9       3.791  10.796  18.576  1.00 19.33      A    O  
ATOM     47  CB  ASP A   9       5.532  11.071  16.362  1.00 24.03      A    C  
ATOM     48  CG  ASP A   9       6.417  10.635  15.230  1.00 27.59      A    C  
ATOM     49  OD1 ASP A   9       6.136   9.567  14.638  1.00 31.63      A    O  
ATOM     50  OD2 ASP A   9       7.397  11.343  14.924  1.00 27.73      A    O1-
ATOM     51  N   LEU A  10       2.120  11.535  17.269  1.00 21.60      A    N  
ATOM     52  CA  LEU A  10       1.328  11.998  18.384  1.00 22.19      A    C  
ATOM     53  C   LEU A  10       1.089  10.927  19.414  1.00 23.23      A    C  
ATOM     54  O   LEU A  10       0.760   9.796  19.069  1.00 23.07      A    O  
ATOM     55  CB  LEU A  10      -0.032  12.500  17.927  1.00 22.40      A    C  
ATOM     56  CG  LEU A  10      -0.179  13.970  17.597  1.00 24.43      A    C  
ATOM     57  CD1 LEU A  10      -1.440  14.165  16.776  1.00 23.38      A    C  
ATOM     58  CD2 LEU A  10      -0.237  14.785  18.876  1.00 23.49      A    C  
ATOM     59  N   GLN A  11       1.210  11.316  20.678  1.00 24.42      A    N  
ATOM     60  CA  GLN A  11       0.976  10.444  21.807  1.00 25.47      A    C  
ATOM     61  C   GLN A  11      -0.265  10.982  22.529  1.00 25.71      A    C  
ATOM     62  O   GLN A  11      -0.308  12.158  22.901  1.00 26.49      A    O  
ATOM     63  CB  GLN A  11       2.222  10.457  22.715  1.00 30.32      A    C  
ATOM     64  CG  GLN A  11       3.482  10.963  22.002  1.00 31.97      A    C  
ATOM     65  CD  GLN A  11       4.729  10.146  22.244  1.00 34.68      A    C  
ATOM     66  NE2 GLN A  11       4.854   9.044  21.507  1.00 36.04      A    N  
ATOM     67  OE1 GLN A  11       5.592  10.510  23.053  1.00 34.20      A    O  
ATOM     68  N   LEU A  12      -1.292  10.152  22.696  1.00 22.03      A    N  
ATOM     69  CA  LEU A  12      -2.539  10.588  23.338  1.00 22.88      A    C  
ATOM     70  C   LEU A  12      -2.685  10.099  24.776  1.00 22.90      A    C  
ATOM     71  O   LEU A  12      -2.707   8.884  25.038  1.00 21.75      A    O  
ATOM     72  CB  LEU A  12      -3.767  10.143  22.516  1.00 25.84      A    C  
ATOM     73  CG  LEU A  12      -5.173  10.384  23.103  1.00 29.43      A    C  
ATOM     74  CD1 LEU A  12      -5.384  11.835  23.532  1.00 29.46      A    C  
ATOM     75  CD2 LEU A  12      -6.262   9.959  22.118  1.00 31.99      A    C  
ATOM     76  N   GLU A  13      -2.764  11.040  25.709  1.00 19.63      A    N  
ATOM     77  CA  GLU A  13      -3.093  10.723  27.089  1.00 19.50      A    C  
ATOM     78  C   GLU A  13      -4.460  11.316  27.409  1.00 21.14      A    C  
ATOM     79  O   GLU A  13      -4.594  12.521  27.635  1.00 19.13      A    O  
ATOM     80  CB  GLU A  13      -2.040  11.245  28.065  1.00 18.71      A    C  
ATOM     81  CG  GLU A  13      -2.428  10.988  29.516  1.00 19.00      A    C  
ATOM     82  CD  GLU A  13      -1.556  11.686  30.530  1.00 20.62      A    C  
ATOM     83  OE1 GLU A  13      -0.562  12.324  30.142  1.00 22.07      A    O  
ATOM     84  OE2 GLU A  13      -1.882  11.585  31.733  1.00 22.72      A    O1-
ATOM     85  N   MET A  14      -5.485  10.468  27.440  1.00 20.51      A    N  
ATOM     86  CA  MET A  14      -6.827  10.946  27.767  1.00 22.29      A    C  
ATOM     87  C   MET A  14      -6.952  11.267  29.252  1.00 20.94      A    C  
ATOM     88  O   MET A  14      -6.345  10.619  30.088  1.00 22.73      A    O  
ATOM     89  CB  MET A  14      -7.876   9.912  27.367  1.00 24.75      A    C  
ATOM     90  CG  MET A  14      -7.991   9.730  25.863  1.00 27.53      A    C  
ATOM     91  SD  MET A  14      -8.543  11.216  25.002  1.00 34.62      A    S  
ATOM     92  CE  MET A  14     -10.122  11.503  25.805  1.00 33.85      A    C  
ATOM     93  N   THR A  15      -7.772  12.255  29.569  1.00 20.88      A    N  
ATOM     94  CA  THR A  15      -7.957  12.712  30.933  1.00 21.04      A    C  
ATOM     95  C   THR A  15      -8.764  11.723  31.761  1.00 22.90      A    C  
ATOM     96  O   THR A  15      -9.684  11.077  31.250  1.00 21.91      A    O  
ATOM     97  CB  THR A  15      -8.696  14.061  31.008  1.00 20.96      A    C  
ATOM     98  CG2 THR A  15     -10.135  13.962  30.488  1.00 22.73      A    C  
ATOM     99  OG1 THR A  15      -8.724  14.499  32.367  1.00 21.06      A    O  
ATOM    100  N  AGLN A  16      -8.398  11.625  33.035  0.47 24.03      A    N  
ATOM    101  N  BGLN A  16      -8.418  11.629  33.038  0.53 25.05      A    N  
ATOM    102  CA AGLN A  16      -9.106  10.803  34.015  0.47 25.34      A    C  
ATOM    103  CA BGLN A  16      -9.156  10.804  33.993  0.53 27.06      A    C  
ATOM    104  C  AGLN A  16      -9.996  11.669  34.906  0.47 28.28      A    C  
ATOM    105  C  BGLN A  16      -9.937  11.673  34.974  0.53 29.50      A    C  
ATOM    106  O  AGLN A  16     -10.811  11.145  35.659  0.47 29.33      A    O  
ATOM    107  O  BGLN A  16     -10.596  11.157  35.874  0.53 30.47      A    O  
ATOM    108  CB AGLN A  16      -8.100  10.064  34.898  0.47 24.60      A    C  
ATOM    109  CB BGLN A  16      -8.194   9.902  34.754  0.53 27.62      A    C  
ATOM    110  CG AGLN A  16      -7.120   9.171  34.151  0.47 24.07      A    C  
ATOM    111  CG BGLN A  16      -7.294   9.085  33.847  0.53 28.61      A    C  
ATOM    112  CD AGLN A  16      -7.767   7.946  33.527  0.47 24.30      A    C  
ATOM    113  CD BGLN A  16      -6.506   8.030  34.594  0.53 30.00      A    C  
ATOM    114  NE2AGLN A  16      -7.036   7.279  32.645  0.47 22.66      A    N  
ATOM    115  NE2BGLN A  16      -5.279   7.789  34.151  0.53 31.51      A    N  
ATOM    116  OE1AGLN A  16      -8.899   7.596  33.848  0.47 24.13      A    O  
ATOM    117  OE1BGLN A  16      -7.002   7.427  35.546  0.53 30.68      A    O  
ATOM    118  N   LYS A  17      -9.837  12.992  34.818  1.00 31.00      A    N  
ATOM    119  CA  LYS A  17     -10.572  13.944  35.652  1.00 32.49      A    C  
ATOM    120  C   LYS A  17     -11.130  15.037  34.749  1.00 34.17      A    C  
ATOM    121  O   LYS A  17     -10.661  16.173  34.789  1.00 33.04      A    O  
ATOM    122  CB  LYS A  17      -9.642  14.565  36.697  1.00 36.59      A    C  
ATOM    123  CG  LYS A  17      -9.261  13.653  37.847  1.00 42.42      A    C  
ATOM    124  CD  LYS A  17      -8.299  14.356  38.795  1.00 48.01      A    C  
ATOM    125  CE  LYS A  17      -8.080  13.556  40.073  1.00 51.97      A    C  
ATOM    126  NZ  LYS A  17      -7.072  14.199  40.964  1.00 53.98      A    N1+
ATOM    127  N   PRO A  18     -12.121  14.692  33.915  1.00 36.16      A    N  
ATOM    128  CA  PRO A  18     -12.676  15.670  32.983  1.00 38.05      A    C  
ATOM    129  C   PRO A  18     -13.373  16.815  33.705  1.00 39.57      A    C  
ATOM    130  O   PRO A  18     -14.017  16.586  34.729  1.00 43.26      A    O  
ATOM    131  CB  PRO A  18     -13.671  14.849  32.158  1.00 36.69      A    C  
ATOM    132  CG  PRO A  18     -14.053  13.713  33.044  1.00 36.56      A    C  
ATOM    133  CD  PRO A  18     -12.841  13.404  33.864  1.00 36.59      A    C  
ATOM    134  N   HIS A  19     -13.215  18.032  33.185  1.00 38.39      A    N  
ATOM    135  CA  HIS A  19     -13.845  19.218  33.760  1.00 38.19      A    C  
ATOM    136  C   HIS A  19     -15.348  19.178  33.474  1.00 39.35      A    C  
ATOM    137  O   HIS A  19     -15.782  18.609  32.473  1.00 35.70      A    O  
ATOM    138  CB  HIS A  19     -13.323  20.523  33.131  1.00 39.70      A    C  
ATOM    139  CG  HIS A  19     -11.829  20.686  33.111  1.00 42.20      A    C  
ATOM    140  CD2 HIS A  19     -11.011  21.176  32.148  1.00 41.91      A    C  
ATOM    141  ND1 HIS A  19     -11.025  20.442  34.204  1.00 46.48      A    N  
ATOM    142  CE1 HIS A  19      -9.769  20.719  33.897  1.00 46.17      A    C  
ATOM    143  NE2 HIS A  19      -9.734  21.172  32.656  1.00 45.26      A    N  
ATOM    144  N   LYS A  20     -16.137  19.812  34.334  1.00 42.35      A    N  
ATOM    145  CA  LYS A  20     -17.571  19.971  34.088  1.00 43.86      A    C  
ATOM    146  C   LYS A  20     -17.720  21.065  33.036  1.00 40.38      A    C  
ATOM    147  O   LYS A  20     -17.050  22.085  33.119  1.00 37.68      A    O  
ATOM    148  CB  LYS A  20     -18.291  20.378  35.376  1.00 48.34      A    C  
ATOM    149  CG  LYS A  20     -19.766  20.709  35.219  1.00 53.28      A    C  
ATOM    150  CD  LYS A  20     -20.312  21.347  36.486  1.00 56.75      A    C  
ATOM    151  CE  LYS A  20     -21.776  21.721  36.329  1.00 59.95      A    C  
ATOM    152  NZ  LYS A  20     -22.286  22.471  37.510  1.00 62.05      A    N1+
ATOM    153  N   LYS A  21     -18.586  20.862  32.049  1.00 38.85      A    N  
ATOM    154  CA  LYS A  21     -18.781  21.867  31.007  1.00 37.11      A    C  
ATOM    155  C   LYS A  21     -19.706  23.012  31.462  1.00 39.59      A    C  
ATOM    156  O   LYS A  21     -20.495  22.849  32.400  1.00 39.47      A    O  
ATOM    157  CB  LYS A  21     -19.309  21.216  29.734  1.00 37.64      A    C  
ATOM    158  CG  LYS A  21     -18.305  20.268  29.098  1.00 36.30      A    C  
ATOM    159  CD  LYS A  21     -18.771  19.815  27.729  1.00 35.18      A    C  
ATOM    160  CE  LYS A  21     -17.742  18.934  27.049  1.00 33.56      A    C  
ATOM    161  NZ  LYS A  21     -17.446  17.706  27.831  1.00 31.09      A    N1+
ATOM    162  N   PRO A  22     -19.601  24.182  30.807  1.00 40.59      A    N  
ATOM    163  CA  PRO A  22     -20.428  25.332  31.200  1.00 45.51      A    C  
ATOM    164  C   PRO A  22     -21.927  25.122  30.959  1.00 50.24      A    C  
ATOM    165  O   PRO A  22     -22.311  24.458  29.994  1.00 47.81      A    O  
ATOM    166  CB  PRO A  22     -19.900  26.469  30.312  1.00 44.97      A    C  
ATOM    167  CG  PRO A  22     -18.565  26.011  29.834  1.00 43.60      A    C  
ATOM    168  CD  PRO A  22     -18.680  24.527  29.710  1.00 41.41      A    C  
ATOM    169  N   GLY A  23     -22.751  25.696  31.835  1.00 57.37      A    N  
ATOM    170  CA  GLY A  23     -24.207  25.595  31.730  1.00 59.21      A    C  
ATOM    171  C   GLY A  23     -24.795  26.737  30.924  1.00 63.04      A    C  
ATOM    172  O   GLY A  23     -24.840  26.680  29.694  1.00 64.55      A    O  
ATOM    173  N   PRO A  27     -23.010  30.809  31.124  1.00 59.78      A    N  
ATOM    174  CA  PRO A  27     -22.581  32.107  30.608  1.00 59.48      A    C  
ATOM    175  C   PRO A  27     -21.067  32.152  30.377  1.00 55.92      A    C  
ATOM    176  O   PRO A  27     -20.300  32.322  31.325  1.00 57.36      A    O  
ATOM    177  CB  PRO A  27     -23.016  33.085  31.710  1.00 60.37      A    C  
ATOM    178  CG  PRO A  27     -23.186  32.259  32.953  1.00 60.57      A    C  
ATOM    179  CD  PRO A  27     -23.085  30.799  32.594  1.00 61.24      A    C  
ATOM    180  N   LEU A  28     -20.653  32.002  29.120  1.00 53.83      A    N  
ATOM    181  CA  LEU A  28     -19.232  31.926  28.761  1.00 50.48      A    C  
ATOM    182  C   LEU A  28     -18.541  33.292  28.761  1.00 47.80      A    C  
ATOM    183  O   LEU A  28     -18.941  34.200  28.027  1.00 50.50      A    O  
ATOM    184  CB  LEU A  28     -19.070  31.283  27.377  1.00 49.50      A    C  
ATOM    185  CG  LEU A  28     -19.650  29.880  27.163  1.00 48.83      A    C  
ATOM    186  CD1 LEU A  28     -19.530  29.454  25.705  1.00 48.35      A    C  
ATOM    187  CD2 LEU A  28     -18.966  28.872  28.067  1.00 47.66      A    C  
ATOM    188  N   VAL A  29     -17.500  33.418  29.580  1.00 45.33      A    N  
ATOM    189  CA  VAL A  29     -16.683  34.632  29.672  1.00 40.60      A    C  
ATOM    190  C   VAL A  29     -15.321  34.316  29.072  1.00 37.07      A    C  
ATOM    191  O   VAL A  29     -14.702  33.314  29.427  1.00 34.56      A    O  
ATOM    192  CB  VAL A  29     -16.523  35.085  31.135  1.00 40.92      A    C  
ATOM    193  CG1 VAL A  29     -15.643  36.325  31.226  1.00 41.76      A    C  
ATOM    194  CG2 VAL A  29     -17.889  35.350  31.746  1.00 41.40      A    C  
ATOM    195  N   PHE A  30     -14.846  35.169  28.169  1.00 33.78      A    N  
ATOM    196  CA  PHE A  30     -13.623  34.863  27.441  1.00 29.89      A    C  
ATOM    197  C   PHE A  30     -12.383  34.566  28.278  1.00 27.05      A    C  
ATOM    198  O   PHE A  30     -12.004  35.340  29.151  1.00 25.87      A    O  
ATOM    199  CB  PHE A  30     -13.234  35.968  26.467  1.00 29.06      A    C  
ATOM    200  CG  PHE A  30     -11.889  35.727  25.848  1.00 27.50      A    C  
ATOM    201  CD1 PHE A  30     -11.718  34.709  24.918  1.00 27.52      A    C  
ATOM    202  CD2 PHE A  30     -10.777  36.439  26.264  1.00 26.35      A    C  
ATOM    203  CE1 PHE A  30     -10.473  34.452  24.364  1.00 27.99      A    C  
ATOM    204  CE2 PHE A  30      -9.534  36.184  25.711  1.00 27.60      A    C  
ATOM    205  CZ  PHE A  30      -9.381  35.190  24.768  1.00 27.46      A    C  
ATOM    206  N   GLY A  31     -11.747  33.437  27.973  1.00 25.00      A    N  
ATOM    207  CA  GLY A  31     -10.423  33.120  28.488  1.00 23.81      A    C  
ATOM    208  C   GLY A  31     -10.308  32.568  29.885  1.00 24.32      A    C  
ATOM    209  O   GLY A  31      -9.192  32.402  30.378  1.00 22.66      A    O  
ATOM    210  N   LYS A  32     -11.441  32.262  30.517  1.00 25.37      A    N  
ATOM    211  CA  LYS A  32     -11.446  31.765  31.891  1.00 28.13      A    C  
ATOM    212  C   LYS A  32     -11.717  30.259  31.973  1.00 25.92      A    C  
ATOM    213  O   LYS A  32     -11.284  29.613  32.916  1.00 27.47      A    O  
ATOM    214  CB  LYS A  32     -12.485  32.508  32.747  1.00 32.43      A    C  
ATOM    215  CG  LYS A  32     -12.835  33.916  32.276  1.00 37.42      A    C  
ATOM    216  CD  LYS A  32     -13.073  34.879  33.428  1.00 40.38      A    C  
ATOM    217  CE  LYS A  32     -11.758  35.430  33.956  1.00 43.28      A    C  
ATOM    218  NZ  LYS A  32     -11.966  36.511  34.961  1.00 44.54      A    N1+
ATOM    219  N   THR A  33     -12.425  29.719  30.987  1.00 23.87      A    N  
ATOM    220  CA  THR A  33     -12.830  28.314  30.991  1.00 22.67      A    C  
ATOM    221  C   THR A  33     -12.018  27.543  29.982  1.00 20.17      A    C  
ATOM    222  O   THR A  33     -11.986  27.928  28.822  1.00 21.45      A    O  
ATOM    223  CB  THR A  33     -14.312  28.199  30.599  1.00 24.79      A    C  
ATOM    224  CG2 THR A  33     -14.784  26.752  30.683  1.00 24.27      A    C  
ATOM    225  OG1 THR A  33     -15.092  29.025  31.469  1.00 27.07      A    O  
ATOM    226  N   PHE A  34     -11.366  26.460  30.419  1.00 17.61      A    N  
ATOM    227  CA  PHE A  34     -10.536  25.655  29.531  1.00 17.04      A    C  
ATOM    228  C   PHE A  34     -11.062  24.244  29.342  1.00 16.67      A    C  
ATOM    229  O   PHE A  34     -11.711  23.696  30.235  1.00 19.65      A    O  
ATOM    230  CB  PHE A  34      -9.106  25.627  30.041  1.00 16.70      A    C  
ATOM    231  CG  PHE A  34      -8.511  26.996  30.164  1.00 17.59      A    C  
ATOM    232  CD1 PHE A  34      -7.980  27.615  29.045  1.00 17.24      A    C  
ATOM    233  CD2 PHE A  34      -8.532  27.673  31.373  1.00 18.04      A    C  
ATOM    234  CE1 PHE A  34      -7.455  28.891  29.140  1.00 17.98      A    C  
ATOM    235  CE2 PHE A  34      -8.021  28.964  31.464  1.00 18.80      A    C  
ATOM    236  CZ  PHE A  34      -7.487  29.560  30.344  1.00 17.94      A    C  
ATOM    237  N   THR A  35     -10.765  23.677  28.176  1.00 15.68      A    N  
ATOM    238  CA  THR A  35     -11.160  22.307  27.839  1.00 14.81      A    C  
ATOM    239  C   THR A  35     -10.286  21.285  28.561  1.00 15.99      A    C  
ATOM    240  O   THR A  35      -9.354  21.640  29.269  1.00 14.21      A    O  
ATOM    241  CB  THR A  35     -11.157  22.065  26.314  1.00 14.50      A    C  
ATOM    242  CG2 THR A  35     -11.998  23.143  25.602  1.00 15.91      A    C  
ATOM    243  OG1 THR A  35      -9.829  22.062  25.792  1.00 15.06      A    O  
ATOM    244  N   ASP A  36     -10.584  20.007  28.358  1.00 15.71      A    N  
ATOM    245  CA  ASP A  36      -9.937  18.936  29.089  1.00 16.12      A    C  
ATOM    246  C   ASP A  36      -8.517  18.618  28.696  1.00 15.44      A    C  
ATOM    247  O   ASP A  36      -7.779  18.072  29.518  1.00 15.86      A    O  
ATOM    248  CB  ASP A  36     -10.776  17.654  28.960  1.00 17.52      A    C  
ATOM    249  CG  ASP A  36     -12.083  17.729  29.716  1.00 18.73      A    C  
ATOM    250  OD1 ASP A  36     -12.099  18.309  30.814  1.00 20.68      A    O  
ATOM    251  OD2 ASP A  36     -13.100  17.170  29.224  1.00 19.02      A    O1-
ATOM    252  N   HIS A  37      -8.126  18.929  27.465  1.00 15.22      A    N  
ATOM    253  CA  HIS A  37      -6.802  18.547  26.972  1.00 14.98      A    C  
ATOM    254  C   HIS A  37      -6.017  19.704  26.382  1.00 15.93      A    C  
ATOM    255  O   HIS A  37      -6.583  20.737  26.032  1.00 15.93      A    O  
ATOM    256  CB  HIS A  37      -6.915  17.428  25.935  1.00 15.76      A    C  
ATOM    257  CG  HIS A  37      -7.652  16.222  26.437  1.00 15.99      A    C  
ATOM    258  CD2 HIS A  37      -7.209  15.060  26.970  1.00 18.33      A    C  
ATOM    259  ND1 HIS A  37      -9.023  16.129  26.399  1.00 17.29      A    N  
ATOM    260  CE1 HIS A  37      -9.402  14.975  26.921  1.00 19.09      A    C  
ATOM    261  NE2 HIS A  37      -8.321  14.312  27.280  1.00 19.04      A    N  
ATOM    262  N   MET A  38      -4.714  19.482  26.249  1.00 15.56      A    N  
ATOM    263  CA  MET A  38      -3.799  20.461  25.678  1.00 14.96      A    C  
ATOM    264  C   MET A  38      -2.785  19.751  24.797  1.00 15.00      A    C  
ATOM    265  O   MET A  38      -2.526  18.538  24.966  1.00 15.62      A    O  
ATOM    266  CB  MET A  38      -3.070  21.206  26.795  1.00 15.11      A    C  
ATOM    267  CG  MET A  38      -2.065  20.331  27.543  1.00 15.09      A    C  
ATOM    268  SD  MET A  38      -1.422  21.067  29.034  1.00 15.14      A    S  
ATOM    269  CE  MET A  38      -0.537  22.476  28.345  1.00 15.86      A    C  
ATOM    270  N   LEU A  39      -2.196  20.480  23.855  1.00 13.82      A    N  
ATOM    271  CA  LEU A  39      -1.068  19.949  23.097  1.00 14.63      A    C  
ATOM    272  C   LEU A  39       0.206  20.406  23.786  1.00 15.94      A    C  
ATOM    273  O   LEU A  39       0.241  21.501  24.331  1.00 15.97      A    O  
ATOM    274  CB  LEU A  39      -1.094  20.461  21.653  1.00 15.83      A    C  
ATOM    275  CG  LEU A  39      -0.031  19.934  20.701  1.00 16.63      A    C  
ATOM    276  CD1 LEU A  39      -0.319  18.479  20.314  1.00 17.40      A    C  
ATOM    277  CD2 LEU A  39       0.038  20.774  19.445  1.00 17.33      A    C  
ATOM    278  N  AMET A  40       1.225  19.540  23.816  0.60 15.71      A    N  
ATOM    279  N  BMET A  40       1.226  19.552  23.789  0.40 16.57      A    N  
ATOM    280  CA AMET A  40       2.550  19.890  24.352  0.60 16.64      A    C  
ATOM    281  CA BMET A  40       2.537  19.931  24.303  0.40 17.90      A    C  
ATOM    282  C  AMET A  40       3.622  19.278  23.465  0.60 17.58      A    C  
ATOM    283  C  BMET A  40       3.629  19.280  23.475  0.40 18.03      A    C  
ATOM    284  O  AMET A  40       3.545  18.091  23.130  0.60 18.71      A    O  
ATOM    285  O  BMET A  40       3.573  18.078  23.196  0.40 18.76      A    O  
ATOM    286  CB AMET A  40       2.725  19.378  25.786  0.60 17.48      A    C  
ATOM    287  CB BMET A  40       2.698  19.547  25.770  0.40 19.69      A    C  
ATOM    288  CG AMET A  40       4.122  19.585  26.378  0.60 18.23      A    C  
ATOM    289  CG BMET A  40       4.065  19.927  26.324  0.40 21.73      A    C  
ATOM    290  SD AMET A  40       4.531  21.326  26.622  0.60 18.79      A    S  
ATOM    291  SD BMET A  40       4.110  20.119  28.111  0.40 24.41      A    S  
ATOM    292  CE AMET A  40       3.292  21.721  27.842  0.60 18.61      A    C  
ATOM    293  CE BMET A  40       2.784  21.298  28.353  0.40 22.83      A    C  
ATOM    294  N   VAL A  41       4.612  20.083  23.072  1.00 16.32      A    N  
ATOM    295  CA  VAL A  41       5.780  19.578  22.329  1.00 17.24      A    C  
ATOM    296  C   VAL A  41       6.992  20.308  22.875  1.00 19.20      A    C  
ATOM    297  O   VAL A  41       6.990  21.539  22.942  1.00 16.68      A    O  
ATOM    298  CB  VAL A  41       5.731  19.797  20.796  1.00 16.71      A    C  
ATOM    299  CG1 VAL A  41       6.680  18.813  20.098  1.00 18.32      A    C  
ATOM    300  CG2 VAL A  41       4.319  19.657  20.248  1.00 17.44      A    C  
ATOM    301  N   GLU A  42       8.020  19.550  23.260  1.00 19.97      A    N  
ATOM    302  CA  GLU A  42       9.258  20.125  23.808  1.00 22.36      A    C  
ATOM    303  C   GLU A  42      10.360  20.101  22.746  1.00 20.79      A    C  
ATOM    304  O   GLU A  42      10.359  19.251  21.849  1.00 21.68      A    O  
ATOM    305  CB  GLU A  42       9.672  19.370  25.085  1.00 23.21      A    C  
ATOM    306  CG  GLU A  42       8.526  19.206  26.089  1.00 26.69      A    C  
ATOM    307  CD  GLU A  42       8.949  18.946  27.529  1.00 28.62      A    C  
ATOM    308  OE1 GLU A  42      10.140  18.735  27.794  1.00 31.15      A    O  
ATOM    309  OE2 GLU A  42       8.066  18.957  28.415  1.00 31.06      A    O1-
ATOM    310  N   TRP A  43      11.287  21.059  22.815  1.00 20.00      A    N  
ATOM    311  CA  TRP A  43      12.410  21.154  21.870  1.00 20.19      A    C  
ATOM    312  C   TRP A  43      13.713  21.327  22.638  1.00 21.45      A    C  
ATOM    313  O   TRP A  43      13.750  22.082  23.603  1.00 19.71      A    O  
ATOM    314  CB  TRP A  43      12.245  22.359  20.951  1.00 20.41      A    C  
ATOM    315  CG  TRP A  43      13.336  22.552  19.910  1.00 20.29      A    C  
ATOM    316  CD1 TRP A  43      13.461  21.905  18.704  1.00 21.38      A    C  
ATOM    317  CD2 TRP A  43      14.419  23.478  19.970  1.00 21.01      A    C  
ATOM    318  CE2 TRP A  43      15.159  23.341  18.778  1.00 21.85      A    C  
ATOM    319  CE3 TRP A  43      14.822  24.433  20.907  1.00 22.20      A    C  
ATOM    320  NE1 TRP A  43      14.550  22.368  18.026  1.00 22.20      A    N  
ATOM    321  CZ2 TRP A  43      16.293  24.114  18.504  1.00 21.00      A    C  
ATOM    322  CZ3 TRP A  43      15.942  25.207  20.632  1.00 21.89      A    C  
ATOM    323  CH2 TRP A  43      16.669  25.039  19.445  1.00 22.38      A    C  
ATOM    324  N   ASN A  44      14.757  20.615  22.213  1.00 24.60      A    N  
ATOM    325  CA  ASN A  44      16.076  20.746  22.827  1.00 26.85      A    C  
ATOM    326  C   ASN A  44      17.186  20.487  21.806  1.00 27.76      A    C  
ATOM    327  O   ASN A  44      16.949  20.569  20.604  1.00 29.92      A    O  
ATOM    328  CB  ASN A  44      16.192  19.890  24.099  1.00 28.96      A    C  
ATOM    329  CG  ASN A  44      16.034  18.395  23.845  1.00 28.50      A    C  
ATOM    330  ND2 ASN A  44      15.729  17.655  24.904  1.00 33.71      A    N  
ATOM    331  OD1 ASN A  44      16.191  17.917  22.737  1.00 28.23      A    O  
ATOM    332  N   ASP A  45      18.398  20.207  22.277  1.00 32.38      A    N  
ATOM    333  CA  ASP A  45      19.536  19.977  21.384  1.00 35.39      A    C  
ATOM    334  C   ASP A  45      19.363  18.770  20.456  1.00 35.77      A    C  
ATOM    335  O   ASP A  45      20.067  18.659  19.448  1.00 37.39      A    O  
ATOM    336  CB  ASP A  45      20.854  19.867  22.179  1.00 39.01      A    C  
ATOM    337  CG  ASP A  45      20.823  18.786  23.254  1.00 41.27      A    C  
ATOM    338  OD1 ASP A  45      19.750  18.197  23.510  1.00 47.46      A    O  
ATOM    339  OD2 ASP A  45      21.884  18.527  23.858  1.00 47.17      A    O1-
ATOM    340  N   LYS A  46      18.431  17.880  20.793  1.00 36.16      A    N  
ATOM    341  CA  LYS A  46      18.133  16.712  19.962  1.00 36.25      A    C  
ATOM    342  C   LYS A  46      17.023  17.026  18.949  1.00 32.65      A    C  
ATOM    343  O   LYS A  46      16.678  16.186  18.116  1.00 33.41      A    O  
ATOM    344  CB  LYS A  46      17.723  15.533  20.843  1.00 38.42      A    C  
ATOM    345  CG  LYS A  46      18.744  15.188  21.923  1.00 42.50      A    C  
ATOM    346  CD  LYS A  46      18.092  14.468  23.094  1.00 46.34      A    C  
ATOM    347  CE  LYS A  46      18.986  14.454  24.328  1.00 48.14      A    C  
ATOM    348  NZ  LYS A  46      18.228  14.042  25.544  1.00 48.76      A    N1+
ATOM    349  N   GLY A  47      16.488  18.245  19.005  1.00 28.35      A    N  
ATOM    350  CA  GLY A  47      15.400  18.656  18.126  1.00 25.42      A    C  
ATOM    351  C   GLY A  47      14.074  18.584  18.850  1.00 23.21      A    C  
ATOM    352  O   GLY A  47      14.012  18.634  20.079  1.00 19.43      A    O  
ATOM    353  N   TRP A  48      12.995  18.476  18.083  1.00 21.38      A    N  
ATOM    354  CA  TRP A  48      11.671  18.363  18.663  1.00 22.02      A    C  
ATOM    355  C   TRP A  48      11.405  16.945  19.163  1.00 22.54      A    C  
ATOM    356  O   TRP A  48      11.775  15.975  18.504  1.00 24.99      A    O  
ATOM    357  CB  TRP A  48      10.618  18.703  17.626  1.00 21.79      A    C  
ATOM    358  CG  TRP A  48      10.562  20.139  17.211  1.00 19.85      A    C  
ATOM    359  CD1 TRP A  48      11.050  20.684  16.071  1.00 20.29      A    C  
ATOM    360  CD2 TRP A  48       9.938  21.205  17.934  1.00 18.25      A    C  
ATOM    361  CE2 TRP A  48      10.097  22.378  17.164  1.00 18.48      A    C  
ATOM    362  CE3 TRP A  48       9.281  21.280  19.164  1.00 18.06      A    C  
ATOM    363  NE1 TRP A  48      10.778  22.031  16.028  1.00 19.33      A    N  
ATOM    364  CZ2 TRP A  48       9.607  23.622  17.579  1.00 17.27      A    C  
ATOM    365  CZ3 TRP A  48       8.769  22.507  19.575  1.00 18.34      A    C  
ATOM    366  CH2 TRP A  48       8.956  23.667  18.784  1.00 16.74      A    C  
ATOM    367  N   GLY A  49      10.793  16.845  20.332  1.00 21.87      A    N  
ATOM    368  CA  GLY A  49      10.333  15.583  20.873  1.00 23.83      A    C  
ATOM    369  C   GLY A  49       9.033  15.241  20.180  1.00 23.57      A    C  
ATOM    370  O   GLY A  49       8.607  15.936  19.262  1.00 24.35      A    O  
ATOM    371  N   GLN A  50       8.404  14.156  20.603  1.00 28.47      A    N  
ATOM    372  CA  GLN A  50       7.158  13.763  19.987  1.00 28.12      A    C  
ATOM    373  C   GLN A  50       6.038  14.621  20.566  1.00 23.86      A    C  
ATOM    374  O   GLN A  50       6.032  14.915  21.760  1.00 24.30      A    O  
ATOM    375  CB  GLN A  50       6.905  12.272  20.180  1.00 30.41      A    C  
ATOM    376  CG  GLN A  50       7.841  11.427  19.326  1.00 32.27      A    C  
ATOM    377  CD  GLN A  50       7.557   9.945  19.437  1.00 34.95      A    C  
ATOM    378  NE2 GLN A  50       8.022   9.176  18.459  1.00 36.81      A    N  
ATOM    379  OE1 GLN A  50       6.931   9.496  20.391  1.00 36.68      A    O  
ATOM    380  N   PRO A  51       5.102  15.038  19.717  1.00 23.29      A    N  
ATOM    381  CA  PRO A  51       4.006  15.846  20.238  1.00 22.20      A    C  
ATOM    382  C   PRO A  51       3.047  15.011  21.064  1.00 21.69      A    C  
ATOM    383  O   PRO A  51       2.912  13.798  20.834  1.00 21.16      A    O  
ATOM    384  CB  PRO A  51       3.337  16.388  18.975  1.00 22.82      A    C  
ATOM    385  CG  PRO A  51       3.722  15.470  17.874  1.00 24.64      A    C  
ATOM    386  CD  PRO A  51       4.991  14.790  18.267  1.00 22.32      A    C  
ATOM    387  N   ARG A  52       2.402  15.616  22.045  1.00 19.83      A    N  
ATOM    388  CA  ARG A  52       1.418  14.855  22.795  1.00 20.96      A    C  
ATOM    389  C   ARG A  52       0.177  15.652  23.116  1.00 19.55      A    C  
ATOM    390  O   ARG A  52       0.237  16.863  23.340  1.00 17.56      A    O  
ATOM    391  CB  ARG A  52       2.027  14.190  24.055  1.00 24.62      A    C  
ATOM    392  CG  ARG A  52       2.033  15.004  25.325  1.00 25.24      A    C  
ATOM    393  CD  ARG A  52       2.869  14.346  26.424  1.00 25.78      A    C  
ATOM    394  NE  ARG A  52       2.094  13.475  27.327  1.00 23.68      A    N  
ATOM    395  CZ  ARG A  52       2.149  12.136  27.380  1.00 23.27      A    C  
ATOM    396  NH1 ARG A  52       2.945  11.438  26.577  1.00 23.09      A    N1+
ATOM    397  NH2 ARG A  52       1.396  11.483  28.273  1.00 21.03      A    N  
ATOM    398  N   ILE A  53      -0.955  14.965  23.083  1.00 17.43      A    N  
ATOM    399  CA  ILE A  53      -2.204  15.509  23.556  1.00 17.99      A    C  
ATOM    400  C   ILE A  53      -2.345  14.911  24.937  1.00 19.65      A    C  
ATOM    401  O   ILE A  53      -2.342  13.678  25.107  1.00 21.22      A    O  
ATOM    402  CB  ILE A  53      -3.392  15.144  22.656  1.00 17.46      A    C  
ATOM    403  CG1 ILE A  53      -3.255  15.874  21.316  1.00 19.08      A    C  
ATOM    404  CG2 ILE A  53      -4.703  15.475  23.352  1.00 17.50      A    C  
ATOM    405  CD1 ILE A  53      -4.141  15.340  20.205  1.00 18.94      A    C  
ATOM    406  N   GLN A  54      -2.430  15.775  25.928  1.00 18.56      A    N  
ATOM    407  CA  GLN A  54      -2.504  15.334  27.310  1.00 18.08      A    C  
ATOM    408  C   GLN A  54      -3.529  16.114  28.100  1.00 17.44      A    C  
ATOM    409  O   GLN A  54      -4.065  17.128  27.607  1.00 16.83      A    O  
ATOM    410  CB  GLN A  54      -1.126  15.469  27.952  1.00 18.70      A    C  
ATOM    411  CG  GLN A  54      -0.659  16.903  28.151  1.00 18.94      A    C  
ATOM    412  CD  GLN A  54       0.748  16.983  28.706  1.00 20.80      A    C  
ATOM    413  NE2 GLN A  54       1.197  18.193  29.013  1.00 20.76      A    N  
ATOM    414  OE1 GLN A  54       1.424  15.965  28.855  1.00 22.96      A    O  
ATOM    415  N   PRO A  55      -3.831  15.655  29.324  1.00 17.49      A    N  
ATOM    416  CA  PRO A  55      -4.802  16.395  30.090  1.00 16.88      A    C  
ATOM    417  C   PRO A  55      -4.287  17.791  30.441  1.00 17.03      A    C  
ATOM    418  O   PRO A  55      -3.094  17.970  30.692  1.00 16.34      A    O  
ATOM    419  CB  PRO A  55      -4.984  15.553  31.353  1.00 19.01      A    C  
ATOM    420  CG  PRO A  55      -4.619  14.170  30.925  1.00 18.37      A    C  
ATOM    421  CD  PRO A  55      -3.482  14.377  29.979  1.00 18.46      A    C  
ATOM    422  N   PHE A  56      -5.190  18.760  30.415  1.00 17.26      A    N  
ATOM    423  CA  PHE A  56      -4.854  20.133  30.800  1.00 18.39      A    C  
ATOM    424  C   PHE A  56      -4.143  20.085  32.149  1.00 18.17      A    C  
ATOM    425  O   PHE A  56      -4.654  19.500  33.106  1.00 18.13      A    O  
ATOM    426  CB  PHE A  56      -6.141  20.958  30.892  1.00 17.84      A    C  
ATOM    427  CG  PHE A  56      -5.922  22.440  31.037  1.00 17.05      A    C  
ATOM    428  CD1 PHE A  56      -5.778  23.012  32.288  1.00 16.20      A    C  
ATOM    429  CD2 PHE A  56      -5.887  23.260  29.912  1.00 15.84      A    C  
ATOM    430  CE1 PHE A  56      -5.609  24.382  32.421  1.00 17.62      A    C  
ATOM    431  CE2 PHE A  56      -5.707  24.633  30.050  1.00 15.36      A    C  
ATOM    432  CZ  PHE A  56      -5.560  25.180  31.300  1.00 16.15      A    C  
ATOM    433  N   GLN A  57      -2.955  20.690  32.232  1.00 16.35      A    N  
ATOM    434  CA  GLN A  57      -2.171  20.617  33.448  1.00 17.36      A    C  
ATOM    435  C   GLN A  57      -1.193  21.764  33.504  1.00 17.32      A    C  
ATOM    436  O   GLN A  57      -0.924  22.407  32.484  1.00 16.07      A    O  
ATOM    437  CB  GLN A  57      -1.388  19.299  33.501  1.00 17.66      A    C  
ATOM    438  CG  GLN A  57      -0.389  19.103  32.377  1.00 17.47      A    C  
ATOM    439  CD  GLN A  57       0.156  17.691  32.304  1.00 19.40      A    C  
ATOM    440  NE2 GLN A  57      -0.631  16.779  31.737  1.00 17.94      A    N  
ATOM    441  OE1 GLN A  57       1.268  17.418  32.765  1.00 18.69      A    O  
ATOM    442  N   ASN A  58      -0.639  21.983  34.695  1.00 19.63      A    N  
ATOM    443  CA  ASN A  58       0.349  23.039  34.869  1.00 19.01      A    C  
ATOM    444  C   ASN A  58       1.643  22.768  34.152  1.00 17.84      A    C  
ATOM    445  O   ASN A  58       1.984  21.618  33.837  1.00 19.22      A    O  
ATOM    446  CB  ASN A  58       0.626  23.269  36.352  1.00 21.57      A    C  
ATOM    447  CG  ASN A  58      -0.587  23.775  37.096  1.00 21.81      A    C  
ATOM    448  ND2 ASN A  58      -0.823  23.219  38.294  1.00 26.75      A    N  
ATOM    449  OD1 ASN A  58      -1.317  24.651  36.616  1.00 23.17      A    O  
ATOM    450  N   LEU A  59       2.382  23.850  33.895  1.00 17.33      A    N  
ATOM    451  CA  LEU A  59       3.711  23.772  33.325  1.00 17.72      A    C  
ATOM    452  C   LEU A  59       4.704  23.774  34.475  1.00 17.63      A    C  
ATOM    453  O   LEU A  59       4.430  24.345  35.514  1.00 18.35      A    O  
ATOM    454  CB  LEU A  59       3.991  24.996  32.457  1.00 18.63      A    C  
ATOM    455  CG  LEU A  59       2.926  25.301  31.399  1.00 18.10      A    C  
ATOM    456  CD1 LEU A  59       3.233  26.612  30.706  1.00 16.77      A    C  
ATOM    457  CD2 LEU A  59       2.833  24.167  30.396  1.00 19.78      A    C  
ATOM    458  N   THR A  60       5.833  23.117  34.273  1.00 19.56      A    N  
ATOM    459  CA  THR A  60       6.912  23.110  35.254  1.00 20.59      A    C  
ATOM    460  C   THR A  60       8.086  23.776  34.591  1.00 19.87      A    C  
ATOM    461  O   THR A  60       8.604  23.256  33.619  1.00 19.86      A    O  
ATOM    462  CB  THR A  60       7.301  21.686  35.666  1.00 21.78      A    C  
ATOM    463  CG2 THR A  60       8.310  21.737  36.817  1.00 22.75      A    C  
ATOM    464  OG1 THR A  60       6.129  20.992  36.098  1.00 25.89      A    O  
ATOM    465  N   LEU A  61       8.486  24.934  35.114  1.00 20.34      A    N  
ATOM    466  CA  LEU A  61       9.544  25.729  34.526  1.00 19.96      A    C  
ATOM    467  C   LEU A  61      10.652  26.010  35.527  1.00 17.54      A    C  
ATOM    468  O   LEU A  61      10.373  26.388  36.656  1.00 18.77      A    O  
ATOM    469  CB  LEU A  61       8.996  27.081  34.063  1.00 19.46      A    C  
ATOM    470  CG  LEU A  61       7.894  27.063  33.015  1.00 20.78      A    C  
ATOM    471  CD1 LEU A  61       7.504  28.492  32.707  1.00 20.68      A    C  
ATOM    472  CD2 LEU A  61       8.350  26.347  31.757  1.00 20.86      A    C  
ATOM    473  N   HIS A  62      11.884  25.842  35.056  1.00 18.80      A    N  
ATOM    474  CA  HIS A  62      13.090  26.244  35.799  1.00 18.32      A    C  
ATOM    475  C   HIS A  62      12.993  27.759  36.078  1.00 18.52      A    C  
ATOM    476  O   HIS A  62      12.560  28.518  35.198  1.00 17.17      A    O  
ATOM    477  CB  HIS A  62      14.317  25.919  34.955  1.00 18.32      A    C  
ATOM    478  CG  HIS A  62      15.621  26.119  35.666  1.00 18.16      A    C  
ATOM    479  CD2 HIS A  62      16.467  25.238  36.247  1.00 18.98      A    C  
ATOM    480  ND1 HIS A  62      16.206  27.357  35.805  1.00 19.20      A    N  
ATOM    481  CE1 HIS A  62      17.346  27.237  36.462  1.00 18.30      A    C  
ATOM    482  NE2 HIS A  62      17.532  25.959  36.736  1.00 19.61      A    N  
ATOM    483  N   PRO A  63      13.370  28.208  37.294  1.00 17.65      A    N  
ATOM    484  CA  PRO A  63      13.234  29.637  37.673  1.00 17.92      A    C  
ATOM    485  C   PRO A  63      13.968  30.632  36.777  1.00 14.76      A    C  
ATOM    486  O   PRO A  63      13.569  31.800  36.750  1.00 16.04      A    O  
ATOM    487  CB  PRO A  63      13.819  29.713  39.094  1.00 19.65      A    C  
ATOM    488  CG  PRO A  63      13.904  28.320  39.579  1.00 20.27      A    C  
ATOM    489  CD  PRO A  63      13.848  27.374  38.419  1.00 19.39      A    C  
ATOM    490  N   ALA A  64      15.004  30.179  36.076  1.00 14.79      A    N  
ATOM    491  CA  ALA A  64      15.789  31.013  35.141  1.00 14.89      A    C  
ATOM    492  C   ALA A  64      15.273  30.943  33.700  1.00 14.57      A    C  
ATOM    493  O   ALA A  64      15.921  31.439  32.788  1.00 14.26      A    O  
ATOM    494  CB  ALA A  64      17.249  30.618  35.171  1.00 15.90      A    C  
ATOM    495  N   SER A  65      14.150  30.262  33.491  1.00 14.28      A    N  
ATOM    496  CA  SER A  65      13.613  30.104  32.146  1.00 14.10      A    C  
ATOM    497  C   SER A  65      13.576  31.434  31.403  1.00 13.24      A    C  
ATOM    498  O   SER A  65      12.984  32.391  31.889  1.00 13.15      A    O  
ATOM    499  CB  SER A  65      12.201  29.528  32.205  1.00 15.63      A    C  
ATOM    500  OG  SER A  65      11.706  29.338  30.889  1.00 16.40      A    O  
ATOM    501  N   SER A  66      14.160  31.472  30.210  1.00 13.83      A    N  
ATOM    502  CA  SER A  66      14.224  32.730  29.435  1.00 14.08      A    C  
ATOM    503  C   SER A  66      12.833  33.245  29.024  1.00 13.50      A    C  
ATOM    504  O   SER A  66      12.659  34.420  28.689  1.00 13.88      A    O  
ATOM    505  CB  SER A  66      15.173  32.611  28.246  1.00 15.45      A    C  
ATOM    506  OG  SER A  66      14.865  31.473  27.460  1.00 15.39      A    O  
ATOM    507  N   SER A  67      11.835  32.372  29.071  1.00 13.10      A    N  
ATOM    508  CA  SER A  67      10.445  32.806  28.874  1.00 12.93      A    C  
ATOM    509  C   SER A  67       9.963  33.837  29.891  1.00 12.48      A    C  
ATOM    510  O   SER A  67       9.105  34.637  29.575  1.00 12.41      A    O  
ATOM    511  CB  SER A  67       9.499  31.612  28.935  1.00 13.04      A    C  
ATOM    512  OG  SER A  67       9.514  31.003  30.209  1.00 12.83      A    O  
ATOM    513  N   LEU A  68      10.513  33.785  31.109  1.00 12.99      A    N  
ATOM    514  CA  LEU A  68      10.094  34.601  32.232  1.00 12.79      A    C  
ATOM    515  C   LEU A  68      10.981  35.809  32.540  1.00 12.28      A    C  
ATOM    516  O   LEU A  68      10.542  36.741  33.199  1.00 12.62      A    O  
ATOM    517  CB  LEU A  68      10.051  33.731  33.495  1.00 13.63      A    C  
ATOM    518  CG  LEU A  68       9.000  32.604  33.444  1.00 14.69      A    C  
ATOM    519  CD1 LEU A  68       9.149  31.730  34.687  1.00 15.42      A    C  
ATOM    520  CD2 LEU A  68       7.592  33.149  33.361  1.00 14.88      A    C  
ATOM    521  N   HIS A  69      12.216  35.779  32.062  1.00 11.88      A    N  
ATOM    522  CA  HIS A  69      13.137  36.886  32.307  1.00 11.36      A    C  
ATOM    523  C   HIS A  69      13.245  37.817  31.114  1.00 10.41      A    C  
ATOM    524  O   HIS A  69      13.337  39.035  31.296  1.00 10.48      A    O  
ATOM    525  CB  HIS A  69      14.523  36.349  32.637  1.00 12.09      A    C  
ATOM    526  CG  HIS A  69      14.558  35.559  33.896  1.00 13.23      A    C  
ATOM    527  CD2 HIS A  69      14.041  34.347  34.203  1.00 14.34      A    C  
ATOM    528  ND1 HIS A  69      15.163  36.019  35.046  1.00 13.21      A    N  
ATOM    529  CE1 HIS A  69      15.031  35.115  36.002  1.00 14.31      A    C  
ATOM    530  NE2 HIS A  69      14.352  34.093  35.516  1.00 14.08      A    N  
ATOM    531  N   TYR A  70      13.277  37.264  29.900  1.00 11.05      A    N  
ATOM    532  CA  TYR A  70      13.501  38.058  28.705  1.00 10.58      A    C  
ATOM    533  C   TYR A  70      12.397  37.918  27.665  1.00 10.45      A    C  
ATOM    534  O   TYR A  70      12.635  38.191  26.511  1.00 11.15      A    O  
ATOM    535  CB  TYR A  70      14.838  37.739  28.063  1.00 10.98      A    C  
ATOM    536  CG  TYR A  70      15.984  37.752  29.065  1.00 11.86      A    C  
ATOM    537  CD1 TYR A  70      16.198  38.859  29.895  1.00 12.32      A    C  
ATOM    538  CD2 TYR A  70      16.815  36.651  29.206  1.00 12.14      A    C  
ATOM    539  CE1 TYR A  70      17.215  38.870  30.837  1.00 12.31      A    C  
ATOM    540  CE2 TYR A  70      17.841  36.651  30.155  1.00 12.87      A    C  
ATOM    541  CZ  TYR A  70      18.038  37.771  30.954  1.00 12.86      A    C  
ATOM    542  OH  TYR A  70      19.054  37.784  31.894  1.00 13.62      A    O  
ATOM    543  N   SER A  71      11.218  37.486  28.102  1.00 10.85      A    N  
ATOM    544  CA  SER A  71      10.039  37.476  27.262  1.00 10.44      A    C  
ATOM    545  C   SER A  71      10.261  36.752  25.933  1.00 11.21      A    C  
ATOM    546  O   SER A  71       9.827  37.214  24.867  1.00 10.59      A    O  
ATOM    547  CB  SER A  71       9.557  38.918  27.061  1.00 10.81      A    C  
ATOM    548  OG  SER A  71       8.189  38.996  26.661  1.00 10.91      A    O  
ATOM    549  N   LEU A  72      10.914  35.588  26.008  1.00 11.52      A    N  
ATOM    550  CA  LEU A  72      11.041  34.738  24.836  1.00 12.11      A    C  
ATOM    551  C   LEU A  72       9.725  33.971  24.808  1.00 10.89      A    C  
ATOM    552  O   LEU A  72       9.593  32.861  25.337  1.00 12.21      A    O  
ATOM    553  CB  LEU A  72      12.261  33.819  24.916  1.00 13.34      A    C  
ATOM    554  CG  LEU A  72      13.577  34.537  24.604  1.00 16.09      A    C  
ATOM    555  CD1 LEU A  72      14.741  33.571  24.711  1.00 18.14      A    C  
ATOM    556  CD2 LEU A  72      13.580  35.186  23.224  1.00 16.87      A    C  
ATOM    557  N   GLN A  73       8.727  34.617  24.222  1.00 10.25      A    N  
ATOM    558  CA  GLN A  73       7.364  34.088  24.230  1.00  9.70      A    C  
ATOM    559  C   GLN A  73       6.570  34.739  23.114  1.00  9.97      A    C  
ATOM    560  O   GLN A  73       6.716  35.933  22.849  1.00  9.59      A    O  
ATOM    561  CB  GLN A  73       6.683  34.373  25.571  1.00 10.06      A    C  
ATOM    562  CG  GLN A  73       6.492  35.870  25.869  1.00 10.28      A    C  
ATOM    563  CD  GLN A  73       5.867  36.134  27.216  1.00 10.75      A    C  
ATOM    564  NE2 GLN A  73       6.504  35.628  28.280  1.00 11.51      A    N  
ATOM    565  OE1 GLN A  73       4.816  36.789  27.313  1.00 10.81      A    O  
ATOM    566  N   LEU A  74       5.770  33.933  22.429  1.00 11.16      A    N  
ATOM    567  CA  LEU A  74       4.845  34.417  21.389  1.00 10.74      A    C  
ATOM    568  C   LEU A  74       3.606  33.548  21.468  1.00 11.79      A    C  
ATOM    569  O   LEU A  74       3.634  32.470  22.069  1.00 11.47      A    O  
ATOM    570  CB  LEU A  74       5.471  34.315  19.994  1.00 11.35      A    C  
ATOM    571  CG  LEU A  74       5.840  32.887  19.578  1.00 12.40      A    C  
ATOM    572  CD1 LEU A  74       4.735  32.262  18.733  1.00 12.71      A    C  
ATOM    573  CD2 LEU A  74       7.178  32.874  18.855  1.00 13.35      A    C  
ATOM    574  N   PHE A  75       2.524  34.005  20.861  1.00 10.96      A    N  
ATOM    575  CA  PHE A  75       1.280  33.265  20.902  1.00 10.94      A    C  
ATOM    576  C   PHE A  75       0.447  33.541  19.675  1.00 10.97      A    C  
ATOM    577  O   PHE A  75       0.749  34.432  18.875  1.00 10.56      A    O  
ATOM    578  CB  PHE A  75       0.488  33.613  22.152  1.00 11.59      A    C  
ATOM    579  CG  PHE A  75      -0.030  35.024  22.179  1.00 11.94      A    C  
ATOM    580  CD1 PHE A  75       0.835  36.094  22.413  1.00 12.50      A    C  
ATOM    581  CD2 PHE A  75      -1.384  35.288  22.017  1.00 13.12      A    C  
ATOM    582  CE1 PHE A  75       0.364  37.388  22.453  1.00 12.32      A    C  
ATOM    583  CE2 PHE A  75      -1.863  36.584  22.056  1.00 13.94      A    C  
ATOM    584  CZ  PHE A  75      -0.981  37.640  22.280  1.00 13.52      A    C  
ATOM    585  N   GLU A  76      -0.586  32.730  19.529  1.00 10.63      A    N  
ATOM    586  CA  GLU A  76      -1.569  32.922  18.481  1.00 10.82      A    C  
ATOM    587  C   GLU A  76      -2.991  32.884  19.038  1.00 11.09      A    C  
ATOM    588  O   GLU A  76      -3.233  32.581  20.205  1.00 10.93      A    O  
ATOM    589  CB  GLU A  76      -1.387  31.895  17.342  1.00 10.86      A    C  
ATOM    590  CG  GLU A  76      -0.467  32.383  16.251  1.00 11.43      A    C  
ATOM    591  CD  GLU A  76      -0.954  33.674  15.638  1.00 11.41      A    C  
ATOM    592  OE1 GLU A  76      -2.189  33.897  15.598  1.00 12.75      A    O  
ATOM    593  OE2 GLU A  76      -0.105  34.483  15.217  1.00 12.79      A    O1-
ATOM    594  N   GLY A  77      -3.936  33.224  18.172  1.00 10.84      A    N  
ATOM    595  CA  GLY A  77      -5.340  33.212  18.513  1.00 11.73      A    C  
ATOM    596  C   GLY A  77      -6.175  32.989  17.269  1.00 12.97      A    C  
ATOM    597  O   GLY A  77      -6.107  33.769  16.311  1.00 12.81      A    O  
ATOM    598  N  AMET A  78      -6.940  31.898  17.256  0.52 13.35      A    N  
ATOM    599  N  BMET A  78      -6.993  31.946  17.298  0.48 13.47      A    N  
ATOM    600  CA AMET A  78      -7.806  31.571  16.122  0.52 13.79      A    C  
ATOM    601  CA BMET A  78      -7.906  31.695  16.208  0.48 13.99      A    C  
ATOM    602  C  AMET A  78      -8.994  30.740  16.606  0.52 13.99      A    C  
ATOM    603  C  BMET A  78      -9.117  30.948  16.730  0.48 14.14      A    C  
ATOM    604  O  AMET A  78      -8.900  30.072  17.622  0.52 13.36      A    O  
ATOM    605  O  BMET A  78      -9.182  30.568  17.902  0.48 12.92      A    O  
ATOM    606  CB AMET A  78      -7.013  30.854  15.019  0.52 14.61      A    C  
ATOM    607  CB BMET A  78      -7.212  30.925  15.096  0.48 14.91      A    C  
ATOM    608  CG AMET A  78      -6.413  29.509  15.411  0.52 15.47      A    C  
ATOM    609  CG BMET A  78      -7.071  29.444  15.365  0.48 16.00      A    C  
ATOM    610  SD AMET A  78      -5.476  28.722  14.074  0.52 18.28      A    S  
ATOM    611  SD BMET A  78      -5.899  28.748  14.215  0.48 18.06      A    S  
ATOM    612  CE AMET A  78      -5.242  27.099  14.807  0.52 16.32      A    C  
ATOM    613  CE BMET A  78      -4.437  28.885  15.234  0.48 15.83      A    C  
ATOM    614  N   LYS A  79     -10.099  30.780  15.861  1.00 14.59      A    N  
ATOM    615  CA  LYS A  79     -11.342  30.145  16.268  1.00 14.67      A    C  
ATOM    616  C   LYS A  79     -11.786  28.982  15.394  1.00 15.04      A    C  
ATOM    617  O   LYS A  79     -11.554  28.974  14.176  1.00 16.22      A    O  
ATOM    618  CB  LYS A  79     -12.448  31.193  16.319  1.00 15.00      A    C  
ATOM    619  CG  LYS A  79     -12.413  32.038  17.584  1.00 15.93      A    C  
ATOM    620  CD  LYS A  79     -13.440  33.163  17.595  1.00 16.31      A    C  
ATOM    621  CE  LYS A  79     -13.514  33.833  18.960  1.00 19.12      A    C  
ATOM    622  NZ  LYS A  79     -14.467  34.976  19.042  1.00 20.63      A    N1+
ATOM    623  N   ALA A  80     -12.352  27.983  16.064  1.00 15.16      A    N  
ATOM    624  CA  ALA A  80     -13.085  26.922  15.387  1.00 16.18      A    C  
ATOM    625  C   ALA A  80     -14.571  27.183  15.626  1.00 14.69      A    C  
ATOM    626  O   ALA A  80     -14.983  27.651  16.702  1.00 15.63      A    O  
ATOM    627  CB  ALA A  80     -12.671  25.554  15.893  1.00 15.89      A    C  
ATOM    628  N   PHE A  81     -15.379  26.870  14.619  1.00 15.70      A    N  
ATOM    629  CA  PHE A  81     -16.803  27.127  14.654  1.00 16.63      A    C  
ATOM    630  C   PHE A  81     -17.539  25.834  14.330  1.00 17.25      A    C  
ATOM    631  O   PHE A  81     -17.111  25.103  13.453  1.00 16.82      A    O  
ATOM    632  CB  PHE A  81     -17.165  28.158  13.593  1.00 16.69      A    C  
ATOM    633  CG  PHE A  81     -16.476  29.487  13.752  1.00 16.47      A    C  
ATOM    634  CD1 PHE A  81     -15.223  29.698  13.187  1.00 16.45      A    C  
ATOM    635  CD2 PHE A  81     -17.093  30.531  14.406  1.00 16.58      A    C  
ATOM    636  CE1 PHE A  81     -14.588  30.929  13.322  1.00 15.45      A    C  
ATOM    637  CE2 PHE A  81     -16.471  31.765  14.538  1.00 16.46      A    C  
ATOM    638  CZ  PHE A  81     -15.219  31.967  13.987  1.00 16.49      A    C  
ATOM    639  N  ALYS A  82     -18.649  25.600  15.015  0.43 19.39      A    N  
ATOM    640  N  BLYS A  82     -18.626  25.566  15.049  0.57 18.60      A    N  
ATOM    641  CA ALYS A  82     -19.447  24.396  14.820  0.43 20.79      A    C  
ATOM    642  CA BLYS A  82     -19.449  24.362  14.836  0.57 19.12      A    C  
ATOM    643  C  ALYS A  82     -20.746  24.737  14.095  0.43 22.28      A    C  
ATOM    644  C  BLYS A  82     -20.741  24.729  14.101  0.57 21.36      A    C  
ATOM    645  O  ALYS A  82     -21.519  25.575  14.557  0.43 22.36      A    O  
ATOM    646  O  BLYS A  82     -21.500  25.583  14.559  0.57 21.46      A    O  
ATOM    647  CB ALYS A  82     -19.741  23.768  16.175  0.43 22.49      A    C  
ATOM    648  CB BLYS A  82     -19.761  23.691  16.182  0.57 19.70      A    C  
ATOM    649  CG ALYS A  82     -20.291  22.357  16.120  0.43 24.06      A    C  
ATOM    650  CG BLYS A  82     -20.513  22.358  16.108  0.57 19.76      A    C  
ATOM    651  CD ALYS A  82     -20.399  21.790  17.526  0.43 25.33      A    C  
ATOM    652  CD BLYS A  82     -20.728  21.732  17.490  0.57 19.37      A    C  
ATOM    653  CE ALYS A  82     -21.211  20.515  17.528  0.43 26.69      A    C  
ATOM    654  CE BLYS A  82     -19.553  20.866  17.941  0.57 18.82      A    C  
ATOM    655  NZ ALYS A  82     -21.551  20.036  18.894  0.43 26.43      A    N1+
ATOM    656  NZ BLYS A  82     -19.658  20.354  19.351  0.57 19.01      A    N1+
ATOM    657  N   GLY A  83     -20.965  24.088  12.953  1.00 22.40      A    N  
ATOM    658  CA  GLY A  83     -22.197  24.269  12.164  1.00 26.08      A    C  
ATOM    659  C   GLY A  83     -23.364  23.491  12.757  1.00 31.01      A    C  
ATOM    660  O   GLY A  83     -23.221  22.822  13.786  1.00 30.66      A    O  
ATOM    661  N   LYS A  84     -24.522  23.578  12.103  1.00 37.81      A    N  
ATOM    662  CA  LYS A  84     -25.746  22.911  12.583  1.00 40.15      A    C  
ATOM    663  C   LYS A  84     -25.609  21.388  12.639  1.00 39.87      A    C  
ATOM    664  O   LYS A  84     -26.067  20.751  13.597  1.00 37.69      A    O  
ATOM    665  CB  LYS A  84     -26.943  23.269  11.699  1.00 43.77      A    C  
ATOM    666  CG  LYS A  84     -27.304  24.747  11.657  1.00 46.96      A    C  
ATOM    667  CD  LYS A  84     -27.766  25.275  13.005  1.00 49.94      A    C  
ATOM    668  CE  LYS A  84     -28.334  26.680  12.865  1.00 53.32      A    C  
ATOM    669  NZ  LYS A  84     -28.850  27.219  14.153  1.00 56.73      A    N1+
ATOM    670  N   ASP A  85     -24.967  20.817  11.621  1.00 40.67      A    N  
ATOM    671  CA  ASP A  85     -24.761  19.365  11.537  1.00 43.20      A    C  
ATOM    672  C   ASP A  85     -23.566  18.896  12.370  1.00 43.31      A    C  
ATOM    673  O   ASP A  85     -23.093  17.770  12.196  1.00 42.49      A    O  
ATOM    674  CB  ASP A  85     -24.581  18.925  10.083  1.00 43.61      A    C  
ATOM    675  CG  ASP A  85     -23.333  19.504   9.447  1.00 46.30      A    C  
ATOM    676  OD1 ASP A  85     -22.482  20.055  10.181  1.00 48.71      A    O  
ATOM    677  OD2 ASP A  85     -23.217  19.424   8.207  1.00 41.73      A    O1-
ATOM    678  N   GLN A  86     -23.070  19.781  13.238  1.00 38.97      A    N  
ATOM    679  CA  GLN A  86     -22.003  19.487  14.196  1.00 38.13      A    C  
ATOM    680  C   GLN A  86     -20.589  19.399  13.590  1.00 31.90      A    C  
ATOM    681  O   GLN A  86     -19.643  19.034  14.288  1.00 34.94      A    O  
ATOM    682  CB  GLN A  86     -22.338  18.233  15.031  1.00 41.03      A    C  
ATOM    683  CG  GLN A  86     -23.758  18.219  15.606  1.00 45.58      A    C  
ATOM    684  CD  GLN A  86     -24.006  19.300  16.651  1.00 47.04      A    C  
ATOM    685  NE2 GLN A  86     -24.522  20.449  16.218  1.00 46.34      A    N  
ATOM    686  OE1 GLN A  86     -23.751  19.096  17.840  1.00 51.52      A    O  
ATOM    687  N   GLN A  87     -20.435  19.770  12.319  1.00 26.93      A    N  
ATOM    688  CA  GLN A  87     -19.118  19.824  11.692  1.00 25.04      A    C  
ATOM    689  C   GLN A  87     -18.375  21.048  12.248  1.00 22.06      A    C  
ATOM    690  O   GLN A  87     -18.923  22.147  12.264  1.00 22.54      A    O  
ATOM    691  CB  GLN A  87     -19.253  19.957  10.172  1.00 28.61      A    C  
ATOM    692  CG  GLN A  87     -17.938  20.106   9.409  1.00 30.68      A    C  
ATOM    693  CD  GLN A  87     -17.031  18.899   9.533  1.00 35.40      A    C  
ATOM    694  NE2 GLN A  87     -15.795  19.132   9.965  1.00 32.91      A    N  
ATOM    695  OE1 GLN A  87     -17.427  17.771   9.222  1.00 40.14      A    O  
ATOM    696  N   VAL A  88     -17.153  20.829  12.719  1.00 19.04      A    N  
ATOM    697  CA  VAL A  88     -16.306  21.889  13.270  1.00 18.32      A    C  
ATOM    698  C   VAL A  88     -15.290  22.291  12.210  1.00 16.96      A    C  
ATOM    699  O   VAL A  88     -14.737  21.442  11.518  1.00 16.81      A    O  
ATOM    700  CB  VAL A  88     -15.591  21.421  14.557  1.00 17.22      A    C  
ATOM    701  CG1 VAL A  88     -14.633  22.501  15.074  1.00 17.27      A    C  
ATOM    702  CG2 VAL A  88     -16.613  21.046  15.623  1.00 17.26      A    C  
ATOM    703  N   ARG A  89     -15.050  23.594  12.079  1.00 16.96      A    N  
ATOM    704  CA  ARG A  89     -14.136  24.108  11.075  1.00 17.42      A    C  
ATOM    705  C   ARG A  89     -13.323  25.274  11.633  1.00 16.29      A    C  
ATOM    706  O   ARG A  89     -13.872  26.101  12.351  1.00 17.41      A    O  
ATOM    707  CB  ARG A  89     -14.893  24.642   9.861  1.00 19.91      A    C  
ATOM    708  CG  ARG A  89     -15.878  23.675   9.217  1.00 21.74      A    C  
ATOM    709  CD  ARG A  89     -16.650  24.368   8.107  1.00 24.54      A    C  
ATOM    710  NE  ARG A  89     -17.511  23.415   7.398  1.00 26.59      A    N  
ATOM    711  CZ  ARG A  89     -18.703  22.987   7.823  1.00 28.12      A    C  
ATOM    712  NH1 ARG A  89     -19.238  23.414   8.964  1.00 26.55      A    N1+
ATOM    713  NH2 ARG A  89     -19.376  22.105   7.080  1.00 28.55      A    N  
ATOM    714  N   LEU A  90     -12.052  25.330  11.260  1.00 17.00      A    N  
ATOM    715  CA  LEU A  90     -11.159  26.433  11.630  1.00 16.55      A    C  
ATOM    716  C   LEU A  90     -11.153  27.480  10.529  1.00 17.16      A    C  
ATOM    717  O   LEU A  90     -11.144  27.158   9.334  1.00 17.90      A    O  
ATOM    718  CB  LEU A  90      -9.736  25.932  11.884  1.00 16.37      A    C  
ATOM    719  CG  LEU A  90      -9.436  25.259  13.224  1.00 16.95      A    C  
ATOM    720  CD1 LEU A  90      -8.155  24.448  13.152  1.00 17.43      A    C  
ATOM    721  CD2 LEU A  90      -9.356  26.277  14.349  1.00 18.54      A    C  
ATOM    722  N   PHE A  91     -11.107  28.740  10.933  1.00 15.95      A    N  
ATOM    723  CA  PHE A  91     -11.089  29.839   9.968  1.00 15.35      A    C  
ATOM    724  C   PHE A  91      -9.660  30.217   9.601  1.00 15.97      A    C  
ATOM    725  O   PHE A  91      -8.885  30.669  10.480  1.00 15.85      A    O  
ATOM    726  CB  PHE A  91     -11.826  31.035  10.552  1.00 15.69      A    C  
ATOM    727  CG  PHE A  91     -11.838  32.236   9.669  1.00 16.29      A    C  
ATOM    728  CD1 PHE A  91     -12.714  32.310   8.598  1.00 16.12      A    C  
ATOM    729  CD2 PHE A  91     -10.995  33.314   9.916  1.00 16.62      A    C  
ATOM    730  CE1 PHE A  91     -12.742  33.414   7.777  1.00 16.85      A    C  
ATOM    731  CE2 PHE A  91     -11.012  34.427   9.094  1.00 17.59      A    C  
ATOM    732  CZ  PHE A  91     -11.898  34.479   8.020  1.00 16.49      A    C  
ATOM    733  N   ARG A  92      -9.306  30.001   8.326  1.00 15.06      A    N  
ATOM    734  CA  ARG A  92      -8.016  30.387   7.744  1.00 14.70      A    C  
ATOM    735  C   ARG A  92      -6.820  30.110   8.660  1.00 14.53      A    C  
ATOM    736  O   ARG A  92      -5.935  30.981   8.809  1.00 14.15      A    O  
ATOM    737  CB  ARG A  92      -8.049  31.885   7.390  1.00 15.21      A    C  
ATOM    738  CG  ARG A  92      -9.257  32.315   6.558  1.00 15.36      A    C  
ATOM    739  CD  ARG A  92      -9.036  33.661   5.873  1.00 14.89      A    C  
ATOM    740  NE  ARG A  92      -8.039  33.597   4.802  1.00 15.87      A    N  
ATOM    741  CZ  ARG A  92      -7.691  34.604   4.009  1.00 15.12      A    C  
ATOM    742  NH1 ARG A  92      -8.215  35.820   4.167  1.00 15.62      A    N1+
ATOM    743  NH2 ARG A  92      -6.787  34.399   3.053  1.00 17.36      A    N  
ATOM    744  N   PRO A  93      -6.753  28.900   9.251  1.00 15.34      A    N  
ATOM    745  CA  PRO A  93      -5.701  28.684  10.249  1.00 15.80      A    C  
ATOM    746  C   PRO A  93      -4.291  28.712   9.690  1.00 14.96      A    C  
ATOM    747  O   PRO A  93      -3.342  28.941  10.441  1.00 14.77      A    O  
ATOM    748  CB  PRO A  93      -6.019  27.289  10.805  1.00 15.47      A    C  
ATOM    749  CG  PRO A  93      -6.715  26.601   9.662  1.00 16.07      A    C  
ATOM    750  CD  PRO A  93      -7.549  27.677   9.031  1.00 15.59      A    C  
ATOM    751  N   TRP A  94      -4.142  28.481   8.386  1.00 16.21      A    N  
ATOM    752  CA  TRP A  94      -2.856  28.573   7.720  1.00 16.20      A    C  
ATOM    753  C   TRP A  94      -2.189  29.931   7.934  1.00 15.13      A    C  
ATOM    754  O   TRP A  94      -0.973  29.982   8.062  1.00 16.20      A    O  
ATOM    755  CB  TRP A  94      -2.962  28.301   6.212  1.00 16.71      A    C  
ATOM    756  CG  TRP A  94      -3.725  27.056   5.896  1.00 17.56      A    C  
ATOM    757  CD1 TRP A  94      -3.242  25.777   5.822  1.00 18.55      A    C  
ATOM    758  CD2 TRP A  94      -5.123  26.978   5.610  1.00 18.77      A    C  
ATOM    759  CE2 TRP A  94      -5.431  25.622   5.386  1.00 19.34      A    C  
ATOM    760  CE3 TRP A  94      -6.146  27.930   5.526  1.00 18.40      A    C  
ATOM    761  NE1 TRP A  94      -4.268  24.905   5.524  1.00 20.43      A    N  
ATOM    762  CZ2 TRP A  94      -6.724  25.193   5.067  1.00 20.26      A    C  
ATOM    763  CZ3 TRP A  94      -7.432  27.508   5.228  1.00 19.14      A    C  
ATOM    764  CH2 TRP A  94      -7.712  26.141   5.010  1.00 19.58      A    C  
ATOM    765  N   LEU A  95      -2.974  31.004   7.954  1.00 14.92      A    N  
ATOM    766  CA  LEU A  95      -2.430  32.351   8.132  1.00 14.91      A    C  
ATOM    767  C   LEU A  95      -1.913  32.507   9.572  1.00 13.33      A    C  
ATOM    768  O   LEU A  95      -0.885  33.127   9.806  1.00 14.45      A    O  
ATOM    769  CB  LEU A  95      -3.460  33.431   7.775  1.00 15.46      A    C  
ATOM    770  CG  LEU A  95      -3.883  33.507   6.288  1.00 16.95      A    C  
ATOM    771  CD1 LEU A  95      -4.857  34.665   6.119  1.00 16.71      A    C  
ATOM    772  CD2 LEU A  95      -2.715  33.663   5.327  1.00 19.41      A    C  
ATOM    773  N   ASN A  96      -2.617  31.940  10.535  1.00 12.23      A    N  
ATOM    774  CA  ASN A  96      -2.111  31.957  11.920  1.00 12.12      A    C  
ATOM    775  C   ASN A  96      -0.803  31.192  12.058  1.00 13.02      A    C  
ATOM    776  O   ASN A  96       0.109  31.617  12.807  1.00 13.56      A    O  
ATOM    777  CB  ASN A  96      -3.126  31.384  12.880  1.00 11.85      A    C  
ATOM    778  CG  ASN A  96      -4.379  32.206  12.935  1.00 13.28      A    C  
ATOM    779  ND2 ASN A  96      -4.393  33.231  13.766  1.00 12.66      A    N  
ATOM    780  OD1 ASN A  96      -5.320  31.936  12.202  1.00 13.04      A    O  
ATOM    781  N   MET A  97      -0.698  30.078  11.346  1.00 13.41      A    N  
ATOM    782  CA  MET A  97       0.527  29.273  11.351  1.00 13.18      A    C  
ATOM    783  C   MET A  97       1.664  30.100  10.768  1.00 14.20      A    C  
ATOM    784  O   MET A  97       2.749  30.159  11.357  1.00 14.36      A    O  
ATOM    785  CB  MET A  97       0.339  27.965  10.586  1.00 14.61      A    C  
ATOM    786  CG  MET A  97      -0.667  26.999  11.179  1.00 14.66      A    C  
ATOM    787  SD  MET A  97      -0.374  26.414  12.857  1.00 16.88      A    S  
ATOM    788  CE  MET A  97      -1.178  27.651  13.859  1.00 17.71      A    C  
ATOM    789  N   ASP A  98       1.394  30.752   9.635  1.00 13.82      A    N  
ATOM    790  CA  ASP A  98       2.351  31.643   8.972  1.00 15.17      A    C  
ATOM    791  C   ASP A  98       2.828  32.715   9.941  1.00 14.61      A    C  
ATOM    792  O   ASP A  98       4.034  32.943  10.060  1.00 14.72      A    O  
ATOM    793  CB  ASP A  98       1.745  32.345   7.742  1.00 17.55      A    C  
ATOM    794  CG  ASP A  98       1.465  31.407   6.580  1.00 19.22      A    C  
ATOM    795  OD1 ASP A  98       2.002  30.291   6.518  1.00 21.31      A    O  
ATOM    796  OD2 ASP A  98       0.684  31.811   5.696  1.00 21.84      A    O1-
ATOM    797  N   ARG A  99       1.888  33.355  10.639  1.00 14.08      A    N  
ATOM    798  CA  ARG A  99       2.233  34.434  11.560  1.00 13.33      A    C  
ATOM    799  C   ARG A  99       3.047  33.919  12.750  1.00 13.47      A    C  
ATOM    800  O   ARG A  99       4.022  34.558  13.171  1.00 12.87      A    O  
ATOM    801  CB  ARG A  99       0.958  35.147  12.027  1.00 13.74      A    C  
ATOM    802  CG  ARG A  99       1.191  36.449  12.764  1.00 13.34      A    C  
ATOM    803  CD  ARG A  99      -0.089  37.268  12.892  1.00 12.08      A    C  
ATOM    804  NE  ARG A  99      -1.099  36.624  13.738  1.00 12.14      A    N  
ATOM    805  CZ  ARG A  99      -2.373  36.994  13.868  1.00 12.33      A    C  
ATOM    806  NH1 ARG A  99      -2.884  38.009  13.181  1.00 12.20      A    N1+
ATOM    807  NH2 ARG A  99      -3.164  36.353  14.705  1.00 11.48      A    N  
ATOM    808  N   MET A 100       2.648  32.766  13.277  1.00 13.50      A    N  
ATOM    809  CA  MET A 100       3.339  32.159  14.415  1.00 13.42      A    C  
ATOM    810  C   MET A 100       4.787  31.848  14.041  1.00 13.78      A    C  
ATOM    811  O   MET A 100       5.700  32.103  14.827  1.00 12.84      A    O  
ATOM    812  CB  MET A 100       2.593  30.910  14.858  1.00 13.06      A    C  
ATOM    813  CG  MET A 100       3.092  30.350  16.167  1.00 13.36      A    C  
ATOM    814  SD  MET A 100       2.124  28.934  16.662  1.00 13.14      A    S  
ATOM    815  CE  MET A 100       3.073  28.466  18.124  1.00 14.02      A    C  
ATOM    816  N   LEU A 101       5.012  31.334  12.834  1.00 13.24      A    N  
ATOM    817  CA  LEU A 101       6.369  31.055  12.372  1.00 14.62      A    C  
ATOM    818  C   LEU A 101       7.197  32.346  12.248  1.00 13.42      A    C  
ATOM    819  O   LEU A 101       8.363  32.357  12.645  1.00 15.42      A    O  
ATOM    820  CB  LEU A 101       6.356  30.262  11.064  1.00 18.21      A    C  
ATOM    821  CG  LEU A 101       7.607  29.444  10.770  1.00 22.79      A    C  
ATOM    822  CD1 LEU A 101       7.699  28.286  11.755  1.00 23.56      A    C  
ATOM    823  CD2 LEU A 101       7.613  28.916   9.337  1.00 26.13      A    C  
ATOM    824  N  AARG A 102       6.616  33.411  11.707  0.56 12.76      A    N  
ATOM    825  N  BARG A 102       6.599  33.406  11.706  0.44 13.18      A    N  
ATOM    826  CA AARG A 102       7.325  34.693  11.614  0.56 13.06      A    C  
ATOM    827  CA BARG A 102       7.253  34.720  11.621  0.44 13.49      A    C  
ATOM    828  C  AARG A 102       7.714  35.202  13.013  0.56 12.61      A    C  
ATOM    829  C  BARG A 102       7.708  35.180  13.007  0.44 12.90      A    C  
ATOM    830  O  AARG A 102       8.811  35.723  13.212  0.56 12.22      A    O  
ATOM    831  O  BARG A 102       8.833  35.643  13.191  0.44 12.66      A    O  
ATOM    832  CB AARG A 102       6.504  35.757  10.867  0.56 13.92      A    C  
ATOM    833  CB BARG A 102       6.309  35.790  11.046  0.44 14.70      A    C  
ATOM    834  CG AARG A 102       6.292  35.507   9.381  0.56 14.93      A    C  
ATOM    835  CG BARG A 102       5.986  35.687   9.564  0.44 15.69      A    C  
ATOM    836  CD AARG A 102       5.739  36.743   8.674  0.56 14.88      A    C  
ATOM    837  CD BARG A 102       5.006  36.775   9.127  0.44 16.16      A    C  
ATOM    838  NE AARG A 102       4.463  37.228   9.226  0.56 14.79      A    N  
ATOM    839  NE BARG A 102       5.511  38.118   9.427  0.44 16.48      A    N  
ATOM    840  CZ AARG A 102       3.242  36.835   8.840  0.56 14.48      A    C  
ATOM    841  CZ BARG A 102       5.040  38.957  10.362  0.44 16.95      A    C  
ATOM    842  NH1AARG A 102       3.074  35.911   7.887  0.56 15.12      A    N1+
ATOM    843  NH1BARG A 102       3.978  38.667  11.123  0.44 16.37      A    N1+
ATOM    844  NH2AARG A 102       2.165  37.374   9.410  0.56 12.52      A    N  
ATOM    845  NH2BARG A 102       5.631  40.133  10.516  0.44 16.64      A    N  
ATOM    846  N   SER A 103       6.805  35.069  13.975  1.00 12.33      A    N  
ATOM    847  CA  SER A 103       7.084  35.468  15.366  1.00 12.26      A    C  
ATOM    848  C   SER A 103       8.237  34.657  15.937  1.00 12.44      A    C  
ATOM    849  O   SER A 103       9.131  35.203  16.583  1.00 12.59      A    O  
ATOM    850  CB  SER A 103       5.827  35.286  16.220  1.00 12.72      A    C  
ATOM    851  OG  SER A 103       4.829  36.193  15.788  1.00 13.67      A    O  
ATOM    852  N   ALA A 104       8.239  33.361  15.650  1.00 12.27      A    N  
ATOM    853  CA  ALA A 104       9.260  32.451  16.175  1.00 12.58      A    C  
ATOM    854  C   ALA A 104      10.632  32.852  15.662  1.00 13.22      A    C  
ATOM    855  O   ALA A 104      11.569  32.979  16.436  1.00 13.63      A    O  
ATOM    856  CB  ALA A 104       8.924  31.015  15.829  1.00 13.37      A    C  
ATOM    857  N   MET A 105      10.727  33.137  14.369  1.00 14.54      A    N  
ATOM    858  CA  MET A 105      12.002  33.545  13.790  1.00 15.47      A    C  
ATOM    859  C   MET A 105      12.499  34.862  14.377  1.00 14.24      A    C  
ATOM    860  O   MET A 105      13.706  35.023  14.604  1.00 13.51      A    O  
ATOM    861  CB  MET A 105      11.884  33.641  12.284  1.00 18.62      A    C  
ATOM    862  CG  MET A 105      11.535  32.318  11.621  1.00 21.85      A    C  
ATOM    863  SD  MET A 105      12.742  30.993  11.850  1.00 29.48      A    S  
ATOM    864  CE  MET A 105      12.376  30.222  13.421  1.00 22.82      A    C  
ATOM    865  N   ARG A 106      11.580  35.782  14.668  1.00 12.61      A    N  
ATOM    866  CA  ARG A 106      11.981  37.078  15.189  1.00 11.87      A    C  
ATOM    867  C   ARG A 106      12.580  36.959  16.587  1.00 11.50      A    C  
ATOM    868  O   ARG A 106      13.410  37.785  16.955  1.00 11.45      A    O  
ATOM    869  CB  ARG A 106      10.790  38.065  15.195  1.00 11.71      A    C  
ATOM    870  CG  ARG A 106      11.127  39.480  15.683  1.00 11.47      A    C  
ATOM    871  CD  ARG A 106      12.184  40.127  14.817  1.00 11.74      A    C  
ATOM    872  NE  ARG A 106      12.596  41.452  15.290  1.00 11.88      A    N  
ATOM    873  CZ  ARG A 106      13.438  41.641  16.310  1.00 11.72      A    C  
ATOM    874  NH1 ARG A 106      13.951  40.607  16.971  1.00 11.49      A    N1+
ATOM    875  NH2 ARG A 106      13.757  42.864  16.690  1.00 12.97      A    N  
ATOM    876  N   LEU A 107      12.133  35.961  17.350  1.00 11.21      A    N  
ATOM    877  CA  LEU A 107      12.636  35.698  18.708  1.00 11.99      A    C  
ATOM    878  C   LEU A 107      13.659  34.563  18.770  1.00 12.22      A    C  
ATOM    879  O   LEU A 107      14.054  34.140  19.859  1.00 11.59      A    O  
ATOM    880  CB  LEU A 107      11.476  35.438  19.655  1.00 11.95      A    C  
ATOM    881  CG  LEU A 107      10.628  36.681  19.951  1.00 12.00      A    C  
ATOM    882  CD1 LEU A 107       9.610  36.352  21.011  1.00 12.98      A    C  
ATOM    883  CD2 LEU A 107      11.479  37.857  20.421  1.00 12.55      A    C  
ATOM    884  N   CYS A 108      14.136  34.127  17.605  1.00 13.41      A    N  
ATOM    885  CA  CYS A 108      15.167  33.092  17.514  1.00 13.93      A    C  
ATOM    886  C   CYS A 108      14.732  31.819  18.227  1.00 15.24      A    C  
ATOM    887  O   CYS A 108      15.516  31.166  18.933  1.00 16.62      A    O  
ATOM    888  CB  CYS A 108      16.491  33.594  18.108  1.00 14.88      A    C  
ATOM    889  SG  CYS A 108      17.155  35.035  17.283  1.00 17.48      A    S  
ATOM    890  N   LEU A 109      13.453  31.507  18.088  1.00 14.21      A    N  
ATOM    891  CA  LEU A 109      12.871  30.299  18.649  1.00 14.76      A    C  
ATOM    892  C   LEU A 109      12.796  29.269  17.525  1.00 15.38      A    C  
ATOM    893  O   LEU A 109      12.874  29.634  16.356  1.00 15.42      A    O  
ATOM    894  CB  LEU A 109      11.508  30.606  19.251  1.00 15.58      A    C  
ATOM    895  CG  LEU A 109      11.565  31.331  20.600  1.00 16.76      A    C  
ATOM    896  CD1 LEU A 109      10.199  31.817  21.020  1.00 17.07      A    C  
ATOM    897  CD2 LEU A 109      12.149  30.440  21.688  1.00 19.43      A    C  
ATOM    898  N   PRO A 110      12.670  27.978  17.883  1.00 16.53      A    N  
ATOM    899  CA  PRO A 110      12.777  26.956  16.825  1.00 17.68      A    C  
ATOM    900  C   PRO A 110      11.646  26.955  15.809  1.00 17.26      A    C  
ATOM    901  O   PRO A 110      10.474  27.098  16.172  1.00 16.51      A    O  
ATOM    902  CB  PRO A 110      12.803  25.639  17.602  1.00 16.72      A    C  
ATOM    903  CG  PRO A 110      12.226  25.939  18.936  1.00 17.00      A    C  
ATOM    904  CD  PRO A 110      12.539  27.382  19.225  1.00 16.49      A    C  
ATOM    905  N   SER A 111      12.024  26.787  14.546  1.00 18.08      A    N  
ATOM    906  CA  SER A 111      11.081  26.572  13.467  1.00 20.08      A    C  
ATOM    907  C   SER A 111      10.361  25.226  13.628  1.00 19.41      A    C  
ATOM    908  O   SER A 111      10.846  24.305  14.304  1.00 19.72      A    O  
ATOM    909  CB  SER A 111      11.829  26.574  12.132  1.00 22.30      A    C  
ATOM    910  OG  SER A 111      10.919  26.512  11.054  1.00 27.44      A    O  
ATOM    911  N   PHE A 112       9.197  25.130  13.002  1.00 19.54      A    N  
ATOM    912  CA  PHE A 112       8.417  23.902  12.946  1.00 19.80      A    C  
ATOM    913  C   PHE A 112       7.668  23.873  11.618  1.00 20.01      A    C  
ATOM    914  O   PHE A 112       7.570  24.887  10.921  1.00 19.04      A    O  
ATOM    915  CB  PHE A 112       7.441  23.829  14.126  1.00 20.46      A    C  
ATOM    916  CG  PHE A 112       6.552  25.033  14.239  1.00 19.54      A    C  
ATOM    917  CD1 PHE A 112       5.364  25.111  13.530  1.00 19.39      A    C  
ATOM    918  CD2 PHE A 112       6.922  26.103  15.030  1.00 18.92      A    C  
ATOM    919  CE1 PHE A 112       4.566  26.227  13.610  1.00 19.49      A    C  
ATOM    920  CE2 PHE A 112       6.134  27.233  15.106  1.00 19.81      A    C  
ATOM    921  CZ  PHE A 112       4.948  27.297  14.395  1.00 20.04      A    C  
ATOM    922  N   ASP A 113       7.136  22.707  11.263  1.00 19.85      A    N  
ATOM    923  CA  ASP A 113       6.352  22.571  10.043  1.00 20.67      A    C  
ATOM    924  C   ASP A 113       4.928  23.049  10.303  1.00 19.14      A    C  
ATOM    925  O   ASP A 113       4.241  22.489  11.152  1.00 18.99      A    O  
ATOM    926  CB  ASP A 113       6.347  21.101   9.610  1.00 22.91      A    C  
ATOM    927  CG  ASP A 113       5.624  20.876   8.302  1.00 26.02      A    C  
ATOM    928  OD1 ASP A 113       4.442  21.257   8.179  1.00 26.90      A    O  
ATOM    929  OD2 ASP A 113       6.236  20.286   7.391  1.00 30.04      A    O1-
ATOM    930  N   LYS A 114       4.493  24.073   9.570  1.00 18.94      A    N  
ATOM    931  CA  LYS A 114       3.160  24.642   9.754  1.00 19.28      A    C  
ATOM    932  C   LYS A 114       2.011  23.636   9.596  1.00 18.38      A    C  
ATOM    933  O   LYS A 114       1.047  23.669  10.353  1.00 16.92      A    O  
ATOM    934  CB  LYS A 114       2.964  25.846   8.837  1.00 21.69      A    C  
ATOM    935  CG  LYS A 114       3.838  27.017   9.289  1.00 24.54      A    C  
ATOM    936  CD  LYS A 114       3.679  28.288   8.467  1.00 28.51      A    C  
ATOM    937  CE  LYS A 114       4.424  28.231   7.138  1.00 29.54      A    C  
ATOM    938  NZ  LYS A 114       4.482  29.572   6.480  1.00 30.25      A    N1+
ATOM    939  N   LEU A 115       2.131  22.721   8.644  1.00 18.74      A    N  
ATOM    940  CA  LEU A 115       1.063  21.734   8.451  1.00 20.16      A    C  
ATOM    941  C   LEU A 115       1.064  20.637   9.525  1.00 18.78      A    C  
ATOM    942  O   LEU A 115       0.009  20.107   9.866  1.00 18.16      A    O  
ATOM    943  CB  LEU A 115       1.104  21.162   7.021  1.00 23.25      A    C  
ATOM    944  CG  LEU A 115       0.991  22.242   5.934  1.00 23.73      A    C  
ATOM    945  CD1 LEU A 115       1.093  21.623   4.549  1.00 24.79      A    C  
ATOM    946  CD2 LEU A 115      -0.289  23.065   6.066  1.00 25.36      A    C  
ATOM    947  N   GLU A 116       2.231  20.315  10.085  1.00 17.64      A    N  
ATOM    948  CA  GLU A 116       2.288  19.340  11.155  1.00 18.30      A    C  
ATOM    949  C   GLU A 116       1.613  19.944  12.380  1.00 16.95      A    C  
ATOM    950  O   GLU A 116       0.831  19.274  13.057  1.00 16.07      A    O  
ATOM    951  CB  GLU A 116       3.726  18.920  11.484  1.00 19.31      A    C  
ATOM    952  CG  GLU A 116       4.444  18.166  10.367  1.00 20.10      A    C  
ATOM    953  CD  GLU A 116       3.759  16.855   9.982  1.00 20.76      A    C  
ATOM    954  OE1 GLU A 116       3.026  16.268  10.809  1.00 21.95      A    O  
ATOM    955  OE2 GLU A 116       3.978  16.412   8.842  1.00 25.39      A    O1-
ATOM    956  N   LEU A 117       1.917  21.209  12.683  1.00 15.66      A    N  
ATOM    957  CA  LEU A 117       1.253  21.853  13.812  1.00 14.12      A    C  
ATOM    958  C   LEU A 117      -0.259  21.953  13.586  1.00 14.13      A    C  
ATOM    959  O   LEU A 117      -1.038  21.686  14.493  1.00 15.01      A    O  
ATOM    960  CB  LEU A 117       1.829  23.246  14.119  1.00 13.92      A    C  
ATOM    961  CG  LEU A 117       1.143  23.925  15.302  1.00 13.52      A    C  
ATOM    962  CD1 LEU A 117       1.230  23.111  16.591  1.00 13.51      A    C  
ATOM    963  CD2 LEU A 117       1.734  25.317  15.537  1.00 14.39      A    C  
ATOM    964  N   LEU A 118      -0.670  22.304  12.373  1.00 15.70      A    N  
ATOM    965  CA  LEU A 118      -2.087  22.417  12.085  1.00 16.47      A    C  
ATOM    966  C   LEU A 118      -2.786  21.064  12.307  1.00 15.67      A    C  
ATOM    967  O   LEU A 118      -3.862  21.016  12.906  1.00 15.04      A    O  
ATOM    968  CB  LEU A 118      -2.316  22.958  10.675  1.00 17.19      A    C  
ATOM    969  CG  LEU A 118      -3.775  23.106  10.255  1.00 17.32      A    C  
ATOM    970  CD1 LEU A 118      -4.558  23.957  11.239  1.00 18.76      A    C  
ATOM    971  CD2 LEU A 118      -3.907  23.650   8.842  1.00 17.71      A    C  
ATOM    972  N   GLU A 119      -2.156  19.972  11.862  1.00 16.68      A    N  
ATOM    973  CA  GLU A 119      -2.738  18.641  12.072  1.00 18.67      A    C  
ATOM    974  C   GLU A 119      -2.777  18.247  13.554  1.00 16.77      A    C  
ATOM    975  O   GLU A 119      -3.729  17.617  14.013  1.00 17.13      A    O  
ATOM    976  CB  GLU A 119      -2.023  17.582  11.218  1.00 19.51      A    C  
ATOM    977  CG  GLU A 119      -2.471  16.146  11.502  1.00 20.48      A    C  
ATOM    978  CD  GLU A 119      -3.945  15.856  11.208  1.00 22.90      A    C  
ATOM    979  OE1 GLU A 119      -4.616  16.640  10.513  1.00 22.98      A    O  
ATOM    980  OE2 GLU A 119      -4.451  14.807  11.680  1.00 25.63      A    O1-
ATOM    981  N   CYS A 120      -1.769  18.644  14.336  1.00 15.07      A    N  
ATOM    982  CA  CYS A 120      -1.799  18.364  15.767  1.00 15.08      A    C  
ATOM    983  C   CYS A 120      -2.927  19.133  16.464  1.00 14.84      A    C  
ATOM    984  O   CYS A 120      -3.578  18.619  17.360  1.00 14.41      A    O  
ATOM    985  CB  CYS A 120      -0.458  18.718  16.422  1.00 15.01      A    C  
ATOM    986  SG  CYS A 120       0.920  17.616  16.024  1.00 17.51      A    S  
ATOM    987  N   ILE A 121      -3.132  20.383  16.041  1.00 15.53      A    N  
ATOM    988  CA  ILE A 121      -4.206  21.216  16.544  1.00 14.42      A    C  
ATOM    989  C   ILE A 121      -5.546  20.597  16.159  1.00 14.41      A    C  
ATOM    990  O   ILE A 121      -6.456  20.526  16.990  1.00 15.74      A    O  
ATOM    991  CB  ILE A 121      -4.077  22.683  16.061  1.00 13.91      A    C  
ATOM    992  CG1 ILE A 121      -2.873  23.328  16.780  1.00 14.49      A    C  
ATOM    993  CG2 ILE A 121      -5.349  23.462  16.376  1.00 14.04      A    C  
ATOM    994  CD1 ILE A 121      -2.523  24.734  16.351  1.00 15.06      A    C  
ATOM    995  N   ARG A 122      -5.667  20.152  14.912  1.00 15.82      A    N  
ATOM    996  CA  ARG A 122      -6.896  19.491  14.464  1.00 15.90      A    C  
ATOM    997  C   ARG A 122      -7.183  18.268  15.348  1.00 16.66      A    C  
ATOM    998  O   ARG A 122      -8.304  18.071  15.777  1.00 16.26      A    O  
ATOM    999  CB  ARG A 122      -6.832  19.061  12.987  1.00 17.29      A    C  
ATOM   1000  CG  ARG A 122      -8.188  18.610  12.450  1.00 17.80      A    C  
ATOM   1001  CD  ARG A 122      -8.075  17.851  11.125  1.00 19.31      A    C  
ATOM   1002  NE  ARG A 122      -7.395  16.579  11.321  1.00 19.10      A    N  
ATOM   1003  CZ  ARG A 122      -7.954  15.495  11.852  1.00 22.03      A    C  
ATOM   1004  NH1 ARG A 122      -9.222  15.503  12.247  1.00 22.37      A    N1+
ATOM   1005  NH2 ARG A 122      -7.227  14.397  12.008  1.00 24.28      A    N  
ATOM   1006  N   ARG A 123      -6.164  17.448  15.588  1.00 16.71      A    N  
ATOM   1007  CA  ARG A 123      -6.307  16.267  16.444  1.00 17.65      A    C  
ATOM   1008  C   ARG A 123      -6.725  16.623  17.862  1.00 16.95      A    C  
ATOM   1009  O   ARG A 123      -7.591  15.970  18.452  1.00 16.71      A    O  
ATOM   1010  CB  ARG A 123      -5.009  15.444  16.446  1.00 19.90      A    C  
ATOM   1011  CG  ARG A 123      -4.705  14.729  15.133  1.00 22.22      A    C  
ATOM   1012  CD  ARG A 123      -5.537  13.455  14.986  1.00 23.57      A    C  
ATOM   1013  NE  ARG A 123      -5.299  12.551  16.111  1.00 25.52      A    N  
ATOM   1014  CZ  ARG A 123      -4.284  11.687  16.199  1.00 26.43      A    C  
ATOM   1015  NH1 ARG A 123      -3.385  11.578  15.223  1.00 27.57      A    N1+
ATOM   1016  NH2 ARG A 123      -4.162  10.930  17.282  1.00 28.20      A    N  
ATOM   1017  N   LEU A 124      -6.154  17.708  18.409  1.00 15.03      A    N  
ATOM   1018  CA  LEU A 124      -6.555  18.195  19.733  1.00 14.73      A    C  
ATOM   1019  C   LEU A 124      -8.028  18.630  19.802  1.00 14.71      A    C  
ATOM   1020  O   LEU A 124      -8.760  18.267  20.731  1.00 13.10      A    O  
ATOM   1021  CB  LEU A 124      -5.647  19.362  20.157  1.00 15.04      A    C  
ATOM   1022  CG  LEU A 124      -6.010  20.108  21.433  1.00 15.35      A    C  
ATOM   1023  CD1 LEU A 124      -5.949  19.269  22.697  1.00 15.14      A    C  
ATOM   1024  CD2 LEU A 124      -5.080  21.297  21.587  1.00 15.10      A    C  
ATOM   1025  N   ILE A 125      -8.466  19.407  18.818  1.00 15.03      A    N  
ATOM   1026  CA  ILE A 125      -9.843  19.880  18.781  1.00 14.86      A    C  
ATOM   1027  C   ILE A 125     -10.813  18.698  18.619  1.00 15.07      A    C  
ATOM   1028  O   ILE A 125     -11.859  18.674  19.244  1.00 15.97      A    O  
ATOM   1029  CB  ILE A 125     -10.063  20.954  17.690  1.00 15.04      A    C  
ATOM   1030  CG1 ILE A 125      -9.222  22.210  18.006  1.00 15.36      A    C  
ATOM   1031  CG2 ILE A 125     -11.533  21.348  17.622  1.00 15.15      A    C  
ATOM   1032  CD1 ILE A 125      -9.123  23.169  16.844  1.00 15.23      A    C  
ATOM   1033  N   GLU A 126     -10.419  17.721  17.825  1.00 16.98      A    N  
ATOM   1034  CA  GLU A 126     -11.197  16.495  17.641  1.00 19.59      A    C  
ATOM   1035  C   GLU A 126     -11.420  15.789  18.984  1.00 19.50      A    C  
ATOM   1036  O   GLU A 126     -12.547  15.424  19.345  1.00 19.48      A    O  
ATOM   1037  CB  GLU A 126     -10.485  15.578  16.644  1.00 20.63      A    C  
ATOM   1038  CG  GLU A 126     -11.265  14.324  16.257  1.00 22.94      A    C  
ATOM   1039  CD  GLU A 126     -10.566  13.552  15.154  1.00 24.91      A    C  
ATOM   1040  OE1 GLU A 126      -9.492  12.979  15.405  1.00 28.73      A    O  
ATOM   1041  OE2 GLU A 126     -11.082  13.521  14.023  1.00 31.18      A    O1-
ATOM   1042  N   VAL A 127     -10.342  15.626  19.742  1.00 18.44      A    N  
ATOM   1043  CA  VAL A 127     -10.447  15.051  21.074  1.00 17.98      A    C  
ATOM   1044  C   VAL A 127     -11.425  15.833  21.960  1.00 17.45      A    C  
ATOM   1045  O   VAL A 127     -12.272  15.253  22.622  1.00 17.00      A    O  
ATOM   1046  CB  VAL A 127      -9.060  14.947  21.748  1.00 16.96      A    C  
ATOM   1047  CG1 VAL A 127      -9.225  14.620  23.224  1.00 17.37      A    C  
ATOM   1048  CG2 VAL A 127      -8.194  13.922  21.031  1.00 17.71      A    C  
ATOM   1049  N   ASP A 128     -11.328  17.163  21.952  1.00 15.45      A    N  
ATOM   1050  CA  ASP A 128     -12.216  18.005  22.765  1.00 16.99      A    C  
ATOM   1051  C   ASP A 128     -13.391  18.594  21.974  1.00 18.05      A    C  
ATOM   1052  O   ASP A 128     -13.920  19.635  22.347  1.00 17.03      A    O  
ATOM   1053  CB  ASP A 128     -11.408  19.146  23.400  1.00 17.13      A    C  
ATOM   1054  CG  ASP A 128     -10.605  18.690  24.595  1.00 18.94      A    C  
ATOM   1055  OD1 ASP A 128     -10.850  17.556  25.088  1.00 19.87      A    O  
ATOM   1056  OD2 ASP A 128      -9.720  19.461  25.048  1.00 17.93      A    O1-
ATOM   1057  N   LYS A 129     -13.845  17.880  20.946  1.00 19.47      A    N  
ATOM   1058  CA  LYS A 129     -14.878  18.415  20.050  1.00 20.25      A    C  
ATOM   1059  C   LYS A 129     -16.194  18.736  20.733  1.00 21.03      A    C  
ATOM   1060  O   LYS A 129     -16.921  19.623  20.278  1.00 19.58      A    O  
ATOM   1061  CB  LYS A 129     -15.104  17.496  18.837  1.00 21.39      A    C  
ATOM   1062  CG  LYS A 129     -15.701  16.121  19.151  1.00 26.06      A    C  
ATOM   1063  CD  LYS A 129     -15.849  15.291  17.875  1.00 29.89      A    C  
ATOM   1064  CE  LYS A 129     -16.435  13.912  18.143  1.00 33.20      A    C  
ATOM   1065  NZ  LYS A 129     -17.827  13.989  18.655  1.00 34.50      A    N1+
ATOM   1066  N   ASP A 130     -16.493  18.045  21.829  1.00 20.53      A    N  
ATOM   1067  CA  ASP A 130     -17.737  18.273  22.560  1.00 22.42      A    C  
ATOM   1068  C   ASP A 130     -17.720  19.538  23.399  1.00 21.31      A    C  
ATOM   1069  O   ASP A 130     -18.742  19.929  23.963  1.00 20.54      A    O  
ATOM   1070  CB  ASP A 130     -18.082  17.065  23.426  1.00 24.80      A    C  
ATOM   1071  CG  ASP A 130     -18.466  15.854  22.605  1.00 29.49      A    C  
ATOM   1072  OD1 ASP A 130     -18.755  15.997  21.385  1.00 32.63      A    O  
ATOM   1073  OD2 ASP A 130     -18.490  14.752  23.187  1.00 32.54      A    O1-
ATOM   1074  N   TRP A 131     -16.548  20.167  23.486  1.00 20.10      A    N  
ATOM   1075  CA  TRP A 131     -16.412  21.475  24.106  1.00 19.55      A    C  
ATOM   1076  C   TRP A 131     -16.734  22.603  23.126  1.00 19.93      A    C  
ATOM   1077  O   TRP A 131     -16.871  23.745  23.553  1.00 19.73      A    O  
ATOM   1078  CB  TRP A 131     -14.971  21.680  24.597  1.00 17.77      A    C  
ATOM   1079  CG  TRP A 131     -14.655  20.944  25.820  1.00 16.51      A    C  
ATOM   1080  CD1 TRP A 131     -14.165  19.670  25.925  1.00 16.64      A    C  
ATOM   1081  CD2 TRP A 131     -14.763  21.446  27.148  1.00 15.84      A    C  
ATOM   1082  CE2 TRP A 131     -14.360  20.412  28.022  1.00 16.56      A    C  
ATOM   1083  CE3 TRP A 131     -15.183  22.664  27.690  1.00 15.47      A    C  
ATOM   1084  NE1 TRP A 131     -13.980  19.350  27.249  1.00 16.33      A    N  
ATOM   1085  CZ2 TRP A 131     -14.343  20.577  29.405  1.00 17.42      A    C  
ATOM   1086  CZ3 TRP A 131     -15.191  22.819  29.045  1.00 16.82      A    C  
ATOM   1087  CH2 TRP A 131     -14.766  21.781  29.897  1.00 17.11      A    C  
ATOM   1088  N   VAL A 132     -16.831  22.309  21.828  1.00 19.46      A    N  
ATOM   1089  CA  VAL A 132     -17.091  23.372  20.861  1.00 20.64      A    C  
ATOM   1090  C   VAL A 132     -18.578  23.685  20.900  1.00 22.91      A    C  
ATOM   1091  O   VAL A 132     -19.394  22.811  20.565  1.00 23.22      A    O  
ATOM   1092  CB  VAL A 132     -16.691  23.018  19.413  1.00 20.86      A    C  
ATOM   1093  CG1 VAL A 132     -16.856  24.243  18.521  1.00 21.66      A    C  
ATOM   1094  CG2 VAL A 132     -15.260  22.519  19.322  1.00 20.92      A    C  
ATOM   1095  N   PRO A 133     -18.942  24.915  21.324  1.00 21.15      A    N  
ATOM   1096  CA  PRO A 133     -20.359  25.256  21.393  1.00 20.86      A    C  
ATOM   1097  C   PRO A 133     -20.951  25.494  20.009  1.00 21.38      A    C  
ATOM   1098  O   PRO A 133     -20.207  25.653  19.044  1.00 18.95      A    O  
ATOM   1099  CB  PRO A 133     -20.377  26.523  22.252  1.00 21.16      A    C  
ATOM   1100  CG  PRO A 133     -19.033  27.150  22.053  1.00 20.94      A    C  
ATOM   1101  CD  PRO A 133     -18.075  26.040  21.760  1.00 20.68      A    C  
ATOM   1102  N   ASP A 134     -22.277  25.464  19.899  1.00 24.30      A    N  
ATOM   1103  CA  ASP A 134     -22.925  25.717  18.607  1.00 25.67      A    C  
ATOM   1104  C   ASP A 134     -24.007  26.801  18.624  1.00 26.48      A    C  
ATOM   1105  O   ASP A 134     -24.608  27.064  17.586  1.00 27.08      A    O  
ATOM   1106  CB  ASP A 134     -23.453  24.415  17.973  1.00 29.40      A    C  
ATOM   1107  CG  ASP A 134     -24.577  23.774  18.756  1.00 31.83      A    C  
ATOM   1108  OD1 ASP A 134     -25.028  24.338  19.777  1.00 32.06      A    O  
ATOM   1109  OD2 ASP A 134     -25.017  22.681  18.325  1.00 36.73      A    O1-
ATOM   1110  N   ALA A 135     -24.246  27.431  19.775  1.00 25.98      A    N  
ATOM   1111  CA  ALA A 135     -25.187  28.552  19.844  1.00 26.68      A    C  
ATOM   1112  C   ALA A 135     -24.674  29.702  18.981  1.00 28.26      A    C  
ATOM   1113  O   ALA A 135     -23.469  29.815  18.709  1.00 26.09      A    O  
ATOM   1114  CB  ALA A 135     -25.383  29.019  21.274  1.00 26.21      A    C  
ATOM   1115  N   ALA A 136     -25.604  30.545  18.538  1.00 29.03      A    N  
ATOM   1116  CA  ALA A 136     -25.282  31.675  17.680  1.00 28.71      A    C  
ATOM   1117  C   ALA A 136     -24.172  32.513  18.286  1.00 26.09      A    C  
ATOM   1118  O   ALA A 136     -24.202  32.802  19.473  1.00 26.39      A    O  
ATOM   1119  CB  ALA A 136     -26.524  32.535  17.463  1.00 28.93      A    C  
ATOM   1120  N   GLY A 137     -23.177  32.858  17.469  1.00 26.11      A    N  
ATOM   1121  CA  GLY A 137     -22.062  33.712  17.893  1.00 24.95      A    C  
ATOM   1122  C   GLY A 137     -21.001  33.046  18.765  1.00 23.15      A    C  
ATOM   1123  O   GLY A 137     -20.046  33.707  19.191  1.00 25.33      A    O  
ATOM   1124  N   THR A 138     -21.161  31.750  19.044  1.00 21.97      A    N  
ATOM   1125  CA  THR A 138     -20.210  31.033  19.898  1.00 20.42      A    C  
ATOM   1126  C   THR A 138     -19.142  30.342  19.051  1.00 17.89      A    C  
ATOM   1127  O   THR A 138     -19.312  30.108  17.839  1.00 18.20      A    O  
ATOM   1128  CB  THR A 138     -20.912  30.019  20.822  1.00 21.90      A    C  
ATOM   1129  CG2 THR A 138     -22.036  30.684  21.606  1.00 22.78      A    C  
ATOM   1130  OG1 THR A 138     -21.411  28.915  20.054  1.00 20.97      A    O  
ATOM   1131  N   SER A 139     -18.027  30.019  19.698  1.00 16.24      A    N  
ATOM   1132  CA  SER A 139     -16.907  29.399  19.009  1.00 15.39      A    C  
ATOM   1133  C   SER A 139     -15.984  28.767  20.018  1.00 14.32      A    C  
ATOM   1134  O   SER A 139     -16.202  28.891  21.220  1.00 15.44      A    O  
ATOM   1135  CB  SER A 139     -16.120  30.454  18.235  1.00 16.35      A    C  
ATOM   1136  OG  SER A 139     -15.576  31.409  19.129  1.00 16.95      A    O  
ATOM   1137  N   LEU A 140     -14.963  28.082  19.513  1.00 14.89      A    N  
ATOM   1138  CA  LEU A 140     -13.875  27.590  20.356  1.00 15.44      A    C  
ATOM   1139  C   LEU A 140     -12.635  28.402  20.006  1.00 13.96      A    C  
ATOM   1140  O   LEU A 140     -12.210  28.419  18.848  1.00 13.54      A    O  
ATOM   1141  CB  LEU A 140     -13.594  26.121  20.096  1.00 16.99      A    C  
ATOM   1142  CG  LEU A 140     -12.517  25.565  21.034  1.00 17.95      A    C  
ATOM   1143  CD1 LEU A 140     -13.156  25.186  22.353  1.00 18.44      A    C  
ATOM   1144  CD2 LEU A 140     -11.772  24.408  20.400  1.00 20.26      A    C  
ATOM   1145  N   TYR A 141     -12.058  29.055  21.008  1.00 13.16      A    N  
ATOM   1146  CA  TYR A 141     -10.819  29.828  20.845  1.00 13.35      A    C  
ATOM   1147  C   TYR A 141      -9.609  28.928  21.053  1.00 12.64      A    C  
ATOM   1148  O   TYR A 141      -9.543  28.204  22.049  1.00 14.96      A    O  
ATOM   1149  CB  TYR A 141     -10.790  30.970  21.846  1.00 12.67      A    C  
ATOM   1150  CG  TYR A 141      -9.640  31.948  21.662  1.00 12.89      A    C  
ATOM   1151  CD1 TYR A 141      -9.641  32.855  20.613  1.00 12.91      A    C  
ATOM   1152  CD2 TYR A 141      -8.561  31.948  22.528  1.00 13.45      A    C  
ATOM   1153  CE1 TYR A 141      -8.600  33.755  20.430  1.00 13.06      A    C  
ATOM   1154  CE2 TYR A 141      -7.508  32.850  22.361  1.00 13.33      A    C  
ATOM   1155  CZ  TYR A 141      -7.544  33.762  21.324  1.00 13.50      A    C  
ATOM   1156  OH  TYR A 141      -6.511  34.672  21.163  1.00 12.65      A    O  
ATOM   1157  N   VAL A 142      -8.667  28.999  20.119  1.00 12.21      A    N  
ATOM   1158  CA  VAL A 142      -7.461  28.175  20.111  1.00 12.08      A    C  
ATOM   1159  C   VAL A 142      -6.260  29.082  20.395  1.00 11.86      A    C  
ATOM   1160  O   VAL A 142      -6.029  30.051  19.655  1.00 12.23      A    O  
ATOM   1161  CB  VAL A 142      -7.272  27.510  18.728  1.00 12.77      A    C  
ATOM   1162  CG1 VAL A 142      -5.997  26.680  18.673  1.00 12.69      A    C  
ATOM   1163  CG2 VAL A 142      -8.503  26.667  18.359  1.00 12.79      A    C  
ATOM   1164  N   ARG A 143      -5.478  28.734  21.422  1.00 11.35      A    N  
ATOM   1165  CA  ARG A 143      -4.349  29.537  21.883  1.00 10.95      A    C  
ATOM   1166  C   ARG A 143      -3.039  28.742  21.847  1.00 10.76      A    C  
ATOM   1167  O   ARG A 143      -2.668  28.111  22.834  1.00 10.89      A    O  
ATOM   1168  CB  ARG A 143      -4.662  30.087  23.292  1.00 11.19      A    C  
ATOM   1169  CG  ARG A 143      -3.527  30.820  24.016  1.00 11.03      A    C  
ATOM   1170  CD  ARG A 143      -2.906  31.948  23.189  1.00 10.75      A    C  
ATOM   1171  NE  ARG A 143      -3.826  33.063  22.943  1.00 11.11      A    N  
ATOM   1172  CZ  ARG A 143      -4.047  34.095  23.764  1.00 11.69      A    C  
ATOM   1173  NH1 ARG A 143      -3.458  34.175  24.950  1.00 11.69      A    N1+
ATOM   1174  NH2 ARG A 143      -4.885  35.060  23.408  1.00 12.82      A    N  
ATOM   1175  N   PRO A 144      -2.341  28.771  20.696  1.00 10.75      A    N  
ATOM   1176  CA  PRO A 144      -1.000  28.209  20.631  1.00 10.73      A    C  
ATOM   1177  C   PRO A 144      -0.016  29.177  21.278  1.00 11.36      A    C  
ATOM   1178  O   PRO A 144      -0.224  30.400  21.223  1.00 10.92      A    O  
ATOM   1179  CB  PRO A 144      -0.704  28.108  19.128  1.00 11.06      A    C  
ATOM   1180  CG  PRO A 144      -2.015  28.291  18.443  1.00 10.66      A    C  
ATOM   1181  CD  PRO A 144      -2.853  29.134  19.360  1.00 11.35      A    C  
ATOM   1182  N   VAL A 145       1.039  28.631  21.865  1.00 11.61      A    N  
ATOM   1183  CA  VAL A 145       2.071  29.426  22.545  1.00 11.34      A    C  
ATOM   1184  C   VAL A 145       3.412  28.755  22.271  1.00 11.73      A    C  
ATOM   1185  O   VAL A 145       3.505  27.530  22.292  1.00 11.25      A    O  
ATOM   1186  CB  VAL A 145       1.836  29.454  24.077  1.00 11.92      A    C  
ATOM   1187  CG1 VAL A 145       2.832  30.344  24.825  1.00 12.64      A    C  
ATOM   1188  CG2 VAL A 145       0.431  29.897  24.435  1.00 11.96      A    C  
ATOM   1189  N   LEU A 146       4.451  29.553  22.030  1.00 11.43      A    N  
ATOM   1190  CA  LEU A 146       5.811  29.030  21.873  1.00 11.21      A    C  
ATOM   1191  C   LEU A 146       6.705  29.871  22.782  1.00 12.05      A    C  
ATOM   1192  O   LEU A 146       6.700  31.109  22.697  1.00 11.75      A    O  
ATOM   1193  CB  LEU A 146       6.270  29.081  20.404  1.00 12.80      A    C  
ATOM   1194  CG  LEU A 146       7.706  28.596  20.066  1.00 12.86      A    C  
ATOM   1195  CD1 LEU A 146       7.993  27.184  20.547  1.00 13.51      A    C  
ATOM   1196  CD2 LEU A 146       7.989  28.730  18.573  1.00 13.37      A    C  
ATOM   1197  N   ILE A 147       7.417  29.208  23.685  1.00 12.90      A    N  
ATOM   1198  CA  ILE A 147       8.286  29.905  24.623  1.00 12.31      A    C  
ATOM   1199  C   ILE A 147       9.685  29.330  24.642  1.00 13.37      A    C  
ATOM   1200  O   ILE A 147       9.895  28.122  24.427  1.00 12.86      A    O  
ATOM   1201  CB  ILE A 147       7.709  29.913  26.055  1.00 12.54      A    C  
ATOM   1202  CG1 ILE A 147       7.606  28.484  26.657  1.00 12.84      A    C  
ATOM   1203  CG2 ILE A 147       6.381  30.651  26.070  1.00 12.25      A    C  
ATOM   1204  CD1 ILE A 147       7.196  28.473  28.114  1.00 13.45      A    C  
ATOM   1205  N   GLY A 148      10.654  30.212  24.872  1.00 13.29      A    N  
ATOM   1206  CA  GLY A 148      12.021  29.795  25.158  1.00 14.79      A    C  
ATOM   1207  C   GLY A 148      12.054  29.259  26.573  1.00 14.63      A    C  
ATOM   1208  O   GLY A 148      11.283  29.665  27.454  1.00 15.85      A    O  
ATOM   1209  N   ASN A 149      12.948  28.316  26.819  1.00 16.11      A    N  
ATOM   1210  CA  ASN A 149      12.958  27.653  28.086  1.00 16.54      A    C  
ATOM   1211  C   ASN A 149      14.363  27.261  28.537  1.00 18.65      A    C  
ATOM   1212  O   ASN A 149      14.555  26.224  29.165  1.00 19.89      A    O  
ATOM   1213  CB  ASN A 149      12.062  26.420  28.007  1.00 18.26      A    C  
ATOM   1214  CG  ASN A 149      11.629  25.928  29.364  1.00 19.18      A    C  
ATOM   1215  ND2 ASN A 149      11.207  24.661  29.418  1.00 21.07      A    N  
ATOM   1216  OD1 ASN A 149      11.674  26.651  30.359  1.00 20.98      A    O  
ATOM   1217  N   GLU A 150      15.324  28.126  28.232  1.00 18.28      A    N  
ATOM   1218  CA  GLU A 150      16.717  27.918  28.618  1.00 20.10      A    C  
ATOM   1219  C   GLU A 150      16.874  28.287  30.097  1.00 19.81      A    C  
ATOM   1220  O   GLU A 150      16.446  29.347  30.515  1.00 18.17      A    O  
ATOM   1221  CB  GLU A 150      17.633  28.786  27.775  1.00 23.39      A    C  
ATOM   1222  CG  GLU A 150      19.123  28.497  27.954  1.00 27.14      A    C  
ATOM   1223  CD  GLU A 150      19.567  27.201  27.305  1.00 31.73      A    C  
ATOM   1224  OE1 GLU A 150      18.913  26.747  26.353  1.00 31.90      A    O  
ATOM   1225  OE2 GLU A 150      20.583  26.622  27.745  1.00 39.78      A    O1-
ATOM   1226  N   PRO A 151      17.514  27.416  30.890  1.00 18.53      A    N  
ATOM   1227  CA  PRO A 151      17.741  27.666  32.301  1.00 19.93      A    C  
ATOM   1228  C   PRO A 151      19.036  28.464  32.468  1.00 20.77      A    C  
ATOM   1229  O   PRO A 151      19.982  28.013  33.108  1.00 22.38      A    O  
ATOM   1230  CB  PRO A 151      17.862  26.254  32.871  1.00 19.58      A    C  
ATOM   1231  CG  PRO A 151      18.525  25.495  31.774  1.00 18.98      A    C  
ATOM   1232  CD  PRO A 151      17.990  26.078  30.494  1.00 19.21      A    C  
ATOM   1233  N   SER A 152      19.057  29.656  31.877  1.00 20.48      A    N  
ATOM   1234  CA  SER A 152      20.247  30.484  31.844  1.00 21.49      A    C  
ATOM   1235  C   SER A 152      19.848  31.944  31.795  1.00 19.29      A    C  
ATOM   1236  O   SER A 152      18.957  32.307  31.032  1.00 19.44      A    O  
ATOM   1237  CB  SER A 152      21.086  30.148  30.610  1.00 23.80      A    C  
ATOM   1238  OG  SER A 152      22.014  31.181  30.315  1.00 26.39      A    O  
ATOM   1239  N   LEU A 153      20.545  32.773  32.575  1.00 17.91      A    N  
ATOM   1240  CA  LEU A 153      20.290  34.218  32.616  1.00 16.80      A    C  
ATOM   1241  C   LEU A 153      21.007  34.955  31.486  1.00 16.95      A    C  
ATOM   1242  O   LEU A 153      20.915  36.179  31.391  1.00 16.70      A    O  
ATOM   1243  CB  LEU A 153      20.718  34.826  33.971  1.00 16.17      A    C  
ATOM   1244  CG  LEU A 153      20.056  34.249  35.225  1.00 16.62      A    C  
ATOM   1245  CD1 LEU A 153      20.435  35.039  36.467  1.00 16.59      A    C  
ATOM   1246  CD2 LEU A 153      18.543  34.199  35.074  1.00 17.19      A    C  
ATOM   1247  N   GLY A 154      21.737  34.236  30.645  1.00 18.83      A    N  
ATOM   1248  CA  GLY A 154      22.331  34.860  29.460  1.00 18.77      A    C  
ATOM   1249  C   GLY A 154      21.230  35.300  28.495  1.00 19.15      A    C  
ATOM   1250  O   GLY A 154      20.244  34.572  28.280  1.00 20.49      A    O  
ATOM   1251  N   VAL A 155      21.347  36.503  27.954  1.00 18.52      A    N  
ATOM   1252  CA  VAL A 155      20.390  36.945  26.935  1.00 18.37      A    C  
ATOM   1253  C   VAL A 155      20.874  36.342  25.623  1.00 19.33      A    C  
ATOM   1254  O   VAL A 155      21.821  36.844  25.008  1.00 21.00      A    O  
ATOM   1255  CB  VAL A 155      20.291  38.472  26.832  1.00 19.07      A    C  
ATOM   1256  CG1 VAL A 155      19.317  38.855  25.734  1.00 18.80      A    C  
ATOM   1257  CG2 VAL A 155      19.851  39.057  28.165  1.00 18.84      A    C  
ATOM   1258  N   SER A 156      20.239  35.253  25.197  1.00 19.26      A    N  
ATOM   1259  CA  SER A 156      20.745  34.516  24.048  1.00 19.53      A    C  
ATOM   1260  C   SER A 156      19.692  33.616  23.419  1.00 17.60      A    C  
ATOM   1261  O   SER A 156      18.626  33.418  23.979  1.00 18.49      A    O  
ATOM   1262  CB  SER A 156      21.917  33.653  24.498  1.00 22.68      A    C  
ATOM   1263  OG  SER A 156      21.503  32.829  25.570  1.00 26.80      A    O  
ATOM   1264  N   GLN A 157      20.018  33.079  22.252  1.00 17.96      A    N  
ATOM   1265  CA  GLN A 157      19.113  32.184  21.541  1.00 17.79      A    C  
ATOM   1266  C   GLN A 157      18.950  30.929  22.370  1.00 17.89      A    C  
ATOM   1267  O   GLN A 157      19.951  30.303  22.745  1.00 17.47      A    O  
ATOM   1268  CB  GLN A 157      19.640  31.847  20.143  1.00 17.65      A    C  
ATOM   1269  CG  GLN A 157      18.838  30.754  19.434  1.00 18.86      A    C  
ATOM   1270  CD  GLN A 157      19.238  30.551  17.985  1.00 21.16      A    C  
ATOM   1271  NE2 GLN A 157      19.573  29.314  17.635  1.00 25.61      A    N  
ATOM   1272  OE1 GLN A 157      19.212  31.479  17.181  1.00 22.40      A    O  
ATOM   1273  N   PRO A 158      17.702  30.536  22.659  1.00 18.53      A    N  
ATOM   1274  CA  PRO A 158      17.572  29.399  23.564  1.00 19.06      A    C  
ATOM   1275  C   PRO A 158      17.923  28.070  22.891  1.00 18.29      A    C  
ATOM   1276  O   PRO A 158      17.835  27.953  21.665  1.00 18.73      A    O  
ATOM   1277  CB  PRO A 158      16.091  29.414  23.956  1.00 21.07      A    C  
ATOM   1278  CG  PRO A 158      15.407  30.137  22.854  1.00 21.10      A    C  
ATOM   1279  CD  PRO A 158      16.398  31.165  22.367  1.00 19.83      A    C  
ATOM   1280  N   THR A 159      18.378  27.122  23.700  1.00 20.32      A    N  
ATOM   1281  CA  THR A 159      18.636  25.761  23.238  1.00 20.49      A    C  
ATOM   1282  C   THR A 159      17.511  24.830  23.659  1.00 20.97      A    C  
ATOM   1283  O   THR A 159      17.569  23.632  23.379  1.00 21.16      A    O  
ATOM   1284  CB  THR A 159      19.954  25.205  23.795  1.00 22.93      A    C  
ATOM   1285  CG2 THR A 159      21.118  26.131  23.442  1.00 22.96      A    C  
ATOM   1286  OG1 THR A 159      19.853  25.068  25.217  1.00 25.28      A    O  
ATOM   1287  N   ARG A 160      16.506  25.376  24.347  1.00 20.14      A    N  
ATOM   1288  CA  ARG A 160      15.325  24.624  24.736  1.00 18.74      A    C  
ATOM   1289  C   ARG A 160      14.105  25.493  24.538  1.00 18.51      A    C  
ATOM   1290  O   ARG A 160      14.168  26.710  24.734  1.00 17.57      A    O  
ATOM   1291  CB  ARG A 160      15.384  24.196  26.199  1.00 22.50      A    C  
ATOM   1292  CG  ARG A 160      16.560  23.291  26.535  1.00 26.53      A    C  
ATOM   1293  CD  ARG A 160      16.442  22.786  27.959  1.00 33.23      A    C  
ATOM   1294  NE  ARG A 160      17.728  22.366  28.503  1.00 40.79      A    N  
ATOM   1295  CZ  ARG A 160      17.927  22.033  29.777  1.00 45.88      A    C  
ATOM   1296  NH1 ARG A 160      16.919  22.064  30.648  1.00 47.97      A    N1+
ATOM   1297  NH2 ARG A 160      19.141  21.671  30.185  1.00 49.10      A    N  
ATOM   1298  N   ALA A 161      12.993  24.865  24.193  1.00 17.14      A    N  
ATOM   1299  CA  ALA A 161      11.740  25.596  24.020  1.00 15.98      A    C  
ATOM   1300  C   ALA A 161      10.553  24.683  24.295  1.00 15.84      A    C  
ATOM   1301  O   ALA A 161      10.706  23.452  24.351  1.00 17.75      A    O  
ATOM   1302  CB  ALA A 161      11.666  26.158  22.615  1.00 15.79      A    C  
ATOM   1303  N  ALEU A 162       9.384  25.282  24.515  0.60 15.36      A    N  
ATOM   1304  N  BLEU A 162       9.378  25.285  24.428  0.40 15.35      A    N  
ATOM   1305  CA ALEU A 162       8.142  24.536  24.711  0.60 14.93      A    C  
ATOM   1306  CA BLEU A 162       8.161  24.547  24.698  0.40 14.97      A    C  
ATOM   1307  C  ALEU A 162       7.086  25.136  23.805  0.60 14.99      A    C  
ATOM   1308  C  BLEU A 162       7.016  25.130  23.889  0.40 14.94      A    C  
ATOM   1309  O  ALEU A 162       6.967  26.355  23.717  0.60 13.99      A    O  
ATOM   1310  O  BLEU A 162       6.744  26.330  23.980  0.40 14.09      A    O  
ATOM   1311  CB ALEU A 162       7.635  24.602  26.160  0.60 16.30      A    C  
ATOM   1312  CB BLEU A 162       7.834  24.608  26.190  0.40 15.88      A    C  
ATOM   1313  CG ALEU A 162       8.433  23.960  27.296  0.60 16.76      A    C  
ATOM   1314  CG BLEU A 162       6.530  23.944  26.626  0.40 15.97      A    C  
ATOM   1315  CD1ALEU A 162       7.799  24.286  28.643  0.60 16.61      A    C  
ATOM   1316  CD1BLEU A 162       6.525  22.476  26.228  0.40 16.23      A    C  
ATOM   1317  CD2ALEU A 162       8.537  22.451  27.108  0.60 17.01      A    C  
ATOM   1318  CD2BLEU A 162       6.324  24.112  28.123  0.40 16.53      A    C  
ATOM   1319  N   LEU A 163       6.344  24.270  23.121  1.00 14.75      A    N  
ATOM   1320  CA  LEU A 163       5.213  24.691  22.295  1.00 14.47      A    C  
ATOM   1321  C   LEU A 163       3.995  24.015  22.879  1.00 13.55      A    C  
ATOM   1322  O   LEU A 163       3.982  22.788  23.030  1.00 14.02      A    O  
ATOM   1323  CB  LEU A 163       5.399  24.263  20.855  1.00 14.39      A    C  
ATOM   1324  CG  LEU A 163       4.454  24.897  19.824  1.00 15.04      A    C  
ATOM   1325  CD1 LEU A 163       5.033  24.809  18.417  1.00 15.22      A    C  
ATOM   1326  CD2 LEU A 163       3.059  24.284  19.880  1.00 15.77      A    C  
ATOM   1327  N   PHE A 164       2.969  24.784  23.205  1.00 12.82      A    N  
ATOM   1328  CA  PHE A 164       1.745  24.188  23.716  1.00 12.84      A    C  
ATOM   1329  C   PHE A 164       0.513  24.907  23.195  1.00 12.31      A    C  
ATOM   1330  O   PHE A 164       0.586  26.030  22.717  1.00 12.73      A    O  
ATOM   1331  CB  PHE A 164       1.751  24.101  25.252  1.00 13.13      A    C  
ATOM   1332  CG  PHE A 164       1.801  25.429  25.972  1.00 13.25      A    C  
ATOM   1333  CD1 PHE A 164       3.017  26.035  26.278  1.00 13.63      A    C  
ATOM   1334  CD2 PHE A 164       0.636  26.051  26.374  1.00 14.76      A    C  
ATOM   1335  CE1 PHE A 164       3.048  27.245  26.956  1.00 14.02      A    C  
ATOM   1336  CE2 PHE A 164       0.662  27.243  27.079  1.00 14.61      A    C  
ATOM   1337  CZ  PHE A 164       1.877  27.845  27.350  1.00 14.30      A    C  
ATOM   1338  N   VAL A 165      -0.616  24.221  23.230  1.00 12.42      A    N  
ATOM   1339  CA  VAL A 165      -1.874  24.780  22.792  1.00 12.24      A    C  
ATOM   1340  C   VAL A 165      -2.965  24.432  23.795  1.00 12.08      A    C  
ATOM   1341  O   VAL A 165      -3.124  23.260  24.183  1.00 12.24      A    O  
ATOM   1342  CB  VAL A 165      -2.317  24.219  21.411  1.00 11.96      A    C  
ATOM   1343  CG1 VAL A 165      -3.574  24.933  20.953  1.00 12.38      A    C  
ATOM   1344  CG2 VAL A 165      -1.212  24.350  20.364  1.00 12.95      A    C  
ATOM   1345  N   ILE A 166      -3.725  25.451  24.189  1.00 11.67      A    N  
ATOM   1346  CA  ILE A 166      -4.871  25.321  25.064  1.00 11.35      A    C  
ATOM   1347  C   ILE A 166      -6.113  25.880  24.345  1.00 12.74      A    C  
ATOM   1348  O   ILE A 166      -5.995  26.689  23.421  1.00 11.71      A    O  
ATOM   1349  CB  ILE A 166      -4.644  25.962  26.450  1.00 12.77      A    C  
ATOM   1350  CG1 ILE A 166      -4.324  27.464  26.348  1.00 12.73      A    C  
ATOM   1351  CG2 ILE A 166      -3.502  25.268  27.150  1.00 12.30      A    C  
ATOM   1352  CD1 ILE A 166      -4.237  28.161  27.695  1.00 12.56      A    C  
ATOM   1353  N   LEU A 167      -7.290  25.444  24.789  1.00 12.52      A    N  
ATOM   1354  CA  LEU A 167      -8.567  25.763  24.143  1.00 13.77      A    C  
ATOM   1355  C   LEU A 167      -9.584  26.303  25.138  1.00 13.50      A    C  
ATOM   1356  O   LEU A 167      -9.614  25.858  26.287  1.00 13.13      A    O  
ATOM   1357  CB  LEU A 167      -9.139  24.490  23.516  1.00 13.61      A    C  
ATOM   1358  CG  LEU A 167      -8.209  23.667  22.647  1.00 13.23      A    C  
ATOM   1359  CD1 LEU A 167      -8.855  22.323  22.303  1.00 13.66      A    C  
ATOM   1360  CD2 LEU A 167      -7.822  24.402  21.376  1.00 13.54      A    C  
ATOM   1361  N   CYS A 168     -10.403  27.257  24.689  1.00 14.83      A    N  
ATOM   1362  CA  CYS A 168     -11.446  27.906  25.502  1.00 16.96      A    C  
ATOM   1363  C   CYS A 168     -12.742  27.965  24.724  1.00 16.30      A    C  
ATOM   1364  O   CYS A 168     -12.753  28.523  23.637  1.00 17.30      A    O  
ATOM   1365  CB  CYS A 168     -11.096  29.370  25.787  1.00 18.39      A    C  
ATOM   1366  SG  CYS A 168      -9.622  29.593  26.743  1.00 21.72      A    S  
ATOM   1367  N   PRO A 169     -13.840  27.405  25.266  1.00 16.52      A    N  
ATOM   1368  CA  PRO A 169     -15.118  27.723  24.614  1.00 16.79      A    C  
ATOM   1369  C   PRO A 169     -15.464  29.192  24.874  1.00 18.04      A    C  
ATOM   1370  O   PRO A 169     -15.231  29.699  25.975  1.00 17.13      A    O  
ATOM   1371  CB  PRO A 169     -16.102  26.784  25.331  1.00 16.01      A    C  
ATOM   1372  CG  PRO A 169     -15.520  26.644  26.692  1.00 16.98      A    C  
ATOM   1373  CD  PRO A 169     -14.033  26.631  26.506  1.00 17.04      A    C  
ATOM   1374  N   VAL A 170     -16.028  29.875  23.879  1.00 19.16      A    N  
ATOM   1375  CA  VAL A 170     -16.304  31.304  24.001  1.00 20.14      A    C  
ATOM   1376  C   VAL A 170     -17.744  31.633  23.598  1.00 23.53      A    C  
ATOM   1377  O   VAL A 170     -18.219  31.186  22.539  1.00 21.52      A    O  
ATOM   1378  CB  VAL A 170     -15.310  32.131  23.156  1.00 22.19      A    C  
ATOM   1379  CG1 VAL A 170     -15.608  33.612  23.259  1.00 23.84      A    C  
ATOM   1380  CG2 VAL A 170     -13.879  31.849  23.596  1.00 22.65      A    C  
ATOM   1381  N   GLY A 171     -18.400  32.435  24.442  1.00 24.94      A    N  
ATOM   1382  CA  GLY A 171     -19.772  32.883  24.214  1.00 28.89      A    C  
ATOM   1383  C   GLY A 171     -19.885  33.946  23.140  1.00 28.97      A    C  
ATOM   1384  O   GLY A 171     -18.879  34.396  22.575  1.00 28.92      A    O  
ATOM   1385  N   ALA A 172     -21.124  34.348  22.855  1.00 33.39      A    N  
ATOM   1386  CA  ALA A 172     -21.407  35.373  21.841  1.00 33.43      A    C  
ATOM   1387  C   ALA A 172     -20.846  36.719  22.287  1.00 34.55      A    C  
ATOM   1388  O   ALA A 172     -20.984  37.098  23.453  1.00 34.63      A    O  
ATOM   1389  CB  ALA A 172     -22.906  35.480  21.587  1.00 34.85      A    C  
ATOM   1390  N   TYR A 173     -20.208  37.431  21.359  1.00 34.10      A    N  
ATOM   1391  CA  TYR A 173     -19.573  38.716  21.673  1.00 34.43      A    C  
ATOM   1392  C   TYR A 173     -20.610  39.824  21.831  1.00 36.25      A    C  
ATOM   1393  O   TYR A 173     -20.456  40.706  22.683  1.00 38.43      A    O  
ATOM   1394  CB  TYR A 173     -18.561  39.106  20.584  1.00 32.24      A    C  
ATOM   1395  CG  TYR A 173     -17.681  40.281  20.970  1.00 32.73      A    C  
ATOM   1396  CD1 TYR A 173     -18.077  41.583  20.703  1.00 32.27      A    C  
ATOM   1397  CD2 TYR A 173     -16.461  40.084  21.613  1.00 34.72      A    C  
ATOM   1398  CE1 TYR A 173     -17.288  42.659  21.059  1.00 34.79      A    C  
ATOM   1399  CE2 TYR A 173     -15.659  41.156  21.974  1.00 36.06      A    C  
ATOM   1400  CZ  TYR A 173     -16.081  42.444  21.695  1.00 36.83      A    C  
ATOM   1401  OH  TYR A 173     -15.306  43.527  22.035  1.00 36.59      A    O  
ATOM   1402  N   PHE A 174     -21.657  39.775  21.006  1.00 36.06      A    N  
ATOM   1403  CA  PHE A 174     -22.720  40.780  21.029  1.00 36.64      A    C  
ATOM   1404  C   PHE A 174     -24.007  40.211  21.614  1.00 36.89      A    C  
ATOM   1405  O   PHE A 174     -24.372  39.084  21.318  1.00 36.40      A    O  
ATOM   1406  CB  PHE A 174     -22.966  41.317  19.616  1.00 36.34      A    C  
ATOM   1407  CG  PHE A 174     -21.784  42.052  19.038  1.00 35.04      A    C  
ATOM   1408  CD1 PHE A 174     -21.396  43.276  19.561  1.00 35.03      A    C  
ATOM   1409  CD2 PHE A 174     -21.061  41.527  17.976  1.00 34.38      A    C  
ATOM   1410  CE1 PHE A 174     -20.307  43.963  19.045  1.00 34.74      A    C  
ATOM   1411  CE2 PHE A 174     -19.979  42.214  17.450  1.00 32.27      A    C  
ATOM   1412  CZ  PHE A 174     -19.599  43.429  17.989  1.00 32.89      A    C  
ATOM   1413  N   GLY A 177     -27.084  39.401  19.925  1.00 63.68      A    N  
ATOM   1414  CA  GLY A 177     -26.919  39.166  18.491  1.00 64.23      A    C  
ATOM   1415  C   GLY A 177     -26.633  40.420  17.673  1.00 63.97      A    C  
ATOM   1416  O   GLY A 177     -26.015  40.343  16.610  1.00 64.33      A    O  
ATOM   1417  N   SER A 178     -27.080  41.573  18.170  1.00 61.83      A    N  
ATOM   1418  CA  SER A 178     -26.924  42.852  17.468  1.00 58.52      A    C  
ATOM   1419  C   SER A 178     -25.633  43.569  17.873  1.00 54.55      A    C  
ATOM   1420  O   SER A 178     -25.288  43.612  19.052  1.00 51.34      A    O  
ATOM   1421  CB  SER A 178     -28.123  43.756  17.770  1.00 57.59      A    C  
ATOM   1422  OG  SER A 178     -29.348  43.070  17.569  1.00 59.59      A    O  
ATOM   1423  N   VAL A 179     -24.933  44.147  16.898  1.00 52.59      A    N  
ATOM   1424  CA  VAL A 179     -23.676  44.858  17.172  1.00 46.54      A    C  
ATOM   1425  C   VAL A 179     -23.845  46.079  18.079  1.00 44.86      A    C  
ATOM   1426  O   VAL A 179     -24.677  46.948  17.821  1.00 44.93      A    O  
ATOM   1427  CB  VAL A 179     -22.950  45.309  15.886  1.00 44.43      A    C  
ATOM   1428  CG1 VAL A 179     -22.546  44.107  15.073  1.00 44.23      A    C  
ATOM   1429  CG2 VAL A 179     -23.790  46.278  15.056  1.00 44.36      A    C  
ATOM   1430  N   THR A 180     -23.038  46.123  19.137  1.00 40.12      A    N  
ATOM   1431  CA  THR A 180     -23.028  47.219  20.089  1.00 34.36      A    C  
ATOM   1432  C   THR A 180     -21.702  47.946  19.899  1.00 26.43      A    C  
ATOM   1433  O   THR A 180     -20.651  47.326  19.998  1.00 25.84      A    O  
ATOM   1434  CB  THR A 180     -23.089  46.706  21.537  1.00 38.27      A    C  
ATOM   1435  CG2 THR A 180     -23.298  47.861  22.509  1.00 39.13      A    C  
ATOM   1436  OG1 THR A 180     -24.155  45.758  21.666  1.00 41.82      A    O  
ATOM   1437  N   PRO A 181     -21.749  49.258  19.634  1.00 23.06      A    N  
ATOM   1438  CA  PRO A 181     -20.506  49.961  19.353  1.00 18.56      A    C  
ATOM   1439  C   PRO A 181     -19.696  50.311  20.581  1.00 17.74      A    C  
ATOM   1440  O   PRO A 181     -20.206  50.313  21.702  1.00 17.67      A    O  
ATOM   1441  CB  PRO A 181     -20.978  51.234  18.671  1.00 19.61      A    C  
ATOM   1442  CG  PRO A 181     -22.310  51.503  19.274  1.00 20.47      A    C  
ATOM   1443  CD  PRO A 181     -22.916  50.151  19.517  1.00 21.98      A    C  
ATOM   1444  N   VAL A 182     -18.439  50.671  20.355  1.00 15.51      A    N  
ATOM   1445  CA  VAL A 182     -17.539  51.016  21.459  1.00 14.99      A    C  
ATOM   1446  C   VAL A 182     -16.963  52.408  21.356  1.00 14.42      A    C  
ATOM   1447  O   VAL A 182     -16.945  53.017  20.279  1.00 14.31      A    O  
ATOM   1448  CB  VAL A 182     -16.398  49.982  21.609  1.00 15.26      A    C  
ATOM   1449  CG1 VAL A 182     -16.959  48.608  21.913  1.00 16.31      A    C  
ATOM   1450  CG2 VAL A 182     -15.524  49.928  20.356  1.00 14.78      A    C  
ATOM   1451  N   SER A 183     -16.537  52.926  22.511  1.00 13.47      A    N  
ATOM   1452  CA  SER A 183     -15.874  54.207  22.636  1.00 13.47      A    C  
ATOM   1453  C   SER A 183     -14.367  53.946  22.800  1.00 13.38      A    C  
ATOM   1454  O   SER A 183     -13.962  52.977  23.477  1.00 12.84      A    O  
ATOM   1455  CB  SER A 183     -16.365  54.952  23.882  1.00 13.92      A    C  
ATOM   1456  OG  SER A 183     -16.128  54.184  25.043  1.00 15.21      A    O  
ATOM   1457  N   LEU A 184     -13.569  54.844  22.228  1.00 14.04      A    N  
ATOM   1458  CA  LEU A 184     -12.103  54.740  22.211  1.00 14.03      A    C  
ATOM   1459  C   LEU A 184     -11.414  55.973  22.765  1.00 13.82      A    C  
ATOM   1460  O   LEU A 184     -11.809  57.111  22.477  1.00 15.08      A    O  
ATOM   1461  CB  LEU A 184     -11.621  54.562  20.765  1.00 13.64      A    C  
ATOM   1462  CG  LEU A 184     -12.272  53.437  19.958  1.00 14.67      A    C  
ATOM   1463  CD1 LEU A 184     -11.717  53.371  18.535  1.00 15.04      A    C  
ATOM   1464  CD2 LEU A 184     -12.082  52.118  20.656  1.00 15.17      A    C  
ATOM   1465  N   LEU A 185     -10.347  55.754  23.540  1.00 14.80      A    N  
ATOM   1466  CA  LEU A 185      -9.509  56.849  23.996  1.00 14.44      A    C  
ATOM   1467  C   LEU A 185      -8.370  56.987  23.006  1.00 14.09      A    C  
ATOM   1468  O   LEU A 185      -7.669  56.016  22.794  1.00 14.22      A    O  
ATOM   1469  CB  LEU A 185      -8.907  56.567  25.377  1.00 16.56      A    C  
ATOM   1470  CG  LEU A 185      -7.925  57.659  25.829  1.00 18.12      A    C  
ATOM   1471  CD1 LEU A 185      -8.604  59.015  25.944  1.00 20.30      A    C  
ATOM   1472  CD2 LEU A 185      -7.269  57.278  27.141  1.00 19.67      A    C  
ATOM   1473  N   ALA A 186      -8.189  58.182  22.453  1.00 14.84      A    N  
ATOM   1474  CA  ALA A 186      -7.110  58.466  21.485  1.00 14.86      A    C  
ATOM   1475  C   ALA A 186      -6.234  59.562  22.072  1.00 15.65      A    C  
ATOM   1476  O   ALA A 186      -6.509  60.752  21.896  1.00 17.58      A    O  
ATOM   1477  CB  ALA A 186      -7.668  58.920  20.149  1.00 14.56      A    C  
ATOM   1478  N   ASP A 187      -5.190  59.143  22.774  1.00 17.94      A    N  
ATOM   1479  CA  ASP A 187      -4.236  60.055  23.376  1.00 18.11      A    C  
ATOM   1480  C   ASP A 187      -2.831  59.772  22.813  1.00 16.96      A    C  
ATOM   1481  O   ASP A 187      -2.319  58.657  22.966  1.00 16.22      A    O  
ATOM   1482  CB  ASP A 187      -4.237  59.878  24.884  1.00 19.01      A    C  
ATOM   1483  CG  ASP A 187      -3.418  60.938  25.592  1.00 21.17      A    C  
ATOM   1484  OD1 ASP A 187      -2.417  61.415  25.018  1.00 20.38      A    O  
ATOM   1485  OD2 ASP A 187      -3.789  61.289  26.745  1.00 23.28      A    O1-
ATOM   1486  N   PRO A 188      -2.215  60.774  22.172  1.00 17.68      A    N  
ATOM   1487  CA  PRO A 188      -0.911  60.529  21.565  1.00 18.05      A    C  
ATOM   1488  C   PRO A 188       0.224  60.210  22.555  1.00 18.19      A    C  
ATOM   1489  O   PRO A 188       1.318  59.843  22.125  1.00 18.48      A    O  
ATOM   1490  CB  PRO A 188      -0.633  61.801  20.766  1.00 18.84      A    C  
ATOM   1491  CG  PRO A 188      -1.510  62.848  21.351  1.00 19.10      A    C  
ATOM   1492  CD  PRO A 188      -2.682  62.159  21.966  1.00 18.52      A    C  
ATOM   1493  N   ALA A 189      -0.037  60.314  23.851  1.00 16.58      A    N  
ATOM   1494  CA  ALA A 189       0.946  59.961  24.874  1.00 17.88      A    C  
ATOM   1495  C   ALA A 189       1.296  58.481  24.862  1.00 18.84      A    C  
ATOM   1496  O   ALA A 189       2.367  58.107  25.307  1.00 19.82      A    O  
ATOM   1497  CB  ALA A 189       0.419  60.321  26.240  1.00 18.10      A    C  
ATOM   1498  N   PHE A 190       0.368  57.664  24.369  1.00 18.12      A    N  
ATOM   1499  CA  PHE A 190       0.470  56.215  24.431  1.00 19.47      A    C  
ATOM   1500  C   PHE A 190       0.978  55.639  23.122  1.00 16.91      A    C  
ATOM   1501  O   PHE A 190       0.532  56.035  22.052  1.00 16.92      A    O  
ATOM   1502  CB  PHE A 190      -0.907  55.620  24.767  1.00 19.80      A    C  
ATOM   1503  CG  PHE A 190      -1.530  56.218  26.003  1.00 19.53      A    C  
ATOM   1504  CD1 PHE A 190      -0.800  56.292  27.181  1.00 19.17      A    C  
ATOM   1505  CD2 PHE A 190      -2.846  56.653  26.002  1.00 19.95      A    C  
ATOM   1506  CE1 PHE A 190      -1.358  56.840  28.323  1.00 21.33      A    C  
ATOM   1507  CE2 PHE A 190      -3.412  57.190  27.146  1.00 19.68      A    C  
ATOM   1508  CZ  PHE A 190      -2.663  57.283  28.299  1.00 19.93      A    C  
ATOM   1509  N   ILE A 191       1.936  54.731  23.203  1.00 19.64      A    N  
ATOM   1510  CA  ILE A 191       2.497  54.136  21.990  1.00 20.35      A    C  
ATOM   1511  C   ILE A 191       2.569  52.617  22.130  1.00 19.62      A    C  
ATOM   1512  O   ILE A 191       3.075  52.108  23.128  1.00 21.03      A    O  
ATOM   1513  CB  ILE A 191       3.870  54.728  21.653  1.00 24.44      A    C  
ATOM   1514  CG1 ILE A 191       3.733  56.231  21.385  1.00 27.30      A    C  
ATOM   1515  CG2 ILE A 191       4.458  54.036  20.420  1.00 24.40      A    C  
ATOM   1516  CD1 ILE A 191       5.024  56.994  21.494  1.00 30.20      A    C  
ATOM   1517  N   ARG A 192       2.021  51.913  21.144  1.00 18.43      A    N  
ATOM   1518  CA  ARG A 192       1.938  50.440  21.188  1.00 17.10      A    C  
ATOM   1519  C   ARG A 192       3.185  49.821  20.580  1.00 17.37      A    C  
ATOM   1520  O   ARG A 192       3.682  48.773  21.051  1.00 15.82      A    O  
ATOM   1521  CB  ARG A 192       0.721  49.961  20.397  1.00 17.40      A    C  
ATOM   1522  CG  ARG A 192       0.238  48.562  20.760  1.00 17.83      A    C  
ATOM   1523  CD  ARG A 192      -0.806  48.062  19.789  1.00 19.15      A    C  
ATOM   1524  NE  ARG A 192      -0.285  47.740  18.458  1.00 19.36      A    N  
ATOM   1525  CZ  ARG A 192       0.411  46.639  18.171  1.00 19.72      A    C  
ATOM   1526  NH1 ARG A 192       0.729  45.765  19.134  1.00 16.50      A    N1+
ATOM   1527  NH2 ARG A 192       0.815  46.431  16.917  1.00 21.25      A    N  
ATOM   1528  N   ALA A 193       3.693  50.500  19.546  1.00 16.20      A    N  
ATOM   1529  CA  ALA A 193       4.717  49.951  18.671  1.00 15.36      A    C  
ATOM   1530  C   ALA A 193       5.367  51.068  17.859  1.00 15.44      A    C  
ATOM   1531  O   ALA A 193       4.826  52.165  17.754  1.00 15.96      A    O  
ATOM   1532  CB  ALA A 193       4.060  48.951  17.734  1.00 16.45      A    C  
ATOM   1533  N   TRP A 194       6.509  50.773  17.247  1.00 14.08      A    N  
ATOM   1534  CA  TRP A 194       7.234  51.781  16.475  1.00 14.35      A    C  
ATOM   1535  C   TRP A 194       7.941  51.151  15.309  1.00 14.24      A    C  
ATOM   1536  O   TRP A 194       8.190  49.952  15.308  1.00 13.49      A    O  
ATOM   1537  CB  TRP A 194       8.253  52.510  17.350  1.00 15.86      A    C  
ATOM   1538  CG  TRP A 194       9.198  51.599  18.035  1.00 16.71      A    C  
ATOM   1539  CD1 TRP A 194      10.433  51.199  17.592  1.00 18.10      A    C  
ATOM   1540  CD2 TRP A 194       8.996  50.957  19.294  1.00 17.93      A    C  
ATOM   1541  CE2 TRP A 194      10.148  50.184  19.557  1.00 16.95      A    C  
ATOM   1542  CE3 TRP A 194       7.965  50.973  20.234  1.00 17.59      A    C  
ATOM   1543  NE1 TRP A 194      11.005  50.350  18.500  1.00 17.67      A    N  
ATOM   1544  CZ2 TRP A 194      10.286  49.423  20.701  1.00 16.32      A    C  
ATOM   1545  CZ3 TRP A 194       8.098  50.203  21.381  1.00 17.39      A    C  
ATOM   1546  CH2 TRP A 194       9.257  49.438  21.601  1.00 16.74      A    C  
ATOM   1547  N   VAL A 195       8.237  51.968  14.305  1.00 14.50      A    N  
ATOM   1548  CA  VAL A 195       8.982  51.507  13.124  1.00 15.37      A    C  
ATOM   1549  C   VAL A 195      10.376  51.122  13.601  1.00 15.86      A    C  
ATOM   1550  O   VAL A 195      11.027  51.894  14.281  1.00 17.77      A    O  
ATOM   1551  CB  VAL A 195       9.041  52.599  12.031  1.00 16.32      A    C  
ATOM   1552  CG1 VAL A 195       9.863  52.121  10.839  1.00 17.75      A    C  
ATOM   1553  CG2 VAL A 195       7.642  52.955  11.571  1.00 17.22      A    C  
ATOM   1554  N   GLY A 196      10.807  49.904  13.295  1.00 17.75      A    N  
ATOM   1555  CA  GLY A 196      12.070  49.396  13.825  1.00 18.09      A    C  
ATOM   1556  C   GLY A 196      11.847  48.542  15.064  1.00 18.65      A    C  
ATOM   1557  O   GLY A 196      12.810  48.038  15.666  1.00 19.65      A    O  
ATOM   1558  N   GLY A 197      10.571  48.385  15.450  1.00 16.87      A    N  
ATOM   1559  CA  GLY A 197      10.179  47.577  16.608  1.00 14.73      A    C  
ATOM   1560  C   GLY A 197       9.653  46.193  16.250  1.00 14.27      A    C  
ATOM   1561  O   GLY A 197      10.052  45.618  15.240  1.00 15.18      A    O  
ATOM   1562  N   VAL A 198       8.727  45.683  17.064  1.00 13.02      A    N  
ATOM   1563  CA  VAL A 198       8.167  44.316  16.895  1.00 11.88      A    C  
ATOM   1564  C   VAL A 198       6.648  44.253  16.994  1.00 11.71      A    C  
ATOM   1565  O   VAL A 198       6.072  43.192  17.260  1.00 10.90      A    O  
ATOM   1566  CB  VAL A 198       8.796  43.333  17.901  1.00 11.92      A    C  
ATOM   1567  CG1 VAL A 198      10.265  43.112  17.568  1.00 12.26      A    C  
ATOM   1568  CG2 VAL A 198       8.652  43.835  19.339  1.00 12.00      A    C  
ATOM   1569  N   GLY A 199       5.985  45.369  16.706  1.00 12.35      A    N  
ATOM   1570  CA  GLY A 199       4.528  45.436  16.785  1.00 13.22      A    C  
ATOM   1571  C   GLY A 199       3.814  44.609  15.733  1.00 12.54      A    C  
ATOM   1572  O   GLY A 199       2.630  44.280  15.883  1.00 13.47      A    O  
ATOM   1573  N   ASN A 200       4.537  44.235  14.686  1.00 12.11      A    N  
ATOM   1574  CA  ASN A 200       4.008  43.402  13.601  1.00 12.76      A    C  
ATOM   1575  C   ASN A 200       4.186  41.900  13.826  1.00 12.99      A    C  
ATOM   1576  O   ASN A 200       3.967  41.105  12.914  1.00 14.01      A    O  
ATOM   1577  CB  ASN A 200       4.590  43.839  12.246  1.00 14.14      A    C  
ATOM   1578  CG  ASN A 200       6.113  43.765  12.181  1.00 14.38      A    C  
ATOM   1579  ND2 ASN A 200       6.631  43.523  10.991  1.00 17.52      A    N  
ATOM   1580  OD1 ASN A 200       6.808  43.954  13.167  1.00 15.43      A    O  
ATOM   1581  N   TYR A 201       4.603  41.526  15.043  1.00 10.97      A    N  
ATOM   1582  CA  TYR A 201       4.724  40.148  15.481  1.00 11.32      A    C  
ATOM   1583  C   TYR A 201       3.843  39.987  16.722  1.00 10.86      A    C  
ATOM   1584  O   TYR A 201       3.636  40.940  17.471  1.00 10.65      A    O  
ATOM   1585  CB  TYR A 201       6.183  39.789  15.803  1.00 10.61      A    C  
ATOM   1586  CG  TYR A 201       7.147  40.013  14.671  1.00 11.71      A    C  
ATOM   1587  CD1 TYR A 201       7.332  39.063  13.677  1.00 12.66      A    C  
ATOM   1588  CD2 TYR A 201       7.859  41.195  14.577  1.00 12.03      A    C  
ATOM   1589  CE1 TYR A 201       8.222  39.281  12.641  1.00 13.47      A    C  
ATOM   1590  CE2 TYR A 201       8.730  41.422  13.549  1.00 12.44      A    C  
ATOM   1591  CZ  TYR A 201       8.914  40.471  12.586  1.00 13.35      A    C  
ATOM   1592  OH  TYR A 201       9.818  40.738  11.562  1.00 14.88      A    O  
ATOM   1593  N   LYS A 202       3.271  38.798  16.905  1.00 10.90      A    N  
ATOM   1594  CA  LYS A 202       2.373  38.545  18.021  1.00 11.34      A    C  
ATOM   1595  C   LYS A 202       3.172  37.993  19.199  1.00 11.81      A    C  
ATOM   1596  O   LYS A 202       3.172  36.803  19.496  1.00 11.48      A    O  
ATOM   1597  CB  LYS A 202       1.215  37.630  17.593  1.00 12.78      A    C  
ATOM   1598  CG  LYS A 202      -0.014  37.785  18.435  1.00 14.32      A    C  
ATOM   1599  CD  LYS A 202      -1.202  37.053  17.841  1.00 14.49      A    C  
ATOM   1600  CE  LYS A 202      -2.338  37.031  18.832  1.00 15.90      A    C  
ATOM   1601  NZ  LYS A 202      -2.712  38.391  19.289  1.00 17.59      A    N1+
ATOM   1602  N   LEU A 203       3.888  38.911  19.832  1.00 11.13      A    N  
ATOM   1603  CA  LEU A 203       4.814  38.617  20.923  1.00 10.39      A    C  
ATOM   1604  C   LEU A 203       4.194  39.101  22.228  1.00  9.94      A    C  
ATOM   1605  O   LEU A 203       3.603  40.201  22.288  1.00  9.23      A    O  
ATOM   1606  CB  LEU A 203       6.135  39.367  20.711  1.00 11.32      A    C  
ATOM   1607  CG  LEU A 203       6.820  39.245  19.359  1.00 11.24      A    C  
ATOM   1608  CD1 LEU A 203       8.178  39.912  19.431  1.00 12.17      A    C  
ATOM   1609  CD2 LEU A 203       6.946  37.796  18.897  1.00 11.19      A    C  
ATOM   1610  N   GLY A 204       4.312  38.307  23.283  1.00  9.56      A    N  
ATOM   1611  CA  GLY A 204       3.738  38.662  24.555  1.00  9.89      A    C  
ATOM   1612  C   GLY A 204       4.136  40.066  25.015  1.00  9.89      A    C  
ATOM   1613  O   GLY A 204       3.328  40.803  25.627  1.00  9.91      A    O  
ATOM   1614  N   GLY A 205       5.383  40.433  24.715  1.00  9.89      A    N  
ATOM   1615  CA  GLY A 205       5.922  41.743  25.068  1.00 10.22      A    C  
ATOM   1616  C   GLY A 205       5.158  42.951  24.568  1.00 10.12      A    C  
ATOM   1617  O   GLY A 205       5.262  44.047  25.133  1.00 10.56      A    O  
ATOM   1618  N   ASN A 206       4.410  42.789  23.488  1.00  9.28      A    N  
ATOM   1619  CA  ASN A 206       3.621  43.898  22.970  1.00  9.34      A    C  
ATOM   1620  C   ASN A 206       2.392  44.188  23.825  1.00  9.46      A    C  
ATOM   1621  O   ASN A 206       1.810  45.284  23.734  1.00 10.33      A    O  
ATOM   1622  CB  ASN A 206       3.187  43.591  21.535  1.00  9.08      A    C  
ATOM   1623  CG  ASN A 206       4.338  43.564  20.581  1.00 10.29      A    C  
ATOM   1624  ND2 ASN A 206       4.162  42.827  19.474  1.00 10.80      A    N  
ATOM   1625  OD1 ASN A 206       5.384  44.205  20.817  1.00  9.86      A    O  
ATOM   1626  N   TYR A 207       2.008  43.235  24.670  1.00  9.71      A    N  
ATOM   1627  CA  TYR A 207       0.705  43.306  25.362  1.00 10.07      A    C  
ATOM   1628  C   TYR A 207       0.796  43.785  26.817  1.00 10.60      A    C  
ATOM   1629  O   TYR A 207      -0.043  44.595  27.282  1.00 10.65      A    O  
ATOM   1630  CB  TYR A 207      -0.048  41.962  25.221  1.00 10.24      A    C  
ATOM   1631  CG  TYR A 207      -0.341  41.666  23.758  1.00 10.50      A    C  
ATOM   1632  CD1 TYR A 207       0.619  41.072  22.952  1.00 10.51      A    C  
ATOM   1633  CD2 TYR A 207      -1.529  42.094  23.173  1.00 11.55      A    C  
ATOM   1634  CE1 TYR A 207       0.404  40.884  21.606  1.00 11.18      A    C  
ATOM   1635  CE2 TYR A 207      -1.773  41.877  21.829  1.00 12.67      A    C  
ATOM   1636  CZ  TYR A 207      -0.792  41.284  21.056  1.00 13.29      A    C  
ATOM   1637  OH  TYR A 207      -1.012  41.055  19.720  1.00 15.07      A    O  
ATOM   1638  N   GLY A 208       1.802  43.294  27.537  1.00 11.48      A    N  
ATOM   1639  CA  GLY A 208       1.968  43.710  28.938  1.00 12.34      A    C  
ATOM   1640  C   GLY A 208       1.853  45.211  29.179  1.00 11.23      A    C  
ATOM   1641  O   GLY A 208       1.134  45.632  30.084  1.00 13.01      A    O  
ATOM   1642  N   PRO A 209       2.567  46.027  28.397  1.00 11.87      A    N  
ATOM   1643  CA  PRO A 209       2.536  47.482  28.620  1.00 12.67      A    C  
ATOM   1644  C   PRO A 209       1.182  48.131  28.346  1.00 12.09      A    C  
ATOM   1645  O   PRO A 209       0.972  49.285  28.748  1.00 12.27      A    O  
ATOM   1646  CB  PRO A 209       3.596  48.014  27.658  1.00 13.29      A    C  
ATOM   1647  CG  PRO A 209       4.506  46.859  27.439  1.00 13.27      A    C  
ATOM   1648  CD  PRO A 209       3.617  45.660  27.434  1.00 12.81      A    C  
ATOM   1649  N   THR A 210       0.261  47.416  27.698  1.00 11.43      A    N  
ATOM   1650  CA  THR A 210      -1.041  48.004  27.405  1.00 11.47      A    C  
ATOM   1651  C   THR A 210      -2.019  47.937  28.567  1.00 11.52      A    C  
ATOM   1652  O   THR A 210      -3.051  48.600  28.515  1.00 11.42      A    O  
ATOM   1653  CB  THR A 210      -1.732  47.331  26.200  1.00 11.66      A    C  
ATOM   1654  CG2 THR A 210      -0.812  47.293  25.025  1.00 12.17      A    C  
ATOM   1655  OG1 THR A 210      -2.170  46.012  26.551  1.00 11.35      A    O  
ATOM   1656  N   VAL A 211      -1.712  47.133  29.579  1.00 12.50      A    N  
ATOM   1657  CA  VAL A 211      -2.634  46.923  30.697  1.00 12.71      A    C  
ATOM   1658  C   VAL A 211      -2.916  48.239  31.407  1.00 12.16      A    C  
ATOM   1659  O   VAL A 211      -4.073  48.584  31.628  1.00 11.93      A    O  
ATOM   1660  CB  VAL A 211      -2.143  45.856  31.690  1.00 13.52      A    C  
ATOM   1661  CG1 VAL A 211      -3.092  45.774  32.890  1.00 13.66      A    C  
ATOM   1662  CG2 VAL A 211      -2.014  44.487  31.019  1.00 14.20      A    C  
ATOM   1663  N   LEU A 212      -1.867  48.984  31.745  1.00 12.69      A    N  
ATOM   1664  CA  LEU A 212      -2.036  50.280  32.411  1.00 13.31      A    C  
ATOM   1665  C   LEU A 212      -2.775  51.301  31.545  1.00 14.41      A    C  
ATOM   1666  O   LEU A 212      -3.550  52.122  32.055  1.00 15.12      A    O  
ATOM   1667  CB  LEU A 212      -0.671  50.842  32.802  1.00 14.51      A    C  
ATOM   1668  CG  LEU A 212      -0.631  52.131  33.619  1.00 16.69      A    C  
ATOM   1669  CD1 LEU A 212      -1.240  51.881  34.988  1.00 18.35      A    C  
ATOM   1670  CD2 LEU A 212       0.805  52.570  33.785  1.00 18.23      A    C  
ATOM   1671  N   VAL A 213      -2.549  51.235  30.238  1.00 13.87      A    N  
ATOM   1672  CA  VAL A 213      -3.137  52.186  29.310  1.00 13.26      A    C  
ATOM   1673  C   VAL A 213      -4.634  51.931  29.211  1.00 14.23      A    C  
ATOM   1674  O   VAL A 213      -5.434  52.878  29.202  1.00 14.99      A    O  
ATOM   1675  CB  VAL A 213      -2.468  52.122  27.908  1.00 13.24      A    C  
ATOM   1676  CG1 VAL A 213      -3.129  53.131  26.983  1.00 12.96      A    C  
ATOM   1677  CG2 VAL A 213      -0.984  52.444  28.017  1.00 14.43      A    C  
ATOM   1678  N   GLN A 214      -5.008  50.661  29.126  1.00 14.21      A    N  
ATOM   1679  CA  GLN A 214      -6.420  50.281  29.103  1.00 15.80      A    C  
ATOM   1680  C   GLN A 214      -7.113  50.754  30.394  1.00 16.13      A    C  
ATOM   1681  O   GLN A 214      -8.234  51.263  30.349  1.00 16.32      A    O  
ATOM   1682  CB  GLN A 214      -6.563  48.777  28.900  1.00 16.52      A    C  
ATOM   1683  CG  GLN A 214      -7.982  48.232  28.969  1.00 18.03      A    C  
ATOM   1684  CD  GLN A 214      -8.962  48.879  28.006  1.00 20.44      A    C  
ATOM   1685  NE2 GLN A 214     -10.242  48.680  28.277  1.00 22.48      A    N  
ATOM   1686  OE1 GLN A 214      -8.589  49.540  27.032  1.00 19.94      A    O  
ATOM   1687  N   GLN A 215      -6.431  50.641  31.531  1.00 16.96      A    N  
ATOM   1688  CA  GLN A 215      -6.994  51.164  32.783  1.00 17.74      A    C  
ATOM   1689  C   GLN A 215      -7.271  52.644  32.654  1.00 18.34      A    C  
ATOM   1690  O   GLN A 215      -8.318  53.130  33.109  1.00 19.49      A    O  
ATOM   1691  CB  GLN A 215      -6.059  50.910  33.952  1.00 20.20      A    C  
ATOM   1692  CG  GLN A 215      -6.018  49.466  34.359  1.00 21.57      A    C  
ATOM   1693  CD  GLN A 215      -5.205  49.256  35.621  1.00 24.07      A    C  
ATOM   1694  NE2 GLN A 215      -5.232  48.039  36.140  1.00 25.81      A    N  
ATOM   1695  OE1 GLN A 215      -4.556  50.189  36.124  1.00 26.14      A    O  
ATOM   1696  N   GLU A 216      -6.347  53.360  32.033  1.00 18.88      A    N  
ATOM   1697  CA  GLU A 216      -6.509  54.786  31.792  1.00 22.10      A    C  
ATOM   1698  C   GLU A 216      -7.691  55.081  30.855  1.00 22.11      A    C  
ATOM   1699  O   GLU A 216      -8.415  56.057  31.052  1.00 22.71      A    O  
ATOM   1700  CB  GLU A 216      -5.228  55.371  31.221  1.00 24.62      A    C  
ATOM   1701  CG  GLU A 216      -5.087  56.854  31.427  1.00 30.79      A    C  
ATOM   1702  CD  GLU A 216      -4.871  57.255  32.882  1.00 33.24      A    C  
ATOM   1703  OE1 GLU A 216      -4.581  56.389  33.746  1.00 38.55      A    O  
ATOM   1704  OE2 GLU A 216      -4.983  58.462  33.148  1.00 37.79      A    O1-
ATOM   1705  N   ALA A 217      -7.899  54.240  29.844  1.00 20.81      A    N  
ATOM   1706  CA  ALA A 217      -9.050  54.414  28.948  1.00 19.52      A    C  
ATOM   1707  C   ALA A 217     -10.355  54.309  29.751  1.00 21.08      A    C  
ATOM   1708  O   ALA A 217     -11.245  55.158  29.592  1.00 21.78      A    O  
ATOM   1709  CB  ALA A 217      -9.023  53.397  27.814  1.00 18.89      A    C  
ATOM   1710  N   LEU A 218     -10.470  53.279  30.588  1.00 21.16      A    N  
ATOM   1711  CA  LEU A 218     -11.649  53.129  31.461  1.00 24.86      A    C  
ATOM   1712  C   LEU A 218     -11.806  54.323  32.399  1.00 25.35      A    C  
ATOM   1713  O   LEU A 218     -12.903  54.857  32.555  1.00 25.96      A    O  
ATOM   1714  CB  LEU A 218     -11.585  51.848  32.293  1.00 26.04      A    C  
ATOM   1715  CG  LEU A 218     -11.633  50.517  31.545  1.00 28.14      A    C  
ATOM   1716  CD1 LEU A 218     -11.378  49.381  32.516  1.00 29.95      A    C  
ATOM   1717  CD2 LEU A 218     -12.947  50.301  30.819  1.00 30.06      A    C  
ATOM   1718  N   LYS A 219     -10.711  54.765  33.007  1.00 26.45      A    N  
ATOM   1719  CA  LYS A 219     -10.773  55.918  33.921  1.00 28.34      A    C  
ATOM   1720  C   LYS A 219     -11.279  57.184  33.229  1.00 26.57      A    C  
ATOM   1721  O   LYS A 219     -11.892  58.049  33.862  1.00 27.31      A    O  
ATOM   1722  CB  LYS A 219      -9.409  56.185  34.554  1.00 31.12      A    C  
ATOM   1723  CG  LYS A 219      -9.041  55.176  35.621  1.00 35.99      A    C  
ATOM   1724  CD  LYS A 219      -7.700  55.502  36.254  1.00 40.64      A    C  
ATOM   1725  CE  LYS A 219      -7.250  54.385  37.180  1.00 43.12      A    C  
ATOM   1726  NZ  LYS A 219      -5.915  54.668  37.777  1.00 45.28      A    N1+
ATOM   1727  N   ARG A 220     -11.044  57.290  31.924  1.00 24.94      A    N  
ATOM   1728  CA  ARG A 220     -11.507  58.445  31.171  1.00 24.10      A    C  
ATOM   1729  C   ARG A 220     -12.847  58.178  30.489  1.00 22.02      A    C  
ATOM   1730  O   ARG A 220     -13.263  58.951  29.626  1.00 23.49      A    O  
ATOM   1731  CB  ARG A 220     -10.474  58.875  30.143  1.00 26.25      A    C  
ATOM   1732  CG  ARG A 220      -9.147  59.305  30.739  1.00 27.30      A    C  
ATOM   1733  CD  ARG A 220      -8.497  60.305  29.811  1.00 31.42      A    C  
ATOM   1734  NE  ARG A 220      -7.074  60.084  29.660  1.00 33.26      A    N  
ATOM   1735  CZ  ARG A 220      -6.333  60.636  28.696  1.00 31.25      A    C  
ATOM   1736  NH1 ARG A 220      -6.860  61.481  27.810  1.00 34.98      A    N1+
ATOM   1737  NH2 ARG A 220      -5.054  60.355  28.635  1.00 31.54      A    N  
ATOM   1738  N   GLY A 221     -13.493  57.084  30.875  1.00 22.07      A    N  
ATOM   1739  CA  GLY A 221     -14.821  56.736  30.391  1.00 23.69      A    C  
ATOM   1740  C   GLY A 221     -14.895  56.080  29.024  1.00 23.66      A    C  
ATOM   1741  O   GLY A 221     -15.974  55.990  28.439  1.00 23.35      A    O  
ATOM   1742  N   CYS A 222     -13.766  55.574  28.528  1.00 21.30      A    N  
ATOM   1743  CA  CYS A 222     -13.749  54.882  27.240  1.00 19.43      A    C  
ATOM   1744  C   CYS A 222     -13.587  53.376  27.420  1.00 20.49      A    C  
ATOM   1745  O   CYS A 222     -13.137  52.902  28.469  1.00 22.12      A    O  
ATOM   1746  CB  CYS A 222     -12.651  55.458  26.345  1.00 17.82      A    C  
ATOM   1747  SG  CYS A 222     -12.809  57.203  25.958  1.00 19.44      A    S  
ATOM   1748  N   GLU A 223     -13.952  52.603  26.402  1.00 18.31      A    N  
ATOM   1749  CA  GLU A 223     -13.911  51.145  26.519  1.00 17.66      A    C  
ATOM   1750  C   GLU A 223     -12.638  50.504  26.010  1.00 17.16      A    C  
ATOM   1751  O   GLU A 223     -12.233  49.450  26.496  1.00 18.02      A    O  
ATOM   1752  CB  GLU A 223     -15.092  50.555  25.802  1.00 19.52      A    C  
ATOM   1753  CG  GLU A 223     -16.398  50.880  26.499  1.00 20.49      A    C  
ATOM   1754  CD  GLU A 223     -17.591  50.639  25.613  1.00 22.55      A    C  
ATOM   1755  OE1 GLU A 223     -17.727  51.365  24.612  1.00 21.87      A    O  
ATOM   1756  OE2 GLU A 223     -18.398  49.744  25.938  1.00 25.92      A    O1-
ATOM   1757  N   GLN A 224     -12.031  51.127  25.002  1.00 15.27      A    N  
ATOM   1758  CA  GLN A 224     -10.810  50.601  24.413  1.00 16.61      A    C  
ATOM   1759  C   GLN A 224      -9.884  51.729  24.011  1.00 13.97      A    C  
ATOM   1760  O   GLN A 224     -10.262  52.899  24.040  1.00 14.74      A    O  
ATOM   1761  CB  GLN A 224     -11.126  49.717  23.203  1.00 17.24      A    C  
ATOM   1762  CG  GLN A 224     -11.889  48.461  23.587  1.00 19.60      A    C  
ATOM   1763  CD  GLN A 224     -11.946  47.425  22.501  1.00 23.00      A    C  
ATOM   1764  NE2 GLN A 224     -13.051  46.670  22.469  1.00 22.55      A    N  
ATOM   1765  OE1 GLN A 224     -11.009  47.277  21.709  1.00 22.93      A    O  
ATOM   1766  N   VAL A 225      -8.671  51.351  23.624  1.00 13.56      A    N  
ATOM   1767  CA  VAL A 225      -7.621  52.297  23.256  1.00 13.67      A    C  
ATOM   1768  C   VAL A 225      -7.447  52.365  21.741  1.00 12.81      A    C  
ATOM   1769  O   VAL A 225      -7.281  51.336  21.102  1.00 14.54      A    O  
ATOM   1770  CB  VAL A 225      -6.260  51.873  23.861  1.00 13.39      A    C  
ATOM   1771  CG1 VAL A 225      -5.170  52.847  23.465  1.00 13.62      A    C  
ATOM   1772  CG2 VAL A 225      -6.335  51.749  25.377  1.00 13.41      A    C  
ATOM   1773  N   LEU A 226      -7.517  53.575  21.198  1.00 12.37      A    N  
ATOM   1774  CA  LEU A 226      -7.128  53.825  19.816  1.00 12.73      A    C  
ATOM   1775  C   LEU A 226      -5.649  54.217  19.871  1.00 12.56      A    C  
ATOM   1776  O   LEU A 226      -5.310  55.312  20.310  1.00 13.81      A    O  
ATOM   1777  CB  LEU A 226      -7.966  54.932  19.192  1.00 14.33      A    C  
ATOM   1778  CG  LEU A 226      -7.603  55.370  17.766  1.00 15.44      A    C  
ATOM   1779  CD1 LEU A 226      -7.460  54.202  16.816  1.00 16.01      A    C  
ATOM   1780  CD2 LEU A 226      -8.595  56.384  17.217  1.00 16.68      A    C  
ATOM   1781  N   TRP A 227      -4.784  53.335  19.384  1.00 12.69      A    N  
ATOM   1782  CA  TRP A 227      -3.345  53.586  19.398  1.00 12.61      A    C  
ATOM   1783  C   TRP A 227      -2.896  54.530  18.294  1.00 13.12      A    C  
ATOM   1784  O   TRP A 227      -3.006  54.206  17.110  1.00 12.67      A    O  
ATOM   1785  CB  TRP A 227      -2.595  52.260  19.266  1.00 13.17      A    C  
ATOM   1786  CG  TRP A 227      -2.916  51.335  20.361  1.00 14.15      A    C  
ATOM   1787  CD1 TRP A 227      -3.811  50.305  20.324  1.00 14.93      A    C  
ATOM   1788  CD2 TRP A 227      -2.371  51.351  21.672  1.00 14.21      A    C  
ATOM   1789  CE2 TRP A 227      -2.974  50.298  22.386  1.00 15.48      A    C  
ATOM   1790  CE3 TRP A 227      -1.424  52.153  22.318  1.00 15.05      A    C  
ATOM   1791  NE1 TRP A 227      -3.834  49.667  21.535  1.00 16.88      A    N  
ATOM   1792  CZ2 TRP A 227      -2.649  50.019  23.699  1.00 16.50      A    C  
ATOM   1793  CZ3 TRP A 227      -1.108  51.874  23.623  1.00 16.37      A    C  
ATOM   1794  CH2 TRP A 227      -1.725  50.802  24.300  1.00 15.68      A    C  
ATOM   1795  N   LEU A 228      -2.373  55.696  18.691  1.00 13.73      A    N  
ATOM   1796  CA  LEU A 228      -1.870  56.691  17.749  1.00 13.92      A    C  
ATOM   1797  C   LEU A 228      -0.360  56.595  17.621  1.00 13.86      A    C  
ATOM   1798  O   LEU A 228       0.306  56.164  18.551  1.00 14.92      A    O  
ATOM   1799  CB  LEU A 228      -2.259  58.103  18.213  1.00 13.55      A    C  
ATOM   1800  CG  LEU A 228      -3.752  58.396  18.352  1.00 13.57      A    C  
ATOM   1801  CD1 LEU A 228      -3.959  59.825  18.840  1.00 14.19      A    C  
ATOM   1802  CD2 LEU A 228      -4.495  58.161  17.047  1.00 14.23      A    C  
ATOM   1803  N   TYR A 229       0.156  56.980  16.454  1.00 14.83      A    N  
ATOM   1804  CA  TYR A 229       1.585  56.937  16.190  1.00 15.42      A    C  
ATOM   1805  C   TYR A 229       2.044  58.105  15.318  1.00 16.90      A    C  
ATOM   1806  O   TYR A 229       1.369  58.488  14.372  1.00 17.88      A    O  
ATOM   1807  CB  TYR A 229       1.912  55.624  15.465  1.00 14.66      A    C  
ATOM   1808  CG  TYR A 229       3.387  55.431  15.186  1.00 15.10      A    C  
ATOM   1809  CD1 TYR A 229       4.254  55.063  16.199  1.00 15.15      A    C  
ATOM   1810  CD2 TYR A 229       3.904  55.616  13.907  1.00 15.54      A    C  
ATOM   1811  CE1 TYR A 229       5.605  54.883  15.967  1.00 14.14      A    C  
ATOM   1812  CE2 TYR A 229       5.259  55.442  13.657  1.00 15.27      A    C  
ATOM   1813  CZ  TYR A 229       6.100  55.067  14.682  1.00 14.63      A    C  
ATOM   1814  OH  TYR A 229       7.449  54.895  14.467  1.00 15.32      A    O  
ATOM   1815  N   GLY A 230       3.198  58.655  15.654  1.00 22.09      A    N  
ATOM   1816  CA  GLY A 230       3.831  59.659  14.816  1.00 24.75      A    C  
ATOM   1817  C   GLY A 230       3.323  61.067  14.992  1.00 26.13      A    C  
ATOM   1818  O   GLY A 230       2.397  61.318  15.769  1.00 24.28      A    O  
ATOM   1819  N   PRO A 231       3.926  62.010  14.251  1.00 27.26      A    N  
ATOM   1820  CA  PRO A 231       3.554  63.419  14.386  1.00 27.57      A    C  
ATOM   1821  C   PRO A 231       2.210  63.765  13.766  1.00 26.96      A    C  
ATOM   1822  O   PRO A 231       1.584  64.734  14.197  1.00 32.28      A    O  
ATOM   1823  CB  PRO A 231       4.687  64.142  13.643  1.00 27.18      A    C  
ATOM   1824  CG  PRO A 231       5.080  63.178  12.569  1.00 27.86      A    C  
ATOM   1825  CD  PRO A 231       4.930  61.804  13.188  1.00 27.28      A    C  
ATOM   1826  N   ASP A 232       1.777  62.999  12.766  1.00 23.87      A    N  
ATOM   1827  CA  ASP A 232       0.492  63.215  12.133  1.00 22.61      A    C  
ATOM   1828  C   ASP A 232      -0.617  62.449  12.890  1.00 18.19      A    C  
ATOM   1829  O   ASP A 232      -1.721  62.377  12.417  1.00 21.30      A    O  
ATOM   1830  CB  ASP A 232       0.511  62.889  10.617  1.00 25.21      A    C  
ATOM   1831  CG  ASP A 232       1.235  61.587  10.274  1.00 28.39      A    C  
ATOM   1832  OD1 ASP A 232       1.957  61.033  11.139  1.00 29.27      A    O  
ATOM   1833  OD2 ASP A 232       1.108  61.139   9.101  1.00 31.96      A    O1-
ATOM   1834  N   HIS A 233      -0.305  61.932  14.075  1.00 19.00      A    N  
ATOM   1835  CA  HIS A 233      -1.277  61.178  14.898  1.00 18.11      A    C  
ATOM   1836  C   HIS A 233      -2.003  60.123  14.070  1.00 17.23      A    C  
ATOM   1837  O   HIS A 233      -3.216  60.175  13.872  1.00 16.59      A    O  
ATOM   1838  CB  HIS A 233      -2.288  62.114  15.587  1.00 19.32      A    C  
ATOM   1839  CG  HIS A 233      -1.670  62.984  16.634  1.00 21.58      A    C  
ATOM   1840  CD2 HIS A 233      -0.410  63.034  17.121  1.00 21.82      A    C  
ATOM   1841  ND1 HIS A 233      -2.366  63.988  17.269  1.00 22.12      A    N  
ATOM   1842  CE1 HIS A 233      -1.567  64.597  18.128  1.00 25.59      A    C  
ATOM   1843  NE2 HIS A 233      -0.371  64.045  18.048  1.00 23.14      A    N  
ATOM   1844  N   GLN A 234      -1.225  59.169  13.560  1.00 17.03      A    N  
ATOM   1845  CA  GLN A 234      -1.789  58.126  12.720  1.00 16.12      A    C  
ATOM   1846  C   GLN A 234      -2.586  57.148  13.568  1.00 14.68      A    C  
ATOM   1847  O   GLN A 234      -2.148  56.797  14.665  1.00 14.65      A    O  
ATOM   1848  CB  GLN A 234      -0.691  57.334  12.009  1.00 18.57      A    C  
ATOM   1849  CG  GLN A 234       0.204  58.179  11.122  1.00 20.78      A    C  
ATOM   1850  CD  GLN A 234       1.448  57.430  10.689  1.00 23.71      A    C  
ATOM   1851  NE2 GLN A 234       2.521  58.163  10.463  1.00 24.57      A    N  
ATOM   1852  OE1 GLN A 234       1.443  56.203  10.568  1.00 23.92      A    O  
ATOM   1853  N   LEU A 235      -3.749  56.760  13.071  1.00 14.21      A    N  
ATOM   1854  CA  LEU A 235      -4.580  55.737  13.728  1.00 14.23      A    C  
ATOM   1855  C   LEU A 235      -4.053  54.376  13.314  1.00 14.87      A    C  
ATOM   1856  O   LEU A 235      -4.206  54.002  12.138  1.00 17.79      A    O  
ATOM   1857  CB  LEU A 235      -6.033  55.835  13.297  1.00 14.97      A    C  
ATOM   1858  CG  LEU A 235      -6.879  57.031  13.711  1.00 15.84      A    C  
ATOM   1859  CD1 LEU A 235      -6.424  58.325  13.037  1.00 16.23      A    C  
ATOM   1860  CD2 LEU A 235      -8.328  56.733  13.371  1.00 17.84      A    C  
ATOM   1861  N   THR A 236      -3.493  53.614  14.251  1.00 13.96      A    N  
ATOM   1862  CA  THR A 236      -2.846  52.352  13.897  1.00 13.64      A    C  
ATOM   1863  C   THR A 236      -3.727  51.141  14.127  1.00 15.40      A    C  
ATOM   1864  O   THR A 236      -4.019  50.409  13.196  1.00 14.50      A    O  
ATOM   1865  CB  THR A 236      -1.501  52.153  14.612  1.00 13.64      A    C  
ATOM   1866  CG2 THR A 236      -0.542  53.322  14.317  1.00 14.07      A    C  
ATOM   1867  OG1 THR A 236      -1.677  52.042  16.032  1.00 12.70      A    O  
ATOM   1868  N  AGLU A 237      -4.116  50.929  15.381  0.54 15.77      A    N  
ATOM   1869  N  BGLU A 237      -4.119  50.952  15.382  0.46 15.61      A    N  
ATOM   1870  CA AGLU A 237      -4.928  49.788  15.799  0.54 16.84      A    C  
ATOM   1871  CA BGLU A 237      -4.948  49.837  15.802  0.46 16.48      A    C  
ATOM   1872  C  AGLU A 237      -5.785  50.181  16.987  0.54 17.77      A    C  
ATOM   1873  C  BGLU A 237      -5.925  50.289  16.870  0.46 17.33      A    C  
ATOM   1874  O  AGLU A 237      -5.509  51.188  17.650  0.54 18.52      A    O  
ATOM   1875  O  BGLU A 237      -5.907  51.452  17.308  0.46 16.22      A    O  
ATOM   1876  CB AGLU A 237      -4.026  48.627  16.188  0.54 18.04      A    C  
ATOM   1877  CB BGLU A 237      -4.080  48.722  16.368  0.46 17.58      A    C  
ATOM   1878  CG AGLU A 237      -3.535  47.801  15.023  0.54 18.74      A    C  
ATOM   1879  CG BGLU A 237      -3.089  48.146  15.377  0.46 18.00      A    C  
ATOM   1880  CD AGLU A 237      -2.276  47.032  15.379  0.54 19.24      A    C  
ATOM   1881  CD BGLU A 237      -2.873  46.661  15.564  0.46 18.13      A    C  
ATOM   1882  OE1AGLU A 237      -1.261  47.678  15.724  0.54 21.52      A    O  
ATOM   1883  OE1BGLU A 237      -3.675  46.056  16.295  0.46 18.75      A    O  
ATOM   1884  OE2AGLU A 237      -2.302  45.794  15.312  0.54 16.64      A    O1-
ATOM   1885  OE2BGLU A 237      -1.937  46.106  14.958  0.46 16.99      A    O1-
ATOM   1886  N   VAL A 238      -6.814  49.386  17.260  1.00 16.92      A    N  
ATOM   1887  CA  VAL A 238      -7.780  49.683  18.336  1.00 18.24      A    C  
ATOM   1888  C   VAL A 238      -7.763  48.493  19.251  1.00 17.78      A    C  
ATOM   1889  O   VAL A 238      -8.173  47.415  18.841  1.00 17.71      A    O  
ATOM   1890  CB  VAL A 238      -9.224  49.851  17.818  1.00 18.04      A    C  
ATOM   1891  CG1 VAL A 238     -10.214  49.930  18.978  1.00 19.41      A    C  
ATOM   1892  CG2 VAL A 238      -9.366  51.075  16.953  1.00 21.60      A    C  
ATOM   1893  N   GLY A 239      -7.249  48.663  20.475  1.00 18.03      A    N  
ATOM   1894  CA  GLY A 239      -7.158  47.567  21.422  1.00 18.20      A    C  
ATOM   1895  C   GLY A 239      -6.279  46.479  20.855  1.00 18.66      A    C  
ATOM   1896  O   GLY A 239      -5.100  46.737  20.634  1.00 19.42      A    O  
ATOM   1897  N   THR A 240      -6.860  45.285  20.634  1.00 16.52      A    N  
ATOM   1898  CA  THR A 240      -6.243  44.168  19.917  1.00 17.91      A    C  
ATOM   1899  C   THR A 240      -7.043  43.854  18.630  1.00 16.97      A    C  
ATOM   1900  O   THR A 240      -7.405  42.711  18.365  1.00 20.53      A    O  
ATOM   1901  CB  THR A 240      -6.177  42.873  20.762  1.00 19.40      A    C  
ATOM   1902  CG2 THR A 240      -5.348  43.089  22.030  1.00 20.71      A    C  
ATOM   1903  OG1 THR A 240      -7.497  42.451  21.122  1.00 20.06      A    O  
ATOM   1904  N   MET A 241      -7.327  44.909  17.871  1.00 13.77      A    N  
ATOM   1905  CA  MET A 241      -8.052  44.829  16.615  1.00 12.29      A    C  
ATOM   1906  C   MET A 241      -7.394  45.763  15.611  1.00 11.33      A    C  
ATOM   1907  O   MET A 241      -6.819  46.780  16.003  1.00 11.76      A    O  
ATOM   1908  CB  MET A 241      -9.495  45.297  16.798  1.00 13.48      A    C  
ATOM   1909  CG  MET A 241     -10.349  44.417  17.691  1.00 13.83      A    C  
ATOM   1910  SD  MET A 241     -12.068  44.970  17.665  1.00 15.44      A    S  
ATOM   1911  CE  MET A 241     -11.930  46.434  18.657  1.00 16.31      A    C  
ATOM   1912  N   ASN A 242      -7.498  45.430  14.326  1.00 10.95      A    N  
ATOM   1913  CA  ASN A 242      -7.092  46.364  13.277  1.00  9.91      A    C  
ATOM   1914  C   ASN A 242      -8.212  47.363  13.092  1.00 10.68      A    C  
ATOM   1915  O   ASN A 242      -9.351  47.082  13.473  1.00  9.66      A    O  
ATOM   1916  CB  ASN A 242      -6.749  45.619  11.995  1.00  9.81      A    C  
ATOM   1917  CG  ASN A 242      -5.538  44.751  12.176  1.00  9.63      A    C  
ATOM   1918  ND2 ASN A 242      -4.394  45.391  12.367  1.00 10.03      A    N  
ATOM   1919  OD1 ASN A 242      -5.637  43.520  12.228  1.00  9.56      A    O  
ATOM   1920  N  AILE A 243      -7.896  48.526  12.525  0.56 10.24      A    N  
ATOM   1921  N  BILE A 243      -7.897  48.535  12.537  0.44 10.54      A    N  
ATOM   1922  CA AILE A 243      -8.899  49.576  12.351  0.56 11.21      A    C  
ATOM   1923  CA BILE A 243      -8.901  49.595  12.365  0.44 11.53      A    C  
ATOM   1924  C  AILE A 243      -9.204  49.811  10.875  0.56 11.22      A    C  
ATOM   1925  C  BILE A 243      -9.202  49.834  10.885  0.44 11.40      A    C  
ATOM   1926  O  AILE A 243      -8.293  49.799  10.038  0.56 11.63      A    O  
ATOM   1927  O  BILE A 243      -8.287  49.847  10.054  0.44 11.72      A    O  
ATOM   1928  CB AILE A 243      -8.472  50.884  13.048  0.56 11.38      A    C  
ATOM   1929  CB BILE A 243      -8.477  50.908  13.079  0.44 11.93      A    C  
ATOM   1930  CG1AILE A 243      -9.655  51.852  13.159  0.56 11.91      A    C  
ATOM   1931  CG1BILE A 243      -9.633  51.923  13.146  0.44 12.67      A    C  
ATOM   1932  CG2AILE A 243      -7.276  51.537  12.356  0.56 11.57      A    C  
ATOM   1933  CG2BILE A 243      -7.244  51.536  12.434  0.44 11.99      A    C  
ATOM   1934  CD1AILE A 243      -9.296  53.128  13.871  0.56 12.05      A    C  
ATOM   1935  CD1BILE A 243     -10.783  51.509  14.041  0.44 13.19      A    C  
ATOM   1936  N   PHE A 244     -10.488  50.011  10.584  1.00 11.11      A    N  
ATOM   1937  CA  PHE A 244     -10.992  50.279   9.236  1.00 10.68      A    C  
ATOM   1938  C   PHE A 244     -11.860  51.517   9.295  1.00 11.41      A    C  
ATOM   1939  O   PHE A 244     -12.599  51.741  10.260  1.00 11.22      A    O  
ATOM   1940  CB  PHE A 244     -11.846  49.127   8.716  1.00 10.17      A    C  
ATOM   1941  CG  PHE A 244     -11.061  47.941   8.265  1.00 10.05      A    C  
ATOM   1942  CD1 PHE A 244     -10.545  47.033   9.182  1.00 10.21      A    C  
ATOM   1943  CD2 PHE A 244     -10.844  47.717   6.909  1.00 10.24      A    C  
ATOM   1944  CE1 PHE A 244      -9.822  45.932   8.758  1.00 10.30      A    C  
ATOM   1945  CE2 PHE A 244     -10.132  46.617   6.489  1.00 10.32      A    C  
ATOM   1946  CZ  PHE A 244      -9.600  45.731   7.416  1.00 11.23      A    C  
ATOM   1947  N   VAL A 245     -11.802  52.296   8.228  1.00 11.78      A    N  
ATOM   1948  CA  VAL A 245     -12.685  53.428   8.061  1.00 11.73      A    C  
ATOM   1949  C   VAL A 245     -13.350  53.332   6.680  1.00 13.11      A    C  
ATOM   1950  O   VAL A 245     -12.678  53.141   5.672  1.00 12.13      A    O  
ATOM   1951  CB  VAL A 245     -11.920  54.760   8.184  1.00 12.34      A    C  
ATOM   1952  CG1 VAL A 245     -12.845  55.930   7.882  1.00 13.24      A    C  
ATOM   1953  CG2 VAL A 245     -11.313  54.911   9.571  1.00 12.13      A    C  
ATOM   1954  N   TYR A 246     -14.664  53.497   6.662  1.00 12.96      A    N  
ATOM   1955  CA  TYR A 246     -15.459  53.484   5.430  1.00 14.14      A    C  
ATOM   1956  C   TYR A 246     -15.983  54.903   5.275  1.00 15.30      A    C  
ATOM   1957  O   TYR A 246     -16.731  55.394   6.117  1.00 15.74      A    O  
ATOM   1958  CB  TYR A 246     -16.589  52.470   5.555  1.00 15.01      A    C  
ATOM   1959  CG  TYR A 246     -17.441  52.233   4.328  1.00 15.36      A    C  
ATOM   1960  CD1 TYR A 246     -16.873  52.068   3.061  1.00 15.81      A    C  
ATOM   1961  CD2 TYR A 246     -18.818  52.057   4.449  1.00 16.27      A    C  
ATOM   1962  CE1 TYR A 246     -17.662  51.793   1.954  1.00 16.79      A    C  
ATOM   1963  CE2 TYR A 246     -19.608  51.786   3.340  1.00 16.71      A    C  
ATOM   1964  CZ  TYR A 246     -19.022  51.661   2.098  1.00 18.51      A    C  
ATOM   1965  OH  TYR A 246     -19.827  51.396   1.004  1.00 19.83      A    O  
ATOM   1966  N   TRP A 247     -15.517  55.596   4.238  1.00 13.92      A    N  
ATOM   1967  CA  TRP A 247     -15.845  57.008   4.053  1.00 14.59      A    C  
ATOM   1968  C   TRP A 247     -15.726  57.395   2.592  1.00 16.23      A    C  
ATOM   1969  O   TRP A 247     -15.307  56.604   1.750  1.00 15.98      A    O  
ATOM   1970  CB  TRP A 247     -14.900  57.908   4.861  1.00 14.49      A    C  
ATOM   1971  CG  TRP A 247     -13.393  57.732   4.575  1.00 13.42      A    C  
ATOM   1972  CD1 TRP A 247     -12.801  56.998   3.582  1.00 13.27      A    C  
ATOM   1973  CD2 TRP A 247     -12.327  58.370   5.276  1.00 13.40      A    C  
ATOM   1974  CE2 TRP A 247     -11.111  57.951   4.678  1.00 13.29      A    C  
ATOM   1975  CE3 TRP A 247     -12.270  59.255   6.362  1.00 13.77      A    C  
ATOM   1976  NE1 TRP A 247     -11.433  57.110   3.655  1.00 14.79      A    N  
ATOM   1977  CZ2 TRP A 247      -9.871  58.386   5.139  1.00 13.45      A    C  
ATOM   1978  CZ3 TRP A 247     -11.036  59.675   6.817  1.00 14.14      A    C  
ATOM   1979  CH2 TRP A 247      -9.854  59.236   6.214  1.00 15.02      A    C  
ATOM   1980  N   THR A 248     -16.141  58.612   2.299  1.00 17.30      A    N  
ATOM   1981  CA  THR A 248     -15.838  59.208   1.008  1.00 18.87      A    C  
ATOM   1982  C   THR A 248     -14.593  60.017   1.257  1.00 17.72      A    C  
ATOM   1983  O   THR A 248     -14.589  60.939   2.063  1.00 20.39      A    O  
ATOM   1984  CB  THR A 248     -16.977  60.096   0.514  1.00 19.82      A    C  
ATOM   1985  CG2 THR A 248     -16.556  60.829  -0.748  1.00 20.33      A    C  
ATOM   1986  OG1 THR A 248     -18.103  59.262   0.231  1.00 19.88      A    O  
ATOM   1987  N   HIS A 249     -13.507  59.649   0.590  1.00 18.44      A    N  
ATOM   1988  CA  HIS A 249     -12.226  60.283   0.813  1.00 19.40      A    C  
ATOM   1989  C   HIS A 249     -12.211  61.702   0.223  1.00 21.81      A    C  
ATOM   1990  O   HIS A 249     -13.164  62.108  -0.459  1.00 21.46      A    O  
ATOM   1991  CB  HIS A 249     -11.128  59.365   0.262  1.00 20.46      A    C  
ATOM   1992  CG  HIS A 249      -9.731  59.825   0.530  1.00 19.27      A    C  
ATOM   1993  CD2 HIS A 249      -8.631  59.802  -0.258  1.00 18.83      A    C  
ATOM   1994  ND1 HIS A 249      -9.326  60.360   1.734  1.00 19.34      A    N  
ATOM   1995  CE1 HIS A 249      -8.044  60.665   1.670  1.00 20.77      A    C  
ATOM   1996  NE2 HIS A 249      -7.600  60.343   0.466  1.00 19.96      A    N  
ATOM   1997  N   GLU A 250     -11.153  62.446   0.516  1.00 23.06      A    N  
ATOM   1998  CA  GLU A 250     -11.011  63.843   0.099  1.00 25.36      A    C  
ATOM   1999  C   GLU A 250     -11.023  64.036  -1.419  1.00 27.48      A    C  
ATOM   2000  O   GLU A 250     -11.284  65.151  -1.892  1.00 29.25      A    O  
ATOM   2001  CB  GLU A 250      -9.729  64.434   0.689  1.00 25.94      A    C  
ATOM   2002  CG  GLU A 250      -9.760  64.546   2.210  1.00 27.36      A    C  
ATOM   2003  CD  GLU A 250      -8.415  64.873   2.829  1.00 28.17      A    C  
ATOM   2004  OE1 GLU A 250      -7.421  65.082   2.095  1.00 31.74      A    O  
ATOM   2005  OE2 GLU A 250      -8.347  64.922   4.069  1.00 28.08      A    O1-
ATOM   2006  N   ASP A 251     -10.736  62.972  -2.174  1.00 25.95      A    N  
ATOM   2007  CA  ASP A 251     -10.800  63.032  -3.639  1.00 26.70      A    C  
ATOM   2008  C   ASP A 251     -12.208  62.756  -4.180  1.00 25.99      A    C  
ATOM   2009  O   ASP A 251     -12.402  62.701  -5.392  1.00 28.51      A    O  
ATOM   2010  CB  ASP A 251      -9.765  62.105  -4.285  1.00 27.74      A    C  
ATOM   2011  CG  ASP A 251     -10.019  60.632  -4.013  1.00 26.63      A    C  
ATOM   2012  OD1 ASP A 251     -10.806  60.306  -3.094  1.00 26.65      A    O  
ATOM   2013  OD2 ASP A 251      -9.409  59.804  -4.722  1.00 25.71      A    O1-
ATOM   2014  N   GLY A 252     -13.181  62.558  -3.285  1.00 24.47      A    N  
ATOM   2015  CA  GLY A 252     -14.566  62.322  -3.676  1.00 23.38      A    C  
ATOM   2016  C   GLY A 252     -14.916  60.878  -3.963  1.00 23.33      A    C  
ATOM   2017  O   GLY A 252     -16.011  60.588  -4.416  1.00 24.22      A    O  
ATOM   2018  N   VAL A 253     -14.002  59.958  -3.661  1.00 21.64      A    N  
ATOM   2019  CA  VAL A 253     -14.220  58.551  -3.939  1.00 19.27      A    C  
ATOM   2020  C   VAL A 253     -14.576  57.766  -2.667  1.00 17.20      A    C  
ATOM   2021  O   VAL A 253     -13.878  57.902  -1.648  1.00 19.04      A    O  
ATOM   2022  CB  VAL A 253     -12.966  57.938  -4.593  1.00 19.80      A    C  
ATOM   2023  CG1 VAL A 253     -13.170  56.459  -4.880  1.00 18.69      A    C  
ATOM   2024  CG2 VAL A 253     -12.616  58.709  -5.867  1.00 21.70      A    C  
ATOM   2025  N   LEU A 254     -15.660  56.997  -2.742  1.00 18.31      A    N  
ATOM   2026  CA  LEU A 254     -16.110  56.113  -1.647  1.00 18.34      A    C  
ATOM   2027  C   LEU A 254     -15.055  55.032  -1.498  1.00 17.73      A    C  
ATOM   2028  O   LEU A 254     -14.707  54.358  -2.476  1.00 18.73      A    O  
ATOM   2029  CB  LEU A 254     -17.469  55.488  -1.960  1.00 19.29      A    C  
ATOM   2030  CG  LEU A 254     -18.064  54.568  -0.897  1.00 19.93      A    C  
ATOM   2031  CD1 LEU A 254     -18.292  55.318   0.411  1.00 20.64      A    C  
ATOM   2032  CD2 LEU A 254     -19.350  53.947  -1.385  1.00 21.82      A    C  
ATOM   2033  N   GLU A 255     -14.540  54.849  -0.281  1.00 17.29      A    N  
ATOM   2034  CA  GLU A 255     -13.501  53.834  -0.086  1.00 15.98      A    C  
ATOM   2035  C   GLU A 255     -13.488  53.259   1.311  1.00 15.32      A    C  
ATOM   2036  O   GLU A 255     -13.977  53.880   2.253  1.00 13.38      A    O  
ATOM   2037  CB  GLU A 255     -12.104  54.394  -0.375  1.00 18.48      A    C  
ATOM   2038  CG  GLU A 255     -11.618  55.445   0.586  1.00 19.19      A    C  
ATOM   2039  CD  GLU A 255     -10.121  55.767   0.526  1.00 18.98      A    C  
ATOM   2040  OE1 GLU A 255      -9.412  55.644  -0.517  1.00 17.62      A    O  
ATOM   2041  OE2 GLU A 255      -9.650  56.236   1.560  1.00 17.53      A    O1-
ATOM   2042  N   LEU A 256     -12.908  52.068   1.403  1.00 14.91      A    N  
ATOM   2043  CA  LEU A 256     -12.618  51.409   2.662  1.00 14.54      A    C  
ATOM   2044  C   LEU A 256     -11.106  51.499   2.780  1.00 13.99      A    C  
ATOM   2045  O   LEU A 256     -10.390  51.078   1.865  1.00 13.14      A    O  
ATOM   2046  CB  LEU A 256     -13.072  49.951   2.622  1.00 13.58      A    C  
ATOM   2047  CG  LEU A 256     -12.770  49.117   3.881  1.00 13.22      A    C  
ATOM   2048  CD1 LEU A 256     -13.476  49.733   5.091  1.00 12.89      A    C  
ATOM   2049  CD2 LEU A 256     -13.174  47.667   3.696  1.00 14.59      A    C  
ATOM   2050  N   VAL A 257     -10.629  52.054   3.878  1.00 12.86      A    N  
ATOM   2051  CA  VAL A 257      -9.197  52.217   4.127  1.00 12.38      A    C  
ATOM   2052  C   VAL A 257      -8.802  51.567   5.455  1.00 12.82      A    C  
ATOM   2053  O   VAL A 257      -9.557  51.590   6.425  1.00 11.91      A    O  
ATOM   2054  CB  VAL A 257      -8.769  53.707   4.095  1.00 12.84      A    C  
ATOM   2055  CG1 VAL A 257      -9.591  54.561   5.049  1.00 12.65      A    C  
ATOM   2056  CG2 VAL A 257      -7.280  53.847   4.388  1.00 12.98      A    C  
ATOM   2057  N   THR A 258      -7.615  50.969   5.477  1.00 11.71      A    N  
ATOM   2058  CA  THR A 258      -7.045  50.421   6.715  1.00 11.26      A    C  
ATOM   2059  C   THR A 258      -5.548  50.705   6.657  1.00 11.06      A    C  
ATOM   2060  O   THR A 258      -4.995  50.751   5.572  1.00 10.99      A    O  
ATOM   2061  CB  THR A 258      -7.329  48.909   6.878  1.00 10.76      A    C  
ATOM   2062  CG2 THR A 258      -6.505  48.042   5.910  1.00 11.03      A    C  
ATOM   2063  OG1 THR A 258      -7.030  48.516   8.229  1.00 11.53      A    O  
ATOM   2064  N   PRO A 259      -4.898  50.946   7.798  1.00 11.14      A    N  
ATOM   2065  CA  PRO A 259      -3.461  51.244   7.715  1.00 11.14      A    C  
ATOM   2066  C   PRO A 259      -2.611  50.120   7.115  1.00 11.28      A    C  
ATOM   2067  O   PRO A 259      -2.898  48.953   7.297  1.00 12.08      A    O  
ATOM   2068  CB  PRO A 259      -3.091  51.499   9.177  1.00 11.05      A    C  
ATOM   2069  CG  PRO A 259      -4.357  52.034   9.776  1.00 11.59      A    C  
ATOM   2070  CD  PRO A 259      -5.433  51.199   9.152  1.00 11.53      A    C  
ATOM   2071  N   PRO A 260      -1.554  50.477   6.371  1.00 12.42      A    N  
ATOM   2072  CA  PRO A 260      -0.716  49.483   5.732  1.00 12.24      A    C  
ATOM   2073  C   PRO A 260       0.236  48.766   6.693  1.00 12.56      A    C  
ATOM   2074  O   PRO A 260       0.499  49.247   7.800  1.00 12.92      A    O  
ATOM   2075  CB  PRO A 260       0.091  50.321   4.738  1.00 12.46      A    C  
ATOM   2076  CG  PRO A 260       0.266  51.615   5.437  1.00 12.84      A    C  
ATOM   2077  CD  PRO A 260      -1.012  51.841   6.208  1.00 12.27      A    C  
ATOM   2078  N   LEU A 261       0.729  47.619   6.240  1.00 13.75      A    N  
ATOM   2079  CA  LEU A 261       1.658  46.799   7.014  1.00 14.26      A    C  
ATOM   2080  C   LEU A 261       3.073  47.341   6.868  1.00 15.74      A    C  
ATOM   2081  O   LEU A 261       3.912  46.772   6.146  1.00 16.72      A    O  
ATOM   2082  CB  LEU A 261       1.564  45.328   6.574  1.00 14.28      A    C  
ATOM   2083  CG  LEU A 261       0.179  44.671   6.625  1.00 14.57      A    C  
ATOM   2084  CD1 LEU A 261       0.264  43.226   6.188  1.00 15.15      A    C  
ATOM   2085  CD2 LEU A 261      -0.414  44.780   8.032  1.00 14.20      A    C  
ATOM   2086  N   ASN A 262       3.334  48.452   7.552  1.00 15.96      A    N  
ATOM   2087  CA  ASN A 262       4.637  49.119   7.505  1.00 18.21      A    C  
ATOM   2088  C   ASN A 262       5.472  48.923   8.771  1.00 18.25      A    C  
ATOM   2089  O   ASN A 262       6.480  49.628   8.989  1.00 19.67      A    O  
ATOM   2090  CB  ASN A 262       4.457  50.599   7.199  1.00 22.20      A    C  
ATOM   2091  CG  ASN A 262       3.630  51.319   8.239  1.00 25.62      A    C  
ATOM   2092  ND2 ASN A 262       3.140  52.504   7.866  1.00 32.17      A    N  
ATOM   2093  OD1 ASN A 262       3.411  50.822   9.360  1.00 25.57      A    O  
ATOM   2094  N   GLY A 263       5.076  47.942   9.578  1.00 16.82      A    N  
ATOM   2095  CA  GLY A 263       5.819  47.541  10.757  1.00 16.67      A    C  
ATOM   2096  C   GLY A 263       5.172  47.786  12.117  1.00 16.08      A    C  
ATOM   2097  O   GLY A 263       5.513  47.115  13.086  1.00 17.16      A    O  
ATOM   2098  N  AVAL A 264       4.263  48.769  12.199  0.65 14.83      A    N  
ATOM   2099  N  BVAL A 264       4.249  48.728  12.163  0.35 15.74      A    N  
ATOM   2100  CA AVAL A 264       3.563  49.151  13.469  0.65 14.85      A    C  
ATOM   2101  CA BVAL A 264       3.636  49.129  13.409  0.35 15.95      A    C  
ATOM   2102  C  AVAL A 264       2.150  48.560  13.577  0.65 15.31      A    C  
ATOM   2103  C  BVAL A 264       2.383  48.294  13.697  0.35 15.78      A    C  
ATOM   2104  O  AVAL A 264       1.342  48.933  14.452  0.65 15.13      A    O  
ATOM   2105  O  BVAL A 264       2.024  48.126  14.870  0.35 16.65      A    O  
ATOM   2106  CB AVAL A 264       3.427  50.690  13.651  0.65 14.75      A    C  
ATOM   2107  CB BVAL A 264       3.294  50.633  13.349  0.35 16.43      A    C  
ATOM   2108  CG1AVAL A 264       4.797  51.345  13.672  0.65 15.58      A    C  
ATOM   2109  CG1BVAL A 264       2.729  51.118  14.666  0.35 16.76      A    C  
ATOM   2110  CG2AVAL A 264       2.556  51.326  12.562  0.65 14.05      A    C  
ATOM   2111  CG2BVAL A 264       4.537  51.441  12.962  0.35 16.65      A    C  
ATOM   2112  N   ILE A 265       1.807  47.706  12.639  1.00 14.24      A    N  
ATOM   2113  CA  ILE A 265       0.494  47.059  12.648  1.00 15.79      A    C  
ATOM   2114  C   ILE A 265       0.707  45.545  12.704  1.00 13.96      A    C  
ATOM   2115  O   ILE A 265       1.557  45.031  11.987  1.00 14.38      A    O  
ATOM   2116  CB  ILE A 265      -0.268  47.377  11.303  1.00 16.49      A    C  
ATOM   2117  CG1 ILE A 265      -0.256  48.871  10.954  1.00 19.29      A    C  
ATOM   2118  CG2 ILE A 265      -1.709  46.878  11.315  1.00 19.38      A    C  
ATOM   2119  CD1 ILE A 265      -0.991  49.717  11.981  1.00 19.49      A    C  
ATOM   2120  N   LEU A 266      -0.092  44.838  13.502  1.00 11.53      A    N  
ATOM   2121  CA  LEU A 266      -0.146  43.382  13.433  1.00 11.49      A    C  
ATOM   2122  C   LEU A 266      -0.981  42.996  12.194  1.00 10.81      A    C  
ATOM   2123  O   LEU A 266      -2.075  43.513  12.010  1.00 10.17      A    O  
ATOM   2124  CB  LEU A 266      -0.804  42.793  14.688  1.00 12.62      A    C  
ATOM   2125  CG  LEU A 266      -0.651  41.263  14.772  1.00 13.75      A    C  
ATOM   2126  CD1 LEU A 266       0.794  40.920  15.106  1.00 13.74      A    C  
ATOM   2127  CD2 LEU A 266      -1.611  40.618  15.773  1.00 15.91      A    C  
ATOM   2128  N   PRO A 267      -0.462  42.094  11.341  1.00 11.15      A    N  
ATOM   2129  CA  PRO A 267      -1.269  41.643  10.182  1.00 11.04      A    C  
ATOM   2130  C   PRO A 267      -2.382  40.672  10.573  1.00 10.72      A    C  
ATOM   2131  O   PRO A 267      -2.239  39.436  10.544  1.00 11.41      A    O  
ATOM   2132  CB  PRO A 267      -0.233  41.006   9.240  1.00 11.99      A    C  
ATOM   2133  CG  PRO A 267       0.941  40.704  10.082  1.00 12.98      A    C  
ATOM   2134  CD  PRO A 267       0.902  41.547  11.320  1.00 11.63      A    C  
ATOM   2135  N   GLY A 268      -3.520  41.249  10.920  1.00 10.16      A    N  
ATOM   2136  CA  GLY A 268      -4.671  40.475  11.328  1.00 10.03      A    C  
ATOM   2137  C   GLY A 268      -5.205  39.556  10.249  1.00 10.79      A    C  
ATOM   2138  O   GLY A 268      -5.223  39.900   9.070  1.00 10.93      A    O  
ATOM   2139  N   VAL A 269      -5.637  38.379  10.657  1.00 11.05      A    N  
ATOM   2140  CA  VAL A 269      -6.279  37.451   9.731  1.00 11.70      A    C  
ATOM   2141  C   VAL A 269      -7.655  37.994   9.335  1.00 11.92      A    C  
ATOM   2142  O   VAL A 269      -8.036  37.884   8.164  1.00 12.89      A    O  
ATOM   2143  CB  VAL A 269      -6.421  36.058  10.369  1.00 11.59      A    C  
ATOM   2144  CG1 VAL A 269      -7.194  35.117   9.437  1.00 11.47      A    C  
ATOM   2145  CG2 VAL A 269      -5.045  35.511  10.726  1.00 11.89      A    C  
ATOM   2146  N   VAL A 270      -8.410  38.576  10.275  1.00 11.95      A    N  
ATOM   2147  CA  VAL A 270      -9.717  39.141   9.900  1.00 11.82      A    C  
ATOM   2148  C   VAL A 270      -9.474  40.343   8.971  1.00 12.10      A    C  
ATOM   2149  O   VAL A 270     -10.142  40.497   7.963  1.00 12.32      A    O  
ATOM   2150  CB  VAL A 270     -10.603  39.488  11.108  1.00 11.99      A    C  
ATOM   2151  CG1 VAL A 270     -11.979  39.955  10.663  1.00 11.96      A    C  
ATOM   2152  CG2 VAL A 270     -10.736  38.272  12.019  1.00 11.68      A    C  
ATOM   2153  N   ARG A 271      -8.481  41.169   9.292  1.00 11.07      A    N  
ATOM   2154  CA  ARG A 271      -8.144  42.316   8.474  1.00 11.42      A    C  
ATOM   2155  C   ARG A 271      -7.922  41.892   7.010  1.00 11.07      A    C  
ATOM   2156  O   ARG A 271      -8.476  42.483   6.076  1.00 11.39      A    O  
ATOM   2157  CB  ARG A 271      -6.870  42.957   9.036  1.00 11.64      A    C  
ATOM   2158  CG  ARG A 271      -6.263  44.075   8.198  1.00 10.97      A    C  
ATOM   2159  CD  ARG A 271      -4.853  44.349   8.683  1.00 10.71      A    C  
ATOM   2160  NE  ARG A 271      -4.212  45.401   7.911  1.00 11.09      A    N  
ATOM   2161  CZ  ARG A 271      -3.667  45.260   6.701  1.00 11.89      A    C  
ATOM   2162  NH1 ARG A 271      -3.575  44.075   6.127  1.00 12.91      A    N1+
ATOM   2163  NH2 ARG A 271      -3.171  46.323   6.076  1.00 11.76      A    N  
ATOM   2164  N   GLN A 272      -7.090  40.875   6.836  1.00 12.96      A    N  
ATOM   2165  CA  GLN A 272      -6.779  40.396   5.506  1.00 13.38      A    C  
ATOM   2166  C   GLN A 272      -8.039  39.893   4.812  1.00 12.48      A    C  
ATOM   2167  O   GLN A 272      -8.226  40.116   3.608  1.00 13.60      A    O  
ATOM   2168  CB  GLN A 272      -5.738  39.291   5.538  1.00 14.47      A    C  
ATOM   2169  CG  GLN A 272      -5.291  38.865   4.145  1.00 16.69      A    C  
ATOM   2170  CD  GLN A 272      -4.690  40.012   3.364  1.00 19.44      A    C  
ATOM   2171  NE2 GLN A 272      -5.292  40.340   2.225  1.00 18.92      A    N  
ATOM   2172  OE1 GLN A 272      -3.694  40.617   3.786  1.00 22.67      A    O  
ATOM   2173  N   SER A 273      -8.895  39.226   5.570  1.00 11.86      A    N  
ATOM   2174  CA  SER A 273     -10.130  38.676   5.038  1.00 12.34      A    C  
ATOM   2175  C   SER A 273     -11.094  39.767   4.596  1.00 13.12      A    C  
ATOM   2176  O   SER A 273     -11.790  39.605   3.575  1.00 14.20      A    O  
ATOM   2177  CB  SER A 273     -10.782  37.738   6.050  1.00 12.93      A    C  
ATOM   2178  OG  SER A 273      -9.860  36.718   6.407  1.00 13.94      A    O  
ATOM   2179  N   LEU A 274     -11.177  40.858   5.360  1.00 12.22      A    N  
ATOM   2180  CA  LEU A 274     -12.077  41.976   5.008  1.00 13.01      A    C  
ATOM   2181  C   LEU A 274     -11.604  42.670   3.727  1.00 13.18      A    C  
ATOM   2182  O   LEU A 274     -12.414  42.983   2.835  1.00 13.83      A    O  
ATOM   2183  CB  LEU A 274     -12.221  42.992   6.131  1.00 13.15      A    C  
ATOM   2184  CG  LEU A 274     -12.778  42.516   7.484  1.00 13.51      A    C  
ATOM   2185  CD1 LEU A 274     -13.099  43.718   8.343  1.00 14.22      A    C  
ATOM   2186  CD2 LEU A 274     -14.008  41.628   7.341  1.00 12.82      A    C  
ATOM   2187  N   LEU A 275     -10.298  42.878   3.622  1.00 13.11      A    N  
ATOM   2188  CA  LEU A 275      -9.700  43.428   2.407  1.00 13.37      A    C  
ATOM   2189  C   LEU A 275      -9.987  42.490   1.222  1.00 15.07      A    C  
ATOM   2190  O   LEU A 275     -10.442  42.954   0.159  1.00 16.61      A    O  
ATOM   2191  CB  LEU A 275      -8.194  43.629   2.569  1.00 13.63      A    C  
ATOM   2192  CG  LEU A 275      -7.763  44.723   3.531  1.00 13.41      A    C  
ATOM   2193  CD1 LEU A 275      -6.258  44.642   3.810  1.00 13.24      A    C  
ATOM   2194  CD2 LEU A 275      -8.185  46.093   3.003  1.00 13.49      A    C  
ATOM   2195  N   ASP A 276      -9.771  41.189   1.411  1.00 13.90      A    N  
ATOM   2196  CA  ASP A 276     -10.009  40.190   0.352  1.00 16.21      A    C  
ATOM   2197  C   ASP A 276     -11.476  40.205  -0.079  1.00 18.35      A    C  
ATOM   2198  O   ASP A 276     -11.785  40.238  -1.275  1.00 21.34      A    O  
ATOM   2199  CB  ASP A 276      -9.658  38.782   0.852  1.00 15.60      A    C  
ATOM   2200  CG  ASP A 276      -8.165  38.551   0.994  1.00 15.61      A    C  
ATOM   2201  OD1 ASP A 276      -7.358  39.378   0.530  1.00 16.16      A    O  
ATOM   2202  OD2 ASP A 276      -7.807  37.499   1.555  1.00 17.82      A    O1-
ATOM   2203  N   MET A 277     -12.375  40.228   0.900  1.00 16.56      A    N  
ATOM   2204  CA  MET A 277     -13.811  40.211   0.627  1.00 18.55      A    C  
ATOM   2205  C   MET A 277     -14.278  41.461  -0.127  1.00 18.31      A    C  
ATOM   2206  O   MET A 277     -14.976  41.356  -1.150  1.00 18.74      A    O  
ATOM   2207  CB  MET A 277     -14.569  40.054   1.937  1.00 21.31      A    C  
ATOM   2208  CG  MET A 277     -16.011  39.674   1.753  1.00 24.47      A    C  
ATOM   2209  SD  MET A 277     -16.750  39.409   3.361  1.00 26.10      A    S  
ATOM   2210  CE  MET A 277     -15.913  37.944   3.914  1.00 26.46      A    C  
ATOM   2211  N   ALA A 278     -13.878  42.629   0.354  1.00 16.94      A    N  
ATOM   2212  CA  ALA A 278     -14.303  43.900  -0.253  1.00 17.01      A    C  
ATOM   2213  C   ALA A 278     -13.673  44.107  -1.628  1.00 18.78      A    C  
ATOM   2214  O   ALA A 278     -14.294  44.700  -2.519  1.00 17.47      A    O  
ATOM   2215  CB  ALA A 278     -13.988  45.072   0.676  1.00 17.07      A    C  
ATOM   2216  N   GLN A 279     -12.445  43.633  -1.809  1.00 19.95      A    N  
ATOM   2217  CA  GLN A 279     -11.802  43.756  -3.104  1.00 22.60      A    C  
ATOM   2218  C   GLN A 279     -12.529  42.846  -4.105  1.00 22.68      A    C  
ATOM   2219  O   GLN A 279     -12.753  43.237  -5.261  1.00 24.06      A    O  
ATOM   2220  CB  GLN A 279     -10.304  43.428  -3.011  1.00 25.40      A    C  
ATOM   2221  CG  GLN A 279      -9.464  43.963  -4.169  1.00 29.89      A    C  
ATOM   2222  CD  GLN A 279      -9.344  45.488  -4.169  1.00 34.77      A    C  
ATOM   2223  NE2 GLN A 279      -8.129  45.986  -3.979  1.00 38.61      A    N  
ATOM   2224  OE1 GLN A 279     -10.329  46.206  -4.345  1.00 38.11      A    O  
ATOM   2225  N   THR A 280     -12.937  41.664  -3.654  1.00 21.16      A    N  
ATOM   2226  CA  THR A 280     -13.696  40.722  -4.498  1.00 22.75      A    C  
ATOM   2227  C   THR A 280     -15.052  41.305  -4.931  1.00 23.89      A    C  
ATOM   2228  O   THR A 280     -15.481  41.107  -6.080  1.00 24.69      A    O  
ATOM   2229  CB  THR A 280     -13.892  39.371  -3.792  1.00 24.51      A    C  
ATOM   2230  CG2 THR A 280     -14.848  38.462  -4.582  1.00 25.83      A    C  
ATOM   2231  OG1 THR A 280     -12.613  38.730  -3.659  1.00 24.85      A    O  
ATOM   2232  N   TRP A 281     -15.727  42.040  -4.050  1.00 22.02      A    N  
ATOM   2233  CA  TRP A 281     -17.020  42.656  -4.445  1.00 20.64      A    C  
ATOM   2234  C   TRP A 281     -16.853  43.653  -5.597  1.00 22.63      A    C  
ATOM   2235  O   TRP A 281     -17.718  43.762  -6.458  1.00 22.29      A    O  
ATOM   2236  CB  TRP A 281     -17.696  43.398  -3.294  1.00 20.43      A    C  
ATOM   2237  CG  TRP A 281     -18.006  42.591  -2.093  1.00 19.49      A    C  
ATOM   2238  CD1 TRP A 281     -18.250  41.258  -2.026  1.00 19.91      A    C  
ATOM   2239  CD2 TRP A 281     -18.161  43.099  -0.763  1.00 19.27      A    C  
ATOM   2240  CE2 TRP A 281     -18.484  42.010   0.065  1.00 19.00      A    C  
ATOM   2241  CE3 TRP A 281     -18.074  44.379  -0.197  1.00 20.29      A    C  
ATOM   2242  NE1 TRP A 281     -18.539  40.893  -0.732  1.00 20.83      A    N  
ATOM   2243  CZ2 TRP A 281     -18.690  42.150   1.445  1.00 19.43      A    C  
ATOM   2244  CZ3 TRP A 281     -18.283  44.519   1.176  1.00 18.93      A    C  
ATOM   2245  CH2 TRP A 281     -18.582  43.406   1.978  1.00 18.00      A    C  
ATOM   2246  N   GLY A 282     -15.759  44.404  -5.592  1.00 24.15      A    N  
ATOM   2247  CA  GLY A 282     -15.491  45.367  -6.649  1.00 24.47      A    C  
ATOM   2248  C   GLY A 282     -16.522  46.477  -6.725  1.00 26.04      A    C  
ATOM   2249  O   GLY A 282     -16.830  46.954  -7.815  1.00 28.65      A    O  
ATOM   2250  N   GLU A 283     -17.043  46.905  -5.573  1.00 23.37      A    N  
ATOM   2251  CA  GLU A 283     -18.077  47.944  -5.544  1.00 22.36      A    C  
ATOM   2252  C   GLU A 283     -17.591  49.322  -5.104  1.00 22.24      A    C  
ATOM   2253  O   GLU A 283     -18.284  50.323  -5.311  1.00 24.31      A    O  
ATOM   2254  CB  GLU A 283     -19.226  47.497  -4.651  1.00 21.17      A    C  
ATOM   2255  CG  GLU A 283     -19.900  46.219  -5.103  1.00 21.33      A    C  
ATOM   2256  CD  GLU A 283     -20.940  45.723  -4.128  1.00 21.46      A    C  
ATOM   2257  OE1 GLU A 283     -21.389  46.495  -3.264  1.00 24.62      A    O  
ATOM   2258  OE2 GLU A 283     -21.326  44.548  -4.216  1.00 23.37      A    O1-
ATOM   2259  N   PHE A 284     -16.426  49.372  -4.463  1.00 20.21      A    N  
ATOM   2260  CA  PHE A 284     -15.825  50.616  -4.031  1.00 18.95      A    C  
ATOM   2261  C   PHE A 284     -14.323  50.409  -3.896  1.00 16.85      A    C  
ATOM   2262  O   PHE A 284     -13.845  49.286  -3.875  1.00 17.59      A    O  
ATOM   2263  CB  PHE A 284     -16.429  51.101  -2.698  1.00 18.48      A    C  
ATOM   2264  CG  PHE A 284     -16.548  50.021  -1.643  1.00 18.35      A    C  
ATOM   2265  CD1 PHE A 284     -15.465  49.689  -0.839  1.00 18.75      A    C  
ATOM   2266  CD2 PHE A 284     -17.757  49.358  -1.430  1.00 18.96      A    C  
ATOM   2267  CE1 PHE A 284     -15.579  48.707   0.135  1.00 18.10      A    C  
ATOM   2268  CE2 PHE A 284     -17.873  48.372  -0.454  1.00 19.20      A    C  
ATOM   2269  CZ  PHE A 284     -16.780  48.049   0.328  1.00 18.73      A    C  
ATOM   2270  N   ARG A 285     -13.600  51.501  -3.762  1.00 16.92      A    N  
ATOM   2271  CA  ARG A 285     -12.165  51.459  -3.649  1.00 16.48      A    C  
ATOM   2272  C   ARG A 285     -11.741  50.881  -2.294  1.00 15.57      A    C  
ATOM   2273  O   ARG A 285     -12.309  51.233  -1.255  1.00 14.40      A    O  
ATOM   2274  CB  ARG A 285     -11.597  52.850  -3.813  1.00 16.89      A    C  
ATOM   2275  CG  ARG A 285     -10.084  52.839  -3.847  1.00 18.05      A    C  
ATOM   2276  CD  ARG A 285      -9.535  54.162  -4.305  1.00 18.99      A    C  
ATOM   2277  NE  ARG A 285      -9.697  55.218  -3.316  1.00 17.84      A    N  
ATOM   2278  CZ  ARG A 285      -9.692  56.516  -3.587  1.00 18.32      A    C  
ATOM   2279  NH1 ARG A 285      -9.554  56.945  -4.844  1.00 18.57      A    N1+
ATOM   2280  NH2 ARG A 285      -9.829  57.399  -2.608  1.00 19.35      A    N  
ATOM   2281  N   VAL A 286     -10.760  49.981  -2.332  1.00 15.28      A    N  
ATOM   2282  CA  VAL A 286     -10.253  49.318  -1.129  1.00 15.69      A    C  
ATOM   2283  C   VAL A 286      -8.749  49.525  -1.092  1.00 15.86      A    C  
ATOM   2284  O   VAL A 286      -8.028  49.068  -1.983  1.00 16.78      A    O  
ATOM   2285  CB  VAL A 286     -10.627  47.830  -1.100  1.00 15.02      A    C  
ATOM   2286  CG1 VAL A 286     -10.050  47.145   0.143  1.00 15.10      A    C  
ATOM   2287  CG2 VAL A 286     -12.145  47.677  -1.138  1.00 14.89      A    C  
ATOM   2288  N   VAL A 287      -8.288  50.224  -0.057  1.00 15.13      A    N  
ATOM   2289  CA  VAL A 287      -6.905  50.653   0.011  1.00 14.64      A    C  
ATOM   2290  C   VAL A 287      -6.282  50.424   1.365  1.00 14.70      A    C  
ATOM   2291  O   VAL A 287      -6.969  50.382   2.406  1.00 15.11      A    O  
ATOM   2292  CB  VAL A 287      -6.728  52.155  -0.328  1.00 14.85      A    C  
ATOM   2293  CG1 VAL A 287      -7.333  52.494  -1.682  1.00 15.83      A    C  
ATOM   2294  CG2 VAL A 287      -7.320  53.057   0.748  1.00 15.14      A    C  
ATOM   2295  N   GLU A 288      -4.968  50.301   1.330  1.00 13.24      A    N  
ATOM   2296  CA  GLU A 288      -4.141  50.285   2.501  1.00 14.00      A    C  
ATOM   2297  C   GLU A 288      -3.383  51.615   2.459  1.00 14.76      A    C  
ATOM   2298  O   GLU A 288      -2.607  51.882   1.523  1.00 14.44      A    O  
ATOM   2299  CB  GLU A 288      -3.227  49.079   2.493  1.00 13.98      A    C  
ATOM   2300  CG  GLU A 288      -3.998  47.772   2.557  1.00 14.18      A    C  
ATOM   2301  CD  GLU A 288      -3.110  46.569   2.355  1.00 15.47      A    C  
ATOM   2302  OE1 GLU A 288      -2.371  46.216   3.289  1.00 15.49      A    O  
ATOM   2303  OE2 GLU A 288      -3.190  45.963   1.270  1.00 20.12      A    O1-
ATOM   2304  N   ARG A 289      -3.644  52.459   3.451  1.00 13.75      A    N  
ATOM   2305  CA  ARG A 289      -3.057  53.784   3.527  1.00 14.08      A    C  
ATOM   2306  C   ARG A 289      -3.120  54.285   4.965  1.00 13.77      A    C  
ATOM   2307  O   ARG A 289      -4.050  53.945   5.701  1.00 12.43      A    O  
ATOM   2308  CB  ARG A 289      -3.810  54.758   2.605  1.00 14.73      A    C  
ATOM   2309  CG  ARG A 289      -3.161  56.132   2.512  1.00 15.09      A    C  
ATOM   2310  CD  ARG A 289      -3.945  57.117   1.660  1.00 16.23      A    C  
ATOM   2311  NE  ARG A 289      -5.273  57.413   2.191  1.00 17.77      A    N  
ATOM   2312  CZ  ARG A 289      -6.438  57.157   1.604  1.00 16.32      A    C  
ATOM   2313  NH1 ARG A 289      -6.542  56.597   0.405  1.00 17.80      A    N1+
ATOM   2314  NH2 ARG A 289      -7.548  57.494   2.241  1.00 17.99      A    N  
ATOM   2315  N  ATHR A 290      -2.119  55.057   5.380  0.63 14.64      A    N  
ATOM   2316  N  BTHR A 290      -2.123  55.079   5.349  0.37 14.43      A    N  
ATOM   2317  CA ATHR A 290      -2.140  55.674   6.707  0.63 15.35      A    C  
ATOM   2318  CA BTHR A 290      -2.110  55.783   6.632  0.37 14.96      A    C  
ATOM   2319  C  ATHR A 290      -3.348  56.597   6.837  0.63 15.72      A    C  
ATOM   2320  C  BTHR A 290      -3.420  56.550   6.804  0.37 15.23      A    C  
ATOM   2321  O  ATHR A 290      -3.758  57.253   5.872  0.63 14.15      A    O  
ATOM   2322  O  BTHR A 290      -3.994  57.029   5.818  0.37 14.10      A    O  
ATOM   2323  CB ATHR A 290      -0.866  56.473   7.005  0.63 16.09      A    C  
ATOM   2324  CB BTHR A 290      -0.949  56.798   6.679  0.37 15.50      A    C  
ATOM   2325  CG2ATHR A 290       0.366  55.551   7.040  0.63 16.60      A    C  
ATOM   2326  CG2BTHR A 290      -0.892  57.518   8.011  0.37 15.77      A    C  
ATOM   2327  OG1ATHR A 290      -0.691  57.495   6.017  0.63 16.11      A    O  
ATOM   2328  OG1BTHR A 290       0.296  56.124   6.459  0.37 15.94      A    O  
ATOM   2329  N   ILE A 291      -3.911  56.628   8.039  1.00 14.48      A    N  
ATOM   2330  CA  ILE A 291      -5.093  57.433   8.371  1.00 15.49      A    C  
ATOM   2331  C   ILE A 291      -4.676  58.345   9.515  1.00 14.99      A    C  
ATOM   2332  O   ILE A 291      -4.161  57.874  10.516  1.00 15.03      A    O  
ATOM   2333  CB  ILE A 291      -6.281  56.572   8.860  1.00 15.54      A    C  
ATOM   2334  CG1 ILE A 291      -6.663  55.479   7.850  1.00 15.03      A    C  
ATOM   2335  CG2 ILE A 291      -7.488  57.463   9.160  1.00 16.66      A    C  
ATOM   2336  CD1 ILE A 291      -7.617  54.437   8.392  1.00 14.96      A    C  
ATOM   2337  N   THR A 292      -4.903  59.653   9.392  1.00 16.09      A    N  
ATOM   2338  CA  THR A 292      -4.486  60.578  10.441  1.00 17.14      A    C  
ATOM   2339  C   THR A 292      -5.700  61.175  11.145  1.00 16.06      A    C  
ATOM   2340  O   THR A 292      -6.785  61.225  10.579  1.00 16.49      A    O  
ATOM   2341  CB  THR A 292      -3.652  61.737   9.860  1.00 18.74      A    C  
ATOM   2342  CG2 THR A 292      -2.422  61.189   9.127  1.00 19.87      A    C  
ATOM   2343  OG1 THR A 292      -4.444  62.464   8.935  1.00 19.15      A    O  
ATOM   2344  N   MET A 293      -5.498  61.642  12.364  1.00 18.16      A    N  
ATOM   2345  CA  MET A 293      -6.584  62.286  13.110  1.00 18.65      A    C  
ATOM   2346  C   MET A 293      -7.037  63.551  12.359  1.00 20.66      A    C  
ATOM   2347  O   MET A 293      -8.218  63.892  12.373  1.00 20.60      A    O  
ATOM   2348  CB  MET A 293      -6.170  62.563  14.568  1.00 19.22      A    C  
ATOM   2349  CG  MET A 293      -6.156  61.331  15.473  1.00 22.27      A    C  
ATOM   2350  SD  MET A 293      -7.768  60.507  15.573  1.00 25.54      A    S  
ATOM   2351  CE  MET A 293      -8.801  61.907  15.983  1.00 23.24      A    C  
ATOM   2352  N   LYS A 294      -6.109  64.206  11.656  1.00 21.26      A    N  
ATOM   2353  CA  LYS A 294      -6.455  65.380  10.851  1.00 22.38      A    C  
ATOM   2354  C   LYS A 294      -7.489  65.035   9.791  1.00 20.51      A    C  
ATOM   2355  O   LYS A 294      -8.494  65.731   9.632  1.00 21.92      A    O  
ATOM   2356  CB  LYS A 294      -5.199  65.975  10.190  1.00 24.68      A    C  
ATOM   2357  CG  LYS A 294      -5.471  67.171   9.295  1.00 29.35      A    C  
ATOM   2358  CD  LYS A 294      -4.170  67.838   8.873  1.00 32.95      A    C  
ATOM   2359  CE  LYS A 294      -4.419  69.105   8.075  1.00 37.08      A    C  
ATOM   2360  NZ  LYS A 294      -4.980  68.811   6.730  1.00 38.74      A    N1+
ATOM   2361  N   GLN A 295      -7.258  63.942   9.068  1.00 18.29      A    N  
ATOM   2362  CA  GLN A 295      -8.193  63.495   8.065  1.00 18.34      A    C  
ATOM   2363  C   GLN A 295      -9.526  63.095   8.673  1.00 17.49      A    C  
ATOM   2364  O   GLN A 295     -10.560  63.369   8.109  1.00 16.50      A    O  
ATOM   2365  CB  GLN A 295      -7.641  62.301   7.301  1.00 18.67      A    C  
ATOM   2366  CG  GLN A 295      -6.447  62.624   6.425  1.00 20.41      A    C  
ATOM   2367  CD  GLN A 295      -5.813  61.374   5.849  1.00 23.12      A    C  
ATOM   2368  NE2 GLN A 295      -5.192  61.504   4.682  1.00 24.35      A    N  
ATOM   2369  OE1 GLN A 295      -5.890  60.298   6.448  1.00 19.92      A    O  
ATOM   2370  N   LEU A 296      -9.481  62.392   9.801  1.00 19.21      A    N  
ATOM   2371  CA  LEU A 296     -10.711  61.922  10.418  1.00 18.31      A    C  
ATOM   2372  C   LEU A 296     -11.559  63.119  10.872  1.00 18.48      A    C  
ATOM   2373  O   LEU A 296     -12.758  63.152  10.622  1.00 17.74      A    O  
ATOM   2374  CB  LEU A 296     -10.426  60.974  11.588  1.00 18.44      A    C  
ATOM   2375  CG  LEU A 296     -11.672  60.396  12.258  1.00 19.37      A    C  
ATOM   2376  CD1 LEU A 296     -12.476  59.567  11.283  1.00 20.10      A    C  
ATOM   2377  CD2 LEU A 296     -11.292  59.567  13.478  1.00 19.91      A    C  
ATOM   2378  N   LEU A 297     -10.926  64.088  11.525  1.00 20.42      A    N  
ATOM   2379  CA  LEU A 297     -11.628  65.289  11.999  1.00 20.24      A    C  
ATOM   2380  C   LEU A 297     -12.319  66.006  10.861  1.00 21.76      A    C  
ATOM   2381  O   LEU A 297     -13.522  66.323  10.943  1.00 21.88      A    O  
ATOM   2382  CB  LEU A 297     -10.654  66.241  12.696  1.00 20.70      A    C  
ATOM   2383  CG  LEU A 297     -10.102  65.783  14.038  1.00 22.06      A    C  
ATOM   2384  CD1 LEU A 297      -8.940  66.665  14.475  1.00 22.18      A    C  
ATOM   2385  CD2 LEU A 297     -11.206  65.782  15.085  1.00 22.44      A    C  
ATOM   2386  N   ARG A 298     -11.574  66.248   9.783  1.00 22.60      A    N  
ATOM   2387  CA  ARG A 298     -12.142  66.937   8.619  1.00 23.82      A    C  
ATOM   2388  C   ARG A 298     -13.266  66.140   7.986  1.00 23.27      A    C  
ATOM   2389  O   ARG A 298     -14.296  66.700   7.609  1.00 23.51      A    O  
ATOM   2390  CB  ARG A 298     -11.072  67.231   7.570  1.00 26.83      A    C  
ATOM   2391  CG  ARG A 298     -11.637  67.922   6.343  1.00 28.73      A    C  
ATOM   2392  CD  ARG A 298     -10.559  68.211   5.322  1.00 33.82      A    C  
ATOM   2393  NE  ARG A 298     -11.137  68.664   4.061  1.00 37.89      A    N  
ATOM   2394  CZ  ARG A 298     -10.474  68.733   2.907  1.00 44.16      A    C  
ATOM   2395  NH1 ARG A 298      -9.190  68.384   2.835  1.00 45.04      A    N1+
ATOM   2396  NH2 ARG A 298     -11.101  69.149   1.814  1.00 46.26      A    N  
ATOM   2397  N   ALA A 299     -13.086  64.819   7.888  1.00 20.32      A    N  
ATOM   2398  CA  ALA A 299     -14.088  63.971   7.281  1.00 20.56      A    C  
ATOM   2399  C   ALA A 299     -15.386  63.983   8.100  1.00 18.53      A    C  
ATOM   2400  O   ALA A 299     -16.472  63.934   7.545  1.00 20.29      A    O  
ATOM   2401  CB  ALA A 299     -13.572  62.546   7.172  1.00 18.88      A    C  
ATOM   2402  N   LEU A 300     -15.248  63.990   9.421  1.00 19.22      A    N  
ATOM   2403  CA  LEU A 300     -16.413  64.006  10.299  1.00 21.10      A    C  
ATOM   2404  C   LEU A 300     -17.158  65.324  10.131  1.00 23.62      A    C  
ATOM   2405  O   LEU A 300     -18.386  65.337   9.982  1.00 25.93      A    O  
ATOM   2406  CB  LEU A 300     -16.009  63.817  11.762  1.00 20.06      A    C  
ATOM   2407  CG  LEU A 300     -15.555  62.408  12.182  1.00 19.21      A    C  
ATOM   2408  CD1 LEU A 300     -14.868  62.466  13.528  1.00 19.43      A    C  
ATOM   2409  CD2 LEU A 300     -16.714  61.417  12.189  1.00 19.18      A    C  
ATOM   2410  N   GLU A 301     -16.414  66.420  10.117  1.00 26.15      A    N  
ATOM   2411  CA  GLU A 301     -17.028  67.743   9.931  1.00 30.10      A    C  
ATOM   2412  C   GLU A 301     -17.773  67.817   8.596  1.00 29.42      A    C  
ATOM   2413  O   GLU A 301     -18.869  68.377   8.524  1.00 28.49      A    O  
ATOM   2414  CB  GLU A 301     -15.978  68.849  10.018  1.00 33.31      A    C  
ATOM   2415  CG  GLU A 301     -15.372  68.988  11.403  1.00 40.39      A    C  
ATOM   2416  CD  GLU A 301     -14.391  70.141  11.531  1.00 49.26      A    C  
ATOM   2417  OE1 GLU A 301     -14.377  71.027  10.650  1.00 54.52      A    O  
ATOM   2418  OE2 GLU A 301     -13.636  70.163  12.531  1.00 56.43      A    O1-
ATOM   2419  N   GLU A 302     -17.200  67.211   7.554  1.00 27.38      A    N  
ATOM   2420  CA  GLU A 302     -17.813  67.237   6.226  1.00 25.38      A    C  
ATOM   2421  C   GLU A 302     -18.880  66.159   5.994  1.00 26.50      A    C  
ATOM   2422  O   GLU A 302     -19.482  66.090   4.919  1.00 24.88      A    O  
ATOM   2423  CB  GLU A 302     -16.722  67.194   5.157  1.00 29.32      A    C  
ATOM   2424  CG  GLU A 302     -15.790  68.388   5.253  1.00 30.73      A    C  
ATOM   2425  CD  GLU A 302     -14.704  68.408   4.195  1.00 31.51      A    C  
ATOM   2426  OE1 GLU A 302     -14.633  67.470   3.367  1.00 32.18      A    O  
ATOM   2427  OE2 GLU A 302     -13.912  69.376   4.190  1.00 36.10      A    O1-
ATOM   2428  N   GLY A 303     -19.126  65.308   6.991  1.00 22.45      A    N  
ATOM   2429  CA  GLY A 303     -20.161  64.298   6.871  1.00 22.33      A    C  
ATOM   2430  C   GLY A 303     -19.801  63.204   5.885  1.00 20.21      A    C  
ATOM   2431  O   GLY A 303     -20.683  62.560   5.324  1.00 21.92      A    O  
ATOM   2432  N   ARG A 304     -18.499  62.983   5.717  1.00 20.48      A    N  
ATOM   2433  CA  ARG A 304     -17.987  62.008   4.766  1.00 19.81      A    C  
ATOM   2434  C   ARG A 304     -17.737  60.640   5.404  1.00 18.69      A    C  
ATOM   2435  O   ARG A 304     -17.566  59.661   4.685  1.00 18.37      A    O  
ATOM   2436  CB  ARG A 304     -16.698  62.529   4.110  1.00 19.69      A    C  
ATOM   2437  CG  ARG A 304     -16.946  63.712   3.164  1.00 19.84      A    C  
ATOM   2438  CD  ARG A 304     -15.756  64.046   2.285  1.00 18.94      A    C  
ATOM   2439  NE  ARG A 304     -14.736  64.810   2.994  1.00 19.38      A    N  
ATOM   2440  CZ  ARG A 304     -13.624  64.314   3.536  1.00 18.96      A    C  
ATOM   2441  NH1 ARG A 304     -13.326  63.014   3.449  1.00 19.24      A    N1+
ATOM   2442  NH2 ARG A 304     -12.793  65.123   4.161  1.00 20.50      A    N  
ATOM   2443  N   VAL A 305     -17.716  60.570   6.739  1.00 17.34      A    N  
ATOM   2444  CA  VAL A 305     -17.506  59.279   7.424  1.00 16.65      A    C  
ATOM   2445  C   VAL A 305     -18.805  58.495   7.559  1.00 17.26      A    C  
ATOM   2446  O   VAL A 305     -19.807  59.015   8.077  1.00 19.55      A    O  
ATOM   2447  CB  VAL A 305     -16.904  59.452   8.826  1.00 16.03      A    C  
ATOM   2448  CG1 VAL A 305     -16.733  58.095   9.508  1.00 15.45      A    C  
ATOM   2449  CG2 VAL A 305     -15.583  60.197   8.756  1.00 16.21      A    C  
ATOM   2450  N  AARG A 306     -18.799  57.258   7.065  0.50 15.42      A    N  
ATOM   2451  N  BARG A 306     -18.789  57.248   7.112  0.50 15.67      A    N  
ATOM   2452  CA AARG A 306     -19.947  56.358   7.193  0.50 15.65      A    C  
ATOM   2453  CA BARG A 306     -19.946  56.377   7.247  0.50 16.04      A    C  
ATOM   2454  C  AARG A 306     -19.798  55.455   8.416  0.50 14.86      A    C  
ATOM   2455  C  BARG A 306     -19.798  55.452   8.438  0.50 15.05      A    C  
ATOM   2456  O  AARG A 306     -20.645  55.465   9.315  0.50 14.42      A    O  
ATOM   2457  O  BARG A 306     -20.648  55.433   9.334  0.50 14.49      A    O  
ATOM   2458  CB AARG A 306     -20.142  55.517   5.922  0.50 15.79      A    C  
ATOM   2459  CB BARG A 306     -20.148  55.574   5.974  0.50 16.39      A    C  
ATOM   2460  CG AARG A 306     -20.686  56.326   4.752  0.50 16.32      A    C  
ATOM   2461  CG BARG A 306     -20.310  56.478   4.774  0.50 17.26      A    C  
ATOM   2462  CD AARG A 306     -20.861  55.514   3.482  0.50 17.05      A    C  
ATOM   2463  CD BARG A 306     -20.929  55.746   3.617  0.50 17.89      A    C  
ATOM   2464  NE AARG A 306     -21.891  54.488   3.602  0.50 16.40      A    N  
ATOM   2465  NE BARG A 306     -21.151  56.641   2.486  0.50 17.89      A    N  
ATOM   2466  CZ AARG A 306     -22.420  53.812   2.580  0.50 17.19      A    C  
ATOM   2467  CZ BARG A 306     -21.703  56.267   1.333  0.50 17.83      A    C  
ATOM   2468  NH1AARG A 306     -22.045  54.050   1.323  0.50 18.89      A    N1+
ATOM   2469  NH1BARG A 306     -22.081  55.014   1.149  0.50 17.46      A    N1+
ATOM   2470  NH2AARG A 306     -23.335  52.891   2.813  0.50 16.51      A    N  
ATOM   2471  NH2BARG A 306     -21.864  57.151   0.357  0.50 16.91      A    N  
ATOM   2472  N   GLU A 307     -18.705  54.693   8.453  1.00 14.45      A    N  
ATOM   2473  CA  GLU A 307     -18.487  53.680   9.489  1.00 13.60      A    C  
ATOM   2474  C   GLU A 307     -17.025  53.585   9.881  1.00 13.81      A    C  
ATOM   2475  O   GLU A 307     -16.139  53.713   9.043  1.00 13.25      A    O  
ATOM   2476  CB  GLU A 307     -18.949  52.310   8.974  1.00 14.27      A    C  
ATOM   2477  CG  GLU A 307     -20.392  52.245   8.496  1.00 14.58      A    C  
ATOM   2478  CD  GLU A 307     -20.781  50.906   7.904  1.00 14.92      A    C  
ATOM   2479  OE1 GLU A 307     -20.473  49.842   8.484  1.00 14.81      A    O  
ATOM   2480  OE2 GLU A 307     -21.398  50.912   6.817  1.00 16.01      A    O1-
ATOM   2481  N   VAL A 308     -16.784  53.364  11.169  1.00 12.25      A    N  
ATOM   2482  CA  VAL A 308     -15.444  53.073  11.683  1.00 11.36      A    C  
ATOM   2483  C   VAL A 308     -15.605  51.799  12.488  1.00 11.62      A    C  
ATOM   2484  O   VAL A 308     -16.566  51.643  13.255  1.00 11.54      A    O  
ATOM   2485  CB  VAL A 308     -14.870  54.202  12.567  1.00 11.38      A    C  
ATOM   2486  CG1 VAL A 308     -13.516  53.795  13.140  1.00 11.07      A    C  
ATOM   2487  CG2 VAL A 308     -14.772  55.512  11.782  1.00 12.48      A    C  
ATOM   2488  N   PHE A 309     -14.679  50.867  12.312  1.00 10.61      A    N  
ATOM   2489  CA  PHE A 309     -14.758  49.633  13.066  1.00 11.44      A    C  
ATOM   2490  C   PHE A 309     -13.418  48.954  13.252  1.00 11.13      A    C  
ATOM   2491  O   PHE A 309     -12.468  49.198  12.522  1.00 10.05      A    O  
ATOM   2492  CB  PHE A 309     -15.730  48.651  12.403  1.00 11.80      A    C  
ATOM   2493  CG  PHE A 309     -15.518  48.463  10.920  1.00 13.56      A    C  
ATOM   2494  CD1 PHE A 309     -16.025  49.386  10.006  1.00 14.78      A    C  
ATOM   2495  CD2 PHE A 309     -14.864  47.344  10.431  1.00 13.94      A    C  
ATOM   2496  CE1 PHE A 309     -15.851  49.208   8.639  1.00 14.90      A    C  
ATOM   2497  CE2 PHE A 309     -14.691  47.155   9.066  1.00 14.97      A    C  
ATOM   2498  CZ  PHE A 309     -15.188  48.093   8.166  1.00 14.46      A    C  
ATOM   2499  N   GLY A 310     -13.373  48.116  14.270  1.00 10.94      A    N  
ATOM   2500  CA  GLY A 310     -12.256  47.206  14.479  1.00 10.51      A    C  
ATOM   2501  C   GLY A 310     -12.540  45.838  13.900  1.00 11.04      A    C  
ATOM   2502  O   GLY A 310     -13.706  45.420  13.768  1.00 11.09      A    O  
ATOM   2503  N   SER A 311     -11.462  45.133  13.574  1.00 10.35      A    N  
ATOM   2504  CA  SER A 311     -11.522  43.745  13.100  1.00 11.32      A    C  
ATOM   2505  C   SER A 311     -10.591  42.883  13.939  1.00 10.57      A    C  
ATOM   2506  O   SER A 311      -9.485  43.286  14.305  1.00 10.82      A    O  
ATOM   2507  CB  SER A 311     -11.136  43.638  11.625  1.00 11.07      A    C  
ATOM   2508  OG  SER A 311      -9.729  43.797  11.431  1.00 10.89      A    O  
ATOM   2509  N   GLY A 312     -11.033  41.670  14.237  1.00 10.68      A    N  
ATOM   2510  CA  GLY A 312     -10.188  40.750  14.955  1.00 11.32      A    C  
ATOM   2511  C   GLY A 312     -10.935  39.488  15.348  1.00 12.55      A    C  
ATOM   2512  O   GLY A 312     -12.160  39.425  15.282  1.00 13.90      A    O  
ATOM   2513  N   THR A 313     -10.177  38.512  15.820  1.00 12.54      A    N  
ATOM   2514  CA  THR A 313     -10.756  37.204  16.146  1.00 13.44      A    C  
ATOM   2515  C   THR A 313     -11.813  37.261  17.255  1.00 14.75      A    C  
ATOM   2516  O   THR A 313     -12.785  36.502  17.224  1.00 13.76      A    O  
ATOM   2517  CB  THR A 313      -9.640  36.216  16.466  1.00 14.50      A    C  
ATOM   2518  CG2 THR A 313     -10.199  34.870  16.942  1.00 15.59      A    C  
ATOM   2519  OG1 THR A 313      -8.853  36.019  15.285  1.00 13.54      A    O  
ATOM   2520  N   ALA A 314     -11.655  38.178  18.203  1.00 17.12      A    N  
ATOM   2521  CA  ALA A 314     -12.610  38.344  19.320  1.00 18.65      A    C  
ATOM   2522  C   ALA A 314     -14.079  38.515  18.938  1.00 20.82      A    C  
ATOM   2523  O   ALA A 314     -14.941  37.808  19.461  1.00 20.27      A    O  
ATOM   2524  CB  ALA A 314     -12.188  39.526  20.198  1.00 21.21      A    C  
ATOM   2525  N   CYS A 315     -14.349  39.452  18.029  1.00 23.22      A    N  
ATOM   2526  CA  CYS A 315     -15.701  39.852  17.647  1.00 24.14      A    C  
ATOM   2527  C   CYS A 315     -15.958  39.783  16.152  1.00 22.13      A    C  
ATOM   2528  O   CYS A 315     -17.091  39.971  15.715  1.00 19.91      A    O  
ATOM   2529  CB  CYS A 315     -15.892  41.310  18.057  1.00 28.66      A    C  
ATOM   2530  SG  CYS A 315     -14.630  42.357  17.305  1.00 35.70      A    S  
ATOM   2531  N   GLN A 316     -14.913  39.499  15.379  1.00 18.84      A    N  
ATOM   2532  CA  GLN A 316     -14.931  39.603  13.931  1.00 18.59      A    C  
ATOM   2533  C   GLN A 316     -14.911  41.090  13.521  1.00 16.56      A    C  
ATOM   2534  O   GLN A 316     -13.904  41.554  13.001  1.00 14.24      A    O  
ATOM   2535  CB  GLN A 316     -16.090  38.828  13.280  1.00 20.19      A    C  
ATOM   2536  CG  GLN A 316     -16.162  37.347  13.663  1.00 21.35      A    C  
ATOM   2537  CD  GLN A 316     -14.824  36.611  13.519  1.00 21.23      A    C  
ATOM   2538  NE2 GLN A 316     -14.331  36.064  14.624  1.00 21.90      A    N  
ATOM   2539  OE1 GLN A 316     -14.250  36.529  12.435  1.00 23.37      A    O  
ATOM   2540  N   VAL A 317     -16.009  41.815  13.735  1.00 15.22      A    N  
ATOM   2541  CA  VAL A 317     -16.112  43.219  13.348  1.00 15.72      A    C  
ATOM   2542  C   VAL A 317     -16.806  43.986  14.472  1.00 16.39      A    C  
ATOM   2543  O   VAL A 317     -17.845  43.542  14.950  1.00 19.02      A    O  
ATOM   2544  CB  VAL A 317     -16.900  43.369  12.025  1.00 16.99      A    C  
ATOM   2545  CG1 VAL A 317     -16.871  44.806  11.555  1.00 18.00      A    C  
ATOM   2546  CG2 VAL A 317     -16.328  42.456  10.949  1.00 19.96      A    C  
ATOM   2547  N   CYS A 318     -16.215  45.097  14.919  1.00 13.53      A    N  
ATOM   2548  CA  CYS A 318     -16.713  45.847  16.066  1.00 14.30      A    C  
ATOM   2549  C   CYS A 318     -16.913  47.324  15.729  1.00 13.09      A    C  
ATOM   2550  O   CYS A 318     -15.948  48.048  15.455  1.00 12.66      A    O  
ATOM   2551  CB  CYS A 318     -15.730  45.736  17.229  1.00 15.67      A    C  
ATOM   2552  SG  CYS A 318     -16.360  46.454  18.771  1.00 21.08      A    S  
ATOM   2553  N   PRO A 319     -18.168  47.789  15.731  1.00 12.43      A    N  
ATOM   2554  CA  PRO A 319     -18.394  49.196  15.433  1.00 12.43      A    C  
ATOM   2555  C   PRO A 319     -17.866  50.128  16.496  1.00 11.52      A    C  
ATOM   2556  O   PRO A 319     -17.831  49.774  17.680  1.00 13.77      A    O  
ATOM   2557  CB  PRO A 319     -19.930  49.334  15.351  1.00 13.11      A    C  
ATOM   2558  CG  PRO A 319     -20.494  48.069  15.882  1.00 13.47      A    C  
ATOM   2559  CD  PRO A 319     -19.414  47.049  16.035  1.00 13.34      A    C  
ATOM   2560  N   VAL A 320     -17.495  51.325  16.056  1.00 10.77      A    N  
ATOM   2561  CA  VAL A 320     -17.021  52.413  16.920  1.00 10.70      A    C  
ATOM   2562  C   VAL A 320     -17.988  53.600  16.827  1.00 11.33      A    C  
ATOM   2563  O   VAL A 320     -18.283  54.059  15.735  1.00 11.54      A    O  
ATOM   2564  CB  VAL A 320     -15.597  52.867  16.480  1.00 10.95      A    C  
ATOM   2565  CG1 VAL A 320     -15.147  54.109  17.240  1.00 11.50      A    C  
ATOM   2566  CG2 VAL A 320     -14.598  51.732  16.632  1.00 10.92      A    C  
ATOM   2567  N   HIS A 321     -18.453  54.127  17.960  1.00 12.07      A    N  
ATOM   2568  CA  HIS A 321     -19.365  55.275  17.951  1.00 12.57      A    C  
ATOM   2569  C   HIS A 321     -18.777  56.558  18.514  1.00 13.74      A    C  
ATOM   2570  O   HIS A 321     -19.350  57.639  18.343  1.00 13.30      A    O  
ATOM   2571  CB  HIS A 321     -20.658  54.945  18.719  1.00 13.20      A    C  
ATOM   2572  CG  HIS A 321     -20.489  54.934  20.208  1.00 13.56      A    C  
ATOM   2573  CD2 HIS A 321     -20.134  53.944  21.064  1.00 14.68      A    C  
ATOM   2574  ND1 HIS A 321     -20.720  56.043  20.983  1.00 15.87      A    N  
ATOM   2575  CE1 HIS A 321     -20.492  55.750  22.250  1.00 14.36      A    C  
ATOM   2576  NE2 HIS A 321     -20.137  54.482  22.331  1.00 14.40      A    N  
ATOM   2577  N   ARG A 322     -17.636  56.460  19.193  1.00 13.57      A    N  
ATOM   2578  CA  ARG A 322     -17.071  57.621  19.887  1.00 13.98      A    C  
ATOM   2579  C   ARG A 322     -15.571  57.492  20.034  1.00 13.89      A    C  
ATOM   2580  O   ARG A 322     -15.066  56.418  20.331  1.00 13.30      A    O  
ATOM   2581  CB  ARG A 322     -17.721  57.797  21.283  1.00 15.70      A    C  
ATOM   2582  CG  ARG A 322     -17.338  59.094  21.998  1.00 18.22      A    C  
ATOM   2583  CD  ARG A 322     -18.250  59.384  23.194  1.00 18.67      A    C  
ATOM   2584  NE  ARG A 322     -18.103  58.400  24.262  1.00 19.37      A    N  
ATOM   2585  CZ  ARG A 322     -17.177  58.432  25.227  1.00 21.28      A    C  
ATOM   2586  NH1 ARG A 322     -16.283  59.410  25.287  1.00 21.25      A    N1+
ATOM   2587  NH2 ARG A 322     -17.149  57.462  26.140  1.00 22.88      A    N  
ATOM   2588  N   ILE A 323     -14.870  58.601  19.822  1.00 13.40      A    N  
ATOM   2589  CA  ILE A 323     -13.432  58.669  20.050  1.00 13.86      A    C  
ATOM   2590  C   ILE A 323     -13.173  59.928  20.852  1.00 14.20      A    C  
ATOM   2591  O   ILE A 323     -13.565  61.018  20.440  1.00 15.17      A    O  
ATOM   2592  CB  ILE A 323     -12.636  58.716  18.740  1.00 13.02      A    C  
ATOM   2593  CG1 ILE A 323     -12.871  57.438  17.937  1.00 13.72      A    C  
ATOM   2594  CG2 ILE A 323     -11.160  58.938  19.050  1.00 14.14      A    C  
ATOM   2595  CD1 ILE A 323     -12.257  57.433  16.555  1.00 14.57      A    C  
ATOM   2596  N   LEU A 324     -12.533  59.759  22.001  1.00 15.85      A    N  
ATOM   2597  CA  LEU A 324     -12.153  60.869  22.879  1.00 17.15      A    C  
ATOM   2598  C   LEU A 324     -10.709  61.212  22.517  1.00 16.97      A    C  
ATOM   2599  O   LEU A 324      -9.803  60.444  22.822  1.00 17.09      A    O  
ATOM   2600  CB  LEU A 324     -12.258  60.422  24.336  1.00 18.26      A    C  
ATOM   2601  CG  LEU A 324     -11.952  61.469  25.416  1.00 19.45      A    C  
ATOM   2602  CD1 LEU A 324     -12.761  62.751  25.253  1.00 21.08      A    C  
ATOM   2603  CD2 LEU A 324     -12.184  60.845  26.778  1.00 21.43      A    C  
ATOM   2604  N   TYR A 325     -10.522  62.332  21.819  1.00 18.80      A    N  
ATOM   2605  CA  TYR A 325      -9.212  62.729  21.314  1.00 19.79      A    C  
ATOM   2606  C   TYR A 325      -8.666  63.827  22.225  1.00 22.12      A    C  
ATOM   2607  O   TYR A 325      -8.921  65.022  22.013  1.00 22.78      A    O  
ATOM   2608  CB  TYR A 325      -9.334  63.150  19.855  1.00 20.74      A    C  
ATOM   2609  CG  TYR A 325      -8.076  63.658  19.205  1.00 20.95      A    C  
ATOM   2610  CD1 TYR A 325      -6.845  63.025  19.403  1.00 21.83      A    C  
ATOM   2611  CD2 TYR A 325      -8.131  64.733  18.322  1.00 23.31      A    C  
ATOM   2612  CE1 TYR A 325      -5.694  63.497  18.783  1.00 23.10      A    C  
ATOM   2613  CE2 TYR A 325      -6.991  65.202  17.695  1.00 22.83      A    C  
ATOM   2614  CZ  TYR A 325      -5.783  64.577  17.924  1.00 23.78      A    C  
ATOM   2615  OH  TYR A 325      -4.651  65.056  17.290  1.00 26.42      A    O  
ATOM   2616  N   LYS A 326      -7.925  63.378  23.235  1.00 24.74      A    N  
ATOM   2617  CA  LYS A 326      -7.449  64.205  24.345  1.00 28.01      A    C  
ATOM   2618  C   LYS A 326      -8.662  64.684  25.154  1.00 29.63      A    C  
ATOM   2619  O   LYS A 326      -9.184  63.905  25.958  1.00 32.37      A    O  
ATOM   2620  CB  LYS A 326      -6.509  65.327  23.875  1.00 27.03      A    C  
ATOM   2621  CG  LYS A 326      -5.130  64.798  23.500  1.00 27.35      A    C  
ATOM   2622  CD  LYS A 326      -4.375  65.717  22.552  1.00 28.38      A    C  
ATOM   2623  CE  LYS A 326      -3.957  67.013  23.225  1.00 29.03      A    C  
ATOM   2624  NZ  LYS A 326      -3.223  67.873  22.257  1.00 27.77      A    N1+
ATOM   2625  N   ASP A 327      -9.118  65.920  24.938  1.00 31.60      A    N  
ATOM   2626  CA  ASP A 327     -10.312  66.435  25.614  1.00 32.08      A    C  
ATOM   2627  C   ASP A 327     -11.493  66.643  24.658  1.00 32.07      A    C  
ATOM   2628  O   ASP A 327     -12.577  67.028  25.088  1.00 33.06      A    O  
ATOM   2629  CB  ASP A 327     -10.005  67.746  26.374  1.00 32.70      A    C  
ATOM   2630  CG  ASP A 327      -9.483  67.503  27.793  1.00 35.47      A    C  
ATOM   2631  OD1 ASP A 327      -8.892  66.431  28.039  1.00 34.66      A    O  
ATOM   2632  OD2 ASP A 327      -9.671  68.383  28.672  1.00 32.75      A    O1-
ATOM   2633  N   ARG A 328     -11.291  66.351  23.375  1.00 31.33      A    N  
ATOM   2634  CA  ARG A 328     -12.300  66.563  22.346  1.00 32.92      A    C  
ATOM   2635  C   ARG A 328     -13.069  65.266  22.091  1.00 32.87      A    C  
ATOM   2636  O   ARG A 328     -12.502  64.277  21.625  1.00 29.69      A    O  
ATOM   2637  CB  ARG A 328     -11.604  67.059  21.080  1.00 38.88      A    C  
ATOM   2638  CG  ARG A 328     -12.510  67.617  19.995  1.00 43.22      A    C  
ATOM   2639  CD  ARG A 328     -11.693  68.517  19.074  1.00 46.04      A    C  
ATOM   2640  NE  ARG A 328     -12.177  68.725  17.698  1.00 49.37      A    N  
ATOM   2641  CZ  ARG A 328     -13.442  68.749  17.267  1.00 51.26      A    C  
ATOM   2642  NH1 ARG A 328     -14.485  68.613  18.082  1.00 51.21      A    N1+
ATOM   2643  NH2 ARG A 328     -13.666  68.948  15.969  1.00 52.98      A    N  
ATOM   2644  N   ASN A 329     -14.362  65.280  22.403  1.00 29.00      A    N  
ATOM   2645  CA  ASN A 329     -15.218  64.101  22.282  1.00 28.26      A    C  
ATOM   2646  C   ASN A 329     -15.863  64.021  20.884  1.00 28.64      A    C  
ATOM   2647  O   ASN A 329     -16.700  64.848  20.544  1.00 30.84      A    O  
ATOM   2648  CB  ASN A 329     -16.296  64.184  23.369  1.00 30.37      A    C  
ATOM   2649  CG  ASN A 329     -16.661  62.836  23.959  1.00 31.72      A    C  
ATOM   2650  ND2 ASN A 329     -17.649  62.843  24.843  1.00 35.38      A    N  
ATOM   2651  OD1 ASN A 329     -16.054  61.811  23.661  1.00 32.63      A    O  
ATOM   2652  N   LEU A 330     -15.476  63.034  20.077  1.00 22.43      A    N  
ATOM   2653  CA  LEU A 330     -15.945  62.934  18.696  1.00 20.68      A    C  
ATOM   2654  C   LEU A 330     -16.977  61.839  18.495  1.00 20.09      A    C  
ATOM   2655  O   LEU A 330     -16.712  60.679  18.779  1.00 18.02      A    O  
ATOM   2656  CB  LEU A 330     -14.761  62.621  17.773  1.00 22.14      A    C  
ATOM   2657  CG  LEU A 330     -13.530  63.515  17.869  1.00 22.71      A    C  
ATOM   2658  CD1 LEU A 330     -12.413  62.915  17.029  1.00 23.00      A    C  
ATOM   2659  CD2 LEU A 330     -13.858  64.930  17.433  1.00 23.38      A    C  
ATOM   2660  N   HIS A 331     -18.149  62.205  17.984  1.00 17.91      A    N  
ATOM   2661  CA  HIS A 331     -19.130  61.215  17.637  1.00 18.03      A    C  
ATOM   2662  C   HIS A 331     -18.796  60.654  16.271  1.00 16.28      A    C  
ATOM   2663  O   HIS A 331     -18.529  61.401  15.330  1.00 17.90      A    O  
ATOM   2664  CB  HIS A 331     -20.549  61.800  17.615  1.00 18.73      A    C  
ATOM   2665  CG  HIS A 331     -21.576  60.805  17.192  1.00 19.34      A    C  
ATOM   2666  CD2 HIS A 331     -22.306  60.708  16.059  1.00 19.42      A    C  
ATOM   2667  ND1 HIS A 331     -21.913  59.716  17.961  1.00 19.94      A    N  
ATOM   2668  CE1 HIS A 331     -22.800  58.982  17.315  1.00 19.71      A    C  
ATOM   2669  NE2 HIS A 331     -23.063  59.571  16.166  1.00 20.33      A    N  
ATOM   2670  N   ILE A 332     -18.813  59.334  16.172  1.00 16.32      A    N  
ATOM   2671  CA  ILE A 332     -18.581  58.648  14.917  1.00 15.75      A    C  
ATOM   2672  C   ILE A 332     -19.931  58.073  14.519  1.00 15.35      A    C  
ATOM   2673  O   ILE A 332     -20.503  57.298  15.283  1.00 15.01      A    O  
ATOM   2674  CB  ILE A 332     -17.551  57.530  15.115  1.00 15.18      A    C  
ATOM   2675  CG1 ILE A 332     -16.321  58.061  15.864  1.00 15.54      A    C  
ATOM   2676  CG2 ILE A 332     -17.169  56.892  13.791  1.00 15.49      A    C  
ATOM   2677  CD1 ILE A 332     -15.607  59.220  15.206  1.00 15.42      A    C  
ATOM   2678  N   PRO A 333     -20.438  58.442  13.327  1.00 16.11      A    N  
ATOM   2679  CA  PRO A 333     -21.817  58.090  12.938  1.00 15.93      A    C  
ATOM   2680  C   PRO A 333     -22.062  56.668  12.410  1.00 14.74      A    C  
ATOM   2681  O   PRO A 333     -23.024  56.432  11.695  1.00 14.75      A    O  
ATOM   2682  CB  PRO A 333     -22.148  59.148  11.885  1.00 17.26      A    C  
ATOM   2683  CG  PRO A 333     -20.849  59.493  11.272  1.00 16.38      A    C  
ATOM   2684  CD  PRO A 333     -19.780  59.292  12.313  1.00 16.76      A    C  
ATOM   2685  N   THR A 334     -21.215  55.716  12.789  1.00 13.87      A    N  
ATOM   2686  CA  THR A 334     -21.331  54.345  12.363  1.00 14.45      A    C  
ATOM   2687  C   THR A 334     -22.733  53.745  12.470  1.00 14.78      A    C  
ATOM   2688  O   THR A 334     -23.232  53.163  11.515  1.00 16.18      A    O  
ATOM   2689  CB  THR A 334     -20.359  53.474  13.174  1.00 14.62      A    C  
ATOM   2690  CG2 THR A 334     -20.390  52.030  12.731  1.00 14.28      A    C  
ATOM   2691  OG1 THR A 334     -19.038  54.012  13.026  1.00 14.24      A    O  
ATOM   2692  N   MET A 335     -23.348  53.862  13.640  1.00 16.53      A    N  
ATOM   2693  CA  MET A 335     -24.648  53.238  13.855  1.00 17.33      A    C  
ATOM   2694  C   MET A 335     -25.792  53.959  13.145  1.00 18.76      A    C  
ATOM   2695  O   MET A 335     -26.827  53.352  12.933  1.00 22.03      A    O  
ATOM   2696  CB  MET A 335     -24.944  53.086  15.352  1.00 17.82      A    C  
ATOM   2697  CG  MET A 335     -23.888  52.304  16.132  1.00 17.57      A    C  
ATOM   2698  SD  MET A 335     -23.530  50.657  15.486  1.00 17.86      A    S  
ATOM   2699  CE  MET A 335     -25.049  49.784  15.898  1.00 20.00      A    C  
ATOM   2700  N   GLU A 336     -25.599  55.222  12.770  1.00 19.22      A    N  
ATOM   2701  CA  GLU A 336     -26.595  55.955  11.968  1.00 21.19      A    C  
ATOM   2702  C   GLU A 336     -26.512  55.591  10.485  1.00 20.07      A    C  
ATOM   2703  O   GLU A 336     -27.384  55.974   9.701  1.00 21.89      A    O  
ATOM   2704  CB  GLU A 336     -26.428  57.476  12.062  1.00 23.09      A    C  
ATOM   2705  CG  GLU A 336     -26.663  58.117  13.412  1.00 26.93      A    C  
ATOM   2706  CD  GLU A 336     -25.355  58.441  14.105  1.00 31.44      A    C  
ATOM   2707  OE1 GLU A 336     -24.953  59.629  14.117  1.00 36.98      A    O  
ATOM   2708  OE2 GLU A 336     -24.716  57.496  14.591  1.00 30.29      A    O1-
ATOM   2709  N   ASN A 337     -25.446  54.891  10.090  1.00 18.51      A    N  
ATOM   2710  CA  ASN A 337     -25.238  54.484   8.706  1.00 17.88      A    C  
ATOM   2711  C   ASN A 337     -25.447  52.988   8.499  1.00 17.92      A    C  
ATOM   2712  O   ASN A 337     -24.857  52.377   7.595  1.00 18.19      A    O  
ATOM   2713  CB  ASN A 337     -23.835  54.904   8.256  1.00 18.33      A    C  
ATOM   2714  CG  ASN A 337     -23.739  56.388   7.960  1.00 20.36      A    C  
ATOM   2715  ND2 ASN A 337     -23.118  57.158   8.848  1.00 17.85      A    N  
ATOM   2716  OD1 ASN A 337     -24.214  56.834   6.920  1.00 25.94      A    O  
ATOM   2717  N   GLY A 338     -26.287  52.393   9.341  1.00 16.16      A    N  
ATOM   2718  CA  GLY A 338     -26.677  51.001   9.213  1.00 17.20      A    C  
ATOM   2719  C   GLY A 338     -26.422  50.181  10.460  1.00 17.98      A    C  
ATOM   2720  O   GLY A 338     -27.356  49.884  11.215  1.00 20.60      A    O  
ATOM   2721  N   PRO A 339     -25.154  49.790  10.702  1.00 16.64      A    N  
ATOM   2722  CA  PRO A 339     -23.949  50.055   9.910  1.00 16.40      A    C  
ATOM   2723  C   PRO A 339     -23.878  49.058   8.742  1.00 15.85      A    C  
ATOM   2724  O   PRO A 339     -23.588  47.862   8.938  1.00 15.62      A    O  
ATOM   2725  CB  PRO A 339     -22.823  49.844  10.921  1.00 15.91      A    C  
ATOM   2726  CG  PRO A 339     -23.368  48.892  11.934  1.00 16.78      A    C  
ATOM   2727  CD  PRO A 339     -24.865  49.037  11.929  1.00 16.82      A    C  
ATOM   2728  N   GLU A 340     -24.150  49.550   7.541  1.00 16.74      A    N  
ATOM   2729  CA  GLU A 340     -24.338  48.696   6.378  1.00 18.10      A    C  
ATOM   2730  C   GLU A 340     -23.152  47.775   6.050  1.00 16.23      A    C  
ATOM   2731  O   GLU A 340     -23.331  46.570   5.851  1.00 16.25      A    O  
ATOM   2732  CB  GLU A 340     -24.700  49.550   5.166  1.00 21.88      A    C  
ATOM   2733  CG  GLU A 340     -25.353  48.762   4.044  1.00 25.46      A    C  
ATOM   2734  CD  GLU A 340     -25.939  49.652   2.960  1.00 29.12      A    C  
ATOM   2735  OE1 GLU A 340     -25.909  50.895   3.090  1.00 29.96      A    O  
ATOM   2736  OE2 GLU A 340     -26.445  49.087   1.966  1.00 34.93      A    O1-
ATOM   2737  N   LEU A 341     -21.955  48.337   5.998  1.00 15.25      A    N  
ATOM   2738  CA  LEU A 341     -20.761  47.548   5.653  1.00 14.82      A    C  
ATOM   2739  C   LEU A 341     -20.437  46.537   6.733  1.00 14.52      A    C  
ATOM   2740  O   LEU A 341     -20.169  45.386   6.435  1.00 14.10      A    O  
ATOM   2741  CB  LEU A 341     -19.552  48.450   5.385  1.00 15.19      A    C  
ATOM   2742  CG  LEU A 341     -18.251  47.741   4.986  1.00 15.68      A    C  
ATOM   2743  CD1 LEU A 341     -18.435  46.878   3.758  1.00 14.80      A    C  
ATOM   2744  CD2 LEU A 341     -17.178  48.781   4.720  1.00 16.38      A    C  
ATOM   2745  N   ILE A 342     -20.469  46.972   7.987  1.00 14.27      A    N  
ATOM   2746  CA  ILE A 342     -20.221  46.068   9.106  1.00 14.15      A    C  
ATOM   2747  C   ILE A 342     -21.208  44.907   9.077  1.00 14.58      A    C  
ATOM   2748  O   ILE A 342     -20.814  43.747   9.218  1.00 15.54      A    O  
ATOM   2749  CB  ILE A 342     -20.312  46.813  10.457  1.00 14.06      A    C  
ATOM   2750  CG1 ILE A 342     -19.120  47.777  10.626  1.00 13.88      A    C  
ATOM   2751  CG2 ILE A 342     -20.406  45.807  11.602  1.00 14.17      A    C  
ATOM   2752  CD1 ILE A 342     -19.289  48.801  11.721  1.00 14.08      A    C  
ATOM   2753  N   LEU A 343     -22.503  45.201   8.903  1.00 14.86      A    N  
ATOM   2754  CA  LEU A 343     -23.503  44.133   8.888  1.00 17.00      A    C  
ATOM   2755  C   LEU A 343     -23.245  43.137   7.760  1.00 16.37      A    C  
ATOM   2756  O   LEU A 343     -23.357  41.917   7.947  1.00 16.92      A    O  
ATOM   2757  CB  LEU A 343     -24.916  44.706   8.770  1.00 17.76      A    C  
ATOM   2758  CG  LEU A 343     -25.399  45.430  10.022  1.00 19.27      A    C  
ATOM   2759  CD1 LEU A 343     -26.696  46.163   9.741  1.00 21.46      A    C  
ATOM   2760  CD2 LEU A 343     -25.562  44.483  11.203  1.00 20.19      A    C  
ATOM   2761  N   ARG A 344     -22.888  43.665   6.599  1.00 16.80      A    N  
ATOM   2762  CA  ARG A 344     -22.593  42.841   5.434  1.00 16.66      A    C  
ATOM   2763  C   ARG A 344     -21.383  41.939   5.679  1.00 16.18      A    C  
ATOM   2764  O   ARG A 344     -21.424  40.753   5.369  1.00 16.51      A    O  
ATOM   2765  CB  ARG A 344     -22.382  43.720   4.213  1.00 17.74      A    C  
ATOM   2766  CG  ARG A 344     -22.173  42.948   2.930  1.00 18.69      A    C  
ATOM   2767  CD  ARG A 344     -22.055  43.876   1.742  1.00 20.40      A    C  
ATOM   2768  NE  ARG A 344     -21.861  43.125   0.507  1.00 21.01      A    N  
ATOM   2769  CZ  ARG A 344     -21.761  43.669  -0.701  1.00 20.82      A    C  
ATOM   2770  NH1 ARG A 344     -21.830  44.982  -0.852  1.00 21.91      A    N1+
ATOM   2771  NH2 ARG A 344     -21.578  42.887  -1.758  1.00 21.14      A    N  
ATOM   2772  N   PHE A 345     -20.301  42.502   6.219  1.00 14.64      A    N  
ATOM   2773  CA  PHE A 345     -19.120  41.696   6.556  1.00 14.91      A    C  
ATOM   2774  C   PHE A 345     -19.465  40.599   7.560  1.00 15.53      A    C  
ATOM   2775  O   PHE A 345     -19.072  39.456   7.401  1.00 17.40      A    O  
ATOM   2776  CB  PHE A 345     -18.017  42.558   7.174  1.00 13.93      A    C  
ATOM   2777  CG  PHE A 345     -17.141  43.292   6.185  1.00 13.55      A    C  
ATOM   2778  CD1 PHE A 345     -16.707  42.698   5.007  1.00 14.59      A    C  
ATOM   2779  CD2 PHE A 345     -16.662  44.557   6.494  1.00 13.74      A    C  
ATOM   2780  CE1 PHE A 345     -15.863  43.366   4.135  1.00 13.93      A    C  
ATOM   2781  CE2 PHE A 345     -15.781  45.220   5.640  1.00 14.05      A    C  
ATOM   2782  CZ  PHE A 345     -15.380  44.623   4.453  1.00 13.94      A    C  
ATOM   2783  N   GLN A 346     -20.175  40.980   8.608  1.00 16.70      A    N  
ATOM   2784  CA  GLN A 346     -20.578  40.051   9.657  1.00 19.07      A    C  
ATOM   2785  C   GLN A 346     -21.414  38.909   9.123  1.00 19.89      A    C  
ATOM   2786  O   GLN A 346     -21.238  37.752   9.524  1.00 20.56      A    O  
ATOM   2787  CB  GLN A 346     -21.364  40.788  10.726  1.00 20.64      A    C  
ATOM   2788  CG  GLN A 346     -20.454  41.608  11.605  1.00 23.99      A    C  
ATOM   2789  CD  GLN A 346     -21.193  42.344  12.676  1.00 29.97      A    C  
ATOM   2790  NE2 GLN A 346     -20.472  42.715  13.729  1.00 31.81      A    N  
ATOM   2791  OE1 GLN A 346     -22.403  42.584  12.572  1.00 33.22      A    O  
ATOM   2792  N  ALYS A 347     -22.403  39.252   8.305  0.44 20.57      A    N  
ATOM   2793  N  BLYS A 347     -22.249  39.227   8.136  0.56 20.07      A    N  
ATOM   2794  CA ALYS A 347     -23.334  38.264   7.777  0.44 21.04      A    C  
ATOM   2795  CA BLYS A 347     -23.066  38.228   7.463  0.56 20.18      A    C  
ATOM   2796  C  ALYS A 347     -22.583  37.242   6.952  0.44 20.21      A    C  
ATOM   2797  C  BLYS A 347     -22.241  37.290   6.587  0.56 19.44      A    C  
ATOM   2798  O  ALYS A 347     -22.790  36.042   7.088  0.44 20.56      A    O  
ATOM   2799  O  BLYS A 347     -22.415  36.071   6.674  0.56 19.30      A    O  
ATOM   2800  CB ALYS A 347     -24.398  38.939   6.908  0.44 22.08      A    C  
ATOM   2801  CB BLYS A 347     -24.150  38.887   6.604  0.56 20.75      A    C  
ATOM   2802  CG ALYS A 347     -25.413  37.980   6.304  0.44 24.38      A    C  
ATOM   2803  CG BLYS A 347     -25.058  37.883   5.913  0.56 22.97      A    C  
ATOM   2804  CD ALYS A 347     -26.523  38.729   5.584  0.44 26.00      A    C  
ATOM   2805  CD BLYS A 347     -26.237  38.553   5.228  0.56 24.59      A    C  
ATOM   2806  CE ALYS A 347     -27.587  37.780   5.050  0.44 27.31      A    C  
ATOM   2807  CE BLYS A 347     -27.240  37.522   4.730  0.56 26.57      A    C  
ATOM   2808  NZ ALYS A 347     -27.071  36.869   3.990  0.44 27.99      A    N1+
ATOM   2809  NZ BLYS A 347     -28.570  38.114   4.421  0.56 27.65      A    N1+
ATOM   2810  N  AGLU A 348     -21.690  37.744   6.092  0.43 19.50      A    N  
ATOM   2811  N  BGLU A 348     -21.374  37.829   5.723  0.57 18.40      A    N  
ATOM   2812  CA AGLU A 348     -20.915  36.901   5.169  0.43 20.14      A    C  
ATOM   2813  CA BGLU A 348     -20.602  36.959   4.846  0.57 19.41      A    C  
ATOM   2814  C  AGLU A 348     -19.888  36.027   5.885  0.43 19.27      A    C  
ATOM   2815  C  BGLU A 348     -19.631  36.096   5.669  0.57 19.01      A    C  
ATOM   2816  O  AGLU A 348     -19.803  34.826   5.632  0.43 17.79      A    O  
ATOM   2817  O  BGLU A 348     -19.392  34.942   5.313  0.57 18.68      A    O  
ATOM   2818  CB AGLU A 348     -20.242  37.750   4.077  0.43 22.10      A    C  
ATOM   2819  CB BGLU A 348     -19.958  37.755   3.686  0.57 20.29      A    C  
ATOM   2820  CG AGLU A 348     -19.384  36.940   3.104  0.43 23.76      A    C  
ATOM   2821  CG BGLU A 348     -21.042  38.388   2.807  0.57 20.57      A    C  
ATOM   2822  CD AGLU A 348     -19.302  37.528   1.700  0.43 24.75      A    C  
ATOM   2823  CD BGLU A 348     -20.595  39.070   1.515  0.57 21.98      A    C  
ATOM   2824  OE1AGLU A 348     -20.197  38.302   1.301  0.43 28.06      A    O  
ATOM   2825  OE1BGLU A 348     -19.462  38.835   1.032  0.57 21.76      A    O  
ATOM   2826  OE2AGLU A 348     -18.340  37.199   0.975  0.43 26.40      A    O1-
ATOM   2827  OE2BGLU A 348     -21.430  39.837   0.959  0.57 20.36      A    O1-
ATOM   2828  N   LEU A 349     -19.116  36.619   6.787  1.00 18.96      A    N  
ATOM   2829  CA  LEU A 349     -18.203  35.823   7.627  1.00 18.44      A    C  
ATOM   2830  C   LEU A 349     -18.956  34.724   8.384  1.00 19.30      A    C  
ATOM   2831  O   LEU A 349     -18.475  33.596   8.475  1.00 20.22      A    O  
ATOM   2832  CB  LEU A 349     -17.438  36.701   8.616  1.00 17.63      A    C  
ATOM   2833  CG  LEU A 349     -16.342  37.564   7.997  1.00 17.71      A    C  
ATOM   2834  CD1 LEU A 349     -15.750  38.495   9.047  1.00 18.18      A    C  
ATOM   2835  CD2 LEU A 349     -15.262  36.700   7.374  1.00 18.86      A    C  
ATOM   2836  N   LYS A 350     -20.136  35.061   8.906  1.00 20.81      A    N  
ATOM   2837  CA  LYS A 350     -20.979  34.097   9.610  1.00 22.18      A    C  
ATOM   2838  C   LYS A 350     -21.340  32.918   8.703  1.00 23.06      A    C  
ATOM   2839  O   LYS A 350     -21.244  31.759   9.117  1.00 21.98      A    O  
ATOM   2840  CB  LYS A 350     -22.253  34.765  10.138  1.00 24.03      A    C  
ATOM   2841  CG  LYS A 350     -23.099  33.880  11.036  1.00 30.11      A    C  
ATOM   2842  CD  LYS A 350     -24.457  34.499  11.335  1.00 34.03      A    C  
ATOM   2843  CE  LYS A 350     -25.406  34.380  10.149  1.00 38.59      A    C  
ATOM   2844  NZ  LYS A 350     -26.806  34.752  10.510  1.00 44.31      A    N1+
ATOM   2845  N   GLU A 351     -21.760  33.205   7.471  1.00 24.59      A    N  
ATOM   2846  CA  GLU A 351     -22.129  32.146   6.526  1.00 26.17      A    C  
ATOM   2847  C   GLU A 351     -20.962  31.218   6.217  1.00 24.17      A    C  
ATOM   2848  O   GLU A 351     -21.132  30.007   6.111  1.00 23.62      A    O  
ATOM   2849  CB  GLU A 351     -22.656  32.734   5.218  1.00 28.77      A    C  
ATOM   2850  CG  GLU A 351     -24.015  33.394   5.339  1.00 32.39      A    C  
ATOM   2851  CD  GLU A 351     -24.399  34.177   4.091  1.00 35.20      A    C  
ATOM   2852  OE1 GLU A 351     -23.636  34.166   3.093  1.00 40.35      A    O  
ATOM   2853  OE2 GLU A 351     -25.462  34.825   4.126  1.00 38.69      A    O1-
ATOM   2854  N   ILE A 352     -19.776  31.800   6.079  1.00 21.95      A    N  
ATOM   2855  CA  ILE A 352     -18.554  31.053   5.813  1.00 20.51      A    C  
ATOM   2856  C   ILE A 352     -18.119  30.268   7.055  1.00 20.23      A    C  
ATOM   2857  O   ILE A 352     -17.824  29.071   6.966  1.00 20.41      A    O  
ATOM   2858  CB  ILE A 352     -17.416  32.008   5.369  1.00 19.81      A    C  
ATOM   2859  CG1 ILE A 352     -17.720  32.576   3.972  1.00 19.73      A    C  
ATOM   2860  CG2 ILE A 352     -16.058  31.309   5.348  1.00 19.92      A    C  
ATOM   2861  CD1 ILE A 352     -16.890  33.777   3.599  1.00 19.50      A    C  
ATOM   2862  N   GLN A 353     -18.090  30.942   8.202  1.00 18.79      A    N  
ATOM   2863  CA  GLN A 353     -17.560  30.337   9.420  1.00 20.46      A    C  
ATOM   2864  C   GLN A 353     -18.384  29.177   9.974  1.00 21.42      A    C  
ATOM   2865  O   GLN A 353     -17.809  28.186  10.437  1.00 21.12      A    O  
ATOM   2866  CB  GLN A 353     -17.320  31.416  10.478  1.00 19.94      A    C  
ATOM   2867  CG  GLN A 353     -16.131  32.306  10.104  1.00 20.25      A    C  
ATOM   2868  CD  GLN A 353     -15.970  33.546  10.971  1.00 19.13      A    C  
ATOM   2869  NE2 GLN A 353     -14.781  34.163  10.907  1.00 19.81      A    N  
ATOM   2870  OE1 GLN A 353     -16.875  33.953  11.673  1.00 18.96      A    O  
ATOM   2871  N   TYR A 354     -19.708  29.279   9.895  1.00 22.91      A    N  
ATOM   2872  CA  TYR A 354     -20.586  28.229  10.420  1.00 24.84      A    C  
ATOM   2873  C   TYR A 354     -21.029  27.197   9.368  1.00 26.63      A    C  
ATOM   2874  O   TYR A 354     -21.922  26.384   9.625  1.00 25.39      A    O  
ATOM   2875  CB  TYR A 354     -21.778  28.863  11.134  1.00 23.71      A    C  
ATOM   2876  CG  TYR A 354     -21.394  29.576  12.410  1.00 22.44      A    C  
ATOM   2877  CD1 TYR A 354     -21.308  28.886  13.617  1.00 20.50      A    C  
ATOM   2878  CD2 TYR A 354     -21.077  30.931  12.405  1.00 20.53      A    C  
ATOM   2879  CE1 TYR A 354     -20.949  29.531  14.789  1.00 19.94      A    C  
ATOM   2880  CE2 TYR A 354     -20.726  31.588  13.571  1.00 21.50      A    C  
ATOM   2881  CZ  TYR A 354     -20.648  30.884  14.761  1.00 20.08      A    C  
ATOM   2882  OH  TYR A 354     -20.303  31.533  15.917  1.00 20.45      A    O  
ATOM   2883  N   GLY A 355     -20.406  27.226   8.192  1.00 25.90      A    N  
ATOM   2884  CA  GLY A 355     -20.622  26.192   7.166  1.00 28.17      A    C  
ATOM   2885  C   GLY A 355     -21.876  26.328   6.327  1.00 28.79      A    C  
ATOM   2886  O   GLY A 355     -22.248  25.393   5.610  1.00 29.00      A    O  
ATOM   2887  N   ILE A 356     -22.514  27.489   6.394  1.00 27.60      A    N  
ATOM   2888  CA  ILE A 356     -23.728  27.763   5.607  1.00 32.56      A    C  
ATOM   2889  C   ILE A 356     -23.365  27.863   4.121  1.00 33.66      A    C  
ATOM   2890  O   ILE A 356     -24.131  27.448   3.252  1.00 34.09      A    O  
ATOM   2891  CB  ILE A 356     -24.436  29.048   6.094  1.00 33.40      A    C  
ATOM   2892  CG1 ILE A 356     -24.853  28.898   7.568  1.00 37.24      A    C  
ATOM   2893  CG2 ILE A 356     -25.652  29.359   5.224  1.00 34.96      A    C  
ATOM   2894  CD1 ILE A 356     -25.253  30.192   8.253  1.00 38.59      A    C  
ATOM   2895  N   ARG A 357     -22.186  28.415   3.849  1.00 34.82      A    N  
ATOM   2896  CA  ARG A 357     -21.642  28.527   2.501  1.00 36.00      A    C  
ATOM   2897  C   ARG A 357     -20.291  27.825   2.493  1.00 36.60      A    C  
ATOM   2898  O   ARG A 357     -19.379  28.258   3.198  1.00 36.76      A    O  
ATOM   2899  CB  ARG A 357     -21.470  30.012   2.147  1.00 38.64      A    C  
ATOM   2900  CG  ARG A 357     -20.766  30.304   0.827  1.00 42.73      A    C  
ATOM   2901  CD  ARG A 357     -20.378  31.775   0.731  1.00 45.58      A    C  
ATOM   2902  NE  ARG A 357     -19.497  32.039  -0.406  1.00 49.33      A    N  
ATOM   2903  CZ  ARG A 357     -18.893  33.203  -0.659  1.00 50.99      A    C  
ATOM   2904  NH1 ARG A 357     -18.110  33.316  -1.727  1.00 51.00      A    N1+
ATOM   2905  NH2 ARG A 357     -19.056  34.251   0.145  1.00 51.18      A    N  
ATOM   2906  N   ALA A 358     -20.162  26.741   1.721  1.00 32.45      A    N  
ATOM   2907  CA  ALA A 358     -18.884  26.021   1.606  1.00 32.61      A    C  
ATOM   2908  C   ALA A 358     -17.819  26.975   1.082  1.00 31.11      A    C  
ATOM   2909  O   ALA A 358     -18.084  27.743   0.152  1.00 30.06      A    O  
ATOM   2910  CB  ALA A 358     -19.015  24.821   0.681  1.00 34.07      A    C  
ATOM   2911  N   HIS A 359     -16.623  26.937   1.678  1.00 28.73      A    N  
ATOM   2912  CA  HIS A 359     -15.584  27.902   1.343  1.00 26.32      A    C  
ATOM   2913  C   HIS A 359     -14.165  27.414   1.655  1.00 24.74      A    C  
ATOM   2914  O   HIS A 359     -13.942  26.772   2.683  1.00 26.44      A    O  
ATOM   2915  CB  HIS A 359     -15.853  29.182   2.122  1.00 25.59      A    C  
ATOM   2916  CG  HIS A 359     -15.277  30.398   1.489  1.00 24.91      A    C  
ATOM   2917  CD2 HIS A 359     -15.873  31.428   0.850  1.00 25.02      A    C  
ATOM   2918  ND1 HIS A 359     -13.927  30.664   1.465  1.00 22.30      A    N  
ATOM   2919  CE1 HIS A 359     -13.711  31.802   0.836  1.00 24.84      A    C  
ATOM   2920  NE2 HIS A 359     -14.879  32.289   0.460  1.00 24.89      A    N  
ATOM   2921  N   GLU A 360     -13.211  27.774   0.793  1.00 21.97      A    N  
ATOM   2922  CA  GLU A 360     -11.816  27.334   0.927  1.00 23.67      A    C  
ATOM   2923  C   GLU A 360     -11.111  27.954   2.146  1.00 22.37      A    C  
ATOM   2924  O   GLU A 360     -10.053  27.492   2.547  1.00 22.20      A    O  
ATOM   2925  CB  GLU A 360     -11.014  27.638  -0.345  1.00 27.16      A    C  
ATOM   2926  CG  GLU A 360     -10.778  29.115  -0.607  1.00 31.55      A    C  
ATOM   2927  CD  GLU A 360     -10.187  29.394  -1.979  1.00 37.63      A    C  
ATOM   2928  OE1 GLU A 360      -9.746  28.444  -2.663  1.00 40.22      A    O  
ATOM   2929  OE2 GLU A 360     -10.159  30.580  -2.373  1.00 45.15      A    O1-
ATOM   2930  N   TRP A 361     -11.703  28.996   2.719  1.00 21.25      A    N  
ATOM   2931  CA  TRP A 361     -11.154  29.622   3.921  1.00 18.50      A    C  
ATOM   2932  C   TRP A 361     -11.305  28.743   5.156  1.00 19.84      A    C  
ATOM   2933  O   TRP A 361     -10.596  28.953   6.151  1.00 19.23      A    O  
ATOM   2934  CB  TRP A 361     -11.823  30.966   4.206  1.00 17.60      A    C  
ATOM   2935  CG  TRP A 361     -11.346  32.120   3.370  1.00 16.01      A    C  
ATOM   2936  CD1 TRP A 361     -10.300  32.144   2.496  1.00 16.63      A    C  
ATOM   2937  CD2 TRP A 361     -11.851  33.456   3.425  1.00 15.74      A    C  
ATOM   2938  CE2 TRP A 361     -11.087  34.228   2.536  1.00 15.70      A    C  
ATOM   2939  CE3 TRP A 361     -12.875  34.070   4.152  1.00 15.98      A    C  
ATOM   2940  NE1 TRP A 361     -10.150  33.404   1.979  1.00 16.83      A    N  
ATOM   2941  CZ2 TRP A 361     -11.312  35.596   2.351  1.00 17.29      A    C  
ATOM   2942  CZ3 TRP A 361     -13.111  35.420   3.953  1.00 16.43      A    C  
ATOM   2943  CH2 TRP A 361     -12.328  36.163   3.063  1.00 15.53      A    C  
ATOM   2944  N   MET A 362     -12.233  27.783   5.118  1.00 18.62      A    N  
ATOM   2945  CA  MET A 362     -12.479  26.915   6.257  1.00 18.33      A    C  
ATOM   2946  C   MET A 362     -11.735  25.587   6.143  1.00 19.72      A    C  
ATOM   2947  O   MET A 362     -11.690  24.964   5.064  1.00 20.80      A    O  
ATOM   2948  CB  MET A 362     -13.987  26.647   6.462  1.00 17.01      A    C  
ATOM   2949  CG  MET A 362     -14.851  27.890   6.591  1.00 17.12      A    C  
ATOM   2950  SD  MET A 362     -14.183  29.095   7.772  1.00 18.25      A    S  
ATOM   2951  CE  MET A 362     -14.458  28.254   9.314  1.00 18.52      A    C  
ATOM   2952  N   PHE A 363     -11.167  25.177   7.280  1.00 18.68      A    N  
ATOM   2953  CA  PHE A 363     -10.395  23.949   7.427  1.00 19.19      A    C  
ATOM   2954  C   PHE A 363     -11.193  23.000   8.291  1.00 19.75      A    C  
ATOM   2955  O   PHE A 363     -11.460  23.281   9.454  1.00 18.43      A    O  
ATOM   2956  CB  PHE A 363      -9.059  24.278   8.096  1.00 19.49      A    C  
ATOM   2957  CG  PHE A 363      -8.207  23.086   8.383  1.00 20.57      A    C  
ATOM   2958  CD1 PHE A 363      -7.466  22.485   7.373  1.00 21.92      A    C  
ATOM   2959  CD2 PHE A 363      -8.110  22.592   9.669  1.00 21.17      A    C  
ATOM   2960  CE1 PHE A 363      -6.651  21.405   7.651  1.00 22.74      A    C  
ATOM   2961  CE2 PHE A 363      -7.299  21.510   9.949  1.00 21.07      A    C  
ATOM   2962  CZ  PHE A 363      -6.580  20.915   8.937  1.00 21.27      A    C  
ATOM   2963  N   PRO A 364     -11.645  21.882   7.711  1.00 19.94      A    N  
ATOM   2964  CA  PRO A 364     -12.452  20.997   8.524  1.00 20.41      A    C  
ATOM   2965  C   PRO A 364     -11.648  20.226   9.555  1.00 18.53      A    C  
ATOM   2966  O   PRO A 364     -10.521  19.806   9.276  1.00 19.49      A    O  
ATOM   2967  CB  PRO A 364     -13.057  20.022   7.498  1.00 21.39      A    C  
ATOM   2968  CG  PRO A 364     -12.152  20.057   6.327  1.00 21.32      A    C  
ATOM   2969  CD  PRO A 364     -11.452  21.393   6.335  1.00 21.44      A    C  
ATOM   2970  N   VAL A 365     -12.241  20.074  10.730  1.00 19.43      A    N  
ATOM   2971  CA  VAL A 365     -11.687  19.245  11.784  1.00 21.33      A    C  
ATOM   2972  C   VAL A 365     -12.228  17.834  11.585  1.00 22.67      A    C  
ATOM   2973  O   VAL A 365     -11.477  16.873  11.532  1.00 23.17      A    O  
ATOM   2974  CB  VAL A 365     -12.058  19.779  13.179  1.00 21.60      A    C  
ATOM   2975  CG1 VAL A 365     -11.690  18.768  14.271  1.00 22.28      A    C  
ATOM   2976  CG2 VAL A 365     -11.375  21.117  13.420  1.00 22.47      A    C  
ATOM   2977  OXT VAL A 365     -13.433  17.639  11.452  1.00 24.23      A    O1-
TER   
HETATM 2978  C1  GOL B 410      20.334  54.381  51.084  1.00 51.59      AA   C  
HETATM 2979  O1  GOL B 410      20.087  55.453  50.169  1.00 52.91      AA   O  
HETATM 2980  C2  GOL B 410      20.447  54.943  52.497  1.00 54.31      AA   C  
HETATM 2981  O2  GOL B 410      21.154  56.189  52.451  1.00 55.92      AA   O  
HETATM 2982  C3  GOL B 410      21.160  53.944  53.409  1.00 53.22      AA   C  
HETATM 2983  O3  GOL B 410      21.997  54.639  54.340  1.00 55.52      AA   O  
ATOM   2984  N   SER B  -2      -3.291  55.574  58.040  1.00 46.99      B    N  
ATOM   2985  CA  SER B  -2      -2.016  55.321  58.785  1.00 47.13      B    C  
ATOM   2986  C   SER B  -2      -2.162  54.320  59.942  1.00 45.12      B    C  
ATOM   2987  O   SER B  -2      -1.207  54.104  60.687  1.00 40.84      B    O  
ATOM   2988  CB  SER B  -2      -1.453  56.642  59.332  1.00 49.54      B    C  
ATOM   2989  OG  SER B  -2      -2.259  57.158  60.383  1.00 47.38      B    O  
ATOM   2990  N   HIS B  -1      -3.345  53.720  60.086  1.00 41.82      B    N  
ATOM   2991  CA  HIS B  -1      -3.615  52.763  61.164  1.00 43.53      B    C  
ATOM   2992  C   HIS B  -1      -3.430  51.310  60.732  1.00 44.95      B    C  
ATOM   2993  O   HIS B  -1      -3.251  50.432  61.581  1.00 42.78      B    O  
ATOM   2994  CB  HIS B  -1      -5.046  52.926  61.685  1.00 41.33      B    C  
ATOM   2995  CG  HIS B  -1      -6.102  52.586  60.677  1.00 39.11      B    C  
ATOM   2996  CD2 HIS B  -1      -6.688  51.407  60.361  1.00 35.92      B    C  
ATOM   2997  ND1 HIS B  -1      -6.667  53.531  59.846  1.00 35.96      B    N  
ATOM   2998  CE1 HIS B  -1      -7.561  52.949  59.067  1.00 35.59      B    C  
ATOM   2999  NE2 HIS B  -1      -7.594  51.661  59.360  1.00 36.60      B    N  
ATOM   3000  N   MET B   0      -3.494  51.066  59.424  1.00 45.72      B    N  
ATOM   3001  CA  MET B   0      -3.424  49.710  58.891  1.00 48.97      B    C  
ATOM   3002  C   MET B   0      -1.982  49.245  58.825  1.00 46.65      B    C  
ATOM   3003  O   MET B   0      -1.066  50.052  58.640  1.00 42.47      B    O  
ATOM   3004  CB  MET B   0      -4.006  49.628  57.471  1.00 53.54      B    C  
ATOM   3005  CG  MET B   0      -5.257  50.453  57.207  1.00 59.72      B    C  
ATOM   3006  SD  MET B   0      -6.036  49.961  55.652  1.00 69.59      B    S  
ATOM   3007  CE  MET B   0      -6.737  51.532  55.102  1.00 69.18      B    C  
ATOM   3008  N   ALA B   1      -1.789  47.937  58.968  1.00 49.45      B    N  
ATOM   3009  CA  ALA B   1      -0.478  47.336  58.765  1.00 49.58      B    C  
ATOM   3010  C   ALA B   1      -0.177  47.405  57.268  1.00 50.27      B    C  
ATOM   3011  O   ALA B   1      -1.098  47.451  56.442  1.00 50.62      B    O  
ATOM   3012  CB  ALA B   1      -0.464  45.894  59.251  1.00 50.23      B    C  
ATOM   3013  N   SER B   2       1.105  47.445  56.918  1.00 50.62      B    N  
ATOM   3014  CA  SER B   2       1.508  47.480  55.514  1.00 49.40      B    C  
ATOM   3015  C   SER B   2       0.982  46.223  54.804  1.00 44.92      B    C  
ATOM   3016  O   SER B   2       0.992  45.127  55.376  1.00 43.41      B    O  
ATOM   3017  CB  SER B   2       3.038  47.583  55.405  1.00 49.66      B    C  
ATOM   3018  OG  SER B   2       3.491  47.451  54.070  1.00 49.88      B    O  
ATOM   3019  N   SER B   3       0.495  46.396  53.577  1.00 42.81      B    N  
ATOM   3020  CA  SER B   3       0.001  45.273  52.769  1.00 40.87      B    C  
ATOM   3021  C   SER B   3       1.158  44.368  52.344  1.00 38.19      B    C  
ATOM   3022  O   SER B   3       0.976  43.169  52.100  1.00 35.86      B    O  
ATOM   3023  CB  SER B   3      -0.747  45.789  51.536  1.00 41.92      B    C  
ATOM   3024  OG  SER B   3       0.066  46.674  50.784  1.00 42.15      B    O  
ATOM   3025  N   SER B   4       2.357  44.942  52.282  1.00 32.74      B    N  
ATOM   3026  CA  SER B   4       3.536  44.203  51.888  1.00 29.03      B    C  
ATOM   3027  C   SER B   4       3.766  42.968  52.736  1.00 29.51      B    C  
ATOM   3028  O   SER B   4       3.381  42.919  53.908  1.00 32.27      B    O  
ATOM   3029  CB  SER B   4       4.778  45.104  51.986  1.00 26.26      B    C  
ATOM   3030  OG  SER B   4       5.939  44.383  51.590  1.00 23.92      B    O  
ATOM   3031  N   PHE B   5       4.384  41.961  52.133  1.00 29.02      B    N  
ATOM   3032  CA  PHE B   5       4.919  40.833  52.884  1.00 26.59      B    C  
ATOM   3033  C   PHE B   5       5.997  41.406  53.814  1.00 29.41      B    C  
ATOM   3034  O   PHE B   5       6.558  42.470  53.527  1.00 28.34      B    O  
ATOM   3035  CB  PHE B   5       5.515  39.771  51.959  1.00 27.11      B    C  
ATOM   3036  CG  PHE B   5       6.519  40.315  50.971  1.00 26.09      B    C  
ATOM   3037  CD1 PHE B   5       7.854  40.430  51.319  1.00 25.44      B    C  
ATOM   3038  CD2 PHE B   5       6.119  40.718  49.703  1.00 24.97      B    C  
ATOM   3039  CE1 PHE B   5       8.777  40.938  50.424  1.00 24.99      B    C  
ATOM   3040  CE2 PHE B   5       7.039  41.227  48.795  1.00 23.92      B    C  
ATOM   3041  CZ  PHE B   5       8.367  41.331  49.156  1.00 24.22      B    C  
ATOM   3042  N   LYS B   6       6.269  40.702  54.916  1.00 30.70      B    N  
ATOM   3043  CA  LYS B   6       7.214  41.157  55.941  1.00 29.75      B    C  
ATOM   3044  C   LYS B   6       8.362  40.187  56.148  1.00 28.36      B    C  
ATOM   3045  O   LYS B   6       8.164  38.975  56.262  1.00 28.41      B    O  
ATOM   3046  CB  LYS B   6       6.502  41.319  57.289  1.00 32.53      B    C  
ATOM   3047  CG  LYS B   6       5.267  42.203  57.278  1.00 34.14      B    C  
ATOM   3048  CD  LYS B   6       5.601  43.643  56.921  1.00 35.80      B    C  
ATOM   3049  CE  LYS B   6       4.465  44.595  57.261  1.00 38.30      B    C  
ATOM   3050  NZ  LYS B   6       3.223  44.360  56.468  1.00 41.14      B    N1+
ATOM   3051  N   ALA B   7       9.576  40.722  56.233  1.00 27.30      B    N  
ATOM   3052  CA  ALA B   7      10.739  39.909  56.536  1.00 28.52      B    C  
ATOM   3053  C   ALA B   7      10.544  39.200  57.885  1.00 28.26      B    C  
ATOM   3054  O   ALA B   7      11.020  38.090  58.063  1.00 29.13      B    O  
ATOM   3055  CB  ALA B   7      11.994  40.770  56.565  1.00 30.16      B    C  
ATOM   3056  N   ALA B   8       9.828  39.851  58.804  1.00 31.62      B    N  
ATOM   3057  CA  ALA B   8       9.505  39.277  60.129  1.00 33.50      B    C  
ATOM   3058  C   ALA B   8       8.750  37.949  60.043  1.00 35.35      B    C  
ATOM   3059  O   ALA B   8       8.831  37.127  60.960  1.00 34.80      B    O  
ATOM   3060  CB  ALA B   8       8.694  40.270  60.942  1.00 32.42      B    C  
ATOM   3061  N   ASP B   9       8.012  37.749  58.946  1.00 34.54      B    N  
ATOM   3062  CA  ASP B   9       7.225  36.532  58.730  1.00 34.90      B    C  
ATOM   3063  C   ASP B   9       7.918  35.486  57.872  1.00 34.26      B    C  
ATOM   3064  O   ASP B   9       7.290  34.501  57.478  1.00 34.85      B    O  
ATOM   3065  CB  ASP B   9       5.893  36.897  58.081  1.00 36.00      B    C  
ATOM   3066  CG  ASP B   9       5.079  37.833  58.919  1.00 35.71      B    C  
ATOM   3067  OD1 ASP B   9       5.228  37.788  60.163  1.00 41.61      B    O  
ATOM   3068  OD2 ASP B   9       4.273  38.602  58.349  1.00 34.35      B    O1-
ATOM   3069  N   LEU B  10       9.206  35.687  57.584  1.00 34.51      B    N  
ATOM   3070  CA  LEU B  10       9.966  34.755  56.752  1.00 35.17      B    C  
ATOM   3071  C   LEU B  10       9.884  33.317  57.225  1.00 37.80      B    C  
ATOM   3072  O   LEU B  10       9.990  33.043  58.420  1.00 38.43      B    O  
ATOM   3073  CB  LEU B  10      11.444  35.145  56.695  1.00 36.14      B    C  
ATOM   3074  CG  LEU B  10      11.866  36.159  55.640  1.00 37.10      B    C  
ATOM   3075  CD1 LEU B  10      13.242  36.713  55.973  1.00 37.09      B    C  
ATOM   3076  CD2 LEU B  10      11.867  35.512  54.263  1.00 36.55      B    C  
ATOM   3077  N   GLN B  11       9.718  32.406  56.272  1.00 35.28      B    N  
ATOM   3078  CA  GLN B  11       9.691  30.978  56.543  1.00 36.11      B    C  
ATOM   3079  C   GLN B  11      10.913  30.363  55.888  1.00 37.99      B    C  
ATOM   3080  O   GLN B  11      11.262  30.706  54.755  1.00 41.39      B    O  
ATOM   3081  CB  GLN B  11       8.401  30.347  56.012  1.00 36.26      B    C  
ATOM   3082  CG  GLN B  11       7.146  30.994  56.565  1.00 37.14      B    C  
ATOM   3083  CD  GLN B  11       7.035  30.842  58.072  1.00 40.28      B    C  
ATOM   3084  NE2 GLN B  11       6.885  31.958  58.777  1.00 38.23      B    N  
ATOM   3085  OE1 GLN B  11       7.081  29.729  58.593  1.00 43.93      B    O  
ATOM   3086  N   LEU B  12      11.577  29.460  56.600  1.00 35.14      B    N  
ATOM   3087  CA  LEU B  12      12.822  28.884  56.126  1.00 35.91      B    C  
ATOM   3088  C   LEU B  12      12.765  27.366  55.990  1.00 38.71      B    C  
ATOM   3089  O   LEU B  12      12.341  26.666  56.910  1.00 39.98      B    O  
ATOM   3090  CB  LEU B  12      13.959  29.285  57.078  1.00 37.22      B    C  
ATOM   3091  CG  LEU B  12      15.381  28.821  56.754  1.00 37.64      B    C  
ATOM   3092  CD1 LEU B  12      15.829  29.305  55.383  1.00 36.73      B    C  
ATOM   3093  CD2 LEU B  12      16.350  29.297  57.831  1.00 38.16      B    C  
ATOM   3094  N   GLU B  13      13.205  26.879  54.827  1.00 37.28      B    N  
ATOM   3095  CA  GLU B  13      13.364  25.457  54.557  1.00 37.21      B    C  
ATOM   3096  C   GLU B  13      14.700  25.240  53.858  1.00 35.65      B    C  
ATOM   3097  O   GLU B  13      14.898  25.687  52.723  1.00 33.43      B    O  
ATOM   3098  CB  GLU B  13      12.224  24.913  53.681  1.00 37.71      B    C  
ATOM   3099  CG  GLU B  13      12.379  23.433  53.351  1.00 40.19      B    C  
ATOM   3100  CD  GLU B  13      11.335  22.910  52.382  1.00 40.98      B    C  
ATOM   3101  OE1 GLU B  13      10.176  23.364  52.440  1.00 42.63      B    O  
ATOM   3102  OE2 GLU B  13      11.680  22.032  51.567  1.00 41.32      B    O1-
ATOM   3103  N   MET B  14      15.604  24.531  54.528  1.00 33.45      B    N  
ATOM   3104  CA  MET B  14      16.941  24.270  54.010  1.00 32.03      B    C  
ATOM   3105  C   MET B  14      16.973  23.065  53.072  1.00 34.40      B    C  
ATOM   3106  O   MET B  14      16.162  22.152  53.211  1.00 38.09      B    O  
ATOM   3107  CB  MET B  14      17.902  24.049  55.187  1.00 34.06      B    C  
ATOM   3108  CG  MET B  14      17.969  25.224  56.158  1.00 33.29      B    C  
ATOM   3109  SD  MET B  14      18.634  26.729  55.412  1.00 33.50      B    S  
ATOM   3110  CE  MET B  14      20.229  26.131  54.864  1.00 29.65      B    C  
ATOM   3111  N   THR B  15      17.923  23.057  52.137  1.00 33.93      B    N  
ATOM   3112  CA  THR B  15      18.067  21.988  51.143  1.00 35.46      B    C  
ATOM   3113  C   THR B  15      18.549  20.701  51.799  1.00 40.41      B    C  
ATOM   3114  O   THR B  15      19.371  20.726  52.723  1.00 36.72      B    O  
ATOM   3115  CB  THR B  15      19.050  22.366  50.007  1.00 37.14      B    C  
ATOM   3116  CG2 THR B  15      20.482  22.524  50.519  1.00 36.36      B    C  
ATOM   3117  OG1 THR B  15      19.039  21.360  48.980  1.00 33.21      B    O  
ATOM   3118  N   GLN B  16      18.034  19.577  51.312  1.00 43.24      B    N  
ATOM   3119  CA  GLN B  16      18.442  18.272  51.818  1.00 48.93      B    C  
ATOM   3120  C   GLN B  16      19.737  17.843  51.135  1.00 50.21      B    C  
ATOM   3121  O   GLN B  16      20.584  17.202  51.760  1.00 55.78      B    O  
ATOM   3122  CB  GLN B  16      17.342  17.232  51.581  1.00 49.46      B    C  
ATOM   3123  CG  GLN B  16      16.030  17.526  52.300  1.00 53.35      B    C  
ATOM   3124  CD  GLN B  16      16.083  17.297  53.803  1.00 57.52      B    C  
ATOM   3125  NE2 GLN B  16      15.182  17.952  54.528  1.00 58.26      B    N  
ATOM   3126  OE1 GLN B  16      16.908  16.529  54.306  1.00 56.50      B    O  
ATOM   3127  N   LYS B  17      19.886  18.210  49.861  1.00 51.54      B    N  
ATOM   3128  CA  LYS B  17      21.073  17.880  49.063  1.00 53.28      B    C  
ATOM   3129  C   LYS B  17      21.741  19.155  48.519  1.00 52.39      B    C  
ATOM   3130  O   LYS B  17      21.443  19.596  47.403  1.00 47.83      B    O  
ATOM   3131  CB  LYS B  17      20.685  16.940  47.905  1.00 56.08      B    C  
ATOM   3132  CG  LYS B  17      21.797  16.578  46.918  1.00 56.74      B    C  
ATOM   3133  CD  LYS B  17      22.449  15.222  47.161  1.00 57.55      B    C  
ATOM   3134  CE  LYS B  17      23.069  15.074  48.542  1.00 57.16      B    C  
ATOM   3135  NZ  LYS B  17      22.138  14.514  49.564  1.00 57.03      B    N1+
ATOM   3136  N   PRO B  18      22.644  19.758  49.310  1.00 52.50      B    N  
ATOM   3137  CA  PRO B  18      23.355  20.921  48.788  1.00 50.57      B    C  
ATOM   3138  C   PRO B  18      24.212  20.541  47.582  1.00 50.36      B    C  
ATOM   3139  O   PRO B  18      24.817  19.467  47.574  1.00 50.81      B    O  
ATOM   3140  CB  PRO B  18      24.239  21.356  49.964  1.00 51.89      B    C  
ATOM   3141  CG  PRO B  18      23.606  20.771  51.179  1.00 52.30      B    C  
ATOM   3142  CD  PRO B  18      22.976  19.490  50.721  1.00 51.42      B    C  
ATOM   3143  N   HIS B  19      24.239  21.400  46.567  1.00 48.36      B    N  
ATOM   3144  CA  HIS B  19      25.067  21.169  45.389  1.00 49.53      B    C  
ATOM   3145  C   HIS B  19      26.494  21.581  45.702  1.00 48.40      B    C  
ATOM   3146  O   HIS B  19      26.719  22.450  46.539  1.00 47.38      B    O  
ATOM   3147  CB  HIS B  19      24.566  21.981  44.194  1.00 52.30      B    C  
ATOM   3148  CG  HIS B  19      23.265  21.498  43.632  1.00 59.13      B    C  
ATOM   3149  CD2 HIS B  19      22.981  20.842  42.483  1.00 61.32      B    C  
ATOM   3150  ND1 HIS B  19      22.059  21.695  44.271  1.00 60.82      B    N  
ATOM   3151  CE1 HIS B  19      21.089  21.171  43.543  1.00 63.62      B    C  
ATOM   3152  NE2 HIS B  19      21.622  20.647  42.453  1.00 63.18      B    N  
ATOM   3153  N   LYS B  20      27.455  20.952  45.036  1.00 53.87      B    N  
ATOM   3154  CA  LYS B  20      28.852  21.334  45.199  1.00 58.11      B    C  
ATOM   3155  C   LYS B  20      29.104  22.628  44.434  1.00 54.18      B    C  
ATOM   3156  O   LYS B  20      28.680  22.771  43.284  1.00 49.40      B    O  
ATOM   3157  CB  LYS B  20      29.811  20.230  44.737  1.00 62.87      B    C  
ATOM   3158  CG  LYS B  20      30.050  19.144  45.779  1.00 67.33      B    C  
ATOM   3159  CD  LYS B  20      31.323  18.360  45.487  1.00 72.04      B    C  
ATOM   3160  CE  LYS B  20      31.695  17.423  46.629  1.00 75.66      B    C  
ATOM   3161  NZ  LYS B  20      30.711  16.319  46.821  1.00 77.12      B    N1+
ATOM   3162  N   LYS B  21      29.799  23.562  45.080  1.00 51.03      B    N  
ATOM   3163  CA  LYS B  21      30.076  24.872  44.492  1.00 48.95      B    C  
ATOM   3164  C   LYS B  21      30.992  24.672  43.280  1.00 47.55      B    C  
ATOM   3165  O   LYS B  21      31.542  23.586  43.092  1.00 48.51      B    O  
ATOM   3166  CB  LYS B  21      30.774  25.824  45.482  1.00 47.14      B    C  
ATOM   3167  CG  LYS B  21      30.517  25.633  46.973  1.00 46.54      B    C  
ATOM   3168  CD  LYS B  21      29.162  26.109  47.464  1.00 43.12      B    C  
ATOM   3169  CE  LYS B  21      28.932  25.557  48.864  1.00 41.63      B    C  
ATOM   3170  NZ  LYS B  21      27.829  26.190  49.628  1.00 43.30      B    N1+
ATOM   3171  N   PRO B  22      31.159  25.716  42.445  1.00 47.34      B    N  
ATOM   3172  CA  PRO B  22      32.121  25.625  41.343  1.00 48.16      B    C  
ATOM   3173  C   PRO B  22      33.549  25.437  41.862  1.00 48.54      B    C  
ATOM   3174  O   PRO B  22      33.865  25.887  42.965  1.00 46.22      B    O  
ATOM   3175  CB  PRO B  22      31.989  26.983  40.638  1.00 47.85      B    C  
ATOM   3176  CG  PRO B  22      30.652  27.499  41.037  1.00 46.15      B    C  
ATOM   3177  CD  PRO B  22      30.406  26.979  42.419  1.00 45.83      B    C  
ATOM   3178  N   GLY B  23      34.394  24.780  41.070  1.00 51.48      B    N  
ATOM   3179  CA  GLY B  23      35.780  24.500  41.464  1.00 54.36      B    C  
ATOM   3180  C   GLY B  23      36.640  25.742  41.623  1.00 53.88      B    C  
ATOM   3181  O   GLY B  23      36.732  26.568  40.715  1.00 54.36      B    O  
ATOM   3182  N   LEU B  28      33.730  29.442  33.848  1.00 53.74      B    N  
ATOM   3183  CA  LEU B  28      32.385  29.580  34.403  1.00 52.50      B    C  
ATOM   3184  C   LEU B  28      31.552  30.602  33.620  1.00 50.00      B    C  
ATOM   3185  O   LEU B  28      31.692  31.805  33.831  1.00 46.74      B    O  
ATOM   3186  CB  LEU B  28      32.463  29.984  35.882  1.00 52.81      B    C  
ATOM   3187  CG  LEU B  28      31.134  30.101  36.637  1.00 53.30      B    C  
ATOM   3188  CD1 LEU B  28      30.371  28.787  36.590  1.00 52.05      B    C  
ATOM   3189  CD2 LEU B  28      31.360  30.539  38.078  1.00 53.38      B    C  
ATOM   3190  N   VAL B  29      30.690  30.114  32.721  1.00 46.54      B    N  
ATOM   3191  CA  VAL B  29      29.817  30.980  31.916  1.00 41.74      B    C  
ATOM   3192  C   VAL B  29      28.833  31.704  32.832  1.00 38.66      B    C  
ATOM   3193  O   VAL B  29      28.405  31.160  33.851  1.00 37.01      B    O  
ATOM   3194  CB  VAL B  29      29.043  30.181  30.833  1.00 43.32      B    C  
ATOM   3195  CG1 VAL B  29      28.090  31.085  30.054  1.00 42.86      B    C  
ATOM   3196  CG2 VAL B  29      30.012  29.493  29.879  1.00 43.89      B    C  
ATOM   3197  N   PHE B  30      28.483  32.939  32.485  1.00 32.85      B    N  
ATOM   3198  CA  PHE B  30      27.552  33.696  33.317  1.00 29.76      B    C  
ATOM   3199  C   PHE B  30      26.122  33.156  33.266  1.00 27.22      B    C  
ATOM   3200  O   PHE B  30      25.635  32.783  32.209  1.00 27.03      B    O  
ATOM   3201  CB  PHE B  30      27.500  35.176  32.935  1.00 28.38      B    C  
ATOM   3202  CG  PHE B  30      26.307  35.875  33.507  1.00 27.25      B    C  
ATOM   3203  CD1 PHE B  30      26.255  36.161  34.858  1.00 27.11      B    C  
ATOM   3204  CD2 PHE B  30      25.194  36.145  32.724  1.00 26.11      B    C  
ATOM   3205  CE1 PHE B  30      25.146  36.766  35.413  1.00 28.27      B    C  
ATOM   3206  CE2 PHE B  30      24.078  36.747  33.274  1.00 25.43      B    C  
ATOM   3207  CZ  PHE B  30      24.054  37.059  34.620  1.00 27.59      B    C  
ATOM   3208  N   GLY B  31      25.470  33.138  34.429  1.00 25.69      B    N  
ATOM   3209  CA  GLY B  31      24.030  32.888  34.528  1.00 24.79      B    C  
ATOM   3210  C   GLY B  31      23.519  31.474  34.368  1.00 25.41      B    C  
ATOM   3211  O   GLY B  31      22.319  31.287  34.173  1.00 22.48      B    O  
ATOM   3212  N   LYS B  32      24.399  30.479  34.448  1.00 27.86      B    N  
ATOM   3213  CA  LYS B  32      23.976  29.076  34.304  1.00 31.26      B    C  
ATOM   3214  C   LYS B  32      24.142  28.260  35.584  1.00 30.96      B    C  
ATOM   3215  O   LYS B  32      23.623  27.153  35.686  1.00 30.54      B    O  
ATOM   3216  CB  LYS B  32      24.738  28.409  33.163  1.00 36.77      B    C  
ATOM   3217  CG  LYS B  32      24.561  29.125  31.834  1.00 42.22      B    C  
ATOM   3218  CD  LYS B  32      25.058  28.298  30.660  1.00 47.55      B    C  
ATOM   3219  CE  LYS B  32      24.755  29.000  29.346  1.00 50.76      B    C  
ATOM   3220  NZ  LYS B  32      25.011  28.127  28.170  1.00 53.79      B    N1+
ATOM   3221  N   THR B  33      24.856  28.812  36.559  1.00 29.41      B    N  
ATOM   3222  CA  THR B  33      25.125  28.117  37.807  1.00 30.21      B    C  
ATOM   3223  C   THR B  33      24.375  28.825  38.903  1.00 26.86      B    C  
ATOM   3224  O   THR B  33      24.577  30.022  39.096  1.00 28.27      B    O  
ATOM   3225  CB  THR B  33      26.634  28.141  38.117  1.00 29.35      B    C  
ATOM   3226  CG2 THR B  33      26.933  27.390  39.404  1.00 30.49      B    C  
ATOM   3227  OG1 THR B  33      27.347  27.551  37.026  1.00 31.54      B    O  
ATOM   3228  N   PHE B  34      23.507  28.098  39.611  1.00 22.47      B    N  
ATOM   3229  CA  PHE B  34      22.694  28.675  40.663  1.00 21.58      B    C  
ATOM   3230  C   PHE B  34      23.011  28.092  42.025  1.00 22.05      B    C  
ATOM   3231  O   PHE B  34      23.550  26.979  42.125  1.00 21.72      B    O  
ATOM   3232  CB  PHE B  34      21.203  28.512  40.342  1.00 23.34      B    C  
ATOM   3233  CG  PHE B  34      20.832  29.109  39.021  1.00 23.13      B    C  
ATOM   3234  CD1 PHE B  34      20.535  30.451  38.921  1.00 24.06      B    C  
ATOM   3235  CD2 PHE B  34      20.871  28.346  37.873  1.00 23.74      B    C  
ATOM   3236  CE1 PHE B  34      20.241  31.016  37.691  1.00 22.24      B    C  
ATOM   3237  CE2 PHE B  34      20.576  28.900  36.640  1.00 24.11      B    C  
ATOM   3238  CZ  PHE B  34      20.268  30.235  36.551  1.00 23.27      B    C  
ATOM   3239  N   THR B  35      22.648  28.846  43.056  1.00 21.80      B    N  
ATOM   3240  CA  THR B  35      22.901  28.452  44.445  1.00 21.27      B    C  
ATOM   3241  C   THR B  35      21.815  27.524  44.981  1.00 23.51      B    C  
ATOM   3242  O   THR B  35      20.865  27.201  44.266  1.00 22.18      B    O  
ATOM   3243  CB  THR B  35      23.052  29.676  45.375  1.00 20.07      B    C  
ATOM   3244  CG2 THR B  35      24.077  30.657  44.799  1.00 20.42      B    C  
ATOM   3245  OG1 THR B  35      21.789  30.318  45.603  1.00 19.62      B    O  
ATOM   3246  N   ASP B  36      21.948  27.091  46.235  1.00 24.55      B    N  
ATOM   3247  CA  ASP B  36      21.003  26.107  46.826  1.00 23.41      B    C  
ATOM   3248  C   ASP B  36      19.597  26.598  47.184  1.00 23.31      B    C  
ATOM   3249  O   ASP B  36      18.649  25.805  47.226  1.00 23.81      B    O  
ATOM   3250  CB  ASP B  36      21.621  25.470  48.092  1.00 25.26      B    C  
ATOM   3251  CG  ASP B  36      22.846  24.640  47.795  1.00 25.82      B    C  
ATOM   3252  OD1 ASP B  36      22.886  23.896  46.793  1.00 27.45      B    O  
ATOM   3253  OD2 ASP B  36      23.805  24.730  48.593  1.00 31.96      B    O1-
ATOM   3254  N   HIS B  37      19.433  27.881  47.454  1.00 22.47      B    N  
ATOM   3255  CA  HIS B  37      18.151  28.383  47.880  1.00 23.40      B    C  
ATOM   3256  C   HIS B  37      17.680  29.535  47.012  1.00 22.21      B    C  
ATOM   3257  O   HIS B  37      18.466  30.133  46.270  1.00 23.13      B    O  
ATOM   3258  CB  HIS B  37      18.212  28.785  49.346  1.00 25.54      B    C  
ATOM   3259  CG  HIS B  37      18.681  27.679  50.239  1.00 28.19      B    C  
ATOM   3260  CD2 HIS B  37      17.998  26.827  51.037  1.00 31.61      B    C  
ATOM   3261  ND1 HIS B  37      20.008  27.312  50.334  1.00 28.98      B    N  
ATOM   3262  CE1 HIS B  37      20.124  26.294  51.165  1.00 31.73      B    C  
ATOM   3263  NE2 HIS B  37      18.919  25.981  51.604  1.00 31.10      B    N  
ATOM   3264  N   MET B  38      16.394  29.819  47.134  1.00 22.84      B    N  
ATOM   3265  CA  MET B  38      15.716  30.882  46.418  1.00 23.68      B    C  
ATOM   3266  C   MET B  38      14.674  31.487  47.342  1.00 23.12      B    C  
ATOM   3267  O   MET B  38      14.227  30.836  48.307  1.00 23.97      B    O  
ATOM   3268  CB  MET B  38      15.039  30.315  45.162  1.00 22.75      B    C  
ATOM   3269  CG  MET B  38      13.841  29.411  45.453  1.00 23.25      B    C  
ATOM   3270  SD  MET B  38      13.184  28.554  44.004  1.00 23.95      B    S  
ATOM   3271  CE  MET B  38      12.763  29.929  42.924  1.00 25.73      B    C  
ATOM   3272  N   LEU B  39      14.291  32.733  47.073  1.00 21.30      B    N  
ATOM   3273  CA  LEU B  39      13.211  33.387  47.782  1.00 20.99      B    C  
ATOM   3274  C   LEU B  39      11.964  33.237  46.929  1.00 22.88      B    C  
ATOM   3275  O   LEU B  39      12.043  33.304  45.700  1.00 22.43      B    O  
ATOM   3276  CB  LEU B  39      13.480  34.879  47.970  1.00 21.32      B    C  
ATOM   3277  CG  LEU B  39      12.454  35.671  48.781  1.00 21.83      B    C  
ATOM   3278  CD1 LEU B  39      12.548  35.286  50.258  1.00 22.90      B    C  
ATOM   3279  CD2 LEU B  39      12.666  37.170  48.637  1.00 21.88      B    C  
ATOM   3280  N   MET B  40      10.826  33.041  47.580  1.00 22.47      B    N  
ATOM   3281  CA  MET B  40       9.532  33.028  46.888  1.00 24.94      B    C  
ATOM   3282  C   MET B  40       8.477  33.702  47.742  1.00 24.54      B    C  
ATOM   3283  O   MET B  40       8.414  33.474  48.960  1.00 24.80      B    O  
ATOM   3284  CB  MET B  40       9.088  31.594  46.578  1.00 24.61      B    C  
ATOM   3285  CG  MET B  40       7.693  31.490  45.953  1.00 27.40      B    C  
ATOM   3286  SD  MET B  40       7.592  32.136  44.264  1.00 28.74      B    S  
ATOM   3287  CE  MET B  40       8.626  30.934  43.457  1.00 26.01      B    C  
ATOM   3288  N   VAL B  41       7.650  34.531  47.104  1.00 22.61      B    N  
ATOM   3289  CA  VAL B  41       6.503  35.156  47.751  1.00 22.87      B    C  
ATOM   3290  C   VAL B  41       5.338  35.142  46.761  1.00 24.71      B    C  
ATOM   3291  O   VAL B  41       5.507  35.516  45.590  1.00 22.07      B    O  
ATOM   3292  CB  VAL B  41       6.738  36.625  48.158  1.00 24.31      B    C  
ATOM   3293  CG1 VAL B  41       5.740  37.039  49.236  1.00 25.67      B    C  
ATOM   3294  CG2 VAL B  41       8.159  36.846  48.649  1.00 25.04      B    C  
ATOM   3295  N   GLU B  42       4.160  34.742  47.236  1.00 23.79      B    N  
ATOM   3296  CA  GLU B  42       2.963  34.685  46.397  1.00 24.13      B    C  
ATOM   3297  C   GLU B  42       1.974  35.790  46.742  1.00 23.24      B    C  
ATOM   3298  O   GLU B  42       1.819  36.192  47.905  1.00 22.86      B    O  
ATOM   3299  CB  GLU B  42       2.285  33.315  46.527  1.00 25.56      B    C  
ATOM   3300  CG  GLU B  42       3.232  32.144  46.322  1.00 29.72      B    C  
ATOM   3301  CD  GLU B  42       2.552  30.786  46.417  1.00 33.29      B    C  
ATOM   3302  OE1 GLU B  42       1.303  30.728  46.409  1.00 37.57      B    O  
ATOM   3303  OE2 GLU B  42       3.274  29.772  46.491  1.00 38.31      B    O1-
ATOM   3304  N   TRP B  43       1.285  36.277  45.718  1.00 21.92      B    N  
ATOM   3305  CA  TRP B  43       0.298  37.312  45.873  1.00 21.60      B    C  
ATOM   3306  C   TRP B  43      -1.009  36.873  45.232  1.00 24.49      B    C  
ATOM   3307  O   TRP B  43      -0.992  36.330  44.130  1.00 23.18      B    O  
ATOM   3308  CB  TRP B  43       0.773  38.592  45.204  1.00 22.54      B    C  
ATOM   3309  CG  TRP B  43      -0.129  39.744  45.414  1.00 22.09      B    C  
ATOM   3310  CD1 TRP B  43      -0.223  40.525  46.539  1.00 22.70      B    C  
ATOM   3311  CD2 TRP B  43      -1.069  40.276  44.483  1.00 22.41      B    C  
ATOM   3312  CE2 TRP B  43      -1.698  41.375  45.106  1.00 22.69      B    C  
ATOM   3313  CE3 TRP B  43      -1.433  39.941  43.172  1.00 23.79      B    C  
ATOM   3314  NE1 TRP B  43      -1.163  41.500  46.361  1.00 23.41      B    N  
ATOM   3315  CZ2 TRP B  43      -2.675  42.139  44.466  1.00 24.83      B    C  
ATOM   3316  CZ3 TRP B  43      -2.399  40.704  42.538  1.00 22.92      B    C  
ATOM   3317  CH2 TRP B  43      -3.011  41.786  43.183  1.00 24.69      B    C  
ATOM   3318  N   ASN B  44      -2.124  37.111  45.923  1.00 27.46      B    N  
ATOM   3319  CA  ASN B  44      -3.454  36.786  45.395  1.00 31.63      B    C  
ATOM   3320  C   ASN B  44      -4.512  37.774  45.921  1.00 34.84      B    C  
ATOM   3321  O   ASN B  44      -4.166  38.863  46.378  1.00 33.79      B    O  
ATOM   3322  CB  ASN B  44      -3.802  35.327  45.705  1.00 33.44      B    C  
ATOM   3323  CG  ASN B  44      -3.879  35.050  47.190  1.00 34.09      B    C  
ATOM   3324  ND2 ASN B  44      -3.661  33.801  47.567  1.00 37.44      B    N  
ATOM   3325  OD1 ASN B  44      -4.117  35.955  47.989  1.00 34.46      B    O  
ATOM   3326  N   ASP B  45      -5.794  37.406  45.857  1.00 37.62      B    N  
ATOM   3327  CA  ASP B  45      -6.871  38.322  46.256  1.00 38.25      B    C  
ATOM   3328  C   ASP B  45      -6.897  38.656  47.754  1.00 37.50      B    C  
ATOM   3329  O   ASP B  45      -7.539  39.630  48.147  1.00 39.80      B    O  
ATOM   3330  CB  ASP B  45      -8.245  37.823  45.776  1.00 41.80      B    C  
ATOM   3331  CG  ASP B  45      -8.598  36.454  46.318  1.00 44.25      B    C  
ATOM   3332  OD1 ASP B  45      -7.782  35.866  47.058  1.00 47.15      B    O  
ATOM   3333  OD2 ASP B  45      -9.700  35.963  45.997  1.00 51.16      B    O1-
ATOM   3334  N   LYS B  46      -6.219  37.865  48.583  1.00 38.56      B    N  
ATOM   3335  CA  LYS B  46      -6.038  38.248  49.988  1.00 40.17      B    C  
ATOM   3336  C   LYS B  46      -4.623  38.781  50.236  1.00 38.22      B    C  
ATOM   3337  O   LYS B  46      -4.109  38.699  51.353  1.00 37.58      B    O  
ATOM   3338  CB  LYS B  46      -6.385  37.124  50.974  1.00 42.99      B    C  
ATOM   3339  CG  LYS B  46      -5.577  35.838  50.874  1.00 45.76      B    C  
ATOM   3340  CD  LYS B  46      -6.316  34.772  50.077  1.00 48.82      B    C  
ATOM   3341  CE  LYS B  46      -5.646  33.417  50.226  1.00 52.70      B    C  
ATOM   3342  NZ  LYS B  46      -6.317  32.377  49.400  1.00 56.19      B    N1+
ATOM   3343  N   GLY B  47      -4.000  39.318  49.187  1.00 34.07      B    N  
ATOM   3344  CA  GLY B  47      -2.710  40.002  49.312  1.00 30.63      B    C  
ATOM   3345  C   GLY B  47      -1.485  39.120  49.311  1.00 26.73      B    C  
ATOM   3346  O   GLY B  47      -1.506  38.015  48.805  1.00 24.14      B    O  
ATOM   3347  N   TRP B  48      -0.398  39.625  49.888  1.00 25.95      B    N  
ATOM   3348  CA  TRP B  48       0.852  38.891  49.904  1.00 26.36      B    C  
ATOM   3349  C   TRP B  48       0.835  37.803  50.951  1.00 28.10      B    C  
ATOM   3350  O   TRP B  48       0.421  38.041  52.087  1.00 28.83      B    O  
ATOM   3351  CB  TRP B  48       2.031  39.812  50.215  1.00 25.07      B    C  
ATOM   3352  CG  TRP B  48       2.439  40.747  49.105  1.00 22.32      B    C  
ATOM   3353  CD1 TRP B  48       2.206  42.087  49.028  1.00 22.69      B    C  
ATOM   3354  CD2 TRP B  48       3.161  40.395  47.918  1.00 21.07      B    C  
ATOM   3355  CE2 TRP B  48       3.345  41.581  47.173  1.00 21.46      B    C  
ATOM   3356  CE3 TRP B  48       3.693  39.199  47.431  1.00 21.08      B    C  
ATOM   3357  NE1 TRP B  48       2.755  42.601  47.870  1.00 21.55      B    N  
ATOM   3358  CZ2 TRP B  48       4.029  41.599  45.953  1.00 20.18      B    C  
ATOM   3359  CZ3 TRP B  48       4.365  39.213  46.213  1.00 20.74      B    C  
ATOM   3360  CH2 TRP B  48       4.523  40.410  45.491  1.00 19.73      B    C  
ATOM   3361  N   GLY B  49       1.298  36.618  50.575  1.00 27.54      B    N  
ATOM   3362  CA  GLY B  49       1.501  35.548  51.536  1.00 28.55      B    C  
ATOM   3363  C   GLY B  49       2.782  35.845  52.293  1.00 28.82      B    C  
ATOM   3364  O   GLY B  49       3.403  36.900  52.098  1.00 26.39      B    O  
ATOM   3365  N   GLN B  50       3.181  34.921  53.160  1.00 31.26      B    N  
ATOM   3366  CA  GLN B  50       4.436  35.064  53.886  1.00 31.90      B    C  
ATOM   3367  C   GLN B  50       5.602  34.778  52.951  1.00 28.75      B    C  
ATOM   3368  O   GLN B  50       5.550  33.829  52.169  1.00 27.65      B    O  
ATOM   3369  CB  GLN B  50       4.498  34.096  55.066  1.00 34.01      B    C  
ATOM   3370  CG  GLN B  50       3.526  34.418  56.185  1.00 35.46      B    C  
ATOM   3371  CD  GLN B  50       3.627  33.434  57.337  1.00 37.62      B    C  
ATOM   3372  NE2 GLN B  50       3.470  33.933  58.560  1.00 39.67      B    N  
ATOM   3373  OE1 GLN B  50       3.848  32.242  57.128  1.00 38.92      B    O  
ATOM   3374  N   PRO B  51       6.683  35.569  53.051  1.00 28.36      B    N  
ATOM   3375  CA  PRO B  51       7.823  35.264  52.197  1.00 27.84      B    C  
ATOM   3376  C   PRO B  51       8.493  33.974  52.644  1.00 28.74      B    C  
ATOM   3377  O   PRO B  51       8.437  33.631  53.831  1.00 29.44      B    O  
ATOM   3378  CB  PRO B  51       8.747  36.476  52.396  1.00 27.70      B    C  
ATOM   3379  CG  PRO B  51       8.409  37.005  53.749  1.00 28.19      B    C  
ATOM   3380  CD  PRO B  51       6.997  36.589  54.067  1.00 28.81      B    C  
ATOM   3381  N   ARG B  52       9.097  33.243  51.716  1.00 29.21      B    N  
ATOM   3382  CA  ARG B  52       9.807  32.034  52.089  1.00 31.03      B    C  
ATOM   3383  C   ARG B  52      11.128  31.823  51.363  1.00 31.16      B    C  
ATOM   3384  O   ARG B  52      11.264  32.127  50.175  1.00 27.32      B    O  
ATOM   3385  CB  ARG B  52       8.914  30.790  51.947  1.00 36.00      B    C  
ATOM   3386  CG  ARG B  52       8.498  30.413  50.540  1.00 36.89      B    C  
ATOM   3387  CD  ARG B  52       7.561  29.208  50.562  1.00 35.95      B    C  
ATOM   3388  NE  ARG B  52       7.096  28.844  49.222  1.00 33.98      B    N  
ATOM   3389  CZ  ARG B  52       6.006  29.328  48.623  1.00 33.03      B    C  
ATOM   3390  NH1 ARG B  52       5.212  30.210  49.229  1.00 31.65      B    N1+
ATOM   3391  NH2 ARG B  52       5.703  28.921  47.392  1.00 34.07      B    N  
ATOM   3392  N   ILE B  53      12.104  31.324  52.118  1.00 28.80      B    N  
ATOM   3393  CA  ILE B  53      13.358  30.862  51.577  1.00 28.68      B    C  
ATOM   3394  C   ILE B  53      13.210  29.357  51.493  1.00 30.47      B    C  
ATOM   3395  O   ILE B  53      12.881  28.701  52.491  1.00 31.86      B    O  
ATOM   3396  CB  ILE B  53      14.561  31.236  52.464  1.00 28.10      B    C  
ATOM   3397  CG1 ILE B  53      14.676  32.767  52.530  1.00 28.56      B    C  
ATOM   3398  CG2 ILE B  53      15.826  30.570  51.932  1.00 26.14      B    C  
ATOM   3399  CD1 ILE B  53      15.732  33.280  53.489  1.00 29.17      B    C  
ATOM   3400  N   GLN B  54      13.442  28.821  50.302  1.00 28.63      B    N  
ATOM   3401  CA  GLN B  54      13.245  27.410  50.038  1.00 28.05      B    C  
ATOM   3402  C   GLN B  54      14.355  26.892  49.159  1.00 27.44      B    C  
ATOM   3403  O   GLN B  54      15.100  27.682  48.560  1.00 24.67      B    O  
ATOM   3404  CB  GLN B  54      11.884  27.202  49.356  1.00 31.23      B    C  
ATOM   3405  CG  GLN B  54      11.770  27.801  47.956  1.00 32.57      B    C  
ATOM   3406  CD  GLN B  54      10.331  27.892  47.448  1.00 35.36      B    C  
ATOM   3407  NE2 GLN B  54      10.169  27.899  46.123  1.00 36.12      B    N  
ATOM   3408  OE1 GLN B  54       9.383  27.992  48.231  1.00 38.00      B    O  
ATOM   3409  N   PRO B  55      14.485  25.564  49.062  1.00 25.72      B    N  
ATOM   3410  CA  PRO B  55      15.485  25.038  48.172  1.00 26.51      B    C  
ATOM   3411  C   PRO B  55      15.170  25.459  46.742  1.00 26.32      B    C  
ATOM   3412  O   PRO B  55      13.998  25.609  46.391  1.00 26.19      B    O  
ATOM   3413  CB  PRO B  55      15.338  23.526  48.331  1.00 29.29      B    C  
ATOM   3414  CG  PRO B  55      14.757  23.356  49.685  1.00 27.63      B    C  
ATOM   3415  CD  PRO B  55      13.808  24.489  49.815  1.00 28.07      B    C  
ATOM   3416  N   PHE B  56      16.217  25.677  45.964  1.00 26.87      B    N  
ATOM   3417  CA  PHE B  56      16.089  26.021  44.555  1.00 25.20      B    C  
ATOM   3418  C   PHE B  56      15.188  24.950  43.943  1.00 26.16      B    C  
ATOM   3419  O   PHE B  56      15.439  23.761  44.122  1.00 25.38      B    O  
ATOM   3420  CB  PHE B  56      17.469  25.984  43.904  1.00 25.18      B    C  
ATOM   3421  CG  PHE B  56      17.514  26.610  42.552  1.00 24.61      B    C  
ATOM   3422  CD1 PHE B  56      17.691  27.985  42.421  1.00 23.15      B    C  
ATOM   3423  CD2 PHE B  56      17.389  25.836  41.412  1.00 25.19      B    C  
ATOM   3424  CE1 PHE B  56      17.715  28.571  41.172  1.00 23.10      B    C  
ATOM   3425  CE2 PHE B  56      17.429  26.419  40.156  1.00 26.15      B    C  
ATOM   3426  CZ  PHE B  56      17.598  27.787  40.038  1.00 24.15      B    C  
ATOM   3427  N   GLN B  57      14.136  25.364  43.242  1.00 24.65      B    N  
ATOM   3428  CA  GLN B  57      13.189  24.399  42.681  1.00 25.19      B    C  
ATOM   3429  C   GLN B  57      12.391  25.026  41.549  1.00 25.28      B    C  
ATOM   3430  O   GLN B  57      12.335  26.245  41.433  1.00 24.91      B    O  
ATOM   3431  CB  GLN B  57      12.241  23.922  43.777  1.00 25.43      B    C  
ATOM   3432  CG  GLN B  57      11.304  24.984  44.320  1.00 27.97      B    C  
ATOM   3433  CD  GLN B  57      10.588  24.537  45.580  1.00 32.57      B    C  
ATOM   3434  NE2 GLN B  57      11.329  24.470  46.686  1.00 31.98      B    N  
ATOM   3435  OE1 GLN B  57       9.386  24.244  45.561  1.00 32.48      B    O  
ATOM   3436  N   ASN B  58      11.746  24.178  40.757  1.00 25.44      B    N  
ATOM   3437  CA  ASN B  58      10.955  24.644  39.622  1.00 25.41      B    C  
ATOM   3438  C   ASN B  58       9.719  25.427  40.028  1.00 24.25      B    C  
ATOM   3439  O   ASN B  58       9.220  25.338  41.158  1.00 22.49      B    O  
ATOM   3440  CB  ASN B  58      10.555  23.472  38.707  1.00 24.45      B    C  
ATOM   3441  CG  ASN B  58      11.746  22.806  38.041  1.00 26.32      B    C  
ATOM   3442  ND2 ASN B  58      11.664  21.490  37.867  1.00 28.62      B    N  
ATOM   3443  OD1 ASN B  58      12.723  23.455  37.684  1.00 26.18      B    O  
ATOM   3444  N   LEU B  59       9.257  26.246  39.087  1.00 22.52      B    N  
ATOM   3445  CA  LEU B  59       8.035  26.986  39.234  1.00 21.75      B    C  
ATOM   3446  C   LEU B  59       6.971  26.103  38.611  1.00 20.34      B    C  
ATOM   3447  O   LEU B  59       7.262  25.384  37.660  1.00 21.71      B    O  
ATOM   3448  CB  LEU B  59       8.104  28.290  38.456  1.00 22.33      B    C  
ATOM   3449  CG  LEU B  59       9.298  29.177  38.781  1.00 22.43      B    C  
ATOM   3450  CD1 LEU B  59       9.348  30.316  37.780  1.00 23.61      B    C  
ATOM   3451  CD2 LEU B  59       9.193  29.694  40.195  1.00 22.43      B    C  
ATOM   3452  N   THR B  60       5.774  26.151  39.170  1.00 22.70      B    N  
ATOM   3453  CA  THR B  60       4.609  25.441  38.622  1.00 22.89      B    C  
ATOM   3454  C   THR B  60       3.620  26.507  38.201  1.00 21.60      B    C  
ATOM   3455  O   THR B  60       3.090  27.216  39.045  1.00 22.70      B    O  
ATOM   3456  CB  THR B  60       3.938  24.547  39.684  1.00 24.57      B    C  
ATOM   3457  CG2 THR B  60       2.849  23.677  39.045  1.00 25.28      B    C  
ATOM   3458  OG1 THR B  60       4.916  23.712  40.301  1.00 26.99      B    O  
ATOM   3459  N   LEU B  61       3.357  26.637  36.897  1.00 21.73      B    N  
ATOM   3460  CA  LEU B  61       2.502  27.698  36.414  1.00 18.85      B    C  
ATOM   3461  C   LEU B  61       1.329  27.149  35.614  1.00 17.56      B    C  
ATOM   3462  O   LEU B  61       1.497  26.218  34.840  1.00 16.83      B    O  
ATOM   3463  CB  LEU B  61       3.286  28.643  35.501  1.00 19.47      B    C  
ATOM   3464  CG  LEU B  61       4.524  29.304  36.113  1.00 20.42      B    C  
ATOM   3465  CD1 LEU B  61       5.198  30.181  35.069  1.00 21.45      B    C  
ATOM   3466  CD2 LEU B  61       4.133  30.097  37.354  1.00 21.69      B    C  
ATOM   3467  N   HIS B  62       0.172  27.764  35.810  1.00 18.93      B    N  
ATOM   3468  CA  HIS B  62      -1.025  27.475  35.018  1.00 17.74      B    C  
ATOM   3469  C   HIS B  62      -0.695  27.821  33.561  1.00 16.88      B    C  
ATOM   3470  O   HIS B  62      -0.035  28.834  33.301  1.00 15.97      B    O  
ATOM   3471  CB  HIS B  62      -2.182  28.325  35.527  1.00 19.16      B    C  
ATOM   3472  CG  HIS B  62      -3.509  27.997  34.910  1.00 19.89      B    C  
ATOM   3473  CD2 HIS B  62      -4.547  27.258  35.372  1.00 20.01      B    C  
ATOM   3474  ND1 HIS B  62      -3.908  28.494  33.688  1.00 19.25      B    N  
ATOM   3475  CE1 HIS B  62      -5.131  28.074  33.419  1.00 20.75      B    C  
ATOM   3476  NE2 HIS B  62      -5.536  27.310  34.420  1.00 19.02      B    N  
ATOM   3477  N   PRO B  63      -1.159  27.003  32.593  1.00 15.68      B    N  
ATOM   3478  CA  PRO B  63      -0.744  27.261  31.205  1.00 15.42      B    C  
ATOM   3479  C   PRO B  63      -1.257  28.560  30.580  1.00 13.52      B    C  
ATOM   3480  O   PRO B  63      -0.762  28.952  29.539  1.00 13.76      B    O  
ATOM   3481  CB  PRO B  63      -1.279  26.056  30.418  1.00 17.68      B    C  
ATOM   3482  CG  PRO B  63      -2.132  25.286  31.338  1.00 16.71      B    C  
ATOM   3483  CD  PRO B  63      -1.984  25.784  32.729  1.00 17.10      B    C  
ATOM   3484  N   ALA B  64      -2.244  29.193  31.201  1.00 13.51      B    N  
ATOM   3485  CA  ALA B  64      -2.752  30.482  30.782  1.00 14.94      B    C  
ATOM   3486  C   ALA B  64      -2.054  31.644  31.516  1.00 14.73      B    C  
ATOM   3487  O   ALA B  64      -2.445  32.797  31.372  1.00 14.95      B    O  
ATOM   3488  CB  ALA B  64      -4.262  30.538  31.021  1.00 16.59      B    C  
ATOM   3489  N   SER B  65      -1.020  31.351  32.299  1.00 15.71      B    N  
ATOM   3490  CA  SER B  65      -0.362  32.398  33.103  1.00 15.53      B    C  
ATOM   3491  C   SER B  65      -0.018  33.638  32.266  1.00 13.49      B    C  
ATOM   3492  O   SER B  65       0.663  33.541  31.233  1.00 14.63      B    O  
ATOM   3493  CB  SER B  65       0.901  31.864  33.737  1.00 15.76      B    C  
ATOM   3494  OG  SER B  65       1.456  32.836  34.610  1.00 16.95      B    O  
ATOM   3495  N   SER B  66      -0.461  34.798  32.737  1.00 14.69      B    N  
ATOM   3496  CA  SER B  66      -0.240  36.060  32.024  1.00 14.42      B    C  
ATOM   3497  C   SER B  66       1.253  36.396  31.910  1.00 13.28      B    C  
ATOM   3498  O   SER B  66       1.665  37.134  31.023  1.00 13.87      B    O  
ATOM   3499  CB  SER B  66      -1.033  37.186  32.656  1.00 16.48      B    C  
ATOM   3500  OG  SER B  66      -0.815  37.234  34.051  1.00 16.84      B    O  
ATOM   3501  N   SER B  67       2.075  35.830  32.794  1.00 12.99      B    N  
ATOM   3502  CA  SER B  67       3.521  35.927  32.632  1.00 13.19      B    C  
ATOM   3503  C   SER B  67       4.077  35.391  31.304  1.00 12.98      B    C  
ATOM   3504  O   SER B  67       5.128  35.845  30.866  1.00 13.60      B    O  
ATOM   3505  CB  SER B  67       4.240  35.179  33.748  1.00 13.17      B    C  
ATOM   3506  OG  SER B  67       4.020  33.781  33.649  1.00 13.86      B    O  
ATOM   3507  N   LEU B  68       3.371  34.412  30.703  1.00 12.37      B    N  
ATOM   3508  CA  LEU B  68       3.799  33.703  29.508  1.00 11.70      B    C  
ATOM   3509  C   LEU B  68       3.075  34.124  28.235  1.00 10.85      B    C  
ATOM   3510  O   LEU B  68       3.605  33.922  27.148  1.00 11.78      B    O  
ATOM   3511  CB  LEU B  68       3.595  32.177  29.683  1.00 12.46      B    C  
ATOM   3512  CG  LEU B  68       4.474  31.531  30.778  1.00 12.46      B    C  
ATOM   3513  CD1 LEU B  68       4.056  30.074  30.932  1.00 12.79      B    C  
ATOM   3514  CD2 LEU B  68       5.950  31.640  30.474  1.00 13.92      B    C  
ATOM   3515  N   HIS B  69       1.885  34.698  28.383  1.00 11.01      B    N  
ATOM   3516  CA  HIS B  69       1.085  35.121  27.239  1.00 10.71      B    C  
ATOM   3517  C   HIS B  69       1.246  36.602  26.932  1.00 10.41      B    C  
ATOM   3518  O   HIS B  69       1.352  36.958  25.772  1.00 10.60      B    O  
ATOM   3519  CB  HIS B  69      -0.397  34.806  27.457  1.00 11.82      B    C  
ATOM   3520  CG  HIS B  69      -0.685  33.342  27.516  1.00 11.41      B    C  
ATOM   3521  CD2 HIS B  69      -0.378  32.414  28.454  1.00 11.56      B    C  
ATOM   3522  ND1 HIS B  69      -1.342  32.664  26.509  1.00 10.99      B    N  
ATOM   3523  CE1 HIS B  69      -1.439  31.390  26.831  1.00 11.65      B    C  
ATOM   3524  NE2 HIS B  69      -0.847  31.211  28.001  1.00 11.43      B    N  
ATOM   3525  N   TYR B  70       1.265  37.458  27.962  1.00 10.34      B    N  
ATOM   3526  CA  TYR B  70       1.302  38.920  27.761  1.00  9.63      B    C  
ATOM   3527  C   TYR B  70       2.480  39.602  28.465  1.00  9.48      B    C  
ATOM   3528  O   TYR B  70       2.437  40.802  28.733  1.00  9.77      B    O  
ATOM   3529  CB  TYR B  70      -0.024  39.570  28.199  1.00 10.11      B    C  
ATOM   3530  CG  TYR B  70      -1.215  38.829  27.649  1.00 10.57      B    C  
ATOM   3531  CD1 TYR B  70      -1.319  38.587  26.294  1.00 11.54      B    C  
ATOM   3532  CD2 TYR B  70      -2.226  38.348  28.489  1.00 11.49      B    C  
ATOM   3533  CE1 TYR B  70      -2.385  37.877  25.774  1.00 11.48      B    C  
ATOM   3534  CE2 TYR B  70      -3.314  37.660  27.971  1.00 12.29      B    C  
ATOM   3535  CZ  TYR B  70      -3.381  37.427  26.608  1.00 12.08      B    C  
ATOM   3536  OH  TYR B  70      -4.440  36.719  26.047  1.00 13.43      B    O  
ATOM   3537  N   SER B  71       3.524  38.831  28.725  1.00  9.30      B    N  
ATOM   3538  CA  SER B  71       4.775  39.377  29.264  1.00  9.71      B    C  
ATOM   3539  C   SER B  71       4.591  40.236  30.530  1.00 11.05      B    C  
ATOM   3540  O   SER B  71       5.209  41.285  30.687  1.00 10.45      B    O  
ATOM   3541  CB  SER B  71       5.495  40.160  28.176  1.00  9.22      B    C  
ATOM   3542  OG  SER B  71       6.898  40.363  28.480  1.00 10.02      B    O  
ATOM   3543  N   LEU B  72       3.758  39.773  31.449  1.00 11.26      B    N  
ATOM   3544  CA  LEU B  72       3.640  40.430  32.745  1.00 11.92      B    C  
ATOM   3545  C   LEU B  72       4.807  39.914  33.573  1.00 11.19      B    C  
ATOM   3546  O   LEU B  72       4.681  38.972  34.350  1.00 11.31      B    O  
ATOM   3547  CB  LEU B  72       2.278  40.149  33.388  1.00 14.02      B    C  
ATOM   3548  CG  LEU B  72       1.132  40.910  32.714  1.00 16.39      B    C  
ATOM   3549  CD1 LEU B  72      -0.204  40.611  33.378  1.00 18.57      B    C  
ATOM   3550  CD2 LEU B  72       1.383  42.421  32.740  1.00 18.15      B    C  
ATOM   3551  N   GLN B  73       5.967  40.505  33.313  1.00 10.83      B    N  
ATOM   3552  CA  GLN B  73       7.206  40.070  33.925  1.00 10.69      B    C  
ATOM   3553  C   GLN B  73       8.197  41.224  33.964  1.00 10.95      B    C  
ATOM   3554  O   GLN B  73       8.284  42.023  33.036  1.00 11.12      B    O  
ATOM   3555  CB  GLN B  73       7.816  38.904  33.131  1.00 10.95      B    C  
ATOM   3556  CG  GLN B  73       8.170  39.252  31.684  1.00 11.03      B    C  
ATOM   3557  CD  GLN B  73       8.699  38.069  30.913  1.00 11.14      B    C  
ATOM   3558  NE2 GLN B  73       7.875  37.041  30.779  1.00 11.46      B    N  
ATOM   3559  OE1 GLN B  73       9.834  38.075  30.438  1.00 12.13      B    O  
ATOM   3560  N   LEU B  74       8.926  41.295  35.066  1.00 11.17      B    N  
ATOM   3561  CA  LEU B  74       9.993  42.276  35.233  1.00 11.47      B    C  
ATOM   3562  C   LEU B  74      11.069  41.639  36.092  1.00 11.43      B    C  
ATOM   3563  O   LEU B  74      10.836  40.653  36.782  1.00 12.04      B    O  
ATOM   3564  CB  LEU B  74       9.475  43.548  35.876  1.00 11.71      B    C  
ATOM   3565  CG  LEU B  74       8.899  43.351  37.282  1.00 12.61      B    C  
ATOM   3566  CD1 LEU B  74       9.933  43.654  38.357  1.00 13.34      B    C  
ATOM   3567  CD2 LEU B  74       7.660  44.175  37.494  1.00 13.97      B    C  
ATOM   3568  N   PHE B  75      12.249  42.221  36.063  1.00 11.08      B    N  
ATOM   3569  CA  PHE B  75      13.361  41.667  36.819  1.00 11.16      B    C  
ATOM   3570  C   PHE B  75      14.333  42.746  37.247  1.00 10.83      B    C  
ATOM   3571  O   PHE B  75      14.266  43.884  36.799  1.00 11.20      B    O  
ATOM   3572  CB  PHE B  75      14.102  40.603  36.011  1.00 11.19      B    C  
ATOM   3573  CG  PHE B  75      14.816  41.142  34.791  1.00 12.43      B    C  
ATOM   3574  CD1 PHE B  75      14.112  41.528  33.674  1.00 11.69      B    C  
ATOM   3575  CD2 PHE B  75      16.193  41.238  34.769  1.00 12.38      B    C  
ATOM   3576  CE1 PHE B  75      14.762  42.015  32.557  1.00 12.06      B    C  
ATOM   3577  CE2 PHE B  75      16.860  41.728  33.651  1.00 13.01      B    C  
ATOM   3578  CZ  PHE B  75      16.140  42.104  32.537  1.00 12.46      B    C  
ATOM   3579  N   GLU B  76      15.245  42.333  38.117  1.00 11.97      B    N  
ATOM   3580  CA  GLU B  76      16.357  43.170  38.539  1.00 11.44      B    C  
ATOM   3581  C   GLU B  76      17.670  42.422  38.461  1.00 11.99      B    C  
ATOM   3582  O   GLU B  76      17.728  41.233  38.215  1.00 11.96      B    O  
ATOM   3583  CB  GLU B  76      16.129  43.748  39.943  1.00 11.81      B    C  
ATOM   3584  CG  GLU B  76      15.402  45.065  39.910  1.00 11.45      B    C  
ATOM   3585  CD  GLU B  76      16.150  46.105  39.093  1.00 11.72      B    C  
ATOM   3586  OE1 GLU B  76      17.400  46.039  39.068  1.00 12.50      B    O  
ATOM   3587  OE2 GLU B  76      15.496  46.982  38.472  1.00 12.22      B    O1-
ATOM   3588  N   GLY B  77      18.749  43.173  38.589  1.00 11.77      B    N  
ATOM   3589  CA  GLY B  77      20.078  42.597  38.574  1.00 12.03      B    C  
ATOM   3590  C   GLY B  77      20.956  43.452  39.450  1.00 13.78      B    C  
ATOM   3591  O   GLY B  77      21.070  44.651  39.233  1.00 13.70      B    O  
ATOM   3592  N  AMET B  78      21.533  42.843  40.483  0.52 14.04      B    N  
ATOM   3593  N  BMET B  78      21.560  42.834  40.455  0.48 14.39      B    N  
ATOM   3594  CA AMET B  78      22.444  43.568  41.379  0.52 14.61      B    C  
ATOM   3595  CA BMET B  78      22.501  43.547  41.314  0.48 15.16      B    C  
ATOM   3596  C  AMET B  78      23.448  42.586  41.970  0.52 14.87      B    C  
ATOM   3597  C  BMET B  78      23.547  42.569  41.813  0.48 15.00      B    C  
ATOM   3598  O  AMET B  78      23.171  41.390  42.030  0.52 14.91      B    O  
ATOM   3599  O  BMET B  78      23.436  41.365  41.602  0.48 14.53      B    O  
ATOM   3600  CB AMET B  78      21.660  44.310  42.465  0.52 15.83      B    C  
ATOM   3601  CB BMET B  78      21.776  44.250  42.461  0.48 16.97      B    C  
ATOM   3602  CG AMET B  78      20.956  43.438  43.490  0.52 16.67      B    C  
ATOM   3603  CG BMET B  78      20.881  43.366  43.305  0.48 18.28      B    C  
ATOM   3604  SD AMET B  78      20.134  44.438  44.748  0.52 19.06      B    S  
ATOM   3605  SD BMET B  78      19.848  44.339  44.417  0.48 21.92      B    S  
ATOM   3606  CE AMET B  78      19.369  43.148  45.739  0.52 18.01      B    C  
ATOM   3607  CE BMET B  78      18.450  43.233  44.526  0.48 20.36      B    C  
ATOM   3608  N   LYS B  79      24.598  43.088  42.431  1.00 15.12      B    N  
ATOM   3609  CA  LYS B  79      25.663  42.210  42.908  1.00 14.77      B    C  
ATOM   3610  C   LYS B  79      26.006  42.391  44.382  1.00 14.62      B    C  
ATOM   3611  O   LYS B  79      25.859  43.465  44.944  1.00 14.61      B    O  
ATOM   3612  CB  LYS B  79      26.917  42.394  42.067  1.00 15.34      B    C  
ATOM   3613  CG  LYS B  79      26.885  41.714  40.714  1.00 16.87      B    C  
ATOM   3614  CD  LYS B  79      28.105  42.038  39.879  1.00 17.48      B    C  
ATOM   3615  CE  LYS B  79      28.154  41.146  38.657  1.00 19.09      B    C  
ATOM   3616  NZ  LYS B  79      29.263  41.467  37.736  1.00 19.68      B    N1+
ATOM   3617  N   ALA B  80      26.404  41.276  44.969  1.00 15.45      B    N  
ATOM   3618  CA  ALA B  80      26.957  41.219  46.319  1.00 15.96      B    C  
ATOM   3619  C   ALA B  80      28.398  40.801  46.155  1.00 14.93      B    C  
ATOM   3620  O   ALA B  80      28.730  39.980  45.287  1.00 15.78      B    O  
ATOM   3621  CB  ALA B  80      26.213  40.208  47.158  1.00 15.95      B    C  
ATOM   3622  N   PHE B  81      29.273  41.365  46.989  1.00 16.24      B    N  
ATOM   3623  CA  PHE B  81      30.713  41.177  46.875  1.00 15.47      B    C  
ATOM   3624  C   PHE B  81      31.240  40.751  48.236  1.00 16.55      B    C  
ATOM   3625  O   PHE B  81      30.716  41.184  49.251  1.00 18.21      B    O  
ATOM   3626  CB  PHE B  81      31.399  42.493  46.499  1.00 15.06      B    C  
ATOM   3627  CG  PHE B  81      30.912  43.092  45.210  1.00 13.14      B    C  
ATOM   3628  CD1 PHE B  81      29.756  43.858  45.179  1.00 13.62      B    C  
ATOM   3629  CD2 PHE B  81      31.607  42.869  44.047  1.00 13.68      B    C  
ATOM   3630  CE1 PHE B  81      29.321  44.414  43.979  1.00 13.23      B    C  
ATOM   3631  CE2 PHE B  81      31.175  43.415  42.844  1.00 14.71      B    C  
ATOM   3632  CZ  PHE B  81      30.041  44.190  42.821  1.00 14.42      B    C  
ATOM   3633  N   LYS B  82      32.229  39.881  48.234  1.00 19.94      B    N  
ATOM   3634  CA  LYS B  82      32.774  39.365  49.479  1.00 23.54      B    C  
ATOM   3635  C   LYS B  82      34.153  39.951  49.703  1.00 26.48      B    C  
ATOM   3636  O   LYS B  82      35.059  39.725  48.894  1.00 29.24      B    O  
ATOM   3637  CB  LYS B  82      32.828  37.840  49.440  1.00 22.79      B    C  
ATOM   3638  CG  LYS B  82      33.351  37.220  50.731  1.00 23.85      B    C  
ATOM   3639  CD  LYS B  82      33.212  35.711  50.729  1.00 25.77      B    C  
ATOM   3640  CE  LYS B  82      31.848  35.304  51.227  1.00 25.68      B    C  
ATOM   3641  NZ  LYS B  82      31.608  33.838  51.122  1.00 26.81      B    N1+
ATOM   3642  N   GLY B  83      34.298  40.689  50.807  1.00 30.89      B    N  
ATOM   3643  CA  GLY B  83      35.566  41.321  51.180  1.00 31.23      B    C  
ATOM   3644  C   GLY B  83      36.527  40.366  51.864  1.00 34.38      B    C  
ATOM   3645  O   GLY B  83      36.165  39.225  52.185  1.00 32.04      B    O  
ATOM   3646  N   LYS B  84      37.750  40.844  52.097  1.00 34.70      B    N  
ATOM   3647  CA  LYS B  84      38.784  40.053  52.767  1.00 38.36      B    C  
ATOM   3648  C   LYS B  84      38.310  39.514  54.119  1.00 41.18      B    C  
ATOM   3649  O   LYS B  84      38.654  38.399  54.510  1.00 43.29      B    O  
ATOM   3650  CB  LYS B  84      40.075  40.866  52.936  1.00 39.66      B    C  
ATOM   3651  CG  LYS B  84      40.989  40.879  51.718  1.00 41.58      B    C  
ATOM   3652  CD  LYS B  84      41.378  39.457  51.315  1.00 43.36      B    C  
ATOM   3653  CE  LYS B  84      42.781  39.355  50.737  1.00 45.88      B    C  
ATOM   3654  NZ  LYS B  84      42.943  40.032  49.424  1.00 46.97      B    N1+
ATOM   3655  N   ASP B  85      37.489  40.288  54.816  1.00 39.79      B    N  
ATOM   3656  CA  ASP B  85      36.938  39.833  56.086  1.00 40.70      B    C  
ATOM   3657  C   ASP B  85      35.807  38.795  55.910  1.00 40.62      B    C  
ATOM   3658  O   ASP B  85      35.027  38.581  56.833  1.00 40.34      B    O  
ATOM   3659  CB  ASP B  85      36.474  41.041  56.925  1.00 39.62      B    C  
ATOM   3660  CG  ASP B  85      35.502  41.956  56.183  1.00 40.51      B    C  
ATOM   3661  OD1 ASP B  85      35.296  41.786  54.957  1.00 39.89      B    O  
ATOM   3662  OD2 ASP B  85      34.938  42.857  56.840  1.00 40.95      B    O1-
ATOM   3663  N   GLN B  86      35.747  38.145  54.735  1.00 40.06      B    N  
ATOM   3664  CA  GLN B  86      34.668  37.199  54.360  1.00 36.17      B    C  
ATOM   3665  C   GLN B  86      33.275  37.822  54.508  1.00 31.75      B    C  
ATOM   3666  O   GLN B  86      32.249  37.130  54.491  1.00 29.32      B    O  
ATOM   3667  CB  GLN B  86      34.787  35.888  55.145  1.00 38.16      B    C  
ATOM   3668  CG  GLN B  86      35.924  34.996  54.666  1.00 40.21      B    C  
ATOM   3669  CD  GLN B  86      35.585  34.220  53.404  1.00 38.13      B    C  
ATOM   3670  NE2 GLN B  86      36.514  34.189  52.465  1.00 38.17      B    N  
ATOM   3671  OE1 GLN B  86      34.503  33.639  53.284  1.00 44.33      B    O  
ATOM   3672  N   GLN B  87      33.255  39.145  54.610  1.00 29.23      B    N  
ATOM   3673  CA  GLN B  87      32.043  39.911  54.813  1.00 28.64      B    C  
ATOM   3674  C   GLN B  87      31.438  40.152  53.442  1.00 23.90      B    C  
ATOM   3675  O   GLN B  87      32.152  40.522  52.511  1.00 21.29      B    O  
ATOM   3676  CB  GLN B  87      32.380  41.247  55.481  1.00 32.04      B    C  
ATOM   3677  CG  GLN B  87      31.275  42.293  55.527  1.00 36.18      B    C  
ATOM   3678  CD  GLN B  87      30.012  41.828  56.211  1.00 40.44      B    C  
ATOM   3679  NE2 GLN B  87      28.870  42.230  55.666  1.00 38.46      B    N  
ATOM   3680  OE1 GLN B  87      30.055  41.137  57.232  1.00 52.23      B    O  
ATOM   3681  N   VAL B  88      30.131  39.951  53.340  1.00 22.93      B    N  
ATOM   3682  CA  VAL B  88      29.408  40.154  52.084  1.00 22.43      B    C  
ATOM   3683  C   VAL B  88      28.662  41.489  52.133  1.00 20.24      B    C  
ATOM   3684  O   VAL B  88      28.012  41.829  53.125  1.00 20.81      B    O  
ATOM   3685  CB  VAL B  88      28.438  38.981  51.795  1.00 21.62      B    C  
ATOM   3686  CG1 VAL B  88      27.620  39.255  50.532  1.00 22.36      B    C  
ATOM   3687  CG2 VAL B  88      29.206  37.675  51.634  1.00 21.64      B    C  
ATOM   3688  N   ARG B  89      28.732  42.229  51.023  1.00 19.70      B    N  
ATOM   3689  CA  ARG B  89      28.121  43.532  50.909  1.00 18.27      B    C  
ATOM   3690  C   ARG B  89      27.391  43.703  49.559  1.00 15.82      B    C  
ATOM   3691  O   ARG B  89      27.947  43.356  48.525  1.00 17.16      B    O  
ATOM   3692  CB  ARG B  89      29.220  44.600  50.989  1.00 19.27      B    C  
ATOM   3693  CG  ARG B  89      30.105  44.506  52.235  1.00 21.67      B    C  
ATOM   3694  CD  ARG B  89      31.167  45.602  52.256  1.00 22.25      B    C  
ATOM   3695  NE  ARG B  89      32.045  45.492  53.429  1.00 24.53      B    N  
ATOM   3696  CZ  ARG B  89      33.070  44.647  53.553  1.00 25.58      B    C  
ATOM   3697  NH1 ARG B  89      33.394  43.797  52.588  1.00 27.24      B    N1+
ATOM   3698  NH2 ARG B  89      33.792  44.654  54.673  1.00 26.99      B    N  
ATOM   3699  N   LEU B  90      26.165  44.214  49.595  1.00 17.03      B    N  
ATOM   3700  CA  LEU B  90      25.421  44.557  48.361  1.00 17.16      B    C  
ATOM   3701  C   LEU B  90      25.704  46.003  47.930  1.00 16.46      B    C  
ATOM   3702  O   LEU B  90      25.718  46.917  48.759  1.00 15.12      B    O  
ATOM   3703  CB  LEU B  90      23.916  44.386  48.573  1.00 18.24      B    C  
ATOM   3704  CG  LEU B  90      23.360  42.964  48.489  1.00 20.35      B    C  
ATOM   3705  CD1 LEU B  90      21.932  42.942  48.975  1.00 20.35      B    C  
ATOM   3706  CD2 LEU B  90      23.424  42.458  47.060  1.00 21.39      B    C  
ATOM   3707  N   PHE B  91      25.866  46.226  46.625  1.00 15.33      B    N  
ATOM   3708  CA  PHE B  91      26.112  47.563  46.082  1.00 13.51      B    C  
ATOM   3709  C   PHE B  91      24.813  48.301  45.769  1.00 12.81      B    C  
ATOM   3710  O   PHE B  91      24.012  47.844  44.932  1.00 12.67      B    O  
ATOM   3711  CB  PHE B  91      26.973  47.465  44.813  1.00 13.56      B    C  
ATOM   3712  CG  PHE B  91      27.301  48.806  44.171  1.00 13.45      B    C  
ATOM   3713  CD1 PHE B  91      28.278  49.621  44.688  1.00 14.15      B    C  
ATOM   3714  CD2 PHE B  91      26.639  49.232  43.014  1.00 13.62      B    C  
ATOM   3715  CE1 PHE B  91      28.594  50.830  44.095  1.00 14.72      B    C  
ATOM   3716  CE2 PHE B  91      26.957  50.435  42.408  1.00 15.00      B    C  
ATOM   3717  CZ  PHE B  91      27.932  51.249  42.949  1.00 14.06      B    C  
ATOM   3718  N   ARG B  92      24.593  49.422  46.454  1.00 12.50      B    N  
ATOM   3719  CA  ARG B  92      23.439  50.295  46.273  1.00 12.62      B    C  
ATOM   3720  C   ARG B  92      22.099  49.601  45.982  1.00 12.99      B    C  
ATOM   3721  O   ARG B  92      21.344  50.039  45.088  1.00 12.83      B    O  
ATOM   3722  CB  ARG B  92      23.727  51.290  45.144  1.00 12.04      B    C  
ATOM   3723  CG  ARG B  92      25.057  52.030  45.255  1.00 12.17      B    C  
ATOM   3724  CD  ARG B  92      25.116  53.259  44.358  1.00 11.57      B    C  
ATOM   3725  NE  ARG B  92      24.300  54.355  44.841  1.00 12.39      B    N  
ATOM   3726  CZ  ARG B  92      24.227  55.562  44.294  1.00 11.98      B    C  
ATOM   3727  NH1 ARG B  92      24.926  55.868  43.200  1.00 12.59      B    N1+
ATOM   3728  NH2 ARG B  92      23.466  56.485  44.852  1.00 14.01      B    N  
ATOM   3729  N   PRO B  93      21.755  48.564  46.772  1.00 13.96      B    N  
ATOM   3730  CA  PRO B  93      20.578  47.750  46.451  1.00 13.85      B    C  
ATOM   3731  C   PRO B  93      19.260  48.509  46.531  1.00 14.59      B    C  
ATOM   3732  O   PRO B  93      18.268  48.110  45.903  1.00 15.81      B    O  
ATOM   3733  CB  PRO B  93      20.636  46.643  47.502  1.00 13.74      B    C  
ATOM   3734  CG  PRO B  93      21.321  47.283  48.663  1.00 13.33      B    C  
ATOM   3735  CD  PRO B  93      22.399  48.098  48.016  1.00 12.98      B    C  
ATOM   3736  N   TRP B  94      19.227  49.582  47.309  1.00 15.16      B    N  
ATOM   3737  CA  TRP B  94      18.057  50.424  47.425  1.00 16.24      B    C  
ATOM   3738  C   TRP B  94      17.635  50.968  46.058  1.00 15.67      B    C  
ATOM   3739  O   TRP B  94      16.448  51.150  45.808  1.00 16.63      B    O  
ATOM   3740  CB  TRP B  94      18.335  51.615  48.321  1.00 17.36      B    C  
ATOM   3741  CG  TRP B  94      18.901  51.225  49.648  1.00 18.19      B    C  
ATOM   3742  CD1 TRP B  94      18.202  50.842  50.757  1.00 19.16      B    C  
ATOM   3743  CD2 TRP B  94      20.285  51.177  50.007  1.00 19.25      B    C  
ATOM   3744  CE2 TRP B  94      20.351  50.775  51.353  1.00 20.12      B    C  
ATOM   3745  CE3 TRP B  94      21.476  51.444  49.324  1.00 19.31      B    C  
ATOM   3746  NE1 TRP B  94      19.064  50.576  51.787  1.00 18.90      B    N  
ATOM   3747  CZ2 TRP B  94      21.563  50.614  52.026  1.00 20.56      B    C  
ATOM   3748  CZ3 TRP B  94      22.680  51.302  50.003  1.00 19.46      B    C  
ATOM   3749  CH2 TRP B  94      22.710  50.881  51.336  1.00 19.94      B    C  
ATOM   3750  N   LEU B  95      18.607  51.268  45.200  1.00 14.99      B    N  
ATOM   3751  CA  LEU B  95      18.281  51.798  43.881  1.00 14.72      B    C  
ATOM   3752  C   LEU B  95      17.614  50.714  43.033  1.00 13.45      B    C  
ATOM   3753  O   LEU B  95      16.693  51.000  42.277  1.00 13.57      B    O  
ATOM   3754  CB  LEU B  95      19.491  52.380  43.168  1.00 15.73      B    C  
ATOM   3755  CG  LEU B  95      20.074  53.656  43.802  1.00 16.41      B    C  
ATOM   3756  CD1 LEU B  95      21.196  54.156  42.922  1.00 16.79      B    C  
ATOM   3757  CD2 LEU B  95      19.019  54.728  43.967  1.00 18.76      B    C  
ATOM   3758  N   ASN B  96      18.082  49.486  43.170  1.00 13.40      B    N  
ATOM   3759  CA  ASN B  96      17.441  48.368  42.465  1.00 13.24      B    C  
ATOM   3760  C   ASN B  96      16.011  48.141  42.948  1.00 14.61      B    C  
ATOM   3761  O   ASN B  96      15.109  47.825  42.152  1.00 12.61      B    O  
ATOM   3762  CB  ASN B  96      18.264  47.111  42.624  1.00 12.71      B    C  
ATOM   3763  CG  ASN B  96      19.632  47.242  42.013  1.00 13.48      B    C  
ATOM   3764  ND2 ASN B  96      19.737  46.930  40.739  1.00 12.31      B    N  
ATOM   3765  OD1 ASN B  96      20.595  47.622  42.682  1.00 13.95      B    O  
ATOM   3766  N   MET B  97      15.782  48.314  44.249  1.00 14.88      B    N  
ATOM   3767  CA  MET B  97      14.445  48.164  44.794  1.00 14.71      B    C  
ATOM   3768  C   MET B  97      13.523  49.258  44.262  1.00 14.87      B    C  
ATOM   3769  O   MET B  97      12.380  48.973  43.924  1.00 14.99      B    O  
ATOM   3770  CB  MET B  97      14.454  48.182  46.339  1.00 15.52      B    C  
ATOM   3771  CG  MET B  97      15.261  47.090  47.017  1.00 16.82      B    C  
ATOM   3772  SD  MET B  97      14.674  45.406  46.706  1.00 18.09      B    S  
ATOM   3773  CE  MET B  97      15.521  44.950  45.200  1.00 17.74      B    C  
ATOM   3774  N   ASP B  98      14.026  50.502  44.191  1.00 15.29      B    N  
ATOM   3775  CA  ASP B  98      13.276  51.644  43.667  1.00 15.43      B    C  
ATOM   3776  C   ASP B  98      12.869  51.339  42.211  1.00 13.94      B    C  
ATOM   3777  O   ASP B  98      11.712  51.529  41.827  1.00 13.93      B    O  
ATOM   3778  CB  ASP B  98      14.112  52.931  43.656  1.00 16.85      B    C  
ATOM   3779  CG  ASP B  98      14.430  53.469  45.057  1.00 18.96      B    C  
ATOM   3780  OD1 ASP B  98      13.745  53.126  46.026  1.00 18.81      B    O  
ATOM   3781  OD2 ASP B  98      15.398  54.252  45.166  1.00 21.16      B    O1-
ATOM   3782  N   ARG B  99      13.830  50.873  41.427  1.00 12.62      B    N  
ATOM   3783  CA  ARG B  99      13.593  50.605  40.003  1.00 12.48      B    C  
ATOM   3784  C   ARG B  99      12.617  49.445  39.840  1.00 12.18      B    C  
ATOM   3785  O   ARG B  99      11.729  49.503  38.989  1.00 12.50      B    O  
ATOM   3786  CB  ARG B  99      14.906  50.302  39.273  1.00 12.24      B    C  
ATOM   3787  CG  ARG B  99      14.796  50.283  37.761  1.00 12.14      B    C  
ATOM   3788  CD  ARG B  99      16.167  50.288  37.112  1.00 12.05      B    C  
ATOM   3789  NE  ARG B  99      16.939  49.085  37.413  1.00 11.59      B    N  
ATOM   3790  CZ  ARG B  99      18.241  48.930  37.162  1.00 11.91      B    C  
ATOM   3791  NH1 ARG B  99      18.966  49.914  36.626  1.00 13.17      B    N1+
ATOM   3792  NH2 ARG B  99      18.839  47.780  37.442  1.00 12.19      B    N  
ATOM   3793  N   MET B 100      12.767  48.408  40.651  1.00 11.56      B    N  
ATOM   3794  CA  MET B 100      11.851  47.269  40.593  1.00 12.76      B    C  
ATOM   3795  C   MET B 100      10.410  47.707  40.866  1.00 13.46      B    C  
ATOM   3796  O   MET B 100       9.473  47.285  40.167  1.00 12.48      B    O  
ATOM   3797  CB  MET B 100      12.276  46.195  41.586  1.00 13.53      B    C  
ATOM   3798  CG  MET B 100      11.541  44.887  41.420  1.00 13.13      B    C  
ATOM   3799  SD  MET B 100      12.246  43.597  42.462  1.00 14.95      B    S  
ATOM   3800  CE  MET B 100      11.024  42.300  42.246  1.00 14.13      B    C  
ATOM   3801  N   LEU B 101      10.221  48.578  41.848  1.00 13.39      B    N  
ATOM   3802  CA  LEU B 101       8.880  49.051  42.170  1.00 14.74      B    C  
ATOM   3803  C   LEU B 101       8.282  49.882  41.027  1.00 13.28      B    C  
ATOM   3804  O   LEU B 101       7.084  49.758  40.735  1.00 13.17      B    O  
ATOM   3805  CB  LEU B 101       8.860  49.823  43.492  1.00 17.10      B    C  
ATOM   3806  CG  LEU B 101       7.468  49.973  44.112  1.00 21.13      B    C  
ATOM   3807  CD1 LEU B 101       6.955  48.631  44.646  1.00 22.75      B    C  
ATOM   3808  CD2 LEU B 101       7.474  51.003  45.237  1.00 22.32      B    C  
ATOM   3809  N   ARG B 102       9.097  50.707  40.370  1.00 13.07      B    N  
ATOM   3810  CA  ARG B 102       8.631  51.469  39.207  1.00 13.78      B    C  
ATOM   3811  C   ARG B 102       8.166  50.493  38.103  1.00 13.08      B    C  
ATOM   3812  O   ARG B 102       7.109  50.691  37.489  1.00 12.31      B    O  
ATOM   3813  CB  ARG B 102       9.719  52.412  38.662  1.00 15.18      B    C  
ATOM   3814  CG  ARG B 102      10.093  53.548  39.610  1.00 17.59      B    C  
ATOM   3815  CD  ARG B 102      10.802  54.683  38.887  1.00 19.03      B    C  
ATOM   3816  NE  ARG B 102      12.088  54.300  38.324  1.00 22.62      B    N  
ATOM   3817  CZ  ARG B 102      13.238  54.178  39.002  1.00 23.26      B    C  
ATOM   3818  NH1 ARG B 102      13.291  54.387  40.320  1.00 25.55      B    N1+
ATOM   3819  NH2 ARG B 102      14.359  53.826  38.353  1.00 22.30      B    N  
ATOM   3820  N   SER B 103       8.967  49.468  37.848  1.00 12.51      B    N  
ATOM   3821  CA  SER B 103       8.628  48.442  36.841  1.00 12.62      B    C  
ATOM   3822  C   SER B 103       7.306  47.767  37.174  1.00 13.00      B    C  
ATOM   3823  O   SER B 103       6.450  47.547  36.289  1.00 13.45      B    O  
ATOM   3824  CB  SER B 103       9.737  47.395  36.757  1.00 12.65      B    C  
ATOM   3825  OG  SER B 103      10.948  47.968  36.275  1.00 14.01      B    O  
ATOM   3826  N   ALA B 104       7.129  47.438  38.453  1.00 13.84      B    N  
ATOM   3827  CA  ALA B 104       5.913  46.772  38.907  1.00 14.25      B    C  
ATOM   3828  C   ALA B 104       4.694  47.645  38.656  1.00 14.49      B    C  
ATOM   3829  O   ALA B 104       3.669  47.171  38.155  1.00 14.48      B    O  
ATOM   3830  CB  ALA B 104       6.030  46.413  40.376  1.00 15.11      B    C  
ATOM   3831  N   MET B 105       4.805  48.936  38.943  1.00 15.19      B    N  
ATOM   3832  CA  MET B 105       3.672  49.837  38.743  1.00 16.45      B    C  
ATOM   3833  C   MET B 105       3.342  49.976  37.266  1.00 14.72      B    C  
ATOM   3834  O   MET B 105       2.172  50.032  36.880  1.00 14.76      B    O  
ATOM   3835  CB  MET B 105       3.918  51.213  39.366  1.00 19.07      B    C  
ATOM   3836  CG  MET B 105       4.123  51.155  40.867  1.00 22.08      B    C  
ATOM   3837  SD  MET B 105       2.704  50.542  41.804  1.00 28.69      B    S  
ATOM   3838  CE  MET B 105       2.855  48.752  41.863  1.00 24.29      B    C  
ATOM   3839  N   ARG B 106       4.364  49.989  36.428  1.00 13.04      B    N  
ATOM   3840  CA  ARG B 106       4.116  50.120  35.001  1.00 12.69      B    C  
ATOM   3841  C   ARG B 106       3.325  48.943  34.414  1.00 13.17      B    C  
ATOM   3842  O   ARG B 106       2.567  49.129  33.438  1.00 13.52      B    O  
ATOM   3843  CB  ARG B 106       5.423  50.336  34.250  1.00 12.23      B    C  
ATOM   3844  CG  ARG B 106       5.249  50.579  32.752  1.00 11.73      B    C  
ATOM   3845  CD  ARG B 106       4.424  51.832  32.469  1.00 11.83      B    C  
ATOM   3846  NE  ARG B 106       4.218  52.058  31.057  1.00 12.80      B    N  
ATOM   3847  CZ  ARG B 106       3.330  51.386  30.317  1.00 12.93      B    C  
ATOM   3848  NH1 ARG B 106       2.586  50.441  30.860  1.00 12.65      B    N1+
ATOM   3849  NH2 ARG B 106       3.200  51.663  29.038  1.00 14.89      B    N  
ATOM   3850  N   LEU B 107       3.473  47.762  35.019  1.00 12.83      B    N  
ATOM   3851  CA  LEU B 107       2.808  46.544  34.556  1.00 13.19      B    C  
ATOM   3852  C   LEU B 107       1.595  46.145  35.398  1.00 14.07      B    C  
ATOM   3853  O   LEU B 107       1.070  45.020  35.260  1.00 14.79      B    O  
ATOM   3854  CB  LEU B 107       3.813  45.382  34.470  1.00 11.90      B    C  
ATOM   3855  CG  LEU B 107       4.834  45.434  33.320  1.00 11.89      B    C  
ATOM   3856  CD1 LEU B 107       5.662  44.169  33.292  1.00 12.08      B    C  
ATOM   3857  CD2 LEU B 107       4.126  45.648  31.995  1.00 12.09      B    C  
ATOM   3858  N   CYS B 108       1.160  47.045  36.272  1.00 15.26      B    N  
ATOM   3859  CA  CYS B 108      -0.006  46.786  37.131  1.00 16.22      B    C  
ATOM   3860  C   CYS B 108       0.172  45.544  38.003  1.00 16.03      B    C  
ATOM   3861  O   CYS B 108      -0.796  44.815  38.277  1.00 16.80      B    O  
ATOM   3862  CB  CYS B 108      -1.271  46.695  36.273  1.00 15.82      B    C  
ATOM   3863  SG  CYS B 108      -1.583  48.211  35.371  1.00 19.72      B    S  
ATOM   3864  N   LEU B 109       1.413  45.307  38.436  1.00 15.62      B    N  
ATOM   3865  CA  LEU B 109       1.745  44.192  39.312  1.00 16.29      B    C  
ATOM   3866  C   LEU B 109       1.760  44.766  40.731  1.00 17.08      B    C  
ATOM   3867  O   LEU B 109       1.849  45.976  40.890  1.00 18.59      B    O  
ATOM   3868  CB  LEU B 109       3.069  43.554  38.885  1.00 18.14      B    C  
ATOM   3869  CG  LEU B 109       2.986  42.760  37.570  1.00 18.58      B    C  
ATOM   3870  CD1 LEU B 109       4.358  42.413  37.023  1.00 17.72      B    C  
ATOM   3871  CD2 LEU B 109       2.163  41.497  37.769  1.00 20.15      B    C  
ATOM   3872  N   PRO B 110       1.607  43.907  41.746  1.00 18.19      B    N  
ATOM   3873  CA  PRO B 110       1.462  44.360  43.112  1.00 19.31      B    C  
ATOM   3874  C   PRO B 110       2.683  45.038  43.706  1.00 19.95      B    C  
ATOM   3875  O   PRO B 110       3.825  44.583  43.535  1.00 20.04      B    O  
ATOM   3876  CB  PRO B 110       1.147  43.069  43.869  1.00 19.22      B    C  
ATOM   3877  CG  PRO B 110       1.746  41.993  43.065  1.00 18.98      B    C  
ATOM   3878  CD  PRO B 110       1.502  42.443  41.655  1.00 18.40      B    C  
ATOM   3879  N   SER B 111       2.394  46.152  44.367  1.00 22.41      B    N  
ATOM   3880  CA  SER B 111       3.357  46.902  45.132  1.00 23.26      B    C  
ATOM   3881  C   SER B 111       3.852  46.059  46.304  1.00 23.18      B    C  
ATOM   3882  O   SER B 111       3.202  45.092  46.732  1.00 22.05      B    O  
ATOM   3883  CB  SER B 111       2.690  48.175  45.665  1.00 27.15      B    C  
ATOM   3884  OG  SER B 111       3.549  48.877  46.531  1.00 33.70      B    O  
ATOM   3885  N   PHE B 112       5.016  46.440  46.812  1.00 21.39      B    N  
ATOM   3886  CA  PHE B 112       5.590  45.806  47.979  1.00 22.18      B    C  
ATOM   3887  C   PHE B 112       6.489  46.824  48.660  1.00 21.64      B    C  
ATOM   3888  O   PHE B 112       6.767  47.890  48.100  1.00 22.22      B    O  
ATOM   3889  CB  PHE B 112       6.372  44.551  47.605  1.00 22.73      B    C  
ATOM   3890  CG  PHE B 112       7.462  44.799  46.606  1.00 24.98      B    C  
ATOM   3891  CD1 PHE B 112       8.736  45.144  47.024  1.00 24.92      B    C  
ATOM   3892  CD2 PHE B 112       7.212  44.689  45.244  1.00 24.62      B    C  
ATOM   3893  CE1 PHE B 112       9.741  45.383  46.103  1.00 26.46      B    C  
ATOM   3894  CE2 PHE B 112       8.207  44.937  44.321  1.00 25.20      B    C  
ATOM   3895  CZ  PHE B 112       9.480  45.275  44.750  1.00 26.79      B    C  
ATOM   3896  N   ASP B 113       6.935  46.486  49.865  1.00 22.24      B    N  
ATOM   3897  CA  ASP B 113       7.790  47.382  50.621  1.00 22.69      B    C  
ATOM   3898  C   ASP B 113       9.243  47.115  50.289  1.00 19.08      B    C  
ATOM   3899  O   ASP B 113       9.749  46.015  50.496  1.00 19.28      B    O  
ATOM   3900  CB  ASP B 113       7.537  47.233  52.119  1.00 24.94      B    C  
ATOM   3901  CG  ASP B 113       8.282  48.266  52.918  1.00 29.72      B    C  
ATOM   3902  OD1 ASP B 113       9.529  48.157  53.008  1.00 32.20      B    O  
ATOM   3903  OD2 ASP B 113       7.625  49.196  53.435  1.00 32.89      B    O1-
ATOM   3904  N   LYS B 114       9.921  48.140  49.772  1.00 21.33      B    N  
ATOM   3905  CA  LYS B 114      11.297  47.994  49.302  1.00 21.28      B    C  
ATOM   3906  C   LYS B 114      12.265  47.480  50.364  1.00 20.10      B    C  
ATOM   3907  O   LYS B 114      13.102  46.626  50.087  1.00 20.46      B    O  
ATOM   3908  CB  LYS B 114      11.771  49.306  48.659  1.00 22.68      B    C  
ATOM   3909  CG  LYS B 114      10.988  49.605  47.371  1.00 24.97      B    C  
ATOM   3910  CD  LYS B 114      11.404  50.867  46.622  1.00 25.44      B    C  
ATOM   3911  CE  LYS B 114      10.780  52.136  47.178  1.00 26.08      B    C  
ATOM   3912  NZ  LYS B 114      10.885  53.279  46.219  1.00 25.81      B    N1+
ATOM   3913  N   LEU B 115      12.124  47.967  51.595  1.00 24.21      B    N  
ATOM   3914  CA  LEU B 115      12.982  47.508  52.677  1.00 24.70      B    C  
ATOM   3915  C   LEU B 115      12.677  46.085  53.145  1.00 22.94      B    C  
ATOM   3916  O   LEU B 115      13.608  45.375  53.539  1.00 22.04      B    O  
ATOM   3917  CB  LEU B 115      12.952  48.495  53.845  1.00 27.44      B    C  
ATOM   3918  CG  LEU B 115      13.443  49.904  53.487  1.00 30.36      B    C  
ATOM   3919  CD1 LEU B 115      13.447  50.794  54.722  1.00 33.38      B    C  
ATOM   3920  CD2 LEU B 115      14.827  49.847  52.859  1.00 30.77      B    C  
ATOM   3921  N   GLU B 116      11.410  45.653  53.055  1.00 22.98      B    N  
ATOM   3922  CA  GLU B 116      11.050  44.275  53.397  1.00 23.51      B    C  
ATOM   3923  C   GLU B 116      11.663  43.315  52.389  1.00 21.75      B    C  
ATOM   3924  O   GLU B 116      12.261  42.301  52.766  1.00 21.61      B    O  
ATOM   3925  CB  GLU B 116       9.524  44.074  53.484  1.00 25.47      B    C  
ATOM   3926  CG  GLU B 116       8.785  44.935  54.517  1.00 26.28      B    C  
ATOM   3927  CD  GLU B 116       9.201  44.684  55.966  1.00 27.23      B    C  
ATOM   3928  OE1 GLU B 116       9.734  43.604  56.290  1.00 27.23      B    O  
ATOM   3929  OE2 GLU B 116       8.996  45.604  56.777  1.00 28.94      B    O1-
ATOM   3930  N   LEU B 117      11.537  43.620  51.091  1.00 20.09      B    N  
ATOM   3931  CA  LEU B 117      12.191  42.778  50.104  1.00 20.55      B    C  
ATOM   3932  C   LEU B 117      13.714  42.758  50.301  1.00 18.01      B    C  
ATOM   3933  O   LEU B 117      14.348  41.721  50.203  1.00 20.16      B    O  
ATOM   3934  CB  LEU B 117      11.861  43.233  48.667  1.00 19.15      B    C  
ATOM   3935  CG  LEU B 117      12.499  42.382  47.578  1.00 20.78      B    C  
ATOM   3936  CD1 LEU B 117      12.169  40.898  47.768  1.00 21.57      B    C  
ATOM   3937  CD2 LEU B 117      12.023  42.897  46.225  1.00 20.40      B    C  
ATOM   3938  N   LEU B 118      14.310  43.908  50.563  1.00 20.61      B    N  
ATOM   3939  CA  LEU B 118      15.763  43.960  50.702  1.00 20.37      B    C  
ATOM   3940  C   LEU B 118      16.227  43.078  51.879  1.00 20.89      B    C  
ATOM   3941  O   LEU B 118      17.216  42.361  51.769  1.00 20.44      B    O  
ATOM   3942  CB  LEU B 118      16.243  45.407  50.861  1.00 21.30      B    C  
ATOM   3943  CG  LEU B 118      17.734  45.635  51.115  1.00 21.79      B    C  
ATOM   3944  CD1 LEU B 118      18.618  44.960  50.080  1.00 23.26      B    C  
ATOM   3945  CD2 LEU B 118      18.010  47.129  51.191  1.00 23.14      B    C  
ATOM   3946  N   GLU B 119      15.479  43.120  52.976  1.00 23.07      B    N  
ATOM   3947  CA  GLU B 119      15.786  42.283  54.142  1.00 24.61      B    C  
ATOM   3948  C   GLU B 119      15.620  40.785  53.816  1.00 22.54      B    C  
ATOM   3949  O   GLU B 119      16.464  39.978  54.177  1.00 22.72      B    O  
ATOM   3950  CB  GLU B 119      14.960  42.720  55.359  1.00 24.69      B    C  
ATOM   3951  CG  GLU B 119      15.136  41.851  56.613  1.00 24.21      B    C  
ATOM   3952  CD  GLU B 119      16.569  41.761  57.103  1.00 28.81      B    C  
ATOM   3953  OE1 GLU B 119      17.351  42.702  56.856  1.00 27.89      B    O  
ATOM   3954  OE2 GLU B 119      16.917  40.740  57.744  1.00 31.12      B    O1-
ATOM   3955  N   CYS B 120      14.565  40.413  53.087  1.00 23.59      B    N  
ATOM   3956  CA  CYS B 120      14.428  39.025  52.639  1.00 22.28      B    C  
ATOM   3957  C   CYS B 120      15.593  38.596  51.750  1.00 19.34      B    C  
ATOM   3958  O   CYS B 120      16.086  37.475  51.846  1.00 20.02      B    O  
ATOM   3959  CB  CYS B 120      13.099  38.817  51.898  1.00 23.89      B    C  
ATOM   3960  SG  CYS B 120      11.632  39.042  52.924  1.00 24.76      B    S  
ATOM   3961  N   ILE B 121      16.048  39.499  50.877  1.00 18.86      B    N  
ATOM   3962  CA  ILE B 121      17.175  39.190  50.008  1.00 18.66      B    C  
ATOM   3963  C   ILE B 121      18.448  39.023  50.838  1.00 17.79      B    C  
ATOM   3964  O   ILE B 121      19.261  38.140  50.572  1.00 17.58      B    O  
ATOM   3965  CB  ILE B 121      17.351  40.270  48.914  1.00 18.32      B    C  
ATOM   3966  CG1 ILE B 121      16.190  40.150  47.901  1.00 19.63      B    C  
ATOM   3967  CG2 ILE B 121      18.687  40.115  48.207  1.00 18.28      B    C  
ATOM   3968  CD1 ILE B 121      16.209  41.218  46.831  1.00 19.04      B    C  
ATOM   3969  N   ARG B 122      18.614  39.879  51.838  1.00 20.81      B    N  
ATOM   3970  CA  ARG B 122      19.771  39.778  52.716  1.00 21.47      B    C  
ATOM   3971  C   ARG B 122      19.790  38.426  53.416  1.00 21.52      B    C  
ATOM   3972  O   ARG B 122      20.839  37.794  53.536  1.00 21.36      B    O  
ATOM   3973  CB  ARG B 122      19.771  40.873  53.768  1.00 22.37      B    C  
ATOM   3974  CG  ARG B 122      21.120  40.975  54.472  1.00 23.96      B    C  
ATOM   3975  CD  ARG B 122      21.049  41.838  55.715  1.00 25.55      B    C  
ATOM   3976  NE  ARG B 122      20.131  41.278  56.708  1.00 27.31      B    N  
ATOM   3977  CZ  ARG B 122      20.401  40.236  57.492  1.00 27.56      B    C  
ATOM   3978  NH1 ARG B 122      21.560  39.593  57.418  1.00 28.75      B    N1+
ATOM   3979  NH2 ARG B 122      19.481  39.815  58.347  1.00 28.89      B    N  
ATOM   3980  N   ARG B 123      18.622  37.996  53.875  1.00 24.54      B    N  
ATOM   3981  CA  ARG B 123      18.487  36.687  54.527  1.00 25.39      B    C  
ATOM   3982  C   ARG B 123      18.842  35.539  53.588  1.00 25.10      B    C  
ATOM   3983  O   ARG B 123      19.542  34.615  53.986  1.00 23.00      B    O  
ATOM   3984  CB  ARG B 123      17.073  36.511  55.083  1.00 26.49      B    C  
ATOM   3985  CG  ARG B 123      16.727  37.435  56.238  1.00 28.38      B    C  
ATOM   3986  CD  ARG B 123      17.383  36.997  57.543  1.00 30.74      B    C  
ATOM   3987  NE  ARG B 123      16.915  35.680  57.980  1.00 32.06      B    N  
ATOM   3988  CZ  ARG B 123      15.783  35.452  58.656  1.00 33.90      B    C  
ATOM   3989  NH1 ARG B 123      14.968  36.447  59.001  1.00 35.03      B    N1+
ATOM   3990  NH2 ARG B 123      15.460  34.209  58.987  1.00 36.84      B    N  
ATOM   3991  N   LEU B 124      18.377  35.592  52.330  1.00 21.47      B    N  
ATOM   3992  CA  LEU B 124      18.722  34.557  51.356  1.00 20.94      B    C  
ATOM   3993  C   LEU B 124      20.216  34.475  51.112  1.00 21.50      B    C  
ATOM   3994  O   LEU B 124      20.800  33.393  51.042  1.00 24.11      B    O  
ATOM   3995  CB  LEU B 124      17.995  34.806  50.008  1.00 18.69      B    C  
ATOM   3996  CG  LEU B 124      18.376  33.914  48.821  1.00 20.73      B    C  
ATOM   3997  CD1 LEU B 124      17.911  32.473  49.002  1.00 19.22      B    C  
ATOM   3998  CD2 LEU B 124      17.802  34.447  47.509  1.00 19.85      B    C  
ATOM   3999  N   ILE B 125      20.846  35.634  50.930  1.00 21.29      B    N  
ATOM   4000  CA  ILE B 125      22.255  35.645  50.646  1.00 20.68      B    C  
ATOM   4001  C   ILE B 125      23.040  35.123  51.867  1.00 20.58      B    C  
ATOM   4002  O   ILE B 125      24.059  34.455  51.714  1.00 22.58      B    O  
ATOM   4003  CB  ILE B 125      22.727  37.043  50.215  1.00 21.47      B    C  
ATOM   4004  CG1 ILE B 125      22.017  37.479  48.917  1.00 22.21      B    C  
ATOM   4005  CG2 ILE B 125      24.237  37.036  50.016  1.00 21.32      B    C  
ATOM   4006  CD1 ILE B 125      22.221  38.945  48.576  1.00 22.66      B    C  
ATOM   4007  N   GLU B 126      22.539  35.426  53.049  1.00 25.13      B    N  
ATOM   4008  CA  GLU B 126      23.144  34.948  54.304  1.00 26.59      B    C  
ATOM   4009  C   GLU B 126      23.142  33.411  54.336  1.00 26.12      B    C  
ATOM   4010  O   GLU B 126      24.160  32.779  54.629  1.00 25.18      B    O  
ATOM   4011  CB  GLU B 126      22.383  35.532  55.485  1.00 29.21      B    C  
ATOM   4012  CG  GLU B 126      23.065  35.372  56.832  1.00 31.51      B    C  
ATOM   4013  CD  GLU B 126      22.258  36.037  57.916  1.00 34.06      B    C  
ATOM   4014  OE1 GLU B 126      21.151  35.541  58.205  1.00 38.34      B    O  
ATOM   4015  OE2 GLU B 126      22.712  37.054  58.470  1.00 36.80      B    O1-
ATOM   4016  N   VAL B 127      22.011  32.817  53.967  1.00 25.95      B    N  
ATOM   4017  CA  VAL B 127      21.894  31.362  53.899  1.00 24.85      B    C  
ATOM   4018  C   VAL B 127      22.879  30.779  52.891  1.00 24.68      B    C  
ATOM   4019  O   VAL B 127      23.536  29.775  53.169  1.00 24.28      B    O  
ATOM   4020  CB  VAL B 127      20.442  30.922  53.565  1.00 26.55      B    C  
ATOM   4021  CG1 VAL B 127      20.374  29.428  53.268  1.00 27.83      B    C  
ATOM   4022  CG2 VAL B 127      19.499  31.276  54.700  1.00 26.98      B    C  
ATOM   4023  N   ASP B 128      22.996  31.409  51.720  1.00 20.42      B    N  
ATOM   4024  CA  ASP B 128      23.878  30.926  50.677  1.00 21.25      B    C  
ATOM   4025  C   ASP B 128      25.221  31.677  50.646  1.00 23.09      B    C  
ATOM   4026  O   ASP B 128      25.907  31.667  49.629  1.00 22.05      B    O  
ATOM   4027  CB  ASP B 128      23.172  30.993  49.294  1.00 22.48      B    C  
ATOM   4028  CG  ASP B 128      22.251  29.796  49.024  1.00 25.15      B    C  
ATOM   4029  OD1 ASP B 128      22.264  28.794  49.783  1.00 25.34      B    O  
ATOM   4030  OD2 ASP B 128      21.510  29.849  48.016  1.00 24.85      B    O1-
ATOM   4031  N   LYS B 129      25.624  32.257  51.780  1.00 26.88      B    N  
ATOM   4032  CA  LYS B 129      26.876  33.050  51.856  1.00 26.62      B    C  
ATOM   4033  C   LYS B 129      28.114  32.329  51.321  1.00 27.40      B    C  
ATOM   4034  O   LYS B 129      28.965  32.935  50.664  1.00 26.25      B    O  
ATOM   4035  CB  LYS B 129      27.123  33.549  53.281  1.00 30.57      B    C  
ATOM   4036  CG  LYS B 129      27.380  32.448  54.300  1.00 34.19      B    C  
ATOM   4037  CD  LYS B 129      27.618  33.000  55.697  1.00 35.90      B    C  
ATOM   4038  CE  LYS B 129      27.815  31.883  56.717  1.00 37.30      B    C  
ATOM   4039  NZ  LYS B 129      28.853  30.889  56.319  1.00 39.49      B    N1+
ATOM   4040  N   ASP B 130      28.224  31.029  51.565  1.00 25.56      B    N  
ATOM   4041  CA  ASP B 130      29.383  30.293  51.069  1.00 28.12      B    C  
ATOM   4042  C   ASP B 130      29.414  30.180  49.547  1.00 25.76      B    C  
ATOM   4043  O   ASP B 130      30.420  29.777  48.973  1.00 27.21      B    O  
ATOM   4044  CB  ASP B 130      29.483  28.920  51.736  1.00 32.65      B    C  
ATOM   4045  CG  ASP B 130      29.751  29.019  53.230  1.00 36.16      B    C  
ATOM   4046  OD1 ASP B 130      29.938  30.139  53.755  1.00 38.27      B    O  
ATOM   4047  OD2 ASP B 130      29.771  27.969  53.888  1.00 40.36      B    O1-
ATOM   4048  N   TRP B 131      28.306  30.533  48.891  1.00 24.75      B    N  
ATOM   4049  CA  TRP B 131      28.290  30.599  47.447  1.00 23.62      B    C  
ATOM   4050  C   TRP B 131      28.904  31.895  46.904  1.00 22.22      B    C  
ATOM   4051  O   TRP B 131      29.232  31.940  45.731  1.00 22.19      B    O  
ATOM   4052  CB  TRP B 131      26.867  30.457  46.889  1.00 23.76      B    C  
ATOM   4053  CG  TRP B 131      26.318  29.052  46.938  1.00 22.48      B    C  
ATOM   4054  CD1 TRP B 131      25.631  28.476  47.964  1.00 25.27      B    C  
ATOM   4055  CD2 TRP B 131      26.388  28.075  45.898  1.00 23.20      B    C  
ATOM   4056  CE2 TRP B 131      25.739  26.910  46.374  1.00 23.40      B    C  
ATOM   4057  CE3 TRP B 131      26.949  28.062  44.617  1.00 21.42      B    C  
ATOM   4058  NE1 TRP B 131      25.277  27.190  47.631  1.00 23.44      B    N  
ATOM   4059  CZ2 TRP B 131      25.624  25.749  45.605  1.00 22.79      B    C  
ATOM   4060  CZ3 TRP B 131      26.847  26.895  43.855  1.00 23.50      B    C  
ATOM   4061  CH2 TRP B 131      26.189  25.756  44.358  1.00 23.01      B    C  
ATOM   4062  N   VAL B 132      29.075  32.913  47.745  1.00 23.61      B    N  
ATOM   4063  CA  VAL B 132      29.636  34.185  47.268  1.00 22.58      B    C  
ATOM   4064  C   VAL B 132      31.133  33.969  47.105  1.00 22.61      B    C  
ATOM   4065  O   VAL B 132      31.815  33.674  48.096  1.00 24.89      B    O  
ATOM   4066  CB  VAL B 132      29.359  35.359  48.233  1.00 22.50      B    C  
ATOM   4067  CG1 VAL B 132      29.835  36.682  47.627  1.00 22.31      B    C  
ATOM   4068  CG2 VAL B 132      27.883  35.462  48.574  1.00 22.54      B    C  
ATOM   4069  N   PRO B 133      31.656  34.078  45.868  1.00 21.56      B    N  
ATOM   4070  CA  PRO B 133      33.085  33.870  45.657  1.00 22.11      B    C  
ATOM   4071  C   PRO B 133      33.899  35.031  46.223  1.00 23.77      B    C  
ATOM   4072  O   PRO B 133      33.355  36.095  46.454  1.00 21.84      B    O  
ATOM   4073  CB  PRO B 133      33.216  33.791  44.135  1.00 22.48      B    C  
ATOM   4074  CG  PRO B 133      32.043  34.564  43.615  1.00 21.51      B    C  
ATOM   4075  CD  PRO B 133      30.955  34.440  44.622  1.00 21.41      B    C  
ATOM   4076  N   ASP B 134      35.183  34.814  46.471  1.00 28.60      B    N  
ATOM   4077  CA  ASP B 134      36.045  35.881  47.003  1.00 30.97      B    C  
ATOM   4078  C   ASP B 134      37.278  36.130  46.148  1.00 30.03      B    C  
ATOM   4079  O   ASP B 134      38.110  36.964  46.489  1.00 29.92      B    O  
ATOM   4080  CB  ASP B 134      36.439  35.584  48.458  1.00 33.73      B    C  
ATOM   4081  CG  ASP B 134      37.106  34.238  48.628  1.00 34.54      B    C  
ATOM   4082  OD1 ASP B 134      37.691  33.714  47.659  1.00 39.58      B    O  
ATOM   4083  OD2 ASP B 134      37.052  33.701  49.753  1.00 43.78      B    O1-
ATOM   4084  N   ALA B 135      37.388  35.420  45.029  1.00 29.01      B    N  
ATOM   4085  CA  ALA B 135      38.488  35.612  44.113  1.00 29.18      B    C  
ATOM   4086  C   ALA B 135      38.358  36.970  43.436  1.00 29.38      B    C  
ATOM   4087  O   ALA B 135      37.264  37.537  43.341  1.00 27.34      B    O  
ATOM   4088  CB  ALA B 135      38.536  34.491  43.082  1.00 31.66      B    C  
ATOM   4089  N   ALA B 136      39.494  37.497  42.986  1.00 30.88      B    N  
ATOM   4090  CA  ALA B 136      39.539  38.779  42.310  1.00 31.25      B    C  
ATOM   4091  C   ALA B 136      38.467  38.872  41.230  1.00 29.81      B    C  
ATOM   4092  O   ALA B 136      38.319  37.971  40.416  1.00 31.72      B    O  
ATOM   4093  CB  ALA B 136      40.912  38.993  41.692  1.00 31.87      B    C  
ATOM   4094  N   GLY B 137      37.706  39.958  41.251  1.00 30.32      B    N  
ATOM   4095  CA  GLY B 137      36.722  40.232  40.218  1.00 28.22      B    C  
ATOM   4096  C   GLY B 137      35.446  39.417  40.258  1.00 27.19      B    C  
ATOM   4097  O   GLY B 137      34.570  39.618  39.427  1.00 26.12      B    O  
ATOM   4098  N   THR B 138      35.330  38.508  41.219  1.00 24.90      B    N  
ATOM   4099  CA  THR B 138      34.167  37.635  41.314  1.00 23.85      B    C  
ATOM   4100  C   THR B 138      33.106  38.269  42.186  1.00 22.22      B    C  
ATOM   4101  O   THR B 138      33.381  39.189  42.963  1.00 20.45      B    O  
ATOM   4102  CB  THR B 138      34.543  36.249  41.881  1.00 25.08      B    C  
ATOM   4103  CG2 THR B 138      35.688  35.660  41.092  1.00 27.70      B    C  
ATOM   4104  OG1 THR B 138      34.878  36.360  43.276  1.00 25.13      B    O  
ATOM   4105  N   SER B 139      31.877  37.783  42.054  1.00 19.12      B    N  
ATOM   4106  CA  SER B 139      30.767  38.304  42.807  1.00 16.76      B    C  
ATOM   4107  C   SER B 139      29.612  37.314  42.781  1.00 17.40      B    C  
ATOM   4108  O   SER B 139      29.683  36.277  42.116  1.00 17.57      B    O  
ATOM   4109  CB  SER B 139      30.288  39.623  42.193  1.00 18.29      B    C  
ATOM   4110  OG  SER B 139      29.858  39.421  40.852  1.00 18.80      B    O  
ATOM   4111  N   LEU B 140      28.567  37.656  43.507  1.00 17.21      B    N  
ATOM   4112  CA  LEU B 140      27.303  36.931  43.438  1.00 17.44      B    C  
ATOM   4113  C   LEU B 140      26.274  37.824  42.764  1.00 16.96      B    C  
ATOM   4114  O   LEU B 140      25.982  38.934  43.226  1.00 16.93      B    O  
ATOM   4115  CB  LEU B 140      26.809  36.570  44.814  1.00 18.08      B    C  
ATOM   4116  CG  LEU B 140      25.553  35.688  44.821  1.00 19.22      B    C  
ATOM   4117  CD1 LEU B 140      25.946  34.238  44.650  1.00 19.58      B    C  
ATOM   4118  CD2 LEU B 140      24.788  35.915  46.115  1.00 20.65      B    C  
ATOM   4119  N   TYR B 141      25.714  37.329  41.662  1.00 16.08      B    N  
ATOM   4120  CA  TYR B 141      24.668  38.078  40.968  1.00 15.58      B    C  
ATOM   4121  C   TYR B 141      23.313  37.691  41.550  1.00 14.88      B    C  
ATOM   4122  O   TYR B 141      23.013  36.505  41.712  1.00 16.89      B    O  
ATOM   4123  CB  TYR B 141      24.730  37.782  39.483  1.00 14.95      B    C  
ATOM   4124  CG  TYR B 141      23.767  38.581  38.638  1.00 14.94      B    C  
ATOM   4125  CD1 TYR B 141      24.050  39.889  38.280  1.00 16.04      B    C  
ATOM   4126  CD2 TYR B 141      22.602  38.004  38.147  1.00 15.42      B    C  
ATOM   4127  CE1 TYR B 141      23.174  40.621  37.483  1.00 15.43      B    C  
ATOM   4128  CE2 TYR B 141      21.725  38.724  37.355  1.00 15.26      B    C  
ATOM   4129  CZ  TYR B 141      22.020  40.024  37.007  1.00 15.04      B    C  
ATOM   4130  OH  TYR B 141      21.151  40.713  36.186  1.00 13.32      B    O  
ATOM   4131  N   VAL B 142      22.522  38.705  41.875  1.00 14.41      B    N  
ATOM   4132  CA  VAL B 142      21.207  38.561  42.486  1.00 14.62      B    C  
ATOM   4133  C   VAL B 142      20.144  38.907  41.438  1.00 15.30      B    C  
ATOM   4134  O   VAL B 142      20.125  40.036  40.926  1.00 14.73      B    O  
ATOM   4135  CB  VAL B 142      21.067  39.509  43.685  1.00 15.50      B    C  
ATOM   4136  CG1 VAL B 142      19.717  39.358  44.350  1.00 15.45      B    C  
ATOM   4137  CG2 VAL B 142      22.222  39.290  44.675  1.00 15.06      B    C  
ATOM   4138  N   ARG B 143      19.237  37.961  41.176  1.00 15.02      B    N  
ATOM   4139  CA  ARG B 143      18.194  38.140  40.153  1.00 13.93      B    C  
ATOM   4140  C   ARG B 143      16.789  38.062  40.766  1.00 14.01      B    C  
ATOM   4141  O   ARG B 143      16.212  36.959  40.866  1.00 14.77      B    O  
ATOM   4142  CB  ARG B 143      18.389  37.118  39.033  1.00 13.83      B    C  
ATOM   4143  CG  ARG B 143      17.256  37.024  37.980  1.00 13.62      B    C  
ATOM   4144  CD  ARG B 143      16.900  38.354  37.312  1.00 13.77      B    C  
ATOM   4145  NE  ARG B 143      18.002  38.896  36.525  1.00 12.78      B    N  
ATOM   4146  CZ  ARG B 143      18.290  38.602  35.254  1.00 13.37      B    C  
ATOM   4147  NH1 ARG B 143      17.551  37.744  34.557  1.00 13.25      B    N1+
ATOM   4148  NH2 ARG B 143      19.333  39.180  34.667  1.00 13.55      B    N  
ATOM   4149  N   PRO B 144      16.243  39.214  41.197  1.00 13.03      B    N  
ATOM   4150  CA  PRO B 144      14.841  39.259  41.585  1.00 12.85      B    C  
ATOM   4151  C   PRO B 144      13.931  39.291  40.357  1.00 13.23      B    C  
ATOM   4152  O   PRO B 144      14.291  39.869  39.332  1.00 12.61      B    O  
ATOM   4153  CB  PRO B 144      14.693  40.572  42.348  1.00 13.90      B    C  
ATOM   4154  CG  PRO B 144      16.082  41.054  42.596  1.00 13.85      B    C  
ATOM   4155  CD  PRO B 144      16.941  40.474  41.520  1.00 13.41      B    C  
ATOM   4156  N   VAL B 145      12.767  38.678  40.491  1.00 13.06      B    N  
ATOM   4157  CA  VAL B 145      11.776  38.626  39.415  1.00 13.75      B    C  
ATOM   4158  C   VAL B 145      10.385  38.788  40.003  1.00 14.05      B    C  
ATOM   4159  O   VAL B 145      10.091  38.269  41.087  1.00 15.04      B    O  
ATOM   4160  CB  VAL B 145      11.823  37.266  38.658  1.00 13.21      B    C  
ATOM   4161  CG1 VAL B 145      10.860  37.274  37.473  1.00 13.57      B    C  
ATOM   4162  CG2 VAL B 145      13.220  36.923  38.187  1.00 13.56      B    C  
ATOM   4163  N   LEU B 146       9.527  39.527  39.304  1.00 13.23      B    N  
ATOM   4164  CA  LEU B 146       8.124  39.616  39.658  1.00 13.39      B    C  
ATOM   4165  C   LEU B 146       7.331  39.299  38.398  1.00 13.20      B    C  
ATOM   4166  O   LEU B 146       7.552  39.911  37.358  1.00 13.26      B    O  
ATOM   4167  CB  LEU B 146       7.775  40.996  40.217  1.00 14.52      B    C  
ATOM   4168  CG  LEU B 146       6.331  41.288  40.649  1.00 15.80      B    C  
ATOM   4169  CD1 LEU B 146       5.791  40.227  41.594  1.00 16.91      B    C  
ATOM   4170  CD2 LEU B 146       6.168  42.664  41.253  1.00 15.03      B    C  
ATOM   4171  N   ILE B 147       6.421  38.340  38.492  1.00 13.44      B    N  
ATOM   4172  CA  ILE B 147       5.586  37.974  37.353  1.00 13.62      B    C  
ATOM   4173  C   ILE B 147       4.112  37.931  37.702  1.00 14.70      B    C  
ATOM   4174  O   ILE B 147       3.731  37.568  38.823  1.00 14.03      B    O  
ATOM   4175  CB  ILE B 147       5.981  36.607  36.731  1.00 13.72      B    C  
ATOM   4176  CG1 ILE B 147       5.849  35.459  37.746  1.00 14.46      B    C  
ATOM   4177  CG2 ILE B 147       7.368  36.667  36.128  1.00 14.05      B    C  
ATOM   4178  CD1 ILE B 147       6.035  34.075  37.167  1.00 14.81      B    C  
ATOM   4179  N   GLY B 148       3.285  38.311  36.731  1.00 14.45      B    N  
ATOM   4180  CA  GLY B 148       1.851  38.087  36.794  1.00 14.35      B    C  
ATOM   4181  C   GLY B 148       1.536  36.610  36.641  1.00 15.34      B    C  
ATOM   4182  O   GLY B 148       2.276  35.845  36.000  1.00 15.01      B    O  
ATOM   4183  N   ASN B 149       0.432  36.164  37.238  1.00 17.39      B    N  
ATOM   4184  CA  ASN B 149       0.138  34.734  37.201  1.00 19.12      B    C  
ATOM   4185  C   ASN B 149      -1.356  34.440  37.214  1.00 20.15      B    C  
ATOM   4186  O   ASN B 149      -1.820  33.491  37.873  1.00 20.71      B    O  
ATOM   4187  CB  ASN B 149       0.839  34.044  38.375  1.00 20.64      B    C  
ATOM   4188  CG  ASN B 149       0.959  32.541  38.201  1.00 21.90      B    C  
ATOM   4189  ND2 ASN B 149       1.075  31.834  39.324  1.00 26.26      B    N  
ATOM   4190  OD1 ASN B 149       0.978  32.016  37.092  1.00 21.68      B    O  
ATOM   4191  N   GLU B 150      -2.106  35.261  36.500  1.00 20.27      B    N  
ATOM   4192  CA  GLU B 150      -3.548  35.059  36.353  1.00 21.74      B    C  
ATOM   4193  C   GLU B 150      -3.787  33.862  35.423  1.00 20.11      B    C  
ATOM   4194  O   GLU B 150      -3.157  33.732  34.380  1.00 19.57      B    O  
ATOM   4195  CB  GLU B 150      -4.205  36.330  35.822  1.00 25.83      B    C  
ATOM   4196  CG  GLU B 150      -5.728  36.356  35.901  1.00 29.89      B    C  
ATOM   4197  CD  GLU B 150      -6.291  36.424  37.315  1.00 32.67      B    C  
ATOM   4198  OE1 GLU B 150      -5.589  36.832  38.264  1.00 33.48      B    O  
ATOM   4199  OE2 GLU B 150      -7.476  36.065  37.481  1.00 37.23      B    O1-
ATOM   4200  N   PRO B 151      -4.673  32.939  35.820  1.00 18.91      B    N  
ATOM   4201  CA  PRO B 151      -4.967  31.789  34.971  1.00 20.31      B    C  
ATOM   4202  C   PRO B 151      -6.083  32.088  33.984  1.00 20.63      B    C  
ATOM   4203  O   PRO B 151      -7.052  31.333  33.913  1.00 20.78      B    O  
ATOM   4204  CB  PRO B 151      -5.417  30.733  35.987  1.00 20.85      B    C  
ATOM   4205  CG  PRO B 151      -6.128  31.533  37.004  1.00 21.71      B    C  
ATOM   4206  CD  PRO B 151      -5.300  32.798  37.147  1.00 21.43      B    C  
ATOM   4207  N   SER B 152      -5.950  33.163  33.211  1.00 21.09      B    N  
ATOM   4208  CA  SER B 152      -6.976  33.490  32.225  1.00 21.56      B    C  
ATOM   4209  C   SER B 152      -6.364  34.240  31.050  1.00 19.46      B    C  
ATOM   4210  O   SER B 152      -5.356  34.901  31.197  1.00 18.44      B    O  
ATOM   4211  CB  SER B 152      -8.122  34.288  32.855  1.00 26.24      B    C  
ATOM   4212  OG  SER B 152      -8.071  35.657  32.515  1.00 24.70      B    O  
ATOM   4213  N   LEU B 153      -6.976  34.116  29.872  1.00 17.52      B    N  
ATOM   4214  CA  LEU B 153      -6.456  34.770  28.679  1.00 16.71      B    C  
ATOM   4215  C   LEU B 153      -6.857  36.239  28.545  1.00 16.21      B    C  
ATOM   4216  O   LEU B 153      -6.478  36.897  27.584  1.00 17.25      B    O  
ATOM   4217  CB  LEU B 153      -6.841  33.990  27.412  1.00 16.46      B    C  
ATOM   4218  CG  LEU B 153      -6.410  32.513  27.405  1.00 16.48      B    C  
ATOM   4219  CD1 LEU B 153      -6.729  31.880  26.068  1.00 17.16      B    C  
ATOM   4220  CD2 LEU B 153      -4.933  32.340  27.756  1.00 16.59      B    C  
ATOM   4221  N   GLY B 154      -7.642  36.759  29.479  1.00 16.93      B    N  
ATOM   4222  CA  GLY B 154      -7.980  38.189  29.441  1.00 19.25      B    C  
ATOM   4223  C   GLY B 154      -6.738  39.060  29.620  1.00 18.95      B    C  
ATOM   4224  O   GLY B 154      -5.890  38.780  30.469  1.00 22.26      B    O  
ATOM   4225  N   VAL B 155      -6.603  40.088  28.792  1.00 19.59      B    N  
ATOM   4226  CA  VAL B 155      -5.513  41.055  28.964  1.00 19.46      B    C  
ATOM   4227  C   VAL B 155      -6.008  42.000  30.053  1.00 19.81      B    C  
ATOM   4228  O   VAL B 155      -6.862  42.852  29.806  1.00 20.56      B    O  
ATOM   4229  CB  VAL B 155      -5.179  41.793  27.659  1.00 20.17      B    C  
ATOM   4230  CG1 VAL B 155      -4.045  42.784  27.892  1.00 19.09      B    C  
ATOM   4231  CG2 VAL B 155      -4.782  40.791  26.585  1.00 19.89      B    C  
ATOM   4232  N   SER B 156      -5.488  41.832  31.264  1.00 19.88      B    N  
ATOM   4233  CA  SER B 156      -6.037  42.541  32.426  1.00 22.88      B    C  
ATOM   4234  C   SER B 156      -5.035  42.593  33.578  1.00 22.01      B    C  
ATOM   4235  O   SER B 156      -4.073  41.841  33.592  1.00 22.54      B    O  
ATOM   4236  CB  SER B 156      -7.289  41.815  32.903  1.00 26.77      B    C  
ATOM   4237  OG  SER B 156      -6.971  40.480  33.263  1.00 29.71      B    O  
ATOM   4238  N   GLN B 157      -5.270  43.474  34.549  1.00 22.20      B    N  
ATOM   4239  CA  GLN B 157      -4.416  43.518  35.743  1.00 21.37      B    C  
ATOM   4240  C   GLN B 157      -4.552  42.204  36.491  1.00 21.11      B    C  
ATOM   4241  O   GLN B 157      -5.670  41.797  36.780  1.00 20.28      B    O  
ATOM   4242  CB  GLN B 157      -4.818  44.666  36.647  1.00 21.62      B    C  
ATOM   4243  CG  GLN B 157      -4.095  44.684  37.985  1.00 22.41      B    C  
ATOM   4244  CD  GLN B 157      -4.425  45.932  38.777  1.00 24.01      B    C  
ATOM   4245  NE2 GLN B 157      -5.071  45.761  39.917  1.00 27.03      B    N  
ATOM   4246  OE1 GLN B 157      -4.106  47.031  38.360  1.00 25.39      B    O  
ATOM   4247  N   PRO B 158      -3.429  41.529  36.801  1.00 20.61      B    N  
ATOM   4248  CA  PRO B 158      -3.605  40.204  37.376  1.00 22.82      B    C  
ATOM   4249  C   PRO B 158      -4.053  40.278  38.816  1.00 21.25      B    C  
ATOM   4250  O   PRO B 158      -3.797  41.276  39.505  1.00 21.29      B    O  
ATOM   4251  CB  PRO B 158      -2.213  39.593  37.310  1.00 21.84      B    C  
ATOM   4252  CG  PRO B 158      -1.303  40.763  37.378  1.00 23.06      B    C  
ATOM   4253  CD  PRO B 158      -2.005  41.863  36.634  1.00 22.92      B    C  
ATOM   4254  N   THR B 159      -4.717  39.222  39.246  1.00 22.81      B    N  
ATOM   4255  CA  THR B 159      -5.159  39.105  40.621  1.00 24.78      B    C  
ATOM   4256  C   THR B 159      -4.230  38.161  41.359  1.00 23.87      B    C  
ATOM   4257  O   THR B 159      -4.415  37.935  42.549  1.00 24.49      B    O  
ATOM   4258  CB  THR B 159      -6.612  38.597  40.715  1.00 26.18      B    C  
ATOM   4259  CG2 THR B 159      -7.501  39.344  39.728  1.00 27.75      B    C  
ATOM   4260  OG1 THR B 159      -6.658  37.191  40.441  1.00 29.19      B    O  
ATOM   4261  N   ARG B 160      -3.229  37.628  40.650  1.00 23.23      B    N  
ATOM   4262  CA  ARG B 160      -2.228  36.743  41.219  1.00 22.62      B    C  
ATOM   4263  C   ARG B 160      -0.845  37.095  40.663  1.00 20.80      B    C  
ATOM   4264  O   ARG B 160      -0.706  37.445  39.489  1.00 20.39      B    O  
ATOM   4265  CB  ARG B 160      -2.523  35.282  40.893  1.00 27.01      B    C  
ATOM   4266  CG  ARG B 160      -3.829  34.746  41.453  1.00 31.16      B    C  
ATOM   4267  CD  ARG B 160      -3.949  33.277  41.112  1.00 37.03      B    C  
ATOM   4268  NE  ARG B 160      -5.284  32.729  41.353  1.00 40.64      B    N  
ATOM   4269  CZ  ARG B 160      -5.662  31.503  40.993  1.00 47.93      B    C  
ATOM   4270  NH1 ARG B 160      -4.813  30.683  40.372  1.00 49.88      B    N1+
ATOM   4271  NH2 ARG B 160      -6.899  31.089  41.246  1.00 51.25      B    N  
ATOM   4272  N   ALA B 161       0.171  36.984  41.506  1.00 18.81      B    N  
ATOM   4273  CA  ALA B 161       1.537  37.283  41.093  1.00 18.25      B    C  
ATOM   4274  C   ALA B 161       2.513  36.456  41.922  1.00 18.89      B    C  
ATOM   4275  O   ALA B 161       2.151  35.928  42.975  1.00 20.94      B    O  
ATOM   4276  CB  ALA B 161       1.824  38.766  41.253  1.00 18.80      B    C  
ATOM   4277  N   LEU B 162       3.725  36.292  41.413  1.00 18.76      B    N  
ATOM   4278  CA  LEU B 162       4.781  35.605  42.132  1.00 19.57      B    C  
ATOM   4279  C   LEU B 162       6.028  36.470  42.089  1.00 20.47      B    C  
ATOM   4280  O   LEU B 162       6.415  36.940  41.019  1.00 17.67      B    O  
ATOM   4281  CB  LEU B 162       5.121  34.271  41.475  1.00 21.38      B    C  
ATOM   4282  CG  LEU B 162       4.076  33.156  41.463  1.00 25.00      B    C  
ATOM   4283  CD1 LEU B 162       4.548  32.015  40.581  1.00 27.17      B    C  
ATOM   4284  CD2 LEU B 162       3.777  32.661  42.866  1.00 25.43      B    C  
ATOM   4285  N   LEU B 163       6.671  36.628  43.245  1.00 19.60      B    N  
ATOM   4286  CA  LEU B 163       7.940  37.330  43.336  1.00 18.32      B    C  
ATOM   4287  C   LEU B 163       8.968  36.317  43.818  1.00 17.52      B    C  
ATOM   4288  O   LEU B 163       8.761  35.643  44.819  1.00 20.65      B    O  
ATOM   4289  CB  LEU B 163       7.818  38.497  44.301  1.00 17.47      B    C  
ATOM   4290  CG  LEU B 163       8.949  39.534  44.297  1.00 17.84      B    C  
ATOM   4291  CD1 LEU B 163       8.530  40.750  45.090  1.00 17.22      B    C  
ATOM   4292  CD2 LEU B 163      10.246  38.948  44.829  1.00 18.92      B    C  
ATOM   4293  N   PHE B 164      10.060  36.168  43.089  1.00 15.90      B    N  
ATOM   4294  CA  PHE B 164      11.091  35.232  43.493  1.00 16.38      B    C  
ATOM   4295  C   PHE B 164      12.473  35.822  43.252  1.00 17.93      B    C  
ATOM   4296  O   PHE B 164      12.630  36.810  42.527  1.00 16.74      B    O  
ATOM   4297  CB  PHE B 164      10.914  33.845  42.836  1.00 16.51      B    C  
ATOM   4298  CG  PHE B 164      10.971  33.832  41.315  1.00 15.99      B    C  
ATOM   4299  CD1 PHE B 164       9.830  34.072  40.547  1.00 17.22      B    C  
ATOM   4300  CD2 PHE B 164      12.152  33.509  40.666  1.00 16.07      B    C  
ATOM   4301  CE1 PHE B 164       9.899  34.021  39.153  1.00 16.52      B    C  
ATOM   4302  CE2 PHE B 164      12.225  33.475  39.283  1.00 17.09      B    C  
ATOM   4303  CZ  PHE B 164      11.086  33.736  38.533  1.00 16.15      B    C  
ATOM   4304  N   VAL B 165      13.467  35.230  43.904  1.00 16.03      B    N  
ATOM   4305  CA  VAL B 165      14.835  35.694  43.781  1.00 15.81      B    C  
ATOM   4306  C   VAL B 165      15.748  34.512  43.690  1.00 16.59      B    C  
ATOM   4307  O   VAL B 165      15.663  33.581  44.504  1.00 17.80      B    O  
ATOM   4308  CB  VAL B 165      15.268  36.580  44.981  1.00 15.68      B    C  
ATOM   4309  CG1 VAL B 165      16.691  37.105  44.754  1.00 16.66      B    C  
ATOM   4310  CG2 VAL B 165      14.283  37.701  45.227  1.00 15.86      B    C  
ATOM   4311  N   ILE B 166      16.613  34.523  42.685  1.00 15.25      B    N  
ATOM   4312  CA  ILE B 166      17.607  33.472  42.522  1.00 16.39      B    C  
ATOM   4313  C   ILE B 166      18.989  34.102  42.468  1.00 17.98      B    C  
ATOM   4314  O   ILE B 166      19.130  35.316  42.171  1.00 16.00      B    O  
ATOM   4315  CB  ILE B 166      17.356  32.552  41.304  1.00 17.03      B    C  
ATOM   4316  CG1 ILE B 166      17.280  33.348  39.986  1.00 16.60      B    C  
ATOM   4317  CG2 ILE B 166      16.080  31.756  41.518  1.00 16.16      B    C  
ATOM   4318  CD1 ILE B 166      17.106  32.490  38.740  1.00 16.49      B    C  
ATOM   4319  N   LEU B 167      19.994  33.270  42.749  1.00 17.46      B    N  
ATOM   4320  CA  LEU B 167      21.386  33.715  42.885  1.00 17.93      B    C  
ATOM   4321  C   LEU B 167      22.363  32.931  42.036  1.00 17.82      B    C  
ATOM   4322  O   LEU B 167      22.223  31.719  41.855  1.00 17.89      B    O  
ATOM   4323  CB  LEU B 167      21.818  33.589  44.336  1.00 17.23      B    C  
ATOM   4324  CG  LEU B 167      20.878  34.127  45.391  1.00 17.68      B    C  
ATOM   4325  CD1 LEU B 167      21.312  33.607  46.757  1.00 19.57      B    C  
ATOM   4326  CD2 LEU B 167      20.793  35.648  45.384  1.00 18.53      B    C  
ATOM   4327  N  ACYS B 168      23.354  33.636  41.490  0.60 17.84      B    N  
ATOM   4328  N  BCYS B 168      23.426  33.607  41.618  0.40 18.48      B    N  
ATOM   4329  CA ACYS B 168      24.380  33.046  40.642  0.60 19.05      B    C  
ATOM   4330  CA BCYS B 168      24.335  33.065  40.638  0.40 19.95      B    C  
ATOM   4331  C  ACYS B 168      25.762  33.517  41.066  0.60 19.42      B    C  
ATOM   4332  C  BCYS B 168      25.798  33.502  40.870  0.40 19.91      B    C  
ATOM   4333  O  ACYS B 168      25.996  34.709  41.131  0.60 17.56      B    O  
ATOM   4334  O  BCYS B 168      26.130  34.656  40.619  0.40 17.96      B    O  
ATOM   4335  CB ACYS B 168      24.221  33.494  39.187  0.60 20.42      B    C  
ATOM   4336  CB BCYS B 168      23.837  33.570  39.283  0.40 21.94      B    C  
ATOM   4337  SG ACYS B 168      22.699  32.981  38.404  0.60 20.72      B    S  
ATOM   4338  SG BCYS B 168      24.726  32.960  37.857  0.40 24.37      B    S  
ATOM   4339  N   PRO B 169      26.683  32.583  41.338  1.00 20.22      B    N  
ATOM   4340  CA  PRO B 169      28.073  33.038  41.487  1.00 19.43      B    C  
ATOM   4341  C   PRO B 169      28.626  33.358  40.099  1.00 20.46      B    C  
ATOM   4342  O   PRO B 169      28.344  32.640  39.141  1.00 21.34      B    O  
ATOM   4343  CB  PRO B 169      28.784  31.832  42.114  1.00 19.35      B    C  
ATOM   4344  CG  PRO B 169      27.968  30.658  41.670  1.00 19.89      B    C  
ATOM   4345  CD  PRO B 169      26.551  31.138  41.617  1.00 21.11      B    C  
ATOM   4346  N   VAL B 170      29.372  34.453  39.973  1.00 21.20      B    N  
ATOM   4347  CA  VAL B 170      29.927  34.841  38.689  1.00 23.20      B    C  
ATOM   4348  C   VAL B 170      31.429  35.077  38.796  1.00 26.36      B    C  
ATOM   4349  O   VAL B 170      31.928  35.584  39.810  1.00 27.13      B    O  
ATOM   4350  CB  VAL B 170      29.218  36.084  38.097  1.00 24.32      B    C  
ATOM   4351  CG1 VAL B 170      27.708  35.903  38.152  1.00 24.93      B    C  
ATOM   4352  CG2 VAL B 170      29.622  37.342  38.826  1.00 26.75      B    C  
ATOM   4353  N   GLY B 171      32.131  34.690  37.741  1.00 27.06      B    N  
ATOM   4354  CA  GLY B 171      33.573  34.844  37.665  1.00 29.26      B    C  
ATOM   4355  C   GLY B 171      33.927  36.245  37.222  1.00 30.15      B    C  
ATOM   4356  O   GLY B 171      33.047  37.056  36.917  1.00 28.28      B    O  
ATOM   4357  N   ALA B 172      35.224  36.536  37.207  1.00 31.95      B    N  
ATOM   4358  CA  ALA B 172      35.728  37.833  36.768  1.00 33.65      B    C  
ATOM   4359  C   ALA B 172      35.258  38.122  35.341  1.00 34.60      B    C  
ATOM   4360  O   ALA B 172      35.342  37.249  34.472  1.00 35.95      B    O  
ATOM   4361  CB  ALA B 172      37.249  37.849  36.837  1.00 34.71      B    C  
ATOM   4362  N   TYR B 173      34.757  39.335  35.101  1.00 34.62      B    N  
ATOM   4363  CA  TYR B 173      34.307  39.714  33.756  1.00 35.67      B    C  
ATOM   4364  C   TYR B 173      35.484  39.809  32.781  1.00 39.54      B    C  
ATOM   4365  O   TYR B 173      35.364  39.415  31.617  1.00 40.83      B    O  
ATOM   4366  CB  TYR B 173      33.538  41.033  33.781  1.00 35.45      B    C  
ATOM   4367  CG  TYR B 173      32.885  41.385  32.458  1.00 34.78      B    C  
ATOM   4368  CD1 TYR B 173      33.570  42.117  31.491  1.00 35.21      B    C  
ATOM   4369  CD2 TYR B 173      31.581  40.990  32.176  1.00 36.40      B    C  
ATOM   4370  CE1 TYR B 173      32.975  42.450  30.284  1.00 37.74      B    C  
ATOM   4371  CE2 TYR B 173      30.975  41.317  30.968  1.00 37.37      B    C  
ATOM   4372  CZ  TYR B 173      31.675  42.044  30.023  1.00 37.84      B    C  
ATOM   4373  OH  TYR B 173      31.088  42.381  28.820  1.00 35.26      B    O  
ATOM   4374  N   PHE B 174      36.607  40.349  33.253  1.00 40.17      B    N  
ATOM   4375  CA  PHE B 174      37.817  40.446  32.445  1.00 43.56      B    C  
ATOM   4376  C   PHE B 174      38.828  39.421  32.955  1.00 50.96      B    C  
ATOM   4377  O   PHE B 174      39.330  39.560  34.072  1.00 50.87      B    O  
ATOM   4378  CB  PHE B 174      38.404  41.859  32.509  1.00 42.03      B    C  
ATOM   4379  CG  PHE B 174      37.468  42.928  32.004  1.00 39.62      B    C  
ATOM   4380  CD1 PHE B 174      37.102  42.973  30.665  1.00 37.80      B    C  
ATOM   4381  CD2 PHE B 174      36.959  43.896  32.864  1.00 38.74      B    C  
ATOM   4382  CE1 PHE B 174      36.242  43.955  30.196  1.00 38.26      B    C  
ATOM   4383  CE2 PHE B 174      36.104  44.882  32.396  1.00 34.70      B    C  
ATOM   4384  CZ  PHE B 174      35.745  44.914  31.064  1.00 33.16      B    C  
ATOM   4385  N   PRO B 175      39.102  38.369  32.154  1.00 59.78      B    N  
ATOM   4386  CA  PRO B 175      40.106  37.381  32.563  1.00 64.64      B    C  
ATOM   4387  C   PRO B 175      41.490  38.013  32.727  1.00 65.09      B    C  
ATOM   4388  O   PRO B 175      42.035  38.567  31.768  1.00 67.46      B    O  
ATOM   4389  CB  PRO B 175      40.099  36.361  31.412  1.00 64.65      B    C  
ATOM   4390  CG  PRO B 175      38.769  36.522  30.759  1.00 64.84      B    C  
ATOM   4391  CD  PRO B 175      38.417  37.972  30.907  1.00 63.00      B    C  
ATOM   4392  N   GLY B 176      42.033  37.945  33.940  1.00 67.17      B    N  
ATOM   4393  CA  GLY B 176      43.343  38.518  34.249  1.00 68.31      B    C  
ATOM   4394  C   GLY B 176      43.257  39.824  35.021  1.00 68.55      B    C  
ATOM   4395  O   GLY B 176      44.259  40.296  35.560  1.00 72.72      B    O  
ATOM   4396  N   GLY B 177      42.063  40.410  35.079  1.00 66.16      B    N  
ATOM   4397  CA  GLY B 177      41.856  41.672  35.781  1.00 64.20      B    C  
ATOM   4398  C   GLY B 177      42.403  42.860  35.009  1.00 60.85      B    C  
ATOM   4399  O   GLY B 177      43.006  43.763  35.594  1.00 64.95      B    O  
ATOM   4400  N   SER B 178      42.201  42.844  33.691  1.00 53.08      B    N  
ATOM   4401  CA  SER B 178      42.615  43.934  32.803  1.00 51.25      B    C  
ATOM   4402  C   SER B 178      41.531  44.167  31.757  1.00 45.80      B    C  
ATOM   4403  O   SER B 178      41.230  43.268  30.962  1.00 41.12      B    O  
ATOM   4404  CB  SER B 178      43.940  43.610  32.106  1.00 52.34      B    C  
ATOM   4405  OG  SER B 178      45.029  43.677  33.011  1.00 55.67      B    O  
ATOM   4406  N   VAL B 179      40.946  45.367  31.765  1.00 42.61      B    N  
ATOM   4407  CA  VAL B 179      39.897  45.717  30.807  1.00 36.87      B    C  
ATOM   4408  C   VAL B 179      40.303  45.461  29.367  1.00 34.72      B    C  
ATOM   4409  O   VAL B 179      41.434  45.755  28.969  1.00 33.33      B    O  
ATOM   4410  CB  VAL B 179      39.465  47.205  30.882  1.00 36.71      B    C  
ATOM   4411  CG1 VAL B 179      38.549  47.426  32.054  1.00 35.63      B    C  
ATOM   4412  CG2 VAL B 179      40.659  48.155  30.931  1.00 39.19      B    C  
ATOM   4413  N  ATHR B 180      39.370  44.905  28.600  0.60 30.51      B    N  
ATOM   4414  N  BTHR B 180      39.368  44.900  28.602  0.40 30.82      B    N  
ATOM   4415  CA ATHR B 180      39.560  44.679  27.177  0.60 29.44      B    C  
ATOM   4416  CA BTHR B 180      39.541  44.641  27.172  0.40 29.37      B    C  
ATOM   4417  C  ATHR B 180      38.361  45.294  26.449  0.60 26.45      B    C  
ATOM   4418  C  BTHR B 180      38.350  45.266  26.433  0.40 26.70      B    C  
ATOM   4419  O  ATHR B 180      37.215  45.154  26.890  0.60 25.93      B    O  
ATOM   4420  O  BTHR B 180      37.200  45.111  26.855  0.40 26.44      B    O  
ATOM   4421  CB ATHR B 180      39.681  43.183  26.847  0.60 30.33      B    C  
ATOM   4422  CB BTHR B 180      39.673  43.129  26.855  0.40 29.93      B    C  
ATOM   4423  CG2ATHR B 180      40.782  42.541  27.691  0.60 31.05      B    C  
ATOM   4424  CG2BTHR B 180      38.658  42.300  27.623  0.40 30.48      B    C  
ATOM   4425  OG1ATHR B 180      38.436  42.526  27.099  0.60 30.12      B    O  
ATOM   4426  OG1BTHR B 180      39.495  42.898  25.451  0.40 29.35      B    O  
ATOM   4427  N   PRO B 181      38.622  45.993  25.341  1.00 24.54      B    N  
ATOM   4428  CA  PRO B 181      37.555  46.705  24.641  1.00 21.41      B    C  
ATOM   4429  C   PRO B 181      36.677  45.859  23.728  1.00 21.17      B    C  
ATOM   4430  O   PRO B 181      37.073  44.775  23.297  1.00 20.32      B    O  
ATOM   4431  CB  PRO B 181      38.331  47.723  23.827  1.00 22.34      B    C  
ATOM   4432  CG  PRO B 181      39.584  46.991  23.462  1.00 23.17      B    C  
ATOM   4433  CD  PRO B 181      39.934  46.241  24.712  1.00 24.02      B    C  
ATOM   4434  N   VAL B 182      35.487  46.384  23.428  1.00 18.48      B    N  
ATOM   4435  CA  VAL B 182      34.542  45.742  22.526  1.00 18.03      B    C  
ATOM   4436  C   VAL B 182      34.264  46.587  21.286  1.00 16.09      B    C  
ATOM   4437  O   VAL B 182      34.454  47.815  21.267  1.00 16.25      B    O  
ATOM   4438  CB  VAL B 182      33.198  45.420  23.227  1.00 18.26      B    C  
ATOM   4439  CG1 VAL B 182      33.430  44.476  24.385  1.00 18.65      B    C  
ATOM   4440  CG2 VAL B 182      32.497  46.689  23.699  1.00 17.38      B    C  
ATOM   4441  N   SER B 183      33.806  45.907  20.245  1.00 16.62      B    N  
ATOM   4442  CA  SER B 183      33.387  46.533  19.002  1.00 16.77      B    C  
ATOM   4443  C   SER B 183      31.867  46.543  18.988  1.00 16.19      B    C  
ATOM   4444  O   SER B 183      31.243  45.606  19.493  1.00 15.81      B    O  
ATOM   4445  CB  SER B 183      33.905  45.736  17.809  1.00 18.64      B    C  
ATOM   4446  OG  SER B 183      33.492  44.393  17.901  1.00 20.37      B    O  
ATOM   4447  N   LEU B 184      31.289  47.591  18.405  1.00 16.51      B    N  
ATOM   4448  CA  LEU B 184      29.844  47.784  18.378  1.00 18.27      B    C  
ATOM   4449  C   LEU B 184      29.308  47.937  16.951  1.00 19.14      B    C  
ATOM   4450  O   LEU B 184      29.950  48.557  16.101  1.00 19.47      B    O  
ATOM   4451  CB  LEU B 184      29.486  49.046  19.163  1.00 18.30      B    C  
ATOM   4452  CG  LEU B 184      30.042  49.174  20.580  1.00 19.16      B    C  
ATOM   4453  CD1 LEU B 184      29.565  50.465  21.228  1.00 20.26      B    C  
ATOM   4454  CD2 LEU B 184      29.666  47.990  21.448  1.00 19.54      B    C  
ATOM   4455  N   LEU B 185      28.137  47.365  16.691  1.00 18.90      B    N  
ATOM   4456  CA  LEU B 185      27.421  47.608  15.437  1.00 20.24      B    C  
ATOM   4457  C   LEU B 185      26.429  48.727  15.708  1.00 21.69      B    C  
ATOM   4458  O   LEU B 185      25.656  48.635  16.650  1.00 22.06      B    O  
ATOM   4459  CB  LEU B 185      26.685  46.352  14.979  1.00 21.93      B    C  
ATOM   4460  CG  LEU B 185      25.725  46.519  13.798  1.00 23.34      B    C  
ATOM   4461  CD1 LEU B 185      26.459  47.038  12.562  1.00 25.53      B    C  
ATOM   4462  CD2 LEU B 185      25.008  45.213  13.501  1.00 26.03      B    C  
ATOM   4463  N   ALA B 186      26.468  49.775  14.888  1.00 23.59      B    N  
ATOM   4464  CA  ALA B 186      25.594  50.934  15.028  1.00 23.61      B    C  
ATOM   4465  C   ALA B 186      24.747  51.032  13.772  1.00 24.52      B    C  
ATOM   4466  O   ALA B 186      25.104  51.730  12.828  1.00 28.24      B    O  
ATOM   4467  CB  ALA B 186      26.407  52.195  15.225  1.00 23.87      B    C  
ATOM   4468  N   ASP B 187      23.645  50.292  13.769  1.00 25.38      B    N  
ATOM   4469  CA  ASP B 187      22.719  50.266  12.641  1.00 26.48      B    C  
ATOM   4470  C   ASP B 187      21.360  50.812  13.075  1.00 25.05      B    C  
ATOM   4471  O   ASP B 187      20.676  50.174  13.887  1.00 24.22      B    O  
ATOM   4472  CB  ASP B 187      22.541  48.840  12.158  1.00 28.18      B    C  
ATOM   4473  CG  ASP B 187      21.812  48.761  10.828  1.00 31.24      B    C  
ATOM   4474  OD1 ASP B 187      21.059  49.696  10.496  1.00 31.07      B    O  
ATOM   4475  OD2 ASP B 187      22.004  47.760  10.115  1.00 34.04      B    O1-
ATOM   4476  N   PRO B 188      20.943  51.956  12.494  1.00 26.01      B    N  
ATOM   4477  CA  PRO B 188      19.680  52.601  12.889  1.00 24.53      B    C  
ATOM   4478  C   PRO B 188      18.392  51.843  12.567  1.00 24.52      B    C  
ATOM   4479  O   PRO B 188      17.327  52.283  12.985  1.00 23.37      B    O  
ATOM   4480  CB  PRO B 188      19.716  53.939  12.149  1.00 25.03      B    C  
ATOM   4481  CG  PRO B 188      20.588  53.692  10.965  1.00 25.67      B    C  
ATOM   4482  CD  PRO B 188      21.594  52.663  11.373  1.00 26.24      B    C  
ATOM   4483  N   ALA B 189      18.484  50.708  11.874  1.00 22.37      B    N  
ATOM   4484  CA  ALA B 189      17.322  49.885  11.547  1.00 24.11      B    C  
ATOM   4485  C   ALA B 189      16.632  49.217  12.745  1.00 22.99      B    C  
ATOM   4486  O   ALA B 189      15.429  49.000  12.718  1.00 25.45      B    O  
ATOM   4487  CB  ALA B 189      17.707  48.812  10.539  1.00 26.66      B    C  
ATOM   4488  N  APHE B 190      17.424  48.936  13.774  0.55 24.47      B    N  
ATOM   4489  N  BPHE B 190      17.383  48.807  13.764  0.45 23.30      B    N  
ATOM   4490  CA APHE B 190      16.957  48.277  14.976  0.55 24.35      B    C  
ATOM   4491  CA BPHE B 190      16.760  48.168  14.931  0.45 22.52      B    C  
ATOM   4492  C  APHE B 190      16.726  49.348  16.035  0.55 21.58      B    C  
ATOM   4493  C  BPHE B 190      16.728  49.141  16.112  0.45 20.82      B    C  
ATOM   4494  O  APHE B 190      17.615  50.163  16.305  0.55 20.31      B    O  
ATOM   4495  O  BPHE B 190      17.756  49.611  16.576  0.45 20.01      B    O  
ATOM   4496  CB APHE B 190      18.021  47.288  15.460  0.55 25.88      B    C  
ATOM   4497  CB BPHE B 190      17.471  46.864  15.312  0.45 22.96      B    C  
ATOM   4498  CG APHE B 190      18.678  46.509  14.350  0.55 26.85      B    C  
ATOM   4499  CG BPHE B 190      17.347  45.773  14.279  0.45 24.38      B    C  
ATOM   4500  CD1APHE B 190      18.020  45.443  13.753  0.55 28.47      B    C  
ATOM   4501  CD1BPHE B 190      16.257  44.907  14.285  0.45 24.82      B    C  
ATOM   4502  CD2APHE B 190      19.957  46.834  13.910  0.55 27.33      B    C  
ATOM   4503  CD2BPHE B 190      18.328  45.603  13.308  0.45 25.57      B    C  
ATOM   4504  CE1APHE B 190      18.623  44.713  12.739  0.55 29.65      B    C  
ATOM   4505  CE1BPHE B 190      16.144  43.897  13.342  0.45 25.80      B    C  
ATOM   4506  CE2APHE B 190      20.561  46.105  12.892  0.55 28.07      B    C  
ATOM   4507  CE2BPHE B 190      18.220  44.591  12.362  0.45 26.60      B    C  
ATOM   4508  CZ APHE B 190      19.892  45.048  12.308  0.55 28.15      B    C  
ATOM   4509  CZ BPHE B 190      17.129  43.738  12.381  0.45 26.15      B    C  
ATOM   4510  N   ILE B 191      15.525  49.393  16.609  1.00 20.29      B    N  
ATOM   4511  CA  ILE B 191      15.271  50.387  17.653  1.00 19.13      B    C  
ATOM   4512  C   ILE B 191      14.790  49.708  18.926  1.00 16.86      B    C  
ATOM   4513  O   ILE B 191      13.717  49.087  18.937  1.00 17.12      B    O  
ATOM   4514  CB  ILE B 191      14.273  51.436  17.154  1.00 19.56      B    C  
ATOM   4515  CG1 ILE B 191      14.877  52.137  15.934  1.00 21.23      B    C  
ATOM   4516  CG2 ILE B 191      13.962  52.430  18.261  1.00 19.29      B    C  
ATOM   4517  CD1 ILE B 191      13.992  53.159  15.281  1.00 22.90      B    C  
ATOM   4518  N   ARG B 192      15.587  49.875  19.989  1.00 16.34      B    N  
ATOM   4519  CA  ARG B 192      15.380  49.216  21.279  1.00 15.37      B    C  
ATOM   4520  C   ARG B 192      14.141  49.666  22.016  1.00 15.43      B    C  
ATOM   4521  O   ARG B 192      13.495  48.862  22.695  1.00 14.83      B    O  
ATOM   4522  CB  ARG B 192      16.562  49.490  22.198  1.00 15.87      B    C  
ATOM   4523  CG  ARG B 192      16.710  48.497  23.336  1.00 17.43      B    C  
ATOM   4524  CD  ARG B 192      17.795  48.948  24.283  1.00 17.10      B    C  
ATOM   4525  NE  ARG B 192      17.377  50.062  25.136  1.00 17.24      B    N  
ATOM   4526  CZ  ARG B 192      16.610  49.940  26.222  1.00 16.94      B    C  
ATOM   4527  NH1 ARG B 192      16.135  48.758  26.592  1.00 14.83      B    N1+
ATOM   4528  NH2 ARG B 192      16.285  51.024  26.923  1.00 17.87      B    N  
ATOM   4529  N   ALA B 193      13.860  50.966  21.916  1.00 14.46      B    N  
ATOM   4530  CA  ALA B 193      12.834  51.619  22.709  1.00 14.39      B    C  
ATOM   4531  C   ALA B 193      12.452  52.946  22.074  1.00 14.34      B    C  
ATOM   4532  O   ALA B 193      13.207  53.483  21.271  1.00 15.06      B    O  
ATOM   4533  CB  ALA B 193      13.363  51.870  24.110  1.00 14.88      B    C  
ATOM   4534  N   TRP B 194      11.283  53.458  22.436  1.00 14.02      B    N  
ATOM   4535  CA  TRP B 194      10.758  54.692  21.848  1.00 14.62      B    C  
ATOM   4536  C   TRP B 194      10.274  55.605  22.952  1.00 14.86      B    C  
ATOM   4537  O   TRP B 194       9.888  55.125  24.010  1.00 15.41      B    O  
ATOM   4538  CB  TRP B 194       9.579  54.363  20.948  1.00 15.54      B    C  
ATOM   4539  CG  TRP B 194       9.272  55.384  19.906  1.00 17.92      B    C  
ATOM   4540  CD1 TRP B 194       8.396  56.431  20.003  1.00 19.60      B    C  
ATOM   4541  CD2 TRP B 194       9.804  55.430  18.582  1.00 19.02      B    C  
ATOM   4542  CE2 TRP B 194       9.226  56.547  17.934  1.00 19.19      B    C  
ATOM   4543  CE3 TRP B 194      10.726  54.647  17.883  1.00 19.05      B    C  
ATOM   4544  NE1 TRP B 194       8.364  57.139  18.820  1.00 19.90      B    N  
ATOM   4545  CZ2 TRP B 194       9.535  56.884  16.634  1.00 19.76      B    C  
ATOM   4546  CZ3 TRP B 194      11.016  54.971  16.588  1.00 19.76      B    C  
ATOM   4547  CH2 TRP B 194      10.423  56.083  15.970  1.00 20.25      B    C  
ATOM   4548  N   VAL B 195      10.288  56.911  22.692  1.00 15.03      B    N  
ATOM   4549  CA  VAL B 195       9.703  57.868  23.633  1.00 16.28      B    C  
ATOM   4550  C   VAL B 195       8.231  57.506  23.863  1.00 17.19      B    C  
ATOM   4551  O   VAL B 195       7.491  57.274  22.916  1.00 16.37      B    O  
ATOM   4552  CB  VAL B 195       9.846  59.319  23.126  1.00 19.08      B    C  
ATOM   4553  CG1 VAL B 195       8.975  60.276  23.944  1.00 21.08      B    C  
ATOM   4554  CG2 VAL B 195      11.296  59.758  23.156  1.00 19.93      B    C  
ATOM   4555  N   GLY B 196       7.822  57.447  25.128  1.00 17.33      B    N  
ATOM   4556  CA  GLY B 196       6.473  57.072  25.487  1.00 18.69      B    C  
ATOM   4557  C   GLY B 196       6.345  55.576  25.689  1.00 18.99      B    C  
ATOM   4558  O   GLY B 196       5.287  55.088  26.070  1.00 20.04      B    O  
ATOM   4559  N   GLY B 197       7.430  54.846  25.421  1.00 17.67      B    N  
ATOM   4560  CA  GLY B 197       7.438  53.404  25.562  1.00 16.61      B    C  
ATOM   4561  C   GLY B 197       7.845  52.968  26.958  1.00 15.44      B    C  
ATOM   4562  O   GLY B 197       7.591  53.670  27.945  1.00 15.18      B    O  
ATOM   4563  N   VAL B 198       8.482  51.806  27.040  1.00 14.13      B    N  
ATOM   4564  CA  VAL B 198       8.851  51.203  28.336  1.00 13.39      B    C  
ATOM   4565  C   VAL B 198      10.344  50.872  28.447  1.00 13.12      B    C  
ATOM   4566  O   VAL B 198      10.751  50.043  29.274  1.00 11.93      B    O  
ATOM   4567  CB  VAL B 198       8.000  49.953  28.656  1.00 13.54      B    C  
ATOM   4568  CG1 VAL B 198       6.548  50.327  28.912  1.00 13.07      B    C  
ATOM   4569  CG2 VAL B 198       8.094  48.901  27.553  1.00 14.02      B    C  
ATOM   4570  N   GLY B 199      11.169  51.531  27.634  1.00 14.02      B    N  
ATOM   4571  CA  GLY B 199      12.599  51.274  27.656  1.00 13.95      B    C  
ATOM   4572  C   GLY B 199      13.299  51.691  28.933  1.00 14.05      B    C  
ATOM   4573  O   GLY B 199      14.381  51.203  29.232  1.00 14.93      B    O  
ATOM   4574  N   ASN B 200      12.673  52.584  29.694  1.00 13.12      B    N  
ATOM   4575  CA  ASN B 200      13.207  53.045  30.951  1.00 14.97      B    C  
ATOM   4576  C   ASN B 200      12.788  52.190  32.136  1.00 14.43      B    C  
ATOM   4577  O   ASN B 200      13.043  52.548  33.284  1.00 16.33      B    O  
ATOM   4578  CB  ASN B 200      12.868  54.529  31.176  1.00 16.88      B    C  
ATOM   4579  CG  ASN B 200      11.372  54.815  31.146  1.00 18.49      B    C  
ATOM   4580  ND2 ASN B 200      10.966  55.835  31.889  1.00 21.17      B    N  
ATOM   4581  OD1 ASN B 200      10.601  54.152  30.443  1.00 18.49      B    O  
ATOM   4582  N   TYR B 201      12.141  51.053  31.861  1.00 13.96      B    N  
ATOM   4583  CA  TYR B 201      11.817  50.047  32.882  1.00 12.87      B    C  
ATOM   4584  C   TYR B 201      12.500  48.736  32.536  1.00 12.89      B    C  
ATOM   4585  O   TYR B 201      12.726  48.436  31.365  1.00 12.26      B    O  
ATOM   4586  CB  TYR B 201      10.305  49.795  32.969  1.00 13.09      B    C  
ATOM   4587  CG  TYR B 201       9.495  51.036  33.205  1.00 13.12      B    C  
ATOM   4588  CD1 TYR B 201       9.278  51.508  34.497  1.00 14.97      B    C  
ATOM   4589  CD2 TYR B 201       8.945  51.748  32.152  1.00 12.91      B    C  
ATOM   4590  CE1 TYR B 201       8.537  52.658  34.719  1.00 15.85      B    C  
ATOM   4591  CE2 TYR B 201       8.204  52.894  32.371  1.00 14.11      B    C  
ATOM   4592  CZ  TYR B 201       7.992  53.337  33.651  1.00 15.58      B    C  
ATOM   4593  OH  TYR B 201       7.255  54.489  33.851  1.00 17.74      B    O  
ATOM   4594  N   LYS B 202      12.801  47.943  33.559  1.00 12.72      B    N  
ATOM   4595  CA  LYS B 202      13.505  46.707  33.375  1.00 13.00      B    C  
ATOM   4596  C   LYS B 202      12.492  45.570  33.223  1.00 12.82      B    C  
ATOM   4597  O   LYS B 202      12.343  44.702  34.091  1.00 13.10      B    O  
ATOM   4598  CB  LYS B 202      14.502  46.490  34.525  1.00 15.46      B    C  
ATOM   4599  CG  LYS B 202      15.688  45.646  34.138  1.00 17.79      B    C  
ATOM   4600  CD  LYS B 202      16.848  45.791  35.108  1.00 19.02      B    C  
ATOM   4601  CE  LYS B 202      17.916  44.781  34.769  1.00 22.82      B    C  
ATOM   4602  NZ  LYS B 202      18.341  44.871  33.345  1.00 24.40      B    N1+
ATOM   4603  N   LEU B 203      11.826  45.590  32.070  1.00 11.48      B    N  
ATOM   4604  CA  LEU B 203      10.770  44.619  31.724  1.00 11.77      B    C  
ATOM   4605  C   LEU B 203      11.337  43.565  30.792  1.00 11.01      B    C  
ATOM   4606  O   LEU B 203      12.084  43.875  29.875  1.00 10.87      B    O  
ATOM   4607  CB  LEU B 203       9.590  45.320  31.045  1.00 12.04      B    C  
ATOM   4608  CG  LEU B 203       9.038  46.588  31.698  1.00 12.23      B    C  
ATOM   4609  CD1 LEU B 203       7.762  47.014  31.008  1.00 13.58      B    C  
ATOM   4610  CD2 LEU B 203       8.840  46.418  33.197  1.00 12.20      B    C  
ATOM   4611  N   GLY B 204      10.959  42.304  30.994  1.00 10.35      B    N  
ATOM   4612  CA  GLY B 204      11.405  41.231  30.120  1.00 10.01      B    C  
ATOM   4613  C   GLY B 204      11.208  41.516  28.638  1.00  9.32      B    C  
ATOM   4614  O   GLY B 204      12.062  41.208  27.819  1.00  9.57      B    O  
ATOM   4615  N   GLY B 205      10.080  42.139  28.309  1.00  9.57      B    N  
ATOM   4616  CA  GLY B 205       9.721  42.483  26.930  1.00 10.31      B    C  
ATOM   4617  C   GLY B 205      10.722  43.314  26.160  1.00 10.65      B    C  
ATOM   4618  O   GLY B 205      10.770  43.275  24.933  1.00 11.36      B    O  
ATOM   4619  N   ASN B 206      11.548  44.072  26.871  1.00 10.44      B    N  
ATOM   4620  CA  ASN B 206      12.562  44.873  26.197  1.00 10.85      B    C  
ATOM   4621  C   ASN B 206      13.750  44.058  25.699  1.00 10.29      B    C  
ATOM   4622  O   ASN B 206      14.526  44.545  24.850  1.00 11.75      B    O  
ATOM   4623  CB  ASN B 206      13.078  45.969  27.128  1.00 10.38      B    C  
ATOM   4624  CG  ASN B 206      12.031  47.000  27.465  1.00 11.20      B    C  
ATOM   4625  ND2 ASN B 206      12.173  47.603  28.635  1.00 12.11      B    N  
ATOM   4626  OD1 ASN B 206      11.111  47.270  26.687  1.00 12.40      B    O  
ATOM   4627  N   TYR B 207      13.918  42.837  26.222  1.00 10.85      B    N  
ATOM   4628  CA  TYR B 207      15.119  42.049  25.961  1.00 11.43      B    C  
ATOM   4629  C   TYR B 207      14.989  40.971  24.879  1.00 10.86      B    C  
ATOM   4630  O   TYR B 207      15.896  40.813  24.048  1.00 11.86      B    O  
ATOM   4631  CB  TYR B 207      15.621  41.462  27.288  1.00 11.17      B    C  
ATOM   4632  CG  TYR B 207      15.961  42.586  28.217  1.00 11.11      B    C  
ATOM   4633  CD1 TYR B 207      17.205  43.202  28.141  1.00 12.14      B    C  
ATOM   4634  CD2 TYR B 207      15.004  43.129  29.075  1.00 10.60      B    C  
ATOM   4635  CE1 TYR B 207      17.511  44.289  28.951  1.00 12.68      B    C  
ATOM   4636  CE2 TYR B 207      15.298  44.219  29.868  1.00 11.51      B    C  
ATOM   4637  CZ  TYR B 207      16.532  44.804  29.788  1.00 13.75      B    C  
ATOM   4638  OH  TYR B 207      16.784  45.892  30.605  1.00 16.42      B    O  
ATOM   4639  N   GLY B 208      13.875  40.247  24.862  1.00 11.18      B    N  
ATOM   4640  CA  GLY B 208      13.696  39.176  23.866  1.00 11.21      B    C  
ATOM   4641  C   GLY B 208      13.945  39.636  22.432  1.00 11.21      B    C  
ATOM   4642  O   GLY B 208      14.634  38.960  21.676  1.00 11.82      B    O  
ATOM   4643  N   PRO B 209      13.400  40.801  22.049  1.00 11.25      B    N  
ATOM   4644  CA  PRO B 209      13.614  41.298  20.678  1.00 12.02      B    C  
ATOM   4645  C   PRO B 209      15.076  41.625  20.319  1.00 12.25      B    C  
ATOM   4646  O   PRO B 209      15.406  41.786  19.140  1.00 12.65      B    O  
ATOM   4647  CB  PRO B 209      12.761  42.567  20.642  1.00 13.23      B    C  
ATOM   4648  CG  PRO B 209      11.679  42.321  21.634  1.00 13.55      B    C  
ATOM   4649  CD  PRO B 209      12.360  41.575  22.751  1.00 12.80      B    C  
ATOM   4650  N   THR B 210      15.955  41.721  21.319  1.00 11.59      B    N  
ATOM   4651  CA  THR B 210      17.358  42.062  21.056  1.00 12.23      B    C  
ATOM   4652  C   THR B 210      18.210  40.852  20.657  1.00 12.45      B    C  
ATOM   4653  O   THR B 210      19.295  41.024  20.106  1.00 12.56      B    O  
ATOM   4654  CB  THR B 210      18.025  42.777  22.255  1.00 12.79      B    C  
ATOM   4655  CG2 THR B 210      17.202  43.988  22.678  1.00 12.43      B    C  
ATOM   4656  OG1 THR B 210      18.258  41.869  23.352  1.00 12.89      B    O  
ATOM   4657  N   VAL B 211      17.697  39.644  20.882  1.00 12.93      B    N  
ATOM   4658  CA  VAL B 211      18.487  38.449  20.609  1.00 13.07      B    C  
ATOM   4659  C   VAL B 211      18.898  38.358  19.145  1.00 13.23      B    C  
ATOM   4660  O   VAL B 211      20.069  38.156  18.860  1.00 13.59      B    O  
ATOM   4661  CB  VAL B 211      17.777  37.166  21.077  1.00 13.28      B    C  
ATOM   4662  CG1 VAL B 211      18.576  35.928  20.682  1.00 14.91      B    C  
ATOM   4663  CG2 VAL B 211      17.563  37.182  22.591  1.00 14.25      B    C  
ATOM   4664  N   LEU B 212      17.952  38.525  18.232  1.00 13.04      B    N  
ATOM   4665  CA  LEU B 212      18.252  38.503  16.798  1.00 13.84      B    C  
ATOM   4666  C   LEU B 212      19.205  39.622  16.396  1.00 14.39      B    C  
ATOM   4667  O   LEU B 212      20.075  39.420  15.541  1.00 15.43      B    O  
ATOM   4668  CB  LEU B 212      16.976  38.585  15.978  1.00 14.01      B    C  
ATOM   4669  CG  LEU B 212      17.069  38.458  14.460  1.00 15.23      B    C  
ATOM   4670  CD1 LEU B 212      17.678  37.115  14.072  1.00 16.83      B    C  
ATOM   4671  CD2 LEU B 212      15.691  38.626  13.842  1.00 15.92      B    C  
ATOM   4672  N   VAL B 213      19.072  40.789  17.035  1.00 14.20      B    N  
ATOM   4673  CA  VAL B 213      19.899  41.933  16.689  1.00 14.77      B    C  
ATOM   4674  C   VAL B 213      21.359  41.658  17.097  1.00 14.94      B    C  
ATOM   4675  O   VAL B 213      22.287  41.922  16.322  1.00 15.77      B    O  
ATOM   4676  CB  VAL B 213      19.369  43.241  17.325  1.00 14.97      B    C  
ATOM   4677  CG1 VAL B 213      20.209  44.430  16.884  1.00 15.31      B    C  
ATOM   4678  CG2 VAL B 213      17.904  43.445  16.951  1.00 15.93      B    C  
ATOM   4679  N   GLN B 214      21.547  41.120  18.293  1.00 15.73      B    N  
ATOM   4680  CA  GLN B 214      22.870  40.718  18.766  1.00 16.41      B    C  
ATOM   4681  C   GLN B 214      23.486  39.691  17.802  1.00 17.70      B    C  
ATOM   4682  O   GLN B 214      24.687  39.759  17.507  1.00 17.11      B    O  
ATOM   4683  CB  GLN B 214      22.784  40.170  20.186  1.00 17.81      B    C  
ATOM   4684  CG  GLN B 214      24.083  39.615  20.763  1.00 20.69      B    C  
ATOM   4685  CD  GLN B 214      25.230  40.611  20.757  1.00 24.45      B    C  
ATOM   4686  NE2 GLN B 214      26.453  40.097  20.817  1.00 26.95      B    N  
ATOM   4687  OE1 GLN B 214      25.026  41.818  20.685  1.00 23.09      B    O  
ATOM   4688  N   GLN B 215      22.661  38.792  17.266  1.00 17.21      B    N  
ATOM   4689  CA  GLN B 215      23.156  37.805  16.285  1.00 18.32      B    C  
ATOM   4690  C   GLN B 215      23.642  38.470  15.007  1.00 19.72      B    C  
ATOM   4691  O   GLN B 215      24.651  38.057  14.424  1.00 19.91      B    O  
ATOM   4692  CB  GLN B 215      22.078  36.793  15.930  1.00 20.71      B    C  
ATOM   4693  CG  GLN B 215      21.772  35.832  17.043  1.00 22.64      B    C  
ATOM   4694  CD  GLN B 215      20.881  34.691  16.581  1.00 25.98      B    C  
ATOM   4695  NE2 GLN B 215      20.751  33.673  17.414  1.00 27.64      B    N  
ATOM   4696  OE1 GLN B 215      20.317  34.731  15.488  1.00 31.10      B    O  
ATOM   4697  N   GLU B 216      22.913  39.487  14.558  1.00 20.02      B    N  
ATOM   4698  CA  GLU B 216      23.328  40.275  13.397  1.00 23.14      B    C  
ATOM   4699  C   GLU B 216      24.658  40.964  13.674  1.00 23.66      B    C  
ATOM   4700  O   GLU B 216      25.522  41.043  12.792  1.00 27.49      B    O  
ATOM   4701  CB  GLU B 216      22.270  41.318  13.016  1.00 24.95      B    C  
ATOM   4702  CG  GLU B 216      22.586  42.138  11.762  1.00 29.36      B    C  
ATOM   4703  CD  GLU B 216      22.629  41.328  10.467  1.00 32.97      B    C  
ATOM   4704  OE1 GLU B 216      22.177  40.159  10.450  1.00 34.40      B    O  
ATOM   4705  OE2 GLU B 216      23.117  41.879   9.453  1.00 38.31      B    O1-
ATOM   4706  N   ALA B 217      24.821  41.491  14.883  1.00 21.92      B    N  
ATOM   4707  CA  ALA B 217      26.062  42.164  15.246  1.00 21.19      B    C  
ATOM   4708  C   ALA B 217      27.247  41.207  15.105  1.00 20.60      B    C  
ATOM   4709  O   ALA B 217      28.264  41.565  14.521  1.00 22.24      B    O  
ATOM   4710  CB  ALA B 217      25.982  42.705  16.669  1.00 20.57      B    C  
ATOM   4711  N   LEU B 218      27.109  39.997  15.633  1.00 21.92      B    N  
ATOM   4712  CA  LEU B 218      28.160  38.983  15.499  1.00 26.81      B    C  
ATOM   4713  C   LEU B 218      28.392  38.629  14.038  1.00 27.41      B    C  
ATOM   4714  O   LEU B 218      29.533  38.613  13.567  1.00 26.57      B    O  
ATOM   4715  CB  LEU B 218      27.820  37.730  16.298  1.00 26.92      B    C  
ATOM   4716  CG  LEU B 218      27.858  37.904  17.814  1.00 30.01      B    C  
ATOM   4717  CD1 LEU B 218      27.484  36.607  18.508  1.00 32.98      B    C  
ATOM   4718  CD2 LEU B 218      29.223  38.370  18.286  1.00 31.44      B    C  
ATOM   4719  N   LYS B 219      27.312  38.375  13.310  1.00 30.43      B    N  
ATOM   4720  CA  LYS B 219      27.413  38.072  11.881  1.00 31.98      B    C  
ATOM   4721  C   LYS B 219      28.256  39.141  11.178  1.00 32.45      B    C  
ATOM   4722  O   LYS B 219      29.046  38.824  10.286  1.00 34.27      B    O  
ATOM   4723  CB  LYS B 219      26.023  37.999  11.246  1.00 36.45      B    C  
ATOM   4724  CG  LYS B 219      26.021  37.593   9.782  1.00 40.63      B    C  
ATOM   4725  CD  LYS B 219      24.619  37.658   9.196  1.00 47.65      B    C  
ATOM   4726  CE  LYS B 219      24.631  37.337   7.708  1.00 51.05      B    C  
ATOM   4727  NZ  LYS B 219      23.276  37.454   7.102  1.00 53.81      B    N1+
ATOM   4728  N   ARG B 220      28.100  40.398  11.592  1.00 29.85      B    N  
ATOM   4729  CA  ARG B 220      28.861  41.504  11.006  1.00 29.03      B    C  
ATOM   4730  C   ARG B 220      30.227  41.762  11.671  1.00 25.62      B    C  
ATOM   4731  O   ARG B 220      30.843  42.796  11.436  1.00 27.12      B    O  
ATOM   4732  CB  ARG B 220      28.021  42.786  10.987  1.00 31.86      B    C  
ATOM   4733  CG  ARG B 220      26.815  42.728  10.053  1.00 35.26      B    C  
ATOM   4734  CD  ARG B 220      26.493  44.106   9.492  1.00 41.18      B    C  
ATOM   4735  NE  ARG B 220      27.538  44.572   8.569  1.00 45.72      B    N  
ATOM   4736  CZ  ARG B 220      27.698  45.828   8.148  1.00 49.36      B    C  
ATOM   4737  NH1 ARG B 220      26.896  46.807   8.569  1.00 51.92      B    N1+
ATOM   4738  NH2 ARG B 220      28.691  46.113   7.308  1.00 50.70      B    N  
ATOM   4739  N   GLY B 221      30.692  40.837  12.499  1.00 25.81      B    N  
ATOM   4740  CA  GLY B 221      32.014  40.954  13.125  1.00 26.20      B    C  
ATOM   4741  C   GLY B 221      32.129  41.885  14.317  1.00 25.96      B    C  
ATOM   4742  O   GLY B 221      33.238  42.229  14.717  1.00 24.91      B    O  
ATOM   4743  N   CYS B 222      30.993  42.298  14.887  1.00 25.51      B    N  
ATOM   4744  CA  CYS B 222      30.996  43.151  16.072  1.00 24.43      B    C  
ATOM   4745  C   CYS B 222      30.597  42.338  17.292  1.00 23.91      B    C  
ATOM   4746  O   CYS B 222      30.038  41.248  17.154  1.00 27.62      B    O  
ATOM   4747  CB  CYS B 222      30.057  44.339  15.892  1.00 23.41      B    C  
ATOM   4748  SG  CYS B 222      30.501  45.457  14.560  1.00 25.95      B    S  
ATOM   4749  N   GLU B 223      30.881  42.856  18.485  1.00 23.09      B    N  
ATOM   4750  CA  GLU B 223      30.608  42.134  19.731  1.00 21.74      B    C  
ATOM   4751  C   GLU B 223      29.312  42.487  20.438  1.00 20.45      B    C  
ATOM   4752  O   GLU B 223      28.729  41.629  21.104  1.00 20.45      B    O  
ATOM   4753  CB  GLU B 223      31.767  42.324  20.706  1.00 24.29      B    C  
ATOM   4754  CG  GLU B 223      32.957  41.462  20.329  1.00 25.71      B    C  
ATOM   4755  CD  GLU B 223      34.249  41.931  20.934  1.00 26.79      B    C  
ATOM   4756  OE1 GLU B 223      34.557  43.126  20.801  1.00 27.72      B    O  
ATOM   4757  OE2 GLU B 223      34.979  41.094  21.508  1.00 33.22      B    O1-
ATOM   4758  N   GLN B 224      28.909  43.754  20.347  1.00 18.85      B    N  
ATOM   4759  CA  GLN B 224      27.664  44.221  20.965  1.00 19.00      B    C  
ATOM   4760  C   GLN B 224      26.970  45.219  20.073  1.00 18.03      B    C  
ATOM   4761  O   GLN B 224      27.503  45.631  19.044  1.00 17.42      B    O  
ATOM   4762  CB  GLN B 224      27.928  44.843  22.331  1.00 19.99      B    C  
ATOM   4763  CG  GLN B 224      28.507  43.843  23.299  1.00 21.82      B    C  
ATOM   4764  CD  GLN B 224      28.385  44.271  24.736  1.00 23.70      B    C  
ATOM   4765  NE2 GLN B 224      29.302  43.794  25.558  1.00 26.28      B    N  
ATOM   4766  OE1 GLN B 224      27.476  45.019  25.110  1.00 26.37      B    O  
ATOM   4767  N   VAL B 225      25.762  45.611  20.475  1.00 16.47      B    N  
ATOM   4768  CA  VAL B 225      24.960  46.530  19.691  1.00 15.24      B    C  
ATOM   4769  C   VAL B 225      25.004  47.938  20.285  1.00 15.02      B    C  
ATOM   4770  O   VAL B 225      24.774  48.116  21.483  1.00 14.93      B    O  
ATOM   4771  CB  VAL B 225      23.491  46.038  19.626  1.00 14.26      B    C  
ATOM   4772  CG1 VAL B 225      22.586  47.041  18.912  1.00 13.52      B    C  
ATOM   4773  CG2 VAL B 225      23.418  44.690  18.928  1.00 15.19      B    C  
ATOM   4774  N   LEU B 226      25.294  48.929  19.444  1.00 14.92      B    N  
ATOM   4775  CA  LEU B 226      25.126  50.331  19.805  1.00 15.74      B    C  
ATOM   4776  C   LEU B 226      23.726  50.750  19.359  1.00 15.21      B    C  
ATOM   4777  O   LEU B 226      23.449  50.860  18.158  1.00 16.92      B    O  
ATOM   4778  CB  LEU B 226      26.149  51.228  19.120  1.00 17.79      B    C  
ATOM   4779  CG  LEU B 226      26.038  52.728  19.410  1.00 17.74      B    C  
ATOM   4780  CD1 LEU B 226      26.090  53.047  20.899  1.00 18.99      B    C  
ATOM   4781  CD2 LEU B 226      27.132  53.510  18.681  1.00 19.58      B    C  
ATOM   4782  N   TRP B 227      22.856  51.008  20.329  1.00 14.32      B    N  
ATOM   4783  CA  TRP B 227      21.465  51.323  20.029  1.00 14.08      B    C  
ATOM   4784  C   TRP B 227      21.303  52.793  19.689  1.00 14.27      B    C  
ATOM   4785  O   TRP B 227      21.558  53.670  20.524  1.00 15.03      B    O  
ATOM   4786  CB  TRP B 227      20.582  50.951  21.223  1.00 12.92      B    C  
ATOM   4787  CG  TRP B 227      20.523  49.484  21.503  1.00 13.52      B    C  
ATOM   4788  CD1 TRP B 227      21.172  48.823  22.502  1.00 14.31      B    C  
ATOM   4789  CD2 TRP B 227      19.780  48.498  20.790  1.00 13.94      B    C  
ATOM   4790  CE2 TRP B 227      20.035  47.255  21.407  1.00 14.74      B    C  
ATOM   4791  CE3 TRP B 227      18.950  48.528  19.669  1.00 13.98      B    C  
ATOM   4792  NE1 TRP B 227      20.884  47.486  22.450  1.00 14.56      B    N  
ATOM   4793  CZ2 TRP B 227      19.470  46.069  20.946  1.00 14.74      B    C  
ATOM   4794  CZ3 TRP B 227      18.369  47.357  19.234  1.00 15.06      B    C  
ATOM   4795  CH2 TRP B 227      18.635  46.140  19.878  1.00 16.03      B    C  
ATOM   4796  N   LEU B 228      20.909  53.062  18.446  1.00 15.01      B    N  
ATOM   4797  CA  LEU B 228      20.707  54.424  17.965  1.00 15.39      B    C  
ATOM   4798  C   LEU B 228      19.239  54.795  17.998  1.00 15.87      B    C  
ATOM   4799  O   LEU B 228      18.380  53.944  17.800  1.00 15.93      B    O  
ATOM   4800  CB  LEU B 228      21.200  54.549  16.523  1.00 16.15      B    C  
ATOM   4801  CG  LEU B 228      22.687  54.270  16.300  1.00 17.43      B    C  
ATOM   4802  CD1 LEU B 228      23.022  54.383  14.823  1.00 18.22      B    C  
ATOM   4803  CD2 LEU B 228      23.564  55.180  17.132  1.00 17.41      B    C  
ATOM   4804  N   TYR B 229      18.970  56.082  18.209  1.00 15.89      B    N  
ATOM   4805  CA  TYR B 229      17.602  56.585  18.290  1.00 16.74      B    C  
ATOM   4806  C   TYR B 229      17.450  57.917  17.572  1.00 17.17      B    C  
ATOM   4807  O   TYR B 229      18.322  58.765  17.651  1.00 17.02      B    O  
ATOM   4808  CB  TYR B 229      17.204  56.795  19.750  1.00 16.56      B    C  
ATOM   4809  CG  TYR B 229      15.740  57.155  19.911  1.00 16.52      B    C  
ATOM   4810  CD1 TYR B 229      14.770  56.197  19.736  1.00 16.58      B    C  
ATOM   4811  CD2 TYR B 229      15.330  58.462  20.204  1.00 17.01      B    C  
ATOM   4812  CE1 TYR B 229      13.431  56.498  19.859  1.00 17.30      B    C  
ATOM   4813  CE2 TYR B 229      13.990  58.775  20.297  1.00 18.39      B    C  
ATOM   4814  CZ  TYR B 229      13.044  57.779  20.137  1.00 18.55      B    C  
ATOM   4815  OH  TYR B 229      11.693  58.045  20.240  1.00 18.79      B    O  
ATOM   4816  N   GLY B 230      16.310  58.102  16.911  1.00 18.40      B    N  
ATOM   4817  CA  GLY B 230      15.977  59.386  16.300  1.00 18.02      B    C  
ATOM   4818  C   GLY B 230      16.562  59.573  14.917  1.00 19.01      B    C  
ATOM   4819  O   GLY B 230      17.444  58.838  14.505  1.00 20.32      B    O  
ATOM   4820  N   PRO B 231      16.080  60.595  14.187  1.00 20.95      B    N  
ATOM   4821  CA  PRO B 231      16.617  60.827  12.844  1.00 22.04      B    C  
ATOM   4822  C   PRO B 231      18.063  61.315  12.889  1.00 22.33      B    C  
ATOM   4823  O   PRO B 231      18.771  61.206  11.896  1.00 27.45      B    O  
ATOM   4824  CB  PRO B 231      15.686  61.908  12.269  1.00 22.59      B    C  
ATOM   4825  CG  PRO B 231      15.121  62.602  13.457  1.00 23.22      B    C  
ATOM   4826  CD  PRO B 231      15.039  61.571  14.553  1.00 22.50      B    C  
ATOM   4827  N   ASP B 232      18.488  61.828  14.042  1.00 22.29      B    N  
ATOM   4828  CA  ASP B 232      19.865  62.299  14.234  1.00 22.26      B    C  
ATOM   4829  C   ASP B 232      20.799  61.230  14.860  1.00 19.88      B    C  
ATOM   4830  O   ASP B 232      21.894  61.547  15.320  1.00 19.57      B    O  
ATOM   4831  CB  ASP B 232      19.896  63.617  15.027  1.00 24.35      B    C  
ATOM   4832  CG  ASP B 232      19.132  63.552  16.344  1.00 25.23      B    C  
ATOM   4833  OD1 ASP B 232      18.431  62.556  16.602  1.00 25.92      B    O  
ATOM   4834  OD2 ASP B 232      19.228  64.523  17.127  1.00 28.24      B    O1-
ATOM   4835  N   HIS B 233      20.337  59.983  14.893  1.00 18.64      B    N  
ATOM   4836  CA  HIS B 233      21.148  58.851  15.340  1.00 18.81      B    C  
ATOM   4837  C   HIS B 233      21.832  59.109  16.668  1.00 17.39      B    C  
ATOM   4838  O   HIS B 233      23.056  59.134  16.775  1.00 19.23      B    O  
ATOM   4839  CB  HIS B 233      22.167  58.459  14.268  1.00 20.46      B    C  
ATOM   4840  CG  HIS B 233      21.543  57.959  13.006  1.00 23.49      B    C  
ATOM   4841  CD2 HIS B 233      20.256  57.676  12.698  1.00 25.26      B    C  
ATOM   4842  ND1 HIS B 233      22.268  57.752  11.852  1.00 25.71      B    N  
ATOM   4843  CE1 HIS B 233      21.461  57.321  10.901  1.00 26.24      B    C  
ATOM   4844  NE2 HIS B 233      20.233  57.265  11.389  1.00 26.96      B    N  
ATOM   4845  N   GLN B 234      21.014  59.298  17.678  1.00 16.14      B    N  
ATOM   4846  CA  GLN B 234      21.502  59.519  19.024  1.00 17.48      B    C  
ATOM   4847  C   GLN B 234      22.056  58.208  19.549  1.00 16.31      B    C  
ATOM   4848  O   GLN B 234      21.456  57.145  19.343  1.00 15.87      B    O  
ATOM   4849  CB  GLN B 234      20.365  59.979  19.932  1.00 18.54      B    C  
ATOM   4850  CG  GLN B 234      19.700  61.257  19.441  1.00 21.70      B    C  
ATOM   4851  CD  GLN B 234      18.307  61.450  20.003  1.00 22.14      B    C  
ATOM   4852  NE2 GLN B 234      17.445  62.078  19.213  1.00 25.07      B    N  
ATOM   4853  OE1 GLN B 234      18.008  61.062  21.138  1.00 22.42      B    O  
ATOM   4854  N   LEU B 235      23.189  58.275  20.236  1.00 16.10      B    N  
ATOM   4855  CA  LEU B 235      23.733  57.086  20.895  1.00 16.90      B    C  
ATOM   4856  C   LEU B 235      23.001  56.951  22.219  1.00 17.44      B    C  
ATOM   4857  O   LEU B 235      23.107  57.835  23.061  1.00 20.05      B    O  
ATOM   4858  CB  LEU B 235      25.235  57.209  21.159  1.00 17.81      B    C  
ATOM   4859  CG  LEU B 235      26.171  57.240  19.951  1.00 18.63      B    C  
ATOM   4860  CD1 LEU B 235      26.058  58.551  19.184  1.00 18.90      B    C  
ATOM   4861  CD2 LEU B 235      27.617  57.020  20.397  1.00 21.19      B    C  
ATOM   4862  N   THR B 236      22.274  55.854  22.423  1.00 16.36      B    N  
ATOM   4863  CA  THR B 236      21.466  55.706  23.646  1.00 16.32      B    C  
ATOM   4864  C   THR B 236      22.074  54.759  24.666  1.00 17.36      B    C  
ATOM   4865  O   THR B 236      22.319  55.152  25.807  1.00 18.00      B    O  
ATOM   4866  CB  THR B 236      19.999  55.304  23.335  1.00 14.91      B    C  
ATOM   4867  CG2 THR B 236      19.377  56.298  22.359  1.00 15.67      B    C  
ATOM   4868  OG1 THR B 236      19.937  53.977  22.800  1.00 13.89      B    O  
ATOM   4869  N  AGLU B 237      22.298  53.515  24.250  0.56 18.06      B    N  
ATOM   4870  N  BGLU B 237      22.316  53.527  24.228  0.44 17.37      B    N  
ATOM   4871  CA AGLU B 237      22.807  52.444  25.109  0.56 18.48      B    C  
ATOM   4872  CA BGLU B 237      22.857  52.463  25.064  0.44 17.35      B    C  
ATOM   4873  C  AGLU B 237      23.621  51.436  24.291  0.56 18.66      B    C  
ATOM   4874  C  BGLU B 237      23.741  51.523  24.266  0.44 17.79      B    C  
ATOM   4875  O  AGLU B 237      23.490  51.375  23.060  0.56 19.31      B    O  
ATOM   4876  O  BGLU B 237      23.780  51.589  23.032  0.44 17.46      B    O  
ATOM   4877  CB AGLU B 237      21.635  51.736  25.797  0.56 19.94      B    C  
ATOM   4878  CB BGLU B 237      21.723  51.641  25.652  0.44 17.81      B    C  
ATOM   4879  CG AGLU B 237      21.179  52.408  27.079  0.56 19.99      B    C  
ATOM   4880  CG BGLU B 237      20.861  52.405  26.630  0.44 17.10      B    C  
ATOM   4881  CD AGLU B 237      19.718  52.172  27.402  0.56 20.75      B    C  
ATOM   4882  CD BGLU B 237      20.458  51.566  27.806  0.44 16.99      B    C  
ATOM   4883  OE1AGLU B 237      18.853  52.385  26.521  0.56 22.62      B    O  
ATOM   4884  OE1BGLU B 237      21.195  50.600  28.100  0.44 16.65      B    O  
ATOM   4885  OE2AGLU B 237      19.429  51.817  28.558  0.56 19.62      B    O1-
ATOM   4886  OE2BGLU B 237      19.435  51.885  28.441  0.44 15.91      B    O1-
ATOM   4887  N   VAL B 238      24.459  50.655  24.974  1.00 17.31      B    N  
ATOM   4888  CA  VAL B 238      25.287  49.626  24.331  1.00 18.07      B    C  
ATOM   4889  C   VAL B 238      24.890  48.279  24.924  1.00 17.86      B    C  
ATOM   4890  O   VAL B 238      25.058  48.066  26.112  1.00 18.46      B    O  
ATOM   4891  CB  VAL B 238      26.780  49.852  24.581  1.00 17.40      B    C  
ATOM   4892  CG1 VAL B 238      27.623  48.761  23.920  1.00 19.47      B    C  
ATOM   4893  CG2 VAL B 238      27.191  51.210  24.062  1.00 18.22      B    C  
ATOM   4894  N   GLY B 239      24.341  47.385  24.107  1.00 17.24      B    N  
ATOM   4895  CA  GLY B 239      23.856  46.116  24.616  1.00 17.19      B    C  
ATOM   4896  C   GLY B 239      22.909  46.368  25.767  1.00 17.51      B    C  
ATOM   4897  O   GLY B 239      21.875  47.010  25.562  1.00 16.73      B    O  
ATOM   4898  N   THR B 240      23.279  45.873  26.956  1.00 16.80      B    N  
ATOM   4899  CA  THR B 240      22.544  46.093  28.202  1.00 17.69      B    C  
ATOM   4900  C   THR B 240      23.329  47.004  29.160  1.00 17.63      B    C  
ATOM   4901  O   THR B 240      23.326  46.804  30.378  1.00 18.92      B    O  
ATOM   4902  CB  THR B 240      22.182  44.765  28.924  1.00 19.03      B    C  
ATOM   4903  CG2 THR B 240      21.328  43.882  28.044  1.00 20.61      B    C  
ATOM   4904  OG1 THR B 240      23.372  44.067  29.306  1.00 19.06      B    O  
ATOM   4905  N   MET B 241      23.996  48.009  28.598  1.00 16.04      B    N  
ATOM   4906  CA  MET B 241      24.805  48.942  29.379  1.00 15.15      B    C  
ATOM   4907  C   MET B 241      24.472  50.367  28.982  1.00 13.79      B    C  
ATOM   4908  O   MET B 241      24.078  50.625  27.853  1.00 12.68      B    O  
ATOM   4909  CB  MET B 241      26.294  48.730  29.104  1.00 15.79      B    C  
ATOM   4910  CG  MET B 241      26.835  47.378  29.520  1.00 17.54      B    C  
ATOM   4911  SD  MET B 241      28.627  47.315  29.256  1.00 19.96      B    S  
ATOM   4912  CE  MET B 241      28.735  47.288  27.485  1.00 21.37      B    C  
ATOM   4913  N   ASN B 242      24.657  51.305  29.908  1.00 12.20      B    N  
ATOM   4914  CA  ASN B 242      24.536  52.724  29.575  1.00 10.72      B    C  
ATOM   4915  C   ASN B 242      25.841  53.155  28.921  1.00 11.31      B    C  
ATOM   4916  O   ASN B 242      26.855  52.516  29.125  1.00 12.98      B    O  
ATOM   4917  CB  ASN B 242      24.249  53.554  30.811  1.00 10.67      B    C  
ATOM   4918  CG  ASN B 242      22.896  53.227  31.401  1.00 10.31      B    C  
ATOM   4919  ND2 ASN B 242      21.846  53.574  30.680  1.00  9.71      B    N  
ATOM   4920  OD1 ASN B 242      22.798  52.619  32.471  1.00 10.19      B    O  
ATOM   4921  N  AILE B 243      25.797  54.203  28.111  0.59 10.70      B    N  
ATOM   4922  N  BILE B 243      25.783  54.239  28.158  0.41 11.26      B    N  
ATOM   4923  CA AILE B 243      26.976  54.652  27.367  0.59 10.80      B    C  
ATOM   4924  CA BILE B 243      26.910  54.715  27.353  0.41 11.56      B    C  
ATOM   4925  C  AILE B 243      27.491  56.005  27.886  0.59 11.25      B    C  
ATOM   4926  C  BILE B 243      27.485  56.032  27.898  0.41 11.70      B    C  
ATOM   4927  O  AILE B 243      26.711  56.895  28.223  0.59 11.51      B    O  
ATOM   4928  O  BILE B 243      26.736  56.934  28.272  0.41 11.84      B    O  
ATOM   4929  CB AILE B 243      26.702  54.699  25.843  0.59 10.56      B    C  
ATOM   4930  CB BILE B 243      26.476  54.870  25.867  0.41 11.69      B    C  
ATOM   4931  CG1AILE B 243      28.027  54.860  25.075  0.59 10.57      B    C  
ATOM   4932  CG1BILE B 243      27.680  55.144  24.960  0.41 12.21      B    C  
ATOM   4933  CG2AILE B 243      25.705  55.794  25.488  0.59 10.74      B    C  
ATOM   4934  CG2BILE B 243      25.418  55.958  25.688  0.41 11.80      B    C  
ATOM   4935  CD1AILE B 243      27.893  54.849  23.563  0.59 10.39      B    C  
ATOM   4936  CD1BILE B 243      28.656  53.990  24.873  0.41 12.47      B    C  
ATOM   4937  N   PHE B 244      28.816  56.123  27.951  1.00 11.97      B    N  
ATOM   4938  CA  PHE B 244      29.513  57.328  28.400  1.00 11.67      B    C
[truncated: 178,850 more chars]
