# Supplementary material for: Solvent-Site Prediction for Fragment Docking and Its Implication on Fragment-Based Drug Discovery
Source: J Chem Inf Model. 2025 Nov 24;65(23):12959–77. doi: 10.1021/acs.jcim.5c02352 (PMC12690578; doi:10.1021/acs.jcim.5c02352)
Supplement: Supplementary file 3 [file ci5c02352_si_003.zip › Frag2Lead_dataset/2016-06/frag.sdf]

frag.A
 OpenBabel03012312223D

 15 16  0  0  0  0  0  0  0  0999 V2000
   -8.9050   37.9480   21.0070 O   0  0  0  0  0  0  0  0  0  0  0  0
   -8.6030   38.2600   22.1520 C   0  0  0  0  0  0  0  0  0  0  0  0
   -9.4620   38.2710   23.2420 N   0  0  0  0  0  0  0  0  0  0  0  0
  -10.8420   37.9380   23.1670 C   0  0  0  0  0  0  0  0  0  0  0  0
  -11.3270   36.8310   22.5010 C   0  0  0  0  0  0  0  0  0  0  0  0
  -12.6320   36.5270   22.4370 N   0  0  0  0  0  0  0  0  0  0  0  0
  -13.4520   37.3800   23.0650 C   0  0  0  0  0  0  0  0  0  0  0  0
  -13.1080   38.4850   23.7430 N   0  0  0  0  0  0  0  0  0  0  0  0
  -11.7890   38.7360   23.7800 C   0  0  0  0  0  0  0  0  0  0  0  0
   -7.2300   38.6500   22.4270 C   0  0  0  0  0  0  0  0  0  0  0  0
   -6.5140   39.3010   21.4500 C   0  0  0  0  0  0  0  0  0  0  0  0
   -5.2080   39.6820   21.6570 C   0  0  0  0  0  0  0  0  0  0  0  0
   -4.6250   39.4110   22.8720 C   0  0  0  0  0  0  0  0  0  0  0  0
   -5.3340   38.7590   23.8590 C   0  0  0  0  0  0  0  0  0  0  0  0
   -6.6370   38.3800   23.6350 C   0  0  0  0  0  0  0  0  0  0  0  0
  1  2  2  0  0  0  0
  2  3  1  0  0  0  0
  2 10  1  0  0  0  0
  3  4  1  0  0  0  0
  4  5  2  0  0  0  0
  4  9  1  0  0  0  0
  5  6  1  0  0  0  0
  6  7  2  0  0  0  0
  7  8  1  0  0  0  0
  8  9  2  0  0  0  0
 10 11  2  0  0  0  0
 10 15  1  0  0  0  0
 11 12  1  0  0  0  0
 12 13  2  0  0  0  0
 13 14  1  0  0  0  0
 14 15  2  0  0  0  0
M  END
$$$$
