# Supplementary material for: Solvent-Site Prediction for Fragment Docking and Its Implication on Fragment-Based Drug Discovery
Source: J Chem Inf Model. 2025 Nov 24;65(23):12959–77. doi: 10.1021/acs.jcim.5c02352 (PMC12690578; doi:10.1021/acs.jcim.5c02352)
Supplement: Supplementary file 3 [file ci5c02352_si_003.zip › Frag2Lead_dataset/2016-06/lead.sdf]

lead.A
 OpenBabel03012312223D

 24 26  0  0  0  0  0  0  0  0999 V2000
   -9.3660   38.3210   22.8010 N   0  0  0  0  0  0  0  0  0  0  0  0
   -8.4090   40.5250   19.5230 C   0  0  0  0  0  0  0  0  0  0  0  0
   -8.6060   41.3210   20.4730 O   0  0  0  0  0  0  0  0  0  0  0  0
   -7.1590   39.6240   19.5790 C   0  0  0  0  0  0  0  0  0  0  0  0
  -16.6450   35.6760   22.3650 N   0  0  0  0  0  0  0  0  0  0  0  0
   -9.1730   40.4400   18.5570 O   0  0  0  0  0  0  0  0  0  0  0  0
   -6.4880   39.4020   20.9240 C   0  0  0  0  0  0  0  0  0  0  0  0
  -15.3740   35.8790   21.9680 N   0  0  0  0  0  0  0  0  0  0  0  0
   -8.6880   37.4540   20.8220 O   0  0  0  0  0  0  0  0  0  0  0  0
   -5.1940   39.9160   21.1290 C   0  0  0  0  0  0  0  0  0  0  0  0
   -4.5270   39.7700   22.3500 C   0  0  0  0  0  0  0  0  0  0  0  0
   -5.1500   39.0880   23.3950 C   0  0  0  0  0  0  0  0  0  0  0  0
   -6.4290   38.5650   23.2080 C   0  0  0  0  0  0  0  0  0  0  0  0
   -7.1050   38.7280   21.9870 C   0  0  0  0  0  0  0  0  0  0  0  0
   -8.4680   38.1240   21.8220 C   0  0  0  0  0  0  0  0  0  0  0  0
  -10.6990   37.7890   22.8220 C   0  0  0  0  0  0  0  0  0  0  0  0
  -11.1830   36.7980   21.9400 C   0  0  0  0  0  0  0  0  0  0  0  0
  -12.5210   36.3920   21.9890 C   0  0  0  0  0  0  0  0  0  0  0  0
  -13.3930   36.9730   22.9120 C   0  0  0  0  0  0  0  0  0  0  0  0
  -12.9220   37.9610   23.7850 C   0  0  0  0  0  0  0  0  0  0  0  0
  -11.5900   38.3670   23.7340 C   0  0  0  0  0  0  0  0  0  0  0  0
  -14.8070   36.5620   22.9760 C   0  0  0  0  0  0  0  0  0  0  0  0
  -15.7470   36.7960   23.9920 C   0  0  0  0  0  0  0  0  0  0  0  0
  -16.9250   36.2130   23.5730 C   0  0  0  0  0  0  0  0  0  0  0  0
  1 15  1  0  0  0  0
  1 16  1  0  0  0  0
  2  3  2  0  0  0  0
  2  4  1  0  0  0  0
  2  6  1  0  0  0  0
  4  7  1  0  0  0  0
  5  8  1  0  0  0  0
  5 24  1  0  0  0  0
  7 10  2  0  0  0  0
  7 14  1  0  0  0  0
  8 22  2  0  0  0  0
  9 15  2  0  0  0  0
 10 11  1  0  0  0  0
 11 12  2  0  0  0  0
 12 13  1  0  0  0  0
 13 14  2  0  0  0  0
 14 15  1  0  0  0  0
 16 17  2  0  0  0  0
 16 21  1  0  0  0  0
 17 18  1  0  0  0  0
 18 19  2  0  0  0  0
 19 20  1  0  0  0  0
 19 22  1  0  0  0  0
 20 21  2  0  0  0  0
 22 23  1  0  0  0  0
 23 24  2  0  0  0  0
M  END
$$$$
