# Supplementary material for: Solvent-Site Prediction for Fragment Docking and Its Implication on Fragment-Based Drug Discovery
Source: J Chem Inf Model. 2025 Nov 24;65(23):12959–77. doi: 10.1021/acs.jcim.5c02352 (PMC12690578; doi:10.1021/acs.jcim.5c02352)
Supplement: Supplementary file 3 [file ci5c02352_si_003.zip › Frag2Lead_dataset/2016-06/rec-frag.pdb]

ATOM      1  N   SER A   3      14.646  20.698  11.134  1.00 68.32      A    N  
ATOM      2  CA  SER A   3      13.709  19.605  11.528  1.00 63.52      A    C  
ATOM      3  C   SER A   3      12.427  20.155  12.127  1.00 57.39      A    C  
ATOM      4  O   SER A   3      12.330  21.348  12.450  1.00 53.04      A    O  
ATOM      5  CB  SER A   3      14.371  18.655  12.525  1.00 66.31      A    C  
ATOM      6  OG  SER A   3      15.416  17.935  11.896  1.00 71.50      A    O  
ATOM      7  N   SER A   4      11.442  19.271  12.257  1.00 46.24      A    N  
ATOM      8  CA  SER A   4      10.155  19.624  12.821  1.00 39.25      A    C  
ATOM      9  C   SER A   4       9.462  18.421  13.417  1.00 38.31      A    C  
ATOM     10  O   SER A   4       9.720  17.283  13.019  1.00 38.90      A    O  
ATOM     11  CB  SER A   4       9.227  20.236  11.767  1.00 37.77      A    C  
ATOM     12  OG  SER A   4       7.927  20.512  12.314  1.00 30.25      A    O  
ATOM     13  N   PHE A   5       8.579  18.705  14.380  1.00 38.96      A    N  
ATOM     14  CA  PHE A   5       7.711  17.699  14.976  1.00 34.58      A    C  
ATOM     15  C   PHE A   5       6.721  17.304  13.897  1.00 33.61      A    C  
ATOM     16  O   PHE A   5       6.508  18.063  12.948  1.00 30.47      A    O  
ATOM     17  CB  PHE A   5       7.007  18.180  16.265  1.00 31.34      A    C  
ATOM     18  CG  PHE A   5       6.290  19.506  16.153  1.00 29.26      A    C  
ATOM     19  CD1 PHE A   5       4.952  19.569  15.805  1.00 28.48      A    C  
ATOM     20  CD2 PHE A   5       6.937  20.695  16.479  1.00 29.40      A    C  
ATOM     21  CE1 PHE A   5       4.293  20.789  15.723  1.00 27.29      A    C  
ATOM     22  CE2 PHE A   5       6.281  21.927  16.406  1.00 26.55      A    C  
ATOM     23  CZ  PHE A   5       4.959  21.971  16.026  1.00 26.40      A    C  
ATOM     24  N   LYS A   6       6.175  16.097  14.009  1.00 34.26      A    N  
ATOM     25  CA  LYS A   6       5.264  15.589  12.995  1.00 36.42      A    C  
ATOM     26  C   LYS A   6       4.013  15.028  13.670  1.00 34.63      A    C  
ATOM     27  O   LYS A   6       4.084  14.385  14.731  1.00 31.82      A    O  
ATOM     28  CB  LYS A   6       5.945  14.527  12.103  1.00 39.10      A    C  
ATOM     29  CG  LYS A   6       7.471  14.544  12.128  1.00 47.03      A    C  
ATOM     30  CD  LYS A   6       8.125  14.250  10.779  1.00 50.33      A    C  
ATOM     31  CE  LYS A   6       7.994  15.444   9.846  1.00 50.58      A    C  
ATOM     32  NZ  LYS A   6       9.172  15.563   8.941  1.00 55.88      A    N1+
ATOM     33  N   ALA A   7       2.872  15.301  13.046  1.00 33.98      A    N  
ATOM     34  CA  ALA A   7       1.588  14.868  13.547  1.00 34.76      A    C  
ATOM     35  C   ALA A   7       1.535  13.351  13.629  1.00 35.45      A    C  
ATOM     36  O   ALA A   7       0.958  12.786  14.566  1.00 33.46      A    O  
ATOM     37  CB  ALA A   7       0.483  15.388  12.654  1.00 35.08      A    C  
ATOM     38  N   ALA A   8       2.173  12.691  12.672  1.00 34.15      A    N  
ATOM     39  CA  ALA A   8       2.187  11.232  12.657  1.00 35.09      A    C  
ATOM     40  C   ALA A   8       2.840  10.630  13.907  1.00 34.10      A    C  
ATOM     41  O   ALA A   8       2.542   9.486  14.250  1.00 30.91      A    O  
ATOM     42  CB  ALA A   8       2.869  10.720  11.397  1.00 37.27      A    C  
ATOM     43  N   ASP A   9       3.726  11.391  14.564  1.00 35.87      A    N  
ATOM     44  CA  ASP A   9       4.395  10.960  15.811  1.00 37.01      A    C  
ATOM     45  C   ASP A   9       3.611  11.312  17.075  1.00 35.01      A    C  
ATOM     46  O   ASP A   9       4.107  11.097  18.184  1.00 41.33      A    O  
ATOM     47  CB  ASP A   9       5.776  11.606  15.960  1.00 38.64      A    C  
ATOM     48  CG  ASP A   9       6.731  11.239  14.853  1.00 45.27      A    C  
ATOM     49  OD1 ASP A   9       6.346  10.478  13.940  1.00 46.11      A    O  
ATOM     50  OD2 ASP A   9       7.884  11.727  14.905  1.00 45.79      A    O1-
ATOM     51  N   LEU A  10       2.421  11.879  16.912  1.00 33.58      A    N  
ATOM     52  CA  LEU A  10       1.587  12.286  18.039  1.00 37.88      A    C  
ATOM     53  C   LEU A  10       1.251  11.183  19.025  1.00 40.00      A    C  
ATOM     54  O   LEU A  10       0.829  10.097  18.612  1.00 40.08      A    O  
ATOM     55  CB  LEU A  10       0.236  12.794  17.538  1.00 40.37      A    C  
ATOM     56  CG  LEU A  10       0.061  14.290  17.317  1.00 42.85      A    C  
ATOM     57  CD1 LEU A  10      -1.173  14.543  16.468  1.00 43.46      A    C  
ATOM     58  CD2 LEU A  10      -0.042  14.986  18.669  1.00 45.43      A    C  
ATOM     59  N  AGLN A  11       1.384  11.472  20.314  0.51 37.92      A    N  
ATOM     60  N  BGLN A  11       1.429  11.453  20.318  0.49 38.42      A    N  
ATOM     61  CA AGLN A  11       1.008  10.505  21.339  0.51 39.02      A    C  
ATOM     62  CA BGLN A  11       0.997  10.510  21.351  0.49 39.73      A    C  
ATOM     63  C  AGLN A  11      -0.158  11.070  22.141  0.51 38.67      A    C  
ATOM     64  C  BGLN A  11      -0.204  11.100  22.060  0.49 38.87      A    C  
ATOM     65  O  AGLN A  11      -0.123  12.220  22.570  0.51 40.19      A    O  
ATOM     66  O  BGLN A  11      -0.231  12.291  22.362  0.49 39.87      A    O  
ATOM     67  CB AGLN A  11       2.216  10.088  22.206  0.51 38.83      A    C  
ATOM     68  CB BGLN A  11       2.117  10.188  22.357  0.49 40.21      A    C  
ATOM     69  CG AGLN A  11       3.077  11.220  22.755  0.51 35.85      A    C  
ATOM     70  CG BGLN A  11       1.716   9.260  23.510  0.49 38.36      A    C  
ATOM     71  CD AGLN A  11       4.577  10.930  22.727  0.51 34.66      A    C  
ATOM     72  CD BGLN A  11       1.142   7.910  23.074  0.49 38.07      A    C  
ATOM     73  NE2AGLN A  11       5.042  10.282  21.662  0.51 34.24      A    N  
ATOM     74  NE2BGLN A  11       0.531   7.219  24.012  0.49 34.60      A    N  
ATOM     75  OE1AGLN A  11       5.309  11.306  23.640  0.51 31.97      A    O  
ATOM     76  OE1BGLN A  11       1.256   7.494  21.919  0.49 40.57      A    O  
ATOM     77  N   LEU A  12      -1.201  10.256  22.304  1.00 38.57      A    N  
ATOM     78  CA  LEU A  12      -2.430  10.663  22.971  1.00 38.84      A    C  
ATOM     79  C   LEU A  12      -2.501  10.112  24.394  1.00 35.47      A    C  
ATOM     80  O   LEU A  12      -2.352   8.919  24.611  1.00 37.61      A    O  
ATOM     81  CB  LEU A  12      -3.635  10.145  22.169  1.00 41.86      A    C  
ATOM     82  CG  LEU A  12      -5.040  10.356  22.757  1.00 45.17      A    C  
ATOM     83  CD1 LEU A  12      -5.280  11.827  23.049  1.00 45.77      A    C  
ATOM     84  CD2 LEU A  12      -6.124   9.809  21.831  1.00 49.08      A    C  
ATOM     85  N   GLU A  13      -2.700  11.002  25.351  1.00 31.74      A    N  
ATOM     86  CA  GLU A  13      -2.996  10.641  26.726  1.00 32.74      A    C  
ATOM     87  C   GLU A  13      -4.358  11.268  27.023  1.00 33.32      A    C  
ATOM     88  O   GLU A  13      -4.462  12.479  27.229  1.00 30.25      A    O  
ATOM     89  CB  GLU A  13      -1.945  11.188  27.689  1.00 30.85      A    C  
ATOM     90  CG  GLU A  13      -2.242  10.834  29.135  1.00 33.35      A    C  
ATOM     91  CD  GLU A  13      -1.507  11.693  30.156  1.00 32.13      A    C  
ATOM     92  OE1 GLU A  13      -0.563  12.442  29.799  1.00 31.69      A    O  
ATOM     93  OE2 GLU A  13      -1.903  11.606  31.330  1.00 28.36      A    O1-
ATOM     94  N   MET A  14      -5.409  10.456  27.022  1.00 33.89      A    N  
ATOM     95  CA  MET A  14      -6.733  10.985  27.258  1.00 35.13      A    C  
ATOM     96  C   MET A  14      -6.886  11.241  28.732  1.00 34.02      A    C  
ATOM     97  O   MET A  14      -6.309  10.530  29.557  1.00 34.50      A    O  
ATOM     98  CB  MET A  14      -7.814  10.034  26.758  1.00 40.91      A    C  
ATOM     99  CG  MET A  14      -7.928  10.005  25.244  1.00 44.58      A    C  
ATOM    100  SD  MET A  14      -8.553  11.563  24.599  1.00 56.48      A    S  
ATOM    101  CE  MET A  14     -10.249  11.544  25.206  1.00 59.71      A    C  
ATOM    102  N   THR A  15      -7.683  12.248  29.051  1.00 32.65      A    N  
ATOM    103  CA  THR A  15      -7.859  12.684  30.412  1.00 32.04      A    C  
ATOM    104  C   THR A  15      -8.646  11.644  31.142  1.00 34.66      A    C  
ATOM    105  O   THR A  15      -9.480  10.952  30.553  1.00 34.60      A    O  
ATOM    106  CB  THR A  15      -8.599  14.033  30.532  1.00 28.43      A    C  
ATOM    107  CG2 THR A  15      -9.993  13.965  29.937  1.00 28.85      A    C  
ATOM    108  OG1 THR A  15      -8.703  14.392  31.919  1.00 27.24      A    O  
ATOM    109  N   GLN A  16      -8.350  11.543  32.428  1.00 36.00      A    N  
ATOM    110  CA  GLN A  16      -9.036  10.652  33.320  1.00 42.04      A    C  
ATOM    111  C   GLN A  16      -9.962  11.471  34.190  1.00 43.23      A    C  
ATOM    112  O   GLN A  16     -10.683  10.908  34.993  1.00 46.95      A    O  
ATOM    113  CB  GLN A  16      -8.022   9.945  34.234  1.00 46.62      A    C  
ATOM    114  CG  GLN A  16      -6.869   9.230  33.531  1.00 49.47      A    C  
ATOM    115  CD  GLN A  16      -7.255   7.868  32.971  1.00 55.15      A    C  
ATOM    116  NE2 GLN A  16      -6.265   6.987  32.821  1.00 57.39      A    N  
ATOM    117  OE1 GLN A  16      -8.428   7.609  32.676  1.00 54.73      A    O  
ATOM    118  N   LYS A  17      -9.915  12.797  34.064  1.00 47.49      A    N  
ATOM    119  CA  LYS A  17     -10.680  13.681  34.937  1.00 47.78      A    C  
ATOM    120  C   LYS A  17     -11.302  14.840  34.171  1.00 47.73      A    C  
ATOM    121  O   LYS A  17     -10.878  15.984  34.319  1.00 46.53      A    O  
ATOM    122  CB  LYS A  17      -9.798  14.198  36.072  1.00 50.61      A    C  
ATOM    123  CG  LYS A  17      -9.480  13.139  37.113  1.00 57.43      A    C  
ATOM    124  CD  LYS A  17      -9.149  13.734  38.478  1.00 60.58      A    C  
ATOM    125  CE  LYS A  17      -9.018  12.629  39.520  1.00 60.09      A    C  
ATOM    126  NZ  LYS A  17      -8.593  13.134  40.852  1.00 56.20      A    N1+
ATOM    127  N   PRO A  18     -12.339  14.546  33.371  1.00 48.88      A    N  
ATOM    128  CA  PRO A  18     -12.995  15.557  32.531  1.00 48.60      A    C  
ATOM    129  C   PRO A  18     -13.634  16.694  33.332  1.00 51.76      A    C  
ATOM    130  O   PRO A  18     -14.328  16.426  34.305  1.00 54.48      A    O  
ATOM    131  CB  PRO A  18     -14.081  14.755  31.795  1.00 46.40      A    C  
ATOM    132  CG  PRO A  18     -14.327  13.555  32.639  1.00 44.24      A    C  
ATOM    133  CD  PRO A  18     -13.013  13.236  33.290  1.00 46.35      A    C  
ATOM    134  N   HIS A  19     -13.399  17.944  32.928  1.00 55.78      A    N  
ATOM    135  CA  HIS A  19     -14.006  19.097  33.601  1.00 56.36      A    C  
ATOM    136  C   HIS A  19     -15.489  19.123  33.231  1.00 51.61      A    C  
ATOM    137  O   HIS A  19     -15.859  18.713  32.131  1.00 42.82      A    O  
ATOM    138  CB  HIS A  19     -13.396  20.444  33.150  1.00 61.12      A    C  
ATOM    139  CG  HIS A  19     -11.899  20.542  33.249  1.00 66.43      A    C  
ATOM    140  CD2 HIS A  19     -11.032  20.177  34.225  1.00 69.21      A    C  
ATOM    141  ND1 HIS A  19     -11.130  21.112  32.252  1.00 69.47      A    N  
ATOM    142  CE1 HIS A  19      -9.858  21.087  32.606  1.00 66.02      A    C  
ATOM    143  NE2 HIS A  19      -9.769  20.522  33.797  1.00 67.82      A    N  
ATOM    144  N   LYS A  20     -16.337  19.601  34.139  1.00 52.41      A    N  
ATOM    145  CA  LYS A  20     -17.745  19.853  33.801  1.00 52.41      A    C  
ATOM    146  C   LYS A  20     -17.742  20.913  32.696  1.00 47.17      A    C  
ATOM    147  O   LYS A  20     -17.007  21.894  32.807  1.00 44.10      A    O  
ATOM    148  CB  LYS A  20     -18.514  20.369  35.029  1.00 55.69      A    C  
ATOM    149  CG  LYS A  20     -19.847  21.040  34.712  1.00 61.20      A    C  
ATOM    150  CD  LYS A  20     -20.501  21.666  35.942  1.00 67.87      A    C  
ATOM    151  CE  LYS A  20     -21.250  20.651  36.800  1.00 68.04      A    C  
ATOM    152  NZ  LYS A  20     -22.473  20.126  36.128  1.00 63.95      A    N1+
ATOM    153  N   LYS A  21     -18.523  20.715  31.633  1.00 39.56      A    N  
ATOM    154  CA  LYS A  21     -18.609  21.717  30.569  1.00 43.10      A    C  
ATOM    155  C   LYS A  21     -19.452  22.911  31.059  1.00 47.63      A    C  
ATOM    156  O   LYS A  21     -20.254  22.758  31.981  1.00 47.73      A    O  
ATOM    157  CB  LYS A  21     -19.195  21.132  29.282  1.00 42.11      A    C  
ATOM    158  CG  LYS A  21     -18.468  19.899  28.798  1.00 41.31      A    C  
ATOM    159  CD  LYS A  21     -18.308  19.869  27.289  1.00 38.04      A    C  
ATOM    160  CE  LYS A  21     -18.000  18.462  26.797  1.00 37.12      A    C  
ATOM    161  NZ  LYS A  21     -17.178  17.641  27.732  1.00 38.47      A    N1+
ATOM    162  N   PRO A  22     -19.292  24.094  30.428  1.00 49.07      A    N  
ATOM    163  CA  PRO A  22     -19.951  25.303  30.947  1.00 52.92      A    C  
ATOM    164  C   PRO A  22     -21.477  25.222  30.959  1.00 56.41      A    C  
ATOM    165  O   PRO A  22     -22.088  24.844  29.951  1.00 59.57      A    O  
ATOM    166  CB  PRO A  22     -19.482  26.419  29.996  1.00 52.85      A    C  
ATOM    167  CG  PRO A  22     -18.592  25.780  28.970  1.00 53.14      A    C  
ATOM    168  CD  PRO A  22     -18.771  24.297  29.062  1.00 51.36      A    C  
ATOM    169  N   GLY A  23     -22.072  25.579  32.095  1.00 62.70      A    N  
ATOM    170  CA  GLY A  23     -23.521  25.520  32.272  1.00 70.37      A    C  
ATOM    171  C   GLY A  23     -24.266  26.770  31.817  1.00 76.03      A    C  
ATOM    172  O   GLY A  23     -23.692  27.869  31.796  1.00 76.73      A    O  
ATOM    173  N   PRO A  24     -25.568  26.617  31.483  1.00 75.90      A    N  
ATOM    174  CA  PRO A  24     -26.366  27.748  30.999  1.00 71.54      A    C  
ATOM    175  C   PRO A  24     -26.667  28.771  32.089  1.00 69.38      A    C  
ATOM    176  O   PRO A  24     -26.138  29.879  32.047  1.00 74.18      A    O  
ATOM    177  CB  PRO A  24     -27.665  27.091  30.505  1.00 70.29      A    C  
ATOM    178  CG  PRO A  24     -27.502  25.614  30.698  1.00 72.75      A    C  
ATOM    179  CD  PRO A  24     -26.397  25.413  31.676  1.00 70.05      A    C  
ATOM    180  N   PRO A  27     -22.857  31.322  31.759  1.00 67.56      A    N  
ATOM    181  CA  PRO A  27     -22.062  32.560  31.794  1.00 67.96      A    C  
ATOM    182  C   PRO A  27     -20.590  32.340  31.389  1.00 69.11      A    C  
ATOM    183  O   PRO A  27     -19.805  31.830  32.201  1.00 65.63      A    O  
ATOM    184  CB  PRO A  27     -22.171  33.001  33.263  1.00 66.83      A    C  
ATOM    185  CG  PRO A  27     -22.411  31.735  34.020  1.00 69.30      A    C  
ATOM    186  CD  PRO A  27     -23.217  30.848  33.108  1.00 70.01      A    C  
ATOM    187  N   LEU A  28     -20.236  32.737  30.157  1.00 67.83      A    N  
ATOM    188  CA  LEU A  28     -18.881  32.534  29.566  1.00 66.39      A    C  
ATOM    189  C   LEU A  28     -18.020  33.795  29.393  1.00 64.07      A    C  
ATOM    190  O   LEU A  28     -17.975  34.378  28.305  1.00 61.20      A    O  
ATOM    191  CB  LEU A  28     -18.989  31.868  28.182  1.00 68.97      A    C  
ATOM    192  CG  LEU A  28     -19.107  30.346  28.079  1.00 70.42      A    C  
ATOM    193  CD1 LEU A  28     -19.555  29.941  26.676  1.00 69.55      A    C  
ATOM    194  CD2 LEU A  28     -17.784  29.684  28.455  1.00 67.88      A    C  
ATOM    195  N   VAL A  29     -17.323  34.190  30.459  1.00 64.17      A    N  
ATOM    196  CA  VAL A  29     -16.351  35.285  30.402  1.00 56.87      A    C  
ATOM    197  C   VAL A  29     -15.179  34.764  29.583  1.00 52.70      A    C  
ATOM    198  O   VAL A  29     -14.758  33.627  29.788  1.00 50.08      A    O  
ATOM    199  CB  VAL A  29     -15.853  35.697  31.804  1.00 55.56      A    C  
ATOM    200  CG1 VAL A  29     -14.783  36.775  31.697  1.00 52.80      A    C  
ATOM    201  CG2 VAL A  29     -17.018  36.167  32.672  1.00 57.35      A    C  
ATOM    202  N   PHE A  30     -14.652  35.576  28.662  1.00 49.55      A    N  
ATOM    203  CA  PHE A  30     -13.575  35.102  27.775  1.00 40.14      A    C  
ATOM    204  C   PHE A  30     -12.284  34.729  28.505  1.00 37.47      A    C  
ATOM    205  O   PHE A  30     -11.861  35.413  29.445  1.00 38.98      A    O  
ATOM    206  CB  PHE A  30     -13.218  36.120  26.684  1.00 37.98      A    C  
ATOM    207  CG  PHE A  30     -11.872  35.856  26.055  1.00 38.55      A    C  
ATOM    208  CD1 PHE A  30     -11.715  34.834  25.138  1.00 39.26      A    C  
ATOM    209  CD2 PHE A  30     -10.750  36.569  26.448  1.00 36.89      A    C  
ATOM    210  CE1 PHE A  30     -10.480  34.561  24.589  1.00 39.88      A    C  
ATOM    211  CE2 PHE A  30      -9.513  36.298  25.909  1.00 36.21      A    C  
ATOM    212  CZ  PHE A  30      -9.379  35.303  24.969  1.00 41.09      A    C  
ATOM    213  N   GLY A  31     -11.671  33.642  28.044  1.00 33.93      A    N  
ATOM    214  CA  GLY A  31     -10.356  33.214  28.492  1.00 31.84      A    C  
ATOM    215  C   GLY A  31     -10.184  32.619  29.879  1.00 32.67      A    C  
ATOM    216  O   GLY A  31      -9.042  32.478  30.322  1.00 34.81      A    O  
ATOM    217  N   LYS A  32     -11.267  32.290  30.585  1.00 34.34      A    N  
ATOM    218  CA  LYS A  32     -11.148  31.641  31.915  1.00 41.26      A    C  
ATOM    219  C   LYS A  32     -11.457  30.135  31.917  1.00 39.81      A    C  
ATOM    220  O   LYS A  32     -10.965  29.409  32.776  1.00 38.90      A    O  
ATOM    221  CB  LYS A  32     -12.030  32.350  32.938  1.00 46.11      A    C  
ATOM    222  CG  LYS A  32     -11.473  33.703  33.344  1.00 53.94      A    C  
ATOM    223  CD  LYS A  32     -12.482  34.503  34.161  1.00 58.59      A    C  
ATOM    224  CE  LYS A  32     -11.827  35.757  34.729  1.00 60.98      A    C  
ATOM    225  NZ  LYS A  32     -12.660  36.354  35.808  1.00 62.90      A    N1+
ATOM    226  N   THR A  33     -12.253  29.679  30.950  1.00 35.47      A    N  
ATOM    227  CA  THR A  33     -12.681  28.289  30.884  1.00 34.59      A    C  
ATOM    228  C   THR A  33     -11.907  27.536  29.822  1.00 32.27      A    C  
ATOM    229  O   THR A  33     -11.878  27.931  28.654  1.00 30.81      A    O  
ATOM    230  CB  THR A  33     -14.192  28.196  30.597  1.00 36.30      A    C  
ATOM    231  CG2 THR A  33     -14.650  26.757  30.535  1.00 33.74      A    C  
ATOM    232  OG1 THR A  33     -14.908  28.866  31.642  1.00 42.96      A    O  
ATOM    233  N   PHE A  34     -11.276  26.442  30.225  1.00 29.50      A    N  
ATOM    234  CA  PHE A  34     -10.465  25.689  29.297  1.00 27.84      A    C  
ATOM    235  C   PHE A  34     -11.032  24.311  29.093  1.00 26.25      A    C  
ATOM    236  O   PHE A  34     -11.765  23.803  29.938  1.00 27.84      A    O  
ATOM    237  CB  PHE A  34      -9.029  25.632  29.811  1.00 27.28      A    C  
ATOM    238  CG  PHE A  34      -8.463  26.986  30.072  1.00 26.75      A    C  
ATOM    239  CD1 PHE A  34      -7.927  27.738  29.037  1.00 26.90      A    C  
ATOM    240  CD2 PHE A  34      -8.512  27.540  31.335  1.00 26.95      A    C  
ATOM    241  CE1 PHE A  34      -7.431  29.017  29.271  1.00 25.91      A    C  
ATOM    242  CE2 PHE A  34      -8.023  28.819  31.569  1.00 26.41      A    C  
ATOM    243  CZ  PHE A  34      -7.481  29.555  30.539  1.00 25.09      A    C  
ATOM    244  N   THR A  35     -10.665  23.710  27.967  1.00 25.66      A    N  
ATOM    245  CA  THR A  35     -11.098  22.371  27.624  1.00 22.99      A    C  
ATOM    246  C   THR A  35     -10.253  21.355  28.378  1.00 22.31      A    C  
ATOM    247  O   THR A  35      -9.367  21.717  29.110  1.00 22.54      A    O  
ATOM    248  CB  THR A  35     -11.047  22.129  26.090  1.00 23.45      A    C  
ATOM    249  CG2 THR A  35     -11.817  23.225  25.348  1.00 24.29      A    C  
ATOM    250  OG1 THR A  35      -9.698  22.100  25.632  1.00 21.27      A    O  
ATOM    251  N   ASP A  36     -10.528  20.073  28.179  1.00 25.11      A    N  
ATOM    252  CA  ASP A  36      -9.877  19.005  28.947  1.00 25.39      A    C  
ATOM    253  C   ASP A  36      -8.469  18.711  28.540  1.00 25.23      A    C  
ATOM    254  O   ASP A  36      -7.712  18.163  29.339  1.00 24.87      A    O  
ATOM    255  CB  ASP A  36     -10.665  17.692  28.817  1.00 27.44      A    C  
ATOM    256  CG  ASP A  36     -11.979  17.738  29.535  1.00 28.34      A    C  
ATOM    257  OD1 ASP A  36     -11.965  18.122  30.726  1.00 34.18      A    O  
ATOM    258  OD2 ASP A  36     -13.016  17.409  28.910  1.00 31.03      A    O1-
ATOM    259  N   HIS A  37      -8.125  19.020  27.295  1.00 25.82      A    N  
ATOM    260  CA  HIS A  37      -6.815  18.658  26.776  1.00 27.41      A    C  
ATOM    261  C   HIS A  37      -6.015  19.834  26.237  1.00 27.53      A    C  
ATOM    262  O   HIS A  37      -6.535  20.942  26.044  1.00 25.23      A    O  
ATOM    263  CB  HIS A  37      -6.958  17.605  25.681  1.00 27.79      A    C  
ATOM    264  CG  HIS A  37      -7.624  16.341  26.140  1.00 28.86      A    C  
ATOM    265  CD2 HIS A  37      -7.108  15.143  26.504  1.00 27.00      A    C  
ATOM    266  ND1 HIS A  37      -8.994  16.218  26.254  1.00 29.33      A    N  
ATOM    267  CE1 HIS A  37      -9.291  15.003  26.678  1.00 28.82      A    C  
ATOM    268  NE2 HIS A  37      -8.164  14.332  26.831  1.00 28.34      A    N  
ATOM    269  N   MET A  38      -4.738  19.555  25.996  1.00 26.13      A    N  
ATOM    270  CA  MET A  38      -3.812  20.536  25.480  1.00 26.01      A    C  
ATOM    271  C   MET A  38      -2.784  19.843  24.637  1.00 24.07      A    C  
ATOM    272  O   MET A  38      -2.565  18.642  24.807  1.00 25.91      A    O  
ATOM    273  CB  MET A  38      -3.095  21.230  26.634  1.00 26.04      A    C  
ATOM    274  CG  MET A  38      -1.991  20.399  27.258  1.00 26.11      A    C  
ATOM    275  SD  MET A  38      -1.563  21.030  28.876  1.00 27.03      A    S  
ATOM    276  CE  MET A  38      -0.566  22.459  28.445  1.00 30.67      A    C  
ATOM    277  N   LEU A  39      -2.149  20.613  23.755  1.00 22.12      A    N  
ATOM    278  CA  LEU A  39      -1.041  20.124  22.927  1.00 21.70      A    C  
ATOM    279  C   LEU A  39       0.262  20.536  23.581  1.00 21.65      A    C  
ATOM    280  O   LEU A  39       0.353  21.623  24.124  1.00 21.80      A    O  
ATOM    281  CB  LEU A  39      -1.108  20.753  21.522  1.00 20.32      A    C  
ATOM    282  CG  LEU A  39      -0.018  20.297  20.559  1.00 19.37      A    C  
ATOM    283  CD1 LEU A  39      -0.215  18.819  20.237  1.00 19.19      A    C  
ATOM    284  CD2 LEU A  39      -0.012  21.126  19.292  1.00 20.40      A    C  
ATOM    285  N   MET A  40       1.289  19.700  23.487  1.00 24.69      A    N  
ATOM    286  CA  MET A  40       2.555  19.977  24.157  1.00 27.66      A    C  
ATOM    287  C   MET A  40       3.696  19.409  23.367  1.00 27.21      A    C  
ATOM    288  O   MET A  40       3.751  18.202  23.174  1.00 32.21      A    O  
ATOM    289  CB  MET A  40       2.556  19.351  25.553  1.00 32.95      A    C  
ATOM    290  CG  MET A  40       3.814  19.606  26.360  1.00 36.98      A    C  
ATOM    291  SD  MET A  40       3.840  21.347  26.813  1.00 53.01      A    S  
ATOM    292  CE  MET A  40       2.776  21.332  28.252  1.00 47.28      A    C  
ATOM    293  N   VAL A  41       4.603  20.277  22.916  1.00 26.91      A    N  
ATOM    294  CA  VAL A  41       5.799  19.880  22.154  1.00 28.17      A    C  
ATOM    295  C   VAL A  41       6.997  20.636  22.724  1.00 30.52      A    C  
ATOM    296  O   VAL A  41       6.911  21.838  22.991  1.00 30.82      A    O  
ATOM    297  CB  VAL A  41       5.721  20.251  20.645  1.00 27.57      A    C  
ATOM    298  CG1 VAL A  41       6.661  19.367  19.829  1.00 25.79      A    C  
ATOM    299  CG2 VAL A  41       4.295  20.173  20.115  1.00 26.93      A    C  
ATOM    300  N   GLU A  42       8.113  19.935  22.885  1.00 34.99      A    N  
ATOM    301  CA  GLU A  42       9.347  20.512  23.404  1.00 34.11      A    C  
ATOM    302  C   GLU A  42      10.466  20.435  22.402  1.00 33.19      A    C  
ATOM    303  O   GLU A  42      10.564  19.486  21.634  1.00 32.25      A    O  
ATOM    304  CB  GLU A  42       9.827  19.753  24.613  1.00 36.69      A    C  
ATOM    305  CG  GLU A  42       8.984  19.951  25.831  1.00 41.01      A    C  
ATOM    306  CD  GLU A  42       9.391  19.003  26.926  1.00 46.70      A    C  
ATOM    307  OE1 GLU A  42      10.581  18.607  26.961  1.00 44.99      A    O  
ATOM    308  OE2 GLU A  42       8.516  18.650  27.741  1.00 55.03      A    O1-
ATOM    309  N   TRP A  43      11.325  21.444  22.469  1.00 33.37      A    N  
ATOM    310  CA  TRP A  43      12.524  21.548  21.682  1.00 32.47      A    C  
ATOM    311  C   TRP A  43      13.708  21.601  22.658  1.00 36.04      A    C  
ATOM    312  O   TRP A  43      13.596  22.149  23.762  1.00 35.65      A    O  
ATOM    313  CB  TRP A  43      12.457  22.824  20.848  1.00 30.80      A    C  
ATOM    314  CG  TRP A  43      13.497  22.953  19.799  1.00 27.24      A    C  
ATOM    315  CD1 TRP A  43      13.516  22.333  18.603  1.00 26.74      A    C  
ATOM    316  CD2 TRP A  43      14.642  23.811  19.830  1.00 26.81      A    C  
ATOM    317  CE2 TRP A  43      15.324  23.633  18.610  1.00 26.82      A    C  
ATOM    318  CE3 TRP A  43      15.156  24.706  20.769  1.00 24.67      A    C  
ATOM    319  NE1 TRP A  43      14.615  22.716  17.881  1.00 27.14      A    N  
ATOM    320  CZ2 TRP A  43      16.498  24.309  18.304  1.00 25.44      A    C  
ATOM    321  CZ3 TRP A  43      16.324  25.374  20.471  1.00 26.50      A    C  
ATOM    322  CH2 TRP A  43      16.985  25.175  19.241  1.00 27.11      A    C  
ATOM    323  N   ASN A  44      14.823  20.998  22.260  1.00 44.78      A    N  
ATOM    324  CA  ASN A  44      16.058  21.039  23.043  1.00 53.06      A    C  
ATOM    325  C   ASN A  44      17.247  20.842  22.104  1.00 55.37      A    C  
ATOM    326  O   ASN A  44      17.097  20.984  20.885  1.00 58.58      A    O  
ATOM    327  CB  ASN A  44      16.027  20.012  24.182  1.00 56.46      A    C  
ATOM    328  CG  ASN A  44      16.001  18.587  23.683  1.00 55.13      A    C  
ATOM    329  ND2 ASN A  44      15.494  17.677  24.508  1.00 51.13      A    N  
ATOM    330  OD1 ASN A  44      16.437  18.306  22.570  1.00 54.63      A    O  
ATOM    331  N   ASP A  45      18.419  20.529  22.650  1.00 60.35      A    N  
ATOM    332  CA  ASP A  45      19.605  20.336  21.812  1.00 65.16      A    C  
ATOM    333  C   ASP A  45      19.472  19.121  20.874  1.00 60.86      A    C  
ATOM    334  O   ASP A  45      20.249  18.994  19.934  1.00 70.56      A    O  
ATOM    335  CB  ASP A  45      20.880  20.223  22.662  1.00 65.76      A    C  
ATOM    336  CG  ASP A  45      20.976  18.898  23.396  1.00 68.65      A    C  
ATOM    337  OD1 ASP A  45      19.987  18.505  24.051  1.00 68.66      A    O  
ATOM    338  OD2 ASP A  45      22.040  18.248  23.314  1.00 73.43      A    O1-
ATOM    339  N   LYS A  46      18.503  18.239  21.128  1.00 58.84      A    N  
ATOM    340  CA  LYS A  46      18.232  17.087  20.242  1.00 61.20      A    C  
ATOM    341  C   LYS A  46      17.224  17.410  19.129  1.00 54.87      A    C  
ATOM    342  O   LYS A  46      16.909  16.533  18.321  1.00 50.73      A    O  
ATOM    343  CB  LYS A  46      17.665  15.887  21.023  1.00 60.45      A    C  
ATOM    344  CG  LYS A  46      18.403  15.485  22.281  1.00 59.90      A    C  
ATOM    345  CD  LYS A  46      17.839  14.185  22.843  1.00 63.02      A    C  
ATOM    346  CE  LYS A  46      18.498  13.826  24.174  1.00 68.79      A    C  
ATOM    347  NZ  LYS A  46      18.324  12.393  24.569  1.00 68.22      A    N1+
ATOM    348  N   GLY A  47      16.705  18.641  19.106  1.00 49.54      A    N  
ATOM    349  CA  GLY A  47      15.659  19.041  18.155  1.00 44.40      A    C  
ATOM    350  C   GLY A  47      14.262  18.943  18.760  1.00 41.92      A    C  
ATOM    351  O   GLY A  47      14.089  18.887  19.994  1.00 36.49      A    O  
ATOM    352  N   TRP A  48      13.253  18.928  17.894  1.00 37.49      A    N  
ATOM    353  CA  TRP A  48      11.872  18.831  18.350  1.00 35.61      A    C  
ATOM    354  C   TRP A  48      11.552  17.426  18.811  1.00 35.12      A    C  
ATOM    355  O   TRP A  48      11.779  16.476  18.081  1.00 36.15      A    O  
ATOM    356  CB  TRP A  48      10.900  19.178  17.231  1.00 33.07      A    C  
ATOM    357  CG  TRP A  48      10.700  20.634  16.978  1.00 32.87      A    C  
ATOM    358  CD1 TRP A  48      11.068  21.330  15.859  1.00 34.81      A    C  
ATOM    359  CD2 TRP A  48      10.049  21.580  17.845  1.00 29.42      A    C  
ATOM    360  CE2 TRP A  48      10.050  22.826  17.180  1.00 30.25      A    C  
ATOM    361  CE3 TRP A  48       9.452  21.489  19.102  1.00 30.09      A    C  
ATOM    362  NE1 TRP A  48      10.679  22.649  15.972  1.00 36.70      A    N  
ATOM    363  CZ2 TRP A  48       9.502  23.972  17.739  1.00 28.09      A    C  
ATOM    364  CZ3 TRP A  48       8.893  22.638  19.662  1.00 29.29      A    C  
ATOM    365  CH2 TRP A  48       8.930  23.860  18.980  1.00 29.66      A    C  
ATOM    366  N   GLY A  49      11.023  17.301  20.017  1.00 35.07      A    N  
ATOM    367  CA  GLY A  49      10.531  16.026  20.507  1.00 37.11      A    C  
ATOM    368  C   GLY A  49       9.166  15.719  19.887  1.00 42.43      A    C  
ATOM    369  O   GLY A  49       8.669  16.451  19.015  1.00 39.92      A    O  
ATOM    370  N   GLN A  50       8.549  14.630  20.328  1.00 40.22      A    N  
ATOM    371  CA  GLN A  50       7.267  14.245  19.773  1.00 38.64      A    C  
ATOM    372  C   GLN A  50       6.142  15.049  20.412  1.00 34.22      A    C  
ATOM    373  O   GLN A  50       6.156  15.293  21.622  1.00 33.27      A    O  
ATOM    374  CB  GLN A  50       7.029  12.745  19.933  1.00 41.55      A    C  
ATOM    375  CG  GLN A  50       7.971  11.918  19.061  1.00 44.57      A    C  
ATOM    376  CD  GLN A  50       7.692  10.426  19.097  1.00 44.07      A    C  
ATOM    377  NE2 GLN A  50       8.337   9.699  18.202  1.00 45.55      A    N  
ATOM    378  OE1 GLN A  50       6.901   9.933  19.906  1.00 47.29      A    O  
ATOM    379  N   PRO A  51       5.159  15.455  19.596  1.00 30.60      A    N  
ATOM    380  CA  PRO A  51       4.025  16.176  20.110  1.00 28.86      A    C  
ATOM    381  C   PRO A  51       3.114  15.260  20.917  1.00 28.61      A    C  
ATOM    382  O   PRO A  51       2.976  14.090  20.568  1.00 29.59      A    O  
ATOM    383  CB  PRO A  51       3.331  16.685  18.847  1.00 29.48      A    C  
ATOM    384  CG  PRO A  51       3.730  15.758  17.767  1.00 30.11      A    C  
ATOM    385  CD  PRO A  51       5.022  15.126  18.165  1.00 30.77      A    C  
ATOM    386  N   ARG A  52       2.555  15.799  22.007  1.00 30.52      A    N  
ATOM    387  CA  ARG A  52       1.559  15.135  22.863  1.00 31.98      A    C  
ATOM    388  C   ARG A  52       0.251  15.916  22.951  1.00 29.87      A    C  
ATOM    389  O   ARG A  52       0.250  17.129  23.167  1.00 27.86      A    O  
ATOM    390  CB  ARG A  52       2.028  15.025  24.319  1.00 34.06      A    C  
ATOM    391  CG  ARG A  52       3.282  14.217  24.561  1.00 38.78      A    C  
ATOM    392  CD  ARG A  52       3.589  14.115  26.053  1.00 38.23      A    C  
ATOM    393  NE  ARG A  52       2.569  13.370  26.807  1.00 39.92      A    N  
ATOM    394  CZ  ARG A  52       2.442  12.038  26.830  1.00 36.48      A    C  
ATOM    395  NH1 ARG A  52       3.250  11.262  26.109  1.00 34.63      A    N1+
ATOM    396  NH2 ARG A  52       1.501  11.471  27.586  1.00 34.18      A    N  
ATOM    397  N   ILE A  53      -0.867  15.219  22.805  1.00 29.00      A    N  
ATOM    398  CA  ILE A  53      -2.150  15.795  23.180  1.00 29.86      A    C  
ATOM    399  C   ILE A  53      -2.363  15.153  24.547  1.00 28.79      A    C  
ATOM    400  O   ILE A  53      -2.341  13.939  24.674  1.00 26.91      A    O  
ATOM    401  CB  ILE A  53      -3.262  15.474  22.163  1.00 30.20      A    C  
ATOM    402  CG1 ILE A  53      -3.101  16.361  20.924  1.00 32.06      A    C  
ATOM    403  CG2 ILE A  53      -4.625  15.743  22.758  1.00 32.27      A    C  
ATOM    404  CD1 ILE A  53      -3.924  15.942  19.716  1.00 32.03      A    C  
ATOM    405  N   GLN A  54      -2.516  15.958  25.581  1.00 29.18      A    N  
ATOM    406  CA  GLN A  54      -2.564  15.409  26.923  1.00 28.26      A    C  
ATOM    407  C   GLN A  54      -3.507  16.198  27.807  1.00 28.39      A    C  
ATOM    408  O   GLN A  54      -3.900  17.306  27.455  1.00 27.97      A    O  
ATOM    409  CB  GLN A  54      -1.163  15.438  27.514  1.00 29.35      A    C  
ATOM    410  CG  GLN A  54      -0.676  16.822  27.894  1.00 28.28      A    C  
ATOM    411  CD  GLN A  54       0.769  16.841  28.349  1.00 29.46      A    C  
ATOM    412  NE2 GLN A  54       1.262  18.035  28.635  1.00 28.86      A    N  
ATOM    413  OE1 GLN A  54       1.438  15.795  28.456  1.00 30.74      A    O  
ATOM    414  N   PRO A  55      -3.850  15.643  28.982  1.00 29.35      A    N  
ATOM    415  CA  PRO A  55      -4.761  16.342  29.876  1.00 29.52      A    C  
ATOM    416  C   PRO A  55      -4.275  17.752  30.203  1.00 28.80      A    C  
ATOM    417  O   PRO A  55      -3.112  17.938  30.499  1.00 31.30      A    O  
ATOM    418  CB  PRO A  55      -4.750  15.470  31.139  1.00 29.41      A    C  
ATOM    419  CG  PRO A  55      -4.397  14.123  30.644  1.00 31.65      A    C  
ATOM    420  CD  PRO A  55      -3.383  14.382  29.575  1.00 30.90      A    C  
ATOM    421  N   PHE A  56      -5.166  18.724  30.126  1.00 27.55      A    N  
ATOM    422  CA  PHE A  56      -4.857  20.079  30.517  1.00 27.95      A    C  
ATOM    423  C   PHE A  56      -4.178  19.986  31.869  1.00 28.53      A    C  
ATOM    424  O   PHE A  56      -4.753  19.474  32.824  1.00 29.90      A    O  
ATOM    425  CB  PHE A  56      -6.146  20.905  30.611  1.00 27.09      A    C  
ATOM    426  CG  PHE A  56      -5.923  22.373  30.799  1.00 26.60      A    C  
ATOM    427  CD1 PHE A  56      -5.808  22.917  32.070  1.00 27.83      A    C  
ATOM    428  CD2 PHE A  56      -5.841  23.221  29.703  1.00 26.75      A    C  
ATOM    429  CE1 PHE A  56      -5.617  24.281  32.240  1.00 27.69      A    C  
ATOM    430  CE2 PHE A  56      -5.656  24.586  29.873  1.00 27.49      A    C  
ATOM    431  CZ  PHE A  56      -5.543  25.118  31.138  1.00 25.18      A    C  
ATOM    432  N   GLN A  57      -2.941  20.464  31.936  1.00 32.64      A    N  
ATOM    433  CA  GLN A  57      -2.173  20.420  33.174  1.00 33.73      A    C  
ATOM    434  C   GLN A  57      -1.223  21.602  33.263  1.00 35.49      A    C  
ATOM    435  O   GLN A  57      -0.940  22.275  32.255  1.00 32.84      A    O  
ATOM    436  CB  GLN A  57      -1.373  19.118  33.238  1.00 33.49      A    C  
ATOM    437  CG  GLN A  57      -0.492  18.882  32.022  1.00 33.25      A    C  
ATOM    438  CD  GLN A  57       0.150  17.513  32.039  1.00 34.09      A    C  
ATOM    439  NE2 GLN A  57      -0.406  16.594  31.271  1.00 32.10      A    N  
ATOM    440  OE1 GLN A  57       1.145  17.288  32.730  1.00 39.09      A    O  
ATOM    441  N   ASN A  58      -0.725  21.824  34.478  1.00 35.41      A    N  
ATOM    442  CA  ASN A  58       0.246  22.880  34.766  1.00 34.99      A    C  
ATOM    443  C   ASN A  58       1.568  22.662  34.079  1.00 32.26      A    C  
ATOM    444  O   ASN A  58       1.945  21.524  33.796  1.00 33.27      A    O  
ATOM    445  CB  ASN A  58       0.542  22.953  36.265  1.00 36.08      A    C  
ATOM    446  CG  ASN A  58      -0.624  23.475  37.066  1.00 38.61      A    C  
ATOM    447  ND2 ASN A  58      -0.722  23.025  38.313  1.00 41.94      A    N  
ATOM    448  OD1 ASN A  58      -1.431  24.266  36.577  1.00 36.29      A    O  
ATOM    449  N   LEU A  59       2.276  23.764  33.831  1.00 29.99      A    N  
ATOM    450  CA  LEU A  59       3.637  23.697  33.301  1.00 30.74      A    C  
ATOM    451  C   LEU A  59       4.625  23.688  34.465  1.00 28.54      A    C  
ATOM    452  O   LEU A  59       4.397  24.286  35.520  1.00 27.42      A    O  
ATOM    453  CB  LEU A  59       3.933  24.880  32.374  1.00 29.86      A    C  
ATOM    454  CG  LEU A  59       2.922  25.089  31.257  1.00 29.19      A    C  
ATOM    455  CD1 LEU A  59       3.139  26.412  30.555  1.00 30.51      A    C  
ATOM    456  CD2 LEU A  59       3.033  23.948  30.279  1.00 31.86      A    C  
ATOM    457  N   THR A  60       5.724  22.993  34.256  1.00 32.74      A    N  
ATOM    458  CA  THR A  60       6.777  22.877  35.239  1.00 35.58      A    C  
ATOM    459  C   THR A  60       7.976  23.557  34.590  1.00 34.28      A    C  
ATOM    460  O   THR A  60       8.497  23.074  33.582  1.00 30.65      A    O  
ATOM    461  CB  THR A  60       7.037  21.396  35.595  1.00 38.89      A    C  
ATOM    462  CG2 THR A  60       8.364  21.229  36.319  1.00 40.91      A    C  
ATOM    463  OG1 THR A  60       5.979  20.931  36.447  1.00 39.12      A    O  
ATOM    464  N   LEU A  61       8.381  24.689  35.165  1.00 32.70      A    N  
ATOM    465  CA  LEU A  61       9.432  25.517  34.596  1.00 31.13      A    C  
ATOM    466  C   LEU A  61      10.548  25.850  35.582  1.00 29.92      A    C  
ATOM    467  O   LEU A  61      10.284  26.170  36.741  1.00 27.87      A    O  
ATOM    468  CB  LEU A  61       8.819  26.834  34.128  1.00 30.19      A    C  
ATOM    469  CG  LEU A  61       7.850  26.822  32.953  1.00 28.53      A    C  
ATOM    470  CD1 LEU A  61       7.380  28.241  32.692  1.00 28.44      A    C  
ATOM    471  CD2 LEU A  61       8.504  26.256  31.713  1.00 28.89      A    C  
ATOM    472  N   HIS A  62      11.783  25.789  35.090  1.00 27.08      A    N  
ATOM    473  CA  HIS A  62      12.976  26.208  35.821  1.00 27.43      A    C  
ATOM    474  C   HIS A  62      12.861  27.706  36.123  1.00 27.03      A    C  
ATOM    475  O   HIS A  62      12.492  28.468  35.236  1.00 29.49      A    O  
ATOM    476  CB  HIS A  62      14.191  25.975  34.928  1.00 29.17      A    C  
ATOM    477  CG  HIS A  62      15.509  26.000  35.645  1.00 33.90      A    C  
ATOM    478  CD2 HIS A  62      16.370  25.002  35.960  1.00 33.44      A    C  
ATOM    479  ND1 HIS A  62      16.118  27.166  36.049  1.00 33.16      A    N  
ATOM    480  CE1 HIS A  62      17.284  26.890  36.604  1.00 34.10      A    C  
ATOM    481  NE2 HIS A  62      17.459  25.582  36.568  1.00 36.86      A    N  
ATOM    482  N   PRO A  63      13.206  28.142  37.344  1.00 24.57      A    N  
ATOM    483  CA  PRO A  63      13.099  29.549  37.759  1.00 23.03      A    C  
ATOM    484  C   PRO A  63      13.906  30.518  36.934  1.00 19.84      A    C  
ATOM    485  O   PRO A  63      13.656  31.695  36.959  1.00 18.57      A    O  
ATOM    486  CB  PRO A  63      13.683  29.547  39.180  1.00 24.07      A    C  
ATOM    487  CG  PRO A  63      13.553  28.152  39.634  1.00 25.04      A    C  
ATOM    488  CD  PRO A  63      13.809  27.327  38.409  1.00 26.18      A    C  
ATOM    489  N   ALA A  64      14.900  30.015  36.239  1.00 21.91      A    N  
ATOM    490  CA  ALA A  64      15.712  30.813  35.349  1.00 23.46      A    C  
ATOM    491  C   ALA A  64      15.193  30.829  33.903  1.00 23.31      A    C  
ATOM    492  O   ALA A  64      15.823  31.469  33.052  1.00 26.20      A    O  
ATOM    493  CB  ALA A  64      17.148  30.310  35.380  1.00 22.55      A    C  
ATOM    494  N   SER A  65      14.090  30.126  33.615  1.00 21.92      A    N  
ATOM    495  CA  SER A  65      13.534  30.051  32.239  1.00 21.95      A    C  
ATOM    496  C   SER A  65      13.515  31.402  31.522  1.00 21.40      A    C  
ATOM    497  O   SER A  65      12.905  32.367  32.001  1.00 20.32      A    O  
ATOM    498  CB  SER A  65      12.099  29.503  32.273  1.00 23.46      A    C  
ATOM    499  OG  SER A  65      11.538  29.431  30.971  1.00 24.33      A    O  
ATOM    500  N   SER A  66      14.151  31.478  30.358  1.00 24.42      A    N  
ATOM    501  CA  SER A  66      14.196  32.756  29.592  1.00 26.34      A    C  
ATOM    502  C   SER A  66      12.804  33.313  29.221  1.00 29.14      A    C  
ATOM    503  O   SER A  66      12.664  34.496  28.877  1.00 29.40      A    O  
ATOM    504  CB  SER A  66      15.120  32.672  28.371  1.00 23.59      A    C  
ATOM    505  OG  SER A  66      14.991  31.458  27.642  1.00 23.42      A    O  
ATOM    506  N   SER A  67      11.782  32.463  29.344  1.00 28.78      A    N  
ATOM    507  CA  SER A  67      10.403  32.850  29.065  1.00 28.91      A    C  
ATOM    508  C   SER A  67       9.900  33.844  30.089  1.00 26.86      A    C  
ATOM    509  O   SER A  67       9.045  34.679  29.792  1.00 23.57      A    O  
ATOM    510  CB  SER A  67       9.496  31.615  29.112  1.00 30.13      A    C  
ATOM    511  OG  SER A  67       9.450  31.055  30.416  1.00 27.65      A    O  
ATOM    512  N   LEU A  68      10.450  33.734  31.299  1.00 26.56      A    N  
ATOM    513  CA  LEU A  68      10.027  34.521  32.449  1.00 24.18      A    C  
ATOM    514  C   LEU A  68      10.875  35.735  32.781  1.00 23.17      A    C  
ATOM    515  O   LEU A  68      10.402  36.655  33.434  1.00 23.76      A    O  
ATOM    516  CB  LEU A  68       9.999  33.597  33.639  1.00 25.07      A    C  
ATOM    517  CG  LEU A  68       8.921  32.532  33.489  1.00 24.71      A    C  
ATOM    518  CD1 LEU A  68       9.031  31.529  34.619  1.00 24.71      A    C  
ATOM    519  CD2 LEU A  68       7.552  33.211  33.493  1.00 26.78      A    C  
ATOM    520  N   HIS A  69      12.124  35.721  32.344  1.00 23.57      A    N  
ATOM    521  CA  HIS A  69      13.057  36.815  32.579  1.00 24.00      A    C  
ATOM    522  C   HIS A  69      13.214  37.712  31.358  1.00 23.52      A    C  
ATOM    523  O   HIS A  69      13.261  38.917  31.508  1.00 27.77      A    O  
ATOM    524  CB  HIS A  69      14.422  36.255  32.988  1.00 22.67      A    C  
ATOM    525  CG  HIS A  69      14.365  35.390  34.215  1.00 24.00      A    C  
ATOM    526  CD2 HIS A  69      14.054  34.081  34.367  1.00 26.67      A    C  
ATOM    527  ND1 HIS A  69      14.602  35.872  35.485  1.00 25.74      A    N  
ATOM    528  CE1 HIS A  69      14.464  34.892  36.360  1.00 25.56      A    C  
ATOM    529  NE2 HIS A  69      14.135  33.794  35.708  1.00 25.02      A    N  
ATOM    530  N   TYR A  70      13.286  37.147  30.154  1.00 21.52      A    N  
ATOM    531  CA  TYR A  70      13.508  37.974  28.974  1.00 20.85      A    C  
ATOM    532  C   TYR A  70      12.407  37.916  27.913  1.00 19.54      A    C  
ATOM    533  O   TYR A  70      12.651  38.193  26.734  1.00 18.09      A    O  
ATOM    534  CB  TYR A  70      14.885  37.681  28.389  1.00 20.67      A    C  
ATOM    535  CG  TYR A  70      15.966  37.703  29.447  1.00 21.23      A    C  
ATOM    536  CD1 TYR A  70      16.135  38.815  30.271  1.00 21.08      A    C  
ATOM    537  CD2 TYR A  70      16.813  36.610  29.643  1.00 21.86      A    C  
ATOM    538  CE1 TYR A  70      17.117  38.837  31.262  1.00 21.70      A    C  
ATOM    539  CE2 TYR A  70      17.795  36.630  30.630  1.00 23.35      A    C  
ATOM    540  CZ  TYR A  70      17.939  37.752  31.431  1.00 21.85      A    C  
ATOM    541  OH  TYR A  70      18.910  37.794  32.390  1.00 24.73      A    O  
ATOM    542  N   SER A  71      11.206  37.555  28.353  1.00 18.43      A    N  
ATOM    543  CA  SER A  71      10.006  37.609  27.545  1.00 17.54      A    C  
ATOM    544  C   SER A  71      10.203  36.893  26.217  1.00 19.45      A    C  
ATOM    545  O   SER A  71       9.780  37.368  25.142  1.00 19.59      A    O  
ATOM    546  CB  SER A  71       9.639  39.066  27.329  1.00 17.51      A    C  
ATOM    547  OG  SER A  71       8.267  39.222  27.028  1.00 18.05      A    O  
ATOM    548  N   LEU A  72      10.875  35.755  26.284  1.00 18.58      A    N  
ATOM    549  CA  LEU A  72      11.031  34.912  25.116  1.00 18.24      A    C  
ATOM    550  C   LEU A  72       9.730  34.142  24.972  1.00 18.05      A    C  
ATOM    551  O   LEU A  72       9.658  32.929  25.187  1.00 17.21      A    O  
ATOM    552  CB  LEU A  72      12.245  33.998  25.255  1.00 17.56      A    C  
ATOM    553  CG  LEU A  72      13.521  34.722  24.807  1.00 18.19      A    C  
ATOM    554  CD1 LEU A  72      14.725  33.961  25.304  1.00 18.34      A    C  
ATOM    555  CD2 LEU A  72      13.601  34.876  23.268  1.00 19.30      A    C  
ATOM    556  N   GLN A  73       8.693  34.894  24.609  1.00 17.75      A    N  
ATOM    557  CA  GLN A  73       7.376  34.348  24.416  1.00 17.59      A    C  
ATOM    558  C   GLN A  73       6.612  34.975  23.237  1.00 18.00      A    C  
ATOM    559  O   GLN A  73       6.794  36.141  22.891  1.00 17.65      A    O  
ATOM    560  CB  GLN A  73       6.576  34.549  25.668  1.00 16.08      A    C  
ATOM    561  CG  GLN A  73       6.409  35.998  26.020  1.00 15.25      A    C  
ATOM    562  CD  GLN A  73       5.817  36.128  27.372  1.00 13.74      A    C  
ATOM    563  NE2 GLN A  73       6.515  35.621  28.345  1.00 13.61      A    N  
ATOM    564  OE1 GLN A  73       4.730  36.655  27.544  1.00 14.77      A    O  
ATOM    565  N   LEU A  74       5.752  34.167  22.642  1.00 17.40      A    N  
ATOM    566  CA  LEU A  74       4.845  34.647  21.630  1.00 18.28      A    C  
ATOM    567  C   LEU A  74       3.583  33.795  21.667  1.00 18.70      A    C  
ATOM    568  O   LEU A  74       3.586  32.651  22.144  1.00 18.09      A    O  
ATOM    569  CB  LEU A  74       5.514  34.581  20.252  1.00 17.87      A    C  
ATOM    570  CG  LEU A  74       5.924  33.171  19.816  1.00 17.45      A    C  
ATOM    571  CD1 LEU A  74       4.906  32.550  18.891  1.00 17.18      A    C  
ATOM    572  CD2 LEU A  74       7.288  33.198  19.138  1.00 18.56      A    C  
ATOM    573  N   PHE A  75       2.503  34.359  21.151  1.00 19.43      A    N  
ATOM    574  CA  PHE A  75       1.267  33.638  21.085  1.00 18.11      A    C  
ATOM    575  C   PHE A  75       0.546  33.829  19.769  1.00 18.53      A    C  
ATOM    576  O   PHE A  75       0.934  34.613  18.924  1.00 18.96      A    O  
ATOM    577  CB  PHE A  75       0.375  34.015  22.226  1.00 16.95      A    C  
ATOM    578  CG  PHE A  75      -0.108  35.428  22.198  1.00 18.03      A    C  
ATOM    579  CD1 PHE A  75       0.736  36.486  22.545  1.00 17.65      A    C  
ATOM    580  CD2 PHE A  75      -1.432  35.704  21.924  1.00 17.61      A    C  
ATOM    581  CE1 PHE A  75       0.273  37.789  22.568  1.00 16.77      A    C  
ATOM    582  CE2 PHE A  75      -1.900  37.008  21.948  1.00 17.26      A    C  
ATOM    583  CZ  PHE A  75      -1.046  38.049  22.276  1.00 16.92      A    C  
ATOM    584  N   GLU A  76      -0.478  33.024  19.596  1.00 17.71      A    N  
ATOM    585  CA  GLU A  76      -1.375  33.173  18.496  1.00 17.50      A    C  
ATOM    586  C   GLU A  76      -2.779  33.112  19.037  1.00 16.89      A    C  
ATOM    587  O   GLU A  76      -3.002  32.780  20.201  1.00 16.22      A    O  
ATOM    588  CB  GLU A  76      -1.128  32.085  17.454  1.00 17.97      A    C  
ATOM    589  CG  GLU A  76      -0.278  32.570  16.315  1.00 17.49      A    C  
ATOM    590  CD  GLU A  76      -0.849  33.825  15.751  1.00 16.63      A    C  
ATOM    591  OE1 GLU A  76      -2.087  33.990  15.818  1.00 16.64      A    O  
ATOM    592  OE2 GLU A  76      -0.065  34.650  15.289  1.00 16.01      A    O1-
ATOM    593  N   GLY A  77      -3.719  33.455  18.190  1.00 19.16      A    N  
ATOM    594  CA  GLY A  77      -5.113  33.504  18.590  1.00 22.55      A    C  
ATOM    595  C   GLY A  77      -6.002  33.298  17.396  1.00 24.38      A    C  
ATOM    596  O   GLY A  77      -5.931  34.079  16.437  1.00 24.30      A    O  
ATOM    597  N   MET A  78      -6.833  32.252  17.453  1.00 26.46      A    N  
ATOM    598  CA  MET A  78      -7.769  31.956  16.366  1.00 28.37      A    C  
ATOM    599  C   MET A  78      -8.989  31.173  16.829  1.00 28.11      A    C  
ATOM    600  O   MET A  78      -8.945  30.481  17.837  1.00 29.72      A    O  
ATOM    601  CB  MET A  78      -7.053  31.190  15.263  1.00 30.23      A    C  
ATOM    602  CG  MET A  78      -6.514  29.837  15.689  1.00 32.78      A    C  
ATOM    603  SD  MET A  78      -5.507  29.178  14.357  1.00 36.77      A    S  
ATOM    604  CE  MET A  78      -5.117  27.578  15.063  1.00 44.94      A    C  
ATOM    605  N   LYS A  79     -10.066  31.272  16.063  1.00 27.44      A    N  
ATOM    606  CA  LYS A  79     -11.330  30.628  16.406  1.00 26.62      A    C  
ATOM    607  C   LYS A  79     -11.728  29.446  15.517  1.00 27.39      A    C  
ATOM    608  O   LYS A  79     -11.454  29.413  14.305  1.00 25.45      A    O  
ATOM    609  CB  LYS A  79     -12.451  31.659  16.405  1.00 25.76      A    C  
ATOM    610  CG  LYS A  79     -12.473  32.461  17.694  1.00 27.79      A    C  
ATOM    611  CD  LYS A  79     -13.466  33.611  17.671  1.00 27.87      A    C  
ATOM    612  CE  LYS A  79     -13.579  34.258  19.042  1.00 28.10      A    C  
ATOM    613  NZ  LYS A  79     -14.484  35.445  19.018  1.00 29.91      A    N1+
ATOM    614  N   ALA A  80     -12.352  28.460  16.161  1.00 27.15      A    N  
ATOM    615  CA  ALA A  80     -12.958  27.340  15.465  1.00 28.66      A    C  
ATOM    616  C   ALA A  80     -14.446  27.548  15.622  1.00 29.09      A    C  
ATOM    617  O   ALA A  80     -14.916  27.919  16.715  1.00 25.32      A    O  
ATOM    618  CB  ALA A  80     -12.536  26.016  16.077  1.00 30.86      A    C  
ATOM    619  N   PHE A  81     -15.178  27.346  14.527  1.00 28.32      A    N  
ATOM    620  CA  PHE A  81     -16.619  27.528  14.522  1.00 29.15      A    C  
ATOM    621  C   PHE A  81     -17.314  26.220  14.183  1.00 31.34      A    C  
ATOM    622  O   PHE A  81     -16.888  25.516  13.252  1.00 27.53      A    O  
ATOM    623  CB  PHE A  81     -17.008  28.556  13.479  1.00 28.12      A    C  
ATOM    624  CG  PHE A  81     -16.401  29.902  13.692  1.00 27.76      A    C  
ATOM    625  CD1 PHE A  81     -17.054  30.852  14.465  1.00 27.34      A    C  
ATOM    626  CD2 PHE A  81     -15.174  30.230  13.102  1.00 26.79      A    C  
ATOM    627  CE1 PHE A  81     -16.497  32.108  14.652  1.00 27.34      A    C  
ATOM    628  CE2 PHE A  81     -14.617  31.487  13.273  1.00 25.20      A    C  
ATOM    629  CZ  PHE A  81     -15.274  32.425  14.056  1.00 26.77      A    C  
ATOM    630  N   LYS A  82     -18.376  25.906  14.935  1.00 31.08      A    N  
ATOM    631  CA  LYS A  82     -19.198  24.730  14.658  1.00 35.69      A    C  
ATOM    632  C   LYS A  82     -20.472  25.141  13.920  1.00 37.01      A    C  
ATOM    633  O   LYS A  82     -21.231  25.975  14.410  1.00 35.77      A    O  
ATOM    634  CB  LYS A  82     -19.552  24.002  15.943  1.00 39.19      A    C  
ATOM    635  CG  LYS A  82     -20.346  22.719  15.744  1.00 42.16      A    C  
ATOM    636  CD  LYS A  82     -20.977  22.277  17.055  1.00 46.29      A    C  
ATOM    637  CE  LYS A  82     -20.219  21.193  17.799  1.00 51.47      A    C  
ATOM    638  NZ  LYS A  82     -20.638  19.835  17.344  1.00 56.75      A    N1+
ATOM    639  N   GLY A  83     -20.702  24.558  12.741  1.00 40.04      A    N  
ATOM    640  CA  GLY A  83     -21.904  24.861  11.939  1.00 44.53      A    C  
ATOM    641  C   GLY A  83     -23.175  24.152  12.403  1.00 49.32      A    C  
ATOM    642  O   GLY A  83     -23.187  23.496  13.445  1.00 41.94      A    O  
ATOM    643  N   LYS A  84     -24.243  24.279  11.610  1.00 60.71      A    N  
ATOM    644  CA  LYS A  84     -25.559  23.670  11.922  1.00 62.86      A    C  
ATOM    645  C   LYS A  84     -25.449  22.149  12.027  1.00 61.13      A    C  
ATOM    646  O   LYS A  84     -26.028  21.523  12.923  1.00 59.35      A    O  
ATOM    647  CB  LYS A  84     -26.584  23.961  10.819  1.00 68.79      A    C  
ATOM    648  CG  LYS A  84     -26.666  25.401  10.327  1.00 76.77      A    C  
ATOM    649  CD  LYS A  84     -27.180  25.432   8.890  1.00 82.03      A    C  
ATOM    650  CE  LYS A  84     -27.103  26.821   8.270  1.00 82.14      A    C  
ATOM    651  NZ  LYS A  84     -28.160  27.752   8.764  1.00 82.22      A    N1+
ATOM    652  N   ASP A  85     -24.694  21.568  11.098  1.00 55.31      A    N  
ATOM    653  CA  ASP A  85     -24.531  20.121  11.013  1.00 54.41      A    C  
ATOM    654  C   ASP A  85     -23.473  19.555  11.955  1.00 55.53      A    C  
ATOM    655  O   ASP A  85     -23.080  18.396  11.808  1.00 58.83      A    O  
ATOM    656  CB  ASP A  85     -24.153  19.742   9.585  1.00 54.98      A    C  
ATOM    657  CG  ASP A  85     -22.824  20.289   9.190  1.00 55.02      A    C  
ATOM    658  OD1 ASP A  85     -22.099  20.748  10.093  1.00 60.36      A    O  
ATOM    659  OD2 ASP A  85     -22.506  20.282   7.988  1.00 55.36      A    O1-
ATOM    660  N   GLN A  86     -22.977  20.377  12.879  1.00 49.03      A    N  
ATOM    661  CA  GLN A  86     -21.992  19.950  13.883  1.00 49.72      A    C  
ATOM    662  C   GLN A  86     -20.565  19.763  13.358  1.00 41.77      A    C  
ATOM    663  O   GLN A  86     -19.710  19.218  14.058  1.00 39.48      A    O  
ATOM    664  CB  GLN A  86     -22.468  18.687  14.638  1.00 55.06      A    C  
ATOM    665  CG  GLN A  86     -23.870  18.826  15.227  1.00 58.39      A    C  
ATOM    666  CD  GLN A  86     -24.049  20.116  16.004  1.00 55.39      A    C  
ATOM    667  NE2 GLN A  86     -24.820  21.041  15.447  1.00 57.73      A    N  
ATOM    668  OE1 GLN A  86     -23.501  20.276  17.098  1.00 60.95      A    O  
ATOM    669  N   GLN A  87     -20.313  20.239  12.147  1.00 37.39      A    N  
ATOM    670  CA  GLN A  87     -18.987  20.207  11.577  1.00 39.75      A    C  
ATOM    671  C   GLN A  87     -18.236  21.432  12.148  1.00 38.42      A    C  
ATOM    672  O   GLN A  87     -18.787  22.533  12.250  1.00 32.20      A    O  
ATOM    673  CB  GLN A  87     -19.080  20.230  10.043  1.00 40.44      A    C  
ATOM    674  CG  GLN A  87     -17.758  20.335   9.300  1.00 48.16      A    C  
ATOM    675  CD  GLN A  87     -16.842  19.126   9.473  1.00 53.22      A    C  
ATOM    676  NE2 GLN A  87     -15.587  19.391   9.838  1.00 49.10      A    N  
ATOM    677  OE1 GLN A  87     -17.244  17.974   9.253  1.00 58.87      A    O  
ATOM    678  N   VAL A  88     -16.988  21.226  12.555  1.00 36.42      A    N  
ATOM    679  CA  VAL A  88     -16.182  22.299  13.135  1.00 34.22      A    C  
ATOM    680  C   VAL A  88     -15.131  22.781  12.150  1.00 30.80      A    C  
ATOM    681  O   VAL A  88     -14.484  21.970  11.477  1.00 31.60      A    O  
ATOM    682  CB  VAL A  88     -15.495  21.852  14.441  1.00 32.70      A    C  
ATOM    683  CG1 VAL A  88     -14.612  22.976  14.985  1.00 31.36      A    C  
ATOM    684  CG2 VAL A  88     -16.546  21.451  15.467  1.00 31.86      A    C  
ATOM    685  N   ARG A  89     -14.928  24.096  12.092  1.00 29.06      A    N  
ATOM    686  CA  ARG A  89     -14.000  24.654  11.123  1.00 29.19      A    C  
ATOM    687  C   ARG A  89     -13.132  25.769  11.684  1.00 26.81      A    C  
ATOM    688  O   ARG A  89     -13.595  26.612  12.431  1.00 25.51      A    O  
ATOM    689  CB  ARG A  89     -14.786  25.199   9.925  1.00 29.90      A    C  
ATOM    690  CG  ARG A  89     -15.717  24.210   9.254  1.00 34.09      A    C  
ATOM    691  CD  ARG A  89     -16.408  24.854   8.049  1.00 38.89      A    C  
ATOM    692  NE  ARG A  89     -17.219  23.913   7.281  1.00 34.17      A    N  
ATOM    693  CZ  ARG A  89     -18.428  23.484   7.642  1.00 34.62      A    C  
ATOM    694  NH1 ARG A  89     -19.001  23.876   8.777  1.00 35.36      A    N1+
ATOM    695  NH2 ARG A  89     -19.063  22.625   6.869  1.00 35.20      A    N  
ATOM    696  N   LEU A  90     -11.876  25.796  11.261  1.00 29.24      A    N  
ATOM    697  CA  LEU A  90     -10.949  26.853  11.654  1.00 30.48      A    C  
ATOM    698  C   LEU A  90     -10.968  27.969  10.621  1.00 30.14      A    C  
ATOM    699  O   LEU A  90     -11.035  27.697   9.435  1.00 30.55      A    O  
ATOM    700  CB  LEU A  90      -9.533  26.295  11.778  1.00 29.88      A    C  
ATOM    701  CG  LEU A  90      -9.232  25.597  13.102  1.00 30.46      A    C  
ATOM    702  CD1 LEU A  90      -7.953  24.769  13.005  1.00 32.58      A    C  
ATOM    703  CD2 LEU A  90      -9.133  26.608  14.234  1.00 29.86      A    C  
ATOM    704  N   PHE A  91     -10.905  29.221  11.060  1.00 29.13      A    N  
ATOM    705  CA  PHE A  91     -10.869  30.336  10.111  1.00 28.89      A    C  
ATOM    706  C   PHE A  91      -9.436  30.715   9.711  1.00 27.90      A    C  
ATOM    707  O   PHE A  91      -8.660  31.174  10.544  1.00 27.96      A    O  
ATOM    708  CB  PHE A  91     -11.585  31.542  10.692  1.00 27.87      A    C  
ATOM    709  CG  PHE A  91     -11.584  32.741   9.793  1.00 28.52      A    C  
ATOM    710  CD1 PHE A  91     -12.466  32.814   8.713  1.00 29.80      A    C  
ATOM    711  CD2 PHE A  91     -10.738  33.824  10.043  1.00 27.08      A    C  
ATOM    712  CE1 PHE A  91     -12.484  33.923   7.884  1.00 27.49      A    C  
ATOM    713  CE2 PHE A  91     -10.764  34.939   9.227  1.00 24.71      A    C  
ATOM    714  CZ  PHE A  91     -11.640  34.983   8.146  1.00 28.13      A    C  
ATOM    715  N   ARG A  92      -9.106  30.485   8.435  1.00 26.11      A    N  
ATOM    716  CA  ARG A  92      -7.823  30.872   7.814  1.00 25.49      A    C  
ATOM    717  C   ARG A  92      -6.607  30.613   8.702  1.00 25.89      A    C  
ATOM    718  O   ARG A  92      -5.715  31.462   8.805  1.00 24.09      A    O  
ATOM    719  CB  ARG A  92      -7.866  32.343   7.385  1.00 23.49      A    C  
ATOM    720  CG  ARG A  92      -9.135  32.712   6.624  1.00 24.84      A    C  
ATOM    721  CD  ARG A  92      -9.034  34.074   5.964  1.00 24.37      A    C  
ATOM    722  NE  ARG A  92      -8.062  34.068   4.883  1.00 25.18      A    N  
ATOM    723  CZ  ARG A  92      -7.614  35.154   4.263  1.00 25.77      A    C  
ATOM    724  NH1 ARG A  92      -8.041  36.366   4.601  1.00 24.92      A    N1+
ATOM    725  NH2 ARG A  92      -6.731  35.030   3.285  1.00 26.81      A    N  
ATOM    726  N   PRO A  93      -6.545  29.414   9.304  1.00 26.40      A    N  
ATOM    727  CA  PRO A  93      -5.519  29.095  10.299  1.00 25.62      A    C  
ATOM    728  C   PRO A  93      -4.097  29.199   9.759  1.00 26.16      A    C  
ATOM    729  O   PRO A  93      -3.181  29.501  10.529  1.00 26.30      A    O  
ATOM    730  CB  PRO A  93      -5.853  27.661  10.688  1.00 26.62      A    C  
ATOM    731  CG  PRO A  93      -6.464  27.089   9.442  1.00 28.05      A    C  
ATOM    732  CD  PRO A  93      -7.272  28.210   8.862  1.00 27.35      A    C  
ATOM    733  N   TRP A  94      -3.926  28.973   8.450  1.00 24.59      A    N  
ATOM    734  CA  TRP A  94      -2.617  29.048   7.784  1.00 24.52      A    C  
ATOM    735  C   TRP A  94      -1.939  30.402   8.054  1.00 23.82      A    C  
ATOM    736  O   TRP A  94      -0.733  30.475   8.278  1.00 22.46      A    O  
ATOM    737  CB  TRP A  94      -2.745  28.838   6.237  1.00 25.28      A    C  
ATOM    738  CG  TRP A  94      -3.579  27.651   5.832  1.00 24.99      A    C  
ATOM    739  CD1 TRP A  94      -3.164  26.356   5.723  1.00 26.17      A    C  
ATOM    740  CD2 TRP A  94      -4.980  27.650   5.519  1.00 24.37      A    C  
ATOM    741  CE2 TRP A  94      -5.344  26.322   5.221  1.00 25.76      A    C  
ATOM    742  CE3 TRP A  94      -5.954  28.645   5.449  1.00 24.77      A    C  
ATOM    743  NE1 TRP A  94      -4.224  25.545   5.370  1.00 27.91      A    N  
ATOM    744  CZ2 TRP A  94      -6.644  25.965   4.871  1.00 26.49      A    C  
ATOM    745  CZ3 TRP A  94      -7.240  28.291   5.094  1.00 25.24      A    C  
ATOM    746  CH2 TRP A  94      -7.576  26.966   4.815  1.00 26.39      A    C  
ATOM    747  N   LEU A  95      -2.724  31.472   8.007  1.00 23.90      A    N  
ATOM    748  CA  LEU A  95      -2.212  32.812   8.237  1.00 24.43      A    C  
ATOM    749  C   LEU A  95      -1.782  32.995   9.696  1.00 24.87      A    C  
ATOM    750  O   LEU A  95      -0.781  33.666   9.965  1.00 25.71      A    O  
ATOM    751  CB  LEU A  95      -3.230  33.862   7.810  1.00 25.09      A    C  
ATOM    752  CG  LEU A  95      -3.605  33.794   6.317  1.00 28.90      A    C  
ATOM    753  CD1 LEU A  95      -4.635  34.869   6.034  1.00 31.49      A    C  
ATOM    754  CD2 LEU A  95      -2.418  33.974   5.374  1.00 27.85      A    C  
ATOM    755  N   ASN A  96      -2.515  32.392  10.628  1.00 25.86      A    N  
ATOM    756  CA  ASN A  96      -2.084  32.374  12.039  1.00 26.49      A    C  
ATOM    757  C   ASN A  96      -0.767  31.629  12.190  1.00 27.57      A    C  
ATOM    758  O   ASN A  96       0.080  32.028  12.999  1.00 27.88      A    O  
ATOM    759  CB  ASN A  96      -3.124  31.716  12.924  1.00 25.71      A    C  
ATOM    760  CG  ASN A  96      -4.365  32.550  13.055  1.00 27.41      A    C  
ATOM    761  ND2 ASN A  96      -4.273  33.633  13.827  1.00 26.65      A    N  
ATOM    762  OD1 ASN A  96      -5.393  32.245  12.444  1.00 29.19      A    O  
ATOM    763  N   MET A  97      -0.595  30.563  11.395  1.00 25.97      A    N  
ATOM    764  CA  MET A  97       0.621  29.777  11.448  1.00 24.84      A    C  
ATOM    765  C   MET A  97       1.778  30.551  10.825  1.00 24.96      A    C  
ATOM    766  O   MET A  97       2.895  30.512  11.351  1.00 23.97      A    O  
ATOM    767  CB  MET A  97       0.445  28.415  10.769  1.00 24.84      A    C  
ATOM    768  CG  MET A  97      -0.656  27.515  11.314  1.00 23.55      A    C  
ATOM    769  SD  MET A  97      -0.319  26.711  12.896  1.00 26.29      A    S  
ATOM    770  CE  MET A  97      -1.025  27.870  14.065  1.00 25.74      A    C  
ATOM    771  N   ASP A  98       1.526  31.252   9.714  1.00 27.04      A    N  
ATOM    772  CA  ASP A  98       2.560  32.091   9.085  1.00 26.65      A    C  
ATOM    773  C   ASP A  98       3.035  33.140  10.098  1.00 24.33      A    C  
ATOM    774  O   ASP A  98       4.217  33.395  10.252  1.00 24.03      A    O  
ATOM    775  CB  ASP A  98       2.043  32.811   7.829  1.00 27.45      A    C  
ATOM    776  CG  ASP A  98       1.700  31.860   6.678  1.00 30.51      A    C  
ATOM    777  OD1 ASP A  98       2.348  30.811   6.537  1.00 30.43      A    O  
ATOM    778  OD2 ASP A  98       0.793  32.189   5.878  1.00 32.00      A    O1-
ATOM    779  N   ARG A  99       2.085  33.722  10.802  1.00 24.40      A    N  
ATOM    780  CA  ARG A  99       2.362  34.783  11.767  1.00 25.88      A    C  
ATOM    781  C   ARG A  99       3.065  34.221  13.012  1.00 24.38      A    C  
ATOM    782  O   ARG A  99       3.921  34.874  13.581  1.00 25.82      A    O  
ATOM    783  CB  ARG A  99       1.044  35.513  12.125  1.00 23.28      A    C  
ATOM    784  CG  ARG A  99       1.237  36.824  12.837  1.00 21.73      A    C  
ATOM    785  CD  ARG A  99      -0.079  37.565  13.007  1.00 22.40      A    C  
ATOM    786  NE  ARG A  99      -0.989  36.929  13.956  1.00 20.97      A    N  
ATOM    787  CZ  ARG A  99      -2.268  37.249  14.083  1.00 21.02      A    C  
ATOM    788  NH1 ARG A  99      -2.789  38.220  13.342  1.00 19.62      A    N1+
ATOM    789  NH2 ARG A  99      -3.030  36.600  14.967  1.00 21.78      A    N  
ATOM    790  N   MET A 100       2.755  32.990  13.402  1.00 23.24      A    N  
ATOM    791  CA  MET A 100       3.479  32.387  14.518  1.00 24.03      A    C  
ATOM    792  C   MET A 100       4.962  32.101  14.181  1.00 25.28      A    C  
ATOM    793  O   MET A 100       5.868  32.258  15.010  1.00 22.70      A    O  
ATOM    794  CB  MET A 100       2.788  31.124  14.948  1.00 24.88      A    C  
ATOM    795  CG  MET A 100       3.134  30.715  16.353  1.00 25.89      A    C  
ATOM    796  SD  MET A 100       2.241  29.219  16.736  1.00 26.49      A    S  
ATOM    797  CE  MET A 100       2.885  28.889  18.379  1.00 27.58      A    C  
ATOM    798  N   LEU A 101       5.223  31.709  12.944  1.00 26.74      A    N  
ATOM    799  CA  LEU A 101       6.592  31.422  12.557  1.00 26.06      A    C  
ATOM    800  C   LEU A 101       7.424  32.708  12.461  1.00 24.18      A    C  
ATOM    801  O   LEU A 101       8.601  32.695  12.782  1.00 22.16      A    O  
ATOM    802  CB  LEU A 101       6.626  30.653  11.253  1.00 28.91      A    C  
ATOM    803  CG  LEU A 101       7.779  29.671  11.174  1.00 33.77      A    C  
ATOM    804  CD1 LEU A 101       7.513  28.511  12.127  1.00 33.28      A    C  
ATOM    805  CD2 LEU A 101       7.964  29.172   9.739  1.00 35.95      A    C  
ATOM    806  N   ARG A 102       6.816  33.812  12.023  1.00 23.25      A    N  
ATOM    807  CA  ARG A 102       7.500  35.104  12.032  1.00 24.09      A    C  
ATOM    808  C   ARG A 102       7.834  35.570  13.474  1.00 23.73      A    C  
ATOM    809  O   ARG A 102       8.975  35.979  13.735  1.00 27.19      A    O  
ATOM    810  CB  ARG A 102       6.703  36.155  11.258  1.00 27.79      A    C  
ATOM    811  CG  ARG A 102       6.632  35.865   9.737  1.00 31.98      A    C  
ATOM    812  CD  ARG A 102       6.003  37.015   8.954  1.00 35.98      A    C  
ATOM    813  NE  ARG A 102       4.869  37.602   9.676  1.00 41.35      A    N  
ATOM    814  CZ  ARG A 102       4.851  38.804  10.266  1.00 49.74      A    C  
ATOM    815  NH1 ARG A 102       5.903  39.626  10.194  1.00 55.35      A    N1+
ATOM    816  NH2 ARG A 102       3.754  39.211  10.921  1.00 45.57      A    N  
ATOM    817  N   SER A 103       6.878  35.485  14.401  1.00 20.10      A    N  
ATOM    818  CA  SER A 103       7.133  35.855  15.803  1.00 19.82      A    C  
ATOM    819  C   SER A 103       8.362  35.088  16.311  1.00 19.37      A    C  
ATOM    820  O   SER A 103       9.355  35.669  16.774  1.00 16.34      A    O  
ATOM    821  CB  SER A 103       5.917  35.523  16.706  1.00 19.26      A    C  
ATOM    822  OG  SER A 103       4.739  36.235  16.342  1.00 17.56      A    O  
ATOM    823  N   ALA A 104       8.287  33.770  16.172  1.00 19.65      A    N  
ATOM    824  CA  ALA A 104       9.342  32.879  16.585  1.00 19.12      A    C  
ATOM    825  C   ALA A 104      10.694  33.270  16.002  1.00 20.77      A    C  
ATOM    826  O   ALA A 104      11.703  33.254  16.728  1.00 19.19      A    O  
ATOM    827  CB  ALA A 104       8.999  31.464  16.180  1.00 20.67      A    C  
ATOM    828  N   MET A 105      10.730  33.608  14.707  1.00 21.62      A    N  
ATOM    829  CA  MET A 105      12.002  33.961  14.075  1.00 24.81      A    C  
ATOM    830  C   MET A 105      12.482  35.300  14.629  1.00 21.61      A    C  
ATOM    831  O   MET A 105      13.670  35.504  14.829  1.00 17.76      A    O  
ATOM    832  CB  MET A 105      11.906  33.971  12.529  1.00 28.76      A    C  
ATOM    833  CG  MET A 105      11.582  32.616  11.885  1.00 34.08      A    C  
ATOM    834  SD  MET A 105      12.738  31.249  12.217  1.00 42.24      A    S  
ATOM    835  CE  MET A 105      12.264  30.651  13.848  1.00 36.95      A    C  
ATOM    836  N   ARG A 106      11.552  36.210  14.881  1.00 21.26      A    N  
ATOM    837  CA  ARG A 106      11.928  37.468  15.494  1.00 23.19      A    C  
ATOM    838  C   ARG A 106      12.557  37.246  16.876  1.00 21.88      A    C  
ATOM    839  O   ARG A 106      13.454  37.977  17.247  1.00 21.14      A    O  
ATOM    840  CB  ARG A 106      10.732  38.416  15.626  1.00 22.60      A    C  
ATOM    841  CG  ARG A 106      11.074  39.822  16.090  1.00 20.55      A    C  
ATOM    842  CD  ARG A 106      12.144  40.439  15.202  1.00 20.50      A    C  
ATOM    843  NE  ARG A 106      12.636  41.729  15.681  1.00 20.73      A    N  
ATOM    844  CZ  ARG A 106      13.451  41.897  16.723  1.00 21.46      A    C  
ATOM    845  NH1 ARG A 106      13.855  40.866  17.458  1.00 22.08      A    N1+
ATOM    846  NH2 ARG A 106      13.839  43.118  17.059  1.00 22.70      A    N  
ATOM    847  N   LEU A 107      12.094  36.239  17.614  1.00 21.40      A    N  
ATOM    848  CA  LEU A 107      12.630  35.942  18.962  1.00 20.41      A    C  
ATOM    849  C   LEU A 107      13.666  34.811  18.975  1.00 19.10      A    C  
ATOM    850  O   LEU A 107      14.042  34.308  20.007  1.00 17.88      A    O  
ATOM    851  CB  LEU A 107      11.476  35.638  19.917  1.00 19.44      A    C  
ATOM    852  CG  LEU A 107      10.543  36.806  20.220  1.00 18.34      A    C  
ATOM    853  CD1 LEU A 107       9.649  36.455  21.394  1.00 18.62      A    C  
ATOM    854  CD2 LEU A 107      11.350  38.038  20.570  1.00 18.72      A    C  
ATOM    855  N   CYS A 108      14.166  34.446  17.813  1.00 20.51      A    N  
ATOM    856  CA  CYS A 108      15.127  33.364  17.703  1.00 23.49      A    C  
ATOM    857  C   CYS A 108      14.681  32.100  18.447  1.00 24.21      A    C  
ATOM    858  O   CYS A 108      15.516  31.362  18.985  1.00 22.51      A    O  
ATOM    859  CB  CYS A 108      16.508  33.785  18.216  1.00 25.45      A    C  
ATOM    860  SG  CYS A 108      17.159  35.348  17.612  1.00 30.00      A    S  
ATOM    861  N   LEU A 109      13.371  31.867  18.475  1.00 25.24      A    N  
ATOM    862  CA  LEU A 109      12.808  30.634  19.003  1.00 25.11      A    C  
ATOM    863  C   LEU A 109      12.837  29.648  17.825  1.00 26.73      A    C  
ATOM    864  O   LEU A 109      12.978  30.070  16.678  1.00 33.13      A    O  
ATOM    865  CB  LEU A 109      11.402  30.884  19.582  1.00 24.29      A    C  
ATOM    866  CG  LEU A 109      11.451  31.589  20.954  1.00 24.18      A    C  
ATOM    867  CD1 LEU A 109      10.090  31.889  21.562  1.00 22.55      A    C  
ATOM    868  CD2 LEU A 109      12.245  30.753  21.956  1.00 23.67      A    C  
ATOM    869  N   PRO A 110      12.757  28.337  18.093  1.00 26.36      A    N  
ATOM    870  CA  PRO A 110      12.906  27.342  17.017  1.00 23.63      A    C  
ATOM    871  C   PRO A 110      11.846  27.338  15.916  1.00 24.76      A    C  
ATOM    872  O   PRO A 110      10.668  27.383  16.189  1.00 25.30      A    O  
ATOM    873  CB  PRO A 110      12.883  26.003  17.763  1.00 24.13      A    C  
ATOM    874  CG  PRO A 110      12.236  26.300  19.087  1.00 25.23      A    C  
ATOM    875  CD  PRO A 110      12.651  27.702  19.422  1.00 26.05      A    C  
ATOM    876  N   SER A 111      12.287  27.273  14.669  1.00 26.03      A    N  
ATOM    877  CA  SER A 111      11.376  27.093  13.535  1.00 29.61      A    C  
ATOM    878  C   SER A 111      10.632  25.735  13.598  1.00 31.49      A    C  
ATOM    879  O   SER A 111      11.132  24.774  14.199  1.00 35.06      A    O  
ATOM    880  CB  SER A 111      12.174  27.184  12.243  1.00 28.74      A    C  
ATOM    881  OG  SER A 111      11.406  26.732  11.177  1.00 32.39      A    O  
ATOM    882  N   PHE A 112       9.450  25.672  12.979  1.00 29.29      A    N  
ATOM    883  CA  PHE A 112       8.614  24.464  12.929  1.00 29.80      A    C  
ATOM    884  C   PHE A 112       7.791  24.412  11.635  1.00 30.07      A    C  
ATOM    885  O   PHE A 112       7.660  25.422  10.944  1.00 28.57      A    O  
ATOM    886  CB  PHE A 112       7.692  24.379  14.155  1.00 30.49      A    C  
ATOM    887  CG  PHE A 112       6.759  25.549  14.305  1.00 30.24      A    C  
ATOM    888  CD1 PHE A 112       5.519  25.545  13.713  1.00 28.01      A    C  
ATOM    889  CD2 PHE A 112       7.125  26.642  15.052  1.00 30.68      A    C  
ATOM    890  CE1 PHE A 112       4.674  26.614  13.845  1.00 27.23      A    C  
ATOM    891  CE2 PHE A 112       6.280  27.723  15.187  1.00 27.95      A    C  
ATOM    892  CZ  PHE A 112       5.053  27.705  14.580  1.00 28.34      A    C  
ATOM    893  N   ASP A 113       7.250  23.234  11.294  1.00 34.26      A    N  
ATOM    894  CA  ASP A 113       6.426  23.092  10.070  1.00 33.83      A    C  
ATOM    895  C   ASP A 113       4.988  23.521  10.334  1.00 30.18      A    C  
ATOM    896  O   ASP A 113       4.271  22.900  11.108  1.00 26.60      A    O  
ATOM    897  CB  ASP A 113       6.461  21.669   9.468  1.00 36.92      A    C  
ATOM    898  CG  ASP A 113       5.677  21.565   8.129  1.00 38.78      A    C  
ATOM    899  OD1 ASP A 113       4.426  21.587   8.138  1.00 42.63      A    O  
ATOM    900  OD2 ASP A 113       6.306  21.448   7.061  1.00 42.00      A    O1-
ATOM    901  N   LYS A 114       4.571  24.572   9.644  1.00 32.57      A    N  
ATOM    902  CA  LYS A 114       3.228  25.143   9.807  1.00 34.65      A    C  
ATOM    903  C   LYS A 114       2.095  24.141   9.614  1.00 32.60      A    C  
ATOM    904  O   LYS A 114       1.134  24.107  10.383  1.00 29.65      A    O  
ATOM    905  CB  LYS A 114       3.067  26.325   8.851  1.00 37.11      A    C  
ATOM    906  CG  LYS A 114       3.973  27.480   9.253  1.00 40.66      A    C  
ATOM    907  CD  LYS A 114       3.841  28.698   8.354  1.00 45.06      A    C  
ATOM    908  CE  LYS A 114       4.660  28.601   7.074  1.00 43.30      A    C  
ATOM    909  NZ  LYS A 114       4.748  29.939   6.421  1.00 41.39      A    N1+
ATOM    910  N   LEU A 115       2.209  23.324   8.579  1.00 34.37      A    N  
ATOM    911  CA  LEU A 115       1.174  22.360   8.296  1.00 31.31      A    C  
ATOM    912  C   LEU A 115       1.139  21.242   9.343  1.00 29.31      A    C  
ATOM    913  O   LEU A 115       0.068  20.733   9.678  1.00 29.82      A    O  
ATOM    914  CB  LEU A 115       1.315  21.839   6.869  1.00 30.25      A    C  
ATOM    915  CG  LEU A 115       0.904  22.872   5.809  1.00 31.92      A    C  
ATOM    916  CD1 LEU A 115       1.205  22.383   4.391  1.00 32.79      A    C  
ATOM    917  CD2 LEU A 115      -0.575  23.227   5.922  1.00 31.44      A    C  
ATOM    918  N   GLU A 116       2.289  20.880   9.895  1.00 28.38      A    N  
ATOM    919  CA  GLU A 116       2.303  19.872  10.966  1.00 28.60      A    C  
ATOM    920  C   GLU A 116       1.665  20.424  12.259  1.00 26.47      A    C  
ATOM    921  O   GLU A 116       0.892  19.713  12.911  1.00 26.78      A    O  
ATOM    922  CB  GLU A 116       3.721  19.367  11.236  1.00 29.99      A    C  
ATOM    923  CG  GLU A 116       4.399  18.694  10.041  1.00 30.75      A    C  
ATOM    924  CD  GLU A 116       3.768  17.365   9.620  1.00 31.23      A    C  
ATOM    925  OE1 GLU A 116       2.999  16.776  10.415  1.00 26.48      A    O  
ATOM    926  OE2 GLU A 116       4.060  16.909   8.483  1.00 31.83      A    O1-
ATOM    927  N   LEU A 117       1.942  21.684  12.610  1.00 23.40      A    N  
ATOM    928  CA  LEU A 117       1.304  22.281  13.788  1.00 25.17      A    C  
ATOM    929  C   LEU A 117      -0.191  22.370  13.560  1.00 25.99      A    C  
ATOM    930  O   LEU A 117      -1.000  22.078  14.458  1.00 27.74      A    O  
ATOM    931  CB  LEU A 117       1.852  23.681  14.140  1.00 24.36      A    C  
ATOM    932  CG  LEU A 117       1.234  24.330  15.397  1.00 23.77      A    C  
ATOM    933  CD1 LEU A 117       1.304  23.445  16.627  1.00 24.03      A    C  
ATOM    934  CD2 LEU A 117       1.917  25.655  15.699  1.00 28.03      A    C  
ATOM    935  N   LEU A 118      -0.571  22.781  12.367  1.00 26.45      A    N  
ATOM    936  CA  LEU A 118      -1.991  22.857  12.060  1.00 29.05      A    C  
ATOM    937  C   LEU A 118      -2.638  21.490  12.282  1.00 28.42      A    C  
ATOM    938  O   LEU A 118      -3.585  21.372  13.052  1.00 23.37      A    O  
ATOM    939  CB  LEU A 118      -2.186  23.329  10.631  1.00 29.74      A    C  
ATOM    940  CG  LEU A 118      -3.613  23.473  10.096  1.00 29.29      A    C  
ATOM    941  CD1 LEU A 118      -4.527  24.226  11.049  1.00 27.85      A    C  
ATOM    942  CD2 LEU A 118      -3.532  24.176   8.750  1.00 27.68      A    C  
ATOM    943  N   GLU A 119      -2.085  20.450  11.658  1.00 28.91      A    N  
ATOM    944  CA  GLU A 119      -2.643  19.100  11.829  1.00 29.46      A    C  
ATOM    945  C   GLU A 119      -2.705  18.684  13.301  1.00 27.66      A    C  
ATOM    946  O   GLU A 119      -3.659  18.029  13.712  1.00 27.88      A    O  
ATOM    947  CB  GLU A 119      -1.879  18.064  10.984  1.00 29.92      A    C  
ATOM    948  CG  GLU A 119      -2.296  16.601  11.184  1.00 31.28      A    C  
ATOM    949  CD  GLU A 119      -3.780  16.346  10.979  1.00 30.42      A    C  
ATOM    950  OE1 GLU A 119      -4.431  17.107  10.244  1.00 32.37      A    O  
ATOM    951  OE2 GLU A 119      -4.312  15.386  11.567  1.00 29.88      A    O1-
ATOM    952  N   CYS A 120      -1.713  19.090  14.094  1.00 28.48      A    N  
ATOM    953  CA  CYS A 120      -1.688  18.749  15.530  1.00 26.87      A    C  
ATOM    954  C   CYS A 120      -2.791  19.468  16.246  1.00 25.15      A    C  
ATOM    955  O   CYS A 120      -3.486  18.886  17.074  1.00 28.26      A    O  
ATOM    956  CB  CYS A 120      -0.348  19.107  16.171  1.00 28.81      A    C  
ATOM    957  SG  CYS A 120       0.986  17.968  15.740  1.00 25.04      A    S  
ATOM    958  N   ILE A 121      -2.952  20.744  15.911  1.00 23.83      A    N  
ATOM    959  CA  ILE A 121      -4.033  21.554  16.452  1.00 21.13      A    C  
ATOM    960  C   ILE A 121      -5.377  20.980  16.047  1.00 22.13      A    C  
ATOM    961  O   ILE A 121      -6.252  20.850  16.899  1.00 26.84      A    O  
ATOM    962  CB  ILE A 121      -3.912  23.044  16.042  1.00 19.99      A    C  
ATOM    963  CG1 ILE A 121      -2.717  23.683  16.762  1.00 20.05      A    C  
ATOM    964  CG2 ILE A 121      -5.184  23.820  16.378  1.00 19.29      A    C  
ATOM    965  CD1 ILE A 121      -2.430  25.128  16.410  1.00 18.72      A    C  
ATOM    966  N   ARG A 122      -5.550  20.639  14.770  1.00 22.89      A    N  
ATOM    967  CA  ARG A 122      -6.788  19.998  14.306  1.00 23.74      A    C  
ATOM    968  C   ARG A 122      -7.054  18.753  15.152  1.00 25.01      A    C  
ATOM    969  O   ARG A 122      -8.159  18.566  15.670  1.00 23.20      A    O  
ATOM    970  CB  ARG A 122      -6.728  19.601  12.812  1.00 24.41      A    C  
ATOM    971  CG  ARG A 122      -8.081  19.154  12.237  1.00 24.42      A    C  
ATOM    972  CD  ARG A 122      -7.991  18.408  10.901  1.00 26.20      A    C  
ATOM    973  NE  ARG A 122      -7.249  17.150  11.029  1.00 26.66      A    N  
ATOM    974  CZ  ARG A 122      -7.749  16.016  11.506  1.00 25.77      A    C  
ATOM    975  NH1 ARG A 122      -9.022  15.935  11.886  1.00 26.47      A    N1+
ATOM    976  NH2 ARG A 122      -6.962  14.955  11.609  1.00 26.18      A    N  
ATOM    977  N   ARG A 123      -6.025  17.919  15.304  1.00 26.53      A    N  
ATOM    978  CA  ARG A 123      -6.144  16.697  16.099  1.00 27.07      A    C  
ATOM    979  C   ARG A 123      -6.553  17.025  17.511  1.00 24.09      A    C  
ATOM    980  O   ARG A 123      -7.390  16.348  18.085  1.00 25.54      A    O  
ATOM    981  CB  ARG A 123      -4.837  15.891  16.079  1.00 29.78      A    C  
ATOM    982  CG  ARG A 123      -4.548  15.219  14.729  1.00 31.13      A    C  
ATOM    983  CD  ARG A 123      -5.435  13.997  14.478  1.00 32.77      A    C  
ATOM    984  NE  ARG A 123      -5.309  13.025  15.575  1.00 34.30      A    N  
ATOM    985  CZ  ARG A 123      -4.308  12.159  15.725  1.00 34.12      A    C  
ATOM    986  NH1 ARG A 123      -3.312  12.106  14.849  1.00 36.36      A    N1+
ATOM    987  NH2 ARG A 123      -4.293  11.345  16.770  1.00 34.65      A    N  
ATOM    988  N   LEU A 124      -5.987  18.085  18.062  1.00 23.81      A    N  
ATOM    989  CA  LEU A 124      -6.350  18.512  19.413  1.00 23.69      A    C  
ATOM    990  C   LEU A 124      -7.789  18.993  19.490  1.00 24.69      A    C  
ATOM    991  O   LEU A 124      -8.491  18.800  20.507  1.00 22.83      A    O  
ATOM    992  CB  LEU A 124      -5.436  19.640  19.893  1.00 23.97      A    C  
ATOM    993  CG  LEU A 124      -5.878  20.321  21.194  1.00 22.26      A    C  
ATOM    994  CD1 LEU A 124      -5.861  19.335  22.337  1.00 20.67      A    C  
ATOM    995  CD2 LEU A 124      -4.998  21.521  21.479  1.00 23.59      A    C  
ATOM    996  N   ILE A 125      -8.245  19.642  18.433  1.00 23.98      A    N  
ATOM    997  CA  ILE A 125      -9.603  20.177  18.474  1.00 25.93      A    C  
ATOM    998  C   ILE A 125     -10.586  18.997  18.380  1.00 26.49      A    C  
ATOM    999  O   ILE A 125     -11.593  18.960  19.080  1.00 25.04      A    O  
ATOM   1000  CB  ILE A 125      -9.757  21.313  17.423  1.00 25.66      A    C  
ATOM   1001  CG1 ILE A 125      -8.954  22.537  17.928  1.00 25.40      A    C  
ATOM   1002  CG2 ILE A 125     -11.219  21.665  17.182  1.00 25.10      A    C  
ATOM   1003  CD1 ILE A 125      -8.799  23.683  16.948  1.00 24.98      A    C  
ATOM   1004  N   GLU A 126     -10.247  18.015  17.546  1.00 28.58      A    N  
ATOM   1005  CA  GLU A 126     -11.053  16.809  17.366  1.00 30.16      A    C  
ATOM   1006  C   GLU A 126     -11.218  16.079  18.700  1.00 28.31      A    C  
ATOM   1007  O   GLU A 126     -12.307  15.650  19.064  1.00 27.41      A    O  
ATOM   1008  CB  GLU A 126     -10.376  15.913  16.334  1.00 34.83      A    C  
ATOM   1009  CG  GLU A 126     -11.181  14.716  15.890  1.00 37.25      A    C  
ATOM   1010  CD  GLU A 126     -10.545  14.028  14.691  1.00 39.15      A    C  
ATOM   1011  OE1 GLU A 126      -9.460  13.422  14.828  1.00 40.16      A    O  
ATOM   1012  OE2 GLU A 126     -11.142  14.088  13.604  1.00 42.69      A    O1-
ATOM   1013  N   VAL A 127     -10.148  15.956  19.461  1.00 28.92      A    N  
ATOM   1014  CA  VAL A 127     -10.294  15.363  20.801  1.00 30.07      A    C  
ATOM   1015  C   VAL A 127     -11.290  16.147  21.682  1.00 26.98      A    C  
ATOM   1016  O   VAL A 127     -12.193  15.553  22.247  1.00 24.72      A    O  
ATOM   1017  CB  VAL A 127      -8.938  15.182  21.492  1.00 30.49      A    C  
ATOM   1018  CG1 VAL A 127      -9.133  14.694  22.918  1.00 30.27      A    C  
ATOM   1019  CG2 VAL A 127      -8.085  14.212  20.675  1.00 30.01      A    C  
ATOM   1020  N   ASP A 128     -11.161  17.472  21.746  1.00 26.84      A    N  
ATOM   1021  CA  ASP A 128     -12.104  18.316  22.499  1.00 29.10      A    C  
ATOM   1022  C   ASP A 128     -13.276  18.874  21.679  1.00 32.29      A    C  
ATOM   1023  O   ASP A 128     -13.711  20.003  21.888  1.00 34.63      A    O  
ATOM   1024  CB  ASP A 128     -11.345  19.441  23.181  1.00 29.11      A    C  
ATOM   1025  CG  ASP A 128     -10.569  18.949  24.379  1.00 30.16      A    C  
ATOM   1026  OD1 ASP A 128     -10.838  17.798  24.809  1.00 27.95      A    O  
ATOM   1027  OD2 ASP A 128      -9.697  19.691  24.882  1.00 30.55      A    O1-
ATOM   1028  N   LYS A 129     -13.812  18.050  20.785  1.00 32.95      A    N  
ATOM   1029  CA  LYS A 129     -14.885  18.447  19.865  1.00 34.64      A    C  
ATOM   1030  C   LYS A 129     -16.138  18.913  20.590  1.00 32.87      A    C  
ATOM   1031  O   LYS A 129     -16.776  19.866  20.168  1.00 40.56      A    O  
ATOM   1032  CB  LYS A 129     -15.232  17.278  18.933  1.00 37.74      A    C  
ATOM   1033  CG  LYS A 129     -15.904  17.664  17.624  1.00 45.42      A    C  
ATOM   1034  CD  LYS A 129     -14.899  18.255  16.641  1.00 47.77      A    C  
ATOM   1035  CE  LYS A 129     -15.454  18.376  15.228  1.00 43.39      A    C  
ATOM   1036  NZ  LYS A 129     -15.633  17.067  14.552  1.00 45.95      A    N1+
ATOM   1037  N   ASP A 130     -16.469  18.265  21.697  1.00 33.92      A    N  
ATOM   1038  CA  ASP A 130     -17.693  18.564  22.446  1.00 32.90      A    C  
ATOM   1039  C   ASP A 130     -17.643  19.850  23.268  1.00 30.36      A    C  
ATOM   1040  O   ASP A 130     -18.636  20.247  23.861  1.00 30.57      A    O  
ATOM   1041  CB  ASP A 130     -18.032  17.393  23.378  1.00 36.04      A    C  
ATOM   1042  CG  ASP A 130     -18.177  16.083  22.638  1.00 42.06      A    C  
ATOM   1043  OD1 ASP A 130     -18.211  16.114  21.383  1.00 45.48      A    O  
ATOM   1044  OD2 ASP A 130     -18.254  15.022  23.309  1.00 51.60      A    O1-
ATOM   1045  N   TRP A 131     -16.478  20.462  23.358  1.00 30.34      A    N  
ATOM   1046  CA  TRP A 131     -16.327  21.740  24.027  1.00 27.70      A    C  
ATOM   1047  C   TRP A 131     -16.708  22.871  23.088  1.00 28.40      A    C  
ATOM   1048  O   TRP A 131     -17.047  23.958  23.534  1.00 30.10      A    O  
ATOM   1049  CB  TRP A 131     -14.882  21.928  24.459  1.00 25.80      A    C  
ATOM   1050  CG  TRP A 131     -14.593  21.158  25.614  1.00 23.59      A    C  
ATOM   1051  CD1 TRP A 131     -14.132  19.885  25.655  1.00 24.82      A    C  
ATOM   1052  CD2 TRP A 131     -14.758  21.583  26.955  1.00 21.32      A    C  
ATOM   1053  CE2 TRP A 131     -14.374  20.508  27.779  1.00 20.77      A    C  
ATOM   1054  CE3 TRP A 131     -15.191  22.774  27.546  1.00 20.06      A    C  
ATOM   1055  NE1 TRP A 131     -13.980  19.482  26.959  1.00 22.78      A    N  
ATOM   1056  CZ2 TRP A 131     -14.428  20.578  29.158  1.00 18.81      A    C  
ATOM   1057  CZ3 TRP A 131     -15.231  22.851  28.922  1.00 20.06      A    C  
ATOM   1058  CH2 TRP A 131     -14.853  21.756  29.714  1.00 19.80      A    C  
ATOM   1059  N   VAL A 132     -16.652  22.613  21.789  1.00 27.41      A    N  
ATOM   1060  CA  VAL A 132     -16.961  23.640  20.800  1.00 27.63      A    C  
ATOM   1061  C   VAL A 132     -18.466  23.918  20.794  1.00 28.41      A    C  
ATOM   1062  O   VAL A 132     -19.243  23.104  20.294  1.00 30.37      A    O  
ATOM   1063  CB  VAL A 132     -16.498  23.215  19.403  1.00 25.63      A    C  
ATOM   1064  CG1 VAL A 132     -16.838  24.282  18.381  1.00 29.19      A    C  
ATOM   1065  CG2 VAL A 132     -15.014  22.984  19.412  1.00 25.27      A    C  
ATOM   1066  N   PRO A 133     -18.880  25.075  21.333  1.00 29.16      A    N  
ATOM   1067  CA  PRO A 133     -20.303  25.383  21.393  1.00 31.21      A    C  
ATOM   1068  C   PRO A 133     -20.881  25.634  20.009  1.00 34.18      A    C  
ATOM   1069  O   PRO A 133     -20.131  25.713  19.022  1.00 36.24      A    O  
ATOM   1070  CB  PRO A 133     -20.354  26.656  22.250  1.00 29.54      A    C  
ATOM   1071  CG  PRO A 133     -19.032  27.306  22.045  1.00 31.87      A    C  
ATOM   1072  CD  PRO A 133     -18.056  26.277  21.552  1.00 30.23      A    C  
ATOM   1073  N   ASP A 134     -22.202  25.713  19.922  1.00 36.83      A    N  
ATOM   1074  CA  ASP A 134     -22.842  25.961  18.625  1.00 39.74      A    C  
ATOM   1075  C   ASP A 134     -23.961  27.000  18.636  1.00 36.87      A    C  
ATOM   1076  O   ASP A 134     -24.528  27.282  17.591  1.00 35.44      A    O  
ATOM   1077  CB  ASP A 134     -23.316  24.652  17.984  1.00 41.72      A    C  
ATOM   1078  CG  ASP A 134     -24.335  23.925  18.808  1.00 41.26      A    C  
ATOM   1079  OD1 ASP A 134     -24.853  24.512  19.790  1.00 42.66      A    O  
ATOM   1080  OD2 ASP A 134     -24.606  22.753  18.459  1.00 40.50      A    O1-
ATOM   1081  N   ALA A 135     -24.259  27.578  19.799  1.00 39.96      A    N  
ATOM   1082  CA  ALA A 135     -25.202  28.682  19.875  1.00 40.11      A    C  
ATOM   1083  C   ALA A 135     -24.691  29.827  18.973  1.00 40.07      A    C  
ATOM   1084  O   ALA A 135     -23.515  29.849  18.578  1.00 35.61      A    O  
ATOM   1085  CB  ALA A 135     -25.372  29.141  21.316  1.00 39.25      A    C  
ATOM   1086  N   ALA A 136     -25.578  30.756  18.631  1.00 41.42      A    N  
ATOM   1087  CA  ALA A 136     -25.229  31.874  17.752  1.00 43.77      A    C  
ATOM   1088  C   ALA A 136     -24.070  32.698  18.318  1.00 42.49      A    C  
ATOM   1089  O   ALA A 136     -24.029  32.980  19.510  1.00 41.14      A    O  
ATOM   1090  CB  ALA A 136     -26.447  32.767  17.532  1.00 44.14      A    C  
ATOM   1091  N   GLY A 137     -23.131  33.076  17.454  1.00 48.63      A    N  
ATOM   1092  CA  GLY A 137     -21.981  33.912  17.854  1.00 45.71      A    C  
ATOM   1093  C   GLY A 137     -21.057  33.307  18.901  1.00 43.73      A    C  
ATOM   1094  O   GLY A 137     -20.433  34.031  19.679  1.00 44.20      A    O  
ATOM   1095  N   THR A 138     -20.989  31.979  18.949  1.00 41.57      A    N  
ATOM   1096  CA  THR A 138     -20.098  31.297  19.876  1.00 37.11      A    C  
ATOM   1097  C   THR A 138     -19.036  30.607  19.056  1.00 32.01      A    C  
ATOM   1098  O   THR A 138     -19.236  30.341  17.873  1.00 28.21      A    O  
ATOM   1099  CB  THR A 138     -20.847  30.301  20.794  1.00 37.36      A    C  
ATOM   1100  CG2 THR A 138     -22.007  31.005  21.489  1.00 38.17      A    C  
ATOM   1101  OG1 THR A 138     -21.328  29.181  20.037  1.00 33.34      A    O  
ATOM   1102  N   SER A 139     -17.904  30.318  19.690  1.00 31.62      A    N  
ATOM   1103  CA  SER A 139     -16.777  29.727  18.990  1.00 26.25      A    C  
ATOM   1104  C   SER A 139     -15.827  29.100  19.960  1.00 24.33      A    C  
ATOM   1105  O   SER A 139     -15.978  29.258  21.168  1.00 29.18      A    O  
ATOM   1106  CB  SER A 139     -16.036  30.827  18.241  1.00 27.52      A    C  
ATOM   1107  OG  SER A 139     -15.539  31.799  19.155  1.00 26.11      A    O  
ATOM   1108  N   LEU A 140     -14.842  28.381  19.436  1.00 23.73      A    N  
ATOM   1109  CA  LEU A 140     -13.759  27.895  20.255  1.00 23.53      A    C  
ATOM   1110  C   LEU A 140     -12.498  28.662  19.913  1.00 23.31      A    C  
ATOM   1111  O   LEU A 140     -12.070  28.670  18.753  1.00 26.57      A    O  
ATOM   1112  CB  LEU A 140     -13.513  26.421  20.034  1.00 24.44      A    C  
ATOM   1113  CG  LEU A 140     -12.399  25.925  20.955  1.00 25.44      A    C  
ATOM   1114  CD1 LEU A 140     -12.884  25.668  22.387  1.00 23.93      A    C  
ATOM   1115  CD2 LEU A 140     -11.796  24.678  20.366  1.00 26.71      A    C  
ATOM   1116  N   TYR A 141     -11.915  29.280  20.936  1.00 23.19      A    N  
ATOM   1117  CA  TYR A 141     -10.697  30.100  20.837  1.00 23.42      A    C  
ATOM   1118  C   TYR A 141      -9.489  29.252  21.101  1.00 24.20      A    C  
ATOM   1119  O   TYR A 141      -9.379  28.605  22.146  1.00 26.46      A    O  
ATOM   1120  CB  TYR A 141     -10.711  31.235  21.862  1.00 24.68      A    C  
ATOM   1121  CG  TYR A 141      -9.554  32.193  21.749  1.00 25.50      A    C  
ATOM   1122  CD1 TYR A 141      -9.585  33.232  20.834  1.00 24.04      A    C  
ATOM   1123  CD2 TYR A 141      -8.437  32.082  22.585  1.00 25.06      A    C  
ATOM   1124  CE1 TYR A 141      -8.529  34.117  20.727  1.00 24.92      A    C  
ATOM   1125  CE2 TYR A 141      -7.381  32.969  22.482  1.00 25.75      A    C  
ATOM   1126  CZ  TYR A 141      -7.435  33.980  21.545  1.00 23.43      A    C  
ATOM   1127  OH  TYR A 141      -6.409  34.860  21.432  1.00 23.61      A    O  
ATOM   1128  N   VAL A 142      -8.557  29.321  20.170  1.00 23.17      A    N  
ATOM   1129  CA  VAL A 142      -7.393  28.481  20.152  1.00 22.11      A    C  
ATOM   1130  C   VAL A 142      -6.168  29.352  20.411  1.00 23.86      A    C  
ATOM   1131  O   VAL A 142      -5.906  30.314  19.641  1.00 23.15      A    O  
ATOM   1132  CB  VAL A 142      -7.283  27.853  18.765  1.00 19.87      A    C  
ATOM   1133  CG1 VAL A 142      -6.072  26.939  18.668  1.00 20.45      A    C  
ATOM   1134  CG2 VAL A 142      -8.573  27.134  18.445  1.00 19.02      A    C  
ATOM   1135  N   ARG A 143      -5.416  28.991  21.459  1.00 20.55      A    N  
ATOM   1136  CA  ARG A 143      -4.259  29.741  21.910  1.00 19.52      A    C  
ATOM   1137  C   ARG A 143      -2.953  28.954  21.846  1.00 19.61      A    C  
ATOM   1138  O   ARG A 143      -2.534  28.372  22.854  1.00 20.03      A    O  
ATOM   1139  CB  ARG A 143      -4.511  30.210  23.356  1.00 20.65      A    C  
ATOM   1140  CG  ARG A 143      -3.343  30.872  24.088  1.00 20.42      A    C  
ATOM   1141  CD  ARG A 143      -2.690  31.948  23.243  1.00 20.86      A    C  
ATOM   1142  NE  ARG A 143      -3.600  33.056  22.921  1.00 20.61      A    N  
ATOM   1143  CZ  ARG A 143      -3.864  34.072  23.735  1.00 21.68      A    C  
ATOM   1144  NH1 ARG A 143      -3.314  34.124  24.932  1.00 21.34      A    N1+
ATOM   1145  NH2 ARG A 143      -4.683  35.049  23.358  1.00 23.62      A    N  
ATOM   1146  N   PRO A 144      -2.293  28.947  20.675  1.00 19.89      A    N  
ATOM   1147  CA  PRO A 144      -0.939  28.408  20.598  1.00 21.40      A    C  
ATOM   1148  C   PRO A 144       0.058  29.349  21.252  1.00 21.95      A    C  
ATOM   1149  O   PRO A 144      -0.160  30.571  21.272  1.00 21.30      A    O  
ATOM   1150  CB  PRO A 144      -0.648  28.347  19.083  1.00 20.99      A    C  
ATOM   1151  CG  PRO A 144      -1.975  28.518  18.420  1.00 20.31      A    C  
ATOM   1152  CD  PRO A 144      -2.768  29.376  19.349  1.00 19.64      A    C  
ATOM   1153  N   VAL A 145       1.147  28.772  21.767  1.00 20.99      A    N  
ATOM   1154  CA  VAL A 145       2.151  29.528  22.498  1.00 19.82      A    C  
ATOM   1155  C   VAL A 145       3.486  28.872  22.293  1.00 19.74      A    C  
ATOM   1156  O   VAL A 145       3.565  27.657  22.259  1.00 22.12      A    O  
ATOM   1157  CB  VAL A 145       1.861  29.525  24.013  1.00 20.21      A    C  
ATOM   1158  CG1 VAL A 145       2.935  30.298  24.769  1.00 20.62      A    C  
ATOM   1159  CG2 VAL A 145       0.487  30.094  24.302  1.00 21.25      A    C  
ATOM   1160  N   LEU A 146       4.532  29.681  22.151  1.00 19.35      A    N  
ATOM   1161  CA  LEU A 146       5.889  29.183  21.978  1.00 19.79      A    C  
ATOM   1162  C   LEU A 146       6.759  30.044  22.876  1.00 21.20      A    C  
ATOM   1163  O   LEU A 146       6.701  31.292  22.807  1.00 19.50      A    O  
ATOM   1164  CB  LEU A 146       6.340  29.313  20.515  1.00 19.55      A    C  
ATOM   1165  CG  LEU A 146       7.792  28.998  20.175  1.00 20.22      A    C  
ATOM   1166  CD1 LEU A 146       8.171  27.606  20.647  1.00 21.43      A    C  
ATOM   1167  CD2 LEU A 146       7.972  29.092  18.678  1.00 21.73      A    C  
ATOM   1168  N   ILE A 147       7.554  29.382  23.714  1.00 22.75      A    N  
ATOM   1169  CA  ILE A 147       8.413  30.075  24.670  1.00 24.71      A    C  
ATOM   1170  C   ILE A 147       9.798  29.471  24.738  1.00 25.43      A    C  
ATOM   1171  O   ILE A 147       9.976  28.258  24.552  1.00 25.65      A    O  
ATOM   1172  CB  ILE A 147       7.846  30.028  26.100  1.00 26.06      A    C  
ATOM   1173  CG1 ILE A 147       7.783  28.587  26.614  1.00 26.50      A    C  
ATOM   1174  CG2 ILE A 147       6.481  30.690  26.151  1.00 25.71      A    C  
ATOM   1175  CD1 ILE A 147       7.306  28.480  28.045  1.00 28.76      A    C  
ATOM   1176  N   GLY A 148      10.773  30.323  25.014  1.00 24.08      A    N  
ATOM   1177  CA  GLY A 148      12.130  29.869  25.207  1.00 25.56      A    C  
ATOM   1178  C   GLY A 148      12.148  29.291  26.590  1.00 28.00      A    C  
ATOM   1179  O   GLY A 148      11.445  29.779  27.469  1.00 30.02      A    O  
ATOM   1180  N   ASN A 149      12.948  28.254  26.794  1.00 30.32      A    N  
ATOM   1181  CA  ASN A 149      12.968  27.589  28.084  1.00 32.01      A    C  
ATOM   1182  C   ASN A 149      14.360  27.198  28.546  1.00 33.47      A    C  
ATOM   1183  O   ASN A 149      14.535  26.135  29.129  1.00 34.51      A    O  
ATOM   1184  CB  ASN A 149      12.077  26.347  28.021  1.00 30.89      A    C  
ATOM   1185  CG  ASN A 149      11.653  25.876  29.380  1.00 30.45      A    C  
ATOM   1186  ND2 ASN A 149      11.256  24.606  29.476  1.00 31.67      A    N  
ATOM   1187  OD1 ASN A 149      11.650  26.649  30.331  1.00 30.72      A    O  
ATOM   1188  N   GLU A 150      15.342  28.062  28.299  1.00 34.65      A    N  
ATOM   1189  CA  GLU A 150      16.705  27.838  28.783  1.00 36.16      A    C  
ATOM   1190  C   GLU A 150      16.757  28.200  30.270  1.00 33.64      A    C  
ATOM   1191  O   GLU A 150      16.243  29.237  30.684  1.00 33.36      A    O  
ATOM   1192  CB  GLU A 150      17.698  28.693  27.992  1.00 42.53      A    C  
ATOM   1193  CG  GLU A 150      19.178  28.494  28.329  1.00 45.32      A    C  
ATOM   1194  CD  GLU A 150      19.844  27.321  27.625  1.00 50.80      A    C  
ATOM   1195  OE1 GLU A 150      19.250  26.755  26.684  1.00 54.76      A    O  
ATOM   1196  OE2 GLU A 150      20.990  26.979  28.002  1.00 53.73      A    O1-
ATOM   1197  N   PRO A 151      17.362  27.338  31.088  1.00 31.40      A    N  
ATOM   1198  CA  PRO A 151      17.571  27.660  32.485  1.00 32.58      A    C  
ATOM   1199  C   PRO A 151      18.865  28.477  32.632  1.00 33.69      A    C  
ATOM   1200  O   PRO A 151      19.831  28.035  33.258  1.00 35.70      A    O  
ATOM   1201  CB  PRO A 151      17.696  26.278  33.120  1.00 33.57      A    C  
ATOM   1202  CG  PRO A 151      18.419  25.492  32.073  1.00 32.82      A    C  
ATOM   1203  CD  PRO A 151      17.865  25.991  30.765  1.00 33.74      A    C  
ATOM   1204  N   SER A 152      18.881  29.664  32.036  1.00 35.35      A    N  
ATOM   1205  CA  SER A 152      20.064  30.518  32.048  1.00 35.48      A    C  
ATOM   1206  C   SER A 152      19.683  31.988  32.118  1.00 32.25      A    C  
ATOM   1207  O   SER A 152      18.775  32.431  31.431  1.00 28.85      A    O  
ATOM   1208  CB  SER A 152      20.902  30.268  30.801  1.00 34.02      A    C  
ATOM   1209  OG  SER A 152      21.821  31.323  30.593  1.00 36.77      A    O  
ATOM   1210  N   LEU A 153      20.404  32.750  32.928  1.00 30.70      A    N  
ATOM   1211  CA  LEU A 153      20.135  34.177  33.039  1.00 28.81      A    C  
ATOM   1212  C   LEU A 153      20.820  34.961  31.945  1.00 26.82      A    C  
ATOM   1213  O   LEU A 153      20.744  36.184  31.906  1.00 27.19      A    O  
ATOM   1214  CB  LEU A 153      20.574  34.694  34.396  1.00 26.48      A    C  
ATOM   1215  CG  LEU A 153      19.869  34.019  35.555  1.00 27.27      A    C  
ATOM   1216  CD1 LEU A 153      20.240  34.715  36.850  1.00 28.64      A    C  
ATOM   1217  CD2 LEU A 153      18.369  34.014  35.366  1.00 27.14      A    C  
ATOM   1218  N   GLY A 154      21.527  34.262  31.076  1.00 28.38      A    N  
ATOM   1219  CA  GLY A 154      22.163  34.894  29.931  1.00 28.62      A    C  
ATOM   1220  C   GLY A 154      21.108  35.325  28.936  1.00 30.26      A    C  
ATOM   1221  O   GLY A 154      20.193  34.555  28.606  1.00 31.47      A    O  
ATOM   1222  N   VAL A 155      21.209  36.571  28.477  1.00 31.64      A    N  
ATOM   1223  CA  VAL A 155      20.295  37.070  27.453  1.00 30.14      A    C  
ATOM   1224  C   VAL A 155      20.784  36.539  26.145  1.00 27.38      A    C  
ATOM   1225  O   VAL A 155      21.700  37.106  25.577  1.00 26.78      A    O  
ATOM   1226  CB  VAL A 155      20.246  38.595  27.428  1.00 29.36      A    C  
ATOM   1227  CG1 VAL A 155      19.309  39.077  26.333  1.00 28.79      A    C  
ATOM   1228  CG2 VAL A 155      19.778  39.090  28.781  1.00 28.35      A    C  
ATOM   1229  N   SER A 156      20.173  35.448  25.673  1.00 29.98      A    N  
ATOM   1230  CA  SER A 156      20.690  34.716  24.494  1.00 33.93      A    C  
ATOM   1231  C   SER A 156      19.695  33.770  23.810  1.00 30.38      A    C  
ATOM   1232  O   SER A 156      18.642  33.495  24.360  1.00 30.82      A    O  
ATOM   1233  CB  SER A 156      21.858  33.864  24.967  1.00 35.03      A    C  
ATOM   1234  OG  SER A 156      21.391  32.933  25.931  1.00 38.97      A    O  
ATOM   1235  N   GLN A 157      20.046  33.265  22.622  1.00 31.85      A    N  
ATOM   1236  CA  GLN A 157      19.197  32.286  21.913  1.00 31.35      A    C  
ATOM   1237  C   GLN A 157      19.100  31.040  22.747  1.00 29.71      A    C  
ATOM   1238  O   GLN A 157      20.123  30.462  23.087  1.00 33.73      A    O  
ATOM   1239  CB  GLN A 157      19.766  31.920  20.542  1.00 33.25      A    C  
ATOM   1240  CG  GLN A 157      18.981  30.832  19.816  1.00 34.21      A    C  
ATOM   1241  CD  GLN A 157      19.279  30.759  18.308  1.00 38.77      A    C  
ATOM   1242  NE2 GLN A 157      19.541  29.555  17.809  1.00 41.33      A    N  
ATOM   1243  OE1 GLN A 157      19.249  31.763  17.606  1.00 39.09      A    O  
ATOM   1244  N   PRO A 158      17.874  30.630  23.115  1.00 31.84      A    N  
ATOM   1245  CA  PRO A 158      17.785  29.441  23.934  1.00 30.95      A    C  
ATOM   1246  C   PRO A 158      18.015  28.198  23.113  1.00 33.36      A    C  
ATOM   1247  O   PRO A 158      17.816  28.205  21.890  1.00 33.36      A    O  
ATOM   1248  CB  PRO A 158      16.357  29.482  24.467  1.00 32.49      A    C  
ATOM   1249  CG  PRO A 158      15.597  30.200  23.422  1.00 32.42      A    C  
ATOM   1250  CD  PRO A 158      16.548  31.225  22.871  1.00 32.35      A    C  
ATOM   1251  N   THR A 159      18.462  27.150  23.804  1.00 34.60      A    N  
ATOM   1252  CA  THR A 159      18.668  25.834  23.229  1.00 31.90      A    C  
ATOM   1253  C   THR A 159      17.503  24.937  23.572  1.00 33.82      A    C  
ATOM   1254  O   THR A 159      17.523  23.759  23.246  1.00 37.23      A    O  
ATOM   1255  CB  THR A 159      19.932  25.174  23.791  1.00 34.30      A    C  
ATOM   1256  CG2 THR A 159      21.131  26.106  23.623  1.00 36.60      A    C  
ATOM   1257  OG1 THR A 159      19.743  24.872  25.184  1.00 37.66      A    O  
ATOM   1258  N   ARG A 160      16.504  25.488  24.258  1.00 37.07      A    N  
ATOM   1259  CA  ARG A 160      15.325  24.737  24.664  1.00 38.48      A    C  
ATOM   1260  C   ARG A 160      14.116  25.611  24.535  1.00 32.89      A    C  
ATOM   1261  O   ARG A 160      14.161  26.789  24.879  1.00 34.28      A    O  
ATOM   1262  CB  ARG A 160      15.370  24.337  26.129  1.00 43.67      A    C  
ATOM   1263  CG  ARG A 160      16.345  23.262  26.535  1.00 51.22      A    C  
ATOM   1264  CD  ARG A 160      15.901  22.718  27.889  1.00 55.51      A    C  
ATOM   1265  NE  ARG A 160      17.017  22.418  28.778  1.00 65.87      A    N  
ATOM   1266  CZ  ARG A 160      16.878  22.030  30.045  1.00 75.32      A    C  
ATOM   1267  NH1 ARG A 160      15.662  21.874  30.577  1.00 78.94      A    N1+
ATOM   1268  NH2 ARG A 160      17.959  21.791  30.786  1.00 72.31      A    N  
ATOM   1269  N   ALA A 161      13.019  25.013  24.111  1.00 28.98      A    N  
ATOM   1270  CA  ALA A 161      11.775  25.742  23.973  1.00 29.28      A    C  
ATOM   1271  C   ALA A 161      10.575  24.820  24.188  1.00 30.40      A    C  
ATOM   1272  O   ALA A 161      10.699  23.589  24.173  1.00 30.45      A    O  
ATOM   1273  CB  ALA A 161      11.710  26.412  22.606  1.00 27.34      A    C  
ATOM   1274  N   LEU A 162       9.416  25.441  24.376  1.00 30.26      A    N  
ATOM   1275  CA  LEU A 162       8.170  24.743  24.635  1.00 28.45      A    C  
ATOM   1276  C   LEU A 162       7.094  25.353  23.746  1.00 25.27      A    C  
ATOM   1277  O   LEU A 162       6.946  26.572  23.686  1.00 22.52      A    O  
ATOM   1278  CB  LEU A 162       7.799  24.921  26.108  1.00 30.62      A    C  
ATOM   1279  CG  LEU A 162       6.702  24.073  26.750  1.00 34.90      A    C  
ATOM   1280  CD1 LEU A 162       7.043  22.592  26.726  1.00 35.07      A    C  
ATOM   1281  CD2 LEU A 162       6.550  24.522  28.195  1.00 38.22      A    C  
ATOM   1282  N   LEU A 163       6.382  24.492  23.031  1.00 24.36      A    N  
ATOM   1283  CA  LEU A 163       5.276  24.885  22.200  1.00 22.46      A    C  
ATOM   1284  C   LEU A 163       4.081  24.119  22.736  1.00 22.26      A    C  
ATOM   1285  O   LEU A 163       4.075  22.894  22.764  1.00 21.65      A    O  
ATOM   1286  CB  LEU A 163       5.526  24.553  20.719  1.00 23.02      A    C  
ATOM   1287  CG  LEU A 163       4.504  25.176  19.737  1.00 25.28      A    C  
ATOM   1288  CD1 LEU A 163       4.997  25.176  18.293  1.00 24.13      A    C  
ATOM   1289  CD2 LEU A 163       3.129  24.512  19.834  1.00 25.99      A    C  
ATOM   1290  N   PHE A 164       3.075  24.851  23.172  1.00 21.15      A    N  
ATOM   1291  CA  PHE A 164       1.879  24.239  23.644  1.00 21.62      A    C  
ATOM   1292  C   PHE A 164       0.692  25.030  23.152  1.00 22.09      A    C  
ATOM   1293  O   PHE A 164       0.835  26.180  22.713  1.00 24.69      A    O  
ATOM   1294  CB  PHE A 164       1.898  24.169  25.164  1.00 22.08      A    C  
ATOM   1295  CG  PHE A 164       1.802  25.497  25.842  1.00 20.20      A    C  
ATOM   1296  CD1 PHE A 164       0.573  26.028  26.174  1.00 19.21      A    C  
ATOM   1297  CD2 PHE A 164       2.947  26.188  26.204  1.00 20.89      A    C  
ATOM   1298  CE1 PHE A 164       0.479  27.239  26.828  1.00 18.69      A    C  
ATOM   1299  CE2 PHE A 164       2.867  27.409  26.869  1.00 18.53      A    C  
ATOM   1300  CZ  PHE A 164       1.632  27.933  27.168  1.00 18.91      A    C  
ATOM   1301  N   VAL A 165      -0.477  24.406  23.232  1.00 20.90      A    N  
ATOM   1302  CA  VAL A 165      -1.719  24.999  22.761  1.00 20.57      A    C  
ATOM   1303  C   VAL A 165      -2.843  24.654  23.711  1.00 20.09      A    C  
ATOM   1304  O   VAL A 165      -2.955  23.494  24.119  1.00 19.12      A    O  
ATOM   1305  CB  VAL A 165      -2.147  24.412  21.392  1.00 20.75      A    C  
ATOM   1306  CG1 VAL A 165      -3.459  25.029  20.958  1.00 22.23      A    C  
ATOM   1307  CG2 VAL A 165      -1.061  24.575  20.339  1.00 20.73      A    C  
ATOM   1308  N   ILE A 166      -3.699  25.631  24.012  1.00 19.96      A    N  
ATOM   1309  CA  ILE A 166      -4.864  25.404  24.879  1.00 20.66      A    C  
ATOM   1310  C   ILE A 166      -6.122  25.990  24.227  1.00 20.68      A    C  
ATOM   1311  O   ILE A 166      -6.023  26.824  23.341  1.00 20.89      A    O  
ATOM   1312  CB  ILE A 166      -4.661  25.984  26.296  1.00 19.88      A    C  
ATOM   1313  CG1 ILE A 166      -4.327  27.470  26.238  1.00 21.39      A    C  
ATOM   1314  CG2 ILE A 166      -3.528  25.278  26.974  1.00 20.96      A    C  
ATOM   1315  CD1 ILE A 166      -4.227  28.144  27.584  1.00 22.28      A    C  
ATOM   1316  N   LEU A 167      -7.288  25.557  24.682  1.00 20.74      A    N  
ATOM   1317  CA  LEU A 167      -8.571  25.958  24.088  1.00 21.42      A    C  
ATOM   1318  C   LEU A 167      -9.537  26.456  25.126  1.00 21.76      A    C  
ATOM   1319  O   LEU A 167      -9.543  25.952  26.237  1.00 22.79      A    O  
ATOM   1320  CB  LEU A 167      -9.215  24.752  23.435  1.00 21.65      A    C  
ATOM   1321  CG  LEU A 167      -8.276  23.928  22.562  1.00 22.50      A    C  
ATOM   1322  CD1 LEU A 167      -8.935  22.604  22.254  1.00 23.40      A    C  
ATOM   1323  CD2 LEU A 167      -7.946  24.677  21.288  1.00 22.95      A    C  
ATOM   1324  N   CYS A 168     -10.353  27.436  24.744  1.00 23.71      A    N  
ATOM   1325  CA  CYS A 168     -11.397  28.015  25.585  1.00 26.37      A    C  
ATOM   1326  C   CYS A 168     -12.670  28.106  24.786  1.00 27.34      A    C  
ATOM   1327  O   CYS A 168     -12.655  28.650  23.680  1.00 26.70      A    O  
ATOM   1328  CB  CYS A 168     -11.120  29.484  25.953  1.00 28.33      A    C  
ATOM   1329  SG  CYS A 168      -9.639  29.822  26.858  1.00 38.31      A    S  
ATOM   1330  N   PRO A 169     -13.778  27.633  25.343  1.00 27.60      A    N  
ATOM   1331  CA  PRO A 169     -15.038  27.952  24.694  1.00 29.90      A    C  
ATOM   1332  C   PRO A 169     -15.381  29.432  24.911  1.00 30.21      A    C  
ATOM   1333  O   PRO A 169     -15.196  29.935  26.015  1.00 32.50      A    O  
ATOM   1334  CB  PRO A 169     -16.044  27.061  25.441  1.00 29.40      A    C  
ATOM   1335  CG  PRO A 169     -15.394  26.758  26.757  1.00 29.36      A    C  
ATOM   1336  CD  PRO A 169     -13.942  26.655  26.432  1.00 28.88      A    C  
ATOM   1337  N   VAL A 170     -15.882  30.129  23.894  1.00 31.67      A    N  
ATOM   1338  CA  VAL A 170     -16.267  31.533  24.098  1.00 34.26      A    C  
ATOM   1339  C   VAL A 170     -17.711  31.806  23.701  1.00 31.99      A    C  
ATOM   1340  O   VAL A 170     -18.190  31.280  22.698  1.00 28.71      A    O  
ATOM   1341  CB  VAL A 170     -15.325  32.518  23.364  1.00 35.33      A    C  
ATOM   1342  CG1 VAL A 170     -13.902  32.376  23.863  1.00 35.58      A    C  
ATOM   1343  CG2 VAL A 170     -15.336  32.272  21.876  1.00 38.49      A    C  
ATOM   1344  N   GLY A 171     -18.395  32.622  24.507  1.00 34.29      A    N  
ATOM   1345  CA  GLY A 171     -19.785  33.005  24.251  1.00 31.72      A    C  
ATOM   1346  C   GLY A 171     -19.873  33.884  23.014  1.00 33.94      A    C  
ATOM   1347  O   GLY A 171     -18.879  34.495  22.607  1.00 29.05      A    O  
ATOM   1348  N   VAL A 179     -22.018  44.170  17.525  1.00 58.97      A    N  
ATOM   1349  CA  VAL A 179     -23.299  44.877  17.552  1.00 56.38      A    C  
ATOM   1350  C   VAL A 179     -23.240  46.126  18.455  1.00 51.20      A    C  
ATOM   1351  O   VAL A 179     -23.751  47.171  18.067  1.00 44.10      A    O  
ATOM   1352  CB  VAL A 179     -24.472  43.919  17.930  1.00 64.31      A    C  
ATOM   1353  CG1 VAL A 179     -25.728  44.677  18.349  1.00 64.70      A    C  
ATOM   1354  CG2 VAL A 179     -24.792  42.984  16.765  1.00 67.06      A    C  
ATOM   1355  N   THR A 180     -22.612  46.031  19.635  1.00 44.58      A    N  
ATOM   1356  CA  THR A 180     -22.558  47.166  20.566  1.00 43.60      A    C  
ATOM   1357  C   THR A 180     -21.302  48.053  20.371  1.00 37.42      A    C  
ATOM   1358  O   THR A 180     -20.162  47.570  20.452  1.00 35.33      A    O  
ATOM   1359  CB  THR A 180     -22.638  46.712  22.042  1.00 48.24      A    C  
ATOM   1360  CG2 THR A 180     -22.981  47.902  22.966  1.00 47.29      A    C  
ATOM   1361  OG1 THR A 180     -23.643  45.708  22.178  1.00 48.39      A    O  
ATOM   1362  N   PRO A 181     -21.513  49.357  20.144  1.00 28.02      A    N  
ATOM   1363  CA  PRO A 181     -20.403  50.255  19.874  1.00 26.64      A    C  
ATOM   1364  C   PRO A 181     -19.555  50.576  21.092  1.00 26.96      A    C  
ATOM   1365  O   PRO A 181     -20.063  50.608  22.214  1.00 25.62      A    O  
ATOM   1366  CB  PRO A 181     -21.092  51.521  19.364  1.00 26.87      A    C  
ATOM   1367  CG  PRO A 181     -22.448  51.484  19.942  1.00 27.32      A    C  
ATOM   1368  CD  PRO A 181     -22.814  50.037  20.032  1.00 28.46      A    C  
ATOM   1369  N   VAL A 182     -18.273  50.854  20.858  1.00 25.86      A    N  
ATOM   1370  CA  VAL A 182     -17.364  51.168  21.953  1.00 22.38      A    C  
ATOM   1371  C   VAL A 182     -16.771  52.581  21.950  1.00 21.47      A    C  
ATOM   1372  O   VAL A 182     -16.651  53.246  20.907  1.00 22.76      A    O  
ATOM   1373  CB  VAL A 182     -16.238  50.142  22.021  1.00 21.85      A    C  
ATOM   1374  CG1 VAL A 182     -16.824  48.741  22.029  1.00 21.84      A    C  
ATOM   1375  CG2 VAL A 182     -15.250  50.325  20.877  1.00 21.11      A    C  
ATOM   1376  N   SER A 183     -16.395  53.031  23.145  1.00 20.44      A    N  
ATOM   1377  CA  SER A 183     -15.780  54.343  23.339  1.00 20.02      A    C  
ATOM   1378  C   SER A 183     -14.266  54.170  23.463  1.00 19.50      A    C  
ATOM   1379  O   SER A 183     -13.794  53.150  23.969  1.00 16.41      A    O  
ATOM   1380  CB  SER A 183     -16.347  55.023  24.588  1.00 20.17      A    C  
ATOM   1381  OG  SER A 183     -15.980  54.321  25.782  1.00 21.70      A    O  
ATOM   1382  N   LEU A 184     -13.504  55.157  22.986  1.00 20.86      A    N  
ATOM   1383  CA  LEU A 184     -12.040  55.039  22.988  1.00 22.13      A    C  
ATOM   1384  C   LEU A 184     -11.337  56.265  23.506  1.00 23.87      A    C  
ATOM   1385  O   LEU A 184     -11.703  57.385  23.155  1.00 26.47      A    O  
ATOM   1386  CB  LEU A 184     -11.516  54.815  21.570  1.00 21.17      A    C  
ATOM   1387  CG  LEU A 184     -12.188  53.749  20.716  1.00 20.51      A    C  
ATOM   1388  CD1 LEU A 184     -11.603  53.794  19.306  1.00 20.22      A    C  
ATOM   1389  CD2 LEU A 184     -11.982  52.388  21.347  1.00 21.14      A    C  
ATOM   1390  N   LEU A 185     -10.313  56.043  24.318  1.00 24.52      A    N  
ATOM   1391  CA  LEU A 185      -9.408  57.103  24.708  1.00 26.31      A    C  
ATOM   1392  C   LEU A 185      -8.282  57.183  23.689  1.00 25.51      A    C  
ATOM   1393  O   LEU A 185      -7.604  56.185  23.451  1.00 23.39      A    O  
ATOM   1394  CB  LEU A 185      -8.794  56.814  26.078  1.00 29.69      A    C  
ATOM   1395  CG  LEU A 185      -7.793  57.894  26.501  1.00 30.11      A    C  
ATOM   1396  CD1 LEU A 185      -8.450  59.265  26.479  1.00 31.51      A    C  
ATOM   1397  CD2 LEU A 185      -7.238  57.575  27.872  1.00 32.37      A    C  
ATOM   1398  N   ALA A 186      -8.084  58.367  23.118  1.00 26.18      A    N  
ATOM   1399  CA  ALA A 186      -7.022  58.621  22.158  1.00 28.37      A    C  
ATOM   1400  C   ALA A 186      -6.128  59.721  22.711  1.00 32.90      A    C  
ATOM   1401  O   ALA A 186      -6.386  60.922  22.498  1.00 35.32      A    O  
ATOM   1402  CB  ALA A 186      -7.588  59.017  20.795  1.00 25.81      A    C  
ATOM   1403  N   ASP A 187      -5.078  59.291  23.414  1.00 33.31      A    N  
ATOM   1404  CA  ASP A 187      -4.070  60.178  24.006  1.00 34.66      A    C  
ATOM   1405  C   ASP A 187      -2.677  59.889  23.415  1.00 32.95      A    C  
ATOM   1406  O   ASP A 187      -2.161  58.764  23.540  1.00 29.66      A    O  
ATOM   1407  CB  ASP A 187      -4.032  59.960  25.521  1.00 38.37      A    C  
ATOM   1408  CG  ASP A 187      -3.299  61.059  26.260  1.00 39.36      A    C  
ATOM   1409  OD1 ASP A 187      -2.477  61.763  25.640  1.00 38.76      A    O  
ATOM   1410  OD2 ASP A 187      -3.554  61.220  27.471  1.00 40.03      A    O1-
ATOM   1411  N   PRO A 188      -2.046  60.907  22.798  1.00 32.50      A    N  
ATOM   1412  CA  PRO A 188      -0.729  60.687  22.164  1.00 30.41      A    C  
ATOM   1413  C   PRO A 188       0.379  60.264  23.132  1.00 30.71      A    C  
ATOM   1414  O   PRO A 188       1.320  59.586  22.717  1.00 32.67      A    O  
ATOM   1415  CB  PRO A 188      -0.426  62.020  21.475  1.00 32.97      A    C  
ATOM   1416  CG  PRO A 188      -1.337  63.020  22.105  1.00 32.45      A    C  
ATOM   1417  CD  PRO A 188      -2.534  62.288  22.620  1.00 30.85      A    C  
ATOM   1418  N   ALA A 189       0.248  60.614  24.411  1.00 29.34      A    N  
ATOM   1419  CA  ALA A 189       1.174  60.146  25.458  1.00 32.54      A    C  
ATOM   1420  C   ALA A 189       1.455  58.630  25.434  1.00 32.40      A    C  
ATOM   1421  O   ALA A 189       2.534  58.175  25.830  1.00 30.86      A    O  
ATOM   1422  CB  ALA A 189       0.624  60.508  26.822  1.00 33.52      A    C  
ATOM   1423  N   PHE A 190       0.463  57.870  24.986  1.00 32.92      A    N  
ATOM   1424  CA  PHE A 190       0.510  56.419  25.016  1.00 32.22      A    C  
ATOM   1425  C   PHE A 190       0.981  55.815  23.692  1.00 30.51      A    C  
ATOM   1426  O   PHE A 190       0.433  56.130  22.629  1.00 29.58      A    O  
ATOM   1427  CB  PHE A 190      -0.890  55.913  25.377  1.00 31.97      A    C  
ATOM   1428  CG  PHE A 190      -1.444  56.524  26.631  1.00 31.81      A    C  
ATOM   1429  CD1 PHE A 190      -0.650  56.624  27.783  1.00 31.57      A    C  
ATOM   1430  CD2 PHE A 190      -2.761  56.966  26.685  1.00 31.78      A    C  
ATOM   1431  CE1 PHE A 190      -1.158  57.184  28.939  1.00 34.32      A    C  
ATOM   1432  CE2 PHE A 190      -3.265  57.527  27.844  1.00 32.48      A    C  
ATOM   1433  CZ  PHE A 190      -2.470  57.637  28.972  1.00 32.12      A    C  
ATOM   1434  N   ILE A 191       2.004  54.966  23.766  1.00 30.16      A    N  
ATOM   1435  CA  ILE A 191       2.598  54.319  22.577  1.00 31.03      A    C  
ATOM   1436  C   ILE A 191       2.621  52.778  22.693  1.00 26.83      A    C  
ATOM   1437  O   ILE A 191       3.155  52.206  23.644  1.00 24.68      A    O  
ATOM   1438  CB  ILE A 191       4.029  54.840  22.285  1.00 32.72      A    C  
ATOM   1439  CG1 ILE A 191       4.039  56.360  22.132  1.00 37.40      A    C  
ATOM   1440  CG2 ILE A 191       4.584  54.260  20.994  1.00 30.68      A    C  
ATOM   1441  CD1 ILE A 191       4.499  57.084  23.365  1.00 40.82      A    C  
ATOM   1442  N   ARG A 192       2.050  52.115  21.700  1.00 26.36      A    N  
ATOM   1443  CA  ARG A 192       1.978  50.650  21.691  1.00 26.58      A    C  
ATOM   1444  C   ARG A 192       3.205  50.052  21.044  1.00 26.09      A    C  
ATOM   1445  O   ARG A 192       3.722  49.027  21.495  1.00 23.82      A    O  
ATOM   1446  CB  ARG A 192       0.758  50.190  20.891  1.00 26.48      A    C  
ATOM   1447  CG  ARG A 192       0.310  48.784  21.218  1.00 25.47      A    C  
ATOM   1448  CD  ARG A 192      -0.708  48.303  20.222  1.00 25.04      A    C  
ATOM   1449  NE  ARG A 192      -0.144  48.114  18.881  1.00 26.56      A    N  
ATOM   1450  CZ  ARG A 192       0.516  47.032  18.457  1.00 27.60      A    C  
ATOM   1451  NH1 ARG A 192       0.764  46.006  19.273  1.00 24.51      A    N1+
ATOM   1452  NH2 ARG A 192       0.943  46.980  17.191  1.00 30.63      A    N  
ATOM   1453  N   ALA A 193       3.654  50.708  19.975  1.00 26.57      A    N  
ATOM   1454  CA  ALA A 193       4.730  50.191  19.132  1.00 27.47      A    C  
ATOM   1455  C   ALA A 193       5.419  51.296  18.341  1.00 25.30      A    C  
ATOM   1456  O   ALA A 193       4.821  52.338  18.075  1.00 21.24      A    O  
ATOM   1457  CB  ALA A 193       4.152  49.171  18.168  1.00 27.12      A    C  
ATOM   1458  N   TRP A 194       6.659  51.038  17.931  1.00 25.32      A    N  
ATOM   1459  CA  TRP A 194       7.436  52.008  17.154  1.00 25.53      A    C  
ATOM   1460  C   TRP A 194       8.055  51.425  15.877  1.00 24.79      A    C  
ATOM   1461  O   TRP A 194       8.285  50.204  15.768  1.00 23.07      A    O  
ATOM   1462  CB  TRP A 194       8.519  52.652  18.028  1.00 28.03      A    C  
ATOM   1463  CG  TRP A 194       9.333  51.684  18.821  1.00 33.64      A    C  
ATOM   1464  CD1 TRP A 194      10.532  51.128  18.456  1.00 35.87      A    C  
ATOM   1465  CD2 TRP A 194       9.016  51.140  20.123  1.00 37.77      A    C  
ATOM   1466  CE2 TRP A 194      10.066  50.258  20.475  1.00 39.62      A    C  
ATOM   1467  CE3 TRP A 194       7.946  51.301  21.013  1.00 37.66      A    C  
ATOM   1468  NE1 TRP A 194      10.981  50.276  19.449  1.00 37.67      A    N  
ATOM   1469  CZ2 TRP A 194      10.080  49.556  21.689  1.00 39.61      A    C  
ATOM   1470  CZ3 TRP A 194       7.958  50.601  22.215  1.00 37.49      A    C  
ATOM   1471  CH2 TRP A 194       9.018  49.741  22.541  1.00 40.59      A    C  
ATOM   1472  N   VAL A 195       8.318  52.300  14.906  1.00 23.01      A    N  
ATOM   1473  CA  VAL A 195       9.000  51.868  13.700  1.00 24.27      A    C  
ATOM   1474  C   VAL A 195      10.351  51.369  14.159  1.00 24.11      A    C  
ATOM   1475  O   VAL A 195      11.062  52.064  14.890  1.00 22.60      A    O  
ATOM   1476  CB  VAL A 195       9.140  52.974  12.631  1.00 26.06      A    C  
ATOM   1477  CG1 VAL A 195      10.001  52.490  11.462  1.00 26.63      A    C  
ATOM   1478  CG2 VAL A 195       7.773  53.371  12.119  1.00 25.40      A    C  
ATOM   1479  N   GLY A 196      10.667  50.136  13.769  1.00 23.92      A    N  
ATOM   1480  CA  GLY A 196      11.889  49.491  14.202  1.00 26.39      A    C  
ATOM   1481  C   GLY A 196      11.759  48.644  15.459  1.00 29.39      A    C  
ATOM   1482  O   GLY A 196      12.734  47.982  15.858  1.00 30.97      A    O  
ATOM   1483  N   GLY A 197      10.578  48.687  16.096  1.00 29.17      A    N  
ATOM   1484  CA  GLY A 197      10.268  47.857  17.268  1.00 26.91      A    C  
ATOM   1485  C   GLY A 197       9.693  46.525  16.843  1.00 24.37      A    C  
ATOM   1486  O   GLY A 197       9.956  46.063  15.747  1.00 26.77      A    O  
ATOM   1487  N   VAL A 198       8.891  45.915  17.699  1.00 24.30      A    N  
ATOM   1488  CA  VAL A 198       8.346  44.577  17.433  1.00 22.45      A    C  
ATOM   1489  C   VAL A 198       6.831  44.525  17.571  1.00 22.00      A    C  
ATOM   1490  O   VAL A 198       6.246  43.474  17.832  1.00 23.62      A    O  
ATOM   1491  CB  VAL A 198       8.994  43.553  18.364  1.00 22.54      A    C  
ATOM   1492  CG1 VAL A 198      10.474  43.451  18.043  1.00 23.73      A    C  
ATOM   1493  CG2 VAL A 198       8.799  43.945  19.830  1.00 22.67      A    C  
ATOM   1494  N   GLY A 199       6.194  45.671  17.372  1.00 22.41      A    N  
ATOM   1495  CA  GLY A 199       4.742  45.777  17.435  1.00 22.07      A    C  
ATOM   1496  C   GLY A 199       4.023  44.962  16.383  1.00 21.12      A    C  
ATOM   1497  O   GLY A 199       2.854  44.623  16.561  1.00 20.29      A    O  
ATOM   1498  N   ASN A 200       4.709  44.673  15.278  1.00 20.30      A    N  
ATOM   1499  CA  ASN A 200       4.126  43.870  14.186  1.00 21.81      A    C  
ATOM   1500  C   ASN A 200       4.199  42.340  14.372  1.00 22.09      A    C  
ATOM   1501  O   ASN A 200       3.882  41.609  13.458  1.00 24.16      A    O  
ATOM   1502  CB  ASN A 200       4.745  44.254  12.835  1.00 21.61      A    C  
ATOM   1503  CG  ASN A 200       6.264  44.288  12.859  1.00 21.57      A    C  
ATOM   1504  ND2 ASN A 200       6.851  44.180  11.694  1.00 20.32      A    N  
ATOM   1505  OD1 ASN A 200       6.902  44.431  13.914  1.00 25.20      A    O  
ATOM   1506  N   TYR A 201       4.609  41.878  15.553  1.00 22.09      A    N  
ATOM   1507  CA  TYR A 201       4.679  40.466  15.889  1.00 21.85      A    C  
ATOM   1508  C   TYR A 201       3.785  40.264  17.117  1.00 22.11      A    C  
ATOM   1509  O   TYR A 201       3.602  41.208  17.899  1.00 23.05      A    O  
ATOM   1510  CB  TYR A 201       6.123  40.103  16.221  1.00 22.40      A    C  
ATOM   1511  CG  TYR A 201       7.091  40.400  15.105  1.00 23.03      A    C  
ATOM   1512  CD1 TYR A 201       7.261  39.502  14.062  1.00 24.44      A    C  
ATOM   1513  CD2 TYR A 201       7.830  41.582  15.079  1.00 23.18      A    C  
ATOM   1514  CE1 TYR A 201       8.151  39.762  13.025  1.00 24.51      A    C  
ATOM   1515  CE2 TYR A 201       8.713  41.859  14.040  1.00 23.97      A    C  
ATOM   1516  CZ  TYR A 201       8.874  40.940  13.008  1.00 25.43      A    C  
ATOM   1517  OH  TYR A 201       9.761  41.166  11.954  1.00 26.69      A    O  
ATOM   1518  N   LYS A 202       3.235  39.063  17.306  1.00 19.84      A    N  
ATOM   1519  CA  LYS A 202       2.311  38.806  18.442  1.00 20.01      A    C  
ATOM   1520  C   LYS A 202       3.108  38.215  19.621  1.00 18.65      A    C  
ATOM   1521  O   LYS A 202       3.059  37.003  19.924  1.00 16.93      A    O  
ATOM   1522  CB  LYS A 202       1.142  37.913  18.008  1.00 19.42      A    C  
ATOM   1523  CG  LYS A 202      -0.164  38.152  18.748  1.00 18.99      A    C  
ATOM   1524  CD  LYS A 202      -1.328  37.523  17.984  1.00 19.68      A    C  
ATOM   1525  CE  LYS A 202      -2.717  37.810  18.559  1.00 20.04      A    C  
ATOM   1526  NZ  LYS A 202      -3.227  39.216  18.453  1.00 22.13      A    N1+
ATOM   1527  N   LEU A 203       3.854  39.121  20.244  1.00 17.13      A    N  
ATOM   1528  CA  LEU A 203       4.805  38.811  21.293  1.00 16.53      A    C  
ATOM   1529  C   LEU A 203       4.265  39.287  22.630  1.00 16.36      A    C  
ATOM   1530  O   LEU A 203       3.718  40.391  22.731  1.00 15.32      A    O  
ATOM   1531  CB  LEU A 203       6.116  39.543  21.006  1.00 16.08      A    C  
ATOM   1532  CG  LEU A 203       6.682  39.412  19.596  1.00 16.23      A    C  
ATOM   1533  CD1 LEU A 203       7.950  40.239  19.457  1.00 16.82      A    C  
ATOM   1534  CD2 LEU A 203       6.983  37.955  19.261  1.00 16.93      A    C  
ATOM   1535  N   GLY A 204       4.414  38.449  23.657  1.00 16.92      A    N  
ATOM   1536  CA  GLY A 204       3.957  38.779  25.009  1.00 15.38      A    C  
ATOM   1537  C   GLY A 204       4.273  40.203  25.432  1.00 14.57      A    C  
ATOM   1538  O   GLY A 204       3.395  40.897  25.924  1.00 14.84      A    O  
ATOM   1539  N   GLY A 205       5.520  40.637  25.228  1.00 14.52      A    N  
ATOM   1540  CA  GLY A 205       5.969  41.988  25.598  1.00 15.16      A    C  
ATOM   1541  C   GLY A 205       5.196  43.213  25.108  1.00 16.26      A    C  
ATOM   1542  O   GLY A 205       5.340  44.300  25.683  1.00 16.20      A    O  
ATOM   1543  N   ASN A 206       4.421  43.062  24.031  1.00 17.36      A    N  
ATOM   1544  CA  ASN A 206       3.621  44.157  23.472  1.00 17.89      A    C  
ATOM   1545  C   ASN A 206       2.363  44.372  24.307  1.00 19.20      A    C  
ATOM   1546  O   ASN A 206       1.767  45.442  24.252  1.00 21.42      A    O  
ATOM   1547  CB  ASN A 206       3.207  43.887  22.004  1.00 17.52      A    C  
ATOM   1548  CG  ASN A 206       4.393  43.816  21.033  1.00 18.08      A    C  
ATOM   1549  ND2 ASN A 206       4.304  42.918  20.066  1.00 20.33      A    N  
ATOM   1550  OD1 ASN A 206       5.351  44.556  21.133  1.00 16.97      A    O  
ATOM   1551  N   TYR A 207       1.954  43.375  25.090  1.00 18.80      A    N  
ATOM   1552  CA  TYR A 207       0.671  43.466  25.802  1.00 19.56      A    C  
ATOM   1553  C   TYR A 207       0.735  43.922  27.265  1.00 19.92      A    C  
ATOM   1554  O   TYR A 207      -0.065  44.758  27.665  1.00 18.33      A    O  
ATOM   1555  CB  TYR A 207      -0.100  42.153  25.619  1.00 20.10      A    C  
ATOM   1556  CG  TYR A 207      -0.283  41.940  24.141  1.00 20.00      A    C  
ATOM   1557  CD1 TYR A 207       0.703  41.299  23.376  1.00 20.89      A    C  
ATOM   1558  CD2 TYR A 207      -1.353  42.496  23.489  1.00 19.77      A    C  
ATOM   1559  CE1 TYR A 207       0.580  41.193  22.011  1.00 21.27      A    C  
ATOM   1560  CE2 TYR A 207      -1.483  42.379  22.132  1.00 21.87      A    C  
ATOM   1561  CZ  TYR A 207      -0.513  41.741  21.412  1.00 20.17      A    C  
ATOM   1562  OH  TYR A 207      -0.690  41.618  20.084  1.00 25.40      A    O  
ATOM   1563  N   GLY A 208       1.692  43.409  28.039  1.00 20.66      A    N  
ATOM   1564  CA  GLY A 208       1.817  43.770  29.456  1.00 21.21      A    C  
ATOM   1565  C   GLY A 208       1.709  45.265  29.721  1.00 20.35      A    C  
ATOM   1566  O   GLY A 208       0.898  45.699  30.530  1.00 21.42      A    O  
ATOM   1567  N   PRO A 209       2.481  46.067  28.996  1.00 19.33      A    N  
ATOM   1568  CA  PRO A 209       2.465  47.492  29.213  1.00 19.81      A    C  
ATOM   1569  C   PRO A 209       1.128  48.177  28.947  1.00 20.77      A    C  
ATOM   1570  O   PRO A 209       0.874  49.212  29.549  1.00 20.62      A    O  
ATOM   1571  CB  PRO A 209       3.533  47.995  28.250  1.00 19.28      A    C  
ATOM   1572  CG  PRO A 209       4.440  46.828  28.079  1.00 19.20      A    C  
ATOM   1573  CD  PRO A 209       3.493  45.695  28.003  1.00 20.58      A    C  
ATOM   1574  N   THR A 210       0.280  47.617  28.079  1.00 20.63      A    N  
ATOM   1575  CA  THR A 210      -1.059  48.207  27.817  1.00 19.93      A    C  
ATOM   1576  C   THR A 210      -2.063  48.100  28.993  1.00 21.41      A    C  
ATOM   1577  O   THR A 210      -3.140  48.726  28.962  1.00 20.51      A    O  
ATOM   1578  CB  THR A 210      -1.748  47.505  26.639  1.00 18.27      A    C  
ATOM   1579  CG2 THR A 210      -0.876  47.560  25.369  1.00 18.15      A    C  
ATOM   1580  OG1 THR A 210      -2.034  46.136  26.998  1.00 15.92      A    O  
ATOM   1581  N   VAL A 211      -1.763  47.271  29.993  1.00 22.11      A    N  
ATOM   1582  CA  VAL A 211      -2.732  47.041  31.074  1.00 23.93      A    C  
ATOM   1583  C   VAL A 211      -3.058  48.331  31.813  1.00 24.13      A    C  
ATOM   1584  O   VAL A 211      -4.237  48.701  31.982  1.00 24.63      A    O  
ATOM   1585  CB  VAL A 211      -2.241  45.996  32.064  1.00 25.54      A    C  
ATOM   1586  CG1 VAL A 211      -3.185  45.924  33.254  1.00 27.77      A    C  
ATOM   1587  CG2 VAL A 211      -2.137  44.639  31.374  1.00 25.51      A    C  
ATOM   1588  N   LEU A 212      -2.000  49.027  32.204  1.00 23.15      A    N  
ATOM   1589  CA  LEU A 212      -2.111  50.306  32.883  1.00 23.82      A    C  
ATOM   1590  C   LEU A 212      -2.810  51.365  32.050  1.00 23.28      A    C  
ATOM   1591  O   LEU A 212      -3.550  52.192  32.598  1.00 28.66      A    O  
ATOM   1592  CB  LEU A 212      -0.717  50.823  33.234  1.00 25.84      A    C  
ATOM   1593  CG  LEU A 212      -0.709  52.104  34.068  1.00 27.97      A    C  
ATOM   1594  CD1 LEU A 212      -1.189  51.817  35.496  1.00 28.88      A    C  
ATOM   1595  CD2 LEU A 212       0.675  52.723  34.059  1.00 28.27      A    C  
ATOM   1596  N   VAL A 213      -2.534  51.367  30.751  1.00 20.96      A    N  
ATOM   1597  CA  VAL A 213      -3.124  52.328  29.803  1.00 21.02      A    C  
ATOM   1598  C   VAL A 213      -4.613  52.074  29.621  1.00 21.28      A    C  
ATOM   1599  O   VAL A 213      -5.412  52.990  29.592  1.00 21.17      A    O  
ATOM   1600  CB  VAL A 213      -2.449  52.252  28.423  1.00 20.75      A    C  
ATOM   1601  CG1 VAL A 213      -3.085  53.266  27.475  1.00 22.08      A    C  
ATOM   1602  CG2 VAL A 213      -0.948  52.519  28.539  1.00 19.74      A    C  
ATOM   1603  N   GLN A 214      -4.959  50.805  29.500  1.00 23.48      A    N  
ATOM   1604  CA  GLN A 214      -6.321  50.375  29.499  1.00 24.12      A    C  
ATOM   1605  C   GLN A 214      -7.046  50.836  30.765  1.00 27.04      A    C  
ATOM   1606  O   GLN A 214      -8.187  51.328  30.672  1.00 27.07      A    O  
ATOM   1607  CB  GLN A 214      -6.373  48.858  29.367  1.00 24.49      A    C  
ATOM   1608  CG  GLN A 214      -7.767  48.276  29.440  1.00 25.74      A    C  
ATOM   1609  CD  GLN A 214      -8.730  48.866  28.417  1.00 31.81      A    C  
ATOM   1610  NE2 GLN A 214     -10.036  48.670  28.653  1.00 32.77      A    N  
ATOM   1611  OE1 GLN A 214      -8.314  49.467  27.413  1.00 32.53      A    O  
ATOM   1612  N   GLN A 215      -6.409  50.672  31.932  1.00 27.81      A    N  
ATOM   1613  CA  GLN A 215      -6.985  51.178  33.191  1.00 30.10      A    C  
ATOM   1614  C   GLN A 215      -7.222  52.689  33.121  1.00 30.15      A    C  
ATOM   1615  O   GLN A 215      -8.258  53.185  33.570  1.00 26.95      A    O  
ATOM   1616  CB  GLN A 215      -6.094  50.904  34.397  1.00 31.65      A    C  
ATOM   1617  CG  GLN A 215      -6.066  49.478  34.926  1.00 33.92      A    C  
ATOM   1618  CD  GLN A 215      -5.268  49.412  36.224  1.00 38.18      A    C  
ATOM   1619  NE2 GLN A 215      -4.998  48.191  36.710  1.00 37.36      A    N  
ATOM   1620  OE1 GLN A 215      -4.901  50.461  36.792  1.00 36.37      A    O  
ATOM   1621  N   GLU A 216      -6.252  53.416  32.573  1.00 30.70      A    N  
ATOM   1622  CA  GLU A 216      -6.396  54.855  32.388  1.00 33.78      A    C  
ATOM   1623  C   GLU A 216      -7.560  55.230  31.453  1.00 34.64      A    C  
ATOM   1624  O   GLU A 216      -8.183  56.273  31.649  1.00 39.62      A    O  
ATOM   1625  CB  GLU A 216      -5.088  55.460  31.882  1.00 37.49      A    C  
ATOM   1626  CG  GLU A 216      -5.107  56.983  31.715  1.00 44.32      A    C  
ATOM   1627  CD  GLU A 216      -4.824  57.779  32.983  1.00 48.70      A    C  
ATOM   1628  OE1 GLU A 216      -4.699  57.184  34.077  1.00 48.34      A    O  
ATOM   1629  OE2 GLU A 216      -4.699  59.021  32.862  1.00 54.44      A    O1-
ATOM   1630  N   ALA A 217      -7.848  54.402  30.444  1.00 32.82      A    N  
ATOM   1631  CA  ALA A 217      -8.975  54.649  29.547  1.00 31.14      A    C  
ATOM   1632  C   ALA A 217     -10.299  54.383  30.279  1.00 30.13      A    C  
ATOM   1633  O   ALA A 217     -11.275  55.126  30.126  1.00 26.62      A    O  
ATOM   1634  CB  ALA A 217      -8.867  53.782  28.303  1.00 32.79      A    C  
ATOM   1635  N   LEU A 218     -10.329  53.329  31.083  1.00 31.10      A    N  
ATOM   1636  CA  LEU A 218     -11.508  53.064  31.924  1.00 36.05      A    C  
ATOM   1637  C   LEU A 218     -11.755  54.245  32.854  1.00 37.01      A    C  
ATOM   1638  O   LEU A 218     -12.820  54.857  32.812  1.00 35.79      A    O  
ATOM   1639  CB  LEU A 218     -11.346  51.768  32.712  1.00 34.79      A    C  
ATOM   1640  CG  LEU A 218     -11.314  50.533  31.797  1.00 35.62      A    C  
ATOM   1641  CD1 LEU A 218     -10.630  49.356  32.484  1.00 38.15      A    C  
ATOM   1642  CD2 LEU A 218     -12.707  50.173  31.299  1.00 32.80      A    C  
ATOM   1643  N   LYS A 219     -10.754  54.604  33.648  1.00 41.61      A    N  
ATOM   1644  CA  LYS A 219     -10.878  55.773  34.522  1.00 44.99      A    C  
ATOM   1645  C   LYS A 219     -11.365  56.996  33.769  1.00 40.66      A    C  
ATOM   1646  O   LYS A 219     -12.125  57.778  34.322  1.00 42.95      A    O  
ATOM   1647  CB  LYS A 219      -9.561  56.122  35.208  1.00 50.20      A    C  
ATOM   1648  CG  LYS A 219      -9.241  55.275  36.422  1.00 55.08      A    C  
ATOM   1649  CD  LYS A 219      -7.883  55.641  37.010  1.00 64.49      A    C  
ATOM   1650  CE  LYS A 219      -6.757  55.516  35.987  1.00 66.29      A    C  
ATOM   1651  NZ  LYS A 219      -5.385  55.572  36.567  1.00 69.20      A    N1+
ATOM   1652  N   ARG A 220     -10.937  57.174  32.521  1.00 38.77      A    N  
ATOM   1653  CA  ARG A 220     -11.380  58.341  31.742  1.00 38.66      A    C  
ATOM   1654  C   ARG A 220     -12.739  58.127  31.039  1.00 36.30      A    C  
ATOM   1655  O   ARG A 220     -13.143  58.925  30.185  1.00 39.12      A    O  
ATOM   1656  CB  ARG A 220     -10.261  58.842  30.810  1.00 40.41      A    C  
ATOM   1657  CG  ARG A 220      -9.246  59.716  31.567  1.00 47.82      A    C  
ATOM   1658  CD  ARG A 220      -7.825  59.740  31.009  1.00 48.32      A    C  
ATOM   1659  NE  ARG A 220      -7.636  60.692  29.913  1.00 55.17      A    N  
ATOM   1660  CZ  ARG A 220      -6.491  60.871  29.244  1.00 55.69      A    C  
ATOM   1661  NH1 ARG A 220      -5.400  60.159  29.540  1.00 51.11      A    N1+
ATOM   1662  NH2 ARG A 220      -6.438  61.766  28.260  1.00 56.23      A    N  
ATOM   1663  N   GLY A 221     -13.454  57.074  31.437  1.00 29.99      A    N  
ATOM   1664  CA  GLY A 221     -14.783  56.793  30.910  1.00 30.79      A    C  
ATOM   1665  C   GLY A 221     -14.825  56.191  29.509  1.00 32.90      A    C  
ATOM   1666  O   GLY A 221     -15.885  56.177  28.854  1.00 31.06      A    O  
ATOM   1667  N   CYS A 222     -13.678  55.712  29.032  1.00 31.15      A    N  
ATOM   1668  CA  CYS A 222     -13.622  55.059  27.728  1.00 29.96      A    C  
ATOM   1669  C   CYS A 222     -13.564  53.561  27.956  1.00 25.56      A    C  
ATOM   1670  O   CYS A 222     -13.345  53.116  29.075  1.00 26.45      A    O  
ATOM   1671  CB  CYS A 222     -12.462  55.595  26.896  1.00 26.53      A    C  
ATOM   1672  SG  CYS A 222     -12.712  57.354  26.485  1.00 28.62      A    S  
ATOM   1673  N   GLU A 223     -13.807  52.798  26.905  1.00 24.06      A    N  
ATOM   1674  CA  GLU A 223     -13.805  51.332  26.971  1.00 24.07      A    C  
ATOM   1675  C   GLU A 223     -12.544  50.685  26.446  1.00 22.35      A    C  
ATOM   1676  O   GLU A 223     -12.162  49.633  26.909  1.00 20.55      A    O  
ATOM   1677  CB  GLU A 223     -15.004  50.793  26.215  1.00 29.06      A    C  
ATOM   1678  CG  GLU A 223     -16.292  50.846  27.027  1.00 34.00      A    C  
ATOM   1679  CD  GLU A 223     -17.540  50.925  26.181  1.00 39.91      A    C  
ATOM   1680  OE1 GLU A 223     -17.475  51.464  25.051  1.00 40.38      A    O  
ATOM   1681  OE2 GLU A 223     -18.603  50.488  26.675  1.00 53.04      A    O1-
ATOM   1682  N   GLN A 224     -11.912  51.289  25.442  1.00 24.66      A    N  
ATOM   1683  CA  GLN A 224     -10.651  50.753  24.908  1.00 23.62      A    C  
ATOM   1684  C   GLN A 224      -9.748  51.884  24.522  1.00 19.75      A    C  
ATOM   1685  O   GLN A 224     -10.171  53.041  24.548  1.00 18.98      A    O  
ATOM   1686  CB  GLN A 224     -10.905  49.821  23.729  1.00 25.49      A    C  
ATOM   1687  CG  GLN A 224     -11.540  48.515  24.157  1.00 28.91      A    C  
ATOM   1688  CD  GLN A 224     -11.653  47.533  23.020  1.00 35.51      A    C  
ATOM   1689  NE2 GLN A 224     -12.741  46.760  23.005  1.00 36.24      A    N  
ATOM   1690  OE1 GLN A 224     -10.767  47.460  22.158  1.00 34.95      A    O  
ATOM   1691  N   VAL A 225      -8.508  51.540  24.194  1.00 19.11      A    N  
ATOM   1692  CA  VAL A 225      -7.481  52.508  23.786  1.00 19.70      A    C  
ATOM   1693  C   VAL A 225      -7.371  52.650  22.268  1.00 19.75      A    C  
ATOM   1694  O   VAL A 225      -7.240  51.665  21.561  1.00 20.30      A    O  
ATOM   1695  CB  VAL A 225      -6.085  52.048  24.263  1.00 20.20      A    C  
ATOM   1696  CG1 VAL A 225      -5.007  53.039  23.841  1.00 21.55      A    C  
ATOM   1697  CG2 VAL A 225      -6.056  51.853  25.777  1.00 21.19      A    C  
ATOM   1698  N   LEU A 226      -7.421  53.884  21.777  1.00 20.13      A    N  
ATOM   1699  CA  LEU A 226      -7.053  54.195  20.400  1.00 19.68      A    C  
ATOM   1700  C   LEU A 226      -5.572  54.580  20.435  1.00 19.81      A    C  
ATOM   1701  O   LEU A 226      -5.220  55.652  20.919  1.00 20.53      A    O  
ATOM   1702  CB  LEU A 226      -7.898  55.359  19.852  1.00 21.56      A    C  
ATOM   1703  CG  LEU A 226      -7.610  55.867  18.419  1.00 22.32      A    C  
ATOM   1704  CD1 LEU A 226      -7.818  54.813  17.358  1.00 21.72      A    C  
ATOM   1705  CD2 LEU A 226      -8.463  57.076  18.085  1.00 23.67      A    C  
ATOM   1706  N   TRP A 227      -4.708  53.698  19.938  1.00 19.96      A    N  
ATOM   1707  CA  TRP A 227      -3.263  53.897  19.972  1.00 19.10      A    C  
ATOM   1708  C   TRP A 227      -2.838  54.813  18.855  1.00 20.78      A    C  
ATOM   1709  O   TRP A 227      -2.934  54.465  17.652  1.00 22.07      A    O  
ATOM   1710  CB  TRP A 227      -2.504  52.568  19.862  1.00 20.74      A    C  
ATOM   1711  CG  TRP A 227      -2.839  51.605  20.934  1.00 21.66      A    C  
ATOM   1712  CD1 TRP A 227      -3.746  50.583  20.868  1.00 22.04      A    C  
ATOM   1713  CD2 TRP A 227      -2.313  51.594  22.262  1.00 21.98      A    C  
ATOM   1714  CE2 TRP A 227      -2.926  50.517  22.949  1.00 21.80      A    C  
ATOM   1715  CE3 TRP A 227      -1.362  52.364  22.930  1.00 22.20      A    C  
ATOM   1716  NE1 TRP A 227      -3.797  49.917  22.079  1.00 22.23      A    N  
ATOM   1717  CZ2 TRP A 227      -2.636  50.215  24.273  1.00 22.62      A    C  
ATOM   1718  CZ3 TRP A 227      -1.060  52.047  24.271  1.00 23.75      A    C  
ATOM   1719  CH2 TRP A 227      -1.694  50.991  24.918  1.00 22.13      A    C  
ATOM   1720  N   LEU A 228      -2.379  55.995  19.249  1.00 20.12      A    N  
ATOM   1721  CA  LEU A 228      -1.874  56.977  18.306  1.00 19.57      A    C  
ATOM   1722  C   LEU A 228      -0.345  56.881  18.255  1.00 19.91      A    C  
ATOM   1723  O   LEU A 228       0.315  56.466  19.217  1.00 18.61      A    O  
ATOM   1724  CB  LEU A 228      -2.314  58.385  18.702  1.00 19.41      A    C  
ATOM   1725  CG  LEU A 228      -3.796  58.649  18.939  1.00 19.92      A    C  
ATOM   1726  CD1 LEU A 228      -4.026  60.009  19.614  1.00 19.86      A    C  
ATOM   1727  CD2 LEU A 228      -4.583  58.549  17.649  1.00 19.91      A    C  
ATOM   1728  N   TYR A 229       0.220  57.270  17.120  1.00 22.77      A    N  
ATOM   1729  CA  TYR A 229       1.669  57.196  16.917  1.00 23.31      A    C  
ATOM   1730  C   TYR A 229       2.145  58.343  16.086  1.00 24.27      A    C  
ATOM   1731  O   TYR A 229       1.512  58.702  15.096  1.00 22.13      A    O  
ATOM   1732  CB  TYR A 229       2.019  55.904  16.163  1.00 22.84      A    C  
ATOM   1733  CG  TYR A 229       3.493  55.733  15.847  1.00 21.68      A    C  
ATOM   1734  CD1 TYR A 229       4.376  55.308  16.822  1.00 22.30      A    C  
ATOM   1735  CD2 TYR A 229       4.000  55.993  14.576  1.00 21.00      A    C  
ATOM   1736  CE1 TYR A 229       5.722  55.134  16.543  1.00 21.57      A    C  
ATOM   1737  CE2 TYR A 229       5.350  55.834  14.292  1.00 19.97      A    C  
ATOM   1738  CZ  TYR A 229       6.200  55.398  15.277  1.00 20.19      A    C  
ATOM   1739  OH  TYR A 229       7.543  55.223  15.038  1.00 20.42      A    O  
ATOM   1740  N   GLY A 230       3.287  58.897  16.466  1.00 30.00      A    N  
ATOM   1741  CA  GLY A 230       3.938  59.908  15.645  1.00 34.06      A    C  
ATOM   1742  C   GLY A 230       3.370  61.308  15.765  1.00 36.48      A    C  
ATOM   1743  O   GLY A 230       2.233  61.486  16.216  1.00 38.43      A    O  
ATOM   1744  N   PRO A 231       4.147  62.308  15.306  1.00 39.48      A    N  
ATOM   1745  CA  PRO A 231       3.825  63.739  15.450  1.00 36.75      A    C  
ATOM   1746  C   PRO A 231       2.445  64.117  14.899  1.00 35.83      A    C  
ATOM   1747  O   PRO A 231       1.717  64.897  15.531  1.00 31.49      A    O  
ATOM   1748  CB  PRO A 231       4.934  64.435  14.651  1.00 37.79      A    C  
ATOM   1749  CG  PRO A 231       5.389  63.418  13.648  1.00 42.26      A    C  
ATOM   1750  CD  PRO A 231       5.209  62.073  14.300  1.00 41.44      A    C  
ATOM   1751  N   ASP A 232       2.091  63.550  13.739  1.00 35.57      A    N  
ATOM   1752  CA  ASP A 232       0.786  63.783  13.130  1.00 34.30      A    C  
ATOM   1753  C   ASP A 232      -0.336  62.875  13.700  1.00 31.32      A    C  
ATOM   1754  O   ASP A 232      -1.401  62.743  13.103  1.00 27.06      A    O  
ATOM   1755  CB  ASP A 232       0.878  63.713  11.594  1.00 38.56      A    C  
ATOM   1756  CG  ASP A 232       1.355  62.365  11.076  1.00 43.25      A    C  
ATOM   1757  OD1 ASP A 232       1.978  61.588  11.835  1.00 47.88      A    O  
ATOM   1758  OD2 ASP A 232       1.105  62.091   9.886  1.00 43.97      A    O1-
ATOM   1759  N   HIS A 233      -0.098  62.298  14.880  1.00 29.04      A    N  
ATOM   1760  CA  HIS A 233      -1.056  61.412  15.552  1.00 29.75      A    C  
ATOM   1761  C   HIS A 233      -1.812  60.445  14.650  1.00 24.71      A    C  
ATOM   1762  O   HIS A 233      -3.001  60.547  14.477  1.00 22.98      A    O  
ATOM   1763  CB  HIS A 233      -2.047  62.210  16.384  1.00 31.79      A    C  
ATOM   1764  CG  HIS A 233      -1.391  63.123  17.358  1.00 32.98      A    C  
ATOM   1765  CD2 HIS A 233      -0.100  63.228  17.749  1.00 35.41      A    C  
ATOM   1766  ND1 HIS A 233      -2.070  64.128  17.997  1.00 32.85      A    N  
ATOM   1767  CE1 HIS A 233      -1.237  64.784  18.781  1.00 37.86      A    C  
ATOM   1768  NE2 HIS A 233      -0.032  64.263  18.642  1.00 37.42      A    N  
ATOM   1769  N   GLN A 234      -1.103  59.465  14.124  1.00 24.99      A    N  
ATOM   1770  CA  GLN A 234      -1.732  58.461  13.283  1.00 25.73      A    C  
ATOM   1771  C   GLN A 234      -2.566  57.497  14.139  1.00 23.42      A    C  
ATOM   1772  O   GLN A 234      -2.168  57.146  15.244  1.00 19.48      A    O  
ATOM   1773  CB  GLN A 234      -0.687  57.664  12.530  1.00 25.64      A    C  
ATOM   1774  CG  GLN A 234       0.418  58.495  11.904  1.00 28.82      A    C  
ATOM   1775  CD  GLN A 234       1.606  57.639  11.528  1.00 28.84      A    C  
ATOM   1776  NE2 GLN A 234       2.773  58.245  11.463  1.00 30.33      A    N  
ATOM   1777  OE1 GLN A 234       1.468  56.435  11.317  1.00 30.35      A    O  
ATOM   1778  N   LEU A 235      -3.721  57.092  13.622  1.00 22.75      A    N  
ATOM   1779  CA  LEU A 235      -4.523  56.083  14.276  1.00 22.94      A    C  
ATOM   1780  C   LEU A 235      -3.970  54.721  13.812  1.00 22.88      A    C  
ATOM   1781  O   LEU A 235      -4.062  54.378  12.629  1.00 28.07      A    O  
ATOM   1782  CB  LEU A 235      -6.009  56.241  13.941  1.00 22.54      A    C  
ATOM   1783  CG  LEU A 235      -6.712  57.516  14.449  1.00 24.78      A    C  
ATOM   1784  CD1 LEU A 235      -6.149  58.774  13.793  1.00 25.35      A    C  
ATOM   1785  CD2 LEU A 235      -8.221  57.463  14.203  1.00 24.80      A    C  
ATOM   1786  N   THR A 236      -3.383  53.965  14.730  1.00 20.03      A    N  
ATOM   1787  CA  THR A 236      -2.760  52.683  14.393  1.00 19.78      A    C  
ATOM   1788  C   THR A 236      -3.682  51.488  14.612  1.00 20.55      A    C  
ATOM   1789  O   THR A 236      -3.939  50.706  13.667  1.00 20.06      A    O  
ATOM   1790  CB  THR A 236      -1.479  52.438  15.230  1.00 18.41      A    C  
ATOM   1791  CG2 THR A 236      -0.494  53.505  14.967  1.00 18.36      A    C  
ATOM   1792  OG1 THR A 236      -1.786  52.447  16.636  1.00 18.51      A    O  
ATOM   1793  N   GLU A 237      -4.143  51.348  15.863  1.00 20.61      A    N  
ATOM   1794  CA  GLU A 237      -4.941  50.210  16.319  1.00 21.80      A    C  
ATOM   1795  C   GLU A 237      -5.890  50.596  17.448  1.00 25.30      A    C  
ATOM   1796  O   GLU A 237      -5.692  51.610  18.116  1.00 27.13      A    O  
ATOM   1797  CB  GLU A 237      -4.037  49.092  16.820  1.00 22.72      A    C  
ATOM   1798  CG  GLU A 237      -3.029  48.587  15.794  1.00 25.49      A    C  
ATOM   1799  CD  GLU A 237      -2.734  47.099  15.897  1.00 25.04      A    C  
ATOM   1800  OE1 GLU A 237      -3.597  46.368  16.416  1.00 26.22      A    O  
ATOM   1801  OE2 GLU A 237      -1.678  46.661  15.406  1.00 23.25      A    O1-
ATOM   1802  N   VAL A 238      -6.932  49.790  17.653  1.00 25.00      A    N  
ATOM   1803  CA  VAL A 238      -7.848  50.033  18.748  1.00 25.92      A    C  
ATOM   1804  C   VAL A 238      -7.834  48.806  19.661  1.00 25.56      A    C  
ATOM   1805  O   VAL A 238      -8.218  47.723  19.248  1.00 27.15      A    O  
ATOM   1806  CB  VAL A 238      -9.259  50.486  18.273  1.00 28.94      A    C  
ATOM   1807  CG1 VAL A 238      -9.649  49.881  16.949  1.00 30.09      A    C  
ATOM   1808  CG2 VAL A 238     -10.327  50.194  19.316  1.00 30.42      A    C  
ATOM   1809  N   GLY A 239      -7.362  48.993  20.899  1.00 22.24      A    N  
ATOM   1810  CA  GLY A 239      -7.236  47.932  21.876  1.00 19.96      A    C  
ATOM   1811  C   GLY A 239      -6.279  46.856  21.432  1.00 20.07      A    C  
ATOM   1812  O   GLY A 239      -5.069  47.085  21.352  1.00 19.62      A    O  
ATOM   1813  N   THR A 240      -6.810  45.664  21.197  1.00 18.62      A    N  
ATOM   1814  CA  THR A 240      -6.051  44.618  20.528  1.00 20.51      A    C  
ATOM   1815  C   THR A 240      -6.677  44.382  19.121  1.00 18.99      A    C  
ATOM   1816  O   THR A 240      -6.748  43.268  18.637  1.00 18.57      A    O  
ATOM   1817  CB  THR A 240      -6.030  43.316  21.363  1.00 22.16      A    C  
ATOM   1818  CG2 THR A 240      -5.170  43.500  22.594  1.00 23.95      A    C  
ATOM   1819  OG1 THR A 240      -7.363  42.993  21.765  1.00 22.72      A    O  
ATOM   1820  N   MET A 241      -7.132  45.456  18.483  1.00 18.98      A    N  
ATOM   1821  CA  MET A 241      -7.769  45.370  17.169  1.00 18.78      A    C  
ATOM   1822  C   MET A 241      -7.150  46.309  16.170  1.00 17.72      A    C  
ATOM   1823  O   MET A 241      -6.597  47.346  16.532  1.00 16.86      A    O  
ATOM   1824  CB  MET A 241      -9.254  45.709  17.244  1.00 17.99      A    C  
ATOM   1825  CG  MET A 241     -10.058  44.660  17.970  1.00 19.58      A    C  
ATOM   1826  SD  MET A 241     -11.793  45.115  18.162  1.00 18.91      A    S  
ATOM   1827  CE  MET A 241     -11.688  46.590  19.165  1.00 18.73      A    C  
ATOM   1828  N   ASN A 242      -7.276  45.927  14.898  1.00 15.65      A    N  
ATOM   1829  CA  ASN A 242      -6.871  46.769  13.826  1.00 14.92      A    C  
ATOM   1830  C   ASN A 242      -8.006  47.686  13.642  1.00 15.72      A    C  
ATOM   1831  O   ASN A 242      -9.149  47.324  13.950  1.00 14.97      A    O  
ATOM   1832  CB  ASN A 242      -6.645  45.961  12.564  1.00 15.69      A    C  
ATOM   1833  CG  ASN A 242      -5.418  45.103  12.663  1.00 15.77      A    C  
ATOM   1834  ND2 ASN A 242      -4.286  45.756  12.851  1.00 16.07      A    N  
ATOM   1835  OD1 ASN A 242      -5.479  43.862  12.604  1.00 15.88      A    O  
ATOM   1836  N   ILE A 243      -7.708  48.874  13.130  1.00 17.89      A    N  
ATOM   1837  CA  ILE A 243      -8.729  49.902  12.951  1.00 19.39      A    C  
ATOM   1838  C   ILE A 243      -9.009  50.202  11.473  1.00 19.06      A    C  
ATOM   1839  O   ILE A 243      -8.085  50.265  10.667  1.00 18.01      A    O  
ATOM   1840  CB  ILE A 243      -8.352  51.194  13.689  1.00 20.00      A    C  
ATOM   1841  CG1 ILE A 243      -9.563  52.124  13.774  1.00 20.43      A    C  
ATOM   1842  CG2 ILE A 243      -7.164  51.876  13.014  1.00 20.53      A    C  
ATOM   1843  CD1 ILE A 243      -9.233  53.446  14.424  1.00 21.39      A    C  
ATOM   1844  N   PHE A 244     -10.299  50.407  11.174  1.00 18.51      A    N  
ATOM   1845  CA  PHE A 244     -10.810  50.682   9.856  1.00 18.26      A    C  
ATOM   1846  C   PHE A 244     -11.699  51.897   9.867  1.00 19.68      A    C  
ATOM   1847  O   PHE A 244     -12.448  52.123  10.824  1.00 18.29      A    O  
ATOM   1848  CB  PHE A 244     -11.674  49.523   9.373  1.00 18.65      A    C  
ATOM   1849  CG  PHE A 244     -10.888  48.385   8.780  1.00 20.63      A    C  
ATOM   1850  CD1 PHE A 244     -10.296  47.434   9.593  1.00 20.20      A    C  
ATOM   1851  CD2 PHE A 244     -10.755  48.263   7.410  1.00 21.12      A    C  
ATOM   1852  CE1 PHE A 244      -9.579  46.399   9.060  1.00 20.26      A    C  
ATOM   1853  CE2 PHE A 244     -10.032  47.234   6.866  1.00 20.90      A    C  
ATOM   1854  CZ  PHE A 244      -9.436  46.304   7.687  1.00 22.04      A    C  
ATOM   1855  N   VAL A 245     -11.652  52.652   8.768  1.00 20.14      A    N  
ATOM   1856  CA  VAL A 245     -12.514  53.810   8.587  1.00 19.72      A    C  
ATOM   1857  C   VAL A 245     -13.164  53.741   7.218  1.00 20.41      A    C  
ATOM   1858  O   VAL A 245     -12.520  53.510   6.202  1.00 22.05      A    O  
ATOM   1859  CB  VAL A 245     -11.748  55.130   8.734  1.00 20.25      A    C  
ATOM   1860  CG1 VAL A 245     -12.641  56.326   8.399  1.00 20.74      A    C  
ATOM   1861  CG2 VAL A 245     -11.164  55.256  10.130  1.00 20.05      A    C  
ATOM   1862  N   TYR A 246     -14.469  53.901   7.227  1.00 21.58      A    N  
ATOM   1863  CA  TYR A 246     -15.269  53.939   6.033  1.00 23.09      A    C  
ATOM   1864  C   TYR A 246     -15.783  55.371   5.961  1.00 23.18      A    C  
ATOM   1865  O   TYR A 246     -16.467  55.860   6.871  1.00 22.59      A    O  
ATOM   1866  CB  TYR A 246     -16.413  52.934   6.164  1.00 23.17      A    C  
ATOM   1867  CG  TYR A 246     -17.301  52.749   4.942  1.00 26.03      A    C  
ATOM   1868  CD1 TYR A 246     -16.768  52.611   3.667  1.00 25.41      A    C  
ATOM   1869  CD2 TYR A 246     -18.687  52.654   5.083  1.00 26.12      A    C  
ATOM   1870  CE1 TYR A 246     -17.585  52.419   2.574  1.00 26.09      A    C  
ATOM   1871  CE2 TYR A 246     -19.495  52.448   3.999  1.00 26.08      A    C  
ATOM   1872  CZ  TYR A 246     -18.942  52.336   2.750  1.00 27.18      A    C  
ATOM   1873  OH  TYR A 246     -19.776  52.120   1.681  1.00 29.98      A    O  
ATOM   1874  N   TRP A 247     -15.421  56.044   4.887  1.00 24.53      A    N  
ATOM   1875  CA  TRP A 247     -15.784  57.443   4.693  1.00 25.28      A    C  
ATOM   1876  C   TRP A 247     -15.671  57.839   3.230  1.00 26.30      A    C  
ATOM   1877  O   TRP A 247     -15.318  57.024   2.372  1.00 24.67      A    O  
ATOM   1878  CB  TRP A 247     -14.870  58.367   5.523  1.00 24.08      A    C  
ATOM   1879  CG  TRP A 247     -13.383  58.200   5.278  1.00 24.44      A    C  
ATOM   1880  CD1 TRP A 247     -12.773  57.444   4.300  1.00 24.55      A    C  
ATOM   1881  CD2 TRP A 247     -12.325  58.865   5.976  1.00 22.93      A    C  
ATOM   1882  CE2 TRP A 247     -11.106  58.430   5.407  1.00 23.36      A    C  
ATOM   1883  CE3 TRP A 247     -12.285  59.767   7.035  1.00 23.43      A    C  
ATOM   1884  NE1 TRP A 247     -11.411  57.562   4.393  1.00 24.85      A    N  
ATOM   1885  CZ2 TRP A 247      -9.863  58.864   5.868  1.00 22.75      A    C  
ATOM   1886  CZ3 TRP A 247     -11.036  60.204   7.492  1.00 24.30      A    C  
ATOM   1887  CH2 TRP A 247      -9.846  59.757   6.896  1.00 21.81      A    C  
ATOM   1888  N   THR A 248     -16.009  59.098   2.966  1.00 29.63      A    N  
ATOM   1889  CA  THR A 248     -15.740  59.732   1.697  1.00 30.22      A    C  
ATOM   1890  C   THR A 248     -14.476  60.525   1.950  1.00 31.04      A    C  
ATOM   1891  O   THR A 248     -14.458  61.447   2.764  1.00 30.98      A    O  
ATOM   1892  CB  THR A 248     -16.874  60.661   1.286  1.00 31.64      A    C  
ATOM   1893  CG2 THR A 248     -16.525  61.379  -0.018  1.00 30.64      A    C  
ATOM   1894  OG1 THR A 248     -18.057  59.878   1.102  1.00 31.82      A    O  
ATOM   1895  N   HIS A 249     -13.408  60.147   1.268  1.00 31.57      A    N  
ATOM   1896  CA  HIS A 249     -12.103  60.739   1.511  1.00 32.63      A    C  
ATOM   1897  C   HIS A 249     -12.065  62.163   0.980  1.00 32.99      A    C  
ATOM   1898  O   HIS A 249     -13.082  62.650   0.503  1.00 38.45      A    O  
ATOM   1899  CB  HIS A 249     -11.024  59.830   0.922  1.00 32.15      A    C  
ATOM   1900  CG  HIS A 249      -9.639  60.314   1.150  1.00 31.40      A    C  
ATOM   1901  CD2 HIS A 249      -8.572  60.387   0.321  1.00 32.97      A    C  
ATOM   1902  ND1 HIS A 249      -9.211  60.784   2.371  1.00 34.23      A    N  
ATOM   1903  CE1 HIS A 249      -7.943  61.142   2.283  1.00 33.41      A    C  
ATOM   1904  NE2 HIS A 249      -7.527  60.900   1.053  1.00 33.49      A    N  
ATOM   1905  N   GLU A 250     -10.934  62.852   1.135  1.00 34.93      A    N  
ATOM   1906  CA  GLU A 250     -10.795  64.255   0.698  1.00 39.97      A    C  
ATOM   1907  C   GLU A 250     -10.865  64.413  -0.825  1.00 41.73      A    C  
ATOM   1908  O   GLU A 250     -11.398  65.388  -1.320  1.00 42.29      A    O  
ATOM   1909  CB  GLU A 250      -9.503  64.864   1.242  1.00 41.07      A    C  
ATOM   1910  CG  GLU A 250      -9.516  65.077   2.757  1.00 41.80      A    C  
ATOM   1911  CD  GLU A 250      -8.127  65.227   3.365  1.00 41.72      A    C  
ATOM   1912  OE1 GLU A 250      -7.125  65.150   2.626  1.00 42.48      A    O  
ATOM   1913  OE2 GLU A 250      -8.034  65.414   4.595  1.00 45.04      A    O1-
ATOM   1914  N   ASP A 251     -10.376  63.426  -1.564  1.00 46.46      A    N  
ATOM   1915  CA  ASP A 251     -10.477  63.457  -3.016  1.00 44.12      A    C  
ATOM   1916  C   ASP A 251     -11.914  63.146  -3.490  1.00 50.02      A    C  
ATOM   1917  O   ASP A 251     -12.132  62.903  -4.687  1.00 51.67      A    O  
ATOM   1918  CB  ASP A 251      -9.488  62.468  -3.634  1.00 40.64      A    C  
ATOM   1919  CG  ASP A 251      -9.889  61.045  -3.404  1.00 39.69      A    C  
ATOM   1920  OD1 ASP A 251     -10.503  60.776  -2.341  1.00 34.65      A    O  
ATOM   1921  OD2 ASP A 251      -9.600  60.204  -4.285  1.00 35.53      A    O1-
ATOM   1922  N   GLY A 252     -12.877  63.128  -2.555  1.00 51.04      A    N  
ATOM   1923  CA  GLY A 252     -14.294  62.893  -2.864  1.00 46.99      A    C  
ATOM   1924  C   GLY A 252     -14.700  61.456  -3.168  1.00 46.13      A    C  
ATOM   1925  O   GLY A 252     -15.866  61.182  -3.457  1.00 46.64      A    O  
ATOM   1926  N   VAL A 253     -13.754  60.529  -3.105  1.00 43.42      A    N  
ATOM   1927  CA  VAL A 253     -14.058  59.140  -3.405  1.00 40.60      A    C  
ATOM   1928  C   VAL A 253     -14.368  58.411  -2.101  1.00 38.33      A    C  
ATOM   1929  O   VAL A 253     -13.723  58.659  -1.078  1.00 36.08      A    O  
ATOM   1930  CB  VAL A 253     -12.892  58.443  -4.122  1.00 36.73      A    C  
ATOM   1931  CG1 VAL A 253     -13.228  56.978  -4.372  1.00 34.49      A    C  
ATOM   1932  CG2 VAL A 253     -12.570  59.168  -5.420  1.00 37.74      A    C  
ATOM   1933  N   LEU A 254     -15.361  57.524  -2.173  1.00 34.77      A    N  
ATOM   1934  CA  LEU A 254     -15.819  56.708  -1.052  1.00 33.26      A    C  
ATOM   1935  C   LEU A 254     -14.826  55.582  -0.851  1.00 32.42      A    C  
ATOM   1936  O   LEU A 254     -14.566  54.802  -1.786  1.00 30.93      A    O  
ATOM   1937  CB  LEU A 254     -17.207  56.103  -1.353  1.00 31.92      A    C  
ATOM   1938  CG  LEU A 254     -17.788  55.125  -0.326  1.00 33.10      A    C  
ATOM   1939  CD1 LEU A 254     -18.016  55.807   1.022  1.00 34.47      A    C  
ATOM   1940  CD2 LEU A 254     -19.072  54.495  -0.828  1.00 31.11      A    C  
ATOM   1941  N   GLU A 255     -14.272  55.479   0.356  1.00 29.07      A    N  
ATOM   1942  CA  GLU A 255     -13.319  54.409   0.609  1.00 27.20      A    C  
ATOM   1943  C   GLU A 255     -13.384  53.798   1.997  1.00 24.86      A    C  
ATOM   1944  O   GLU A 255     -13.854  54.413   2.972  1.00 21.10      A    O  
ATOM   1945  CB  GLU A 255     -11.875  54.875   0.346  1.00 28.22      A    C  
ATOM   1946  CG  GLU A 255     -11.350  55.892   1.359  1.00 28.20      A    C  
ATOM   1947  CD  GLU A 255      -9.890  56.250   1.187  1.00 25.38      A    C  
ATOM   1948  OE1 GLU A 255      -9.249  55.802   0.213  1.00 23.38      A    O  
ATOM   1949  OE2 GLU A 255      -9.379  57.009   2.036  1.00 24.69      A    O1-
ATOM   1950  N   LEU A 256     -12.903  52.556   2.023  1.00 23.31      A    N  
ATOM   1951  CA  LEU A 256     -12.582  51.846   3.220  1.00 22.42      A    C  
ATOM   1952  C   LEU A 256     -11.066  51.999   3.329  1.00 22.05      A    C  
ATOM   1953  O   LEU A 256     -10.341  51.656   2.397  1.00 20.74      A    O  
ATOM   1954  CB  LEU A 256     -12.980  50.375   3.093  1.00 23.05      A    C  
ATOM   1955  CG  LEU A 256     -12.641  49.509   4.317  1.00 23.78      A    C  
ATOM   1956  CD1 LEU A 256     -13.299  50.094   5.557  1.00 23.82      A    C  
ATOM   1957  CD2 LEU A 256     -13.041  48.052   4.091  1.00 24.20      A    C  
ATOM   1958  N   VAL A 257     -10.596  52.533   4.451  1.00 20.88      A    N  
ATOM   1959  CA  VAL A 257      -9.179  52.711   4.679  1.00 19.84      A    C  
ATOM   1960  C   VAL A 257      -8.770  52.067   6.005  1.00 20.42      A    C  
ATOM   1961  O   VAL A 257      -9.566  52.016   6.942  1.00 20.85      A    O  
ATOM   1962  CB  VAL A 257      -8.794  54.211   4.671  1.00 20.78      A    C  
ATOM   1963  CG1 VAL A 257      -9.538  54.989   5.748  1.00 22.29      A    C  
ATOM   1964  CG2 VAL A 257      -7.292  54.403   4.847  1.00 21.87      A    C  
ATOM   1965  N   THR A 258      -7.540  51.545   6.044  1.00 19.50      A    N  
ATOM   1966  CA  THR A 258      -6.922  51.002   7.254  1.00 19.41      A    C  
ATOM   1967  C   THR A 258      -5.384  51.182   7.160  1.00 19.22      A    C  
ATOM   1968  O   THR A 258      -4.842  51.112   6.098  1.00 21.71      A    O  
ATOM   1969  CB  THR A 258      -7.279  49.531   7.473  1.00 18.45      A    C  
ATOM   1970  CG2 THR A 258      -6.653  48.660   6.405  1.00 19.37      A    C  
ATOM   1971  OG1 THR A 258      -6.811  49.116   8.753  1.00 16.32      A    O  
ATOM   1972  N   PRO A 259      -4.691  51.433   8.276  1.00 18.56      A    N  
ATOM   1973  CA  PRO A 259      -3.263  51.727   8.167  1.00 18.98      A    C  
ATOM   1974  C   PRO A 259      -2.409  50.638   7.533  1.00 19.09      A    C  
ATOM   1975  O   PRO A 259      -2.672  49.459   7.720  1.00 20.90      A    O  
ATOM   1976  CB  PRO A 259      -2.843  51.914   9.625  1.00 18.35      A    C  
ATOM   1977  CG  PRO A 259      -4.059  52.416  10.287  1.00 18.47      A    C  
ATOM   1978  CD  PRO A 259      -5.211  51.728   9.618  1.00 17.69      A    C  
ATOM   1979  N   PRO A 260      -1.340  51.027   6.855  1.00 19.40      A    N  
ATOM   1980  CA  PRO A 260      -0.512  50.036   6.208  1.00 21.10      A    C  
ATOM   1981  C   PRO A 260       0.344  49.290   7.203  1.00 20.04      A    C  
ATOM   1982  O   PRO A 260       0.516  49.740   8.315  1.00 20.15      A    O  
ATOM   1983  CB  PRO A 260       0.375  50.880   5.284  1.00 20.54      A    C  
ATOM   1984  CG  PRO A 260       0.571  52.128   6.053  1.00 19.74      A    C  
ATOM   1985  CD  PRO A 260      -0.729  52.363   6.796  1.00 20.91      A    C  
ATOM   1986  N   LEU A 261       0.877  48.159   6.763  1.00 20.37      A    N  
ATOM   1987  CA  LEU A 261       1.756  47.335   7.547  1.00 20.12      A    C  
ATOM   1988  C   LEU A 261       3.175  47.867   7.430  1.00 21.74      A    C  
ATOM   1989  O   LEU A 261       3.993  47.310   6.707  1.00 19.72      A    O  
ATOM   1990  CB  LEU A 261       1.680  45.888   7.043  1.00 20.76      A    C  
ATOM   1991  CG  LEU A 261       0.288  45.224   7.121  1.00 21.23      A    C  
ATOM   1992  CD1 LEU A 261       0.374  43.731   6.847  1.00 20.70      A    C  
ATOM   1993  CD2 LEU A 261      -0.360  45.481   8.473  1.00 20.58      A    C  
ATOM   1994  N   ASN A 262       3.464  48.954   8.144  1.00 24.39      A    N  
ATOM   1995  CA  ASN A 262       4.773  49.602   8.076  1.00 25.76      A    C  
ATOM   1996  C   ASN A 262       5.633  49.418   9.329  1.00 25.17      A    C  
ATOM   1997  O   ASN A 262       6.639  50.128   9.496  1.00 22.34      A    O  
ATOM   1998  CB  ASN A 262       4.618  51.097   7.745  1.00 29.09      A    C  
ATOM   1999  CG  ASN A 262       4.012  51.920   8.888  1.00 34.88      A    C  
ATOM   2000  ND2 ASN A 262       4.056  53.253   8.736  1.00 37.25      A    N  
ATOM   2001  OD1 ASN A 262       3.503  51.382   9.886  1.00 35.62      A    O  
ATOM   2002  N   GLY A 263       5.237  48.484  10.203  1.00 23.67      A    N  
ATOM   2003  CA  GLY A 263       6.031  48.146  11.391  1.00 21.79      A    C  
ATOM   2004  C   GLY A 263       5.339  48.264  12.740  1.00 21.54      A    C  
ATOM   2005  O   GLY A 263       5.696  47.533  13.684  1.00 21.20      A    O  
ATOM   2006  N   VAL A 264       4.388  49.191  12.848  1.00 19.62      A    N  
ATOM   2007  CA  VAL A 264       3.674  49.444  14.096  1.00 20.68      A    C  
ATOM   2008  C   VAL A 264       2.306  48.782  14.153  1.00 21.92      A    C  
ATOM   2009  O   VAL A 264       1.613  48.862  15.191  1.00 23.65      A    O  
ATOM   2010  CB  VAL A 264       3.474  50.963  14.364  1.00 21.99      A    C  
ATOM   2011  CG1 VAL A 264       4.809  51.644  14.637  1.00 22.91      A    C  
ATOM   2012  CG2 VAL A 264       2.759  51.646  13.215  1.00 23.22      A    C  
ATOM   2013  N   ILE A 265       1.912  48.137  13.055  1.00 20.27      A    N  
ATOM   2014  CA  ILE A 265       0.606  47.511  12.943  1.00 19.60      A    C  
ATOM   2015  C   ILE A 265       0.729  45.996  12.982  1.00 18.77      A    C  
ATOM   2016  O   ILE A 265       1.563  45.432  12.296  1.00 18.38      A    O  
ATOM   2017  CB  ILE A 265      -0.050  47.889  11.600  1.00 22.13      A    C  
ATOM   2018  CG1 ILE A 265      -0.180  49.413  11.483  1.00 23.24      A    C  
ATOM   2019  CG2 ILE A 265      -1.407  47.222  11.431  1.00 21.84      A    C  
ATOM   2020  CD1 ILE A 265      -0.928  50.082  12.624  1.00 22.17      A    C  
ATOM   2021  N   LEU A 266      -0.129  45.347  13.761  1.00 16.52      A    N  
ATOM   2022  CA  LEU A 266      -0.183  43.901  13.799  1.00 17.56      A    C  
ATOM   2023  C   LEU A 266      -1.001  43.436  12.572  1.00 18.42      A    C  
ATOM   2024  O   LEU A 266      -2.121  43.911  12.363  1.00 18.82      A    O  
ATOM   2025  CB  LEU A 266      -0.822  43.441  15.128  1.00 18.08      A    C  
ATOM   2026  CG  LEU A 266      -0.658  42.003  15.614  1.00 17.89      A    C  
ATOM   2027  CD1 LEU A 266      -1.434  41.009  14.771  1.00 20.89      A    C  
ATOM   2028  CD2 LEU A 266       0.807  41.626  15.638  1.00 18.91      A    C  
ATOM   2029  N   PRO A 267      -0.425  42.564  11.718  1.00 18.58      A    N  
ATOM   2030  CA  PRO A 267      -1.136  42.069  10.534  1.00 18.62      A    C  
ATOM   2031  C   PRO A 267      -2.190  41.035  10.879  1.00 16.78      A    C  
ATOM   2032  O   PRO A 267      -1.977  39.831  10.772  1.00 17.45      A    O  
ATOM   2033  CB  PRO A 267      -0.020  41.456   9.671  1.00 18.56      A    C  
ATOM   2034  CG  PRO A 267       1.039  41.105  10.634  1.00 17.54      A    C  
ATOM   2035  CD  PRO A 267       0.989  42.152  11.697  1.00 18.87      A    C  
ATOM   2036  N   GLY A 268      -3.339  41.539  11.264  1.00 17.53      A    N  
ATOM   2037  CA  GLY A 268      -4.451  40.712  11.665  1.00 18.65      A    C  
ATOM   2038  C   GLY A 268      -5.038  39.916  10.524  1.00 19.39      A    C  
ATOM   2039  O   GLY A 268      -5.086  40.368   9.358  1.00 18.52      A    O  
ATOM   2040  N   VAL A 269      -5.495  38.726  10.892  1.00 19.96      A    N  
ATOM   2041  CA  VAL A 269      -6.210  37.837  10.001  1.00 21.61      A    C  
ATOM   2042  C   VAL A 269      -7.580  38.389   9.613  1.00 21.95      A    C  
ATOM   2043  O   VAL A 269      -8.000  38.249   8.458  1.00 22.97      A    O  
ATOM   2044  CB  VAL A 269      -6.342  36.449  10.648  1.00 21.44      A    C  
ATOM   2045  CG1 VAL A 269      -7.307  35.564   9.884  1.00 22.87      A    C  
ATOM   2046  CG2 VAL A 269      -4.976  35.803  10.722  1.00 20.86      A    C  
ATOM   2047  N   VAL A 270      -8.291  38.993  10.563  1.00 22.33      A    N  
ATOM   2048  CA  VAL A 270      -9.594  39.576  10.233  1.00 21.27      A    C  
ATOM   2049  C   VAL A 270      -9.344  40.759   9.311  1.00 21.77      A    C  
ATOM   2050  O   VAL A 270      -9.934  40.844   8.244  1.00 21.31      A    O  
ATOM   2051  CB  VAL A 270     -10.404  40.002  11.462  1.00 20.46      A    C  
ATOM   2052  CG1 VAL A 270     -11.719  40.615  11.024  1.00 22.05      A    C  
ATOM   2053  CG2 VAL A 270     -10.694  38.797  12.341  1.00 21.57      A    C  
ATOM   2054  N   ARG A 271      -8.447  41.653   9.725  1.00 21.86      A    N  
ATOM   2055  CA  ARG A 271      -8.070  42.801   8.922  1.00 20.91      A    C  
ATOM   2056  C   ARG A 271      -7.871  42.382   7.447  1.00 22.14      A    C  
ATOM   2057  O   ARG A 271      -8.479  42.938   6.529  1.00 23.54      A    O  
ATOM   2058  CB  ARG A 271      -6.784  43.401   9.473  1.00 19.48      A    C  
ATOM   2059  CG  ARG A 271      -6.161  44.502   8.644  1.00 19.91      A    C  
ATOM   2060  CD  ARG A 271      -4.718  44.739   9.041  1.00 21.21      A    C  
ATOM   2061  NE  ARG A 271      -4.144  45.856   8.297  1.00 21.48      A    N  
ATOM   2062  CZ  ARG A 271      -3.523  45.764   7.129  1.00 22.53      A    C  
ATOM   2063  NH1 ARG A 271      -3.334  44.593   6.531  1.00 22.54      A    N1+
ATOM   2064  NH2 ARG A 271      -3.067  46.870   6.559  1.00 24.34      A    N  
ATOM   2065  N   GLN A 272      -7.028  41.391   7.230  1.00 22.61      A    N  
ATOM   2066  CA  GLN A 272      -6.683  40.989   5.871  1.00 23.71      A    C  
ATOM   2067  C   GLN A 272      -7.913  40.458   5.148  1.00 23.05      A    C  
ATOM   2068  O   GLN A 272      -8.047  40.634   3.926  1.00 21.68      A    O  
ATOM   2069  CB  GLN A 272      -5.538  39.976   5.871  1.00 22.97      A    C  
ATOM   2070  CG  GLN A 272      -5.076  39.570   4.489  1.00 26.26      A    C  
ATOM   2071  CD  GLN A 272      -4.525  40.732   3.676  1.00 28.29      A    C  
ATOM   2072  NE2 GLN A 272      -5.123  40.989   2.516  1.00 27.28      A    N  
ATOM   2073  OE1 GLN A 272      -3.557  41.381   4.082  1.00 31.17      A    O  
ATOM   2074  N   SER A 273      -8.813  39.842   5.912  1.00 21.23      A    N  
ATOM   2075  CA  SER A 273     -10.020  39.290   5.353  1.00 21.44      A    C  
ATOM   2076  C   SER A 273     -10.989  40.376   4.896  1.00 22.48      A    C  
ATOM   2077  O   SER A 273     -11.573  40.284   3.807  1.00 23.46      A    O  
ATOM   2078  CB  SER A 273     -10.683  38.363   6.357  1.00 21.49      A    C  
ATOM   2079  OG  SER A 273      -9.827  37.279   6.634  1.00 18.62      A    O  
ATOM   2080  N   LEU A 274     -11.131  41.417   5.706  1.00 21.11      A    N  
ATOM   2081  CA  LEU A 274     -12.018  42.514   5.368  1.00 20.17      A    C  
ATOM   2082  C   LEU A 274     -11.536  43.213   4.112  1.00 21.34      A    C  
ATOM   2083  O   LEU A 274     -12.340  43.555   3.259  1.00 24.99      A    O  
ATOM   2084  CB  LEU A 274     -12.109  43.521   6.506  1.00 20.54      A    C  
ATOM   2085  CG  LEU A 274     -12.456  42.981   7.896  1.00 20.86      A    C  
ATOM   2086  CD1 LEU A 274     -12.882  44.152   8.768  1.00 20.38      A    C  
ATOM   2087  CD2 LEU A 274     -13.531  41.897   7.874  1.00 19.16      A    C  
ATOM   2088  N   LEU A 275     -10.228  43.442   4.017  1.00 22.57      A    N  
ATOM   2089  CA  LEU A 275      -9.616  43.998   2.810  1.00 23.90      A    C  
ATOM   2090  C   LEU A 275      -9.918  43.089   1.615  1.00 25.00      A    C  
ATOM   2091  O   LEU A 275     -10.397  43.558   0.596  1.00 22.42      A    O  
ATOM   2092  CB  LEU A 275      -8.094  44.155   2.968  1.00 22.63      A    C  
ATOM   2093  CG  LEU A 275      -7.581  45.178   3.991  1.00 22.03      A    C  
ATOM   2094  CD1 LEU A 275      -6.061  45.209   4.000  1.00 21.55      A    C  
ATOM   2095  CD2 LEU A 275      -8.140  46.561   3.718  1.00 20.71      A    C  
ATOM   2096  N   ASP A 276      -9.657  41.790   1.755  1.00 25.59      A    N  
ATOM   2097  CA  ASP A 276      -9.931  40.835   0.656  1.00 26.40      A    C  
ATOM   2098  C   ASP A 276     -11.413  40.841   0.196  1.00 25.34      A    C  
ATOM   2099  O   ASP A 276     -11.695  40.807  -0.984  1.00 25.22      A    O  
ATOM   2100  CB  ASP A 276      -9.577  39.407   1.092  1.00 25.69      A    C  
ATOM   2101  CG  ASP A 276      -8.110  39.196   1.271  1.00 25.87      A    C  
ATOM   2102  OD1 ASP A 276      -7.301  40.041   0.809  1.00 22.87      A    O  
ATOM   2103  OD2 ASP A 276      -7.773  38.145   1.862  1.00 26.39      A    O1-
ATOM   2104  N   MET A 277     -12.346  40.853   1.142  1.00 28.01      A    N  
ATOM   2105  CA  MET A 277     -13.774  40.872   0.806  1.00 30.56      A    C  
ATOM   2106  C   MET A 277     -14.152  42.136   0.042  1.00 31.47      A    C  
ATOM   2107  O   MET A 277     -14.737  42.053  -1.027  1.00 29.16      A    O  
ATOM   2108  CB  MET A 277     -14.667  40.776   2.051  1.00 28.91      A    C  
ATOM   2109  CG  MET A 277     -14.912  39.365   2.562  1.00 32.55      A    C  
ATOM   2110  SD  MET A 277     -16.236  39.273   3.810  1.00 36.15      A    S  
ATOM   2111  CE  MET A 277     -15.426  40.098   5.172  1.00 39.11      A    C  
ATOM   2112  N   ALA A 278     -13.817  43.289   0.618  1.00 29.86      A    N  
ATOM   2113  CA  ALA A 278     -14.184  44.574   0.065  1.00 29.39      A    C  
ATOM   2114  C   ALA A 278     -13.552  44.750  -1.313  1.00 29.25      A    C  
ATOM   2115  O   ALA A 278     -14.194  45.207  -2.265  1.00 27.10      A    O  
ATOM   2116  CB  ALA A 278     -13.753  45.686   1.023  1.00 28.43      A    C  
ATOM   2117  N   GLN A 279     -12.287  44.373  -1.394  1.00 31.15      A    N  
ATOM   2118  CA  GLN A 279     -11.548  44.358  -2.642  1.00 35.33      A    C  
ATOM   2119  C   GLN A 279     -12.347  43.571  -3.667  1.00 32.35      A    C  
ATOM   2120  O   GLN A 279     -12.627  44.059  -4.742  1.00 31.74      A    O  
ATOM   2121  CB  GLN A 279     -10.175  43.711  -2.417  1.00 38.07      A    C  
ATOM   2122  CG  GLN A 279      -9.277  43.624  -3.634  1.00 47.12      A    C  
ATOM   2123  CD  GLN A 279      -8.953  44.983  -4.245  1.00 57.97      A    C  
ATOM   2124  NE2 GLN A 279      -8.597  44.979  -5.531  1.00 59.92      A    N  
ATOM   2125  OE1 GLN A 279      -9.018  46.023  -3.577  1.00 59.64      A    O  
ATOM   2126  N   THR A 280     -12.727  42.356  -3.299  1.00 34.54      A    N  
ATOM   2127  CA  THR A 280     -13.485  41.461  -4.172  1.00 33.21      A    C  
ATOM   2128  C   THR A 280     -14.829  42.078  -4.618  1.00 38.50      A    C  
ATOM   2129  O   THR A 280     -15.172  42.024  -5.800  1.00 45.52      A    O  
ATOM   2130  CB  THR A 280     -13.670  40.076  -3.499  1.00 29.97      A    C  
ATOM   2131  CG2 THR A 280     -14.530  39.161  -4.312  1.00 30.73      A    C  
ATOM   2132  OG1 THR A 280     -12.393  39.453  -3.346  1.00 29.24      A    O  
ATOM   2133  N   TRP A 281     -15.568  42.692  -3.698  1.00 39.45      A    N  
ATOM   2134  CA  TRP A 281     -16.842  43.331  -4.055  1.00 37.42      A    C  
ATOM   2135  C   TRP A 281     -16.655  44.309  -5.208  1.00 36.30      A    C  
ATOM   2136  O   TRP A 281     -17.407  44.262  -6.166  1.00 41.09      A    O  
ATOM   2137  CB  TRP A 281     -17.499  44.060  -2.866  1.00 32.81      A    C  
ATOM   2138  CG  TRP A 281     -17.867  43.175  -1.692  1.00 29.32      A    C  
ATOM   2139  CD1 TRP A 281     -18.159  41.827  -1.716  1.00 28.15      A    C  
ATOM   2140  CD2 TRP A 281     -18.029  43.593  -0.339  1.00 26.29      A    C  
ATOM   2141  CE2 TRP A 281     -18.378  42.456   0.417  1.00 25.55      A    C  
ATOM   2142  CE3 TRP A 281     -17.911  44.823   0.313  1.00 27.57      A    C  
ATOM   2143  NE1 TRP A 281     -18.450  41.389  -0.443  1.00 25.67      A    N  
ATOM   2144  CZ2 TRP A 281     -18.614  42.521   1.780  1.00 24.99      A    C  
ATOM   2145  CZ3 TRP A 281     -18.129  44.879   1.665  1.00 25.60      A    C  
ATOM   2146  CH2 TRP A 281     -18.487  43.738   2.385  1.00 25.98      A    C  
ATOM   2147  N   GLY A 282     -15.659  45.184  -5.100  1.00 35.30      A    N  
ATOM   2148  CA  GLY A 282     -15.346  46.150  -6.146  1.00 34.31      A    C  
ATOM   2149  C   GLY A 282     -16.386  47.241  -6.250  1.00 37.76      A    C  
ATOM   2150  O   GLY A 282     -16.785  47.614  -7.361  1.00 44.66      A    O  
ATOM   2151  N   GLU A 283     -16.828  47.761  -5.105  1.00 30.12      A    N  
ATOM   2152  CA  GLU A 283     -17.898  48.758  -5.071  1.00 28.49      A    C  
ATOM   2153  C   GLU A 283     -17.462  50.120  -4.546  1.00 29.58      A    C  
ATOM   2154  O   GLU A 283     -18.204  51.110  -4.670  1.00 31.54      A    O  
ATOM   2155  CB  GLU A 283     -19.059  48.257  -4.204  1.00 28.50      A    C  
ATOM   2156  CG  GLU A 283     -19.676  46.956  -4.678  1.00 28.80      A    C  
ATOM   2157  CD  GLU A 283     -20.761  46.433  -3.755  1.00 29.10      A    C  
ATOM   2158  OE1 GLU A 283     -21.328  47.198  -2.931  1.00 28.96      A    O  
ATOM   2159  OE2 GLU A 283     -21.052  45.232  -3.859  1.00 27.69      A    O1-
ATOM   2160  N   PHE A 284     -16.300  50.155  -3.908  1.00 28.04      A    N  
ATOM   2161  CA  PHE A 284     -15.730  51.384  -3.375  1.00 26.39      A    C  
ATOM   2162  C   PHE A 284     -14.221  51.186  -3.278  1.00 25.38      A    C  
ATOM   2163  O   PHE A 284     -13.711  50.079  -3.411  1.00 25.58      A    O  
ATOM   2164  CB  PHE A 284     -16.361  51.767  -2.030  1.00 27.50      A    C  
ATOM   2165  CG  PHE A 284     -16.481  50.614  -1.057  1.00 30.79      A    C  
ATOM   2166  CD1 PHE A 284     -15.408  50.233  -0.269  1.00 29.07      A    C  
ATOM   2167  CD2 PHE A 284     -17.676  49.906  -0.941  1.00 31.67      A    C  
ATOM   2168  CE1 PHE A 284     -15.528  49.160   0.603  1.00 31.28      A    C  
ATOM   2169  CE2 PHE A 284     -17.807  48.843  -0.064  1.00 28.59      A    C  
ATOM   2170  CZ  PHE A 284     -16.733  48.466   0.708  1.00 29.56      A    C  
ATOM   2171  N   ARG A 285     -13.490  52.261  -3.093  1.00 24.84      A    N  
ATOM   2172  CA  ARG A 285     -12.067  52.142  -3.038  1.00 25.14      A    C  
ATOM   2173  C   ARG A 285     -11.617  51.563  -1.679  1.00 27.34      A    C  
ATOM   2174  O   ARG A 285     -12.167  51.879  -0.608  1.00 26.94      A    O  
ATOM   2175  CB  ARG A 285     -11.433  53.503  -3.293  1.00 26.34      A    C  
ATOM   2176  CG  ARG A 285      -9.914  53.466  -3.273  1.00 26.57      A    C  
ATOM   2177  CD  ARG A 285      -9.371  54.828  -3.624  1.00 25.90      A    C  
ATOM   2178  NE  ARG A 285      -9.648  55.831  -2.602  1.00 25.97      A    N  
ATOM   2179  CZ  ARG A 285      -9.559  57.143  -2.807  1.00 28.64      A    C  
ATOM   2180  NH1 ARG A 285      -9.246  57.605  -4.019  1.00 32.42      A    N1+
ATOM   2181  NH2 ARG A 285      -9.791  58.006  -1.817  1.00 25.97      A    N  
ATOM   2182  N   VAL A 286     -10.595  50.723  -1.745  1.00 25.84      A    N  
ATOM   2183  CA  VAL A 286     -10.085  50.014  -0.597  1.00 24.12      A    C  
ATOM   2184  C   VAL A 286      -8.567  50.194  -0.533  1.00 25.28      A    C  
ATOM   2185  O   VAL A 286      -7.834  49.685  -1.383  1.00 23.02      A    O  
ATOM   2186  CB  VAL A 286     -10.448  48.541  -0.709  1.00 23.31      A    C  
ATOM   2187  CG1 VAL A 286      -9.732  47.718   0.357  1.00 23.54      A    C  
ATOM   2188  CG2 VAL A 286     -11.952  48.397  -0.605  1.00 23.32      A    C  
ATOM   2189  N   VAL A 287      -8.113  50.918   0.489  1.00 25.38      A    N  
ATOM   2190  CA  VAL A 287      -6.717  51.271   0.616  1.00 25.98      A    C  
ATOM   2191  C   VAL A 287      -6.111  50.967   1.967  1.00 25.58      A    C  
ATOM   2192  O   VAL A 287      -6.798  50.879   2.984  1.00 29.20      A    O  
ATOM   2193  CB  VAL A 287      -6.494  52.789   0.387  1.00 27.80      A    C  
ATOM   2194  CG1 VAL A 287      -6.925  53.194  -1.015  1.00 27.90      A    C  
ATOM   2195  CG2 VAL A 287      -7.213  53.627   1.436  1.00 26.39      A    C  
ATOM   2196  N   GLU A 288      -4.795  50.828   1.943  1.00 24.77      A    N  
ATOM   2197  CA  GLU A 288      -3.990  50.769   3.120  1.00 23.17      A    C  
ATOM   2198  C   GLU A 288      -3.259  52.102   3.119  1.00 23.14      A    C  
ATOM   2199  O   GLU A 288      -2.471  52.395   2.223  1.00 24.25      A    O  
ATOM   2200  CB  GLU A 288      -3.058  49.563   3.058  1.00 24.31      A    C  
ATOM   2201  CG  GLU A 288      -3.849  48.255   3.007  1.00 25.69      A    C  
ATOM   2202  CD  GLU A 288      -2.994  47.008   2.941  1.00 25.02      A    C  
ATOM   2203  OE1 GLU A 288      -2.069  46.871   3.733  1.00 24.21      A    O  
ATOM   2204  OE2 GLU A 288      -3.262  46.140   2.099  1.00 29.72      A    O1-
ATOM   2205  N   ARG A 289      -3.580  52.937   4.091  1.00 23.02      A    N  
ATOM   2206  CA  ARG A 289      -2.975  54.254   4.225  1.00 23.01      A    C  
ATOM   2207  C   ARG A 289      -3.052  54.767   5.662  1.00 23.22      A    C  
ATOM   2208  O   ARG A 289      -3.977  54.455   6.398  1.00 22.59      A    O  
ATOM   2209  CB  ARG A 289      -3.685  55.276   3.330  1.00 21.58      A    C  
ATOM   2210  CG  ARG A 289      -2.975  56.613   3.296  1.00 23.07      A    C  
ATOM   2211  CD  ARG A 289      -3.920  57.772   3.056  1.00 23.92      A    C  
ATOM   2212  NE  ARG A 289      -4.784  57.488   1.942  1.00 22.41      A    N  
ATOM   2213  CZ  ARG A 289      -6.107  57.560   1.967  1.00 23.06      A    C  
ATOM   2214  NH1 ARG A 289      -6.755  57.961   3.055  1.00 24.33      A    N1+
ATOM   2215  NH2 ARG A 289      -6.787  57.248   0.868  1.00 22.51      A    N  
ATOM   2216  N   THR A 290      -2.036  55.530   6.037  1.00 25.37      A    N  
ATOM   2217  CA  THR A 290      -2.021  56.340   7.238  1.00 25.86      A    C  
ATOM   2218  C   THR A 290      -3.357  57.049   7.424  1.00 25.11      A    C  
ATOM   2219  O   THR A 290      -4.006  57.453   6.465  1.00 22.64      A    O  
ATOM   2220  CB  THR A 290      -0.910  57.409   7.089  1.00 28.31      A    C  
ATOM   2221  CG2 THR A 290      -1.046  58.529   8.093  1.00 34.78      A    C  
ATOM   2222  OG1 THR A 290       0.370  56.799   7.276  1.00 28.11      A    O  
ATOM   2223  N   ILE A 291      -3.765  57.185   8.679  1.00 26.45      A    N  
ATOM   2224  CA  ILE A 291      -4.952  57.939   9.040  1.00 23.57      A    C  
ATOM   2225  C   ILE A 291      -4.600  58.802  10.240  1.00 25.32      A    C  
ATOM   2226  O   ILE A 291      -4.121  58.297  11.261  1.00 22.77      A    O  
ATOM   2227  CB  ILE A 291      -6.109  57.031   9.415  1.00 24.44      A    C  
ATOM   2228  CG1 ILE A 291      -6.352  56.000   8.318  1.00 22.74      A    C  
ATOM   2229  CG2 ILE A 291      -7.366  57.864   9.676  1.00 25.02      A    C  
ATOM   2230  CD1 ILE A 291      -7.411  54.997   8.681  1.00 23.59      A    C  
ATOM   2231  N   THR A 292      -4.870  60.104  10.117  1.00 28.35      A    N  
ATOM   2232  CA  THR A 292      -4.494  61.101  11.135  1.00 29.72      A    C  
ATOM   2233  C   THR A 292      -5.702  61.634  11.901  1.00 28.69      A    C  
ATOM   2234  O   THR A 292      -6.801  61.705  11.356  1.00 28.73      A    O  
ATOM   2235  CB  THR A 292      -3.770  62.277  10.432  1.00 34.04      A    C  
ATOM   2236  CG2 THR A 292      -2.372  61.856   9.992  1.00 32.95      A    C  
ATOM   2237  OG1 THR A 292      -4.492  62.653   9.251  1.00 33.49      A    O  
ATOM   2238  N   MET A 293      -5.529  61.993  13.169  1.00 30.71      A    N  
ATOM   2239  CA  MET A 293      -6.642  62.632  13.889  1.00 32.58      A    C  
ATOM   2240  C   MET A 293      -7.142  63.859  13.099  1.00 35.06      A    C  
ATOM   2241  O   MET A 293      -8.340  64.143  13.078  1.00 37.94      A    O  
ATOM   2242  CB  MET A 293      -6.259  63.034  15.310  1.00 32.16      A    C  
ATOM   2243  CG  MET A 293      -6.262  61.895  16.326  1.00 38.42      A    C  
ATOM   2244  SD  MET A 293      -7.790  60.919  16.408  1.00 41.01      A    S  
ATOM   2245  CE  MET A 293      -8.988  62.245  16.566  1.00 39.50      A    C  
ATOM   2246  N   LYS A 294      -6.221  64.563  12.438  1.00 37.23      A    N  
ATOM   2247  CA  LYS A 294      -6.555  65.736  11.617  1.00 40.12      A    C  
ATOM   2248  C   LYS A 294      -7.470  65.386  10.463  1.00 36.00      A    C  
ATOM   2249  O   LYS A 294      -8.406  66.100  10.165  1.00 38.37      A    O  
ATOM   2250  CB  LYS A 294      -5.287  66.368  11.042  1.00 43.11      A    C  
ATOM   2251  CG  LYS A 294      -5.560  67.532  10.108  1.00 45.88      A    C  
ATOM   2252  CD  LYS A 294      -4.274  68.167   9.614  1.00 51.07      A    C  
ATOM   2253  CE  LYS A 294      -4.557  69.310   8.646  1.00 49.43      A    C  
ATOM   2254  NZ  LYS A 294      -3.304  69.783   8.000  1.00 50.33      A    N1+
ATOM   2255  N   GLN A 295      -7.164  64.305   9.776  1.00 34.29      A    N  
ATOM   2256  CA  GLN A 295      -8.050  63.840   8.747  1.00 35.24      A    C  
ATOM   2257  C   GLN A 295      -9.421  63.472   9.340  1.00 33.68      A    C  
ATOM   2258  O   GLN A 295     -10.451  63.779   8.745  1.00 34.72      A    O  
ATOM   2259  CB  GLN A 295      -7.431  62.659   7.993  1.00 36.50      A    C  
ATOM   2260  CG  GLN A 295      -6.386  63.065   6.967  1.00 37.15      A    C  
ATOM   2261  CD  GLN A 295      -5.582  61.883   6.437  1.00 37.84      A    C  
ATOM   2262  NE2 GLN A 295      -5.191  61.951   5.164  1.00 38.42      A    N  
ATOM   2263  OE1 GLN A 295      -5.310  60.927   7.163  1.00 35.80      A    O  
ATOM   2264  N   LEU A 296      -9.438  62.852  10.522  1.00 33.10      A    N  
ATOM   2265  CA  LEU A 296     -10.693  62.372  11.105  1.00 30.48      A    C  
ATOM   2266  C   LEU A 296     -11.547  63.533  11.560  1.00 30.88      A    C  
ATOM   2267  O   LEU A 296     -12.751  63.566  11.296  1.00 27.83      A    O  
ATOM   2268  CB  LEU A 296     -10.451  61.408  12.273  1.00 29.28      A    C  
ATOM   2269  CG  LEU A 296     -11.721  60.747  12.835  1.00 28.66      A    C  
ATOM   2270  CD1 LEU A 296     -12.225  59.691  11.878  1.00 26.90      A    C  
ATOM   2271  CD2 LEU A 296     -11.497  60.137  14.213  1.00 30.33      A    C  
ATOM   2272  N   LEU A 297     -10.923  64.466  12.264  1.00 33.68      A    N  
ATOM   2273  CA  LEU A 297     -11.603  65.689  12.691  1.00 37.71      A    C  
ATOM   2274  C   LEU A 297     -12.237  66.379  11.512  1.00 37.30      A    C  
ATOM   2275  O   LEU A 297     -13.443  66.611  11.498  1.00 38.69      A    O  
ATOM   2276  CB  LEU A 297     -10.614  66.643  13.339  1.00 37.50      A    C  
ATOM   2277  CG  LEU A 297     -10.250  66.192  14.737  1.00 38.57      A    C  
ATOM   2278  CD1 LEU A 297      -8.988  66.906  15.182  1.00 44.55      A    C  
ATOM   2279  CD2 LEU A 297     -11.408  66.449  15.682  1.00 36.66      A    C  
ATOM   2280  N   ARG A 298     -11.427  66.676  10.505  1.00 39.40      A    N  
ATOM   2281  CA  ARG A 298     -11.933  67.340   9.301  1.00 43.90      A    C  
ATOM   2282  C   ARG A 298     -13.072  66.560   8.646  1.00 40.09      A    C  
ATOM   2283  O   ARG A 298     -14.086  67.157   8.271  1.00 45.12      A    O  
ATOM   2284  CB  ARG A 298     -10.825  67.573   8.273  1.00 51.26      A    C  
ATOM   2285  CG  ARG A 298     -11.265  68.502   7.157  1.00 57.51      A    C  
ATOM   2286  CD  ARG A 298     -10.302  68.538   5.987  1.00 63.69      A    C  
ATOM   2287  NE  ARG A 298     -10.597  69.677   5.122  1.00 68.21      A    N  
ATOM   2288  CZ  ARG A 298      -9.993  69.934   3.966  1.00 72.40      A    C  
ATOM   2289  NH1 ARG A 298      -9.051  69.119   3.489  1.00 75.79      A    N1+
ATOM   2290  NH2 ARG A 298     -10.343  71.014   3.274  1.00 69.73      A    N  
ATOM   2291  N   ALA A 299     -12.916  65.244   8.503  1.00 31.59      A    N  
ATOM   2292  CA  ALA A 299     -13.972  64.433   7.896  1.00 30.12      A    C  
ATOM   2293  C   ALA A 299     -15.244  64.367   8.764  1.00 29.09      A    C  
ATOM   2294  O   ALA A 299     -16.357  64.228   8.239  1.00 27.50      A    O  
ATOM   2295  CB  ALA A 299     -13.466  63.033   7.566  1.00 30.99      A    C  
ATOM   2296  N   LEU A 300     -15.084  64.450  10.082  1.00 31.55      A    N  
ATOM   2297  CA  LEU A 300     -16.238  64.514  10.980  1.00 33.58      A    C  
ATOM   2298  C   LEU A 300     -16.905  65.895  10.828  1.00 38.37      A    C  
ATOM   2299  O   LEU A 300     -18.129  65.997  10.744  1.00 38.39      A    O  
ATOM   2300  CB  LEU A 300     -15.833  64.255  12.443  1.00 31.23      A    C  
ATOM   2301  CG  LEU A 300     -15.407  62.832  12.830  1.00 29.57      A    C  
ATOM   2302  CD1 LEU A 300     -14.625  62.860  14.135  1.00 30.84      A    C  
ATOM   2303  CD2 LEU A 300     -16.595  61.882  12.949  1.00 27.35      A    C  
ATOM   2304  N   GLU A 301     -16.105  66.957  10.785  1.00 43.17      A    N  
ATOM   2305  CA  GLU A 301     -16.668  68.295  10.604  1.00 50.13      A    C  
ATOM   2306  C   GLU A 301     -17.501  68.374   9.314  1.00 47.85      A    C  
ATOM   2307  O   GLU A 301     -18.594  68.926   9.322  1.00 49.66      A    O  
ATOM   2308  CB  GLU A 301     -15.559  69.353  10.592  1.00 53.92      A    C  
ATOM   2309  CG  GLU A 301     -14.885  69.585  11.941  1.00 61.01      A    C  
ATOM   2310  CD  GLU A 301     -13.554  70.325  11.820  1.00 70.45      A    C  
ATOM   2311  OE1 GLU A 301     -13.333  71.005  10.790  1.00 72.14      A    O  
ATOM   2312  OE2 GLU A 301     -12.721  70.228  12.755  1.00 73.81      A    O1-
ATOM   2313  N   GLU A 302     -16.997  67.771   8.234  1.00 44.94      A    N  
ATOM   2314  CA  GLU A 302     -17.630  67.825   6.904  1.00 41.15      A    C  
ATOM   2315  C   GLU A 302     -18.631  66.703   6.584  1.00 39.46      A    C  
ATOM   2316  O   GLU A 302     -19.085  66.576   5.428  1.00 37.42      A    O  
ATOM   2317  CB  GLU A 302     -16.525  67.866   5.846  1.00 41.45      A    C  
ATOM   2318  CG  GLU A 302     -15.593  69.045   6.073  1.00 42.74      A    C  
ATOM   2319  CD  GLU A 302     -14.360  69.049   5.212  1.00 42.88      A    C  
ATOM   2320  OE1 GLU A 302     -14.286  68.255   4.262  1.00 43.22      A    O  
ATOM   2321  OE2 GLU A 302     -13.459  69.871   5.497  1.00 48.16      A    O1-
ATOM   2322  N   GLY A 303     -18.971  65.902   7.599  1.00 38.99      A    N  
ATOM   2323  CA  GLY A 303     -19.950  64.796   7.475  1.00 38.01      A    C  
ATOM   2324  C   GLY A 303     -19.577  63.701   6.480  1.00 37.28      A    C  
ATOM   2325  O   GLY A 303     -20.447  63.069   5.866  1.00 35.16      A    O  
ATOM   2326  N   ARG A 304     -18.279  63.466   6.314  1.00 37.95      A    N  
ATOM   2327  CA  ARG A 304     -17.817  62.490   5.332  1.00 35.50      A    C  
ATOM   2328  C   ARG A 304     -17.607  61.077   5.909  1.00 31.87      A    C  
ATOM   2329  O   ARG A 304     -17.505  60.116   5.132  1.00 28.28      A    O  
ATOM   2330  CB  ARG A 304     -16.560  63.013   4.635  1.00 37.23      A    C  
ATOM   2331  CG  ARG A 304     -16.833  64.230   3.753  1.00 37.83      A    C  
ATOM   2332  CD  ARG A 304     -15.617  64.693   2.949  1.00 36.95      A    C  
ATOM   2333  NE  ARG A 304     -14.546  65.237   3.792  1.00 37.63      A    N  
ATOM   2334  CZ  ARG A 304     -13.477  64.565   4.222  1.00 38.28      A    C  
ATOM   2335  NH1 ARG A 304     -13.275  63.284   3.899  1.00 40.17      A    N1+
ATOM   2336  NH2 ARG A 304     -12.592  65.182   4.984  1.00 37.41      A    N  
ATOM   2337  N   VAL A 305     -17.596  60.958   7.252  1.00 27.28      A    N  
ATOM   2338  CA  VAL A 305     -17.363  59.685   7.931  1.00 27.41      A    C  
ATOM   2339  C   VAL A 305     -18.642  58.883   8.141  1.00 29.51      A    C  
ATOM   2340  O   VAL A 305     -19.583  59.377   8.770  1.00 29.39      A    O  
ATOM   2341  CB  VAL A 305     -16.761  59.891   9.332  1.00 30.46      A    C  
ATOM   2342  CG1 VAL A 305     -16.456  58.538   9.998  1.00 30.00      A    C  
ATOM   2343  CG2 VAL A 305     -15.526  60.769   9.260  1.00 29.29      A    C  
ATOM   2344  N   ARG A 306     -18.665  57.633   7.668  1.00 27.41      A    N  
ATOM   2345  CA  ARG A 306     -19.846  56.798   7.844  1.00 27.19      A    C  
ATOM   2346  C   ARG A 306     -19.685  55.853   9.022  1.00 27.97      A    C  
ATOM   2347  O   ARG A 306     -20.511  55.848   9.944  1.00 25.21      A    O  
ATOM   2348  CB  ARG A 306     -20.134  56.003   6.588  1.00 29.12      A    C  
ATOM   2349  CG  ARG A 306     -20.427  56.878   5.390  1.00 31.03      A    C  
ATOM   2350  CD  ARG A 306     -20.861  56.028   4.225  1.00 34.64      A    C  
ATOM   2351  NE  ARG A 306     -21.122  56.834   3.033  1.00 40.51      A    N  
ATOM   2352  CZ  ARG A 306     -21.639  56.360   1.903  1.00 42.08      A    C  
ATOM   2353  NH1 ARG A 306     -21.952  55.071   1.794  1.00 40.07      A    N1+
ATOM   2354  NH2 ARG A 306     -21.838  57.178   0.873  1.00 45.41      A    N  
ATOM   2355  N   GLU A 307     -18.608  55.069   8.976  1.00 26.01      A    N  
ATOM   2356  CA  GLU A 307     -18.340  54.052   9.957  1.00 23.98      A    C  
ATOM   2357  C   GLU A 307     -16.868  53.971  10.306  1.00 24.25      A    C  
ATOM   2358  O   GLU A 307     -16.002  53.993   9.424  1.00 24.59      A    O  
ATOM   2359  CB  GLU A 307     -18.774  52.693   9.412  1.00 25.70      A    C  
ATOM   2360  CG  GLU A 307     -20.238  52.615   9.022  1.00 27.18      A    C  
ATOM   2361  CD  GLU A 307     -20.636  51.275   8.434  1.00 25.00      A    C  
ATOM   2362  OE1 GLU A 307     -20.336  50.239   9.039  1.00 21.72      A    O  
ATOM   2363  OE2 GLU A 307     -21.267  51.266   7.356  1.00 26.17      A    O1-
ATOM   2364  N   VAL A 308     -16.603  53.896  11.605  1.00 22.72      A    N  
ATOM   2365  CA  VAL A 308     -15.288  53.617  12.140  1.00 22.76      A    C  
ATOM   2366  C   VAL A 308     -15.448  52.346  12.971  1.00 22.20      A    C  
ATOM   2367  O   VAL A 308     -16.358  52.252  13.798  1.00 23.17      A    O  
ATOM   2368  CB  VAL A 308     -14.793  54.740  13.065  1.00 23.72      A    C  
ATOM   2369  CG1 VAL A 308     -13.477  54.367  13.726  1.00 24.51      A    C  
ATOM   2370  CG2 VAL A 308     -14.642  56.037  12.305  1.00 24.70      A    C  
ATOM   2371  N   PHE A 309     -14.576  51.372  12.753  1.00 20.06      A    N  
ATOM   2372  CA  PHE A 309     -14.633  50.131  13.518  1.00 17.90      A    C  
ATOM   2373  C   PHE A 309     -13.288  49.455  13.669  1.00 16.14      A    C  
ATOM   2374  O   PHE A 309     -12.321  49.804  12.999  1.00 17.28      A    O  
ATOM   2375  CB  PHE A 309     -15.608  49.158  12.885  1.00 17.77      A    C  
ATOM   2376  CG  PHE A 309     -15.351  48.900  11.433  1.00 17.14      A    C  
ATOM   2377  CD1 PHE A 309     -15.918  49.706  10.465  1.00 16.67      A    C  
ATOM   2378  CD2 PHE A 309     -14.577  47.836  11.039  1.00 17.29      A    C  
ATOM   2379  CE1 PHE A 309     -15.701  49.454   9.121  1.00 17.17      A    C  
ATOM   2380  CE2 PHE A 309     -14.363  47.574   9.693  1.00 17.34      A    C  
ATOM   2381  CZ  PHE A 309     -14.916  48.395   8.735  1.00 16.54      A    C  
ATOM   2382  N   GLY A 310     -13.240  48.481  14.569  1.00 14.29      A    N  
ATOM   2383  CA  GLY A 310     -12.034  47.717  14.810  1.00 13.70      A    C  
ATOM   2384  C   GLY A 310     -12.273  46.308  14.338  1.00 12.85      A    C  
ATOM   2385  O   GLY A 310     -13.408  45.919  14.138  1.00 11.90      A    O  
ATOM   2386  N   SER A 311     -11.208  45.552  14.139  1.00 12.82      A    N  
ATOM   2387  CA  SER A 311     -11.347  44.162  13.708  1.00 14.58      A    C  
ATOM   2388  C   SER A 311     -10.296  43.320  14.398  1.00 14.76      A    C  
ATOM   2389  O   SER A 311      -9.181  43.788  14.667  1.00 15.75      A    O  
ATOM   2390  CB  SER A 311     -11.147  44.032  12.187  1.00 13.91      A    C  
ATOM   2391  OG  SER A 311      -9.761  44.027  11.889  1.00 13.32      A    O  
ATOM   2392  N   GLY A 312     -10.638  42.069  14.626  1.00 15.96      A    N  
ATOM   2393  CA  GLY A 312      -9.763  41.122  15.310  1.00 17.50      A    C  
ATOM   2394  C   GLY A 312     -10.566  39.873  15.604  1.00 20.64      A    C  
ATOM   2395  O   GLY A 312     -11.800  39.887  15.534  1.00 20.95      A    O  
ATOM   2396  N   THR A 313      -9.886  38.791  15.952  1.00 23.48      A    N  
ATOM   2397  CA  THR A 313     -10.572  37.548  16.229  1.00 25.03      A    C  
ATOM   2398  C   THR A 313     -11.600  37.686  17.362  1.00 28.00      A    C  
ATOM   2399  O   THR A 313     -12.626  36.992  17.352  1.00 27.75      A    O  
ATOM   2400  CB  THR A 313      -9.565  36.437  16.543  1.00 25.11      A    C  
ATOM   2401  CG2 THR A 313     -10.277  35.176  17.036  1.00 24.55      A    C  
ATOM   2402  OG1 THR A 313      -8.820  36.133  15.362  1.00 25.22      A    O  
ATOM   2403  N   ALA A 314     -11.358  38.599  18.303  1.00 30.60      A    N  
ATOM   2404  CA  ALA A 314     -12.250  38.749  19.466  1.00 36.08      A    C  
ATOM   2405  C   ALA A 314     -13.718  39.030  19.143  1.00 38.71      A    C  
ATOM   2406  O   ALA A 314     -14.602  38.271  19.562  1.00 36.67      A    O  
ATOM   2407  CB  ALA A 314     -11.733  39.830  20.393  1.00 38.16      A    C  
ATOM   2408  N  ACYS A 315     -13.964  40.145  18.443  0.61 40.58      A    N  
ATOM   2409  N  BCYS A 315     -13.953  40.109  18.406  0.39 37.58      A    N  
ATOM   2410  CA ACYS A 315     -15.321  40.567  18.028  0.61 38.75      A    C  
ATOM   2411  CA BCYS A 315     -15.295  40.551  18.021  0.39 35.11      A    C  
ATOM   2412  C  ACYS A 315     -15.638  40.242  16.561  0.61 36.37      A    C  
ATOM   2413  C  BCYS A 315     -15.632  40.216  16.568  0.39 34.81      A    C  
ATOM   2414  O  ACYS A 315     -16.798  40.047  16.200  0.61 36.19      A    O  
ATOM   2415  O  BCYS A 315     -16.793  39.991  16.227  0.39 35.13      A    O  
ATOM   2416  CB ACYS A 315     -15.487  42.087  18.192  0.61 39.93      A    C  
ATOM   2417  CB BCYS A 315     -15.328  42.064  18.135  0.39 33.85      A    C  
ATOM   2418  SG ACYS A 315     -15.352  42.736  19.872  0.61 48.56      A    S  
ATOM   2419  SG BCYS A 315     -14.014  42.758  17.111  0.39 33.58      A    S  
ATOM   2420  N   GLN A 316     -14.600  40.205  15.726  1.00 35.32      A    N  
ATOM   2421  CA  GLN A 316     -14.719  40.113  14.263  1.00 32.06      A    C  
ATOM   2422  C   GLN A 316     -14.748  41.582  13.801  1.00 29.03      A    C  
ATOM   2423  O   GLN A 316     -13.745  42.085  13.327  1.00 28.69      A    O  
ATOM   2424  CB  GLN A 316     -15.911  39.295  13.723  1.00 33.30      A    C  
ATOM   2425  CG  GLN A 316     -15.879  37.810  14.058  1.00 34.29      A    C  
ATOM   2426  CD  GLN A 316     -14.679  37.099  13.450  1.00 33.93      A    C  
ATOM   2427  NE2 GLN A 316     -14.150  36.105  14.155  1.00 34.59      A    N  
ATOM   2428  OE1 GLN A 316     -14.230  37.440  12.355  1.00 36.25      A    O  
ATOM   2429  N   VAL A 317     -15.869  42.277  13.998  1.00 27.61      A    N  
ATOM   2430  CA  VAL A 317     -16.017  43.683  13.593  1.00 26.26      A    C  
ATOM   2431  C   VAL A 317     -16.645  44.499  14.745  1.00 23.86      A    C  
ATOM   2432  O   VAL A 317     -17.750  44.221  15.193  1.00 21.24      A    O  
ATOM   2433  CB  VAL A 317     -16.889  43.782  12.321  1.00 26.63      A    C  
ATOM   2434  CG1 VAL A 317     -16.906  45.183  11.796  1.00 26.16      A    C  
ATOM   2435  CG2 VAL A 317     -16.372  42.854  11.235  1.00 28.60      A    C  
ATOM   2436  N   CYS A 318     -15.956  45.531  15.209  1.00 23.34      A    N  
ATOM   2437  CA  CYS A 318     -16.421  46.275  16.378  1.00 21.20      A    C  
ATOM   2438  C   CYS A 318     -16.607  47.782  16.140  1.00 19.36      A    C  
ATOM   2439  O   CYS A 318     -15.643  48.513  15.994  1.00 17.87      A    O  
ATOM   2440  CB  CYS A 318     -15.445  46.052  17.521  1.00 21.63      A    C  
ATOM   2441  SG  CYS A 318     -16.043  46.774  19.055  1.00 28.63      A    S  
ATOM   2442  N   PRO A 319     -17.852  48.261  16.173  1.00 19.49      A    N  
ATOM   2443  CA  PRO A 319     -18.080  49.671  15.875  1.00 19.48      A    C  
ATOM   2444  C   PRO A 319     -17.671  50.610  16.980  1.00 19.85      A    C  
ATOM   2445  O   PRO A 319     -17.705  50.243  18.167  1.00 18.27      A    O  
ATOM   2446  CB  PRO A 319     -19.581  49.756  15.654  1.00 19.71      A    C  
ATOM   2447  CG  PRO A 319     -20.157  48.585  16.368  1.00 21.31      A    C  
ATOM   2448  CD  PRO A 319     -19.106  47.515  16.378  1.00 21.04      A    C  
ATOM   2449  N   VAL A 320     -17.331  51.830  16.560  1.00 18.86      A    N  
ATOM   2450  CA  VAL A 320     -16.854  52.872  17.424  1.00 19.26      A    C  
ATOM   2451  C   VAL A 320     -17.834  54.028  17.343  1.00 19.21      A    C  
ATOM   2452  O   VAL A 320     -18.146  54.466  16.256  1.00 19.94      A    O  
ATOM   2453  CB  VAL A 320     -15.461  53.331  16.951  1.00 21.26      A    C  
ATOM   2454  CG1 VAL A 320     -14.843  54.300  17.943  1.00 20.36      A    C  
ATOM   2455  CG2 VAL A 320     -14.552  52.122  16.747  1.00 21.99      A    C  
ATOM   2456  N   HIS A 321     -18.358  54.491  18.480  1.00 19.86      A    N  
ATOM   2457  CA  HIS A 321     -19.304  55.620  18.489  1.00 20.35      A    C  
ATOM   2458  C   HIS A 321     -18.692  56.896  19.052  1.00 21.09      A    C  
ATOM   2459  O   HIS A 321     -19.213  58.010  18.831  1.00 19.46      A    O  
ATOM   2460  CB  HIS A 321     -20.547  55.280  19.301  1.00 21.04      A    C  
ATOM   2461  CG  HIS A 321     -20.329  55.258  20.793  1.00 20.01      A    C  
ATOM   2462  CD2 HIS A 321     -19.915  54.274  21.625  1.00 19.97      A    C  
ATOM   2463  ND1 HIS A 321     -20.556  56.355  21.586  1.00 20.00      A    N  
ATOM   2464  CE1 HIS A 321     -20.295  56.052  22.844  1.00 21.57      A    C  
ATOM   2465  NE2 HIS A 321     -19.895  54.795  22.893  1.00 21.73      A    N  
ATOM   2466  N   ARG A 322     -17.585  56.734  19.772  1.00 21.18      A    N  
ATOM   2467  CA  ARG A 322     -16.996  57.848  20.508  1.00 21.88      A    C  
ATOM   2468  C   ARG A 322     -15.491  57.703  20.667  1.00 20.15      A    C  
ATOM   2469  O   ARG A 322     -14.963  56.585  20.795  1.00 21.91      A    O  
ATOM   2470  CB  ARG A 322     -17.695  57.996  21.869  1.00 23.63      A    C  
ATOM   2471  CG  ARG A 322     -17.268  59.205  22.682  1.00 25.44      A    C  
ATOM   2472  CD  ARG A 322     -18.208  59.443  23.851  1.00 27.07      A    C  
ATOM   2473  NE  ARG A 322     -18.037  58.438  24.898  1.00 28.08      A    N  
ATOM   2474  CZ  ARG A 322     -17.147  58.509  25.885  1.00 29.81      A    C  
ATOM   2475  NH1 ARG A 322     -16.317  59.546  25.992  1.00 30.69      A    N1+
ATOM   2476  NH2 ARG A 322     -17.076  57.524  26.770  1.00 34.23      A    N  
ATOM   2477  N   ILE A 323     -14.818  58.848  20.586  1.00 20.03      A    N  
ATOM   2478  CA  ILE A 323     -13.366  58.961  20.705  1.00 20.54      A    C  
ATOM   2479  C   ILE A 323     -13.072  60.217  21.526  1.00 22.37      A    C  
ATOM   2480  O   ILE A 323     -13.401  61.334  21.118  1.00 19.10      A    O  
ATOM   2481  CB  ILE A 323     -12.656  59.074  19.333  1.00 20.36      A    C  
ATOM   2482  CG1 ILE A 323     -12.756  57.764  18.561  1.00 21.52      A    C  
ATOM   2483  CG2 ILE A 323     -11.173  59.353  19.521  1.00 21.32      A    C  
ATOM   2484  CD1 ILE A 323     -12.383  57.883  17.095  1.00 22.36      A    C  
ATOM   2485  N   LEU A 324     -12.485  60.024  22.700  1.00 25.36      A    N  
ATOM   2486  CA  LEU A 324     -12.109  61.133  23.549  1.00 28.35      A    C  
ATOM   2487  C   LEU A 324     -10.679  61.483  23.172  1.00 29.94      A    C  
ATOM   2488  O   LEU A 324      -9.738  60.844  23.617  1.00 27.87      A    O  
ATOM   2489  CB  LEU A 324     -12.231  60.757  25.033  1.00 33.34      A    C  
ATOM   2490  CG  LEU A 324     -11.828  61.770  26.123  1.00 35.87      A    C  
ATOM   2491  CD1 LEU A 324     -12.679  63.035  26.048  1.00 38.92      A    C  
ATOM   2492  CD2 LEU A 324     -11.914  61.148  27.511  1.00 34.34      A    C  
ATOM   2493  N   TYR A 325     -10.533  62.497  22.325  1.00 32.55      A    N  
ATOM   2494  CA  TYR A 325      -9.225  62.987  21.905  1.00 34.68      A    C  
ATOM   2495  C   TYR A 325      -8.744  64.058  22.881  1.00 36.51      A    C  
ATOM   2496  O   TYR A 325      -9.092  65.231  22.750  1.00 32.58      A    O  
ATOM   2497  CB  TYR A 325      -9.327  63.549  20.487  1.00 35.61      A    C  
ATOM   2498  CG  TYR A 325      -8.025  63.982  19.864  1.00 36.30      A    C  
ATOM   2499  CD1 TYR A 325      -6.840  63.273  20.085  1.00 36.28      A    C  
ATOM   2500  CD2 TYR A 325      -7.990  65.051  18.994  1.00 38.87      A    C  
ATOM   2501  CE1 TYR A 325      -5.655  63.659  19.495  1.00 35.05      A    C  
ATOM   2502  CE2 TYR A 325      -6.806  65.434  18.386  1.00 43.29      A    C  
ATOM   2503  CZ  TYR A 325      -5.645  64.732  18.642  1.00 37.88      A    C  
ATOM   2504  OH  TYR A 325      -4.484  65.114  18.028  1.00 39.39      A    O  
ATOM   2505  N   LYS A 326      -7.948  63.624  23.861  1.00 45.61      A    N  
ATOM   2506  CA  LYS A 326      -7.478  64.477  24.957  1.00 50.48      A    C  
ATOM   2507  C   LYS A 326      -8.681  64.907  25.837  1.00 50.14      A    C  
ATOM   2508  O   LYS A 326      -9.038  64.182  26.783  1.00 55.95      A    O  
ATOM   2509  CB  LYS A 326      -6.613  65.647  24.427  1.00 53.93      A    C  
ATOM   2510  CG  LYS A 326      -5.325  65.157  23.756  1.00 57.90      A    C  
ATOM   2511  CD  LYS A 326      -4.635  66.185  22.864  1.00 55.87      A    C  
ATOM   2512  CE  LYS A 326      -3.922  67.265  23.652  1.00 55.80      A    C  
ATOM   2513  NZ  LYS A 326      -3.072  68.104  22.763  1.00 59.79      A    N1+
ATOM   2514  N   ASP A 327      -9.290  66.059  25.550  1.00 44.86      A    N  
ATOM   2515  CA  ASP A 327     -10.512  66.478  26.245  1.00 48.13      A    C  
ATOM   2516  C   ASP A 327     -11.677  66.703  25.275  1.00 50.52      A    C  
ATOM   2517  O   ASP A 327     -12.812  66.901  25.716  1.00 45.00      A    O  
ATOM   2518  CB  ASP A 327     -10.284  67.746  27.067  1.00 51.74      A    C  
ATOM   2519  CG  ASP A 327      -9.349  67.535  28.245  1.00 55.56      A    C  
ATOM   2520  OD1 ASP A 327      -8.541  66.578  28.251  1.00 58.80      A    O  
ATOM   2521  OD2 ASP A 327      -9.424  68.353  29.182  1.00 56.22      A    O1-
ATOM   2522  N   ARG A 328     -11.392  66.682  23.969  1.00 50.01      A    N  
ATOM   2523  CA  ARG A 328     -12.417  66.820  22.948  1.00 51.62      A    C  
ATOM   2524  C   ARG A 328     -13.117  65.471  22.753  1.00 51.07      A    C  
ATOM   2525  O   ARG A 328     -12.485  64.488  22.369  1.00 56.19      A    O  
ATOM   2526  CB  ARG A 328     -11.801  67.313  21.628  1.00 57.41      A    C  
ATOM   2527  CG  ARG A 328     -12.826  67.766  20.589  1.00 63.14      A    C  
ATOM   2528  CD  ARG A 328     -12.192  68.422  19.359  1.00 70.36      A    C  
ATOM   2529  NE  ARG A 328     -13.188  68.718  18.317  1.00 74.18      A    N  
ATOM   2530  CZ  ARG A 328     -12.924  69.261  17.125  1.00 78.70      A    C  
ATOM   2531  NH1 ARG A 328     -11.681  69.595  16.787  1.00 80.92      A    N1+
ATOM   2532  NH2 ARG A 328     -13.911  69.467  16.258  1.00 76.58      A    N  
ATOM   2533  N   ASN A 329     -14.421  65.434  23.030  1.00 46.68      A    N  
ATOM   2534  CA  ASN A 329     -15.243  64.225  22.884  1.00 42.75      A    C  
ATOM   2535  C   ASN A 329     -15.867  64.173  21.471  1.00 39.85      A    C  
ATOM   2536  O   ASN A 329     -16.797  64.907  21.165  1.00 37.93      A    O  
ATOM   2537  CB  ASN A 329     -16.346  64.241  23.950  1.00 42.95      A    C  
ATOM   2538  CG  ASN A 329     -16.628  62.876  24.554  1.00 43.52      A    C  
ATOM   2539  ND2 ASN A 329     -17.848  62.706  25.042  1.00 49.48      A    N  
ATOM   2540  OD1 ASN A 329     -15.758  62.013  24.645  1.00 42.48      A    O  
ATOM   2541  N   LEU A 330     -15.366  63.301  20.607  1.00 35.86      A    N  
ATOM   2542  CA  LEU A 330     -15.858  63.255  19.226  1.00 30.27      A    C  
ATOM   2543  C   LEU A 330     -16.911  62.160  19.089  1.00 27.17      A    C  
ATOM   2544  O   LEU A 330     -16.704  61.038  19.550  1.00 28.88      A    O  
ATOM   2545  CB  LEU A 330     -14.698  62.994  18.274  1.00 29.97      A    C  
ATOM   2546  CG  LEU A 330     -13.420  63.798  18.584  1.00 32.84      A    C  
ATOM   2547  CD1 LEU A 330     -12.183  63.035  18.131  1.00 33.36      A    C  
ATOM   2548  CD2 LEU A 330     -13.452  65.205  17.994  1.00 33.38      A    C  
ATOM   2549  N   HIS A 331     -18.051  62.498  18.512  1.00 23.94      A    N  
ATOM   2550  CA  HIS A 331     -19.058  61.518  18.236  1.00 24.15      A    C  
ATOM   2551  C   HIS A 331     -18.745  60.921  16.882  1.00 24.95      A    C  
ATOM   2552  O   HIS A 331     -18.575  61.643  15.904  1.00 21.46      A    O  
ATOM   2553  CB  HIS A 331     -20.467  62.111  18.183  1.00 25.46      A    C  
ATOM   2554  CG  HIS A 331     -21.504  61.112  17.754  1.00 24.83      A    C  
ATOM   2555  CD2 HIS A 331     -22.177  60.965  16.590  1.00 25.56      A    C  
ATOM   2556  ND1 HIS A 331     -21.892  60.057  18.553  1.00 26.85      A    N  
ATOM   2557  CE1 HIS A 331     -22.781  59.322  17.910  1.00 26.73      A    C  
ATOM   2558  NE2 HIS A 331     -22.969  59.850  16.715  1.00 26.82      A    N  
ATOM   2559  N   ILE A 332     -18.691  59.593  16.846  1.00 26.20      A    N  
ATOM   2560  CA  ILE A 332     -18.431  58.865  15.638  1.00 25.46      A    C  
ATOM   2561  C   ILE A 332     -19.748  58.230  15.214  1.00 25.90      A    C  
ATOM   2562  O   ILE A 332     -20.257  57.370  15.919  1.00 25.69      A    O  
ATOM   2563  CB  ILE A 332     -17.363  57.806  15.876  1.00 26.90      A    C  
ATOM   2564  CG1 ILE A 332     -16.117  58.440  16.523  1.00 28.27      A    C  
ATOM   2565  CG2 ILE A 332     -16.992  57.145  14.561  1.00 29.19      A    C  
ATOM   2566  CD1 ILE A 332     -15.504  59.583  15.724  1.00 27.90      A    C  
ATOM   2567  N   PRO A 333     -20.284  58.622  14.033  1.00 24.49      A    N  
ATOM   2568  CA  PRO A 333     -21.654  58.298  13.636  1.00 22.93      A    C  
ATOM   2569  C   PRO A 333     -21.870  56.931  13.010  1.00 22.96      A    C  
ATOM   2570  O   PRO A 333     -22.862  56.716  12.315  1.00 26.29      A    O  
ATOM   2571  CB  PRO A 333     -21.977  59.400  12.629  1.00 22.88      A    C  
ATOM   2572  CG  PRO A 333     -20.671  59.700  11.981  1.00 25.45      A    C  
ATOM   2573  CD  PRO A 333     -19.570  59.312  12.946  1.00 25.16      A    C  
ATOM   2574  N   THR A 334     -20.958  56.015  13.283  1.00 20.86      A    N  
ATOM   2575  CA  THR A 334     -21.024  54.653  12.830  1.00 19.58      A    C  
ATOM   2576  C   THR A 334     -22.445  54.085  12.895  1.00 19.53      A    C  
ATOM   2577  O   THR A 334     -22.968  53.603  11.895  1.00 19.29      A    O  
ATOM   2578  CB  THR A 334     -20.026  53.814  13.670  1.00 18.57      A    C  
ATOM   2579  CG2 THR A 334     -20.022  52.369  13.264  1.00 17.55      A    C  
ATOM   2580  OG1 THR A 334     -18.706  54.377  13.531  1.00 17.21      A    O  
ATOM   2581  N   MET A 335     -23.090  54.166  14.050  1.00 20.95      A    N  
ATOM   2582  CA  MET A 335     -24.409  53.539  14.210  1.00 23.78      A    C  
ATOM   2583  C   MET A 335     -25.544  54.191  13.402  1.00 25.54      A    C  
ATOM   2584  O   MET A 335     -26.428  53.469  12.926  1.00 26.36      A    O  
ATOM   2585  CB  MET A 335     -24.798  53.409  15.687  1.00 24.27      A    C  
ATOM   2586  CG  MET A 335     -23.799  52.628  16.525  1.00 24.21      A    C  
ATOM   2587  SD  MET A 335     -23.485  50.944  15.963  1.00 25.09      A    S  
ATOM   2588  CE  MET A 335     -25.037  50.128  16.363  1.00 22.28      A    C  
ATOM   2589  N   GLU A 336     -25.511  55.518  13.203  1.00 28.64      A    N  
ATOM   2590  CA  GLU A 336     -26.555  56.187  12.394  1.00 29.97      A    C  
ATOM   2591  C   GLU A 336     -26.366  55.974  10.898  1.00 29.12      A    C  
ATOM   2592  O   GLU A 336     -27.213  56.390  10.089  1.00 28.24      A    O  
ATOM   2593  CB  GLU A 336     -26.663  57.679  12.667  1.00 32.38      A    C  
ATOM   2594  CG  GLU A 336     -26.713  58.030  14.139  1.00 36.18      A    C  
ATOM   2595  CD  GLU A 336     -25.344  58.383  14.676  1.00 37.22      A    C  
ATOM   2596  OE1 GLU A 336     -24.672  59.244  14.072  1.00 39.11      A    O  
ATOM   2597  OE2 GLU A 336     -24.950  57.817  15.702  1.00 39.63      A    O1-
ATOM   2598  N   ASN A 337     -25.252  55.350  10.533  1.00 28.90      A    N  
ATOM   2599  CA  ASN A 337     -25.003  54.978   9.155  1.00 28.93      A    C  
ATOM   2600  C   ASN A 337     -25.144  53.466   9.014  1.00 27.82      A    C  
ATOM   2601  O   ASN A 337     -24.450  52.839   8.229  1.00 30.60      A    O  
ATOM   2602  CB  ASN A 337     -23.644  55.509   8.711  1.00 30.50      A    C  
ATOM   2603  CG  ASN A 337     -23.635  57.037   8.572  1.00 29.79      A    C  
ATOM   2604  ND2 ASN A 337     -23.011  57.723   9.516  1.00 29.11      A    N  
ATOM   2605  OD1 ASN A 337     -24.165  57.582   7.608  1.00 33.45      A    O  
ATOM   2606  N   GLY A 338     -26.058  52.893   9.806  1.00 25.48      A    N  
ATOM   2607  CA  GLY A 338     -26.445  51.498   9.675  1.00 23.89      A    C  
ATOM   2608  C   GLY A 338     -26.269  50.651  10.917  1.00 24.16      A    C  
ATOM   2609  O   GLY A 338     -27.242  50.404  11.634  1.00 26.59      A    O  
ATOM   2610  N   PRO A 339     -25.033  50.188  11.199  1.00 23.05      A    N  
ATOM   2611  CA  PRO A 339     -23.783  50.399  10.486  1.00 21.09      A    C  
ATOM   2612  C   PRO A 339     -23.693  49.442   9.292  1.00 22.09      A    C  
ATOM   2613  O   PRO A 339     -23.440  48.230   9.455  1.00 18.16      A    O  
ATOM   2614  CB  PRO A 339     -22.742  50.063  11.543  1.00 21.38      A    C  
ATOM   2615  CG  PRO A 339     -23.369  48.980  12.357  1.00 21.52      A    C  
ATOM   2616  CD  PRO A 339     -24.849  49.293  12.364  1.00 21.82      A    C  
ATOM   2617  N   GLU A 340     -23.862  50.002   8.100  1.00 22.02      A    N  
ATOM   2618  CA  GLU A 340     -24.091  49.210   6.905  1.00 23.96      A    C  
ATOM   2619  C   GLU A 340     -22.965  48.291   6.483  1.00 21.61      A    C  
ATOM   2620  O   GLU A 340     -23.171  47.108   6.225  1.00 23.18      A    O  
ATOM   2621  CB  GLU A 340     -24.457  50.158   5.781  1.00 30.24      A    C  
ATOM   2622  CG  GLU A 340     -24.950  49.483   4.525  1.00 33.13      A    C  
ATOM   2623  CD  GLU A 340     -25.632  50.466   3.605  1.00 36.56      A    C  
ATOM   2624  OE1 GLU A 340     -25.895  51.600   4.058  1.00 36.65      A    O  
ATOM   2625  OE2 GLU A 340     -25.910  50.096   2.444  1.00 39.59      A    O1-
ATOM   2626  N   LEU A 341     -21.769  48.827   6.416  1.00 20.35      A    N  
ATOM   2627  CA  LEU A 341     -20.614  48.034   6.038  1.00 20.41      A    C  
ATOM   2628  C   LEU A 341     -20.322  46.948   7.074  1.00 21.11      A    C  
ATOM   2629  O   LEU A 341     -20.186  45.758   6.731  1.00 22.25      A    O  
ATOM   2630  CB  LEU A 341     -19.410  48.954   5.881  1.00 20.24      A    C  
ATOM   2631  CG  LEU A 341     -18.118  48.260   5.495  1.00 20.29      A    C  
ATOM   2632  CD1 LEU A 341     -18.357  47.382   4.286  1.00 21.49      A    C  
ATOM   2633  CD2 LEU A 341     -17.040  49.296   5.249  1.00 20.43      A    C  
ATOM   2634  N   ILE A 342     -20.229  47.375   8.337  1.00 18.79      A    N  
ATOM   2635  CA  ILE A 342     -20.037  46.473   9.477  1.00 17.96      A    C  
ATOM   2636  C   ILE A 342     -20.975  45.285   9.421  1.00 17.82      A    C  
ATOM   2637  O   ILE A 342     -20.548  44.133   9.545  1.00 19.02      A    O  
ATOM   2638  CB  ILE A 342     -20.259  47.235  10.813  1.00 17.54      A    C  
ATOM   2639  CG1 ILE A 342     -19.066  48.135  11.122  1.00 16.74      A    C  
ATOM   2640  CG2 ILE A 342     -20.451  46.266  11.969  1.00 18.21      A    C  
ATOM   2641  CD1 ILE A 342     -19.339  49.241  12.111  1.00 16.49      A    C  
ATOM   2642  N   LEU A 343     -22.260  45.573   9.225  1.00 18.96      A    N  
ATOM   2643  CA  LEU A 343     -23.306  44.543   9.164  1.00 19.37      A    C  
ATOM   2644  C   LEU A 343     -23.090  43.599   7.992  1.00 20.01      A    C  
ATOM   2645  O   LEU A 343     -23.303  42.386   8.120  1.00 20.86      A    O  
ATOM   2646  CB  LEU A 343     -24.709  45.186   9.066  1.00 21.05      A    C  
ATOM   2647  CG  LEU A 343     -25.330  45.744  10.357  1.00 20.87      A    C  
ATOM   2648  CD1 LEU A 343     -26.485  46.676  10.092  1.00 21.85      A    C  
ATOM   2649  CD2 LEU A 343     -25.796  44.620  11.240  1.00 21.47      A    C  
ATOM   2650  N   ARG A 344     -22.672  44.154   6.854  1.00 19.42      A    N  
ATOM   2651  CA  ARG A 344     -22.363  43.337   5.711  1.00 19.63      A    C  
ATOM   2652  C   ARG A 344     -21.183  42.439   6.040  1.00 19.89      A    C  
ATOM   2653  O   ARG A 344     -21.243  41.234   5.820  1.00 18.14      A    O  
ATOM   2654  CB  ARG A 344     -22.072  44.191   4.483  1.00 19.48      A    C  
ATOM   2655  CG  ARG A 344     -22.050  43.422   3.184  1.00 18.95      A    C  
ATOM   2656  CD  ARG A 344     -22.038  44.386   1.996  1.00 19.32      A    C  
ATOM   2657  NE  ARG A 344     -21.867  43.684   0.724  1.00 18.68      A    N  
ATOM   2658  CZ  ARG A 344     -21.719  44.265  -0.467  1.00 19.76      A    C  
ATOM   2659  NH1 ARG A 344     -21.712  45.587  -0.587  1.00 21.03      A    N1+
ATOM   2660  NH2 ARG A 344     -21.559  43.517  -1.554  1.00 19.05      A    N  
ATOM   2661  N   PHE A 345     -20.114  43.016   6.571  1.00 21.43      A    N  
ATOM   2662  CA  PHE A 345     -18.969  42.197   6.965  1.00 24.67      A    C  
ATOM   2663  C   PHE A 345     -19.362  41.105   7.959  1.00 25.19      A    C  
ATOM   2664  O   PHE A 345     -18.950  39.963   7.820  1.00 27.55      A    O  
ATOM   2665  CB  PHE A 345     -17.835  43.026   7.590  1.00 25.01      A    C  
ATOM   2666  CG  PHE A 345     -16.986  43.768   6.599  1.00 26.16      A    C  
ATOM   2667  CD1 PHE A 345     -16.630  43.202   5.379  1.00 28.60      A    C  
ATOM   2668  CD2 PHE A 345     -16.477  45.022   6.919  1.00 25.70      A    C  
ATOM   2669  CE1 PHE A 345     -15.811  43.889   4.489  1.00 28.75      A    C  
ATOM   2670  CE2 PHE A 345     -15.660  45.709   6.041  1.00 25.43      A    C  
ATOM   2671  CZ  PHE A 345     -15.329  45.141   4.824  1.00 28.60      A    C  
ATOM   2672  N   GLN A 346     -20.156  41.436   8.961  1.00 26.76      A    N  
ATOM   2673  CA  GLN A 346     -20.521  40.401   9.917  1.00 30.48      A    C  
ATOM   2674  C   GLN A 346     -21.321  39.299   9.216  1.00 29.55      A    C  
ATOM   2675  O   GLN A 346     -21.057  38.114   9.408  1.00 27.80      A    O  
ATOM   2676  CB  GLN A 346     -21.298  40.981  11.101  1.00 32.23      A    C  
ATOM   2677  CG  GLN A 346     -20.455  41.785  12.069  1.00 35.87      A    C  
ATOM   2678  CD  GLN A 346     -21.302  42.648  13.000  1.00 46.87      A    C  
ATOM   2679  NE2 GLN A 346     -20.655  43.285  13.978  1.00 48.30      A    N  
ATOM   2680  OE1 GLN A 346     -22.523  42.750  12.840  1.00 53.03      A    O  
ATOM   2681  N   LYS A 347     -22.287  39.700   8.399  1.00 29.72      A    N  
ATOM   2682  CA  LYS A 347     -23.152  38.746   7.731  1.00 32.63      A    C  
ATOM   2683  C   LYS A 347     -22.324  37.788   6.906  1.00 30.34      A    C  
ATOM   2684  O   LYS A 347     -22.466  36.593   7.027  1.00 27.13      A    O  
ATOM   2685  CB  LYS A 347     -24.139  39.466   6.825  1.00 37.12      A    C  
ATOM   2686  CG  LYS A 347     -25.152  38.551   6.167  1.00 41.86      A    C  
ATOM   2687  CD  LYS A 347     -26.020  39.324   5.188  1.00 50.25      A    C  
ATOM   2688  CE  LYS A 347     -26.923  38.398   4.382  1.00 55.83      A    C  
ATOM   2689  NZ  LYS A 347     -28.015  37.842   5.229  1.00 59.06      A    N1+
ATOM   2690  N   GLU A 348     -21.444  38.324   6.079  1.00 29.52      A    N  
ATOM   2691  CA  GLU A 348     -20.611  37.486   5.243  1.00 32.00      A    C  
ATOM   2692  C   GLU A 348     -19.672  36.606   6.049  1.00 30.88      A    C  
ATOM   2693  O   GLU A 348     -19.568  35.415   5.786  1.00 29.33      A    O  
ATOM   2694  CB  GLU A 348     -19.854  38.312   4.200  1.00 36.50      A    C  
ATOM   2695  CG  GLU A 348     -20.426  38.117   2.810  1.00 42.12      A    C  
ATOM   2696  CD  GLU A 348     -20.073  39.212   1.839  1.00 48.25      A    C  
ATOM   2697  OE1 GLU A 348     -20.837  40.213   1.768  1.00 51.47      A    O  
ATOM   2698  OE2 GLU A 348     -19.059  39.043   1.119  1.00 49.91      A    O1-
ATOM   2699  N   LEU A 349     -19.007  37.171   7.044  1.00 29.86      A    N  
ATOM   2700  CA  LEU A 349     -18.168  36.351   7.917  1.00 30.92      A    C  
ATOM   2701  C   LEU A 349     -18.925  35.220   8.618  1.00 28.92      A    C  
ATOM   2702  O   LEU A 349     -18.413  34.100   8.705  1.00 26.44      A    O  
ATOM   2703  CB  LEU A 349     -17.449  37.209   8.957  1.00 32.50      A    C  
ATOM   2704  CG  LEU A 349     -16.250  37.996   8.422  1.00 28.36      A    C  
ATOM   2705  CD1 LEU A 349     -15.635  38.819   9.541  1.00 27.23      A    C  
ATOM   2706  CD2 LEU A 349     -15.235  37.043   7.829  1.00 29.41      A    C  
ATOM   2707  N   LYS A 350     -20.123  35.506   9.112  1.00 27.45      A    N  
ATOM   2708  CA  LYS A 350     -20.958  34.476   9.737  1.00 30.88      A    C  
ATOM   2709  C   LYS A 350     -21.252  33.327   8.741  1.00 34.23      A    C  
ATOM   2710  O   LYS A 350     -21.103  32.153   9.076  1.00 34.34      A    O  
ATOM   2711  CB  LYS A 350     -22.263  35.094  10.268  1.00 32.82      A    C  
ATOM   2712  CG  LYS A 350     -23.351  34.106  10.694  1.00 38.24      A    C  
ATOM   2713  CD  LYS A 350     -24.740  34.750  10.812  1.00 41.36      A    C  
ATOM   2714  CE  LYS A 350     -25.820  33.677  10.987  1.00 45.78      A    C  
ATOM   2715  NZ  LYS A 350     -27.190  34.218  11.240  1.00 45.57      A    N1+
ATOM   2716  N   GLU A 351     -21.660  33.680   7.524  1.00 36.15      A    N  
ATOM   2717  CA  GLU A 351     -21.972  32.700   6.477  1.00 38.73      A    C  
ATOM   2718  C   GLU A 351     -20.805  31.736   6.190  1.00 35.18      A    C  
ATOM   2719  O   GLU A 351     -20.989  30.528   6.023  1.00 34.91      A    O  
ATOM   2720  CB  GLU A 351     -22.374  33.423   5.170  1.00 40.78      A    C  
ATOM   2721  CG  GLU A 351     -23.745  34.110   5.191  1.00 41.36      A    C  
ATOM   2722  CD  GLU A 351     -24.095  34.817   3.874  1.00 45.10      A    C  
ATOM   2723  OE1 GLU A 351     -23.184  35.318   3.156  1.00 40.00      A    O  
ATOM   2724  OE2 GLU A 351     -25.308  34.885   3.563  1.00 52.59      A    O1-
ATOM   2725  N   ILE A 352     -19.606  32.291   6.133  1.00 31.39      A    N  
ATOM   2726  CA  ILE A 352     -18.402  31.531   5.830  1.00 28.54      A    C  
ATOM   2727  C   ILE A 352     -17.971  30.697   7.032  1.00 26.55      A    C  
ATOM   2728  O   ILE A 352     -17.662  29.522   6.907  1.00 23.76      A    O  
ATOM   2729  CB  ILE A 352     -17.274  32.505   5.415  1.00 29.56      A    C  
ATOM   2730  CG1 ILE A 352     -17.703  33.262   4.149  1.00 29.83      A    C  
ATOM   2731  CG2 ILE A 352     -15.965  31.756   5.178  1.00 29.26      A    C  
ATOM   2732  CD1 ILE A 352     -16.893  34.502   3.851  1.00 30.80      A    C  
ATOM   2733  N   GLN A 353     -18.018  31.308   8.208  1.00 27.12      A    N  
ATOM   2734  CA  GLN A 353     -17.528  30.688   9.424  1.00 28.31      A    C  
ATOM   2735  C   GLN A 353     -18.363  29.517   9.906  1.00 28.37      A    C  
ATOM   2736  O   GLN A 353     -17.821  28.531  10.372  1.00 27.40      A    O  
ATOM   2737  CB  GLN A 353     -17.373  31.751  10.535  1.00 27.23      A    C  
ATOM   2738  CG  GLN A 353     -16.204  32.682  10.261  1.00 27.79      A    C  
ATOM   2739  CD  GLN A 353     -16.182  33.929  11.124  1.00 27.68      A    C  
ATOM   2740  NE2 GLN A 353     -15.043  34.607  11.134  1.00 28.75      A    N  
ATOM   2741  OE1 GLN A 353     -17.167  34.283  11.765  1.00 29.23      A    O  
ATOM   2742  N   TYR A 354     -19.676  29.620   9.796  1.00 32.47      A    N  
ATOM   2743  CA  TYR A 354     -20.566  28.560  10.282  1.00 34.93      A    C  
ATOM   2744  C   TYR A 354     -21.012  27.590   9.179  1.00 34.66      A    C  
ATOM   2745  O   TYR A 354     -21.979  26.862   9.339  1.00 40.70      A    O  
ATOM   2746  CB  TYR A 354     -21.764  29.180  11.016  1.00 31.12      A    C  
ATOM   2747  CG  TYR A 354     -21.367  29.916  12.269  1.00 30.86      A    C  
ATOM   2748  CD1 TYR A 354     -21.126  29.229  13.463  1.00 31.21      A    C  
ATOM   2749  CD2 TYR A 354     -21.227  31.299  12.272  1.00 30.68      A    C  
ATOM   2750  CE1 TYR A 354     -20.759  29.903  14.621  1.00 30.05      A    C  
ATOM   2751  CE2 TYR A 354     -20.856  31.980  13.416  1.00 29.23      A    C  
ATOM   2752  CZ  TYR A 354     -20.626  31.283  14.591  1.00 30.77      A    C  
ATOM   2753  OH  TYR A 354     -20.284  31.979  15.727  1.00 27.94      A    O  
ATOM   2754  N   GLY A 355     -20.300  27.583   8.063  1.00 39.78      A    N  
ATOM   2755  CA  GLY A 355     -20.552  26.623   6.987  1.00 43.74      A    C  
ATOM   2756  C   GLY A 355     -21.851  26.779   6.218  1.00 42.30      A    C  
ATOM   2757  O   GLY A 355     -22.310  25.827   5.587  1.00 40.60      A    O  
ATOM   2758  N   ILE A 356     -22.444  27.968   6.280  1.00 43.42      A    N  
ATOM   2759  CA  ILE A 356     -23.655  28.283   5.522  1.00 50.49      A    C  
ATOM   2760  C   ILE A 356     -23.279  28.330   4.047  1.00 54.11      A    C  
ATOM   2761  O   ILE A 356     -24.060  27.942   3.183  1.00 57.15      A    O  
ATOM   2762  CB  ILE A 356     -24.274  29.633   5.974  1.00 54.41      A    C  
ATOM   2763  CG1 ILE A 356     -24.954  29.474   7.349  1.00 57.81      A    C  
ATOM   2764  CG2 ILE A 356     -25.283  30.151   4.953  1.00 57.69      A    C  
ATOM   2765  CD1 ILE A 356     -25.108  30.758   8.145  1.00 57.16      A    C  
ATOM   2766  N   ARG A 357     -22.056  28.784   3.794  1.00 54.91      A    N  
ATOM   2767  CA  ARG A 357     -21.507  28.923   2.464  1.00 54.69      A    C  
ATOM   2768  C   ARG A 357     -20.127  28.259   2.498  1.00 56.16      A    C  
ATOM   2769  O   ARG A 357     -19.344  28.513   3.421  1.00 54.48      A    O  
ATOM   2770  CB  ARG A 357     -21.367  30.417   2.162  1.00 57.39      A    C  
ATOM   2771  CG  ARG A 357     -21.958  30.900   0.847  1.00 56.93      A    C  
ATOM   2772  CD  ARG A 357     -21.982  32.423   0.834  1.00 62.63      A    C  
ATOM   2773  NE  ARG A 357     -20.672  32.989   0.489  1.00 67.32      A    N  
ATOM   2774  CZ  ARG A 357     -20.142  34.104   0.999  1.00 70.69      A    C  
ATOM   2775  NH1 ARG A 357     -20.764  34.798   1.952  1.00 71.08      A    N1+
ATOM   2776  NH2 ARG A 357     -18.945  34.512   0.576  1.00 68.18      A    N  
ATOM   2777  N   ALA A 358     -19.844  27.391   1.525  1.00 54.40      A    N  
ATOM   2778  CA  ALA A 358     -18.543  26.715   1.441  1.00 48.74      A    C  
ATOM   2779  C   ALA A 358     -17.515  27.698   0.908  1.00 41.97      A    C  
ATOM   2780  O   ALA A 358     -17.781  28.430  -0.063  1.00 38.81      A    O  
ATOM   2781  CB  ALA A 358     -18.614  25.480   0.544  1.00 50.40      A    C  
ATOM   2782  N   HIS A 359     -16.341  27.708   1.538  1.00 37.24      A    N  
ATOM   2783  CA  HIS A 359     -15.307  28.678   1.201  1.00 33.08      A    C  
ATOM   2784  C   HIS A 359     -13.919  28.094   1.428  1.00 32.35      A    C  
ATOM   2785  O   HIS A 359     -13.723  27.248   2.278  1.00 34.55      A    O  
ATOM   2786  CB  HIS A 359     -15.517  29.941   2.044  1.00 32.73      A    C  
ATOM   2787  CG  HIS A 359     -15.020  31.200   1.407  1.00 33.01      A    C  
ATOM   2788  CD2 HIS A 359     -15.689  32.269   0.918  1.00 35.30      A    C  
ATOM   2789  ND1 HIS A 359     -13.681  31.484   1.247  1.00 34.05      A    N  
ATOM   2790  CE1 HIS A 359     -13.546  32.664   0.668  1.00 35.42      A    C  
ATOM   2791  NE2 HIS A 359     -14.749  33.162   0.454  1.00 36.31      A    N  
ATOM   2792  N   GLU A 360     -12.965  28.548   0.632  1.00 32.92      A    N  
ATOM   2793  CA  GLU A 360     -11.570  28.171   0.763  1.00 30.40      A    C  
ATOM   2794  C   GLU A 360     -10.910  28.738   2.047  1.00 30.71      A    C  
ATOM   2795  O   GLU A 360      -9.725  28.522   2.274  1.00 32.01      A    O  
ATOM   2796  CB  GLU A 360     -10.806  28.661  -0.478  1.00 31.44      A    C  
ATOM   2797  CG  GLU A 360     -10.771  30.182  -0.588  1.00 36.90      A    C  
ATOM   2798  CD  GLU A 360     -10.264  30.711  -1.918  1.00 44.21      A    C  
ATOM   2799  OE1 GLU A 360     -10.448  30.044  -2.964  1.00 46.57      A    O  
ATOM   2800  OE2 GLU A 360      -9.705  31.830  -1.912  1.00 47.49      A    O1-
ATOM   2801  N   TRP A 361     -11.662  29.457   2.879  1.00 27.40      A    N  
ATOM   2802  CA  TRP A 361     -11.115  30.076   4.087  1.00 26.06      A    C  
ATOM   2803  C   TRP A 361     -11.251  29.203   5.320  1.00 25.98      A    C  
ATOM   2804  O   TRP A 361     -10.465  29.320   6.258  1.00 23.03      A    O  
ATOM   2805  CB  TRP A 361     -11.770  31.431   4.344  1.00 23.91      A    C  
ATOM   2806  CG  TRP A 361     -11.214  32.535   3.489  1.00 23.03      A    C  
ATOM   2807  CD1 TRP A 361     -10.154  32.468   2.616  1.00 23.29      A    C  
ATOM   2808  CD2 TRP A 361     -11.620  33.885   3.512  1.00 19.87      A    C  
ATOM   2809  CE2 TRP A 361     -10.797  34.591   2.603  1.00 20.10      A    C  
ATOM   2810  CE3 TRP A 361     -12.605  34.576   4.209  1.00 19.28      A    C  
ATOM   2811  NE1 TRP A 361      -9.902  33.704   2.079  1.00 23.07      A    N  
ATOM   2812  CZ2 TRP A 361     -10.932  35.941   2.373  1.00 19.25      A    C  
ATOM   2813  CZ3 TRP A 361     -12.755  35.937   3.965  1.00 19.12      A    C  
ATOM   2814  CH2 TRP A 361     -11.912  36.603   3.062  1.00 19.33      A    C  
ATOM   2815  N   MET A 362     -12.248  28.329   5.310  1.00 26.13      A    N  
ATOM   2816  CA  MET A 362     -12.444  27.414   6.397  1.00 26.23      A    C  
ATOM   2817  C   MET A 362     -11.611  26.154   6.189  1.00 27.89      A    C  
ATOM   2818  O   MET A 362     -11.387  25.697   5.066  1.00 28.59      A    O  
ATOM   2819  CB  MET A 362     -13.919  27.080   6.555  1.00 27.33      A    C  
ATOM   2820  CG  MET A 362     -14.788  28.317   6.659  1.00 26.76      A    C  
ATOM   2821  SD  MET A 362     -14.013  29.597   7.667  1.00 25.35      A    S  
ATOM   2822  CE  MET A 362     -14.387  29.061   9.349  1.00 24.35      A    C  
ATOM   2823  N   PHE A 363     -11.107  25.645   7.301  1.00 28.37      A    N  
ATOM   2824  CA  PHE A 363     -10.312  24.440   7.350  1.00 29.38      A    C  
ATOM   2825  C   PHE A 363     -11.117  23.550   8.238  1.00 28.56      A    C  
ATOM   2826  O   PHE A 363     -11.236  23.825   9.432  1.00 29.75      A    O  
ATOM   2827  CB  PHE A 363      -8.951  24.746   7.963  1.00 30.81      A    C  
ATOM   2828  CG  PHE A 363      -8.132  23.534   8.352  1.00 30.85      A    C  
ATOM   2829  CD1 PHE A 363      -8.220  22.996   9.634  1.00 29.39      A    C  
ATOM   2830  CD2 PHE A 363      -7.213  22.993   7.472  1.00 28.91      A    C  
ATOM   2831  CE1 PHE A 363      -7.439  21.925  10.002  1.00 27.64      A    C  
ATOM   2832  CE2 PHE A 363      -6.427  21.921   7.840  1.00 28.90      A    C  
ATOM   2833  CZ  PHE A 363      -6.543  21.387   9.111  1.00 28.95      A    C  
ATOM   2834  N   PRO A 364     -11.685  22.489   7.666  1.00 29.02      A    N  
ATOM   2835  CA  PRO A 364     -12.540  21.621   8.465  1.00 29.23      A    C  
ATOM   2836  C   PRO A 364     -11.746  20.811   9.480  1.00 28.36      A    C  
ATOM   2837  O   PRO A 364     -10.699  20.275   9.139  1.00 28.25      A    O  
ATOM   2838  CB  PRO A 364     -13.153  20.695   7.418  1.00 29.55      A    C  
ATOM   2839  CG  PRO A 364     -12.084  20.584   6.371  1.00 30.67      A    C  
ATOM   2840  CD  PRO A 364     -11.394  21.921   6.336  1.00 28.21      A    C  
ATOM   2841  N   VAL A 365     -12.214  20.761  10.725  1.00 27.65      A    N  
ATOM   2842  CA  VAL A 365     -11.600  19.875  11.709  1.00 27.93      A    C  
ATOM   2843  C   VAL A 365     -12.085  18.445  11.472  1.00 28.41      A    C  
ATOM   2844  O   VAL A 365     -11.288  17.496  11.342  1.00 27.35      A    O  
ATOM   2845  CB  VAL A 365     -11.921  20.307  13.151  1.00 25.59      A    C  
ATOM   2846  CG1 VAL A 365     -11.741  19.157  14.128  1.00 25.56      A    C  
ATOM   2847  CG2 VAL A 365     -11.034  21.467  13.526  1.00 26.63      A    C  
ATOM   2848  OXT VAL A 365     -13.305  18.247  11.433  1.00 25.85      A    O1-
TER   
ATOM   2849  N   SER B   3      -0.312  46.634  51.943  1.00 66.24      B    N  
ATOM   2850  CA  SER B   3      -0.147  45.450  52.855  1.00 68.66      B    C  
ATOM   2851  C   SER B   3       0.828  44.413  52.294  1.00 62.64      B    C  
ATOM   2852  O   SER B   3       0.417  43.436  51.661  1.00 66.53      B    O  
ATOM   2853  CB  SER B   3      -1.500  44.785  53.143  1.00 72.52      B    C  
ATOM   2854  OG  SER B   3      -2.297  45.594  53.993  1.00 74.25      B    O  
ATOM   2855  N   SER B   4       2.112  44.624  52.574  1.00 50.58      B    N  
ATOM   2856  CA  SER B   4       3.192  43.780  52.058  1.00 42.54      B    C  
ATOM   2857  C   SER B   4       3.394  42.460  52.801  1.00 44.57      B    C  
ATOM   2858  O   SER B   4       2.833  42.239  53.876  1.00 47.41      B    O  
ATOM   2859  CB  SER B   4       4.503  44.564  52.122  1.00 35.91      B    C  
ATOM   2860  OG  SER B   4       5.617  43.698  52.010  1.00 33.70      B    O  
ATOM   2861  N   PHE B   5       4.204  41.577  52.214  1.00 39.64      B    N  
ATOM   2862  CA  PHE B   5       4.690  40.424  52.963  1.00 38.04      B    C  
ATOM   2863  C   PHE B   5       5.652  40.953  54.025  1.00 38.93      B    C  
ATOM   2864  O   PHE B   5       5.986  42.148  54.040  1.00 39.06      B    O  
ATOM   2865  CB  PHE B   5       5.362  39.361  52.079  1.00 37.38      B    C  
ATOM   2866  CG  PHE B   5       6.407  39.894  51.130  1.00 34.78      B    C  
ATOM   2867  CD1 PHE B   5       7.737  39.982  51.513  1.00 32.64      B    C  
ATOM   2868  CD2 PHE B   5       6.064  40.238  49.817  1.00 34.15      B    C  
ATOM   2869  CE1 PHE B   5       8.699  40.453  50.633  1.00 33.25      B    C  
ATOM   2870  CE2 PHE B   5       7.020  40.702  48.925  1.00 31.85      B    C  
ATOM   2871  CZ  PHE B   5       8.339  40.817  49.335  1.00 35.71      B    C  
ATOM   2872  N   LYS B   6       6.098  40.066  54.906  1.00 40.19      B    N  
ATOM   2873  CA  LYS B   6       6.932  40.461  56.049  1.00 39.02      B    C  
ATOM   2874  C   LYS B   6       8.043  39.479  56.345  1.00 38.13      B    C  
ATOM   2875  O   LYS B   6       7.868  38.265  56.253  1.00 41.38      B    O  
ATOM   2876  CB  LYS B   6       6.037  40.720  57.267  1.00 35.44      B    C  
ATOM   2877  CG  LYS B   6       5.671  42.188  57.362  1.00 34.66      B    C  
ATOM   2878  CD  LYS B   6       4.186  42.489  57.419  1.00 35.51      B    C  
ATOM   2879  CE  LYS B   6       3.991  44.003  57.346  1.00 34.25      B    C  
ATOM   2880  NZ  LYS B   6       2.606  44.363  56.970  1.00 34.48      B    N1+
ATOM   2881  N   ALA B   7       9.207  40.016  56.673  1.00 37.74      B    N  
ATOM   2882  CA  ALA B   7      10.381  39.179  56.840  1.00 39.84      B    C  
ATOM   2883  C   ALA B   7      10.319  38.434  58.160  1.00 40.13      B    C  
ATOM   2884  O   ALA B   7      10.996  37.430  58.333  1.00 44.78      B    O  
ATOM   2885  CB  ALA B   7      11.652  40.014  56.738  1.00 39.88      B    C  
ATOM   2886  N   ALA B   8       9.512  38.930  59.093  1.00 43.01      B    N  
ATOM   2887  CA  ALA B   8       9.321  38.243  60.373  1.00 45.44      B    C  
ATOM   2888  C   ALA B   8       8.625  36.901  60.156  1.00 42.49      B    C  
ATOM   2889  O   ALA B   8       8.915  35.920  60.853  1.00 40.09      B    O  
ATOM   2890  CB  ALA B   8       8.518  39.110  61.327  1.00 44.46      B    C  
ATOM   2891  N   ASP B   9       7.747  36.870  59.148  1.00 45.63      B    N  
ATOM   2892  CA  ASP B   9       6.947  35.688  58.802  1.00 45.04      B    C  
ATOM   2893  C   ASP B   9       7.699  34.686  57.928  1.00 44.35      B    C  
ATOM   2894  O   ASP B   9       7.179  33.628  57.589  1.00 52.19      B    O  
ATOM   2895  CB  ASP B   9       5.671  36.124  58.075  1.00 47.02      B    C  
ATOM   2896  CG  ASP B   9       4.876  37.176  58.848  1.00 51.08      B    C  
ATOM   2897  OD1 ASP B   9       5.378  37.631  59.896  1.00 60.03      B    O  
ATOM   2898  OD2 ASP B   9       3.757  37.557  58.409  1.00 48.70      B    O1-
ATOM   2899  N   LEU B  10       8.927  35.010  57.569  1.00 44.03      B    N  
ATOM   2900  CA  LEU B  10       9.693  34.187  56.657  1.00 46.59      B    C  
ATOM   2901  C   LEU B  10       9.775  32.729  57.117  1.00 50.69      B    C  
ATOM   2902  O   LEU B  10      10.027  32.455  58.287  1.00 53.11      B    O  
ATOM   2903  CB  LEU B  10      11.074  34.804  56.491  1.00 50.27      B    C  
ATOM   2904  CG  LEU B  10      11.973  34.343  55.354  1.00 57.75      B    C  
ATOM   2905  CD1 LEU B  10      13.127  35.329  55.214  1.00 63.68      B    C  
ATOM   2906  CD2 LEU B  10      12.493  32.927  55.573  1.00 63.08      B    C  
ATOM   2907  N   GLN B  11       9.541  31.806  56.182  1.00 51.40      B    N  
ATOM   2908  CA  GLN B  11       9.596  30.372  56.443  1.00 49.53      B    C  
ATOM   2909  C   GLN B  11      10.858  29.785  55.860  1.00 53.22      B    C  
ATOM   2910  O   GLN B  11      11.204  30.018  54.700  1.00 56.20      B    O  
ATOM   2911  CB  GLN B  11       8.391  29.662  55.837  1.00 52.27      B    C  
ATOM   2912  CG  GLN B  11       7.060  30.215  56.306  1.00 54.91      B    C  
ATOM   2913  CD  GLN B  11       6.969  30.268  57.815  1.00 58.29      B    C  
ATOM   2914  NE2 GLN B  11       6.454  31.373  58.345  1.00 58.35      B    N  
ATOM   2915  OE1 GLN B  11       7.369  29.327  58.499  1.00 62.61      B    O  
ATOM   2916  N   LEU B  12      11.546  29.002  56.671  1.00 54.11      B    N  
ATOM   2917  CA  LEU B  12      12.813  28.443  56.272  1.00 56.90      B    C  
ATOM   2918  C   LEU B  12      12.628  26.938  56.068  1.00 57.29      B    C  
ATOM   2919  O   LEU B  12      12.001  26.268  56.888  1.00 60.32      B    O  
ATOM   2920  CB  LEU B  12      13.864  28.806  57.341  1.00 56.11      B    C  
ATOM   2921  CG  LEU B  12      15.304  28.276  57.299  1.00 57.49      B    C  
ATOM   2922  CD1 LEU B  12      15.871  28.285  55.888  1.00 57.18      B    C  
ATOM   2923  CD2 LEU B  12      16.191  29.069  58.260  1.00 54.35      B    C  
ATOM   2924  N   GLU B  13      13.130  26.425  54.946  1.00 59.93      B    N  
ATOM   2925  CA  GLU B  13      13.069  24.994  54.640  1.00 60.22      B    C  
ATOM   2926  C   GLU B  13      14.350  24.585  53.922  1.00 58.62      B    C  
ATOM   2927  O   GLU B  13      14.477  24.732  52.705  1.00 60.52      B    O  
ATOM   2928  CB  GLU B  13      11.843  24.661  53.783  1.00 66.25      B    C  
ATOM   2929  CG  GLU B  13      11.701  23.172  53.474  1.00 66.82      B    C  
ATOM   2930  CD  GLU B  13      10.800  22.891  52.288  1.00 61.02      B    C  
ATOM   2931  OE1 GLU B  13       9.834  23.648  52.068  1.00 60.35      B    O  
ATOM   2932  OE2 GLU B  13      11.066  21.906  51.575  1.00 57.87      B    O1-
ATOM   2933  N   MET B  14      15.277  24.026  54.687  1.00 55.28      B    N  
ATOM   2934  CA  MET B  14      16.611  23.723  54.198  1.00 55.29      B    C  
ATOM   2935  C   MET B  14      16.698  22.466  53.338  1.00 57.27      B    C  
ATOM   2936  O   MET B  14      16.156  21.424  53.696  1.00 59.97      B    O  
ATOM   2937  CB  MET B  14      17.557  23.577  55.395  1.00 60.65      B    C  
ATOM   2938  CG  MET B  14      17.634  24.811  56.296  1.00 64.78      B    C  
ATOM   2939  SD  MET B  14      18.471  26.216  55.531  1.00 66.08      B    S  
ATOM   2940  CE  MET B  14      20.126  25.555  55.363  1.00 59.35      B    C  
ATOM   2941  N   THR B  15      17.413  22.578  52.219  1.00 55.51      B    N  
ATOM   2942  CA  THR B  15      17.707  21.454  51.330  1.00 56.65      B    C  
ATOM   2943  C   THR B  15      18.093  20.175  52.087  1.00 63.11      B    C  
ATOM   2944  O   THR B  15      18.829  20.214  53.074  1.00 65.39      B    O  
ATOM   2945  CB  THR B  15      18.855  21.799  50.350  1.00 55.42      B    C  
ATOM   2946  CG2 THR B  15      20.149  22.114  51.093  1.00 57.96      B    C  
ATOM   2947  OG1 THR B  15      19.094  20.700  49.461  1.00 55.52      B    O  
ATOM   2948  N   GLN B  16      17.578  19.049  51.608  1.00 70.70      B    N  
ATOM   2949  CA  GLN B  16      17.881  17.742  52.176  1.00 74.70      B    C  
ATOM   2950  C   GLN B  16      19.290  17.327  51.779  1.00 73.82      B    C  
ATOM   2951  O   GLN B  16      20.018  16.754  52.587  1.00 81.69      B    O  
ATOM   2952  CB  GLN B  16      16.872  16.694  51.685  1.00 76.95      B    C  
ATOM   2953  CG  GLN B  16      15.461  16.888  52.220  1.00 80.59      B    C  
ATOM   2954  CD  GLN B  16      15.290  16.343  53.627  1.00 87.60      B    C  
ATOM   2955  NE2 GLN B  16      15.043  17.233  54.586  1.00 84.64      B    N  
ATOM   2956  OE1 GLN B  16      15.362  15.131  53.846  1.00 94.40      B    O  
ATOM   2957  N   LYS B  17      19.660  17.614  50.534  1.00 68.45      B    N  
ATOM   2958  CA  LYS B  17      20.977  17.270  50.009  1.00 71.68      B    C  
ATOM   2959  C   LYS B  17      21.436  18.447  49.135  1.00 71.40      B    C  
ATOM   2960  O   LYS B  17      20.791  18.749  48.137  1.00 75.17      B    O  
ATOM   2961  CB  LYS B  17      20.904  15.949  49.219  1.00 73.74      B    C  
ATOM   2962  CG  LYS B  17      22.187  15.109  49.182  1.00 71.67      B    C  
ATOM   2963  CD  LYS B  17      23.168  15.449  48.052  1.00 69.72      B    C  
ATOM   2964  CE  LYS B  17      22.947  14.649  46.763  1.00 70.57      B    C  
ATOM   2965  NZ  LYS B  17      21.964  15.260  45.812  1.00 70.91      B    N1+
ATOM   2966  N   PRO B  18      22.533  19.133  49.522  1.00 70.71      B    N  
ATOM   2967  CA  PRO B  18      22.986  20.313  48.781  1.00 68.79      B    C  
ATOM   2968  C   PRO B  18      23.832  20.005  47.533  1.00 70.92      B    C  
ATOM   2969  O   PRO B  18      24.045  18.838  47.210  1.00 86.25      B    O  
ATOM   2970  CB  PRO B  18      23.822  21.078  49.825  1.00 67.14      B    C  
ATOM   2971  CG  PRO B  18      23.648  20.359  51.126  1.00 63.64      B    C  
ATOM   2972  CD  PRO B  18      23.333  18.954  50.748  1.00 67.90      B    C  
ATOM   2973  N   HIS B  19      24.295  21.054  46.845  1.00 64.11      B    N  
ATOM   2974  CA  HIS B  19      25.133  20.925  45.638  1.00 69.04      B    C  
ATOM   2975  C   HIS B  19      26.572  21.377  45.898  1.00 67.80      B    C  
ATOM   2976  O   HIS B  19      26.824  22.257  46.717  1.00 59.67      B    O  
ATOM   2977  CB  HIS B  19      24.558  21.750  44.478  1.00 73.82      B    C  
ATOM   2978  CG  HIS B  19      23.206  21.297  44.027  1.00 81.08      B    C  
ATOM   2979  CD2 HIS B  19      22.830  20.242  43.265  1.00 80.56      B    C  
ATOM   2980  ND1 HIS B  19      22.042  21.948  44.382  1.00 83.12      B    N  
ATOM   2981  CE1 HIS B  19      21.008  21.317  43.854  1.00 82.59      B    C  
ATOM   2982  NE2 HIS B  19      21.459  20.279  43.171  1.00 82.32      B    N  
ATOM   2983  N   LYS B  20      27.517  20.780  45.182  1.00 66.86      B    N  
ATOM   2984  CA  LYS B  20      28.929  21.114  45.365  1.00 74.17      B    C  
ATOM   2985  C   LYS B  20      29.263  22.392  44.585  1.00 75.66      B    C  
ATOM   2986  O   LYS B  20      29.087  22.457  43.360  1.00 75.90      B    O  
ATOM   2987  CB  LYS B  20      29.810  19.928  44.961  1.00 74.25      B    C  
ATOM   2988  CG  LYS B  20      29.529  18.696  45.817  1.00 77.55      B    C  
ATOM   2989  CD  LYS B  20      30.170  17.435  45.272  1.00 78.71      B    C  
ATOM   2990  CE  LYS B  20      29.645  16.207  46.002  1.00 78.78      B    C  
ATOM   2991  NZ  LYS B  20      30.324  14.953  45.572  1.00 77.44      B    N1+
ATOM   2992  N   LYS B  21      29.724  23.410  45.316  1.00 69.66      B    N  
ATOM   2993  CA  LYS B  21      30.021  24.723  44.739  1.00 64.26      B    C  
ATOM   2994  C   LYS B  21      31.044  24.549  43.609  1.00 67.44      B    C  
ATOM   2995  O   LYS B  21      31.833  23.612  43.640  1.00 73.89      B    O  
ATOM   2996  CB  LYS B  21      30.594  25.710  45.779  1.00 64.10      B    C  
ATOM   2997  CG  LYS B  21      30.415  25.407  47.269  1.00 61.32      B    C  
ATOM   2998  CD  LYS B  21      29.023  25.648  47.827  1.00 55.44      B    C  
ATOM   2999  CE  LYS B  21      28.978  25.208  49.288  1.00 54.06      B    C  
ATOM   3000  NZ  LYS B  21      27.825  25.768  50.046  1.00 51.61      B    N1+
ATOM   3001  N   PRO B  22      31.050  25.452  42.613  1.00 74.14      B    N  
ATOM   3002  CA  PRO B  22      32.014  25.324  41.510  1.00 81.87      B    C  
ATOM   3003  C   PRO B  22      33.484  25.396  41.938  1.00 89.07      B    C  
ATOM   3004  O   PRO B  22      33.789  25.835  43.050  1.00 83.43      B    O  
ATOM   3005  CB  PRO B  22      31.663  26.506  40.600  1.00 76.66      B    C  
ATOM   3006  CG  PRO B  22      30.230  26.773  40.893  1.00 78.18      B    C  
ATOM   3007  CD  PRO B  22      30.099  26.548  42.368  1.00 73.88      B    C  
ATOM   3008  N   GLY B  23      34.372  24.959  41.045  1.00 99.72      B    N  
ATOM   3009  CA  GLY B  23      35.817  24.955  41.290  1.00104.64      B    C  
ATOM   3010  C   GLY B  23      36.510  26.133  40.622  1.00107.12      B    C  
ATOM   3011  O   GLY B  23      36.200  26.462  39.475  1.00106.17      B    O  
ATOM   3012  N   PRO B  24      37.465  26.769  41.328  1.00106.50      B    N  
ATOM   3013  CA  PRO B  24      38.139  27.935  40.778  1.00100.05      B    C  
ATOM   3014  C   PRO B  24      39.246  27.542  39.804  1.00 92.70      B    C  
ATOM   3015  O   PRO B  24      39.065  27.650  38.592  1.00 79.10      B    O  
ATOM   3016  CB  PRO B  24      38.722  28.604  42.021  1.00103.68      B    C  
ATOM   3017  CG  PRO B  24      39.039  27.464  42.930  1.00104.93      B    C  
ATOM   3018  CD  PRO B  24      38.043  26.373  42.628  1.00107.97      B    C  
ATOM   3019  N   PRO B  27      35.967  28.223  35.419  1.00 70.23      B    N  
ATOM   3020  CA  PRO B  27      35.060  27.535  34.507  1.00 71.79      B    C  
ATOM   3021  C   PRO B  27      33.643  28.126  34.466  1.00 71.72      B    C  
ATOM   3022  O   PRO B  27      32.806  27.644  33.710  1.00 69.37      B    O  
ATOM   3023  CB  PRO B  27      35.020  26.106  35.079  1.00 74.74      B    C  
ATOM   3024  CG  PRO B  27      35.463  26.222  36.511  1.00 75.61      B    C  
ATOM   3025  CD  PRO B  27      35.929  27.633  36.765  1.00 72.55      B    C  
ATOM   3026  N   LEU B  28      33.405  29.185  35.237  1.00 76.19      B    N  
ATOM   3027  CA  LEU B  28      32.058  29.733  35.463  1.00 81.17      B    C  
ATOM   3028  C   LEU B  28      31.472  30.643  34.369  1.00 81.02      B    C  
ATOM   3029  O   LEU B  28      31.781  31.838  34.330  1.00 88.76      B    O  
ATOM   3030  CB  LEU B  28      32.076  30.529  36.779  1.00 86.47      B    C  
ATOM   3031  CG  LEU B  28      32.333  29.748  38.076  1.00 89.55      B    C  
ATOM   3032  CD1 LEU B  28      33.289  30.472  39.024  1.00 89.85      B    C  
ATOM   3033  CD2 LEU B  28      31.013  29.432  38.765  1.00 91.08      B    C  
ATOM   3034  N   VAL B  29      30.617  30.094  33.501  1.00 74.10      B    N  
ATOM   3035  CA  VAL B  29      29.844  30.924  32.558  1.00 64.79      B    C  
ATOM   3036  C   VAL B  29      28.682  31.535  33.347  1.00 61.92      B    C  
ATOM   3037  O   VAL B  29      28.071  30.867  34.190  1.00 63.32      B    O  
ATOM   3038  CB  VAL B  29      29.311  30.133  31.337  1.00 66.27      B    C  
ATOM   3039  CG1 VAL B  29      28.337  30.973  30.516  1.00 63.90      B    C  
ATOM   3040  CG2 VAL B  29      30.460  29.669  30.449  1.00 68.75      B    C  
ATOM   3041  N   PHE B  30      28.391  32.807  33.091  1.00 56.72      B    N  
ATOM   3042  CA  PHE B  30      27.345  33.515  33.832  1.00 48.81      B    C  
ATOM   3043  C   PHE B  30      25.944  32.966  33.579  1.00 45.64      B    C  
ATOM   3044  O   PHE B  30      25.555  32.734  32.422  1.00 41.31      B    O  
ATOM   3045  CB  PHE B  30      27.343  35.015  33.497  1.00 45.10      B    C  
ATOM   3046  CG  PHE B  30      26.089  35.729  33.943  1.00 42.62      B    C  
ATOM   3047  CD1 PHE B  30      25.829  35.920  35.293  1.00 40.36      B    C  
ATOM   3048  CD2 PHE B  30      25.164  36.181  33.017  1.00 41.30      B    C  
ATOM   3049  CE1 PHE B  30      24.686  36.556  35.712  1.00 38.86      B    C  
ATOM   3050  CE2 PHE B  30      24.012  36.817  33.431  1.00 41.16      B    C  
ATOM   3051  CZ  PHE B  30      23.775  37.008  34.781  1.00 41.36      B    C  
ATOM   3052  N   GLY B  31      25.212  32.776  34.680  1.00 41.51      B    N  
ATOM   3053  CA  GLY B  31      23.800  32.432  34.660  1.00 42.70      B    C  
ATOM   3054  C   GLY B  31      23.410  30.976  34.516  1.00 43.36      B    C  
ATOM   3055  O   GLY B  31      22.216  30.661  34.567  1.00 39.23      B    O  
ATOM   3056  N   LYS B  32      24.385  30.084  34.340  1.00 44.73      B    N  
ATOM   3057  CA  LYS B  32      24.078  28.656  34.168  1.00 47.09      B    C  
ATOM   3058  C   LYS B  32      24.138  27.865  35.485  1.00 47.74      B    C  
ATOM   3059  O   LYS B  32      23.730  26.711  35.507  1.00 50.82      B    O  
ATOM   3060  CB  LYS B  32      25.027  27.998  33.152  1.00 52.23      B    C  
ATOM   3061  CG  LYS B  32      25.340  28.800  31.882  1.00 57.72      B    C  
ATOM   3062  CD  LYS B  32      24.092  29.207  31.111  1.00 57.58      B    C  
ATOM   3063  CE  LYS B  32      24.418  29.780  29.732  1.00 59.54      B    C  
ATOM   3064  NZ  LYS B  32      24.900  28.743  28.778  1.00 57.40      B    N1+
ATOM   3065  N   THR B  33      24.647  28.464  36.566  1.00 46.87      B    N  
ATOM   3066  CA  THR B  33      24.807  27.759  37.857  1.00 44.20      B    C  
ATOM   3067  C   THR B  33      24.160  28.519  38.987  1.00 39.08      B    C  
ATOM   3068  O   THR B  33      24.419  29.707  39.165  1.00 44.09      B    O  
ATOM   3069  CB  THR B  33      26.284  27.586  38.234  1.00 44.88      B    C  
ATOM   3070  CG2 THR B  33      26.417  26.813  39.548  1.00 46.15      B    C  
ATOM   3071  OG1 THR B  33      26.956  26.879  37.189  1.00 46.14      B    O  
ATOM   3072  N   PHE B  34      23.358  27.821  39.776  1.00 34.14      B    N  
ATOM   3073  CA  PHE B  34      22.553  28.461  40.801  1.00 35.44      B    C  
ATOM   3074  C   PHE B  34      22.849  27.884  42.157  1.00 39.02      B    C  
ATOM   3075  O   PHE B  34      23.471  26.829  42.257  1.00 49.27      B    O  
ATOM   3076  CB  PHE B  34      21.074  28.308  40.444  1.00 37.37      B    C  
ATOM   3077  CG  PHE B  34      20.713  29.000  39.161  1.00 35.25      B    C  
ATOM   3078  CD1 PHE B  34      20.395  30.348  39.158  1.00 34.77      B    C  
ATOM   3079  CD2 PHE B  34      20.758  28.321  37.958  1.00 34.72      B    C  
ATOM   3080  CE1 PHE B  34      20.106  31.002  37.979  1.00 38.06      B    C  
ATOM   3081  CE2 PHE B  34      20.466  28.966  36.774  1.00 35.31      B    C  
ATOM   3082  CZ  PHE B  34      20.142  30.313  36.785  1.00 35.99      B    C  
ATOM   3083  N   THR B  35      22.415  28.575  43.202  1.00 41.47      B    N  
ATOM   3084  CA  THR B  35      22.713  28.141  44.558  1.00 41.98      B    C  
ATOM   3085  C   THR B  35      21.673  27.145  45.060  1.00 44.36      B    C  
ATOM   3086  O   THR B  35      20.796  26.727  44.311  1.00 46.96      B    O  
ATOM   3087  CB  THR B  35      22.912  29.333  45.521  1.00 41.87      B    C  
ATOM   3088  CG2 THR B  35      23.895  30.332  44.925  1.00 42.42      B    C  
ATOM   3089  OG1 THR B  35      21.666  29.967  45.808  1.00 40.47      B    O  
ATOM   3090  N   ASP B  36      21.801  26.739  46.318  1.00 47.22      B    N  
ATOM   3091  CA  ASP B  36      20.932  25.709  46.892  1.00 47.34      B    C  
ATOM   3092  C   ASP B  36      19.516  26.182  47.179  1.00 44.58      B    C  
ATOM   3093  O   ASP B  36      18.584  25.381  47.121  1.00 42.68      B    O  
ATOM   3094  CB  ASP B  36      21.526  25.160  48.199  1.00 48.33      B    C  
ATOM   3095  CG  ASP B  36      22.723  24.270  47.980  1.00 49.66      B    C  
ATOM   3096  OD1 ASP B  36      22.745  23.506  46.988  1.00 56.46      B    O  
ATOM   3097  OD2 ASP B  36      23.639  24.321  48.832  1.00 58.41      B    O1-
ATOM   3098  N   HIS B  37      19.355  27.461  47.509  1.00 40.48      B    N  
ATOM   3099  CA  HIS B  37      18.046  27.982  47.910  1.00 40.10      B    C  
ATOM   3100  C   HIS B  37      17.567  29.160  47.066  1.00 38.75      B    C  
ATOM   3101  O   HIS B  37      18.319  29.765  46.300  1.00 39.76      B    O  
ATOM   3102  CB  HIS B  37      18.062  28.391  49.379  1.00 38.77      B    C  
ATOM   3103  CG  HIS B  37      18.526  27.304  50.291  1.00 44.89      B    C  
ATOM   3104  CD2 HIS B  37      17.882  26.613  51.261  1.00 44.02      B    C  
ATOM   3105  ND1 HIS B  37      19.814  26.811  50.257  1.00 44.16      B    N  
ATOM   3106  CE1 HIS B  37      19.941  25.861  51.161  1.00 41.48      B    C  
ATOM   3107  NE2 HIS B  37      18.784  25.723  51.785  1.00 41.82      B    N  
ATOM   3108  N   MET B  38      16.289  29.463  47.230  1.00 38.05      B    N  
ATOM   3109  CA  MET B  38      15.626  30.528  46.503  1.00 37.42      B    C  
ATOM   3110  C   MET B  38      14.592  31.056  47.466  1.00 31.64      B    C  
ATOM   3111  O   MET B  38      14.302  30.417  48.467  1.00 33.37      B    O  
ATOM   3112  CB  MET B  38      14.935  29.983  45.228  1.00 35.37      B    C  
ATOM   3113  CG  MET B  38      13.556  29.377  45.517  1.00 36.78      B    C  
ATOM   3114  SD  MET B  38      12.899  28.254  44.276  1.00 35.41      B    S  
ATOM   3115  CE  MET B  38      12.972  29.240  42.779  1.00 33.16      B    C  
ATOM   3116  N   LEU B  39      14.050  32.218  47.150  1.00 31.44      B    N  
ATOM   3117  CA  LEU B  39      12.986  32.827  47.923  1.00 31.37      B    C  
ATOM   3118  C   LEU B  39      11.732  32.786  47.058  1.00 33.03      B    C  
ATOM   3119  O   LEU B  39      11.806  32.885  45.833  1.00 32.30      B    O  
ATOM   3120  CB  LEU B  39      13.345  34.271  48.227  1.00 31.40      B    C  
ATOM   3121  CG  LEU B  39      12.299  35.136  48.925  1.00 32.41      B    C  
ATOM   3122  CD1 LEU B  39      12.173  34.722  50.377  1.00 36.34      B    C  
ATOM   3123  CD2 LEU B  39      12.687  36.605  48.822  1.00 30.65      B    C  
ATOM   3124  N   MET B  40      10.579  32.648  47.690  1.00 37.23      B    N  
ATOM   3125  CA  MET B  40       9.319  32.628  46.966  1.00 38.28      B    C  
ATOM   3126  C   MET B  40       8.281  33.309  47.809  1.00 36.32      B    C  
ATOM   3127  O   MET B  40       8.203  33.051  48.995  1.00 34.92      B    O  
ATOM   3128  CB  MET B  40       8.876  31.188  46.695  1.00 40.89      B    C  
ATOM   3129  CG  MET B  40       7.546  31.062  45.951  1.00 42.63      B    C  
ATOM   3130  SD  MET B  40       7.595  31.545  44.212  1.00 51.01      B    S  
ATOM   3131  CE  MET B  40       8.677  30.278  43.545  1.00 44.43      B    C  
ATOM   3132  N   VAL B  41       7.495  34.187  47.199  1.00 37.18      B    N  
ATOM   3133  CA  VAL B  41       6.366  34.801  47.882  1.00 35.95      B    C  
ATOM   3134  C   VAL B  41       5.195  34.822  46.889  1.00 36.43      B    C  
ATOM   3135  O   VAL B  41       5.341  35.250  45.733  1.00 35.68      B    O  
ATOM   3136  CB  VAL B  41       6.670  36.227  48.367  1.00 33.72      B    C  
ATOM   3137  CG1 VAL B  41       5.687  36.635  49.447  1.00 32.19      B    C  
ATOM   3138  CG2 VAL B  41       8.088  36.325  48.876  1.00 33.96      B    C  
ATOM   3139  N   GLU B  42       4.044  34.347  47.354  1.00 33.16      B    N  
ATOM   3140  CA  GLU B  42       2.846  34.264  46.556  1.00 30.47      B    C  
ATOM   3141  C   GLU B  42       1.922  35.399  46.939  1.00 28.65      B    C  
ATOM   3142  O   GLU B  42       1.814  35.722  48.116  1.00 28.98      B    O  
ATOM   3143  CB  GLU B  42       2.158  32.918  46.788  1.00 31.58      B    C  
ATOM   3144  CG  GLU B  42       3.069  31.709  46.545  1.00 36.31      B    C  
ATOM   3145  CD  GLU B  42       2.328  30.374  46.510  1.00 40.86      B    C  
ATOM   3146  OE1 GLU B  42       1.081  30.363  46.720  1.00 43.19      B    O  
ATOM   3147  OE2 GLU B  42       2.999  29.341  46.259  1.00 36.55      B    O1-
ATOM   3148  N   TRP B  43       1.287  36.014  45.938  1.00 28.83      B    N  
ATOM   3149  CA  TRP B  43       0.245  37.032  46.152  1.00 33.83      B    C  
ATOM   3150  C   TRP B  43      -1.030  36.572  45.444  1.00 37.95      B    C  
ATOM   3151  O   TRP B  43      -0.966  35.914  44.399  1.00 36.87      B    O  
ATOM   3152  CB  TRP B  43       0.673  38.399  45.593  1.00 31.37      B    C  
ATOM   3153  CG  TRP B  43      -0.323  39.548  45.719  1.00 30.39      B    C  
ATOM   3154  CD1 TRP B  43      -0.497  40.353  46.803  1.00 32.22      B    C  
ATOM   3155  CD2 TRP B  43      -1.210  40.066  44.700  1.00 30.57      B    C  
ATOM   3156  CE2 TRP B  43      -1.912  41.154  45.268  1.00 30.16      B    C  
ATOM   3157  CE3 TRP B  43      -1.484  39.708  43.375  1.00 30.51      B    C  
ATOM   3158  NE1 TRP B  43      -1.452  41.314  46.547  1.00 31.51      B    N  
ATOM   3159  CZ2 TRP B  43      -2.865  41.883  44.562  1.00 30.75      B    C  
ATOM   3160  CZ3 TRP B  43      -2.446  40.437  42.668  1.00 29.72      B    C  
ATOM   3161  CH2 TRP B  43      -3.116  41.513  43.263  1.00 31.77      B    C  
ATOM   3162  N   ASN B  44      -2.175  36.921  46.026  1.00 40.46      B    N  
ATOM   3163  CA  ASN B  44      -3.478  36.661  45.427  1.00 41.04      B    C  
ATOM   3164  C   ASN B  44      -4.473  37.681  45.968  1.00 41.17      B    C  
ATOM   3165  O   ASN B  44      -4.070  38.719  46.495  1.00 41.48      B    O  
ATOM   3166  CB  ASN B  44      -3.923  35.215  45.693  1.00 43.49      B    C  
ATOM   3167  CG  ASN B  44      -4.038  34.909  47.166  1.00 42.73      B    C  
ATOM   3168  ND2 ASN B  44      -3.688  33.692  47.541  1.00 41.21      B    N  
ATOM   3169  OD1 ASN B  44      -4.434  35.763  47.959  1.00 42.82      B    O  
ATOM   3170  N   ASP B  45      -5.764  37.409  45.836  1.00 44.05      B    N  
ATOM   3171  CA  ASP B  45      -6.765  38.354  46.300  1.00 48.01      B    C  
ATOM   3172  C   ASP B  45      -6.809  38.435  47.835  1.00 50.72      B    C  
ATOM   3173  O   ASP B  45      -7.360  39.386  48.383  1.00 50.24      B    O  
ATOM   3174  CB  ASP B  45      -8.144  38.062  45.687  1.00 52.84      B    C  
ATOM   3175  CG  ASP B  45      -8.673  36.671  46.022  1.00 56.99      B    C  
ATOM   3176  OD1 ASP B  45      -7.997  35.907  46.749  1.00 57.75      B    O  
ATOM   3177  OD2 ASP B  45      -9.784  36.348  45.547  1.00 57.28      B    O1-
ATOM   3178  N   LYS B  46      -6.219  37.455  48.525  1.00 52.57      B    N  
ATOM   3179  CA  LYS B  46      -6.059  37.539  49.984  1.00 57.35      B    C  
ATOM   3180  C   LYS B  46      -4.741  38.221  50.326  1.00 54.93      B    C  
ATOM   3181  O   LYS B  46      -4.241  38.090  51.440  1.00 50.90      B    O  
ATOM   3182  CB  LYS B  46      -6.145  36.161  50.659  1.00 63.88      B    C  
ATOM   3183  CG  LYS B  46      -7.516  35.507  50.511  1.00 69.52      B    C  
ATOM   3184  CD  LYS B  46      -7.840  34.555  51.651  1.00 74.03      B    C  
ATOM   3185  CE  LYS B  46      -9.314  34.169  51.644  1.00 78.38      B    C  
ATOM   3186  NZ  LYS B  46      -9.716  33.516  52.922  1.00 82.40      B    N1+
ATOM   3187  N   GLY B  47      -4.200  38.960  49.354  1.00 54.34      B    N  
ATOM   3188  CA  GLY B  47      -2.959  39.709  49.503  1.00 43.36      B    C  
ATOM   3189  C   GLY B  47      -1.749  38.810  49.456  1.00 38.82      B    C  
ATOM   3190  O   GLY B  47      -1.810  37.653  49.010  1.00 37.80      B    O  
ATOM   3191  N   TRP B  48      -0.643  39.343  49.955  1.00 37.16      B    N  
ATOM   3192  CA  TRP B  48       0.598  38.599  50.028  1.00 36.83      B    C  
ATOM   3193  C   TRP B  48       0.540  37.496  51.070  1.00 40.86      B    C  
ATOM   3194  O   TRP B  48      -0.004  37.691  52.157  1.00 40.00      B    O  
ATOM   3195  CB  TRP B  48       1.740  39.537  50.385  1.00 35.29      B    C  
ATOM   3196  CG  TRP B  48       2.124  40.481  49.289  1.00 34.36      B    C  
ATOM   3197  CD1 TRP B  48       1.835  41.810  49.210  1.00 32.69      B    C  
ATOM   3198  CD2 TRP B  48       2.888  40.161  48.121  1.00 31.36      B    C  
ATOM   3199  CE2 TRP B  48       3.038  41.356  47.381  1.00 31.22      B    C  
ATOM   3200  CE3 TRP B  48       3.479  38.985  47.643  1.00 29.45      B    C  
ATOM   3201  NE1 TRP B  48       2.384  42.346  48.068  1.00 33.64      B    N  
ATOM   3202  CZ2 TRP B  48       3.731  41.408  46.177  1.00 28.90      B    C  
ATOM   3203  CZ3 TRP B  48       4.180  39.031  46.450  1.00 30.10      B    C  
ATOM   3204  CH2 TRP B  48       4.288  40.240  45.720  1.00 30.65      B    C  
ATOM   3205  N   GLY B  49       1.116  36.347  50.732  1.00 43.29      B    N  
ATOM   3206  CA  GLY B  49       1.262  35.251  51.676  1.00 44.13      B    C  
ATOM   3207  C   GLY B  49       2.572  35.407  52.425  1.00 45.94      B    C  
ATOM   3208  O   GLY B  49       3.225  36.447  52.360  1.00 51.58      B    O  
ATOM   3209  N   GLN B  50       2.968  34.370  53.141  1.00 41.88      B    N  
ATOM   3210  CA  GLN B  50       4.206  34.429  53.874  1.00 42.93      B    C  
ATOM   3211  C   GLN B  50       5.325  34.127  52.919  1.00 40.63      B    C  
ATOM   3212  O   GLN B  50       5.210  33.204  52.124  1.00 37.78      B    O  
ATOM   3213  CB  GLN B  50       4.234  33.396  54.997  1.00 47.13      B    C  
ATOM   3214  CG  GLN B  50       3.144  33.563  56.051  1.00 48.85      B    C  
ATOM   3215  CD  GLN B  50       3.409  32.714  57.283  1.00 47.02      B    C  
ATOM   3216  NE2 GLN B  50       2.863  33.140  58.424  1.00 44.13      B    N  
ATOM   3217  OE1 GLN B  50       4.103  31.692  57.212  1.00 41.80      B    O  
ATOM   3218  N   PRO B  51       6.426  34.885  53.002  1.00 40.41      B    N  
ATOM   3219  CA  PRO B  51       7.544  34.587  52.126  1.00 38.57      B    C  
ATOM   3220  C   PRO B  51       8.208  33.335  52.615  1.00 36.25      B    C  
ATOM   3221  O   PRO B  51       8.046  32.978  53.772  1.00 40.16      B    O  
ATOM   3222  CB  PRO B  51       8.468  35.792  52.318  1.00 41.85      B    C  
ATOM   3223  CG  PRO B  51       8.198  36.251  53.711  1.00 41.62      B    C  
ATOM   3224  CD  PRO B  51       6.757  35.923  53.994  1.00 42.06      B    C  
ATOM   3225  N   ARG B  52       8.951  32.669  51.754  1.00 36.16      B    N  
ATOM   3226  CA  ARG B  52       9.620  31.462  52.169  1.00 38.79      B    C  
ATOM   3227  C   ARG B  52      10.968  31.292  51.497  1.00 36.26      B    C  
ATOM   3228  O   ARG B  52      11.169  31.715  50.366  1.00 39.71      B    O  
ATOM   3229  CB  ARG B  52       8.717  30.222  51.944  1.00 43.40      B    C  
ATOM   3230  CG  ARG B  52       8.391  29.853  50.495  1.00 48.12      B    C  
ATOM   3231  CD  ARG B  52       7.505  28.610  50.425  1.00 50.06      B    C  
ATOM   3232  NE  ARG B  52       6.978  28.327  49.079  1.00 48.77      B    N  
ATOM   3233  CZ  ARG B  52       5.876  28.869  48.544  1.00 45.33      B    C  
ATOM   3234  NH1 ARG B  52       5.154  29.772  49.214  1.00 42.10      B    N1+
ATOM   3235  NH2 ARG B  52       5.500  28.516  47.312  1.00 40.06      B    N  
ATOM   3236  N   ILE B  53      11.891  30.686  52.230  1.00 34.48      B    N  
ATOM   3237  CA  ILE B  53      13.176  30.302  51.698  1.00 31.92      B    C  
ATOM   3238  C   ILE B  53      13.072  28.807  51.498  1.00 32.72      B    C  
ATOM   3239  O   ILE B  53      12.711  28.067  52.412  1.00 37.93      B    O  
ATOM   3240  CB  ILE B  53      14.310  30.650  52.664  1.00 30.18      B    C  
ATOM   3241  CG1 ILE B  53      14.588  32.141  52.557  1.00 30.89      B    C  
ATOM   3242  CG2 ILE B  53      15.545  29.808  52.363  1.00 31.52      B    C  
ATOM   3243  CD1 ILE B  53      15.807  32.633  53.300  1.00 30.13      B    C  
ATOM   3244  N   GLN B  54      13.367  28.350  50.300  1.00 31.07      B    N  
ATOM   3245  CA  GLN B  54      13.159  26.963  50.018  1.00 33.15      B    C  
ATOM   3246  C   GLN B  54      14.242  26.495  49.113  1.00 32.91      B    C  
ATOM   3247  O   GLN B  54      14.881  27.301  48.436  1.00 40.82      B    O  
ATOM   3248  CB  GLN B  54      11.797  26.770  49.360  1.00 38.20      B    C  
ATOM   3249  CG  GLN B  54      11.702  27.300  47.933  1.00 41.65      B    C  
ATOM   3250  CD  GLN B  54      10.265  27.400  47.440  1.00 42.27      B    C  
ATOM   3251  NE2 GLN B  54      10.071  27.256  46.130  1.00 43.06      B    N  
ATOM   3252  OE1 GLN B  54       9.349  27.620  48.224  1.00 42.37      B    O  
ATOM   3253  N   PRO B  55      14.454  25.188  49.072  1.00 29.00      B    N  
ATOM   3254  CA  PRO B  55      15.498  24.764  48.179  1.00 32.83      B    C  
ATOM   3255  C   PRO B  55      15.142  25.090  46.716  1.00 35.87      B    C  
ATOM   3256  O   PRO B  55      13.986  24.997  46.326  1.00 33.90      B    O  
ATOM   3257  CB  PRO B  55      15.579  23.247  48.422  1.00 31.10      B    C  
ATOM   3258  CG  PRO B  55      14.763  22.992  49.643  1.00 29.94      B    C  
ATOM   3259  CD  PRO B  55      13.721  24.049  49.630  1.00 29.19      B    C  
ATOM   3260  N   PHE B  56      16.142  25.498  45.942  1.00 40.33      B    N  
ATOM   3261  CA  PHE B  56      15.970  25.786  44.531  1.00 40.56      B    C  
ATOM   3262  C   PHE B  56      15.131  24.666  43.935  1.00 43.24      B    C  
ATOM   3263  O   PHE B  56      15.497  23.493  44.012  1.00 46.10      B    O  
ATOM   3264  CB  PHE B  56      17.332  25.829  43.860  1.00 39.08      B    C  
ATOM   3265  CG  PHE B  56      17.321  26.385  42.462  1.00 39.72      B    C  
ATOM   3266  CD1 PHE B  56      17.401  27.749  42.255  1.00 39.74      B    C  
ATOM   3267  CD2 PHE B  56      17.321  25.544  41.359  1.00 39.24      B    C  
ATOM   3268  CE1 PHE B  56      17.442  28.273  40.982  1.00 39.48      B    C  
ATOM   3269  CE2 PHE B  56      17.358  26.062  40.076  1.00 42.68      B    C  
ATOM   3270  CZ  PHE B  56      17.418  27.433  39.889  1.00 40.96      B    C  
ATOM   3271  N   GLN B  57      13.987  25.030  43.378  1.00 43.89      B    N  
ATOM   3272  CA  GLN B  57      13.097  24.057  42.765  1.00 44.59      B    C  
ATOM   3273  C   GLN B  57      12.338  24.733  41.629  1.00 40.34      B    C  
ATOM   3274  O   GLN B  57      12.346  25.954  41.528  1.00 40.20      B    O  
ATOM   3275  CB  GLN B  57      12.140  23.511  43.813  1.00 40.81      B    C  
ATOM   3276  CG  GLN B  57      11.247  24.564  44.424  1.00 41.33      B    C  
ATOM   3277  CD  GLN B  57      10.313  23.973  45.443  1.00 43.61      B    C  
ATOM   3278  NE2 GLN B  57      10.866  23.615  46.594  1.00 44.58      B    N  
ATOM   3279  OE1 GLN B  57       9.104  23.824  45.198  1.00 45.14      B    O  
ATOM   3280  N   ASN B  58      11.676  23.944  40.795  1.00 39.28      B    N  
ATOM   3281  CA  ASN B  58      10.975  24.479  39.626  1.00 37.62      B    C  
ATOM   3282  C   ASN B  58       9.658  25.159  39.970  1.00 38.92      B    C  
ATOM   3283  O   ASN B  58       9.093  24.921  41.038  1.00 45.30      B    O  
ATOM   3284  CB  ASN B  58      10.714  23.372  38.610  1.00 36.55      B    C  
ATOM   3285  CG  ASN B  58      11.985  22.793  38.030  1.00 36.58      B    C  
ATOM   3286  ND2 ASN B  58      11.934  21.513  37.681  1.00 39.17      B    N  
ATOM   3287  OD1 ASN B  58      12.998  23.478  37.891  1.00 36.20      B    O  
ATOM   3288  N   LEU B  59       9.215  26.034  39.062  1.00 38.29      B    N  
ATOM   3289  CA  LEU B  59       7.922  26.732  39.139  1.00 37.95      B    C  
ATOM   3290  C   LEU B  59       6.801  25.881  38.536  1.00 34.81      B    C  
ATOM   3291  O   LEU B  59       7.001  25.193  37.536  1.00 30.52      B    O  
ATOM   3292  CB  LEU B  59       7.970  28.057  38.359  1.00 35.82      B    C  
ATOM   3293  CG  LEU B  59       8.988  29.087  38.851  1.00 36.63      B    C  
ATOM   3294  CD1 LEU B  59       9.031  30.320  37.964  1.00 34.67      B    C  
ATOM   3295  CD2 LEU B  59       8.679  29.479  40.284  1.00 36.08      B    C  
ATOM   3296  N   THR B  60       5.628  25.944  39.154  1.00 33.64      B    N  
ATOM   3297  CA  THR B  60       4.458  25.217  38.689  1.00 34.35      B    C  
ATOM   3298  C   THR B  60       3.475  26.289  38.241  1.00 34.47      B    C  
ATOM   3299  O   THR B  60       2.909  27.008  39.079  1.00 32.01      B    O  
ATOM   3300  CB  THR B  60       3.886  24.326  39.814  1.00 35.18      B    C  
ATOM   3301  CG2 THR B  60       2.550  23.675  39.427  1.00 36.43      B    C  
ATOM   3302  OG1 THR B  60       4.824  23.280  40.084  1.00 33.30      B    O  
ATOM   3303  N   LEU B  61       3.307  26.416  36.919  1.00 30.83      B    N  
ATOM   3304  CA  LEU B  61       2.458  27.465  36.365  1.00 30.84      B    C  
ATOM   3305  C   LEU B  61       1.299  26.954  35.547  1.00 27.40      B    C  
ATOM   3306  O   LEU B  61       1.429  26.031  34.738  1.00 29.80      B    O  
ATOM   3307  CB  LEU B  61       3.275  28.438  35.499  1.00 31.72      B    C  
ATOM   3308  CG  LEU B  61       4.318  29.311  36.190  1.00 32.66      B    C  
ATOM   3309  CD1 LEU B  61       4.957  30.245  35.192  1.00 33.52      B    C  
ATOM   3310  CD2 LEU B  61       3.683  30.110  37.313  1.00 34.98      B    C  
ATOM   3311  N   HIS B  62       0.161  27.580  35.774  1.00 26.12      B    N  
ATOM   3312  CA  HIS B  62      -1.014  27.383  34.954  1.00 26.97      B    C  
ATOM   3313  C   HIS B  62      -0.664  27.874  33.529  1.00 26.94      B    C  
ATOM   3314  O   HIS B  62      -0.137  28.976  33.377  1.00 25.38      B    O  
ATOM   3315  CB  HIS B  62      -2.142  28.220  35.548  1.00 29.66      B    C  
ATOM   3316  CG  HIS B  62      -3.491  27.897  34.995  1.00 34.18      B    C  
ATOM   3317  CD2 HIS B  62      -4.517  27.176  35.507  1.00 34.06      B    C  
ATOM   3318  ND1 HIS B  62      -3.915  28.348  33.768  1.00 31.84      B    N  
ATOM   3319  CE1 HIS B  62      -5.140  27.916  33.542  1.00 33.82      B    C  
ATOM   3320  NE2 HIS B  62      -5.527  27.197  34.579  1.00 33.70      B    N  
ATOM   3321  N   PRO B  63      -0.934  27.062  32.488  1.00 25.99      B    N  
ATOM   3322  CA  PRO B  63      -0.514  27.375  31.114  1.00 26.34      B    C  
ATOM   3323  C   PRO B  63      -1.056  28.664  30.524  1.00 23.17      B    C  
ATOM   3324  O   PRO B  63      -0.549  29.121  29.497  1.00 20.99      B    O  
ATOM   3325  CB  PRO B  63      -1.035  26.178  30.295  1.00 27.80      B    C  
ATOM   3326  CG  PRO B  63      -2.071  25.555  31.141  1.00 28.09      B    C  
ATOM   3327  CD  PRO B  63      -1.607  25.754  32.545  1.00 28.87      B    C  
ATOM   3328  N   ALA B  64      -2.097  29.202  31.145  1.00 21.84      B    N  
ATOM   3329  CA  ALA B  64      -2.664  30.487  30.780  1.00 23.12      B    C  
ATOM   3330  C   ALA B  64      -2.038  31.630  31.589  1.00 23.23      B    C  
ATOM   3331  O   ALA B  64      -2.570  32.741  31.645  1.00 23.14      B    O  
ATOM   3332  CB  ALA B  64      -4.177  30.453  30.991  1.00 22.91      B    C  
ATOM   3333  N   SER B  65      -0.898  31.378  32.219  1.00 25.13      B    N  
ATOM   3334  CA  SER B  65      -0.361  32.349  33.163  1.00 22.85      B    C  
ATOM   3335  C   SER B  65      -0.015  33.626  32.436  1.00 21.16      B    C  
ATOM   3336  O   SER B  65       0.697  33.602  31.454  1.00 22.30      B    O  
ATOM   3337  CB  SER B  65       0.849  31.787  33.911  1.00 21.17      B    C  
ATOM   3338  OG  SER B  65       1.453  32.777  34.689  1.00 18.86      B    O  
ATOM   3339  N   SER B  66      -0.508  34.743  32.945  1.00 20.18      B    N  
ATOM   3340  CA  SER B  66      -0.282  36.011  32.309  1.00 21.92      B    C  
ATOM   3341  C   SER B  66       1.199  36.320  32.171  1.00 21.27      B    C  
ATOM   3342  O   SER B  66       1.597  37.013  31.249  1.00 21.22      B    O  
ATOM   3343  CB  SER B  66      -1.052  37.128  33.011  1.00 24.41      B    C  
ATOM   3344  OG  SER B  66      -0.895  37.108  34.419  1.00 26.33      B    O  
ATOM   3345  N   SER B  67       2.024  35.789  33.058  1.00 20.79      B    N  
ATOM   3346  CA  SER B  67       3.470  35.949  32.916  1.00 20.07      B    C  
ATOM   3347  C   SER B  67       3.976  35.442  31.565  1.00 18.84      B    C  
ATOM   3348  O   SER B  67       4.931  35.990  30.997  1.00 19.73      B    O  
ATOM   3349  CB  SER B  67       4.166  35.151  34.000  1.00 19.30      B    C  
ATOM   3350  OG  SER B  67       3.780  33.791  33.886  1.00 20.14      B    O  
ATOM   3351  N   LEU B  68       3.369  34.375  31.065  1.00 17.90      B    N  
ATOM   3352  CA  LEU B  68       3.833  33.744  29.828  1.00 19.12      B    C  
ATOM   3353  C   LEU B  68       3.149  34.238  28.561  1.00 18.48      B    C  
ATOM   3354  O   LEU B  68       3.657  34.031  27.487  1.00 19.42      B    O  
ATOM   3355  CB  LEU B  68       3.656  32.227  29.915  1.00 19.39      B    C  
ATOM   3356  CG  LEU B  68       4.486  31.522  30.990  1.00 20.65      B    C  
ATOM   3357  CD1 LEU B  68       4.113  30.048  31.095  1.00 22.73      B    C  
ATOM   3358  CD2 LEU B  68       5.970  31.661  30.724  1.00 21.08      B    C  
ATOM   3359  N   HIS B  69       1.988  34.856  28.692  1.00 20.01      B    N  
ATOM   3360  CA  HIS B  69       1.185  35.255  27.543  1.00 19.61      B    C  
ATOM   3361  C   HIS B  69       1.327  36.734  27.230  1.00 18.79      B    C  
ATOM   3362  O   HIS B  69       1.463  37.109  26.049  1.00 18.13      B    O  
ATOM   3363  CB  HIS B  69      -0.286  34.927  27.808  1.00 20.84      B    C  
ATOM   3364  CG  HIS B  69      -0.576  33.458  27.814  1.00 22.75      B    C  
ATOM   3365  CD2 HIS B  69      -0.381  32.508  28.761  1.00 24.40      B    C  
ATOM   3366  ND1 HIS B  69      -1.116  32.808  26.728  1.00 22.67      B    N  
ATOM   3367  CE1 HIS B  69      -1.245  31.523  27.002  1.00 25.30      B    C  
ATOM   3368  NE2 HIS B  69      -0.805  31.315  28.231  1.00 26.02      B    N  
ATOM   3369  N   TYR B  70       1.293  37.577  28.268  1.00 17.42      B    N  
ATOM   3370  CA  TYR B  70       1.335  39.035  28.064  1.00 16.90      B    C  
ATOM   3371  C   TYR B  70       2.488  39.727  28.728  1.00 15.30      B    C  
ATOM   3372  O   TYR B  70       2.422  40.902  29.000  1.00 14.94      B    O  
ATOM   3373  CB  TYR B  70       0.005  39.669  28.452  1.00 17.23      B    C  
ATOM   3374  CG  TYR B  70      -1.135  38.895  27.844  1.00 19.49      B    C  
ATOM   3375  CD1 TYR B  70      -1.237  38.743  26.460  1.00 19.54      B    C  
ATOM   3376  CD2 TYR B  70      -2.083  38.263  28.643  1.00 19.75      B    C  
ATOM   3377  CE1 TYR B  70      -2.271  38.003  25.902  1.00 21.08      B    C  
ATOM   3378  CE2 TYR B  70      -3.115  37.523  28.086  1.00 20.93      B    C  
ATOM   3379  CZ  TYR B  70      -3.207  37.396  26.722  1.00 21.51      B    C  
ATOM   3380  OH  TYR B  70      -4.246  36.661  26.185  1.00 24.39      B    O  
ATOM   3381  N   SER B  71       3.554  38.976  28.943  1.00 15.98      B    N  
ATOM   3382  CA  SER B  71       4.808  39.498  29.482  1.00 15.60      B    C  
ATOM   3383  C   SER B  71       4.699  40.284  30.786  1.00 15.09      B    C  
ATOM   3384  O   SER B  71       5.388  41.283  30.963  1.00 13.54      B    O  
ATOM   3385  CB  SER B  71       5.465  40.348  28.421  1.00 15.05      B    C  
ATOM   3386  OG  SER B  71       6.853  40.511  28.656  1.00 15.53      B    O  
ATOM   3387  N   LEU B  72       3.817  39.846  31.677  1.00 16.58      B    N  
ATOM   3388  CA  LEU B  72       3.752  40.416  33.042  1.00 17.82      B    C  
ATOM   3389  C   LEU B  72       4.879  39.833  33.861  1.00 18.45      B    C  
ATOM   3390  O   LEU B  72       4.722  38.853  34.589  1.00 18.55      B    O  
ATOM   3391  CB  LEU B  72       2.429  40.101  33.702  1.00 18.56      B    C  
ATOM   3392  CG  LEU B  72       1.291  40.906  33.075  1.00 19.77      B    C  
ATOM   3393  CD1 LEU B  72      -0.039  40.430  33.636  1.00 22.26      B    C  
ATOM   3394  CD2 LEU B  72       1.467  42.404  33.304  1.00 18.03      B    C  
ATOM   3395  N   GLN B  73       6.035  40.438  33.692  1.00 18.53      B    N  
ATOM   3396  CA  GLN B  73       7.237  39.933  34.269  1.00 19.51      B    C  
ATOM   3397  C   GLN B  73       8.217  41.067  34.333  1.00 21.61      B    C  
ATOM   3398  O   GLN B  73       8.311  41.883  33.402  1.00 20.69      B    O  
ATOM   3399  CB  GLN B  73       7.804  38.815  33.409  1.00 20.40      B    C  
ATOM   3400  CG  GLN B  73       8.053  39.156  31.947  1.00 20.41      B    C  
ATOM   3401  CD  GLN B  73       8.631  37.977  31.196  1.00 19.74      B    C  
ATOM   3402  NE2 GLN B  73       7.848  36.916  31.075  1.00 19.75      B    N  
ATOM   3403  OE1 GLN B  73       9.785  38.001  30.766  1.00 19.76      B    O  
ATOM   3404  N   LEU B  74       8.921  41.138  35.454  1.00 23.87      B    N  
ATOM   3405  CA  LEU B  74       9.957  42.139  35.656  1.00 25.16      B    C  
ATOM   3406  C   LEU B  74      11.002  41.514  36.529  1.00 26.58      B    C  
ATOM   3407  O   LEU B  74      10.700  40.573  37.278  1.00 28.02      B    O  
ATOM   3408  CB  LEU B  74       9.385  43.406  36.290  1.00 25.10      B    C  
ATOM   3409  CG  LEU B  74       8.725  43.227  37.665  1.00 24.05      B    C  
ATOM   3410  CD1 LEU B  74       9.688  43.496  38.806  1.00 23.36      B    C  
ATOM   3411  CD2 LEU B  74       7.558  44.181  37.768  1.00 24.63      B    C  
ATOM   3412  N   PHE B  75      12.223  42.027  36.417  1.00 25.57      B    N  
ATOM   3413  CA  PHE B  75      13.353  41.507  37.164  1.00 24.45      B    C  
ATOM   3414  C   PHE B  75      14.299  42.592  37.625  1.00 24.23      B    C  
ATOM   3415  O   PHE B  75      14.156  43.757  37.293  1.00 24.51      B    O  
ATOM   3416  CB  PHE B  75      14.129  40.478  36.337  1.00 24.61      B    C  
ATOM   3417  CG  PHE B  75      14.822  41.050  35.142  1.00 25.82      B    C  
ATOM   3418  CD1 PHE B  75      14.117  41.337  33.987  1.00 27.58      B    C  
ATOM   3419  CD2 PHE B  75      16.184  41.293  35.161  1.00 28.61      B    C  
ATOM   3420  CE1 PHE B  75      14.750  41.869  32.875  1.00 26.65      B    C  
ATOM   3421  CE2 PHE B  75      16.826  41.823  34.053  1.00 28.38      B    C  
ATOM   3422  CZ  PHE B  75      16.108  42.111  32.906  1.00 26.83      B    C  
ATOM   3423  N   GLU B  76      15.250  42.174  38.443  1.00 24.96      B    N  
ATOM   3424  CA  GLU B  76      16.294  43.038  38.941  1.00 24.33      B    C  
ATOM   3425  C   GLU B  76      17.577  42.258  38.974  1.00 22.19      B    C  
ATOM   3426  O   GLU B  76      17.573  41.053  38.796  1.00 20.38      B    O  
ATOM   3427  CB  GLU B  76      15.956  43.581  40.327  1.00 24.76      B    C  
ATOM   3428  CG  GLU B  76      15.321  44.946  40.292  1.00 24.65      B    C  
ATOM   3429  CD  GLU B  76      16.183  45.975  39.586  1.00 24.43      B    C  
ATOM   3430  OE1 GLU B  76      17.422  45.815  39.528  1.00 23.80      B    O  
ATOM   3431  OE2 GLU B  76      15.611  46.960  39.079  1.00 27.50      B    O1-
ATOM   3432  N   GLY B  77      18.666  42.973  39.198  1.00 22.19      B    N  
ATOM   3433  CA  GLY B  77      19.996  42.397  39.146  1.00 23.11      B    C  
ATOM   3434  C   GLY B  77      20.902  43.266  39.985  1.00 23.72      B    C  
ATOM   3435  O   GLY B  77      20.940  44.498  39.824  1.00 21.46      B    O  
ATOM   3436  N   MET B  78      21.593  42.616  40.913  1.00 27.03      B    N  
ATOM   3437  CA  MET B  78      22.469  43.290  41.866  1.00 26.13      B    C  
ATOM   3438  C   MET B  78      23.426  42.262  42.431  1.00 27.08      B    C  
ATOM   3439  O   MET B  78      23.084  41.073  42.514  1.00 25.80      B    O  
ATOM   3440  CB  MET B  78      21.662  43.962  42.964  1.00 24.87      B    C  
ATOM   3441  CG  MET B  78      20.833  43.024  43.802  1.00 27.85      B    C  
ATOM   3442  SD  MET B  78      19.875  43.970  44.989  1.00 29.38      B    S  
ATOM   3443  CE  MET B  78      19.032  42.692  45.900  1.00 31.48      B    C  
ATOM   3444  N   LYS B  79      24.631  42.718  42.761  1.00 27.48      B    N  
ATOM   3445  CA  LYS B  79      25.672  41.856  43.284  1.00 29.87      B    C  
ATOM   3446  C   LYS B  79      25.956  42.034  44.768  1.00 33.03      B    C  
ATOM   3447  O   LYS B  79      25.804  43.133  45.345  1.00 35.94      B    O  
ATOM   3448  CB  LYS B  79      26.972  42.055  42.517  1.00 30.81      B    C  
ATOM   3449  CG  LYS B  79      27.002  41.370  41.163  1.00 29.74      B    C  
ATOM   3450  CD  LYS B  79      28.226  41.796  40.399  1.00 28.66      B    C  
ATOM   3451  CE  LYS B  79      28.293  41.161  39.030  1.00 28.81      B    C  
ATOM   3452  NZ  LYS B  79      29.455  41.750  38.320  1.00 29.33      B    N1+
ATOM   3453  N   ALA B  80      26.360  40.914  45.359  1.00 30.14      B    N  
ATOM   3454  CA  ALA B  80      26.846  40.866  46.712  1.00 32.33      B    C  
ATOM   3455  C   ALA B  80      28.298  40.456  46.608  1.00 33.63      B    C  
ATOM   3456  O   ALA B  80      28.661  39.633  45.764  1.00 34.32      B    O  
ATOM   3457  CB  ALA B  80      26.063  39.862  47.537  1.00 34.81      B    C  
ATOM   3458  N   PHE B  81      29.141  41.048  47.444  1.00 35.70      B    N  
ATOM   3459  CA  PHE B  81      30.578  40.777  47.394  1.00 34.66      B    C  
ATOM   3460  C   PHE B  81      31.002  40.345  48.774  1.00 36.02      B    C  
ATOM   3461  O   PHE B  81      30.492  40.877  49.765  1.00 35.96      B    O  
ATOM   3462  CB  PHE B  81      31.339  42.027  46.983  1.00 32.39      B    C  
ATOM   3463  CG  PHE B  81      30.853  42.619  45.704  1.00 32.03      B    C  
ATOM   3464  CD1 PHE B  81      29.667  43.347  45.672  1.00 32.52      B    C  
ATOM   3465  CD2 PHE B  81      31.555  42.429  44.530  1.00 32.34      B    C  
ATOM   3466  CE1 PHE B  81      29.203  43.879  44.493  1.00 33.34      B    C  
ATOM   3467  CE2 PHE B  81      31.106  42.965  43.347  1.00 32.30      B    C  
ATOM   3468  CZ  PHE B  81      29.933  43.698  43.327  1.00 33.66      B    C  
ATOM   3469  N   LYS B  82      31.893  39.361  48.822  1.00 36.93      B    N  
ATOM   3470  CA  LYS B  82      32.440  38.852  50.065  1.00 44.54      B    C  
ATOM   3471  C   LYS B  82      33.814  39.491  50.253  1.00 47.91      B    C  
ATOM   3472  O   LYS B  82      34.706  39.296  49.424  1.00 45.27      B    O  
ATOM   3473  CB  LYS B  82      32.552  37.322  50.015  1.00 45.13      B    C  
ATOM   3474  CG  LYS B  82      33.059  36.677  51.297  1.00 44.54      B    C  
ATOM   3475  CD  LYS B  82      33.137  35.164  51.187  1.00 43.78      B    C  
ATOM   3476  CE  LYS B  82      31.798  34.523  51.478  1.00 47.80      B    C  
ATOM   3477  NZ  LYS B  82      31.804  33.051  51.240  1.00 48.95      B    N1+
ATOM   3478  N   GLY B  83      33.970  40.265  51.332  1.00 54.95      B    N  
ATOM   3479  CA  GLY B  83      35.263  40.887  51.682  1.00 56.75      B    C  
ATOM   3480  C   GLY B  83      36.211  39.935  52.404  1.00 55.41      B    C  
ATOM   3481  O   GLY B  83      35.818  38.831  52.781  1.00 52.64      B    O  
ATOM   3482  N   LYS B  84      37.462  40.362  52.592  1.00 61.77      B    N  
ATOM   3483  CA  LYS B  84      38.480  39.547  53.292  1.00 63.30      B    C  
ATOM   3484  C   LYS B  84      37.939  38.986  54.603  1.00 58.69      B    C  
ATOM   3485  O   LYS B  84      38.070  37.791  54.893  1.00 50.67      B    O  
ATOM   3486  CB  LYS B  84      39.757  40.360  53.542  1.00 66.86      B    C  
ATOM   3487  CG  LYS B  84      40.663  40.490  52.325  1.00 70.17      B    C  
ATOM   3488  CD  LYS B  84      41.409  39.194  52.027  1.00 72.72      B    C  
ATOM   3489  CE  LYS B  84      42.303  39.330  50.805  1.00 75.59      B    C  
ATOM   3490  NZ  LYS B  84      43.132  38.112  50.582  1.00 73.84      B    N1+
ATOM   3491  N   ASP B  85      37.293  39.860  55.364  1.00 57.17      B    N  
ATOM   3492  CA  ASP B  85      36.616  39.487  56.600  1.00 60.44      B    C  
ATOM   3493  C   ASP B  85      35.505  38.432  56.405  1.00 63.04      B    C  
ATOM   3494  O   ASP B  85      34.670  38.248  57.300  1.00 60.01      B    O  
ATOM   3495  CB  ASP B  85      36.030  40.752  57.258  1.00 65.39      B    C  
ATOM   3496  CG  ASP B  85      35.325  41.671  56.254  1.00 73.20      B    C  
ATOM   3497  OD1 ASP B  85      35.776  41.740  55.083  1.00 74.23      B    O  
ATOM   3498  OD2 ASP B  85      34.337  42.337  56.640  1.00 64.85      B    O1-
ATOM   3499  N   GLN B  86      35.492  37.754  55.248  1.00 60.17      B    N  
ATOM   3500  CA  GLN B  86      34.460  36.770  54.891  1.00 58.76      B    C  
ATOM   3501  C   GLN B  86      33.024  37.288  55.079  1.00 55.99      B    C  
ATOM   3502  O   GLN B  86      32.065  36.510  55.089  1.00 57.71      B    O  
ATOM   3503  CB  GLN B  86      34.675  35.473  55.675  1.00 60.88      B    C  
ATOM   3504  CG  GLN B  86      35.828  34.635  55.161  1.00 62.71      B    C  
ATOM   3505  CD  GLN B  86      35.465  33.847  53.913  1.00 62.02      B    C  
ATOM   3506  NE2 GLN B  86      36.097  34.188  52.794  1.00 61.92      B    N  
ATOM   3507  OE1 GLN B  86      34.640  32.929  53.958  1.00 61.81      B    O  
ATOM   3508  N   GLN B  87      32.894  38.604  55.205  1.00 50.38      B    N  
ATOM   3509  CA  GLN B  87      31.614  39.269  55.400  1.00 50.50      B    C  
ATOM   3510  C   GLN B  87      31.125  39.707  54.010  1.00 45.62      B    C  
ATOM   3511  O   GLN B  87      31.890  40.264  53.215  1.00 41.68      B    O  
ATOM   3512  CB  GLN B  87      31.781  40.418  56.418  1.00 54.19      B    C  
ATOM   3513  CG  GLN B  87      31.000  41.715  56.192  1.00 60.62      B    C  
ATOM   3514  CD  GLN B  87      29.628  41.750  56.847  1.00 68.07      B    C  
ATOM   3515  NE2 GLN B  87      28.782  40.764  56.533  1.00 75.65      B    N  
ATOM   3516  OE1 GLN B  87      29.330  42.662  57.632  1.00 70.42      B    O  
ATOM   3517  N   VAL B  88      29.858  39.409  53.718  1.00 42.28      B    N  
ATOM   3518  CA  VAL B  88      29.246  39.670  52.410  1.00 34.94      B    C  
ATOM   3519  C   VAL B  88      28.391  40.931  52.460  1.00 35.48      B    C  
ATOM   3520  O   VAL B  88      27.690  41.179  53.456  1.00 35.33      B    O  
ATOM   3521  CB  VAL B  88      28.373  38.475  51.986  1.00 34.11      B    C  
ATOM   3522  CG1 VAL B  88      27.604  38.776  50.711  1.00 34.78      B    C  
ATOM   3523  CG2 VAL B  88      29.228  37.227  51.822  1.00 36.58      B    C  
ATOM   3524  N   ARG B  89      28.432  41.712  51.378  1.00 31.86      B    N  
ATOM   3525  CA  ARG B  89      27.730  42.987  51.325  1.00 31.04      B    C  
ATOM   3526  C   ARG B  89      27.012  43.215  50.000  1.00 30.42      B    C  
ATOM   3527  O   ARG B  89      27.519  42.859  48.931  1.00 28.17      B    O  
ATOM   3528  CB  ARG B  89      28.734  44.126  51.499  1.00 35.10      B    C  
ATOM   3529  CG  ARG B  89      29.825  43.893  52.538  1.00 38.90      B    C  
ATOM   3530  CD  ARG B  89      30.862  45.019  52.525  1.00 40.09      B    C  
ATOM   3531  NE  ARG B  89      31.557  45.130  53.808  1.00 38.65      B    N  
ATOM   3532  CZ  ARG B  89      32.617  44.416  54.175  1.00 38.02      B    C  
ATOM   3533  NH1 ARG B  89      33.166  43.510  53.375  1.00 40.66      B    N1+
ATOM   3534  NH2 ARG B  89      33.134  44.614  55.369  1.00 42.33      B    N  
ATOM   3535  N   LEU B  90      25.859  43.872  50.075  1.00 28.83      B    N  
ATOM   3536  CA  LEU B  90      25.105  44.224  48.901  1.00 27.57      B    C  
ATOM   3537  C   LEU B  90      25.435  45.633  48.489  1.00 27.99      B    C  
ATOM   3538  O   LEU B  90      25.483  46.526  49.322  1.00 27.50      B    O  
ATOM   3539  CB  LEU B  90      23.610  44.108  49.166  1.00 28.24      B    C  
ATOM   3540  CG  LEU B  90      23.138  42.657  49.118  1.00 27.86      B    C  
ATOM   3541  CD1 LEU B  90      21.782  42.516  49.775  1.00 27.82      B    C  
ATOM   3542  CD2 LEU B  90      23.090  42.145  47.695  1.00 28.46      B    C  
ATOM   3543  N   PHE B  91      25.638  45.829  47.193  1.00 26.10      B    N  
ATOM   3544  CA  PHE B  91      25.907  47.151  46.664  1.00 27.39      B    C  
ATOM   3545  C   PHE B  91      24.618  47.924  46.349  1.00 29.25      B    C  
ATOM   3546  O   PHE B  91      23.845  47.544  45.471  1.00 34.76      B    O  
ATOM   3547  CB  PHE B  91      26.769  47.047  45.416  1.00 28.87      B    C  
ATOM   3548  CG  PHE B  91      27.134  48.379  44.830  1.00 32.98      B    C  
ATOM   3549  CD1 PHE B  91      28.102  49.167  45.431  1.00 32.38      B    C  
ATOM   3550  CD2 PHE B  91      26.506  48.846  43.687  1.00 30.41      B    C  
ATOM   3551  CE1 PHE B  91      28.443  50.390  44.896  1.00 33.89      B    C  
ATOM   3552  CE2 PHE B  91      26.838  50.070  43.154  1.00 30.63      B    C  
ATOM   3553  CZ  PHE B  91      27.807  50.845  43.754  1.00 33.28      B    C  
ATOM   3554  N   ARG B  92      24.421  49.023  47.075  1.00 27.92      B    N  
ATOM   3555  CA  ARG B  92      23.283  49.926  46.949  1.00 27.98      B    C  
ATOM   3556  C   ARG B  92      21.950  49.260  46.635  1.00 30.43      B    C  
ATOM   3557  O   ARG B  92      21.154  49.818  45.877  1.00 35.25      B    O  
ATOM   3558  CB  ARG B  92      23.557  51.009  45.896  1.00 25.55      B    C  
ATOM   3559  CG  ARG B  92      24.810  51.802  46.155  1.00 23.16      B    C  
ATOM   3560  CD  ARG B  92      24.988  52.963  45.194  1.00 21.16      B    C  
ATOM   3561  NE  ARG B  92      24.185  54.121  45.554  1.00 19.10      B    N  
ATOM   3562  CZ  ARG B  92      24.223  55.292  44.922  1.00 20.02      B    C  
ATOM   3563  NH1 ARG B  92      25.028  55.482  43.873  1.00 19.92      B    N1+
ATOM   3564  NH2 ARG B  92      23.437  56.286  45.337  1.00 20.80      B    N  
ATOM   3565  N   PRO B  93      21.649  48.138  47.297  1.00 30.25      B    N  
ATOM   3566  CA  PRO B  93      20.452  47.368  46.947  1.00 29.42      B    C  
ATOM   3567  C   PRO B  93      19.138  48.151  47.002  1.00 27.47      B    C  
ATOM   3568  O   PRO B  93      18.163  47.739  46.380  1.00 28.55      B    O  
ATOM   3569  CB  PRO B  93      20.456  46.236  47.968  1.00 31.01      B    C  
ATOM   3570  CG  PRO B  93      21.149  46.815  49.159  1.00 33.96      B    C  
ATOM   3571  CD  PRO B  93      22.175  47.773  48.627  1.00 32.10      B    C  
ATOM   3572  N   TRP B  94      19.113  49.277  47.705  1.00 27.26      B    N  
ATOM   3573  CA  TRP B  94      17.892  50.089  47.824  1.00 25.31      B    C  
ATOM   3574  C   TRP B  94      17.485  50.722  46.472  1.00 24.11      B    C  
ATOM   3575  O   TRP B  94      16.292  50.912  46.194  1.00 23.64      B    O  
ATOM   3576  CB  TRP B  94      18.078  51.198  48.850  1.00 24.88      B    C  
ATOM   3577  CG  TRP B  94      18.673  50.753  50.137  1.00 29.49      B    C  
ATOM   3578  CD1 TRP B  94      18.020  50.191  51.198  1.00 28.27      B    C  
ATOM   3579  CD2 TRP B  94      20.054  50.842  50.517  1.00 30.92      B    C  
ATOM   3580  CE2 TRP B  94      20.162  50.313  51.816  1.00 30.84      B    C  
ATOM   3581  CE3 TRP B  94      21.205  51.313  49.883  1.00 31.63      B    C  
ATOM   3582  NE1 TRP B  94      18.910  49.916  52.202  1.00 29.69      B    N  
ATOM   3583  CZ2 TRP B  94      21.382  50.250  52.503  1.00 32.54      B    C  
ATOM   3584  CZ3 TRP B  94      22.418  51.247  50.563  1.00 34.26      B    C  
ATOM   3585  CH2 TRP B  94      22.494  50.720  51.863  1.00 33.38      B    C  
ATOM   3586  N   LEU B  95      18.466  51.086  45.656  1.00 21.62      B    N  
ATOM   3587  CA  LEU B  95      18.166  51.612  44.335  1.00 22.15      B    C  
ATOM   3588  C   LEU B  95      17.502  50.543  43.473  1.00 21.93      B    C  
ATOM   3589  O   LEU B  95      16.569  50.849  42.719  1.00 22.98      B    O  
ATOM   3590  CB  LEU B  95      19.411  52.161  43.676  1.00 22.80      B    C  
ATOM   3591  CG  LEU B  95      20.024  53.368  44.394  1.00 23.75      B    C  
ATOM   3592  CD1 LEU B  95      21.198  53.887  43.596  1.00 22.49      B    C  
ATOM   3593  CD2 LEU B  95      19.012  54.485  44.607  1.00 26.67      B    C  
ATOM   3594  N   ASN B  96      17.936  49.291  43.635  1.00 21.53      B    N  
ATOM   3595  CA  ASN B  96      17.342  48.167  42.922  1.00 21.73      B    C  
ATOM   3596  C   ASN B  96      15.919  47.902  43.373  1.00 25.90      B    C  
ATOM   3597  O   ASN B  96      15.072  47.538  42.556  1.00 25.72      B    O  
ATOM   3598  CB  ASN B  96      18.148  46.896  43.097  1.00 21.92      B    C  
ATOM   3599  CG  ASN B  96      19.550  46.995  42.504  1.00 25.05      B    C  
ATOM   3600  ND2 ASN B  96      19.676  46.747  41.181  1.00 25.82      B    N  
ATOM   3601  OD1 ASN B  96      20.516  47.281  43.225  1.00 24.26      B    O  
ATOM   3602  N   MET B  97      15.665  48.070  44.674  1.00 28.29      B    N  
ATOM   3603  CA  MET B  97      14.342  47.878  45.240  1.00 26.01      B    C  
ATOM   3604  C   MET B  97      13.435  48.984  44.774  1.00 24.13      B    C  
ATOM   3605  O   MET B  97      12.275  48.736  44.507  1.00 26.02      B    O  
ATOM   3606  CB  MET B  97      14.358  47.928  46.783  1.00 27.77      B    C  
ATOM   3607  CG  MET B  97      15.143  46.862  47.501  1.00 27.15      B    C  
ATOM   3608  SD  MET B  97      14.426  45.226  47.389  1.00 31.58      B    S  
ATOM   3609  CE  MET B  97      15.212  44.575  45.909  1.00 28.10      B    C  
ATOM   3610  N   ASP B  98      13.929  50.219  44.767  1.00 24.33      B    N  
ATOM   3611  CA  ASP B  98      13.129  51.340  44.276  1.00 26.06      B    C  
ATOM   3612  C   ASP B  98      12.728  51.025  42.815  1.00 23.19      B    C  
ATOM   3613  O   ASP B  98      11.571  51.114  42.434  1.00 22.36      B    O  
ATOM   3614  CB  ASP B  98      13.891  52.687  44.315  1.00 30.04      B    C  
ATOM   3615  CG  ASP B  98      14.404  53.088  45.715  1.00 35.42      B    C  
ATOM   3616  OD1 ASP B  98      13.882  52.621  46.764  1.00 42.12      B    O  
ATOM   3617  OD2 ASP B  98      15.342  53.925  45.757  1.00 35.89      B    O1-
ATOM   3618  N   ARG B  99      13.693  50.621  42.010  1.00 23.10      B    N  
ATOM   3619  CA  ARG B  99      13.445  50.360  40.600  1.00 24.22      B    C  
ATOM   3620  C   ARG B  99      12.489  49.172  40.397  1.00 24.65      B    C  
ATOM   3621  O   ARG B  99      11.617  49.171  39.511  1.00 23.53      B    O  
ATOM   3622  CB  ARG B  99      14.788  50.111  39.918  1.00 26.36      B    C  
ATOM   3623  CG  ARG B  99      14.764  50.059  38.391  1.00 25.65      B    C  
ATOM   3624  CD  ARG B  99      16.200  50.115  37.870  1.00 24.38      B    C  
ATOM   3625  NE  ARG B  99      16.903  48.844  38.049  1.00 24.24      B    N  
ATOM   3626  CZ  ARG B  99      18.221  48.680  37.897  1.00 23.51      B    C  
ATOM   3627  NH1 ARG B  99      19.001  49.713  37.589  1.00 22.37      B    N1+
ATOM   3628  NH2 ARG B  99      18.767  47.478  38.071  1.00 22.57      B    N  
ATOM   3629  N   MET B 100      12.623  48.168  41.250  1.00 25.60      B    N  
ATOM   3630  CA  MET B 100      11.772  47.008  41.145  1.00 25.46      B    C  
ATOM   3631  C   MET B 100      10.343  47.428  41.412  1.00 26.82      B    C  
ATOM   3632  O   MET B 100       9.432  46.998  40.694  1.00 25.34      B    O  
ATOM   3633  CB  MET B 100      12.212  45.894  42.090  1.00 25.78      B    C  
ATOM   3634  CG  MET B 100      11.505  44.574  41.849  1.00 27.47      B    C  
ATOM   3635  SD  MET B 100      12.108  43.278  42.934  1.00 27.83      B    S  
ATOM   3636  CE  MET B 100      11.013  41.946  42.484  1.00 28.17      B    C  
ATOM   3637  N   LEU B 101      10.141  48.287  42.412  1.00 27.50      B    N  
ATOM   3638  CA  LEU B 101       8.793  48.781  42.706  1.00 26.96      B    C  
ATOM   3639  C   LEU B 101       8.201  49.602  41.561  1.00 26.14      B    C  
ATOM   3640  O   LEU B 101       7.034  49.472  41.249  1.00 25.03      B    O  
ATOM   3641  CB  LEU B 101       8.755  49.609  43.993  1.00 28.34      B    C  
ATOM   3642  CG  LEU B 101       7.324  49.827  44.536  1.00 29.85      B    C  
ATOM   3643  CD1 LEU B 101       6.732  48.501  44.994  1.00 30.84      B    C  
ATOM   3644  CD2 LEU B 101       7.252  50.831  45.680  1.00 30.74      B    C  
ATOM   3645  N   ARG B 102       8.990  50.472  40.951  1.00 27.40      B    N  
ATOM   3646  CA  ARG B 102       8.472  51.262  39.839  1.00 27.72      B    C  
ATOM   3647  C   ARG B 102       8.063  50.331  38.686  1.00 23.76      B    C  
ATOM   3648  O   ARG B 102       6.989  50.487  38.120  1.00 20.96      B    O  
ATOM   3649  CB  ARG B 102       9.480  52.327  39.388  1.00 32.18      B    C  
ATOM   3650  CG  ARG B 102       9.778  53.401  40.439  1.00 35.30      B    C  
ATOM   3651  CD  ARG B 102      10.565  54.588  39.882  1.00 36.98      B    C  
ATOM   3652  NE  ARG B 102      11.851  54.209  39.281  1.00 41.45      B    N  
ATOM   3653  CZ  ARG B 102      13.039  54.156  39.904  1.00 45.50      B    C  
ATOM   3654  NH1 ARG B 102      13.172  54.441  41.206  1.00 41.56      B    N1+
ATOM   3655  NH2 ARG B 102      14.124  53.795  39.204  1.00 46.65      B    N  
ATOM   3656  N   SER B 103       8.900  49.345  38.372  1.00 22.27      B    N  
ATOM   3657  CA  SER B 103       8.567  48.366  37.331  1.00 22.37      B    C  
ATOM   3658  C   SER B 103       7.228  47.674  37.655  1.00 24.09      B    C  
ATOM   3659  O   SER B 103       6.363  47.500  36.781  1.00 23.50      B    O  
ATOM   3660  CB  SER B 103       9.672  47.321  37.191  1.00 21.20      B    C  
ATOM   3661  OG  SER B 103      10.866  47.912  36.715  1.00 24.58      B    O  
ATOM   3662  N   ALA B 104       7.052  47.314  38.924  1.00 25.03      B    N  
ATOM   3663  CA  ALA B 104       5.850  46.630  39.368  1.00 24.64      B    C  
ATOM   3664  C   ALA B 104       4.617  47.472  39.113  1.00 24.13      B    C  
ATOM   3665  O   ALA B 104       3.608  46.953  38.614  1.00 25.96      B    O  
ATOM   3666  CB  ALA B 104       5.950  46.236  40.836  1.00 24.47      B    C  
ATOM   3667  N   MET B 105       4.688  48.759  39.427  1.00 23.28      B    N  
ATOM   3668  CA  MET B 105       3.553  49.640  39.174  1.00 24.93      B    C  
ATOM   3669  C   MET B 105       3.267  49.735  37.679  1.00 25.73      B    C  
ATOM   3670  O   MET B 105       2.103  49.744  37.260  1.00 24.85      B    O  
ATOM   3671  CB  MET B 105       3.800  51.034  39.727  1.00 27.84      B    C  
ATOM   3672  CG  MET B 105       4.026  51.104  41.236  1.00 33.61      B    C  
ATOM   3673  SD  MET B 105       2.698  50.376  42.229  1.00 46.64      B    S  
ATOM   3674  CE  MET B 105       3.160  48.633  42.349  1.00 42.14      B    C  
ATOM   3675  N   ARG B 106       4.321  49.794  36.869  1.00 23.67      B    N  
ATOM   3676  CA  ARG B 106       4.136  49.988  35.449  1.00 23.33      B    C  
ATOM   3677  C   ARG B 106       3.394  48.823  34.859  1.00 21.20      B    C  
ATOM   3678  O   ARG B 106       2.571  49.014  33.993  1.00 21.06      B    O  
ATOM   3679  CB  ARG B 106       5.477  50.177  34.723  1.00 24.09      B    C  
ATOM   3680  CG  ARG B 106       5.336  50.540  33.248  1.00 23.13      B    C  
ATOM   3681  CD  ARG B 106       4.538  51.827  33.054  1.00 22.36      B    C  
ATOM   3682  NE  ARG B 106       4.366  52.140  31.640  1.00 21.34      B    N  
ATOM   3683  CZ  ARG B 106       3.499  51.541  30.823  1.00 19.64      B    C  
ATOM   3684  NH1 ARG B 106       2.707  50.571  31.237  1.00 18.86      B    N1+
ATOM   3685  NH2 ARG B 106       3.441  51.906  29.561  1.00 20.62      B    N  
ATOM   3686  N   LEU B 107       3.688  47.616  35.344  1.00 22.36      B    N  
ATOM   3687  CA  LEU B 107       3.028  46.385  34.882  1.00 20.27      B    C  
ATOM   3688  C   LEU B 107       1.810  46.006  35.706  1.00 20.21      B    C  
ATOM   3689  O   LEU B 107       1.385  44.851  35.717  1.00 19.71      B    O  
ATOM   3690  CB  LEU B 107       4.024  45.222  34.857  1.00 19.13      B    C  
ATOM   3691  CG  LEU B 107       5.070  45.286  33.741  1.00 19.81      B    C  
ATOM   3692  CD1 LEU B 107       5.866  43.984  33.649  1.00 19.18      B    C  
ATOM   3693  CD2 LEU B 107       4.387  45.579  32.402  1.00 20.94      B    C  
ATOM   3694  N   CYS B 108       1.236  46.981  36.393  1.00 22.20      B    N  
ATOM   3695  CA  CYS B 108       0.050  46.754  37.211  1.00 24.24      B    C  
ATOM   3696  C   CYS B 108       0.166  45.577  38.177  1.00 24.09      B    C  
ATOM   3697  O   CYS B 108      -0.850  44.964  38.539  1.00 23.56      B    O  
ATOM   3698  CB  CYS B 108      -1.149  46.572  36.282  1.00 24.57      B    C  
ATOM   3699  SG  CYS B 108      -1.642  48.155  35.637  1.00 27.22      B    S  
ATOM   3700  N   LEU B 109       1.399  45.260  38.580  1.00 24.20      B    N  
ATOM   3701  CA  LEU B 109       1.647  44.146  39.484  1.00 24.47      B    C  
ATOM   3702  C   LEU B 109       1.554  44.621  40.945  1.00 24.12      B    C  
ATOM   3703  O   LEU B 109       1.524  45.814  41.223  1.00 22.17      B    O  
ATOM   3704  CB  LEU B 109       2.989  43.490  39.151  1.00 26.98      B    C  
ATOM   3705  CG  LEU B 109       2.994  42.578  37.923  1.00 26.42      B    C  
ATOM   3706  CD1 LEU B 109       4.396  42.113  37.592  1.00 27.91      B    C  
ATOM   3707  CD2 LEU B 109       2.087  41.384  38.103  1.00 26.24      B    C  
ATOM   3708  N   PRO B 110       1.466  43.681  41.885  1.00 28.28      B    N  
ATOM   3709  CA  PRO B 110       1.267  44.091  43.279  1.00 30.05      B    C  
ATOM   3710  C   PRO B 110       2.438  44.790  43.931  1.00 31.11      B    C  
ATOM   3711  O   PRO B 110       3.572  44.325  43.839  1.00 29.00      B    O  
ATOM   3712  CB  PRO B 110       1.026  42.770  44.003  1.00 28.78      B    C  
ATOM   3713  CG  PRO B 110       1.724  41.760  43.174  1.00 30.30      B    C  
ATOM   3714  CD  PRO B 110       1.510  42.213  41.752  1.00 29.19      B    C  
ATOM   3715  N   SER B 111       2.125  45.900  44.596  1.00 37.52      B    N  
ATOM   3716  CA  SER B 111       3.067  46.646  45.426  1.00 42.42      B    C  
ATOM   3717  C   SER B 111       3.572  45.833  46.626  1.00 43.27      B    C  
ATOM   3718  O   SER B 111       2.890  44.933  47.119  1.00 37.91      B    O  
ATOM   3719  CB  SER B 111       2.388  47.905  45.950  1.00 46.88      B    C  
ATOM   3720  OG  SER B 111       3.250  48.609  46.815  1.00 55.52      B    O  
ATOM   3721  N   PHE B 112       4.773  46.176  47.089  1.00 45.59      B    N  
ATOM   3722  CA  PHE B 112       5.389  45.531  48.252  1.00 41.39      B    C  
ATOM   3723  C   PHE B 112       6.369  46.473  48.955  1.00 39.72      B    C  
ATOM   3724  O   PHE B 112       6.764  47.501  48.406  1.00 34.54      B    O  
ATOM   3725  CB  PHE B 112       6.122  44.272  47.830  1.00 40.94      B    C  
ATOM   3726  CG  PHE B 112       7.264  44.526  46.891  1.00 41.00      B    C  
ATOM   3727  CD1 PHE B 112       7.055  44.575  45.519  1.00 43.82      B    C  
ATOM   3728  CD2 PHE B 112       8.544  44.717  47.375  1.00 40.73      B    C  
ATOM   3729  CE1 PHE B 112       8.103  44.811  44.652  1.00 41.62      B    C  
ATOM   3730  CE2 PHE B 112       9.597  44.954  46.517  1.00 40.13      B    C  
ATOM   3731  CZ  PHE B 112       9.378  45.000  45.154  1.00 40.61      B    C  
ATOM   3732  N   ASP B 113       6.782  46.083  50.162  1.00 43.17      B    N  
ATOM   3733  CA  ASP B 113       7.646  46.914  51.000  1.00 38.83      B    C  
ATOM   3734  C   ASP B 113       9.071  46.646  50.592  1.00 36.03      B    C  
ATOM   3735  O   ASP B 113       9.524  45.495  50.587  1.00 34.00      B    O  
ATOM   3736  CB  ASP B 113       7.434  46.624  52.491  1.00 41.80      B    C  
ATOM   3737  CG  ASP B 113       7.983  47.729  53.392  1.00 41.84      B    C  
ATOM   3738  OD1 ASP B 113       9.225  47.860  53.505  1.00 45.31      B    O  
ATOM   3739  OD2 ASP B 113       7.160  48.444  54.004  1.00 40.74      B    O1-
ATOM   3740  N   LYS B 114       9.776  47.717  50.246  1.00 34.89      B    N  
ATOM   3741  CA  LYS B 114      11.127  47.605  49.712  1.00 33.82      B    C  
ATOM   3742  C   LYS B 114      12.099  47.109  50.751  1.00 31.55      B    C  
ATOM   3743  O   LYS B 114      13.002  46.320  50.454  1.00 32.85      B    O  
ATOM   3744  CB  LYS B 114      11.560  48.947  49.127  1.00 36.12      B    C  
ATOM   3745  CG  LYS B 114      10.732  49.292  47.902  1.00 38.80      B    C  
ATOM   3746  CD  LYS B 114      11.134  50.585  47.220  1.00 41.41      B    C  
ATOM   3747  CE  LYS B 114      10.634  51.823  47.942  1.00 40.93      B    C  
ATOM   3748  NZ  LYS B 114      10.975  53.041  47.155  1.00 39.89      B    N1+
ATOM   3749  N   LEU B 115      11.883  47.513  51.990  1.00 31.77      B    N  
ATOM   3750  CA  LEU B 115      12.775  47.083  53.051  1.00 33.38      B    C  
ATOM   3751  C   LEU B 115      12.531  45.609  53.416  1.00 34.13      B    C  
ATOM   3752  O   LEU B 115      13.489  44.853  53.646  1.00 33.60      B    O  
ATOM   3753  CB  LEU B 115      12.653  48.034  54.237  1.00 35.33      B    C  
ATOM   3754  CG  LEU B 115      13.095  49.451  53.846  1.00 34.88      B    C  
ATOM   3755  CD1 LEU B 115      12.773  50.494  54.895  1.00 31.99      B    C  
ATOM   3756  CD2 LEU B 115      14.587  49.465  53.533  1.00 35.97      B    C  
ATOM   3757  N   GLU B 116      11.269  45.180  53.389  1.00 34.10      B    N  
ATOM   3758  CA  GLU B 116      10.929  43.782  53.714  1.00 32.62      B    C  
ATOM   3759  C   GLU B 116      11.528  42.810  52.710  1.00 32.76      B    C  
ATOM   3760  O   GLU B 116      12.140  41.798  53.089  1.00 31.07      B    O  
ATOM   3761  CB  GLU B 116       9.412  43.593  53.840  1.00 33.50      B    C  
ATOM   3762  CG  GLU B 116       8.738  44.445  54.923  1.00 33.22      B    C  
ATOM   3763  CD  GLU B 116       9.136  44.089  56.362  1.00 37.30      B    C  
ATOM   3764  OE1 GLU B 116       9.343  42.887  56.672  1.00 42.88      B    O  
ATOM   3765  OE2 GLU B 116       9.221  45.021  57.204  1.00 39.54      B    O1-
ATOM   3766  N   LEU B 117      11.404  43.127  51.422  1.00 33.48      B    N  
ATOM   3767  CA  LEU B 117      12.016  42.285  50.395  1.00 28.01      B    C  
ATOM   3768  C   LEU B 117      13.525  42.285  50.574  1.00 27.72      B    C  
ATOM   3769  O   LEU B 117      14.195  41.253  50.415  1.00 25.73      B    O  
ATOM   3770  CB  LEU B 117      11.650  42.781  48.997  1.00 27.79      B    C  
ATOM   3771  CG  LEU B 117      12.351  42.061  47.855  1.00 30.01      B    C  
ATOM   3772  CD1 LEU B 117      12.054  40.584  47.901  1.00 32.15      B    C  
ATOM   3773  CD2 LEU B 117      11.933  42.619  46.508  1.00 33.25      B    C  
ATOM   3774  N   LEU B 118      14.076  43.458  50.872  1.00 29.26      B    N  
ATOM   3775  CA  LEU B 118      15.516  43.566  51.058  1.00 30.45      B    C  
ATOM   3776  C   LEU B 118      15.918  42.709  52.251  1.00 31.79      B    C  
ATOM   3777  O   LEU B 118      16.902  41.962  52.178  1.00 33.39      B    O  
ATOM   3778  CB  LEU B 118      15.948  45.023  51.241  1.00 30.11      B    C  
ATOM   3779  CG  LEU B 118      17.421  45.328  51.577  1.00 27.10      B    C  
ATOM   3780  CD1 LEU B 118      18.409  44.788  50.563  1.00 27.13      B    C  
ATOM   3781  CD2 LEU B 118      17.583  46.824  51.699  1.00 27.29      B    C  
ATOM   3782  N   GLU B 119      15.142  42.767  53.335  1.00 33.63      B    N  
ATOM   3783  CA  GLU B 119      15.478  41.931  54.491  1.00 34.16      B    C  
ATOM   3784  C   GLU B 119      15.408  40.458  54.072  1.00 33.37      B    C  
ATOM   3785  O   GLU B 119      16.369  39.714  54.320  1.00 39.82      B    O  
ATOM   3786  CB  GLU B 119      14.646  42.287  55.741  1.00 36.70      B    C  
ATOM   3787  CG  GLU B 119      14.866  41.420  57.002  1.00 39.82      B    C  
ATOM   3788  CD  GLU B 119      16.327  41.183  57.375  1.00 41.44      B    C  
ATOM   3789  OE1 GLU B 119      17.205  41.982  56.983  1.00 45.92      B    O  
ATOM   3790  OE2 GLU B 119      16.607  40.179  58.064  1.00 37.41      B    O1-
ATOM   3791  N   CYS B 120      14.349  40.043  53.362  1.00 32.67      B    N  
ATOM   3792  CA  CYS B 120      14.250  38.621  52.918  1.00 31.65      B    C  
ATOM   3793  C   CYS B 120      15.408  38.221  52.008  1.00 31.96      B    C  
ATOM   3794  O   CYS B 120      15.849  37.069  51.993  1.00 34.24      B    O  
ATOM   3795  CB  CYS B 120      12.928  38.308  52.207  1.00 34.03      B    C  
ATOM   3796  SG  CYS B 120      11.400  38.701  53.103  1.00 33.87      B    S  
ATOM   3797  N   ILE B 121      15.918  39.168  51.241  1.00 33.72      B    N  
ATOM   3798  CA  ILE B 121      17.051  38.857  50.374  1.00 30.87      B    C  
ATOM   3799  C   ILE B 121      18.283  38.641  51.236  1.00 30.22      B    C  
ATOM   3800  O   ILE B 121      19.096  37.752  50.954  1.00 26.36      B    O  
ATOM   3801  CB  ILE B 121      17.255  39.938  49.290  1.00 29.40      B    C  
ATOM   3802  CG1 ILE B 121      16.120  39.847  48.267  1.00 28.15      B    C  
ATOM   3803  CG2 ILE B 121      18.586  39.742  48.583  1.00 30.41      B    C  
ATOM   3804  CD1 ILE B 121      16.247  40.805  47.105  1.00 31.60      B    C  
ATOM   3805  N   ARG B 122      18.398  39.456  52.286  1.00 33.54      B    N  
ATOM   3806  CA  ARG B 122      19.497  39.359  53.239  1.00 32.97      B    C  
ATOM   3807  C   ARG B 122      19.512  37.933  53.752  1.00 33.59      B    C  
ATOM   3808  O   ARG B 122      20.526  37.228  53.664  1.00 34.83      B    O  
ATOM   3809  CB  ARG B 122      19.313  40.347  54.404  1.00 34.53      B    C  
ATOM   3810  CG  ARG B 122      20.615  40.699  55.148  1.00 36.34      B    C  
ATOM   3811  CD  ARG B 122      20.387  41.327  56.529  1.00 35.81      B    C  
ATOM   3812  NE  ARG B 122      19.671  40.393  57.403  1.00 41.66      B    N  
ATOM   3813  CZ  ARG B 122      20.206  39.292  57.949  1.00 40.05      B    C  
ATOM   3814  NH1 ARG B 122      21.487  38.972  57.774  1.00 38.01      B    N1+
ATOM   3815  NH2 ARG B 122      19.448  38.496  58.692  1.00 41.07      B    N  
ATOM   3816  N   ARG B 123      18.355  37.489  54.222  1.00 33.51      B    N  
ATOM   3817  CA  ARG B 123      18.220  36.148  54.787  1.00 33.79      B    C  
ATOM   3818  C   ARG B 123      18.558  35.040  53.793  1.00 35.90      B    C  
ATOM   3819  O   ARG B 123      19.218  34.030  54.135  1.00 33.32      B    O  
ATOM   3820  CB  ARG B 123      16.805  35.972  55.320  1.00 35.94      B    C  
ATOM   3821  CG  ARG B 123      16.465  36.911  56.479  1.00 38.40      B    C  
ATOM   3822  CD  ARG B 123      16.993  36.413  57.824  1.00 39.34      B    C  
ATOM   3823  NE  ARG B 123      16.147  35.341  58.353  1.00 41.05      B    N  
ATOM   3824  CZ  ARG B 123      16.464  34.046  58.418  1.00 48.86      B    C  
ATOM   3825  NH1 ARG B 123      17.660  33.597  58.027  1.00 51.33      B    N1+
ATOM   3826  NH2 ARG B 123      15.565  33.182  58.900  1.00 48.61      B    N  
ATOM   3827  N   LEU B 124      18.117  35.225  52.555  1.00 41.97      B    N  
ATOM   3828  CA  LEU B 124      18.369  34.229  51.512  1.00 43.24      B    C  
ATOM   3829  C   LEU B 124      19.854  34.134  51.253  1.00 43.45      B    C  
ATOM   3830  O   LEU B 124      20.404  33.033  51.181  1.00 46.45      B    O  
ATOM   3831  CB  LEU B 124      17.624  34.556  50.212  1.00 44.51      B    C  
ATOM   3832  CG  LEU B 124      17.937  33.582  49.069  1.00 48.71      B    C  
ATOM   3833  CD1 LEU B 124      17.419  32.187  49.408  1.00 48.05      B    C  
ATOM   3834  CD2 LEU B 124      17.380  34.081  47.738  1.00 51.24      B    C  
ATOM   3835  N   ILE B 125      20.504  35.286  51.117  1.00 46.43      B    N  
ATOM   3836  CA  ILE B 125      21.955  35.305  50.898  1.00 48.19      B    C  
ATOM   3837  C   ILE B 125      22.662  34.783  52.160  1.00 43.98      B    C  
ATOM   3838  O   ILE B 125      23.601  34.004  52.061  1.00 38.18      B    O  
ATOM   3839  CB  ILE B 125      22.481  36.708  50.507  1.00 49.79      B    C  
ATOM   3840  CG1 ILE B 125      21.788  37.205  49.230  1.00 49.85      B    C  
ATOM   3841  CG2 ILE B 125      23.993  36.657  50.285  1.00 51.66      B    C  
ATOM   3842  CD1 ILE B 125      22.016  38.667  48.927  1.00 45.89      B    C  
ATOM   3843  N   GLU B 126      22.195  35.210  53.335  1.00 45.02      B    N  
ATOM   3844  CA  GLU B 126      22.732  34.703  54.597  1.00 47.98      B    C  
ATOM   3845  C   GLU B 126      22.700  33.173  54.560  1.00 52.09      B    C  
ATOM   3846  O   GLU B 126      23.732  32.512  54.689  1.00 52.67      B    O  
ATOM   3847  CB  GLU B 126      21.920  35.218  55.781  1.00 47.62      B    C  
ATOM   3848  CG  GLU B 126      22.567  34.972  57.139  1.00 51.84      B    C  
ATOM   3849  CD  GLU B 126      21.625  35.307  58.271  1.00 51.15      B    C  
ATOM   3850  OE1 GLU B 126      20.769  34.458  58.595  1.00 48.01      B    O  
ATOM   3851  OE2 GLU B 126      21.725  36.424  58.818  1.00 53.06      B    O1-
ATOM   3852  N   VAL B 127      21.520  32.612  54.325  1.00 50.51      B    N  
ATOM   3853  CA  VAL B 127      21.389  31.158  54.251  1.00 48.63      B    C  
ATOM   3854  C   VAL B 127      22.400  30.533  53.288  1.00 48.91      B    C  
ATOM   3855  O   VAL B 127      22.966  29.492  53.614  1.00 48.93      B    O  
ATOM   3856  CB  VAL B 127      19.952  30.729  53.883  1.00 47.19      B    C  
ATOM   3857  CG1 VAL B 127      19.898  29.263  53.493  1.00 48.05      B    C  
ATOM   3858  CG2 VAL B 127      19.000  31.014  55.036  1.00 46.19      B    C  
ATOM   3859  N   ASP B 128      22.633  31.151  52.122  1.00 51.12      B    N  
ATOM   3860  CA  ASP B 128      23.631  30.631  51.148  1.00 49.66      B    C  
ATOM   3861  C   ASP B 128      25.008  31.338  51.180  1.00 48.41      B    C  
ATOM   3862  O   ASP B 128      25.772  31.276  50.194  1.00 47.39      B    O  
ATOM   3863  CB  ASP B 128      23.070  30.616  49.717  1.00 55.04      B    C  
ATOM   3864  CG  ASP B 128      22.091  29.466  49.473  1.00 61.80      B    C  
ATOM   3865  OD1 ASP B 128      21.365  29.111  50.419  1.00 59.36      B    O  
ATOM   3866  OD2 ASP B 128      22.032  28.928  48.336  1.00 57.19      B    O1-
ATOM   3867  N   LYS B 129      25.328  31.974  52.313  1.00 48.68      B    N  
ATOM   3868  CA  LYS B 129      26.668  32.559  52.571  1.00 50.45      B    C  
ATOM   3869  C   LYS B 129      27.802  31.917  51.780  1.00 45.62      B    C  
ATOM   3870  O   LYS B 129      28.526  32.602  51.076  1.00 43.29      B    O  
ATOM   3871  CB  LYS B 129      27.042  32.405  54.055  1.00 61.44      B    C  
ATOM   3872  CG  LYS B 129      26.814  33.604  54.971  1.00 70.16      B    C  
ATOM   3873  CD  LYS B 129      27.126  33.207  56.421  1.00 76.74      B    C  
ATOM   3874  CE  LYS B 129      27.405  34.388  57.354  1.00 79.29      B    C  
ATOM   3875  NZ  LYS B 129      26.250  35.309  57.569  1.00 79.74      B    N1+
ATOM   3876  N   ASP B 130      27.953  30.599  51.915  1.00 45.86      B    N  
ATOM   3877  CA  ASP B 130      29.093  29.865  51.333  1.00 47.45      B    C  
ATOM   3878  C   ASP B 130      29.194  29.895  49.820  1.00 45.62      B    C  
ATOM   3879  O   ASP B 130      30.273  29.616  49.266  1.00 41.86      B    O  
ATOM   3880  CB  ASP B 130      29.076  28.394  51.761  1.00 51.66      B    C  
ATOM   3881  CG  ASP B 130      29.385  28.196  53.235  1.00 55.18      B    C  
ATOM   3882  OD1 ASP B 130      29.696  29.174  53.956  1.00 47.28      B    O  
ATOM   3883  OD2 ASP B 130      29.317  27.026  53.667  1.00 65.09      B    O1-
ATOM   3884  N   TRP B 131      28.086  30.204  49.146  1.00 42.19      B    N  
ATOM   3885  CA  TRP B 131      28.084  30.232  47.682  1.00 37.79      B    C  
ATOM   3886  C   TRP B 131      28.743  31.495  47.142  1.00 36.00      B    C  
ATOM   3887  O   TRP B 131      29.093  31.554  45.963  1.00 33.60      B    O  
ATOM   3888  CB  TRP B 131      26.659  30.100  47.128  1.00 40.81      B    C  
ATOM   3889  CG  TRP B 131      26.120  28.693  47.164  1.00 37.26      B    C  
ATOM   3890  CD1 TRP B 131      25.469  28.093  48.204  1.00 37.19      B    C  
ATOM   3891  CD2 TRP B 131      26.191  27.711  46.113  1.00 38.67      B    C  
ATOM   3892  CE2 TRP B 131      25.568  26.539  46.593  1.00 37.28      B    C  
ATOM   3893  CE3 TRP B 131      26.717  27.711  44.811  1.00 42.19      B    C  
ATOM   3894  NE1 TRP B 131      25.142  26.798  47.873  1.00 38.53      B    N  
ATOM   3895  CZ2 TRP B 131      25.448  25.377  45.817  1.00 35.92      B    C  
ATOM   3896  CZ3 TRP B 131      26.598  26.544  44.034  1.00 40.39      B    C  
ATOM   3897  CH2 TRP B 131      25.968  25.398  44.549  1.00 38.42      B    C  
ATOM   3898  N   VAL B 132      28.936  32.476  48.025  1.00 34.60      B    N  
ATOM   3899  CA  VAL B 132      29.471  33.795  47.682  1.00 32.82      B    C  
ATOM   3900  C   VAL B 132      30.990  33.703  47.576  1.00 34.65      B    C  
ATOM   3901  O   VAL B 132      31.680  33.700  48.590  1.00 37.68      B    O  
ATOM   3902  CB  VAL B 132      29.058  34.854  48.742  1.00 31.60      B    C  
ATOM   3903  CG1 VAL B 132      29.450  36.255  48.309  1.00 31.51      B    C  
ATOM   3904  CG2 VAL B 132      27.553  34.821  48.977  1.00 31.80      B    C  
ATOM   3905  N   PRO B 133      31.519  33.634  46.342  1.00 34.05      B    N  
ATOM   3906  CA  PRO B 133      32.952  33.435  46.176  1.00 36.81      B    C  
ATOM   3907  C   PRO B 133      33.769  34.634  46.647  1.00 41.57      B    C  
ATOM   3908  O   PRO B 133      33.302  35.764  46.556  1.00 43.98      B    O  
ATOM   3909  CB  PRO B 133      33.106  33.249  44.668  1.00 35.10      B    C  
ATOM   3910  CG  PRO B 133      31.977  34.007  44.072  1.00 35.64      B    C  
ATOM   3911  CD  PRO B 133      30.863  34.023  45.083  1.00 33.64      B    C  
ATOM   3912  N   ASP B 134      34.973  34.386  47.152  1.00 45.22      B    N  
ATOM   3913  CA  ASP B 134      35.849  35.479  47.593  1.00 47.51      B    C  
ATOM   3914  C   ASP B 134      37.077  35.643  46.709  1.00 46.39      B    C  
ATOM   3915  O   ASP B 134      37.915  36.503  46.978  1.00 47.75      B    O  
ATOM   3916  CB  ASP B 134      36.248  35.331  49.067  1.00 46.76      B    C  
ATOM   3917  CG  ASP B 134      36.765  33.956  49.404  1.00 47.57      B    C  
ATOM   3918  OD1 ASP B 134      37.396  33.318  48.544  1.00 48.41      B    O  
ATOM   3919  OD2 ASP B 134      36.552  33.515  50.548  1.00 50.65      B    O1-
ATOM   3920  N   ALA B 135      37.178  34.846  45.646  1.00 49.61      B    N  
ATOM   3921  CA  ALA B 135      38.283  34.993  44.697  1.00 50.65      B    C  
ATOM   3922  C   ALA B 135      38.180  36.365  44.043  1.00 50.66      B    C  
ATOM   3923  O   ALA B 135      37.092  36.930  43.933  1.00 50.31      B    O  
ATOM   3924  CB  ALA B 135      38.259  33.887  43.652  1.00 53.64      B    C  
ATOM   3925  N   ALA B 136      39.314  36.918  43.633  1.00 52.10      B    N  
ATOM   3926  CA  ALA B 136      39.327  38.257  43.047  1.00 51.75      B    C  
ATOM   3927  C   ALA B 136      38.384  38.404  41.829  1.00 50.90      B    C  
ATOM   3928  O   ALA B 136      38.314  37.526  40.959  1.00 44.26      B    O  
ATOM   3929  CB  ALA B 136      40.745  38.643  42.674  1.00 51.57      B    C  
ATOM   3930  N   GLY B 137      37.654  39.520  41.800  1.00 50.25      B    N  
ATOM   3931  CA  GLY B 137      36.722  39.827  40.722  1.00 48.23      B    C  
ATOM   3932  C   GLY B 137      35.375  39.117  40.781  1.00 47.73      B    C  
ATOM   3933  O   GLY B 137      34.534  39.323  39.906  1.00 49.16      B    O  
ATOM   3934  N   THR B 138      35.141  38.313  41.815  1.00 43.19      B    N  
ATOM   3935  CA  THR B 138      33.938  37.495  41.873  1.00 40.87      B    C  
ATOM   3936  C   THR B 138      32.900  38.043  42.836  1.00 37.51      B    C  
ATOM   3937  O   THR B 138      33.197  38.891  43.677  1.00 33.22      B    O  
ATOM   3938  CB  THR B 138      34.246  36.010  42.216  1.00 44.22      B    C  
ATOM   3939  CG2 THR B 138      35.262  35.430  41.247  1.00 43.77      B    C  
ATOM   3940  OG1 THR B 138      34.720  35.879  43.563  1.00 43.46      B    O  
ATOM   3941  N   SER B 139      31.678  37.533  42.690  1.00 34.85      B    N  
ATOM   3942  CA  SER B 139      30.517  38.026  43.431  1.00 34.04      B    C  
ATOM   3943  C   SER B 139      29.349  37.062  43.347  1.00 31.67      B    C  
ATOM   3944  O   SER B 139      29.362  36.088  42.610  1.00 33.76      B    O  
ATOM   3945  CB  SER B 139      30.044  39.341  42.819  1.00 34.74      B    C  
ATOM   3946  OG  SER B 139      29.773  39.157  41.433  1.00 31.11      B    O  
ATOM   3947  N   LEU B 140      28.316  37.363  44.096  1.00 31.22      B    N  
ATOM   3948  CA  LEU B 140      27.107  36.614  43.985  1.00 29.49      B    C  
ATOM   3949  C   LEU B 140      26.116  37.525  43.297  1.00 29.14      B    C  
ATOM   3950  O   LEU B 140      25.883  38.642  43.764  1.00 26.23      B    O  
ATOM   3951  CB  LEU B 140      26.588  36.215  45.353  1.00 29.60      B    C  
ATOM   3952  CG  LEU B 140      25.432  35.227  45.244  1.00 29.33      B    C  
ATOM   3953  CD1 LEU B 140      25.974  33.826  44.969  1.00 28.39      B    C  
ATOM   3954  CD2 LEU B 140      24.597  35.267  46.512  1.00 31.61      B    C  
ATOM   3955  N   TYR B 141      25.566  37.059  42.177  1.00 27.78      B    N  
ATOM   3956  CA  TYR B 141      24.546  37.798  41.463  1.00 27.67      B    C  
ATOM   3957  C   TYR B 141      23.232  37.376  42.070  1.00 27.58      B    C  
ATOM   3958  O   TYR B 141      23.027  36.197  42.328  1.00 32.93      B    O  
ATOM   3959  CB  TYR B 141      24.589  37.455  39.982  1.00 29.22      B    C  
ATOM   3960  CG  TYR B 141      23.687  38.277  39.118  1.00 31.07      B    C  
ATOM   3961  CD1 TYR B 141      23.990  39.602  38.821  1.00 30.86      B    C  
ATOM   3962  CD2 TYR B 141      22.544  37.729  38.568  1.00 32.15      B    C  
ATOM   3963  CE1 TYR B 141      23.165  40.357  38.011  1.00 30.62      B    C  
ATOM   3964  CE2 TYR B 141      21.721  38.472  37.752  1.00 33.58      B    C  
ATOM   3965  CZ  TYR B 141      22.032  39.784  37.472  1.00 30.82      B    C  
ATOM   3966  OH  TYR B 141      21.209  40.501  36.644  1.00 25.62      B    O  
ATOM   3967  N   VAL B 142      22.373  38.356  42.327  1.00 27.86      B    N  
ATOM   3968  CA  VAL B 142      21.069  38.174  42.915  1.00 24.67      B    C  
ATOM   3969  C   VAL B 142      20.004  38.607  41.915  1.00 26.60      B    C  
ATOM   3970  O   VAL B 142      20.016  39.763  41.446  1.00 24.65      B    O  
ATOM   3971  CB  VAL B 142      20.954  39.048  44.160  1.00 26.04      B    C  
ATOM   3972  CG1 VAL B 142      19.670  38.763  44.920  1.00 26.33      B    C  
ATOM   3973  CG2 VAL B 142      22.160  38.807  45.045  1.00 29.06      B    C  
ATOM   3974  N   ARG B 143      19.074  37.692  41.610  1.00 25.49      B    N  
ATOM   3975  CA  ARG B 143      18.034  37.914  40.587  1.00 23.55      B    C  
ATOM   3976  C   ARG B 143      16.632  37.787  41.136  1.00 23.24      B    C  
ATOM   3977  O   ARG B 143      16.082  36.680  41.170  1.00 23.46      B    O  
ATOM   3978  CB  ARG B 143      18.216  36.941  39.419  1.00 24.14      B    C  
ATOM   3979  CG  ARG B 143      17.063  36.885  38.419  1.00 24.80      B    C  
ATOM   3980  CD  ARG B 143      16.711  38.254  37.833  1.00 24.60      B    C  
ATOM   3981  NE  ARG B 143      17.786  38.793  36.999  1.00 21.83      B    N  
ATOM   3982  CZ  ARG B 143      18.024  38.454  35.730  1.00 23.42      B    C  
ATOM   3983  NH1 ARG B 143      17.287  37.552  35.084  1.00 21.20      B    N1+
ATOM   3984  NH2 ARG B 143      19.034  39.022  35.090  1.00 25.75      B    N  
ATOM   3985  N   PRO B 144      16.066  38.917  41.614  1.00 23.31      B    N  
ATOM   3986  CA  PRO B 144      14.667  38.996  41.963  1.00 22.87      B    C  
ATOM   3987  C   PRO B 144      13.779  39.082  40.718  1.00 24.21      B    C  
ATOM   3988  O   PRO B 144      14.166  39.680  39.719  1.00 21.62      B    O  
ATOM   3989  CB  PRO B 144      14.561  40.298  42.737  1.00 22.39      B    C  
ATOM   3990  CG  PRO B 144      15.941  40.654  43.123  1.00 23.37      B    C  
ATOM   3991  CD  PRO B 144      16.793  40.125  42.034  1.00 22.58      B    C  
ATOM   3992  N   VAL B 145      12.593  38.490  40.808  1.00 24.82      B    N  
ATOM   3993  CA  VAL B 145      11.622  38.516  39.732  1.00 25.71      B    C  
ATOM   3994  C   VAL B 145      10.246  38.727  40.301  1.00 26.50      B    C  
ATOM   3995  O   VAL B 145       9.975  38.322  41.421  1.00 26.64      B    O  
ATOM   3996  CB  VAL B 145      11.582  37.176  38.981  1.00 25.73      B    C  
ATOM   3997  CG1 VAL B 145      10.586  37.230  37.837  1.00 26.67      B    C  
ATOM   3998  CG2 VAL B 145      12.961  36.785  38.480  1.00 26.01      B    C  
ATOM   3999  N   LEU B 146       9.381  39.379  39.529  1.00 28.78      B    N  
ATOM   4000  CA  LEU B 146       7.964  39.474  39.872  1.00 26.95      B    C  
ATOM   4001  C   LEU B 146       7.188  39.226  38.581  1.00 28.02      B    C  
ATOM   4002  O   LEU B 146       7.325  39.974  37.617  1.00 29.23      B    O  
ATOM   4003  CB  LEU B 146       7.616  40.829  40.470  1.00 25.62      B    C  
ATOM   4004  CG  LEU B 146       6.142  41.035  40.851  1.00 26.33      B    C  
ATOM   4005  CD1 LEU B 146       5.667  39.919  41.776  1.00 28.24      B    C  
ATOM   4006  CD2 LEU B 146       5.884  42.411  41.457  1.00 24.62      B    C  
ATOM   4007  N   ILE B 147       6.393  38.161  38.571  1.00 27.19      B    N  
ATOM   4008  CA  ILE B 147       5.564  37.807  37.434  1.00 27.01      B    C  
ATOM   4009  C   ILE B 147       4.074  37.733  37.782  1.00 28.37      B    C  
ATOM   4010  O   ILE B 147       3.688  37.303  38.883  1.00 26.76      B    O  
ATOM   4011  CB  ILE B 147       5.975  36.443  36.865  1.00 25.97      B    C  
ATOM   4012  CG1 ILE B 147       5.776  35.324  37.905  1.00 27.54      B    C  
ATOM   4013  CG2 ILE B 147       7.417  36.489  36.413  1.00 26.11      B    C  
ATOM   4014  CD1 ILE B 147       5.935  33.938  37.331  1.00 26.43      B    C  
ATOM   4015  N   GLY B 148       3.236  38.135  36.833  1.00 27.18      B    N  
ATOM   4016  CA  GLY B 148       1.811  37.952  36.977  1.00 27.21      B    C  
ATOM   4017  C   GLY B 148       1.514  36.455  36.927  1.00 27.93      B    C  
ATOM   4018  O   GLY B 148       2.348  35.644  36.499  1.00 26.54      B    O  
ATOM   4019  N   ASN B 149       0.328  36.067  37.372  1.00 29.59      B    N  
ATOM   4020  CA  ASN B 149      -0.016  34.650  37.355  1.00 29.47      B    C  
ATOM   4021  C   ASN B 149      -1.512  34.391  37.290  1.00 31.00      B    C  
ATOM   4022  O   ASN B 149      -1.983  33.370  37.768  1.00 35.58      B    O  
ATOM   4023  CB  ASN B 149       0.583  33.981  38.589  1.00 29.50      B    C  
ATOM   4024  CG  ASN B 149       0.775  32.491  38.418  1.00 28.85      B    C  
ATOM   4025  ND2 ASN B 149       0.656  31.753  39.526  1.00 28.97      B    N  
ATOM   4026  OD1 ASN B 149       1.054  32.008  37.324  1.00 26.33      B    O  
ATOM   4027  N   GLU B 150      -2.255  35.306  36.677  1.00 34.02      B    N  
ATOM   4028  CA  GLU B 150      -3.682  35.128  36.468  1.00 34.25      B    C  
ATOM   4029  C   GLU B 150      -3.864  33.992  35.468  1.00 35.46      B    C  
ATOM   4030  O   GLU B 150      -3.200  33.980  34.434  1.00 32.70      B    O  
ATOM   4031  CB  GLU B 150      -4.267  36.417  35.885  1.00 37.34      B    C  
ATOM   4032  CG  GLU B 150      -5.781  36.454  35.782  1.00 37.09      B    C  
ATOM   4033  CD  GLU B 150      -6.439  36.409  37.131  1.00 41.34      B    C  
ATOM   4034  OE1 GLU B 150      -5.756  36.734  38.113  1.00 42.51      B    O  
ATOM   4035  OE2 GLU B 150      -7.634  36.049  37.212  1.00 51.64      B    O1-
ATOM   4036  N   PRO B 151      -4.767  33.035  35.752  1.00 35.41      B    N  
ATOM   4037  CA  PRO B 151      -4.934  31.929  34.825  1.00 34.41      B    C  
ATOM   4038  C   PRO B 151      -6.054  32.206  33.827  1.00 32.42      B    C  
ATOM   4039  O   PRO B 151      -7.029  31.459  33.745  1.00 32.62      B    O  
ATOM   4040  CB  PRO B 151      -5.294  30.771  35.764  1.00 37.11      B    C  
ATOM   4041  CG  PRO B 151      -6.123  31.432  36.815  1.00 34.37      B    C  
ATOM   4042  CD  PRO B 151      -5.613  32.854  36.941  1.00 35.63      B    C  
ATOM   4043  N   SER B 152      -5.918  33.281  33.067  1.00 32.98      B    N  
ATOM   4044  CA  SER B 152      -6.932  33.630  32.083  1.00 32.52      B    C  
ATOM   4045  C   SER B 152      -6.299  34.371  30.931  1.00 30.72      B    C  
ATOM   4046  O   SER B 152      -5.319  35.081  31.110  1.00 30.07      B    O  
ATOM   4047  CB  SER B 152      -8.037  34.491  32.702  1.00 32.06      B    C  
ATOM   4048  OG  SER B 152      -7.658  35.856  32.728  1.00 32.10      B    O  
ATOM   4049  N   LEU B 153      -6.890  34.244  29.754  1.00 29.36      B    N  
ATOM   4050  CA  LEU B 153      -6.330  34.884  28.574  1.00 29.14      B    C  
ATOM   4051  C   LEU B 153      -6.758  36.354  28.461  1.00 29.86      B    C  
ATOM   4052  O   LEU B 153      -6.482  37.021  27.452  1.00 32.43      B    O  
ATOM   4053  CB  LEU B 153      -6.690  34.081  27.326  1.00 26.75      B    C  
ATOM   4054  CG  LEU B 153      -6.301  32.597  27.412  1.00 27.79      B    C  
ATOM   4055  CD1 LEU B 153      -6.680  31.894  26.117  1.00 27.63      B    C  
ATOM   4056  CD2 LEU B 153      -4.822  32.367  27.723  1.00 30.06      B    C  
ATOM   4057  N   GLY B 154      -7.426  36.868  29.494  1.00 28.81      B    N  
ATOM   4058  CA  GLY B 154      -7.836  38.274  29.505  1.00 25.70      B    C  
ATOM   4059  C   GLY B 154      -6.604  39.113  29.716  1.00 23.92      B    C  
ATOM   4060  O   GLY B 154      -5.799  38.809  30.584  1.00 23.83      B    O  
ATOM   4061  N   VAL B 155      -6.403  40.131  28.890  1.00 26.28      B    N  
ATOM   4062  CA  VAL B 155      -5.265  41.030  29.085  1.00 25.58      B    C  
ATOM   4063  C   VAL B 155      -5.671  41.935  30.213  1.00 25.27      B    C  
ATOM   4064  O   VAL B 155      -6.467  42.829  30.003  1.00 25.09      B    O  
ATOM   4065  CB  VAL B 155      -4.944  41.913  27.868  1.00 26.19      B    C  
ATOM   4066  CG1 VAL B 155      -3.742  42.802  28.175  1.00 26.00      B    C  
ATOM   4067  CG2 VAL B 155      -4.689  41.066  26.628  1.00 28.90      B    C  
ATOM   4068  N   SER B 156      -5.143  41.717  31.413  1.00 25.60      B    N  
ATOM   4069  CA  SER B 156      -5.585  42.540  32.541  1.00 26.56      B    C  
ATOM   4070  C   SER B 156      -4.687  42.476  33.763  1.00 24.87      B    C  
ATOM   4071  O   SER B 156      -3.717  41.716  33.785  1.00 24.68      B    O  
ATOM   4072  CB  SER B 156      -7.028  42.161  32.898  1.00 27.40      B    C  
ATOM   4073  OG  SER B 156      -7.257  40.789  32.621  1.00 26.25      B    O  
ATOM   4074  N   GLN B 157      -5.009  43.320  34.747  1.00 26.64      B    N  
ATOM   4075  CA  GLN B 157      -4.328  43.362  36.047  1.00 26.76      B    C  
ATOM   4076  C   GLN B 157      -4.565  42.048  36.770  1.00 23.53      B    C  
ATOM   4077  O   GLN B 157      -5.672  41.788  37.215  1.00 25.19      B    O  
ATOM   4078  CB  GLN B 157      -4.876  44.502  36.906  1.00 29.23      B    C  
ATOM   4079  CG  GLN B 157      -4.230  44.628  38.291  1.00 33.96      B    C  
ATOM   4080  CD  GLN B 157      -4.775  45.821  39.087  1.00 35.35      B    C  
ATOM   4081  NE2 GLN B 157      -5.533  45.530  40.121  1.00 35.15      B    N  
ATOM   4082  OE1 GLN B 157      -4.522  46.984  38.762  1.00 35.91      B    O  
ATOM   4083  N   PRO B 158      -3.529  41.230  36.917  1.00 22.00      B    N  
ATOM   4084  CA  PRO B 158      -3.750  39.940  37.555  1.00 24.80      B    C  
ATOM   4085  C   PRO B 158      -4.191  40.049  39.011  1.00 28.55      B    C  
ATOM   4086  O   PRO B 158      -4.025  41.088  39.655  1.00 26.34      B    O  
ATOM   4087  CB  PRO B 158      -2.389  39.287  37.496  1.00 23.84      B    C  
ATOM   4088  CG  PRO B 158      -1.437  40.429  37.560  1.00 23.52      B    C  
ATOM   4089  CD  PRO B 158      -2.098  41.540  36.791  1.00 22.55      B    C  
ATOM   4090  N   THR B 159      -4.783  38.958  39.468  1.00 30.00      B    N  
ATOM   4091  CA  THR B 159      -5.253  38.784  40.811  1.00 31.46      B    C  
ATOM   4092  C   THR B 159      -4.326  37.846  41.559  1.00 31.40      B    C  
ATOM   4093  O   THR B 159      -4.507  37.627  42.743  1.00 33.41      B    O  
ATOM   4094  CB  THR B 159      -6.651  38.148  40.796  1.00 32.36      B    C  
ATOM   4095  CG2 THR B 159      -7.610  38.973  39.925  1.00 30.37      B    C  
ATOM   4096  OG1 THR B 159      -6.551  36.812  40.289  1.00 32.24      B    O  
ATOM   4097  N   ARG B 160      -3.361  37.282  40.842  1.00 32.00      B    N  
ATOM   4098  CA  ARG B 160      -2.342  36.400  41.391  1.00 34.50      B    C  
ATOM   4099  C   ARG B 160      -0.998  36.815  40.849  1.00 32.64      B    C  
ATOM   4100  O   ARG B 160      -0.889  37.343  39.750  1.00 29.44      B    O  
ATOM   4101  CB  ARG B 160      -2.547  34.944  40.992  1.00 38.82      B    C  
ATOM   4102  CG  ARG B 160      -3.343  34.099  41.969  1.00 44.51      B    C  
ATOM   4103  CD  ARG B 160      -4.726  33.767  41.443  1.00 48.61      B    C  
ATOM   4104  NE  ARG B 160      -5.054  32.375  41.734  1.00 51.64      B    N  
ATOM   4105  CZ  ARG B 160      -5.905  31.632  41.023  1.00 58.50      B    C  
ATOM   4106  NH1 ARG B 160      -6.538  32.138  39.965  1.00 54.31      B    N1+
ATOM   4107  NH2 ARG B 160      -6.117  30.362  41.361  1.00 57.81      B    N  
ATOM   4108  N   ALA B 161       0.039  36.528  41.616  1.00 32.56      B    N  
ATOM   4109  CA  ALA B 161       1.369  36.963  41.263  1.00 30.96      B    C  
ATOM   4110  C   ALA B 161       2.340  36.213  42.127  1.00 30.45      B    C  
ATOM   4111  O   ALA B 161       1.974  35.685  43.180  1.00 30.33      B    O  
ATOM   4112  CB  ALA B 161       1.509  38.469  41.457  1.00 31.22      B    C  
ATOM   4113  N   LEU B 162       3.580  36.187  41.667  1.00 32.07      B    N  
ATOM   4114  CA  LEU B 162       4.622  35.387  42.249  1.00 32.10      B    C  
ATOM   4115  C   LEU B 162       5.872  36.219  42.256  1.00 32.70      B    C  
ATOM   4116  O   LEU B 162       6.217  36.837  41.242  1.00 34.03      B    O  
ATOM   4117  CB  LEU B 162       4.847  34.185  41.356  1.00 35.14      B    C  
ATOM   4118  CG  LEU B 162       4.958  32.829  42.017  1.00 42.04      B    C  
ATOM   4119  CD1 LEU B 162       3.685  32.510  42.807  1.00 42.47      B    C  
ATOM   4120  CD2 LEU B 162       5.209  31.776  40.942  1.00 45.03      B    C  
ATOM   4121  N   LEU B 163       6.544  36.253  43.402  1.00 30.64      B    N  
ATOM   4122  CA  LEU B 163       7.776  36.997  43.548  1.00 25.66      B    C  
ATOM   4123  C   LEU B 163       8.783  36.006  44.027  1.00 28.02      B    C  
ATOM   4124  O   LEU B 163       8.576  35.391  45.070  1.00 37.31      B    O  
ATOM   4125  CB  LEU B 163       7.606  38.110  44.563  1.00 24.33      B    C  
ATOM   4126  CG  LEU B 163       8.701  39.179  44.561  1.00 23.63      B    C  
ATOM   4127  CD1 LEU B 163       8.317  40.288  45.522  1.00 23.36      B    C  
ATOM   4128  CD2 LEU B 163      10.064  38.629  44.922  1.00 23.86      B    C  
ATOM   4129  N   PHE B 164       9.848  35.805  43.267  1.00 26.81      B    N  
ATOM   4130  CA  PHE B 164      10.892  34.914  43.700  1.00 26.82      B    C  
ATOM   4131  C   PHE B 164      12.273  35.530  43.497  1.00 26.67      B    C  
ATOM   4132  O   PHE B 164      12.397  36.614  42.932  1.00 26.85      B    O  
ATOM   4133  CB  PHE B 164      10.751  33.556  43.040  1.00 28.59      B    C  
ATOM   4134  CG  PHE B 164      10.884  33.570  41.542  1.00 28.67      B    C  
ATOM   4135  CD1 PHE B 164       9.793  33.869  40.737  1.00 27.59      B    C  
ATOM   4136  CD2 PHE B 164      12.084  33.235  40.941  1.00 25.35      B    C  
ATOM   4137  CE1 PHE B 164       9.922  33.864  39.356  1.00 27.02      B    C  
ATOM   4138  CE2 PHE B 164      12.208  33.220  39.559  1.00 26.67      B    C  
ATOM   4139  CZ  PHE B 164      11.125  33.538  38.767  1.00 24.39      B    C  
ATOM   4140  N   VAL B 165      13.286  34.878  44.054  1.00 24.53      B    N  
ATOM   4141  CA  VAL B 165      14.657  35.345  43.996  1.00 24.48      B    C  
ATOM   4142  C   VAL B 165      15.574  34.146  43.936  1.00 25.10      B    C  
ATOM   4143  O   VAL B 165      15.451  33.249  44.731  1.00 25.84      B    O  
ATOM   4144  CB  VAL B 165      15.078  36.147  45.232  1.00 24.62      B    C  
ATOM   4145  CG1 VAL B 165      16.512  36.605  45.077  1.00 24.72      B    C  
ATOM   4146  CG2 VAL B 165      14.185  37.356  45.460  1.00 26.49      B    C  
ATOM   4147  N   ILE B 166      16.476  34.133  42.967  1.00 26.36      B    N  
ATOM   4148  CA  ILE B 166      17.440  33.049  42.812  1.00 26.86      B    C  
ATOM   4149  C   ILE B 166      18.817  33.696  42.834  1.00 28.63      B    C  
ATOM   4150  O   ILE B 166      18.925  34.909  42.601  1.00 27.64      B    O  
ATOM   4151  CB  ILE B 166      17.243  32.287  41.489  1.00 25.47      B    C  
ATOM   4152  CG1 ILE B 166      17.018  33.298  40.323  1.00 26.42      B    C  
ATOM   4153  CG2 ILE B 166      16.068  31.338  41.626  1.00 25.31      B    C  
ATOM   4154  CD1 ILE B 166      16.969  32.706  38.929  1.00 23.35      B    C  
ATOM   4155  N   LEU B 167      19.854  32.890  43.081  1.00 28.69      B    N  
ATOM   4156  CA  LEU B 167      21.221  33.386  43.231  1.00 29.49      B    C  
ATOM   4157  C   LEU B 167      22.229  32.620  42.391  1.00 29.33      B    C  
ATOM   4158  O   LEU B 167      22.167  31.403  42.286  1.00 30.30      B    O  
ATOM   4159  CB  LEU B 167      21.628  33.278  44.701  1.00 29.91      B    C  
ATOM   4160  CG  LEU B 167      20.630  33.855  45.703  1.00 29.92      B    C  
ATOM   4161  CD1 LEU B 167      21.016  33.462  47.116  1.00 30.48      B    C  
ATOM   4162  CD2 LEU B 167      20.520  35.360  45.577  1.00 29.07      B    C  
ATOM   4163  N   CYS B 168      23.164  33.343  41.799  1.00 30.60      B    N  
ATOM   4164  CA  CYS B 168      24.235  32.730  41.035  1.00 34.39      B    C  
ATOM   4165  C   CYS B 168      25.550  33.206  41.592  1.00 36.49      B    C  
ATOM   4166  O   CYS B 168      25.692  34.399  41.890  1.00 35.67      B    O  
ATOM   4167  CB  CYS B 168      24.221  33.157  39.563  1.00 33.12      B    C  
ATOM   4168  SG  CYS B 168      22.656  32.930  38.762  1.00 40.05      B    S  
ATOM   4169  N   PRO B 169      26.511  32.282  41.741  1.00 40.37      B    N  
ATOM   4170  CA  PRO B 169      27.875  32.735  41.940  1.00 42.96      B    C  
ATOM   4171  C   PRO B 169      28.403  33.168  40.570  1.00 44.39      B    C  
ATOM   4172  O   PRO B 169      28.070  32.523  39.562  1.00 46.04      B    O  
ATOM   4173  CB  PRO B 169      28.590  31.478  42.437  1.00 44.57      B    C  
ATOM   4174  CG  PRO B 169      27.817  30.348  41.853  1.00 44.68      B    C  
ATOM   4175  CD  PRO B 169      26.389  30.816  41.877  1.00 40.40      B    C  
ATOM   4176  N   VAL B 170      29.180  34.252  40.518  1.00 42.88      B    N  
ATOM   4177  CA  VAL B 170      29.748  34.720  39.243  1.00 47.79      B    C  
ATOM   4178  C   VAL B 170      31.276  34.762  39.352  1.00 49.45      B    C  
ATOM   4179  O   VAL B 170      31.822  35.093  40.404  1.00 48.69      B    O  
ATOM   4180  CB  VAL B 170      29.165  36.104  38.759  1.00 47.20      B    C  
ATOM   4181  CG1 VAL B 170      27.789  36.368  39.348  1.00 45.76      B    C  
ATOM   4182  CG2 VAL B 170      30.072  37.277  39.082  1.00 47.98      B    C  
ATOM   4183  N   GLY B 171      31.946  34.405  38.263  1.00 51.42      B    N  
ATOM   4184  CA  GLY B 171      33.396  34.462  38.184  1.00 57.44      B    C  
ATOM   4185  C   GLY B 171      33.848  35.858  37.796  1.00 63.18      B    C  
ATOM   4186  O   GLY B 171      33.027  36.707  37.447  1.00 65.48      B    O  
ATOM   4187  N   ALA B 172      35.157  36.096  37.868  1.00 70.21      B    N  
ATOM   4188  CA  ALA B 172      35.738  37.384  37.487  1.00 73.61      B    C  
ATOM   4189  C   ALA B 172      35.292  37.737  36.073  1.00 75.63      B    C  
ATOM   4190  O   ALA B 172      35.543  36.965  35.147  1.00 74.41      B    O  
ATOM   4191  CB  ALA B 172      37.258  37.316  37.557  1.00 76.05      B    C  
ATOM   4192  N   TYR B 173      34.626  38.883  35.905  1.00 77.98      B    N  
ATOM   4193  CA  TYR B 173      34.119  39.284  34.585  1.00 86.39      B    C  
ATOM   4194  C   TYR B 173      35.236  39.326  33.533  1.00 88.73      B    C  
ATOM   4195  O   TYR B 173      35.150  38.634  32.516  1.00 95.67      B    O  
ATOM   4196  CB  TYR B 173      33.380  40.628  34.637  1.00 88.83      B    C  
ATOM   4197  CG  TYR B 173      32.686  40.970  33.330  1.00 88.53      B    C  
ATOM   4198  CD1 TYR B 173      31.375  40.561  33.082  1.00 87.81      B    C  
ATOM   4199  CD2 TYR B 173      33.348  41.688  32.336  1.00 86.27      B    C  
ATOM   4200  CE1 TYR B 173      30.744  40.865  31.883  1.00 91.97      B    C  
ATOM   4201  CE2 TYR B 173      32.727  41.998  31.137  1.00 87.99      B    C  
ATOM   4202  CZ  TYR B 173      31.427  41.587  30.912  1.00 92.18      B    C  
ATOM   4203  OH  TYR B 173      30.816  41.903  29.716  1.00 90.95      B    O  
ATOM   4204  N   PHE B 174      36.273  40.129  33.780  1.00 86.80      B    N  
ATOM   4205  CA  PHE B 174      37.428  40.208  32.873  1.00 82.72      B    C  
ATOM   4206  C   PHE B 174      38.449  39.112  33.212  1.00 85.69      B    C  
ATOM   4207  O   PHE B 174      39.134  38.574  32.334  1.00 79.59      B    O  
ATOM   4208  CB  PHE B 174      38.106  41.580  32.959  1.00 74.22      B    C  
ATOM   4209  CG  PHE B 174      37.276  42.727  32.427  1.00 66.25      B    C  
ATOM   4210  CD1 PHE B 174      37.078  42.889  31.062  1.00 64.65      B    C  
ATOM   4211  CD2 PHE B 174      36.736  43.679  33.292  1.00 66.64      B    C  
ATOM   4212  CE1 PHE B 174      36.339  43.957  30.571  1.00 60.65      B    C  
ATOM   4213  CE2 PHE B 174      35.993  44.746  32.804  1.00 61.08      B    C  
ATOM   4214  CZ  PHE B 174      35.799  44.886  31.441  1.00 56.21      B    C  
ATOM   4215  N   SER B 178      42.742  42.886  35.105  1.00 53.86      B    N  
ATOM   4216  CA  SER B 178      42.768  43.218  33.679  1.00 61.04      B    C  
ATOM   4217  C   SER B 178      41.401  43.684  33.204  1.00 65.14      B    C  
ATOM   4218  O   SER B 178      40.390  43.315  33.789  1.00 72.48      B    O  
ATOM   4219  N   VAL B 179      41.368  44.499  32.149  1.00 67.08      B    N  
ATOM   4220  CA  VAL B 179      40.113  45.064  31.613  1.00 61.26      B    C  
ATOM   4221  C   VAL B 179      40.211  45.159  30.084  1.00 55.66      B    C  
ATOM   4222  O   VAL B 179      41.005  45.939  29.574  1.00 51.65      B    O  
ATOM   4223  CB  VAL B 179      39.809  46.453  32.255  1.00 61.32      B    C  
ATOM   4224  CG1 VAL B 179      40.830  47.516  31.845  1.00 62.76      B    C  
ATOM   4225  CG2 VAL B 179      38.395  46.928  31.939  1.00 62.93      B    C  
ATOM   4226  N   THR B 180      39.433  44.346  29.361  1.00 56.81      B    N  
ATOM   4227  CA  THR B 180      39.483  44.312  27.883  1.00 54.37      B    C  
ATOM   4228  C   THR B 180      38.321  45.043  27.222  1.00 49.21      B    C  
ATOM   4229  O   THR B 180      37.156  44.805  27.552  1.00 48.38      B    O  
ATOM   4230  CB  THR B 180      39.473  42.875  27.325  1.00 51.58      B    C  
ATOM   4231  CG2 THR B 180      40.660  42.090  27.839  1.00 54.22      B    C  
ATOM   4232  OG1 THR B 180      38.258  42.221  27.705  1.00 54.01      B    O  
ATOM   4233  N   PRO B 181      38.633  45.887  26.235  1.00 42.87      B    N  
ATOM   4234  CA  PRO B 181      37.606  46.669  25.583  1.00 41.53      B    C  
ATOM   4235  C   PRO B 181      36.706  45.835  24.679  1.00 39.22      B    C  
ATOM   4236  O   PRO B 181      37.048  44.687  24.358  1.00 40.01      B    O  
ATOM   4237  CB  PRO B 181      38.424  47.652  24.755  1.00 42.98      B    C  
ATOM   4238  CG  PRO B 181      39.591  46.831  24.317  1.00 43.37      B    C  
ATOM   4239  CD  PRO B 181      39.923  46.004  25.530  1.00 45.18      B    C  
ATOM   4240  N   VAL B 182      35.573  46.423  24.281  1.00 36.64      B    N  
ATOM   4241  CA  VAL B 182      34.609  45.777  23.364  1.00 33.42      B    C  
ATOM   4242  C   VAL B 182      34.334  46.602  22.103  1.00 30.06      B    C  
ATOM   4243  O   VAL B 182      34.458  47.818  22.105  1.00 30.23      B    O  
ATOM   4244  CB  VAL B 182      33.271  45.491  24.057  1.00 32.41      B    C  
ATOM   4245  CG1 VAL B 182      33.506  44.618  25.271  1.00 34.10      B    C  
ATOM   4246  CG2 VAL B 182      32.557  46.778  24.452  1.00 31.63      B    C  
ATOM   4247  N   SER B 183      33.975  45.926  21.021  1.00 30.75      B    N  
ATOM   4248  CA  SER B 183      33.625  46.587  19.766  1.00 29.29      B    C  
ATOM   4249  C   SER B 183      32.116  46.617  19.662  1.00 27.09      B    C  
ATOM   4250  O   SER B 183      31.450  45.715  20.136  1.00 28.21      B    O  
ATOM   4251  CB  SER B 183      34.197  45.815  18.595  1.00 29.20      B    C  
ATOM   4252  OG  SER B 183      33.630  44.524  18.550  1.00 26.67      B    O  
ATOM   4253  N   LEU B 184      31.567  47.638  19.022  1.00 29.62      B    N  
ATOM   4254  CA  LEU B 184      30.110  47.808  18.988  1.00 27.40      B    C  
ATOM   4255  C   LEU B 184      29.569  47.962  17.587  1.00 26.71      B    C  
ATOM   4256  O   LEU B 184      30.235  48.500  16.686  1.00 25.84      B    O  
ATOM   4257  CB  LEU B 184      29.690  49.046  19.792  1.00 26.45      B    C  
ATOM   4258  CG  LEU B 184      30.194  49.148  21.227  1.00 27.92      B    C  
ATOM   4259  CD1 LEU B 184      29.871  50.518  21.807  1.00 30.20      B    C  
ATOM   4260  CD2 LEU B 184      29.628  48.053  22.108  1.00 29.21      B    C  
ATOM   4261  N   LEU B 185      28.339  47.490  17.427  1.00 27.35      B    N  
ATOM   4262  CA  LEU B 185      27.590  47.689  16.213  1.00 28.02      B    C  
ATOM   4263  C   LEU B 185      26.619  48.817  16.475  1.00 28.68      B    C  
ATOM   4264  O   LEU B 185      25.761  48.727  17.374  1.00 28.76      B    O  
ATOM   4265  CB  LEU B 185      26.826  46.431  15.817  1.00 27.34      B    C  
ATOM   4266  CG  LEU B 185      25.970  46.573  14.542  1.00 28.88      B    C  
ATOM   4267  CD1 LEU B 185      26.845  46.892  13.334  1.00 29.77      B    C  
ATOM   4268  CD2 LEU B 185      25.123  45.328  14.266  1.00 28.19      B    C  
ATOM   4269  N   ALA B 186      26.761  49.885  15.698  1.00 31.02      B    N  
ATOM   4270  CA  ALA B 186      25.863  51.025  15.772  1.00 31.99      B    C  
ATOM   4271  C   ALA B 186      25.059  51.118  14.476  1.00 32.88      B    C  
ATOM   4272  O   ALA B 186      25.533  51.705  13.507  1.00 38.21      B    O  
ATOM   4273  CB  ALA B 186      26.662  52.298  16.022  1.00 32.09      B    C  
ATOM   4274  N   ASP B 187      23.860  50.521  14.471  1.00 34.97      B    N  
ATOM   4275  CA  ASP B 187      22.941  50.511  13.320  1.00 34.24      B    C  
ATOM   4276  C   ASP B 187      21.560  51.042  13.729  1.00 33.67      B    C  
ATOM   4277  O   ASP B 187      20.832  50.369  14.470  1.00 32.00      B    O  
ATOM   4278  CB  ASP B 187      22.790  49.090  12.753  1.00 39.38      B    C  
ATOM   4279  CG  ASP B 187      21.933  49.041  11.465  1.00 44.84      B    C  
ATOM   4280  OD1 ASP B 187      21.341  50.075  11.080  1.00 45.75      B    O  
ATOM   4281  OD2 ASP B 187      21.848  47.960  10.836  1.00 45.65      B    O1-
ATOM   4282  N   PRO B 188      21.173  52.226  13.209  1.00 32.15      B    N  
ATOM   4283  CA  PRO B 188      19.911  52.858  13.597  1.00 33.21      B    C  
ATOM   4284  C   PRO B 188      18.637  52.056  13.314  1.00 34.13      B    C  
ATOM   4285  O   PRO B 188      17.584  52.405  13.834  1.00 34.07      B    O  
ATOM   4286  CB  PRO B 188      19.904  54.159  12.775  1.00 35.81      B    C  
ATOM   4287  CG  PRO B 188      20.797  53.880  11.608  1.00 34.02      B    C  
ATOM   4288  CD  PRO B 188      21.872  53.008  12.170  1.00 32.19      B    C  
ATOM   4289  N   ALA B 189      18.726  50.997  12.507  1.00 35.87      B    N  
ATOM   4290  CA  ALA B 189      17.554  50.191  12.156  1.00 34.21      B    C  
ATOM   4291  C   ALA B 189      16.958  49.450  13.372  1.00 35.23      B    C  
ATOM   4292  O   ALA B 189      15.761  49.107  13.406  1.00 30.71      B    O  
ATOM   4293  CB  ALA B 189      17.924  49.201  11.060  1.00 29.84      B    C  
ATOM   4294  N   PHE B 190      17.805  49.216  14.366  1.00 37.33      B    N  
ATOM   4295  CA  PHE B 190      17.423  48.464  15.547  1.00 39.71      B    C  
ATOM   4296  C   PHE B 190      17.158  49.452  16.666  1.00 30.68      B    C  
ATOM   4297  O   PHE B 190      18.017  50.230  17.012  1.00 28.12      B    O  
ATOM   4298  CB  PHE B 190      18.531  47.447  15.887  1.00 48.07      B    C  
ATOM   4299  CG  PHE B 190      18.822  46.472  14.751  1.00 55.38      B    C  
ATOM   4300  CD1 PHE B 190      17.820  45.600  14.284  1.00 61.57      B    C  
ATOM   4301  CD2 PHE B 190      20.080  46.433  14.136  1.00 56.75      B    C  
ATOM   4302  CE1 PHE B 190      18.066  44.714  13.237  1.00 61.91      B    C  
ATOM   4303  CE2 PHE B 190      20.329  45.546  13.089  1.00 58.02      B    C  
ATOM   4304  CZ  PHE B 190      19.324  44.686  12.642  1.00 62.80      B    C  
ATOM   4305  N   ILE B 191      15.938  49.451  17.185  1.00 29.98      B    N  
ATOM   4306  CA  ILE B 191      15.542  50.430  18.199  1.00 30.19      B    C  
ATOM   4307  C   ILE B 191      15.068  49.776  19.496  1.00 27.86      B    C  
ATOM   4308  O   ILE B 191      13.999  49.183  19.532  1.00 26.73      B    O  
ATOM   4309  CB  ILE B 191      14.462  51.379  17.664  1.00 29.18      B    C  
ATOM   4310  CG1 ILE B 191      15.022  52.174  16.480  1.00 31.40      B    C  
ATOM   4311  CG2 ILE B 191      14.041  52.350  18.756  1.00 30.39      B    C  
ATOM   4312  CD1 ILE B 191      13.991  52.703  15.515  1.00 32.27      B    C  
ATOM   4313  N   ARG B 192      15.866  49.946  20.550  1.00 25.05      B    N  
ATOM   4314  CA  ARG B 192      15.638  49.319  21.857  1.00 24.92      B    C  
ATOM   4315  C   ARG B 192      14.423  49.807  22.663  1.00 24.53      B    C  
ATOM   4316  O   ARG B 192      13.826  49.035  23.425  1.00 24.02      B    O  
ATOM   4317  CB  ARG B 192      16.870  49.576  22.734  1.00 23.94      B    C  
ATOM   4318  CG  ARG B 192      17.025  48.611  23.875  1.00 22.29      B    C  
ATOM   4319  CD  ARG B 192      18.037  49.120  24.870  1.00 23.28      B    C  
ATOM   4320  NE  ARG B 192      17.539  50.237  25.680  1.00 22.48      B    N  
ATOM   4321  CZ  ARG B 192      16.775  50.120  26.760  1.00 20.69      B    C  
ATOM   4322  NH1 ARG B 192      16.361  48.927  27.186  1.00 19.37      B    N1+
ATOM   4323  NH2 ARG B 192      16.423  51.217  27.411  1.00 21.52      B    N  
ATOM   4324  N   ALA B 193      14.112  51.099  22.540  1.00 23.66      B    N  
ATOM   4325  CA  ALA B 193      13.091  51.732  23.362  1.00 22.95      B    C  
ATOM   4326  C   ALA B 193      12.730  53.092  22.804  1.00 25.31      B    C  
ATOM   4327  O   ALA B 193      13.526  53.717  22.100  1.00 26.35      B    O  
ATOM   4328  CB  ALA B 193      13.597  51.883  24.781  1.00 22.57      B    C  
ATOM   4329  N   TRP B 194      11.547  53.567  23.167  1.00 25.45      B    N  
ATOM   4330  CA  TRP B 194      10.979  54.777  22.571  1.00 28.42      B    C  
ATOM   4331  C   TRP B 194      10.445  55.657  23.705  1.00 27.49      B    C  
ATOM   4332  O   TRP B 194       9.969  55.127  24.709  1.00 23.88      B    O  
ATOM   4333  CB  TRP B 194       9.836  54.369  21.597  1.00 28.69      B    C  
ATOM   4334  CG  TRP B 194       9.439  55.404  20.563  1.00 33.10      B    C  
ATOM   4335  CD1 TRP B 194       8.539  56.417  20.728  1.00 37.86      B    C  
ATOM   4336  CD2 TRP B 194       9.899  55.503  19.192  1.00 32.89      B    C  
ATOM   4337  CE2 TRP B 194       9.253  56.621  18.614  1.00 34.84      B    C  
ATOM   4338  CE3 TRP B 194      10.801  54.768  18.408  1.00 32.60      B    C  
ATOM   4339  NE1 TRP B 194       8.423  57.150  19.567  1.00 37.60      B    N  
ATOM   4340  CZ2 TRP B 194       9.478  57.024  17.281  1.00 33.92      B    C  
ATOM   4341  CZ3 TRP B 194      11.024  55.163  17.083  1.00 32.51      B    C  
ATOM   4342  CH2 TRP B 194      10.352  56.282  16.533  1.00 34.16      B    C  
ATOM   4343  N   VAL B 195      10.510  56.982  23.534  1.00 27.48      B    N  
ATOM   4344  CA  VAL B 195       9.943  57.926  24.515  1.00 28.06      B    C  
ATOM   4345  C   VAL B 195       8.473  57.612  24.704  1.00 25.03      B    C  
ATOM   4346  O   VAL B 195       7.743  57.433  23.732  1.00 24.64      B    O  
ATOM   4347  CB  VAL B 195      10.061  59.424  24.102  1.00 31.88      B    C  
ATOM   4348  CG1 VAL B 195       9.436  60.316  25.178  1.00 35.60      B    C  
ATOM   4349  CG2 VAL B 195      11.510  59.857  23.873  1.00 31.28      B    C  
ATOM   4350  N   GLY B 196       8.043  57.530  25.957  1.00 24.51      B    N  
ATOM   4351  CA  GLY B 196       6.669  57.149  26.265  1.00 25.04      B    C  
ATOM   4352  C   GLY B 196       6.475  55.631  26.285  1.00 24.35      B    C  
ATOM   4353  O   GLY B 196       5.351  55.138  26.454  1.00 26.41      B    O  
ATOM   4354  N   GLY B 197       7.572  54.895  26.103  1.00 23.91      B    N  
ATOM   4355  CA  GLY B 197       7.577  53.444  26.155  1.00 21.83      B    C  
ATOM   4356  C   GLY B 197       7.972  52.991  27.542  1.00 23.19      B    C  
ATOM   4357  O   GLY B 197       7.685  53.665  28.555  1.00 24.48      B    O  
ATOM   4358  N   VAL B 198       8.635  51.844  27.609  1.00 23.63      B    N  
ATOM   4359  CA  VAL B 198       8.969  51.248  28.891  1.00 22.24      B    C  
ATOM   4360  C   VAL B 198      10.435  50.825  28.985  1.00 22.90      B    C  
ATOM   4361  O   VAL B 198      10.820  50.080  29.888  1.00 26.00      B    O  
ATOM   4362  CB  VAL B 198       8.003  50.080  29.190  1.00 21.80      B    C  
ATOM   4363  CG1 VAL B 198       6.564  50.585  29.232  1.00 20.06      B    C  
ATOM   4364  CG2 VAL B 198       8.129  48.977  28.146  1.00 21.93      B    C  
ATOM   4365  N   GLY B 199      11.259  51.335  28.081  1.00 21.69      B    N  
ATOM   4366  CA  GLY B 199      12.679  51.052  28.090  1.00 21.55      B    C  
ATOM   4367  C   GLY B 199      13.385  51.453  29.379  1.00 21.61      B    C  
ATOM   4368  O   GLY B 199      14.483  50.936  29.677  1.00 19.90      B    O  
ATOM   4369  N   ASN B 200      12.773  52.366  30.135  1.00 22.07      B    N  
ATOM   4370  CA  ASN B 200      13.304  52.824  31.446  1.00 23.37      B    C  
ATOM   4371  C   ASN B 200      12.887  51.979  32.689  1.00 22.93      B    C  
ATOM   4372  O   ASN B 200      13.102  52.389  33.848  1.00 22.88      B    O  
ATOM   4373  CB  ASN B 200      12.950  54.304  31.672  1.00 25.02      B    C  
ATOM   4374  CG  ASN B 200      11.462  54.571  31.598  1.00 26.66      B    C  
ATOM   4375  ND2 ASN B 200      11.013  55.576  32.312  1.00 26.90      B    N  
ATOM   4376  OD1 ASN B 200      10.730  53.888  30.882  1.00 31.84      B    O  
ATOM   4377  N   TYR B 201      12.289  50.819  32.431  1.00 21.21      B    N  
ATOM   4378  CA  TYR B 201      11.909  49.867  33.458  1.00 22.24      B    C  
ATOM   4379  C   TYR B 201      12.585  48.563  33.128  1.00 21.49      B    C  
ATOM   4380  O   TYR B 201      12.813  48.272  31.960  1.00 19.22      B    O  
ATOM   4381  CB  TYR B 201      10.399  49.644  33.437  1.00 22.98      B    C  
ATOM   4382  CG  TYR B 201       9.621  50.889  33.733  1.00 23.47      B    C  
ATOM   4383  CD1 TYR B 201       9.355  51.263  35.038  1.00 25.11      B    C  
ATOM   4384  CD2 TYR B 201       9.169  51.696  32.715  1.00 24.64      B    C  
ATOM   4385  CE1 TYR B 201       8.631  52.400  35.324  1.00 25.59      B    C  
ATOM   4386  CE2 TYR B 201       8.442  52.841  32.979  1.00 26.19      B    C  
ATOM   4387  CZ  TYR B 201       8.180  53.189  34.289  1.00 25.19      B    C  
ATOM   4388  OH  TYR B 201       7.461  54.319  34.556  1.00 23.04      B    O  
ATOM   4389  N   LYS B 202      12.883  47.761  34.140  1.00 21.67      B    N  
ATOM   4390  CA  LYS B 202      13.583  46.505  33.883  1.00 22.11      B    C  
ATOM   4391  C   LYS B 202      12.564  45.400  33.657  1.00 21.30      B    C  
ATOM   4392  O   LYS B 202      12.433  44.464  34.428  1.00 20.85      B    O  
ATOM   4393  CB  LYS B 202      14.581  46.176  35.006  1.00 22.19      B    C  
ATOM   4394  CG  LYS B 202      15.898  45.633  34.487  1.00 23.11      B    C  
ATOM   4395  CD  LYS B 202      16.987  45.626  35.548  1.00 24.85      B    C  
ATOM   4396  CE  LYS B 202      18.310  45.170  34.943  1.00 25.15      B    C  
ATOM   4397  NZ  LYS B 202      18.901  46.204  34.057  1.00 25.79      B    N1+
ATOM   4398  N   LEU B 203      11.854  45.524  32.554  1.00 21.14      B    N  
ATOM   4399  CA  LEU B 203      10.825  44.570  32.194  1.00 20.41      B    C  
ATOM   4400  C   LEU B 203      11.402  43.588  31.220  1.00 20.32      B    C  
ATOM   4401  O   LEU B 203      12.113  44.002  30.309  1.00 20.16      B    O  
ATOM   4402  CB  LEU B 203       9.683  45.276  31.477  1.00 19.57      B    C  
ATOM   4403  CG  LEU B 203       9.125  46.535  32.103  1.00 19.24      B    C  
ATOM   4404  CD1 LEU B 203       7.920  46.921  31.263  1.00 19.19      B    C  
ATOM   4405  CD2 LEU B 203       8.750  46.351  33.577  1.00 19.47      B    C  
ATOM   4406  N   GLY B 204      11.053  42.309  31.382  1.00 20.12      B    N  
ATOM   4407  CA  GLY B 204      11.550  41.244  30.520  1.00 19.76      B    C  
ATOM   4408  C   GLY B 204      11.297  41.484  29.039  1.00 21.12      B    C  
ATOM   4409  O   GLY B 204      12.100  41.084  28.200  1.00 19.17      B    O  
ATOM   4410  N   GLY B 205      10.182  42.152  28.734  1.00 21.76      B    N  
ATOM   4411  CA  GLY B 205       9.794  42.450  27.378  1.00 21.69      B    C  
ATOM   4412  C   GLY B 205      10.748  43.364  26.654  1.00 22.14      B    C  
ATOM   4413  O   GLY B 205      10.672  43.466  25.434  1.00 23.82      B    O  
ATOM   4414  N   ASN B 206      11.623  44.053  27.386  1.00 21.59      B    N  
ATOM   4415  CA  ASN B 206      12.638  44.912  26.741  1.00 21.11      B    C  
ATOM   4416  C   ASN B 206      13.840  44.120  26.250  1.00 20.00      B    C  
ATOM   4417  O   ASN B 206      14.613  44.621  25.432  1.00 20.09      B    O  
ATOM   4418  CB  ASN B 206      13.141  46.005  27.685  1.00 21.48      B    C  
ATOM   4419  CG  ASN B 206      12.099  47.071  27.979  1.00 22.71      B    C  
ATOM   4420  ND2 ASN B 206      12.135  47.608  29.196  1.00 23.94      B    N  
ATOM   4421  OD1 ASN B 206      11.293  47.425  27.129  1.00 22.00      B    O  
ATOM   4422  N   TYR B 207      13.968  42.868  26.696  1.00 18.44      B    N  
ATOM   4423  CA  TYR B 207      15.168  42.091  26.449  1.00 17.47      B    C  
ATOM   4424  C   TYR B 207      15.043  41.025  25.364  1.00 16.97      B    C  
ATOM   4425  O   TYR B 207      15.973  40.819  24.588  1.00 14.86      B    O  
ATOM   4426  CB  TYR B 207      15.661  41.526  27.785  1.00 18.66      B    C  
ATOM   4427  CG  TYR B 207      15.996  42.674  28.688  1.00 20.79      B    C  
ATOM   4428  CD1 TYR B 207      17.231  43.320  28.609  1.00 20.94      B    C  
ATOM   4429  CD2 TYR B 207      15.021  43.222  29.519  1.00 20.65      B    C  
ATOM   4430  CE1 TYR B 207      17.504  44.432  29.408  1.00 21.29      B    C  
ATOM   4431  CE2 TYR B 207      15.275  44.332  30.283  1.00 22.25      B    C  
ATOM   4432  CZ  TYR B 207      16.513  44.929  30.247  1.00 22.58      B    C  
ATOM   4433  OH  TYR B 207      16.710  46.034  31.061  1.00 23.03      B    O  
ATOM   4434  N   GLY B 208      13.898  40.366  25.303  1.00 17.16      B    N  
ATOM   4435  CA  GLY B 208      13.675  39.328  24.310  1.00 18.68      B    C  
ATOM   4436  C   GLY B 208      13.982  39.734  22.884  1.00 18.96      B    C  
ATOM   4437  O   GLY B 208      14.679  39.010  22.174  1.00 21.50      B    O  
ATOM   4438  N   PRO B 209      13.496  40.908  22.457  1.00 19.47      B    N  
ATOM   4439  CA  PRO B 209      13.749  41.303  21.058  1.00 19.44      B    C  
ATOM   4440  C   PRO B 209      15.183  41.726  20.750  1.00 19.23      B    C  
ATOM   4441  O   PRO B 209      15.469  42.028  19.592  1.00 19.07      B    O  
ATOM   4442  CB  PRO B 209      12.808  42.500  20.850  1.00 18.81      B    C  
ATOM   4443  CG  PRO B 209      11.838  42.466  22.010  1.00 18.81      B    C  
ATOM   4444  CD  PRO B 209      12.632  41.887  23.142  1.00 18.90      B    C  
ATOM   4445  N   THR B 210      16.060  41.757  21.758  1.00 18.23      B    N  
ATOM   4446  CA  THR B 210      17.459  42.143  21.559  1.00 18.82      B    C  
ATOM   4447  C   THR B 210      18.337  40.955  21.183  1.00 18.80      B    C  
ATOM   4448  O   THR B 210      19.498  41.146  20.810  1.00 17.05      B    O  
ATOM   4449  CB  THR B 210      18.101  42.759  22.831  1.00 19.59      B    C  
ATOM   4450  CG2 THR B 210      17.222  43.860  23.431  1.00 20.09      B    C  
ATOM   4451  OG1 THR B 210      18.361  41.730  23.801  1.00 18.42      B    O  
ATOM   4452  N   VAL B 211      17.804  39.735  21.287  1.00 18.38      B    N  
ATOM   4453  CA  VAL B 211      18.601  38.560  20.968  1.00 18.68      B    C  
ATOM   4454  C   VAL B 211      19.002  38.602  19.494  1.00 20.79      B    C  
ATOM   4455  O   VAL B 211      20.191  38.549  19.160  1.00 22.76      B    O  
ATOM   4456  CB  VAL B 211      17.862  37.245  21.278  1.00 18.40      B    C  
ATOM   4457  CG1 VAL B 211      18.719  36.045  20.905  1.00 17.79      B    C  
ATOM   4458  CG2 VAL B 211      17.495  37.157  22.760  1.00 19.92      B    C  
ATOM   4459  N   LEU B 212      18.016  38.704  18.614  1.00 21.42      B    N  
ATOM   4460  CA  LEU B 212      18.285  38.722  17.159  1.00 23.59      B    C  
ATOM   4461  C   LEU B 212      19.263  39.839  16.809  1.00 24.29      B    C  
ATOM   4462  O   LEU B 212      20.164  39.655  15.969  1.00 25.24      B    O  
ATOM   4463  CB  LEU B 212      16.986  38.910  16.341  1.00 21.56      B    C  
ATOM   4464  CG  LEU B 212      17.127  38.874  14.815  1.00 22.70      B    C  
ATOM   4465  CD1 LEU B 212      17.654  37.543  14.298  1.00 24.03      B    C  
ATOM   4466  CD2 LEU B 212      15.790  39.150  14.170  1.00 23.57      B    C  
ATOM   4467  N   VAL B 213      19.103  40.983  17.471  1.00 22.22      B    N  
ATOM   4468  CA  VAL B 213      19.940  42.121  17.154  1.00 22.84      B    C  
ATOM   4469  C   VAL B 213      21.346  41.784  17.586  1.00 24.77      B    C  
ATOM   4470  O   VAL B 213      22.291  41.942  16.816  1.00 25.82      B    O  
ATOM   4471  CB  VAL B 213      19.438  43.416  17.832  1.00 23.09      B    C  
ATOM   4472  CG1 VAL B 213      20.280  44.612  17.379  1.00 22.01      B    C  
ATOM   4473  CG2 VAL B 213      17.953  43.628  17.518  1.00 21.29      B    C  
ATOM   4474  N   GLN B 214      21.482  41.279  18.812  1.00 27.00      B    N  
ATOM   4475  CA  GLN B 214      22.782  40.876  19.302  1.00 27.56      B    C  
ATOM   4476  C   GLN B 214      23.400  39.858  18.332  1.00 29.23      B    C  
ATOM   4477  O   GLN B 214      24.572  39.979  17.985  1.00 31.03      B    O  
ATOM   4478  CB  GLN B 214      22.700  40.349  20.736  1.00 28.74      B    C  
ATOM   4479  CG  GLN B 214      24.003  39.772  21.301  1.00 28.58      B    C  
ATOM   4480  CD  GLN B 214      25.149  40.773  21.402  1.00 31.07      B    C  
ATOM   4481  NE2 GLN B 214      26.363  40.268  21.621  1.00 30.48      B    N  
ATOM   4482  OE1 GLN B 214      24.952  41.977  21.289  1.00 35.01      B    O  
ATOM   4483  N   GLN B 215      22.628  38.882  17.864  1.00 30.09      B    N  
ATOM   4484  CA  GLN B 215      23.166  37.942  16.872  1.00 32.50      B    C  
ATOM   4485  C   GLN B 215      23.666  38.650  15.611  1.00 32.39      B    C  
ATOM   4486  O   GLN B 215      24.677  38.258  15.046  1.00 33.47      B    O  
ATOM   4487  CB  GLN B 215      22.154  36.871  16.481  1.00 33.00      B    C  
ATOM   4488  CG  GLN B 215      21.937  35.827  17.541  1.00 33.47      B    C  
ATOM   4489  CD  GLN B 215      21.139  34.646  17.020  1.00 39.88      B    C  
ATOM   4490  NE2 GLN B 215      21.277  33.503  17.694  1.00 45.51      B    N  
ATOM   4491  OE1 GLN B 215      20.409  34.753  16.035  1.00 31.81      B    O  
ATOM   4492  N   GLU B 216      22.978  39.692  15.171  1.00 33.02      B    N  
ATOM   4493  CA  GLU B 216      23.437  40.406  13.989  1.00 34.07      B    C  
ATOM   4494  C   GLU B 216      24.796  41.059  14.247  1.00 36.24      B    C  
ATOM   4495  O   GLU B 216      25.674  41.071  13.382  1.00 34.39      B    O  
ATOM   4496  CB  GLU B 216      22.413  41.448  13.549  1.00 35.61      B    C  
ATOM   4497  CG  GLU B 216      22.698  42.055  12.170  1.00 42.40      B    C  
ATOM   4498  CD  GLU B 216      22.459  41.103  11.002  1.00 42.38      B    C  
ATOM   4499  OE1 GLU B 216      21.671  40.140  11.131  1.00 42.01      B    O  
ATOM   4500  OE2 GLU B 216      23.056  41.338   9.935  1.00 48.23      B    O1-
ATOM   4501  N   ALA B 217      24.977  41.594  15.450  1.00 37.88      B    N  
ATOM   4502  CA  ALA B 217      26.224  42.255  15.792  1.00 35.46      B    C  
ATOM   4503  C   ALA B 217      27.406  41.304  15.681  1.00 36.39      B    C  
ATOM   4504  O   ALA B 217      28.478  41.709  15.253  1.00 32.21      B    O  
ATOM   4505  CB  ALA B 217      26.147  42.859  17.187  1.00 36.15      B    C  
ATOM   4506  N   LEU B 218      27.202  40.047  16.076  1.00 41.52      B    N  
ATOM   4507  CA  LEU B 218      28.246  39.012  15.974  1.00 43.93      B    C  
ATOM   4508  C   LEU B 218      28.603  38.641  14.533  1.00 47.47      B    C  
ATOM   4509  O   LEU B 218      29.782  38.518  14.214  1.00 56.43      B    O  
ATOM   4510  CB  LEU B 218      27.833  37.760  16.736  1.00 42.57      B    C  
ATOM   4511  CG  LEU B 218      27.852  37.940  18.247  1.00 46.37      B    C  
ATOM   4512  CD1 LEU B 218      27.369  36.667  18.934  1.00 50.81      B    C  
ATOM   4513  CD2 LEU B 218      29.250  38.309  18.719  1.00 45.25      B    C  
ATOM   4514  N   LYS B 219      27.608  38.465  13.666  1.00 46.86      B    N  
ATOM   4515  CA  LYS B 219      27.889  38.178  12.254  1.00 53.24      B    C  
ATOM   4516  C   LYS B 219      28.643  39.330  11.585  1.00 53.59      B    C  
ATOM   4517  O   LYS B 219      29.438  39.099  10.670  1.00 52.23      B    O  
ATOM   4518  CB  LYS B 219      26.617  37.820  11.465  1.00 57.03      B    C  
ATOM   4519  CG  LYS B 219      26.281  36.331  11.516  1.00 67.27      B    C  
ATOM   4520  CD  LYS B 219      24.903  36.007  10.953  1.00 74.06      B    C  
ATOM   4521  CE  LYS B 219      23.791  36.372  11.934  1.00 77.32      B    C  
ATOM   4522  NZ  LYS B 219      22.434  36.011  11.432  1.00 74.06      B    N1+
ATOM   4523  N   ARG B 220      28.401  40.559  12.047  1.00 51.96      B    N  
ATOM   4524  CA  ARG B 220      29.119  41.735  11.537  1.00 50.41      B    C  
ATOM   4525  C   ARG B 220      30.436  42.014  12.298  1.00 43.29      B    C  
ATOM   4526  O   ARG B 220      31.069  43.050  12.098  1.00 44.08      B    O  
ATOM   4527  CB  ARG B 220      28.211  42.969  11.535  1.00 52.08      B    C  
ATOM   4528  CG  ARG B 220      27.039  42.869  10.562  1.00 54.91      B    C  
ATOM   4529  CD  ARG B 220      26.636  44.239  10.034  1.00 59.70      B    C  
ATOM   4530  NE  ARG B 220      27.721  44.870   9.270  1.00 68.12      B    N  
ATOM   4531  CZ  ARG B 220      27.709  46.121   8.809  1.00 73.86      B    C  
ATOM   4532  NH1 ARG B 220      26.664  46.921   9.021  1.00 74.15      B    N1+
ATOM   4533  NH2 ARG B 220      28.759  46.581   8.135  1.00 75.28      B    N  
ATOM   4534  N   GLY B 221      30.831  41.086  13.171  1.00 40.58      B    N  
ATOM   4535  CA  GLY B 221      32.122  41.139  13.864  1.00 35.95      B    C  
ATOM   4536  C   GLY B 221      32.229  42.057  15.057  1.00 34.92      B    C  
ATOM   4537  O   GLY B 221      33.330  42.534  15.386  1.00 32.29      B    O  
ATOM   4538  N   CYS B 222      31.095  42.317  15.701  1.00 35.12      B    N  
ATOM   4539  CA  CYS B 222      31.069  43.135  16.898  1.00 35.36      B    C  
ATOM   4540  C   CYS B 222      30.666  42.261  18.054  1.00 34.74      B    C  
ATOM   4541  O   CYS B 222      30.152  41.179  17.851  1.00 38.55      B    O  
ATOM   4542  CB  CYS B 222      30.128  44.311  16.717  1.00 35.98      B    C  
ATOM   4543  SG  CYS B 222      30.633  45.391  15.359  1.00 37.62      B    S  
ATOM   4544  N   GLU B 223      30.944  42.723  19.263  1.00 35.19      B    N  
ATOM   4545  CA  GLU B 223      30.656  41.974  20.471  1.00 35.45      B    C  
ATOM   4546  C   GLU B 223      29.390  42.454  21.144  1.00 35.88      B    C  
ATOM   4547  O   GLU B 223      28.779  41.709  21.891  1.00 37.14      B    O  
ATOM   4548  CB  GLU B 223      31.816  42.091  21.457  1.00 41.09      B    C  
ATOM   4549  CG  GLU B 223      33.105  41.464  20.948  1.00 45.00      B    C  
ATOM   4550  CD  GLU B 223      34.251  41.652  21.910  1.00 46.58      B    C  
ATOM   4551  OE1 GLU B 223      34.715  42.802  22.067  1.00 48.46      B    O  
ATOM   4552  OE2 GLU B 223      34.700  40.645  22.494  1.00 51.57      B    O1-
ATOM   4553  N   GLN B 224      28.997  43.698  20.890  1.00 34.90      B    N  
ATOM   4554  CA  GLN B 224      27.792  44.248  21.495  1.00 33.26      B    C  
ATOM   4555  C   GLN B 224      27.097  45.283  20.634  1.00 31.21      B    C  
ATOM   4556  O   GLN B 224      27.605  45.693  19.602  1.00 29.72      B    O  
ATOM   4557  CB  GLN B 224      28.115  44.840  22.864  1.00 33.54      B    C  
ATOM   4558  CG  GLN B 224      28.247  43.777  23.940  1.00 33.98      B    C  
ATOM   4559  CD  GLN B 224      27.956  44.317  25.308  1.00 38.41      B    C  
ATOM   4560  NE2 GLN B 224      28.206  43.506  26.325  1.00 41.93      B    N  
ATOM   4561  OE1 GLN B 224      27.504  45.454  25.458  1.00 41.45      B    O  
ATOM   4562  N   VAL B 225      25.915  45.681  21.084  1.00 31.44      B    N  
ATOM   4563  CA  VAL B 225      25.074  46.624  20.375  1.00 28.77      B    C  
ATOM   4564  C   VAL B 225      25.139  48.003  21.017  1.00 27.90      B    C  
ATOM   4565  O   VAL B 225      25.045  48.125  22.248  1.00 26.39      B    O  
ATOM   4566  CB  VAL B 225      23.610  46.137  20.387  1.00 27.91      B    C  
ATOM   4567  CG1 VAL B 225      22.679  47.134  19.712  1.00 28.15      B    C  
ATOM   4568  CG2 VAL B 225      23.512  44.781  19.721  1.00 27.06      B    C  
ATOM   4569  N   LEU B 226      25.336  49.021  20.171  1.00 26.86      B    N  
ATOM   4570  CA  LEU B 226      25.255  50.422  20.563  1.00 27.36      B    C  
ATOM   4571  C   LEU B 226      23.923  50.913  20.077  1.00 26.88      B    C  
ATOM   4572  O   LEU B 226      23.744  51.134  18.883  1.00 30.40      B    O  
ATOM   4573  CB  LEU B 226      26.347  51.272  19.916  1.00 27.31      B    C  
ATOM   4574  CG  LEU B 226      26.263  52.765  20.260  1.00 26.76      B    C  
ATOM   4575  CD1 LEU B 226      26.157  52.982  21.760  1.00 24.81      B    C  
ATOM   4576  CD2 LEU B 226      27.469  53.509  19.706  1.00 29.15      B    C  
ATOM   4577  N   TRP B 227      23.000  51.109  21.011  1.00 27.08      B    N  
ATOM   4578  CA  TRP B 227      21.628  51.432  20.684  1.00 24.02      B    C  
ATOM   4579  C   TRP B 227      21.478  52.900  20.369  1.00 26.74      B    C  
ATOM   4580  O   TRP B 227      21.610  53.758  21.252  1.00 31.87      B    O  
ATOM   4581  CB  TRP B 227      20.732  51.088  21.856  1.00 22.90      B    C  
ATOM   4582  CG  TRP B 227      20.738  49.671  22.205  1.00 21.27      B    C  
ATOM   4583  CD1 TRP B 227      21.393  49.090  23.237  1.00 22.04      B    C  
ATOM   4584  CD2 TRP B 227      20.037  48.635  21.532  1.00 21.31      B    C  
ATOM   4585  CE2 TRP B 227      20.315  47.440  22.207  1.00 22.09      B    C  
ATOM   4586  CE3 TRP B 227      19.199  48.601  20.414  1.00 22.09      B    C  
ATOM   4587  NE1 TRP B 227      21.158  47.737  23.246  1.00 22.48      B    N  
ATOM   4588  CZ2 TRP B 227      19.783  46.228  21.807  1.00 22.75      B    C  
ATOM   4589  CZ3 TRP B 227      18.683  47.398  20.007  1.00 21.47      B    C  
ATOM   4590  CH2 TRP B 227      18.972  46.228  20.697  1.00 22.95      B    C  
ATOM   4591  N   LEU B 228      21.164  53.191  19.117  1.00 24.96      B    N  
ATOM   4592  CA  LEU B 228      20.988  54.555  18.682  1.00 24.82      B    C  
ATOM   4593  C   LEU B 228      19.531  54.900  18.781  1.00 23.72      B    C  
ATOM   4594  O   LEU B 228      18.678  54.034  18.628  1.00 21.50      B    O  
ATOM   4595  CB  LEU B 228      21.434  54.699  17.219  1.00 26.94      B    C  
ATOM   4596  CG  LEU B 228      22.882  54.313  16.913  1.00 26.47      B    C  
ATOM   4597  CD1 LEU B 228      23.169  54.529  15.427  1.00 29.71      B    C  
ATOM   4598  CD2 LEU B 228      23.852  55.105  17.766  1.00 23.77      B    C  
ATOM   4599  N   TYR B 229      19.232  56.174  19.002  1.00 24.19      B    N  
ATOM   4600  CA  TYR B 229      17.853  56.613  19.030  1.00 25.53      B    C  
ATOM   4601  C   TYR B 229      17.741  57.984  18.389  1.00 26.29      B    C  
ATOM   4602  O   TYR B 229      18.617  58.819  18.586  1.00 28.71      B    O  
ATOM   4603  CB  TYR B 229      17.341  56.652  20.475  1.00 28.37      B    C  
ATOM   4604  CG  TYR B 229      15.927  57.146  20.585  1.00 26.92      B    C  
ATOM   4605  CD1 TYR B 229      14.849  56.298  20.329  1.00 28.77      B    C  
ATOM   4606  CD2 TYR B 229      15.661  58.462  20.927  1.00 27.65      B    C  
ATOM   4607  CE1 TYR B 229      13.540  56.756  20.418  1.00 27.30      B    C  
ATOM   4608  CE2 TYR B 229      14.360  58.927  21.009  1.00 28.03      B    C  
ATOM   4609  CZ  TYR B 229      13.315  58.073  20.750  1.00 26.91      B    C  
ATOM   4610  OH  TYR B 229      12.047  58.541  20.838  1.00 31.04      B    O  
ATOM   4611  N   GLY B 230      16.661  58.195  17.632  1.00 27.60      B    N  
ATOM   4612  CA  GLY B 230      16.369  59.460  16.973  1.00 29.98      B    C  
ATOM   4613  C   GLY B 230      16.882  59.585  15.540  1.00 34.47      B    C  
ATOM   4614  O   GLY B 230      17.628  58.731  15.057  1.00 39.54      B    O  
ATOM   4615  N   PRO B 231      16.468  60.652  14.839  1.00 35.41      B    N  
ATOM   4616  CA  PRO B 231      17.028  60.946  13.525  1.00 37.30      B    C  
ATOM   4617  C   PRO B 231      18.462  61.486  13.640  1.00 36.32      B    C  
ATOM   4618  O   PRO B 231      19.227  61.415  12.672  1.00 29.78      B    O  
ATOM   4619  CB  PRO B 231      16.088  62.024  12.985  1.00 39.32      B    C  
ATOM   4620  CG  PRO B 231      15.608  62.730  14.211  1.00 40.17      B    C  
ATOM   4621  CD  PRO B 231      15.440  61.638  15.228  1.00 38.77      B    C  
ATOM   4622  N   ASP B 232      18.819  61.988  14.830  1.00 35.47      B    N  
ATOM   4623  CA  ASP B 232      20.163  62.520  15.091  1.00 33.80      B    C  
ATOM   4624  C   ASP B 232      21.113  61.492  15.730  1.00 33.81      B    C  
ATOM   4625  O   ASP B 232      22.207  61.834  16.185  1.00 33.00      B    O  
ATOM   4626  CB  ASP B 232      20.082  63.835  15.904  1.00 37.03      B    C  
ATOM   4627  CG  ASP B 232      19.345  63.685  17.260  1.00 40.26      B    C  
ATOM   4628  OD1 ASP B 232      18.703  62.635  17.535  1.00 35.79      B    O  
ATOM   4629  OD2 ASP B 232      19.422  64.649  18.053  1.00 39.24      B    O1-
ATOM   4630  N   HIS B 233      20.681  60.233  15.752  1.00 34.13      B    N  
ATOM   4631  CA  HIS B 233      21.480  59.100  16.230  1.00 31.80      B    C  
ATOM   4632  C   HIS B 233      22.143  59.272  17.605  1.00 29.04      B    C  
ATOM   4633  O   HIS B 233      23.368  59.272  17.743  1.00 24.37      B    O  
ATOM   4634  CB  HIS B 233      22.515  58.707  15.185  1.00 35.59      B    C  
ATOM   4635  CG  HIS B 233      21.920  58.226  13.903  1.00 39.41      B    C  
ATOM   4636  CD2 HIS B 233      20.638  57.964  13.560  1.00 39.30      B    C  
ATOM   4637  ND1 HIS B 233      22.674  57.999  12.774  1.00 41.22      B    N  
ATOM   4638  CE1 HIS B 233      21.884  57.589  11.797  1.00 41.91      B    C  
ATOM   4639  NE2 HIS B 233      20.644  57.563  12.248  1.00 40.02      B    N  
ATOM   4640  N   GLN B 234      21.317  59.370  18.634  1.00 28.37      B    N  
ATOM   4641  CA  GLN B 234      21.831  59.530  19.990  1.00 27.30      B    C  
ATOM   4642  C   GLN B 234      22.371  58.216  20.535  1.00 25.73      B    C  
ATOM   4643  O   GLN B 234      21.774  57.176  20.350  1.00 26.72      B    O  
ATOM   4644  CB  GLN B 234      20.717  60.004  20.897  1.00 29.42      B    C  
ATOM   4645  CG  GLN B 234      19.998  61.240  20.393  1.00 27.73      B    C  
ATOM   4646  CD  GLN B 234      18.682  61.405  21.078  1.00 28.54      B    C  
ATOM   4647  NE2 GLN B 234      17.746  62.033  20.400  1.00 28.51      B    N  
ATOM   4648  OE1 GLN B 234      18.499  60.952  22.214  1.00 31.71      B    O  
ATOM   4649  N   LEU B 235      23.501  58.262  21.213  1.00 25.98      B    N  
ATOM   4650  CA  LEU B 235      24.019  57.081  21.866  1.00 27.05      B    C  
ATOM   4651  C   LEU B 235      23.261  56.941  23.199  1.00 29.94      B    C  
ATOM   4652  O   LEU B 235      23.419  57.776  24.100  1.00 31.38      B    O  
ATOM   4653  CB  LEU B 235      25.523  57.214  22.095  1.00 26.84      B    C  
ATOM   4654  CG  LEU B 235      26.383  57.229  20.814  1.00 24.56      B    C  
ATOM   4655  CD1 LEU B 235      26.303  58.553  20.066  1.00 23.78      B    C  
ATOM   4656  CD2 LEU B 235      27.815  56.920  21.187  1.00 23.43      B    C  
ATOM   4657  N   THR B 236      22.412  55.917  23.305  1.00 26.89      B    N  
ATOM   4658  CA  THR B 236      21.608  55.731  24.503  1.00 25.56      B    C  
ATOM   4659  C   THR B 236      22.219  54.730  25.455  1.00 24.83      B    C  
ATOM   4660  O   THR B 236      22.427  55.036  26.622  1.00 25.91      B    O  
ATOM   4661  CB  THR B 236      20.179  55.263  24.191  1.00 21.97      B    C  
ATOM   4662  CG2 THR B 236      19.528  56.200  23.252  1.00 22.69      B    C  
ATOM   4663  OG1 THR B 236      20.200  53.948  23.635  1.00 21.78      B    O  
ATOM   4664  N   GLU B 237      22.474  53.525  24.963  1.00 25.40      B    N  
ATOM   4665  CA  GLU B 237      22.971  52.445  25.805  1.00 24.46      B    C  
ATOM   4666  C   GLU B 237      23.805  51.482  25.003  1.00 22.57      B    C  
ATOM   4667  O   GLU B 237      23.691  51.436  23.780  1.00 25.03      B    O  
ATOM   4668  CB  GLU B 237      21.809  51.662  26.441  1.00 26.38      B    C  
ATOM   4669  CG  GLU B 237      20.820  52.497  27.234  1.00 27.35      B    C  
ATOM   4670  CD  GLU B 237      20.202  51.766  28.398  1.00 29.59      B    C  
ATOM   4671  OE1 GLU B 237      20.891  50.940  28.996  1.00 36.76      B    O  
ATOM   4672  OE2 GLU B 237      19.045  52.044  28.753  1.00 34.46      B    O1-
ATOM   4673  N   VAL B 238      24.604  50.695  25.720  1.00 22.08      B    N  
ATOM   4674  CA  VAL B 238      25.468  49.667  25.160  1.00 23.98      B    C  
ATOM   4675  C   VAL B 238      25.104  48.313  25.724  1.00 25.44      B    C  
ATOM   4676  O   VAL B 238      25.326  48.062  26.911  1.00 27.13      B    O  
ATOM   4677  CB  VAL B 238      26.945  49.875  25.512  1.00 24.32      B    C  
ATOM   4678  CG1 VAL B 238      27.783  48.729  24.946  1.00 26.57      B    C  
ATOM   4679  CG2 VAL B 238      27.440  51.207  25.000  1.00 24.18      B    C  
ATOM   4680  N   GLY B 239      24.602  47.430  24.859  1.00 26.93      B    N  
ATOM   4681  CA  GLY B 239      24.112  46.115  25.261  1.00 25.93      B    C  
ATOM   4682  C   GLY B 239      23.133  46.312  26.395  1.00 26.27      B    C  
ATOM   4683  O   GLY B 239      22.091  46.946  26.232  1.00 26.29      B    O  
ATOM   4684  N   THR B 240      23.501  45.820  27.564  1.00 25.49      B    N  
ATOM   4685  CA  THR B 240      22.691  46.035  28.743  1.00 26.89      B    C  
ATOM   4686  C   THR B 240      23.380  46.992  29.677  1.00 25.41      B    C  
ATOM   4687  O   THR B 240      23.120  46.974  30.863  1.00 27.95      B    O  
ATOM   4688  CB  THR B 240      22.320  44.714  29.462  1.00 26.05      B    C  
ATOM   4689  CG2 THR B 240      21.322  43.912  28.604  1.00 25.40      B    C  
ATOM   4690  OG1 THR B 240      23.498  43.938  29.708  1.00 26.00      B    O  
ATOM   4691  N   MET B 241      24.219  47.865  29.133  1.00 24.10      B    N  
ATOM   4692  CA  MET B 241      24.928  48.844  29.947  1.00 24.14      B    C  
ATOM   4693  C   MET B 241      24.586  50.286  29.559  1.00 23.13      B    C  
ATOM   4694  O   MET B 241      24.264  50.566  28.405  1.00 19.41      B    O  
ATOM   4695  CB  MET B 241      26.428  48.628  29.808  1.00 25.01      B    C  
ATOM   4696  CG  MET B 241      26.912  47.320  30.399  1.00 25.76      B    C  
ATOM   4697  SD  MET B 241      28.670  47.062  30.104  1.00 28.86      B    S  
ATOM   4698  CE  MET B 241      28.718  47.123  28.307  1.00 28.59      B    C  
ATOM   4699  N   ASN B 242      24.638  51.188  30.542  1.00 22.67      B    N  
ATOM   4700  CA  ASN B 242      24.470  52.619  30.281  1.00 23.28      B    C  
ATOM   4701  C   ASN B 242      25.785  53.095  29.701  1.00 22.70      B    C  
ATOM   4702  O   ASN B 242      26.816  52.439  29.902  1.00 22.10      B    O  
ATOM   4703  CB  ASN B 242      24.177  53.386  31.566  1.00 25.36      B    C  
ATOM   4704  CG  ASN B 242      22.773  53.149  32.086  1.00 24.97      B    C  
ATOM   4705  ND2 ASN B 242      21.788  53.494  31.274  1.00 27.26      B    N  
ATOM   4706  OD1 ASN B 242      22.577  52.661  33.203  1.00 22.00      B    O  
ATOM   4707  N   ILE B 243      25.773  54.235  29.014  1.00 21.80      B    N  
ATOM   4708  CA  ILE B 243      26.972  54.683  28.307  1.00 21.86      B    C  
ATOM   4709  C   ILE B 243      27.499  56.024  28.774  1.00 21.83      B    C  
ATOM   4710  O   ILE B 243      26.751  57.022  28.859  1.00 24.24      B    O  
ATOM   4711  CB  ILE B 243      26.782  54.695  26.761  1.00 20.69      B    C  
ATOM   4712  CG1 ILE B 243      28.149  54.819  26.066  1.00 22.35      B    C  
ATOM   4713  CG2 ILE B 243      25.835  55.792  26.317  1.00 19.65      B    C  
ATOM   4714  CD1 ILE B 243      28.105  54.611  24.562  1.00 23.07      B    C  
ATOM   4715  N   PHE B 244      28.804  56.032  29.041  1.00 20.69      B    N  
ATOM   4716  CA  PHE B 244      29.509  57.215  29.470  1.00 21.92      B    C  
ATOM   4717  C   PHE B 244      30.593  57.540  28.472  1.00 22.95      B    C  
ATOM   4718  O   PHE B 244      31.279  56.629  27.969  1.00 19.64      B    O  
ATOM   4719  CB  PHE B 244      30.181  57.010  30.834  1.00 21.66      B    C  
ATOM   4720  CG  PHE B 244      29.241  57.032  32.002  1.00 22.31      B    C  
ATOM   4721  CD1 PHE B 244      28.448  55.918  32.304  1.00 22.91      B    C  
ATOM   4722  CD2 PHE B 244      29.201  58.122  32.852  1.00 21.92      B    C  
ATOM   4723  CE1 PHE B 244      27.600  55.923  33.403  1.00 23.34      B    C  
ATOM   4724  CE2 PHE B 244      28.356  58.132  33.955  1.00 23.24      B    C  
ATOM   4725  CZ  PHE B 244      27.543  57.039  34.228  1.00 22.90      B    C  
ATOM   4726  N   VAL B 245      30.765  58.844  28.229  1.00 24.90      B    N  
ATOM   4727  CA  VAL B 245      31.861  59.354  27.403  1.00 28.20      B    C  
ATOM   4728  C   VAL B 245      32.701  60.367  28.177  1.00 28.84      B    C  
ATOM   4729  O   VAL B 245      32.170  61.318  28.733  1.00 30.84      B    O  
ATOM   4730  CB  VAL B 245      31.358  60.041  26.125  1.00 28.06      B    C  
ATOM   4731  CG1 VAL B 245      32.549  60.577  25.334  1.00 28.90      B    C  
ATOM   4732  CG2 VAL B 245      30.532  59.074  25.297  1.00 28.76      B    C  
ATOM   4733  N   TYR B 246      34.012  60.156  28.201  1.00 30.62      B    N  
ATOM   4734  CA  TYR B 246      34.946  61.066  28.855  1.00 29.81      B    C  
ATOM   4735  C   TYR B 246      35.653  61.817  27.753  1.00 30.97      B    C  
ATOM   4736  O   TYR B 246      36.364  61.227  26.958  1.00 30.62      B    O  
ATOM   4737  CB  TYR B 246      35.938  60.271  29.673  1.00 31.22      B    C  
ATOM   4738  CG  TYR B 246      36.862  61.049  30.589  1.00 35.60      B    C  
ATOM   4739  CD1 TYR B 246      36.415  62.154  31.306  1.00 38.34      B    C  
ATOM   4740  CD2 TYR B 246      38.174  60.612  30.806  1.00 35.02      B    C  
ATOM   4741  CE1 TYR B 246      37.255  62.831  32.176  1.00 38.55      B    C  
ATOM   4742  CE2 TYR B 246      39.016  61.279  31.669  1.00 37.90      B    C  
ATOM   4743  CZ  TYR B 246      38.552  62.388  32.355  1.00 39.79      B    C  
ATOM   4744  OH  TYR B 246      39.385  63.043  33.232  1.00 39.10      B    O  
ATOM   4745  N   TRP B 247      35.425  63.117  27.676  1.00 32.28      B    N  
ATOM   4746  CA  TRP B 247      36.012  63.902  26.618  1.00 34.98      B    C  
ATOM   4747  C   TRP B 247      36.137  65.381  26.991  1.00 40.41      B    C  
ATOM   4748  O   TRP B 247      35.616  65.824  28.025  1.00 40.67      B    O  
ATOM   4749  CB  TRP B 247      35.183  63.760  25.326  1.00 32.68      B    C  
ATOM   4750  CG  TRP B 247      33.751  64.258  25.392  1.00 30.37      B    C  
ATOM   4751  CD1 TRP B 247      33.149  64.922  26.418  1.00 30.39      B    C  
ATOM   4752  CD2 TRP B 247      32.775  64.195  24.336  1.00 29.75      B    C  
ATOM   4753  CE2 TRP B 247      31.603  64.809  24.808  1.00 29.37      B    C  
ATOM   4754  CE3 TRP B 247      32.780  63.668  23.046  1.00 27.86      B    C  
ATOM   4755  NE1 TRP B 247      31.854  65.252  26.079  1.00 29.74      B    N  
ATOM   4756  CZ2 TRP B 247      30.449  64.899  24.038  1.00 28.54      B    C  
ATOM   4757  CZ3 TRP B 247      31.647  63.761  22.292  1.00 27.72      B    C  
ATOM   4758  CH2 TRP B 247      30.495  64.368  22.787  1.00 28.83      B    C  
ATOM   4759  N   THR B 248      36.859  66.115  26.145  1.00 40.21      B    N  
ATOM   4760  CA  THR B 248      36.901  67.557  26.197  1.00 40.37      B    C  
ATOM   4761  C   THR B 248      35.785  67.939  25.252  1.00 40.29      B    C  
ATOM   4762  O   THR B 248      35.780  67.515  24.108  1.00 38.11      B    O  
ATOM   4763  CB  THR B 248      38.253  68.123  25.712  1.00 44.18      B    C  
ATOM   4764  CG2 THR B 248      38.241  69.646  25.780  1.00 44.20      B    C  
ATOM   4765  OG1 THR B 248      39.328  67.608  26.524  1.00 38.02      B    O  
ATOM   4766  N   HIS B 249      34.824  68.718  25.734  1.00 46.55      B    N  
ATOM   4767  CA  HIS B 249      33.618  69.030  24.957  1.00 48.74      B    C  
ATOM   4768  C   HIS B 249      33.844  70.203  23.996  1.00 45.94      B    C  
ATOM   4769  O   HIS B 249      34.866  70.866  24.072  1.00 46.75      B    O  
ATOM   4770  CB  HIS B 249      32.451  69.296  25.934  1.00 51.32      B    C  
ATOM   4771  CG  HIS B 249      31.143  69.611  25.270  1.00 56.68      B    C  
ATOM   4772  CD2 HIS B 249      30.339  70.698  25.356  1.00 58.75      B    C  
ATOM   4773  ND1 HIS B 249      30.516  68.740  24.405  1.00 58.36      B    N  
ATOM   4774  CE1 HIS B 249      29.386  69.279  23.981  1.00 58.42      B    C  
ATOM   4775  NE2 HIS B 249      29.255  70.467  24.542  1.00 57.54      B    N  
ATOM   4776  N   GLU B 250      32.902  70.412  23.072  1.00 49.04      B    N  
ATOM   4777  CA  GLU B 250      32.869  71.584  22.169  1.00 50.02      B    C  
ATOM   4778  C   GLU B 250      33.387  72.891  22.742  1.00 49.07      B    C  
ATOM   4779  O   GLU B 250      34.164  73.588  22.091  1.00 50.96      B    O  
ATOM   4780  CB  GLU B 250      31.441  71.810  21.667  1.00 46.93      B    C  
ATOM   4781  CG  GLU B 250      31.207  71.138  20.333  1.00 50.28      B    C  
ATOM   4782  CD  GLU B 250      29.834  70.538  20.197  1.00 53.56      B    C  
ATOM   4783  OE1 GLU B 250      28.874  71.054  20.816  1.00 52.59      B    O  
ATOM   4784  OE2 GLU B 250      29.739  69.532  19.466  1.00 52.03      B    O1-
ATOM   4785  N   ASP B 251      32.948  73.220  23.952  1.00 48.26      B    N  
ATOM   4786  CA  ASP B 251      33.378  74.449  24.619  1.00 50.72      B    C  
ATOM   4787  C   ASP B 251      34.794  74.354  25.235  1.00 51.02      B    C  
ATOM   4788  O   ASP B 251      35.210  75.243  25.977  1.00 52.75      B    O  
ATOM   4789  CB  ASP B 251      32.332  74.890  25.670  1.00 51.76      B    C  
ATOM   4790  CG  ASP B 251      32.095  73.843  26.763  1.00 52.36      B    C  
ATOM   4791  OD1 ASP B 251      32.697  72.745  26.715  1.00 48.16      B    O  
ATOM   4792  OD2 ASP B 251      31.292  74.126  27.676  1.00 50.33      B    O1-
ATOM   4793  N   GLY B 252      35.528  73.282  24.929  1.00 49.23      B    N  
ATOM   4794  CA  GLY B 252      36.906  73.112  25.396  1.00 46.99      B    C  
ATOM   4795  C   GLY B 252      37.027  72.732  26.860  1.00 46.03      B    C  
ATOM   4796  O   GLY B 252      38.118  72.813  27.433  1.00 38.98      B    O  
ATOM   4797  N   VAL B 253      35.907  72.299  27.450  1.00 48.04      B    N  
ATOM   4798  CA  VAL B 253      35.831  71.921  28.860  1.00 43.23      B    C  
ATOM   4799  C   VAL B 253      35.778  70.398  29.055  1.00 41.70      B    C  
ATOM   4800  O   VAL B 253      34.921  69.694  28.511  1.00 39.99      B    O  
ATOM   4801  CB  VAL B 253      34.623  72.596  29.534  1.00 47.82      B    C  
ATOM   4802  CG1 VAL B 253      34.439  72.102  30.967  1.00 47.31      B    C  
ATOM   4803  CG2 VAL B 253      34.809  74.112  29.515  1.00 49.78      B    C  
ATOM   4804  N   LEU B 254      36.713  69.897  29.846  1.00 40.04      B    N  
ATOM   4805  CA  LEU B 254      36.793  68.474  30.122  1.00 40.62      B    C  
ATOM   4806  C   LEU B 254      35.542  68.003  30.875  1.00 41.66      B    C  
ATOM   4807  O   LEU B 254      35.165  68.587  31.910  1.00 39.75      B    O  
ATOM   4808  CB  LEU B 254      38.052  68.164  30.944  1.00 38.72      B    C  
ATOM   4809  CG  LEU B 254      38.371  66.687  31.205  1.00 39.92      B    C  
ATOM   4810  CD1 LEU B 254      38.617  65.953  29.893  1.00 37.99      B    C  
ATOM   4811  CD2 LEU B 254      39.560  66.534  32.150  1.00 36.96      B    C  
ATOM   4812  N   GLU B 255      34.894  66.956  30.361  1.00 38.36      B    N  
ATOM   4813  CA  GLU B 255      33.718  66.410  31.053  1.00 37.59      B    C  
ATOM   4814  C   GLU B 255      33.509  64.912  30.950  1.00 34.88      B    C  
ATOM   4815  O   GLU B 255      34.146  64.212  30.172  1.00 35.99      B    O  
ATOM   4816  CB  GLU B 255      32.449  67.098  30.565  1.00 34.74      B    C  
ATOM   4817  CG  GLU B 255      32.102  66.796  29.122  1.00 33.59      B    C  
ATOM   4818  CD  GLU B 255      30.822  67.466  28.692  1.00 32.34      B    C  
ATOM   4819  OE1 GLU B 255      30.479  68.508  29.277  1.00 27.43      B    O  
ATOM   4820  OE2 GLU B 255      30.160  66.953  27.754  1.00 37.53      B    O1-
ATOM   4821  N   LEU B 256      32.611  64.443  31.796  1.00 35.02      B    N  
ATOM   4822  CA  LEU B 256      32.093  63.093  31.733  1.00 34.65      B    C  
ATOM   4823  C   LEU B 256      30.602  63.271  31.485  1.00 32.77      B    C  
ATOM   4824  O   LEU B 256      29.888  63.848  32.321  1.00 29.52      B    O  
ATOM   4825  CB  LEU B 256      32.308  62.344  33.048  1.00 32.59      B    C  
ATOM   4826  CG  LEU B 256      31.702  60.941  33.086  1.00 30.51      B    C  
ATOM   4827  CD1 LEU B 256      32.359  60.048  32.035  1.00 30.72      B    C  
ATOM   4828  CD2 LEU B 256      31.841  60.347  34.478  1.00 30.68      B    C  
ATOM   4829  N   VAL B 257      30.141  62.774  30.342  1.00 32.10      B    N  
ATOM   4830  CA  VAL B 257      28.744  62.877  29.978  1.00 31.06      B    C  
ATOM   4831  C   VAL B 257      28.111  61.482  29.815  1.00 29.34      B    C  
ATOM   4832  O   VAL B 257      28.789  60.506  29.483  1.00 24.65      B    O  
ATOM   4833  CB  VAL B 257      28.579  63.756  28.712  1.00 31.70      B    C  
ATOM   4834  CG1 VAL B 257      29.288  63.143  27.509  1.00 32.83      B    C  
ATOM   4835  CG2 VAL B 257      27.106  64.032  28.405  1.00 31.13      B    C  
ATOM   4836  N   THR B 258      26.810  61.415  30.099  1.00 27.73      B    N  
ATOM   4837  CA  THR B 258      26.003  60.219  29.916  1.00 25.44      B    C  
ATOM   4838  C   THR B 258      24.606  60.741  29.600  1.00 25.84      B    C  
ATOM   4839  O   THR B 258      24.211  61.772  30.153  1.00 23.46      B    O  
ATOM   4840  CB  THR B 258      25.995  59.317  31.172  1.00 25.17      B    C  
ATOM   4841  CG2 THR B 258      25.310  60.002  32.377  1.00 25.29      B    C  
ATOM   4842  OG1 THR B 258      25.331  58.085  30.880  1.00 23.73      B    O  
ATOM   4843  N   PRO B 259      23.858  60.055  28.702  1.00 24.23      B    N  
ATOM   4844  CA  PRO B 259      22.531  60.557  28.345  1.00 24.19      B    C  
ATOM   4845  C   PRO B 259      21.592  60.718  29.543  1.00 24.52      B    C  
ATOM   4846  O   PRO B 259      21.671  59.925  30.492  1.00 21.86      B    O  
ATOM   4847  CB  PRO B 259      21.992  59.498  27.392  1.00 26.59      B    C  
ATOM   4848  CG  PRO B 259      23.192  58.773  26.890  1.00 26.91      B    C  
ATOM   4849  CD  PRO B 259      24.197  58.813  27.987  1.00 24.77      B    C  
ATOM   4850  N   PRO B 260      20.705  61.737  29.499  1.00 26.58      B    N  
ATOM   4851  CA  PRO B 260      19.746  62.007  30.575  1.00 28.17      B    C  
ATOM   4852  C   PRO B 260      18.641  60.961  30.582  1.00 27.68      B    C  
ATOM   4853  O   PRO B 260      18.457  60.269  29.602  1.00 26.81      B    O  
ATOM   4854  CB  PRO B 260      19.153  63.362  30.176  1.00 29.14      B    C  
ATOM   4855  CG  PRO B 260      19.172  63.327  28.675  1.00 28.26      B    C  
ATOM   4856  CD  PRO B 260      20.450  62.607  28.329  1.00 28.02      B    C  
ATOM   4857  N   LEU B 261      17.883  60.883  31.663  1.00 28.04      B    N  
ATOM   4858  CA  LEU B 261      16.834  59.889  31.763  1.00 26.81      B    C  
ATOM   4859  C   LEU B 261      15.585  60.501  31.170  1.00 26.98      B    C  
ATOM   4860  O   LEU B 261      14.718  60.970  31.881  1.00 26.07      B    O  
ATOM   4861  CB  LEU B 261      16.627  59.490  33.224  1.00 25.78      B    C  
ATOM   4862  CG  LEU B 261      17.865  59.070  34.015  1.00 25.11      B    C  
ATOM   4863  CD1 LEU B 261      17.475  59.007  35.490  1.00 27.05      B    C  
ATOM   4864  CD2 LEU B 261      18.466  57.743  33.547  1.00 22.86      B    C  
ATOM   4865  N   ASN B 262      15.516  60.520  29.847  1.00 30.69      B    N  
ATOM   4866  CA  ASN B 262      14.372  61.082  29.149  1.00 34.10      B    C  
ATOM   4867  C   ASN B 262      13.307  60.029  28.872  1.00 33.45      B    C  
ATOM   4868  O   ASN B 262      12.304  60.360  28.259  1.00 34.40      B    O  
ATOM   4869  CB  ASN B 262      14.799  61.721  27.821  1.00 36.78      B    C  
ATOM   4870  CG  ASN B 262      15.296  60.700  26.833  1.00 37.99      B    C  
ATOM   4871  ND2 ASN B 262      15.426  61.093  25.569  1.00 45.41      B    N  
ATOM   4872  OD1 ASN B 262      15.560  59.563  27.207  1.00 31.99      B    O  
ATOM   4873  N   GLY B 263      13.532  58.781  29.310  1.00 31.98      B    N  
ATOM   4874  CA  GLY B 263      12.571  57.689  29.117  1.00 31.50      B    C  
ATOM   4875  C   GLY B 263      13.081  56.486  28.315  1.00 31.13      B    C  
ATOM   4876  O   GLY B 263      12.495  55.412  28.397  1.00 31.50      B    O  
ATOM   4877  N   VAL B 264      14.131  56.662  27.510  1.00 27.31      B    N  
ATOM   4878  CA  VAL B 264      14.686  55.550  26.761  1.00 28.40      B    C  
ATOM   4879  C   VAL B 264      15.935  54.978  27.419  1.00 26.77      B    C  
ATOM   4880  O   VAL B 264      16.577  54.089  26.868  1.00 30.92      B    O  
ATOM   4881  CB  VAL B 264      15.000  55.912  25.295  1.00 28.40      B    C  
ATOM   4882  CG1 VAL B 264      13.755  56.416  24.602  1.00 27.33      B    C  
ATOM   4883  CG2 VAL B 264      16.144  56.903  25.199  1.00 30.63      B    C  
ATOM   4884  N   ILE B 265      16.260  55.472  28.607  1.00 24.56      B    N  
ATOM   4885  CA  ILE B 265      17.446  55.045  29.322  1.00 22.62      B    C  
ATOM   4886  C   ILE B 265      17.058  54.325  30.600  1.00 21.33      B    C  
ATOM   4887  O   ILE B 265      16.227  54.809  31.362  1.00 18.19      B    O  
ATOM   4888  CB  ILE B 265      18.312  56.256  29.726  1.00 23.80      B    C  
ATOM   4889  CG1 ILE B 265      18.639  57.142  28.521  1.00 25.11      B    C  
ATOM   4890  CG2 ILE B 265      19.584  55.789  30.425  1.00 25.19      B    C  
ATOM   4891  CD1 ILE B 265      19.465  56.467  27.444  1.00 25.44      B    C  
ATOM   4892  N   LEU B 266      17.688  53.185  30.848  1.00 22.54      B    N  
ATOM   4893  CA  LEU B 266      17.459  52.431  32.087  1.00 23.43      B    C  
ATOM   4894  C   LEU B 266      18.367  53.044  33.192  1.00 22.50      B    C  
ATOM   4895  O   LEU B 266      19.598  53.013  33.074  1.00 21.24      B    O  
ATOM   4896  CB  LEU B 266      17.763  50.945  31.851  1.00 23.88      B    C  
ATOM   4897  CG  LEU B 266      17.326  49.897  32.890  1.00 25.62      B    C  
ATOM   4898  CD1 LEU B 266      17.830  50.209  34.293  1.00 26.35      B    C  
ATOM   4899  CD2 LEU B 266      15.816  49.744  32.899  1.00 24.92      B    C  
ATOM   4900  N   PRO B 267      17.768  53.610  34.253  1.00 21.86      B    N  
ATOM   4901  CA  PRO B 267      18.604  54.229  35.284  1.00 21.93      B    C  
ATOM   4902  C   PRO B 267      19.432  53.225  36.049  1.00 20.45      B    C  
ATOM   4903  O   PRO B 267      19.007  52.715  37.063  1.00 19.61      B    O  
ATOM   4904  CB  PRO B 267      17.594  54.925  36.201  1.00 22.45      B    C  
ATOM   4905  CG  PRO B 267      16.316  54.182  35.998  1.00 23.67      B    C  
ATOM   4906  CD  PRO B 267      16.334  53.703  34.578  1.00 23.45      B    C  
ATOM   4907  N   GLY B 268      20.628  52.958  35.544  1.00 22.10      B    N  
ATOM   4908  CA  GLY B 268      21.506  51.962  36.138  1.00 23.22      B    C  
ATOM   4909  C   GLY B 268      21.989  52.386  37.512  1.00 22.20      B    C  
ATOM   4910  O   GLY B 268      22.061  53.566  37.795  1.00 20.33      B    O  
ATOM   4911  N   VAL B 269      22.314  51.412  38.351  1.00 22.76      B    N  
ATOM   4912  CA  VAL B 269      22.857  51.682  39.680  1.00 23.56      B    C  
ATOM   4913  C   VAL B 269      24.335  52.056  39.597  1.00 22.92      B    C  
ATOM   4914  O   VAL B 269      24.825  52.882  40.359  1.00 24.94      B    O  
ATOM   4915  CB  VAL B 269      22.686  50.458  40.592  1.00 25.04      B    C  
ATOM   4916  CG1 VAL B 269      23.278  50.731  41.966  1.00 26.59      B    C  
ATOM   4917  CG2 VAL B 269      21.211  50.092  40.710  1.00 23.94      B    C  
ATOM   4918  N   VAL B 270      25.064  51.451  38.672  1.00 23.12      B    N  
ATOM   4919  CA  VAL B 270      26.463  51.813  38.511  1.00 20.61      B    C  
ATOM   4920  C   VAL B 270      26.502  53.223  37.885  1.00 20.65      B    C  
ATOM   4921  O   VAL B 270      27.273  54.076  38.302  1.00 20.00      B    O  
ATOM   4922  CB  VAL B 270      27.220  50.758  37.690  1.00 21.59      B    C  
ATOM   4923  CG1 VAL B 270      28.723  51.037  37.681  1.00 22.25      B    C  
ATOM   4924  CG2 VAL B 270      26.962  49.360  38.245  1.00 20.49      B    C  
ATOM   4925  N   ARG B 271      25.616  53.487  36.934  1.00 19.87      B    N  
ATOM   4926  CA  ARG B 271      25.559  54.794  36.284  1.00 20.14      B    C  
ATOM   4927  C   ARG B 271      25.404  55.931  37.290  1.00 21.75      B    C  
ATOM   4928  O   ARG B 271      26.102  56.953  37.238  1.00 22.54      B    O  
ATOM   4929  CB  ARG B 271      24.392  54.814  35.320  1.00 19.56      B    C  
ATOM   4930  CG  ARG B 271      24.055  56.151  34.702  1.00 21.10      B    C  
ATOM   4931  CD  ARG B 271      22.700  56.067  34.000  1.00 21.30      B    C  
ATOM   4932  NE  ARG B 271      22.291  57.350  33.447  1.00 20.85      B    N  
ATOM   4933  CZ  ARG B 271      21.858  58.373  34.170  1.00 21.58      B    C  
ATOM   4934  NH1 ARG B 271      21.751  58.280  35.502  1.00 22.62      B    N1+
ATOM   4935  NH2 ARG B 271      21.518  59.496  33.559  1.00 20.75      B    N  
ATOM   4936  N   GLN B 272      24.452  55.770  38.192  1.00 22.92      B    N  
ATOM   4937  CA  GLN B 272      24.216  56.766  39.206  1.00 23.37      B    C  
ATOM   4938  C   GLN B 272      25.479  56.876  40.072  1.00 22.84      B    C
[truncated: 115,576 more chars]
