# Supplementary material for: Solvent-Site Prediction for Fragment Docking and Its Implication on Fragment-Based Drug Discovery
Source: J Chem Inf Model. 2025 Nov 24;65(23):12959–77. doi: 10.1021/acs.jcim.5c02352 (PMC12690578; doi:10.1021/acs.jcim.5c02352)
Supplement: Supplementary file 3 [file ci5c02352_si_003.zip › Frag2Lead_dataset/2016-06/rec-lead.pdb]

ATOM      1  N   SER A   3      14.239  18.730  12.342  1.00 74.23      A    N  
ATOM      2  CA  SER A   3      13.822  20.029  11.737  1.00 73.73      A    C  
ATOM      3  C   SER A   3      12.425  20.441  12.231  1.00 71.17      A    C  
ATOM      4  O   SER A   3      12.221  21.588  12.656  1.00 68.60      A    O  
ATOM      5  CB  SER A   3      13.849  19.926  10.213  1.00 81.14      A    C  
ATOM      6  OG  SER A   3      13.914  21.212   9.628  1.00 91.96      A    O  
ATOM      7  N   SER A   4      11.463  19.517  12.156  1.00 55.94      A    N  
ATOM      8  CA  SER A   4      10.125  19.749  12.713  1.00 48.83      A    C  
ATOM      9  C   SER A   4       9.518  18.499  13.299  1.00 46.84      A    C  
ATOM     10  O   SER A   4       9.793  17.389  12.845  1.00 50.05      A    O  
ATOM     11  CB  SER A   4       9.145  20.295  11.677  1.00 46.79      A    C  
ATOM     12  OG  SER A   4       7.849  20.432  12.280  1.00 47.90      A    O  
ATOM     13  N   PHE A   5       8.682  18.681  14.312  1.00 43.08      A    N  
ATOM     14  CA  PHE A   5       7.882  17.579  14.810  1.00 40.61      A    C  
ATOM     15  C   PHE A   5       6.898  17.206  13.699  1.00 43.05      A    C  
ATOM     16  O   PHE A   5       6.658  18.002  12.772  1.00 36.95      A    O  
ATOM     17  CB  PHE A   5       7.142  17.937  16.102  1.00 39.37      A    C  
ATOM     18  CG  PHE A   5       6.376  19.229  16.032  1.00 37.85      A    C  
ATOM     19  CD1 PHE A   5       5.072  19.257  15.576  1.00 29.78      A    C  
ATOM     20  CD2 PHE A   5       6.965  20.429  16.440  1.00 37.24      A    C  
ATOM     21  CE1 PHE A   5       4.369  20.456  15.507  1.00 31.35      A    C  
ATOM     22  CE2 PHE A   5       6.265  21.627  16.380  1.00 35.16      A    C  
ATOM     23  CZ  PHE A   5       4.963  21.642  15.908  1.00 31.58      A    C  
ATOM     24  N   LYS A   6       6.348  15.992  13.790  1.00 45.88      A    N  
ATOM     25  CA  LYS A   6       5.394  15.488  12.796  1.00 47.65      A    C  
ATOM     26  C   LYS A   6       4.116  15.030  13.469  1.00 43.63      A    C  
ATOM     27  O   LYS A   6       4.155  14.324  14.481  1.00 44.81      A    O  
ATOM     28  CB  LYS A   6       5.966  14.288  12.043  1.00 51.03      A    C  
ATOM     29  CG  LYS A   6       7.359  14.465  11.477  1.00 56.54      A    C  
ATOM     30  CD  LYS A   6       7.390  15.345  10.247  1.00 60.66      A    C  
ATOM     31  CE  LYS A   6       8.830  15.510   9.781  1.00 68.18      A    C  
ATOM     32  NZ  LYS A   6       8.987  16.604   8.784  1.00 76.28      A    N1+
ATOM     33  N   ALA A   7       2.980  15.414  12.894  1.00 42.20      A    N  
ATOM     34  CA  ALA A   7       1.681  14.923  13.353  1.00 43.60      A    C  
ATOM     35  C   ALA A   7       1.659  13.402  13.332  1.00 43.82      A    C  
ATOM     36  O   ALA A   7       1.021  12.776  14.183  1.00 42.27      A    O  
ATOM     37  CB  ALA A   7       0.567  15.458  12.468  1.00 45.29      A    C  
ATOM     38  N   ALA A   8       2.356  12.811  12.362  1.00 41.17      A    N  
ATOM     39  CA  ALA A   8       2.452  11.339  12.270  1.00 52.11      A    C  
ATOM     40  C   ALA A   8       2.853  10.688  13.608  1.00 49.13      A    C  
ATOM     41  O   ALA A   8       2.340   9.623  13.960  1.00 48.97      A    O  
ATOM     42  CB  ALA A   8       3.429  10.932  11.157  1.00 50.91      A    C  
ATOM     43  N   ASP A   9       3.744  11.352  14.355  1.00 47.75      A    N  
ATOM     44  CA  ASP A   9       4.259  10.843  15.631  1.00 40.69      A    C  
ATOM     45  C   ASP A   9       3.488  11.319  16.836  1.00 40.24      A    C  
ATOM     46  O   ASP A   9       3.976  11.194  17.955  1.00 41.27      A    O  
ATOM     47  CB  ASP A   9       5.709  11.263  15.830  1.00 43.50      A    C  
ATOM     48  CG  ASP A   9       6.560  10.984  14.638  1.00 55.13      A    C  
ATOM     49  OD1 ASP A   9       6.156  10.152  13.795  1.00 63.35      A    O  
ATOM     50  OD2 ASP A   9       7.645  11.597  14.533  1.00 62.35      A    O1-
ATOM     51  N   LEU A  10       2.290  11.856  16.635  1.00 42.88      A    N  
ATOM     52  CA  LEU A  10       1.478  12.323  17.761  1.00 46.36      A    C  
ATOM     53  C   LEU A  10       1.209  11.223  18.759  1.00 49.75      A    C  
ATOM     54  O   LEU A  10       0.858  10.117  18.376  1.00 49.99      A    O  
ATOM     55  CB  LEU A  10       0.120  12.852  17.293  1.00 50.93      A    C  
ATOM     56  CG  LEU A  10      -0.072  14.362  17.260  1.00 58.65      A    C  
ATOM     57  CD1 LEU A  10      -1.168  14.735  16.276  1.00 65.27      A    C  
ATOM     58  CD2 LEU A  10      -0.393  14.883  18.652  1.00 59.13      A    C  
ATOM     59  N   GLN A  11       1.351  11.527  20.037  1.00 46.37      A    N  
ATOM     60  CA  GLN A  11       0.968  10.579  21.044  1.00 47.15      A    C  
ATOM     61  C   GLN A  11      -0.198  11.186  21.793  1.00 46.03      A    C  
ATOM     62  O   GLN A  11      -0.218  12.386  22.042  1.00 50.89      A    O  
ATOM     63  CB  GLN A  11       2.141  10.236  21.968  1.00 49.04      A    C  
ATOM     64  CG  GLN A  11       1.857   9.031  22.873  1.00 58.99      A    C  
ATOM     65  CD  GLN A  11       1.689   7.695  22.125  1.00 63.16      A    C  
ATOM     66  NE2 GLN A  11       0.438   7.318  21.849  1.00 62.44      A    N  
ATOM     67  OE1 GLN A  11       2.665   7.000  21.832  1.00 58.63      A    O  
ATOM     68  N   LEU A  12      -1.173  10.360  22.148  1.00 41.38      A    N  
ATOM     69  CA  LEU A  12      -2.368  10.808  22.849  1.00 42.92      A    C  
ATOM     70  C   LEU A  12      -2.500  10.162  24.209  1.00 39.93      A    C  
ATOM     71  O   LEU A  12      -2.514   8.949  24.331  1.00 52.59      A    O  
ATOM     72  CB  LEU A  12      -3.596  10.486  21.984  1.00 47.18      A    C  
ATOM     73  CG  LEU A  12      -4.989  10.573  22.601  1.00 54.71      A    C  
ATOM     74  CD1 LEU A  12      -5.288  11.970  23.145  1.00 57.68      A    C  
ATOM     75  CD2 LEU A  12      -6.019  10.145  21.564  1.00 59.96      A    C  
ATOM     76  N   GLU A  13      -2.564  10.988  25.234  1.00 38.24      A    N  
ATOM     77  CA  GLU A  13      -2.860  10.561  26.563  1.00 37.97      A    C  
ATOM     78  C   GLU A  13      -4.199  11.182  26.915  1.00 46.06      A    C  
ATOM     79  O   GLU A  13      -4.286  12.364  27.271  1.00 44.23      A    O  
ATOM     80  CB  GLU A  13      -1.794  10.997  27.564  1.00 35.42      A    C  
ATOM     81  CG  GLU A  13      -2.127  10.590  28.999  1.00 36.32      A    C  
ATOM     82  CD  GLU A  13      -1.302  11.318  30.054  1.00 38.81      A    C  
ATOM     83  OE1 GLU A  13      -0.319  11.999  29.697  1.00 36.69      A    O  
ATOM     84  OE2 GLU A  13      -1.649  11.220  31.248  1.00 36.92      A    O1-
ATOM     85  N   MET A  14      -5.251  10.379  26.795  1.00 44.80      A    N  
ATOM     86  CA  MET A  14      -6.586  10.828  27.127  1.00 45.45      A    C  
ATOM     87  C   MET A  14      -6.639  11.081  28.604  1.00 40.90      A    C  
ATOM     88  O   MET A  14      -5.950  10.427  29.361  1.00 43.81      A    O  
ATOM     89  CB  MET A  14      -7.605   9.768  26.738  1.00 53.71      A    C  
ATOM     90  CG  MET A  14      -7.721   9.579  25.240  1.00 61.04      A    C  
ATOM     91  SD  MET A  14      -8.359  11.060  24.426  1.00 68.25      A    S  
ATOM     92  CE  MET A  14     -10.090  10.957  24.917  1.00 71.66      A    C  
ATOM     93  N   THR A  15      -7.492  12.001  29.019  1.00 41.14      A    N  
ATOM     94  CA  THR A  15      -7.570  12.391  30.407  1.00 38.98      A    C  
ATOM     95  C   THR A  15      -8.419  11.401  31.186  1.00 46.90      A    C  
ATOM     96  O   THR A  15      -9.290  10.749  30.615  1.00 42.41      A    O  
ATOM     97  CB  THR A  15      -8.195  13.778  30.581  1.00 38.20      A    C  
ATOM     98  CG2 THR A  15      -9.618  13.838  30.014  1.00 42.63      A    C  
ATOM     99  OG1 THR A  15      -8.268  14.099  31.977  1.00 41.48      A    O  
ATOM    100  N   GLN A  16      -8.169  11.329  32.493  1.00 45.34      A    N  
ATOM    101  CA  GLN A  16      -8.946  10.494  33.407  1.00 56.17      A    C  
ATOM    102  C   GLN A  16      -9.619  11.340  34.486  1.00 61.03      A    C  
ATOM    103  O   GLN A  16     -10.203  10.799  35.422  1.00 60.75      A    O  
ATOM    104  CB  GLN A  16      -8.058   9.431  34.051  1.00 50.75      A    C  
ATOM    105  CG  GLN A  16      -7.314   8.598  33.022  1.00 56.79      A    C  
ATOM    106  CD  GLN A  16      -6.456   7.522  33.648  1.00 62.30      A    C  
ATOM    107  NE2 GLN A  16      -5.339   7.212  32.999  1.00 61.62      A    N  
ATOM    108  OE1 GLN A  16      -6.793   6.965  34.699  1.00 58.48      A    O  
ATOM    109  N   LYS A  17      -9.529  12.663  34.351  1.00 66.88      A    N  
ATOM    110  CA  LYS A  17     -10.196  13.593  35.255  1.00 73.14      A    C  
ATOM    111  C   LYS A  17     -10.880  14.667  34.407  1.00 75.14      A    C  
ATOM    112  O   LYS A  17     -10.592  15.853  34.557  1.00 80.70      A    O  
ATOM    113  CB  LYS A  17      -9.189  14.225  36.230  1.00 75.62      A    C  
ATOM    114  CG  LYS A  17      -8.694  13.291  37.324  1.00 79.66      A    C  
ATOM    115  CD  LYS A  17      -7.764  14.004  38.298  1.00 83.39      A    C  
ATOM    116  CE  LYS A  17      -7.436  13.127  39.499  1.00 90.67      A    C  
ATOM    117  NZ  LYS A  17      -6.505  13.786  40.461  1.00 95.92      A    N1+
ATOM    118  N   PRO A  18     -11.790  14.253  33.508  1.00 67.40      A    N  
ATOM    119  CA  PRO A  18     -12.438  15.221  32.626  1.00 73.52      A    C  
ATOM    120  C   PRO A  18     -13.213  16.254  33.428  1.00 78.39      A    C  
ATOM    121  O   PRO A  18     -13.921  15.889  34.369  1.00 80.50      A    O  
ATOM    122  CB  PRO A  18     -13.386  14.360  31.785  1.00 72.94      A    C  
ATOM    123  CG  PRO A  18     -13.640  13.153  32.614  1.00 68.81      A    C  
ATOM    124  CD  PRO A  18     -12.362  12.905  33.355  1.00 67.46      A    C  
ATOM    125  N   HIS A  19     -13.071  17.530  33.081  1.00 81.20      A    N  
ATOM    126  CA  HIS A  19     -13.755  18.572  33.832  1.00 84.52      A    C  
ATOM    127  C   HIS A  19     -15.196  18.742  33.360  1.00 75.72      A    C  
ATOM    128  O   HIS A  19     -15.521  18.505  32.186  1.00 60.43      A    O  
ATOM    129  CB  HIS A  19     -13.009  19.908  33.780  1.00 88.76      A    C  
ATOM    130  CG  HIS A  19     -13.355  20.820  34.920  1.00105.92      A    C  
ATOM    131  CD2 HIS A  19     -12.727  21.054  36.097  1.00111.01      A    C  
ATOM    132  ND1 HIS A  19     -14.495  21.599  34.935  1.00112.13      A    N  
ATOM    133  CE1 HIS A  19     -14.545  22.284  36.063  1.00109.26      A    C  
ATOM    134  NE2 HIS A  19     -13.485  21.971  36.787  1.00110.94      A    N  
ATOM    135  N   LYS A  20     -16.050  19.122  34.309  1.00 78.14      A    N  
ATOM    136  CA  LYS A  20     -17.467  19.376  34.058  1.00 85.63      A    C  
ATOM    137  C   LYS A  20     -17.641  20.637  33.216  1.00 85.82      A    C  
ATOM    138  O   LYS A  20     -17.154  21.706  33.586  1.00 81.73      A    O  
ATOM    139  CB  LYS A  20     -18.231  19.500  35.387  1.00 91.31      A    C  
ATOM    140  CG  LYS A  20     -17.840  20.693  36.259  1.00 95.05      A    C  
ATOM    141  CD  LYS A  20     -17.985  20.391  37.745  1.00 94.40      A    C  
ATOM    142  CE  LYS A  20     -19.406  19.986  38.115  1.00 99.35      A    C  
ATOM    143  NZ  LYS A  20     -19.505  19.661  39.566  1.00104.66      A    N1+
ATOM    144  N   LYS A  21     -18.336  20.496  32.088  1.00 86.18      A    N  
ATOM    145  CA  LYS A  21     -18.577  21.609  31.160  1.00 87.12      A    C  
ATOM    146  C   LYS A  21     -19.648  22.549  31.758  1.00 92.47      A    C  
ATOM    147  O   LYS A  21     -20.427  22.122  32.610  1.00106.98      A    O  
ATOM    148  CB  LYS A  21     -18.966  21.053  29.780  1.00 78.30      A    C  
ATOM    149  CG  LYS A  21     -17.898  20.100  29.242  1.00 74.39      A    C  
ATOM    150  CD  LYS A  21     -18.208  19.401  27.923  1.00 63.47      A    C  
ATOM    151  CE  LYS A  21     -17.214  18.257  27.749  1.00 54.25      A    C  
ATOM    152  NZ  LYS A  21     -17.234  17.568  26.437  1.00 53.10      A    N1+
ATOM    153  N   PRO A  22     -19.685  23.830  31.331  1.00 89.67      A    N  
ATOM    154  CA  PRO A  22     -20.602  24.797  31.976  1.00 87.31      A    C  
ATOM    155  C   PRO A  22     -22.090  24.475  31.807  1.00 78.36      A    C  
ATOM    156  O   PRO A  22     -22.525  24.144  30.704  1.00 71.74      A    O  
ATOM    157  CB  PRO A  22     -20.267  26.135  31.292  1.00 89.70      A    C  
ATOM    158  CG  PRO A  22     -19.096  25.874  30.394  1.00 89.51      A    C  
ATOM    159  CD  PRO A  22     -19.032  24.400  30.142  1.00 85.96      A    C  
ATOM    160  N   PRO A  27     -22.999  30.933  30.714  1.00 90.81      A    N  
ATOM    161  CA  PRO A  27     -22.339  32.173  31.128  1.00 91.14      A    C  
ATOM    162  C   PRO A  27     -20.811  32.121  30.909  1.00 89.70      A    C  
ATOM    163  O   PRO A  27     -20.033  32.177  31.869  1.00 93.43      A    O  
ATOM    164  CB  PRO A  27     -22.702  32.264  32.615  1.00 91.59      A    C  
ATOM    165  CG  PRO A  27     -22.829  30.833  33.055  1.00 93.10      A    C  
ATOM    166  CD  PRO A  27     -23.212  30.012  31.847  1.00 90.54      A    C  
ATOM    167  N   LEU A  28     -20.401  32.019  29.646  1.00 80.40      A    N  
ATOM    168  CA  LEU A  28     -18.984  31.896  29.281  1.00 80.89      A    C  
ATOM    169  C   LEU A  28     -18.243  33.234  29.294  1.00 83.09      A    C  
ATOM    170  O   LEU A  28     -18.542  34.116  28.488  1.00 86.63      A    O  
ATOM    171  CB  LEU A  28     -18.850  31.288  27.880  1.00 78.39      A    C  
ATOM    172  CG  LEU A  28     -19.323  29.846  27.705  1.00 80.55      A    C  
ATOM    173  CD1 LEU A  28     -19.329  29.464  26.231  1.00 79.59      A    C  
ATOM    174  CD2 LEU A  28     -18.455  28.892  28.518  1.00 80.38      A    C  
ATOM    175  N   VAL A  29     -17.278  33.372  30.207  1.00 76.80      A    N  
ATOM    176  CA  VAL A  29     -16.401  34.545  30.271  1.00 63.94      A    C  
ATOM    177  C   VAL A  29     -15.147  34.178  29.491  1.00 57.97      A    C  
ATOM    178  O   VAL A  29     -14.531  33.143  29.774  1.00 50.81      A    O  
ATOM    179  CB  VAL A  29     -15.987  34.896  31.722  1.00 68.05      A    C  
ATOM    180  CG1 VAL A  29     -15.159  36.175  31.746  1.00 68.31      A    C  
ATOM    181  CG2 VAL A  29     -17.206  35.022  32.633  1.00 69.87      A    C  
ATOM    182  N   PHE A  30     -14.763  35.014  28.523  1.00 55.13      A    N  
ATOM    183  CA  PHE A  30     -13.578  34.738  27.700  1.00 51.85      A    C  
ATOM    184  C   PHE A  30     -12.329  34.399  28.517  1.00 51.12      A    C  
ATOM    185  O   PHE A  30     -12.024  35.058  29.517  1.00 53.05      A    O  
ATOM    186  CB  PHE A  30     -13.224  35.916  26.793  1.00 50.38      A    C  
ATOM    187  CG  PHE A  30     -11.846  35.804  26.189  1.00 46.43      A    C  
ATOM    188  CD1 PHE A  30     -11.583  34.862  25.213  1.00 45.01      A    C  
ATOM    189  CD2 PHE A  30     -10.806  36.615  26.626  1.00 46.88      A    C  
ATOM    190  CE1 PHE A  30     -10.317  34.730  24.674  1.00 48.70      A    C  
ATOM    191  CE2 PHE A  30      -9.536  36.500  26.078  1.00 48.75      A    C  
ATOM    192  CZ  PHE A  30      -9.290  35.553  25.105  1.00 49.22      A    C  
ATOM    193  N   GLY A  31     -11.628  33.358  28.075  1.00 46.80      A    N  
ATOM    194  CA  GLY A  31     -10.326  33.005  28.607  1.00 48.17      A    C  
ATOM    195  C   GLY A  31     -10.222  32.402  29.989  1.00 47.98      A    C  
ATOM    196  O   GLY A  31      -9.119  32.280  30.494  1.00 41.98      A    O  
ATOM    197  N   LYS A  32     -11.340  32.014  30.599  1.00 53.36      A    N  
ATOM    198  CA  LYS A  32     -11.311  31.443  31.954  1.00 55.38      A    C  
ATOM    199  C   LYS A  32     -11.662  29.949  32.045  1.00 53.61      A    C  
ATOM    200  O   LYS A  32     -11.387  29.330  33.068  1.00 58.26      A    O  
ATOM    201  CB  LYS A  32     -12.231  32.246  32.870  1.00 64.10      A    C  
ATOM    202  CG  LYS A  32     -11.960  33.736  32.795  1.00 72.30      A    C  
ATOM    203  CD  LYS A  32     -12.489  34.480  34.002  1.00 76.31      A    C  
ATOM    204  CE  LYS A  32     -12.088  35.940  33.931  1.00 81.83      A    C  
ATOM    205  NZ  LYS A  32     -12.491  36.690  35.150  1.00 87.65      A    N1+
ATOM    206  N   THR A  33     -12.228  29.373  30.981  1.00 48.90      A    N  
ATOM    207  CA  THR A  33     -12.653  27.970  30.961  1.00 47.47      A    C  
ATOM    208  C   THR A  33     -11.895  27.203  29.908  1.00 45.11      A    C  
ATOM    209  O   THR A  33     -11.899  27.573  28.725  1.00 45.52      A    O  
ATOM    210  CB  THR A  33     -14.148  27.861  30.626  1.00 52.02      A    C  
ATOM    211  CG2 THR A  33     -14.600  26.403  30.621  1.00 51.77      A    C  
ATOM    212  OG1 THR A  33     -14.898  28.587  31.607  1.00 55.27      A    O  
ATOM    213  N   PHE A  34     -11.257  26.118  30.323  1.00 35.81      A    N  
ATOM    214  CA  PHE A  34     -10.401  25.400  29.432  1.00 35.75      A    C  
ATOM    215  C   PHE A  34     -10.909  23.987  29.211  1.00 38.43      A    C  
ATOM    216  O   PHE A  34     -11.599  23.426  30.041  1.00 41.93      A    O  
ATOM    217  CB  PHE A  34      -8.968  25.451  29.983  1.00 38.92      A    C  
ATOM    218  CG  PHE A  34      -8.456  26.872  30.175  1.00 39.22      A    C  
ATOM    219  CD1 PHE A  34      -7.926  27.585  29.105  1.00 45.47      A    C  
ATOM    220  CD2 PHE A  34      -8.547  27.501  31.405  1.00 44.08      A    C  
ATOM    221  CE1 PHE A  34      -7.496  28.905  29.267  1.00 45.04      A    C  
ATOM    222  CE2 PHE A  34      -8.111  28.813  31.578  1.00 47.37      A    C  
ATOM    223  CZ  PHE A  34      -7.585  29.514  30.507  1.00 41.68      A    C  
ATOM    224  N   THR A  35     -10.577  23.441  28.057  1.00 39.36      A    N  
ATOM    225  CA  THR A  35     -10.994  22.114  27.677  1.00 38.43      A    C  
ATOM    226  C   THR A  35     -10.123  21.088  28.388  1.00 40.92      A    C  
ATOM    227  O   THR A  35      -9.244  21.445  29.205  1.00 37.47      A    O  
ATOM    228  CB  THR A  35     -10.960  21.938  26.153  1.00 36.87      A    C  
ATOM    229  CG2 THR A  35     -11.784  23.036  25.446  1.00 37.22      A    C  
ATOM    230  OG1 THR A  35      -9.619  21.953  25.682  1.00 32.61      A    O  
ATOM    231  N   ASP A  36     -10.372  19.819  28.087  1.00 39.47      A    N  
ATOM    232  CA  ASP A  36      -9.764  18.723  28.833  1.00 39.84      A    C  
ATOM    233  C   ASP A  36      -8.331  18.440  28.406  1.00 37.89      A    C  
ATOM    234  O   ASP A  36      -7.532  17.960  29.212  1.00 37.14      A    O  
ATOM    235  CB  ASP A  36     -10.607  17.431  28.703  1.00 42.47      A    C  
ATOM    236  CG  ASP A  36     -11.916  17.471  29.509  1.00 44.08      A    C  
ATOM    237  OD1 ASP A  36     -11.938  17.926  30.673  1.00 40.96      A    O  
ATOM    238  OD2 ASP A  36     -12.943  17.006  28.972  1.00 47.91      A    O1-
ATOM    239  N   HIS A  37      -7.999  18.716  27.149  1.00 35.65      A    N  
ATOM    240  CA  HIS A  37      -6.659  18.419  26.644  1.00 37.83      A    C  
ATOM    241  C   HIS A  37      -5.872  19.638  26.109  1.00 37.70      A    C  
ATOM    242  O   HIS A  37      -6.438  20.711  25.856  1.00 36.09      A    O  
ATOM    243  CB  HIS A  37      -6.745  17.333  25.579  1.00 42.68      A    C  
ATOM    244  CG  HIS A  37      -7.445  16.103  26.059  1.00 43.34      A    C  
ATOM    245  CD2 HIS A  37      -6.964  14.921  26.500  1.00 46.04      A    C  
ATOM    246  ND1 HIS A  37      -8.815  16.037  26.196  1.00 42.91      A    N  
ATOM    247  CE1 HIS A  37      -9.150  14.854  26.671  1.00 45.70      A    C  
ATOM    248  NE2 HIS A  37      -8.046  14.160  26.866  1.00 46.66      A    N  
ATOM    249  N   MET A  38      -4.565  19.425  25.963  1.00 29.66      A    N  
ATOM    250  CA  MET A  38      -3.629  20.420  25.455  1.00 31.91      A    C  
ATOM    251  C   MET A  38      -2.609  19.731  24.599  1.00 31.83      A    C  
ATOM    252  O   MET A  38      -2.372  18.537  24.758  1.00 36.17      A    O  
ATOM    253  CB  MET A  38      -2.932  21.140  26.609  1.00 34.57      A    C  
ATOM    254  CG  MET A  38      -1.958  20.272  27.409  1.00 36.91      A    C  
ATOM    255  SD  MET A  38      -1.496  21.085  28.935  1.00 38.40      A    S  
ATOM    256  CE  MET A  38      -0.500  22.450  28.309  1.00 42.62      A    C  
ATOM    257  N   LEU A  39      -2.065  20.462  23.640  1.00 27.96      A    N  
ATOM    258  CA  LEU A  39      -0.964  19.981  22.863  1.00 31.12      A    C  
ATOM    259  C   LEU A  39       0.336  20.477  23.531  1.00 33.56      A    C  
ATOM    260  O   LEU A  39       0.369  21.561  24.151  1.00 30.44      A    O  
ATOM    261  CB  LEU A  39      -1.055  20.489  21.447  1.00 30.87      A    C  
ATOM    262  CG  LEU A  39       0.109  20.102  20.559  1.00 32.39      A    C  
ATOM    263  CD1 LEU A  39       0.066  18.625  20.218  1.00 38.68      A    C  
ATOM    264  CD2 LEU A  39       0.066  20.932  19.288  1.00 33.11      A    C  
ATOM    265  N   MET A  40       1.393  19.691  23.380  1.00 33.67      A    N  
ATOM    266  CA  MET A  40       2.683  19.973  24.007  1.00 36.21      A    C  
ATOM    267  C   MET A  40       3.777  19.337  23.192  1.00 33.62      A    C  
ATOM    268  O   MET A  40       3.716  18.141  22.908  1.00 38.04      A    O  
ATOM    269  CB  MET A  40       2.703  19.379  25.408  1.00 41.53      A    C  
ATOM    270  CG  MET A  40       3.984  19.597  26.185  1.00 53.30      A    C  
ATOM    271  SD  MET A  40       3.959  21.155  27.074  1.00 76.95      A    S  
ATOM    272  CE  MET A  40       2.600  20.876  28.200  1.00 63.75      A    C  
ATOM    273  N   VAL A  41       4.756  20.138  22.781  1.00 29.76      A    N  
ATOM    274  CA  VAL A  41       5.936  19.679  22.069  1.00 31.64      A    C  
ATOM    275  C   VAL A  41       7.140  20.429  22.646  1.00 35.70      A    C  
ATOM    276  O   VAL A  41       7.099  21.656  22.772  1.00 35.36      A    O  
ATOM    277  CB  VAL A  41       5.887  20.023  20.576  1.00 31.52      A    C  
ATOM    278  CG1 VAL A  41       6.805  19.078  19.825  1.00 33.23      A    C  
ATOM    279  CG2 VAL A  41       4.458  19.953  20.041  1.00 35.04      A    C  
ATOM    280  N   GLU A  42       8.209  19.717  22.974  1.00 39.48      A    N  
ATOM    281  CA  GLU A  42       9.418  20.361  23.509  1.00 39.49      A    C  
ATOM    282  C   GLU A  42      10.499  20.365  22.465  1.00 36.68      A    C  
ATOM    283  O   GLU A  42      10.509  19.522  21.580  1.00 35.91      A    O  
ATOM    284  CB  GLU A  42       9.921  19.652  24.754  1.00 40.53      A    C  
ATOM    285  CG  GLU A  42       8.827  19.398  25.760  1.00 50.74      A    C  
ATOM    286  CD  GLU A  42       9.354  19.103  27.150  1.00 57.41      A    C  
ATOM    287  OE1 GLU A  42      10.489  18.600  27.275  1.00 68.88      A    O  
ATOM    288  OE2 GLU A  42       8.618  19.374  28.123  1.00 60.11      A    O1-
ATOM    289  N   TRP A  43      11.387  21.347  22.562  1.00 33.99      A    N  
ATOM    290  CA  TRP A  43      12.538  21.448  21.698  1.00 32.98      A    C  
ATOM    291  C   TRP A  43      13.803  21.603  22.551  1.00 37.01      A    C  
ATOM    292  O   TRP A  43      13.798  22.248  23.610  1.00 30.68      A    O  
ATOM    293  CB  TRP A  43      12.368  22.637  20.785  1.00 35.06      A    C  
ATOM    294  CG  TRP A  43      13.447  22.855  19.829  1.00 33.06      A    C  
ATOM    295  CD1 TRP A  43      13.581  22.288  18.591  1.00 36.76      A    C  
ATOM    296  CD2 TRP A  43      14.544  23.758  19.979  1.00 37.97      A    C  
ATOM    297  CE2 TRP A  43      15.326  23.665  18.803  1.00 37.33      A    C  
ATOM    298  CE3 TRP A  43      14.954  24.622  21.000  1.00 39.88      A    C  
ATOM    299  NE1 TRP A  43      14.707  22.770  17.968  1.00 36.78      A    N  
ATOM    300  CZ2 TRP A  43      16.479  24.421  18.611  1.00 39.80      A    C  
ATOM    301  CZ3 TRP A  43      16.110  25.371  20.809  1.00 42.37      A    C  
ATOM    302  CH2 TRP A  43      16.852  25.273  19.623  1.00 42.15      A    C  
ATOM    303  N   ASN A  44      14.868  20.954  22.114  1.00 42.04      A    N  
ATOM    304  CA  ASN A  44      16.154  21.099  22.765  1.00 50.33      A    C  
ATOM    305  C   ASN A  44      17.248  20.939  21.719  1.00 57.63      A    C  
ATOM    306  O   ASN A  44      16.982  21.108  20.517  1.00 51.29      A    O  
ATOM    307  CB  ASN A  44      16.280  20.115  23.926  1.00 51.59      A    C  
ATOM    308  CG  ASN A  44      16.137  18.688  23.485  1.00 51.34      A    C  
ATOM    309  ND2 ASN A  44      15.698  17.854  24.390  1.00 53.00      A    N  
ATOM    310  OD1 ASN A  44      16.405  18.342  22.335  1.00 53.55      A    O  
ATOM    311  N   ASP A  45      18.468  20.654  22.170  1.00 66.24      A    N  
ATOM    312  CA  ASP A  45      19.612  20.431  21.276  1.00 75.75      A    C  
ATOM    313  C   ASP A  45      19.413  19.258  20.299  1.00 71.49      A    C  
ATOM    314  O   ASP A  45      19.962  19.265  19.208  1.00 74.73      A    O  
ATOM    315  CB  ASP A  45      20.909  20.246  22.090  1.00 76.90      A    C  
ATOM    316  CG  ASP A  45      20.806  19.141  23.143  1.00 87.71      A    C  
ATOM    317  OD1 ASP A  45      19.710  18.569  23.354  1.00 95.23      A    O  
ATOM    318  OD2 ASP A  45      21.835  18.852  23.781  1.00 95.22      A    O1-
ATOM    319  N   LYS A  46      18.619  18.265  20.691  1.00 69.89      A    N  
ATOM    320  CA  LYS A  46      18.309  17.126  19.822  1.00 73.76      A    C  
ATOM    321  C   LYS A  46      17.161  17.424  18.853  1.00 69.35      A    C  
ATOM    322  O   LYS A  46      16.690  16.508  18.173  1.00 76.31      A    O  
ATOM    323  CB  LYS A  46      17.925  15.906  20.670  1.00 76.84      A    C  
ATOM    324  CG  LYS A  46      18.961  15.519  21.718  1.00 81.64      A    C  
ATOM    325  CD  LYS A  46      18.300  14.894  22.940  1.00 87.17      A    C  
ATOM    326  CE  LYS A  46      19.208  14.956  24.157  1.00 94.07      A    C  
ATOM    327  NZ  LYS A  46      18.469  14.611  25.403  1.00 98.84      A    N1+
ATOM    328  N   GLY A  47      16.702  18.681  18.793  1.00 54.60      A    N  
ATOM    329  CA  GLY A  47      15.572  19.067  17.945  1.00 43.46      A    C  
ATOM    330  C   GLY A  47      14.245  18.902  18.666  1.00 39.54      A    C  
ATOM    331  O   GLY A  47      14.195  18.882  19.892  1.00 39.84      A    O  
ATOM    332  N   TRP A  48      13.161  18.783  17.905  1.00 38.07      A    N  
ATOM    333  CA  TRP A  48      11.838  18.646  18.494  1.00 41.13      A    C  
ATOM    334  C   TRP A  48      11.570  17.243  19.047  1.00 39.74      A    C  
ATOM    335  O   TRP A  48      11.938  16.257  18.447  1.00 35.40      A    O  
ATOM    336  CB  TRP A  48      10.747  18.962  17.458  1.00 38.85      A    C  
ATOM    337  CG  TRP A  48      10.678  20.380  17.070  1.00 34.47      A    C  
ATOM    338  CD1 TRP A  48      11.176  20.951  15.923  1.00 33.16      A    C  
ATOM    339  CD2 TRP A  48      10.055  21.431  17.809  1.00 33.99      A    C  
ATOM    340  CE2 TRP A  48      10.232  22.623  17.067  1.00 31.36      A    C  
ATOM    341  CE3 TRP A  48       9.379  21.487  19.042  1.00 32.68      A    C  
ATOM    342  NE1 TRP A  48      10.906  22.297  15.915  1.00 33.15      A    N  
ATOM    343  CZ2 TRP A  48       9.746  23.858  17.505  1.00 31.79      A    C  
ATOM    344  CZ3 TRP A  48       8.917  22.721  19.495  1.00 36.50      A    C  
ATOM    345  CH2 TRP A  48       9.100  23.898  18.718  1.00 31.34      A    C  
ATOM    346  N   GLY A  49      10.903  17.169  20.184  1.00 37.81      A    N  
ATOM    347  CA  GLY A  49      10.437  15.899  20.699  1.00 41.33      A    C  
ATOM    348  C   GLY A  49       9.195  15.444  19.938  1.00 42.01      A    C  
ATOM    349  O   GLY A  49       8.752  16.055  18.942  1.00 43.78      A    O  
ATOM    350  N   GLN A  50       8.623  14.352  20.407  1.00 43.67      A    N  
ATOM    351  CA  GLN A  50       7.383  13.862  19.833  1.00 44.01      A    C  
ATOM    352  C   GLN A  50       6.260  14.794  20.253  1.00 36.81      A    C  
ATOM    353  O   GLN A  50       6.177  15.167  21.431  1.00 37.58      A    O  
ATOM    354  CB  GLN A  50       7.086  12.432  20.320  1.00 53.21      A    C  
ATOM    355  CG  GLN A  50       7.036  12.283  21.843  1.00 62.83      A    C  
ATOM    356  CD  GLN A  50       6.550  10.924  22.308  1.00 63.82      A    C  
ATOM    357  NE2 GLN A  50       6.585   9.937  21.411  1.00 52.72      A    N  
ATOM    358  OE1 GLN A  50       6.142  10.769  23.465  1.00 64.26      A    O  
ATOM    359  N   PRO A  51       5.395  15.189  19.313  1.00 37.81      A    N  
ATOM    360  CA  PRO A  51       4.255  15.970  19.792  1.00 37.64      A    C  
ATOM    361  C   PRO A  51       3.319  15.116  20.630  1.00 38.93      A    C  
ATOM    362  O   PRO A  51       3.164  13.900  20.381  1.00 39.92      A    O  
ATOM    363  CB  PRO A  51       3.564  16.440  18.517  1.00 37.28      A    C  
ATOM    364  CG  PRO A  51       4.029  15.497  17.463  1.00 42.39      A    C  
ATOM    365  CD  PRO A  51       5.389  15.016  17.857  1.00 40.92      A    C  
ATOM    366  N   ARG A  52       2.717  15.726  21.635  1.00 33.81      A    N  
ATOM    367  CA  ARG A  52       1.740  15.016  22.401  1.00 41.14      A    C  
ATOM    368  C   ARG A  52       0.506  15.801  22.794  1.00 44.34      A    C  
ATOM    369  O   ARG A  52       0.564  17.005  23.046  1.00 45.30      A    O  
ATOM    370  CB  ARG A  52       2.371  14.329  23.608  1.00 46.57      A    C  
ATOM    371  CG  ARG A  52       3.295  15.141  24.483  1.00 53.36      A    C  
ATOM    372  CD  ARG A  52       3.987  14.228  25.494  1.00 51.44      A    C  
ATOM    373  NE  ARG A  52       3.093  13.148  25.944  1.00 60.29      A    N  
ATOM    374  CZ  ARG A  52       3.266  11.830  25.738  1.00 64.58      A    C  
ATOM    375  NH1 ARG A  52       4.342  11.336  25.112  1.00 63.31      A    N1+
ATOM    376  NH2 ARG A  52       2.347  10.981  26.191  1.00 59.64      A    N  
ATOM    377  N   ILE A  53      -0.626  15.100  22.764  1.00 40.14      A    N  
ATOM    378  CA  ILE A  53      -1.878  15.606  23.295  1.00 38.11      A    C  
ATOM    379  C   ILE A  53      -1.979  14.985  24.654  1.00 37.48      A    C  
ATOM    380  O   ILE A  53      -1.774  13.784  24.819  1.00 46.31      A    O  
ATOM    381  CB  ILE A  53      -3.090  15.231  22.424  1.00 37.92      A    C  
ATOM    382  CG1 ILE A  53      -3.005  15.982  21.101  1.00 40.55      A    C  
ATOM    383  CG2 ILE A  53      -4.380  15.555  23.172  1.00 38.22      A    C  
ATOM    384  CD1 ILE A  53      -3.950  15.507  20.015  1.00 39.97      A    C  
ATOM    385  N   GLN A  54      -2.303  15.780  25.647  1.00 38.01      A    N  
ATOM    386  CA  GLN A  54      -2.273  15.259  26.975  1.00 38.16      A    C  
ATOM    387  C   GLN A  54      -3.306  15.956  27.776  1.00 36.45      A    C  
ATOM    388  O   GLN A  54      -3.900  16.918  27.309  1.00 33.81      A    O  
ATOM    389  CB  GLN A  54      -0.864  15.428  27.561  1.00 43.09      A    C  
ATOM    390  CG  GLN A  54      -0.308  16.849  27.526  1.00 49.84      A    C  
ATOM    391  CD  GLN A  54       1.029  16.985  28.262  1.00 52.57      A    C  
ATOM    392  NE2 GLN A  54       1.143  18.040  29.067  1.00 52.76      A    N  
ATOM    393  OE1 GLN A  54       1.952  16.164  28.100  1.00 46.21      A    O  
ATOM    394  N   PRO A  55      -3.576  15.451  28.980  1.00 37.41      A    N  
ATOM    395  CA  PRO A  55      -4.549  16.136  29.795  1.00 35.33      A    C  
ATOM    396  C   PRO A  55      -4.113  17.570  30.101  1.00 39.23      A    C  
ATOM    397  O   PRO A  55      -2.906  17.851  30.200  1.00 38.84      A    O  
ATOM    398  CB  PRO A  55      -4.569  15.294  31.072  1.00 34.98      A    C  
ATOM    399  CG  PRO A  55      -4.192  13.930  30.615  1.00 36.61      A    C  
ATOM    400  CD  PRO A  55      -3.123  14.201  29.607  1.00 37.57      A    C  
ATOM    401  N   PHE A  56      -5.088  18.462  30.272  1.00 40.03      A    N  
ATOM    402  CA  PHE A  56      -4.803  19.867  30.620  1.00 41.70      A    C  
ATOM    403  C   PHE A  56      -4.191  19.928  32.018  1.00 40.59      A    C  
ATOM    404  O   PHE A  56      -4.813  19.508  32.988  1.00 40.46      A    O  
ATOM    405  CB  PHE A  56      -6.084  20.694  30.591  1.00 39.63      A    C  
ATOM    406  CG  PHE A  56      -5.876  22.159  30.819  1.00 41.50      A    C  
ATOM    407  CD1 PHE A  56      -5.889  22.681  32.099  1.00 40.68      A    C  
ATOM    408  CD2 PHE A  56      -5.704  23.029  29.735  1.00 39.84      A    C  
ATOM    409  CE1 PHE A  56      -5.714  24.038  32.303  1.00 43.13      A    C  
ATOM    410  CE2 PHE A  56      -5.523  24.382  29.937  1.00 39.65      A    C  
ATOM    411  CZ  PHE A  56      -5.535  24.889  31.225  1.00 36.39      A    C  
ATOM    412  N   GLN A  57      -3.006  20.509  32.126  1.00 38.61      A    N  
ATOM    413  CA  GLN A  57      -2.271  20.498  33.394  1.00 35.99      A    C  
ATOM    414  C   GLN A  57      -1.263  21.661  33.485  1.00 40.92      A    C  
ATOM    415  O   GLN A  57      -0.843  22.209  32.465  1.00 33.86      A    O  
ATOM    416  CB  GLN A  57      -1.502  19.178  33.471  1.00 34.65      A    C  
ATOM    417  CG  GLN A  57      -0.526  18.971  32.327  1.00 36.13      A    C  
ATOM    418  CD  GLN A  57      -0.000  17.536  32.247  1.00 49.82      A    C  
ATOM    419  NE2 GLN A  57      -0.839  16.612  31.772  1.00 45.78      A    N  
ATOM    420  OE1 GLN A  57       1.150  17.266  32.604  1.00 49.94      A    O  
ATOM    421  N   ASN A  58      -0.829  21.971  34.702  1.00 44.33      A    N  
ATOM    422  CA  ASN A  58       0.159  23.030  34.923  1.00 42.05      A    C  
ATOM    423  C   ASN A  58       1.479  22.758  34.217  1.00 38.12      A    C  
ATOM    424  O   ASN A  58       1.801  21.617  33.894  1.00 37.73      A    O  
ATOM    425  CB  ASN A  58       0.427  23.191  36.404  1.00 39.92      A    C  
ATOM    426  CG  ASN A  58      -0.755  23.756  37.160  1.00 46.93      A    C  
ATOM    427  ND2 ASN A  58      -0.818  23.455  38.453  1.00 50.32      A    N  
ATOM    428  OD1 ASN A  58      -1.597  24.462  36.605  1.00 45.96      A    O  
ATOM    429  N   LEU A  59       2.230  23.829  33.961  1.00 39.49      A    N  
ATOM    430  CA  LEU A  59       3.568  23.721  33.387  1.00 35.99      A    C  
ATOM    431  C   LEU A  59       4.570  23.691  34.544  1.00 31.06      A    C  
ATOM    432  O   LEU A  59       4.352  24.304  35.585  1.00 32.22      A    O  
ATOM    433  CB  LEU A  59       3.869  24.927  32.490  1.00 39.62      A    C  
ATOM    434  CG  LEU A  59       2.841  25.336  31.425  1.00 41.56      A    C  
ATOM    435  CD1 LEU A  59       3.256  26.628  30.739  1.00 42.83      A    C  
ATOM    436  CD2 LEU A  59       2.686  24.235  30.403  1.00 42.26      A    C  
ATOM    437  N   THR A  60       5.673  22.997  34.350  1.00 34.49      A    N  
ATOM    438  CA  THR A  60       6.750  22.997  35.333  1.00 40.06      A    C  
ATOM    439  C   THR A  60       7.924  23.735  34.710  1.00 36.99      A    C  
ATOM    440  O   THR A  60       8.481  23.297  33.701  1.00 37.21      A    O  
ATOM    441  CB  THR A  60       7.182  21.569  35.750  1.00 40.38      A    C  
ATOM    442  CG2 THR A  60       8.353  21.614  36.733  1.00 42.68      A    C  
ATOM    443  OG1 THR A  60       6.095  20.926  36.415  1.00 44.01      A    O  
ATOM    444  N   LEU A  61       8.318  24.841  35.320  1.00 34.68      A    N  
ATOM    445  CA  LEU A  61       9.419  25.632  34.761  1.00 36.04      A    C  
ATOM    446  C   LEU A  61      10.529  25.920  35.765  1.00 29.54      A    C  
ATOM    447  O   LEU A  61      10.273  26.244  36.934  1.00 31.87      A    O  
ATOM    448  CB  LEU A  61       8.886  26.961  34.202  1.00 36.22      A    C  
ATOM    449  CG  LEU A  61       7.834  26.887  33.080  1.00 35.56      A    C  
ATOM    450  CD1 LEU A  61       7.412  28.296  32.701  1.00 38.19      A    C  
ATOM    451  CD2 LEU A  61       8.358  26.185  31.845  1.00 36.99      A    C  
ATOM    452  N   HIS A  62      11.758  25.797  35.282  1.00 32.39      A    N  
ATOM    453  CA  HIS A  62      12.948  26.194  36.024  1.00 36.23      A    C  
ATOM    454  C   HIS A  62      12.810  27.696  36.397  1.00 36.01      A    C  
ATOM    455  O   HIS A  62      12.336  28.484  35.594  1.00 32.94      A    O  
ATOM    456  CB  HIS A  62      14.182  25.963  35.145  1.00 39.90      A    C  
ATOM    457  CG  HIS A  62      15.478  26.078  35.878  1.00 50.79      A    C  
ATOM    458  CD2 HIS A  62      16.200  25.163  36.569  1.00 54.99      A    C  
ATOM    459  ND1 HIS A  62      16.182  27.255  35.956  1.00 51.63      A    N  
ATOM    460  CE1 HIS A  62      17.281  27.067  36.665  1.00 52.53      A    C  
ATOM    461  NE2 HIS A  62      17.320  25.803  37.043  1.00 51.13      A    N  
ATOM    462  N   PRO A  63      13.220  28.100  37.614  1.00 38.99      A    N  
ATOM    463  CA  PRO A  63      13.023  29.517  37.990  1.00 37.16      A    C  
ATOM    464  C   PRO A  63      13.809  30.529  37.145  1.00 28.17      A    C  
ATOM    465  O   PRO A  63      13.493  31.710  37.164  1.00 31.85      A    O  
ATOM    466  CB  PRO A  63      13.494  29.578  39.449  1.00 41.50      A    C  
ATOM    467  CG  PRO A  63      13.596  28.170  39.900  1.00 43.35      A    C  
ATOM    468  CD  PRO A  63      13.870  27.333  38.690  1.00 41.24      A    C  
ATOM    469  N   ALA A  64      14.810  30.059  36.423  1.00 28.22      A    N  
ATOM    470  CA  ALA A  64      15.618  30.887  35.517  1.00 29.12      A    C  
ATOM    471  C   ALA A  64      15.121  30.871  34.057  1.00 30.75      A    C  
ATOM    472  O   ALA A  64      15.771  31.427  33.192  1.00 30.14      A    O  
ATOM    473  CB  ALA A  64      17.071  30.435  35.568  1.00 26.96      A    C  
ATOM    474  N   SER A  65      13.985  30.214  33.795  1.00 32.39      A    N  
ATOM    475  CA  SER A  65      13.460  30.062  32.443  1.00 30.84      A    C  
ATOM    476  C   SER A  65      13.433  31.395  31.700  1.00 28.40      A    C  
ATOM    477  O   SER A  65      12.834  32.346  32.172  1.00 25.93      A    O  
ATOM    478  CB  SER A  65      12.025  29.504  32.508  1.00 32.51      A    C  
ATOM    479  OG  SER A  65      11.490  29.350  31.208  1.00 34.96      A    O  
ATOM    480  N   SER A  66      14.025  31.436  30.523  1.00 27.80      A    N  
ATOM    481  CA  SER A  66      14.129  32.677  29.778  1.00 32.36      A    C  
ATOM    482  C   SER A  66      12.781  33.243  29.341  1.00 32.97      A    C  
ATOM    483  O   SER A  66      12.682  34.430  28.989  1.00 30.97      A    O  
ATOM    484  CB  SER A  66      15.109  32.537  28.600  1.00 32.87      A    C  
ATOM    485  OG  SER A  66      14.836  31.419  27.783  1.00 38.27      A    O  
ATOM    486  N   SER A  67      11.750  32.401  29.398  1.00 32.15      A    N  
ATOM    487  CA  SER A  67      10.376  32.806  29.108  1.00 28.98      A    C  
ATOM    488  C   SER A  67       9.885  33.825  30.096  1.00 30.12      A    C  
ATOM    489  O   SER A  67       9.019  34.632  29.766  1.00 29.75      A    O  
ATOM    490  CB  SER A  67       9.444  31.595  29.216  1.00 32.70      A    C  
ATOM    491  OG  SER A  67       9.406  31.090  30.559  1.00 29.93      A    O  
ATOM    492  N   LEU A  68      10.420  33.766  31.323  1.00 25.81      A    N  
ATOM    493  CA  LEU A  68       9.959  34.603  32.446  1.00 25.90      A    C  
ATOM    494  C   LEU A  68      10.869  35.776  32.798  1.00 24.98      A    C  
ATOM    495  O   LEU A  68      10.474  36.684  33.535  1.00 25.62      A    O  
ATOM    496  CB  LEU A  68       9.883  33.740  33.702  1.00 28.58      A    C  
ATOM    497  CG  LEU A  68       8.876  32.592  33.646  1.00 29.84      A    C  
ATOM    498  CD1 LEU A  68       9.096  31.666  34.839  1.00 32.88      A    C  
ATOM    499  CD2 LEU A  68       7.478  33.159  33.629  1.00 30.38      A    C  
ATOM    500  N   HIS A  69      12.102  35.725  32.339  1.00 23.18      A    N  
ATOM    501  CA  HIS A  69      13.050  36.792  32.632  1.00 25.02      A    C  
ATOM    502  C   HIS A  69      13.206  37.760  31.467  1.00 25.32      A    C  
ATOM    503  O   HIS A  69      13.264  38.972  31.703  1.00 25.08      A    O  
ATOM    504  CB  HIS A  69      14.420  36.220  33.006  1.00 26.14      A    C  
ATOM    505  CG  HIS A  69      14.430  35.460  34.302  1.00 28.51      A    C  
ATOM    506  CD2 HIS A  69      13.933  34.244  34.621  1.00 31.09      A    C  
ATOM    507  ND1 HIS A  69      15.005  35.946  35.455  1.00 30.31      A    N  
ATOM    508  CE1 HIS A  69      14.853  35.071  36.428  1.00 33.46      A    C  
ATOM    509  NE2 HIS A  69      14.215  34.022  35.944  1.00 32.02      A    N  
ATOM    510  N   TYR A  70      13.312  37.227  30.242  1.00 22.88      A    N  
ATOM    511  CA  TYR A  70      13.525  38.045  29.027  1.00 22.91      A    C  
ATOM    512  C   TYR A  70      12.401  37.952  27.966  1.00 21.84      A    C  
ATOM    513  O   TYR A  70      12.629  38.208  26.786  1.00 24.98      A    O  
ATOM    514  CB  TYR A  70      14.899  37.739  28.427  1.00 24.19      A    C  
ATOM    515  CG  TYR A  70      15.991  37.700  29.486  1.00 27.29      A    C  
ATOM    516  CD1 TYR A  70      16.189  38.785  30.345  1.00 28.59      A    C  
ATOM    517  CD2 TYR A  70      16.802  36.571  29.653  1.00 27.03      A    C  
ATOM    518  CE1 TYR A  70      17.162  38.764  31.326  1.00 28.58      A    C  
ATOM    519  CE2 TYR A  70      17.781  36.543  30.637  1.00 29.87      A    C  
ATOM    520  CZ  TYR A  70      17.962  37.646  31.475  1.00 30.47      A    C  
ATOM    521  OH  TYR A  70      18.925  37.647  32.492  1.00 30.65      A    O  
ATOM    522  N   SER A  71      11.193  37.613  28.408  1.00 24.02      A    N  
ATOM    523  CA  SER A  71      10.003  37.576  27.568  1.00 24.48      A    C  
ATOM    524  C   SER A  71      10.221  36.841  26.243  1.00 26.40      A    C  
ATOM    525  O   SER A  71       9.789  37.318  25.179  1.00 25.20      A    O  
ATOM    526  CB  SER A  71       9.525  39.015  27.296  1.00 25.72      A    C  
ATOM    527  OG  SER A  71       8.184  39.042  26.853  1.00 24.16      A    O  
ATOM    528  N   LEU A  72      10.882  35.684  26.299  1.00 24.75      A    N  
ATOM    529  CA  LEU A  72      11.019  34.848  25.110  1.00 27.28      A    C  
ATOM    530  C   LEU A  72       9.707  34.097  25.037  1.00 28.36      A    C  
ATOM    531  O   LEU A  72       9.587  32.963  25.532  1.00 27.90      A    O  
ATOM    532  CB  LEU A  72      12.190  33.908  25.224  1.00 28.68      A    C  
ATOM    533  CG  LEU A  72      13.536  34.611  25.085  1.00 31.98      A    C  
ATOM    534  CD1 LEU A  72      14.652  33.618  25.299  1.00 37.57      A    C  
ATOM    535  CD2 LEU A  72      13.652  35.212  23.700  1.00 34.49      A    C  
ATOM    536  N   GLN A  73       8.698  34.795  24.522  1.00 24.09      A    N  
ATOM    537  CA  GLN A  73       7.350  34.257  24.483  1.00 24.49      A    C  
ATOM    538  C   GLN A  73       6.554  34.887  23.360  1.00 25.32      A    C  
ATOM    539  O   GLN A  73       6.668  36.088  23.109  1.00 24.82      A    O  
ATOM    540  CB  GLN A  73       6.640  34.487  25.805  1.00 23.99      A    C  
ATOM    541  CG  GLN A  73       6.376  35.962  26.118  1.00 25.07      A    C  
ATOM    542  CD  GLN A  73       5.784  36.157  27.474  1.00 24.06      A    C  
ATOM    543  NE2 GLN A  73       6.495  35.707  28.517  1.00 25.66      A    N  
ATOM    544  OE1 GLN A  73       4.713  36.703  27.605  1.00 25.38      A    O  
ATOM    545  N   LEU A  74       5.757  34.071  22.686  1.00 26.46      A    N  
ATOM    546  CA  LEU A  74       4.855  34.551  21.630  1.00 26.58      A    C  
ATOM    547  C   LEU A  74       3.610  33.686  21.652  1.00 28.24      A    C  
ATOM    548  O   LEU A  74       3.631  32.589  22.232  1.00 27.63      A    O  
ATOM    549  CB  LEU A  74       5.536  34.525  20.275  1.00 25.64      A    C  
ATOM    550  CG  LEU A  74       5.830  33.105  19.784  1.00 29.44      A    C  
ATOM    551  CD1 LEU A  74       4.685  32.590  18.909  1.00 27.71      A    C  
ATOM    552  CD2 LEU A  74       7.148  33.044  19.034  1.00 30.09      A    C  
ATOM    553  N   PHE A  75       2.532  34.183  21.044  1.00 23.60      A    N  
ATOM    554  CA  PHE A  75       1.261  33.486  21.046  1.00 24.61      A    C  
ATOM    555  C   PHE A  75       0.455  33.788  19.793  1.00 25.84      A    C  
ATOM    556  O   PHE A  75       0.792  34.678  18.991  1.00 24.91      A    O  
ATOM    557  CB  PHE A  75       0.433  33.828  22.306  1.00 26.86      A    C  
ATOM    558  CG  PHE A  75      -0.120  35.243  22.342  1.00 28.99      A    C  
ATOM    559  CD1 PHE A  75       0.683  36.317  22.745  1.00 26.32      A    C  
ATOM    560  CD2 PHE A  75      -1.442  35.493  21.991  1.00 26.38      A    C  
ATOM    561  CE1 PHE A  75       0.165  37.608  22.795  1.00 27.77      A    C  
ATOM    562  CE2 PHE A  75      -1.970  36.777  22.052  1.00 30.06      A    C  
ATOM    563  CZ  PHE A  75      -1.159  37.843  22.453  1.00 27.57      A    C  
ATOM    564  N   GLU A  76      -0.596  33.003  19.632  1.00 25.78      A    N  
ATOM    565  CA  GLU A  76      -1.545  33.184  18.558  1.00 26.29      A    C  
ATOM    566  C   GLU A  76      -2.921  33.050  19.101  1.00 26.21      A    C  
ATOM    567  O   GLU A  76      -3.126  32.727  20.275  1.00 26.72      A    O  
ATOM    568  CB  GLU A  76      -1.299  32.197  17.425  1.00 28.02      A    C  
ATOM    569  CG  GLU A  76      -0.315  32.689  16.412  1.00 25.35      A    C  
ATOM    570  CD  GLU A  76      -0.830  33.937  15.705  1.00 28.35      A    C  
ATOM    571  OE1 GLU A  76      -2.061  34.124  15.655  1.00 24.13      A    O  
ATOM    572  OE2 GLU A  76      -0.009  34.734  15.201  1.00 27.92      A    O1-
ATOM    573  N   GLY A  77      -3.880  33.373  18.251  1.00 25.68      A    N  
ATOM    574  CA  GLY A  77      -5.266  33.374  18.655  1.00 28.62      A    C  
ATOM    575  C   GLY A  77      -6.102  33.187  17.400  1.00 30.18      A    C  
ATOM    576  O   GLY A  77      -6.005  33.985  16.459  1.00 28.47      A    O  
ATOM    577  N   MET A  78      -6.896  32.126  17.387  1.00 30.33      A    N  
ATOM    578  CA  MET A  78      -7.807  31.849  16.283  1.00 31.99      A    C  
ATOM    579  C   MET A  78      -9.033  31.115  16.785  1.00 34.18      A    C  
ATOM    580  O   MET A  78      -9.061  30.649  17.926  1.00 35.62      A    O  
ATOM    581  CB  MET A  78      -7.119  31.097  15.155  1.00 32.15      A    C  
ATOM    582  CG  MET A  78      -6.524  29.747  15.496  1.00 34.35      A    C  
ATOM    583  SD  MET A  78      -5.477  29.186  14.133  1.00 40.48      A    S  
ATOM    584  CE  MET A  78      -4.712  27.754  14.863  1.00 45.02      A    C  
ATOM    585  N   LYS A  79     -10.067  31.066  15.944  1.00 33.82      A    N  
ATOM    586  CA  LYS A  79     -11.340  30.484  16.319  1.00 33.35      A    C  
ATOM    587  C   LYS A  79     -11.751  29.293  15.438  1.00 37.25      A    C  
ATOM    588  O   LYS A  79     -11.480  29.270  14.245  1.00 37.60      A    O  
ATOM    589  CB  LYS A  79     -12.430  31.547  16.315  1.00 37.36      A    C  
ATOM    590  CG  LYS A  79     -12.513  32.373  17.581  1.00 37.06      A    C  
ATOM    591  CD  LYS A  79     -13.662  33.367  17.540  1.00 39.53      A    C  
ATOM    592  CE  LYS A  79     -13.729  34.164  18.827  1.00 40.59      A    C  
ATOM    593  NZ  LYS A  79     -14.722  35.280  18.823  1.00 43.62      A    N1+
ATOM    594  N   ALA A  80     -12.358  28.288  16.077  1.00 38.61      A    N  
ATOM    595  CA  ALA A  80     -12.976  27.158  15.378  1.00 36.44      A    C  
ATOM    596  C   ALA A  80     -14.460  27.344  15.509  1.00 33.60      A    C  
ATOM    597  O   ALA A  80     -14.948  27.650  16.593  1.00 40.98      A    O  
ATOM    598  CB  ALA A  80     -12.579  25.827  15.979  1.00 34.77      A    C  
ATOM    599  N   PHE A  81     -15.174  27.158  14.403  1.00 33.76      A    N  
ATOM    600  CA  PHE A  81     -16.621  27.357  14.368  1.00 37.06      A    C  
ATOM    601  C   PHE A  81     -17.355  26.065  13.982  1.00 36.87      A    C  
ATOM    602  O   PHE A  81     -16.993  25.397  12.997  1.00 37.94      A    O  
ATOM    603  CB  PHE A  81     -16.971  28.413  13.316  1.00 38.23      A    C  
ATOM    604  CG  PHE A  81     -16.319  29.750  13.538  1.00 38.39      A    C  
ATOM    605  CD1 PHE A  81     -15.072  30.033  12.986  1.00 40.44      A    C  
ATOM    606  CD2 PHE A  81     -16.962  30.731  14.270  1.00 37.29      A    C  
ATOM    607  CE1 PHE A  81     -14.470  31.275  13.178  1.00 39.05      A    C  
ATOM    608  CE2 PHE A  81     -16.381  31.983  14.451  1.00 39.43      A    C  
ATOM    609  CZ  PHE A  81     -15.127  32.251  13.907  1.00 38.03      A    C  
ATOM    610  N   LYS A  82     -18.392  25.739  14.738  1.00 38.76      A    N  
ATOM    611  CA  LYS A  82     -19.244  24.590  14.430  1.00 43.22      A    C  
ATOM    612  C   LYS A  82     -20.420  25.089  13.569  1.00 41.24      A    C  
ATOM    613  O   LYS A  82     -21.235  25.894  14.023  1.00 34.58      A    O  
ATOM    614  CB  LYS A  82     -19.733  23.909  15.712  1.00 49.39      A    C  
ATOM    615  CG  LYS A  82     -20.541  22.639  15.443  1.00 60.71      A    C  
ATOM    616  CD  LYS A  82     -20.259  21.493  16.408  1.00 63.27      A    C  
ATOM    617  CE  LYS A  82     -21.014  21.603  17.714  1.00 68.38      A    C  
ATOM    618  NZ  LYS A  82     -20.723  20.421  18.572  1.00 73.07      A    N1+
ATOM    619  N   GLY A  83     -20.482  24.643  12.320  1.00 45.40      A    N  
ATOM    620  CA  GLY A  83     -21.551  25.080  11.414  1.00 57.43      A    C  
ATOM    621  C   GLY A  83     -22.922  24.484  11.710  1.00 64.57      A    C  
ATOM    622  O   GLY A  83     -23.083  23.704  12.655  1.00 64.58      A    O  
ATOM    623  N   LYS A  84     -23.918  24.866  10.906  1.00 77.90      A    N  
ATOM    624  CA  LYS A  84     -25.273  24.304  11.017  1.00 75.81      A    C  
ATOM    625  C   LYS A  84     -25.190  22.802  10.761  1.00 64.92      A    C  
ATOM    626  O   LYS A  84     -25.791  22.000  11.480  1.00 77.00      A    O  
ATOM    627  CB  LYS A  84     -26.234  24.995  10.041  1.00 85.16      A    C  
ATOM    628  CG  LYS A  84     -26.416  26.478  10.345  1.00 92.59      A    C  
ATOM    629  CD  LYS A  84     -27.434  27.154   9.443  1.00 97.82      A    C  
ATOM    630  CE  LYS A  84     -27.680  28.590   9.895  1.00 98.24      A    C  
ATOM    631  NZ  LYS A  84     -28.762  29.257   9.116  1.00 99.82      A    N1+
ATOM    632  N   ASP A  85     -24.385  22.426   9.770  1.00 56.77      A    N  
ATOM    633  CA  ASP A  85     -24.073  21.013   9.508  1.00 58.22      A    C  
ATOM    634  C   ASP A  85     -23.211  20.319  10.586  1.00 58.05      A    C  
ATOM    635  O   ASP A  85     -22.653  19.250  10.336  1.00 60.86      A    O  
ATOM    636  CB  ASP A  85     -23.374  20.883   8.152  1.00 57.30      A    C  
ATOM    637  CG  ASP A  85     -22.054  21.630   8.097  1.00 67.62      A    C  
ATOM    638  OD1 ASP A  85     -21.738  22.398   9.038  1.00 63.99      A    O  
ATOM    639  OD2 ASP A  85     -21.329  21.450   7.100  1.00 72.20      A    O1-
ATOM    640  N   GLN A  86     -23.069  20.927  11.762  1.00 64.02      A    N  
ATOM    641  CA  GLN A  86     -22.253  20.363  12.861  1.00 64.38      A    C  
ATOM    642  C   GLN A  86     -20.781  20.050  12.512  1.00 52.37      A    C  
ATOM    643  O   GLN A  86     -20.088  19.341  13.249  1.00 51.50      A    O  
ATOM    644  CB  GLN A  86     -22.947  19.128  13.468  1.00 70.59      A    C  
ATOM    645  CG  GLN A  86     -24.319  19.408  14.076  1.00 76.65      A    C  
ATOM    646  CD  GLN A  86     -24.257  20.215  15.368  1.00 83.00      A    C  
ATOM    647  NE2 GLN A  86     -23.961  21.508  15.257  1.00 80.91      A    N  
ATOM    648  OE1 GLN A  86     -24.473  19.677  16.455  1.00 88.82      A    O  
ATOM    649  N   GLN A  87     -20.310  20.583  11.392  1.00 48.61      A    N  
ATOM    650  CA  GLN A  87     -18.921  20.468  11.009  1.00 48.65      A    C  
ATOM    651  C   GLN A  87     -18.165  21.630  11.689  1.00 46.69      A    C  
ATOM    652  O   GLN A  87     -18.582  22.804  11.591  1.00 42.28      A    O  
ATOM    653  CB  GLN A  87     -18.796  20.553   9.485  1.00 54.52      A    C  
ATOM    654  CG  GLN A  87     -17.368  20.572   8.947  1.00 62.74      A    C  
ATOM    655  CD  GLN A  87     -16.605  19.287   9.231  1.00 72.12      A    C  
ATOM    656  NE2 GLN A  87     -15.447  19.410   9.887  1.00 65.76      A    N  
ATOM    657  OE1 GLN A  87     -17.041  18.200   8.849  1.00 79.51      A    O  
ATOM    658  N   VAL A  88     -17.087  21.286  12.398  1.00 44.42      A    N  
ATOM    659  CA  VAL A  88     -16.210  22.269  13.045  1.00 40.63      A    C  
ATOM    660  C   VAL A  88     -15.151  22.712  12.067  1.00 39.59      A    C  
ATOM    661  O   VAL A  88     -14.488  21.863  11.422  1.00 41.30      A    O  
ATOM    662  CB  VAL A  88     -15.516  21.696  14.281  1.00 41.05      A    C  
ATOM    663  CG1 VAL A  88     -14.518  22.715  14.854  1.00 38.65      A    C  
ATOM    664  CG2 VAL A  88     -16.557  21.332  15.320  1.00 40.66      A    C  
ATOM    665  N   ARG A  89     -14.993  24.031  11.950  1.00 37.41      A    N  
ATOM    666  CA  ARG A  89     -14.044  24.608  10.984  1.00 37.62      A    C  
ATOM    667  C   ARG A  89     -13.188  25.747  11.557  1.00 35.14      A    C  
ATOM    668  O   ARG A  89     -13.654  26.545  12.383  1.00 32.13      A    O  
ATOM    669  CB  ARG A  89     -14.804  25.158   9.775  1.00 42.69      A    C  
ATOM    670  CG  ARG A  89     -15.783  24.187   9.121  1.00 46.90      A    C  
ATOM    671  CD  ARG A  89     -16.402  24.817   7.880  1.00 52.71      A    C  
ATOM    672  NE  ARG A  89     -17.165  23.865   7.082  1.00 48.53      A    N  
ATOM    673  CZ  ARG A  89     -18.387  23.423   7.376  1.00 43.26      A    C  
ATOM    674  NH1 ARG A  89     -19.055  23.837   8.449  1.00 42.09      A    N1+
ATOM    675  NH2 ARG A  89     -18.952  22.561   6.561  1.00 49.07      A    N  
ATOM    676  N   LEU A  90     -11.947  25.818  11.095  1.00 34.80      A    N  
ATOM    677  CA  LEU A  90     -11.038  26.908  11.461  1.00 38.10      A    C  
ATOM    678  C   LEU A  90     -11.035  27.953  10.344  1.00 37.65      A    C  
ATOM    679  O   LEU A  90     -11.042  27.595   9.157  1.00 37.87      A    O  
ATOM    680  CB  LEU A  90      -9.615  26.394  11.640  1.00 36.43      A    C  
ATOM    681  CG  LEU A  90      -9.309  25.604  12.915  1.00 37.32      A    C  
ATOM    682  CD1 LEU A  90      -7.973  24.913  12.780  1.00 37.50      A    C  
ATOM    683  CD2 LEU A  90      -9.281  26.516  14.122  1.00 37.06      A    C  
ATOM    684  N   PHE A  91     -11.004  29.224  10.740  1.00 32.88      A    N  
ATOM    685  CA  PHE A  91     -10.908  30.352   9.823  1.00 30.90      A    C  
ATOM    686  C   PHE A  91      -9.477  30.689   9.513  1.00 34.89      A    C  
ATOM    687  O   PHE A  91      -8.702  31.016  10.415  1.00 37.32      A    O  
ATOM    688  CB  PHE A  91     -11.556  31.574  10.456  1.00 34.61      A    C  
ATOM    689  CG  PHE A  91     -11.638  32.760   9.549  1.00 33.38      A    C  
ATOM    690  CD1 PHE A  91     -12.561  32.794   8.523  1.00 31.06      A    C  
ATOM    691  CD2 PHE A  91     -10.798  33.859   9.737  1.00 30.28      A    C  
ATOM    692  CE1 PHE A  91     -12.666  33.886   7.693  1.00 34.29      A    C  
ATOM    693  CE2 PHE A  91     -10.908  34.960   8.922  1.00 30.16      A    C  
ATOM    694  CZ  PHE A  91     -11.838  34.976   7.891  1.00 34.08      A    C  
ATOM    695  N   ARG A  92      -9.143  30.590   8.232  1.00 30.47      A    N  
ATOM    696  CA  ARG A  92      -7.834  30.926   7.671  1.00 35.57      A    C  
ATOM    697  C   ARG A  92      -6.638  30.620   8.580  1.00 35.34      A    C  
ATOM    698  O   ARG A  92      -5.722  31.420   8.673  1.00 35.16      A    O  
ATOM    699  CB  ARG A  92      -7.807  32.405   7.219  1.00 32.04      A    C  
ATOM    700  CG  ARG A  92      -8.951  32.803   6.288  1.00 29.54      A    C  
ATOM    701  CD  ARG A  92      -8.763  34.201   5.738  1.00 29.26      A    C  
ATOM    702  NE  ARG A  92      -7.775  34.192   4.680  1.00 27.81      A    N  
ATOM    703  CZ  ARG A  92      -7.461  35.223   3.926  1.00 28.66      A    C  
ATOM    704  NH1 ARG A  92      -8.023  36.419   4.103  1.00 31.31      A    N1+
ATOM    705  NH2 ARG A  92      -6.573  35.052   2.969  1.00 31.42      A    N  
ATOM    706  N   PRO A  93      -6.595  29.410   9.161  1.00 38.66      A    N  
ATOM    707  CA  PRO A  93      -5.530  29.030  10.102  1.00 35.28      A    C  
ATOM    708  C   PRO A  93      -4.120  29.138   9.524  1.00 34.85      A    C  
ATOM    709  O   PRO A  93      -3.180  29.393  10.274  1.00 34.38      A    O  
ATOM    710  CB  PRO A  93      -5.856  27.576  10.421  1.00 36.85      A    C  
ATOM    711  CG  PRO A  93      -6.520  27.083   9.170  1.00 35.94      A    C  
ATOM    712  CD  PRO A  93      -7.367  28.236   8.720  1.00 34.65      A    C  
ATOM    713  N   TRP A  94      -3.970  28.979   8.209  1.00 33.84      A    N  
ATOM    714  CA  TRP A  94      -2.652  29.050   7.573  1.00 36.33      A    C  
ATOM    715  C   TRP A  94      -1.978  30.401   7.854  1.00 35.94      A    C  
ATOM    716  O   TRP A  94      -0.765  30.466   8.007  1.00 33.42      A    O  
ATOM    717  CB  TRP A  94      -2.737  28.837   6.056  1.00 39.59      A    C  
ATOM    718  CG  TRP A  94      -3.526  27.621   5.660  1.00 43.99      A    C  
ATOM    719  CD1 TRP A  94      -3.066  26.331   5.563  1.00 45.11      A    C  
ATOM    720  CD2 TRP A  94      -4.928  27.573   5.354  1.00 45.01      A    C  
ATOM    721  CE2 TRP A  94      -5.249  26.231   5.066  1.00 46.91      A    C  
ATOM    722  CE3 TRP A  94      -5.939  28.542   5.283  1.00 44.71      A    C  
ATOM    723  NE1 TRP A  94      -4.098  25.492   5.197  1.00 51.52      A    N  
ATOM    724  CZ2 TRP A  94      -6.537  25.835   4.714  1.00 46.16      A    C  
ATOM    725  CZ3 TRP A  94      -7.215  28.151   4.931  1.00 45.58      A    C  
ATOM    726  CH2 TRP A  94      -7.505  26.808   4.648  1.00 49.03      A    C  
ATOM    727  N   LEU A  95      -2.776  31.464   7.899  1.00 33.02      A    N  
ATOM    728  CA  LEU A  95      -2.270  32.802   8.194  1.00 32.45      A    C  
ATOM    729  C   LEU A  95      -1.734  32.875   9.637  1.00 28.43      A    C  
ATOM    730  O   LEU A  95      -0.648  33.357   9.855  1.00 31.24      A    O  
ATOM    731  CB  LEU A  95      -3.347  33.867   7.947  1.00 31.59      A    C  
ATOM    732  CG  LEU A  95      -3.757  34.018   6.466  1.00 40.27      A    C  
ATOM    733  CD1 LEU A  95      -4.662  35.235   6.299  1.00 40.47      A    C  
ATOM    734  CD2 LEU A  95      -2.545  34.131   5.550  1.00 39.17      A    C  
ATOM    735  N   ASN A  96      -2.498  32.390  10.602  1.00 28.17      A    N  
ATOM    736  CA  ASN A  96      -1.992  32.290  11.968  1.00 29.87      A    C  
ATOM    737  C   ASN A  96      -0.676  31.531  12.054  1.00 30.89      A    C  
ATOM    738  O   ASN A  96       0.237  31.954  12.758  1.00 29.49      A    O  
ATOM    739  CB  ASN A  96      -3.025  31.636  12.868  1.00 30.20      A    C  
ATOM    740  CG  ASN A  96      -4.298  32.441  12.937  1.00 33.67      A    C  
ATOM    741  ND2 ASN A  96      -4.323  33.447  13.820  1.00 33.94      A    N  
ATOM    742  OD1 ASN A  96      -5.240  32.197  12.169  1.00 34.79      A    O  
ATOM    743  N   MET A  97      -0.572  30.400  11.353  1.00 32.19      A    N  
ATOM    744  CA  MET A  97       0.659  29.614  11.346  1.00 32.21      A    C  
ATOM    745  C   MET A  97       1.821  30.437  10.771  1.00 34.49      A    C  
ATOM    746  O   MET A  97       2.933  30.400  11.305  1.00 31.14      A    O  
ATOM    747  CB  MET A  97       0.500  28.308  10.534  1.00 35.85      A    C  
ATOM    748  CG  MET A  97      -0.522  27.290  11.055  1.00 30.26      A    C  
ATOM    749  SD  MET A  97      -0.225  26.732  12.749  1.00 33.02      A    S  
ATOM    750  CE  MET A  97      -1.223  27.905  13.684  1.00 29.85      A    C  
ATOM    751  N   ASP A  98       1.574  31.156   9.678  1.00 34.88      A    N  
ATOM    752  CA  ASP A  98       2.593  32.016   9.074  1.00 33.63      A    C  
ATOM    753  C   ASP A  98       3.070  33.076  10.071  1.00 31.29      A    C  
ATOM    754  O   ASP A  98       4.267  33.358  10.167  1.00 31.77      A    O  
ATOM    755  CB  ASP A  98       2.059  32.764   7.842  1.00 37.82      A    C  
ATOM    756  CG  ASP A  98       1.768  31.845   6.640  1.00 45.54      A    C  
ATOM    757  OD1 ASP A  98       2.304  30.719   6.560  1.00 48.77      A    O  
ATOM    758  OD2 ASP A  98       0.991  32.271   5.754  1.00 49.38      A    O1-
ATOM    759  N   ARG A  99       2.111  33.701  10.742  1.00 27.56      A    N  
ATOM    760  CA  ARG A  99       2.393  34.797  11.673  1.00 31.33      A    C  
ATOM    761  C   ARG A  99       3.159  34.288  12.898  1.00 30.44      A    C  
ATOM    762  O   ARG A  99       4.121  34.907  13.340  1.00 30.08      A    O  
ATOM    763  CB  ARG A  99       1.085  35.503  12.068  1.00 29.33      A    C  
ATOM    764  CG  ARG A  99       1.285  36.789  12.853  1.00 29.84      A    C  
ATOM    765  CD  ARG A  99      -0.027  37.541  13.041  1.00 29.40      A    C  
ATOM    766  NE  ARG A  99      -0.986  36.839  13.899  1.00 26.39      A    N  
ATOM    767  CZ  ARG A  99      -2.262  37.175  14.016  1.00 28.38      A    C  
ATOM    768  NH1 ARG A  99      -2.753  38.206  13.324  1.00 32.83      A    N1+
ATOM    769  NH2 ARG A  99      -3.066  36.493  14.828  1.00 27.32      A    N  
ATOM    770  N   MET A 100       2.730  33.149  13.435  1.00 30.72      A    N  
ATOM    771  CA  MET A 100       3.446  32.485  14.538  1.00 31.14      A    C  
ATOM    772  C   MET A 100       4.892  32.203  14.176  1.00 30.38      A    C  
ATOM    773  O   MET A 100       5.797  32.404  14.990  1.00 27.19      A    O  
ATOM    774  CB  MET A 100       2.743  31.192  14.908  1.00 30.14      A    C  
ATOM    775  CG  MET A 100       3.242  30.533  16.183  1.00 34.33      A    C  
ATOM    776  SD  MET A 100       2.155  29.190  16.714  1.00 31.48      A    S  
ATOM    777  CE  MET A 100       3.122  28.509  18.063  1.00 32.18      A    C  
ATOM    778  N   LEU A 101       5.123  31.761  12.949  1.00 29.87      A    N  
ATOM    779  CA  LEU A 101       6.491  31.455  12.521  1.00 33.71      A    C  
ATOM    780  C   LEU A 101       7.363  32.705  12.448  1.00 31.96      A    C  
ATOM    781  O   LEU A 101       8.547  32.652  12.839  1.00 27.77      A    O  
ATOM    782  CB  LEU A 101       6.515  30.717  11.186  1.00 36.23      A    C  
ATOM    783  CG  LEU A 101       7.822  29.977  10.888  1.00 49.19      A    C  
ATOM    784  CD1 LEU A 101       8.152  28.957  11.981  1.00 46.69      A    C  
ATOM    785  CD2 LEU A 101       7.729  29.282   9.536  1.00 54.97      A    C  
ATOM    786  N   ARG A 102       6.793  33.803  11.934  1.00 28.32      A    N  
ATOM    787  CA  ARG A 102       7.485  35.087  11.897  1.00 30.54      A    C  
ATOM    788  C   ARG A 102       7.811  35.576  13.301  1.00 28.72      A    C  
ATOM    789  O   ARG A 102       8.880  36.129  13.542  1.00 30.33      A    O  
ATOM    790  CB  ARG A 102       6.669  36.168  11.163  1.00 32.03      A    C  
ATOM    791  CG  ARG A 102       6.593  35.928   9.651  1.00 37.25      A    C  
ATOM    792  CD  ARG A 102       6.082  37.147   8.887  1.00 38.75      A    C  
ATOM    793  NE  ARG A 102       4.856  37.742   9.447  1.00 42.76      A    N  
ATOM    794  CZ  ARG A 102       3.596  37.435   9.089  1.00 52.15      A    C  
ATOM    795  NH1 ARG A 102       3.327  36.507   8.156  1.00 46.97      A    N1+
ATOM    796  NH2 ARG A 102       2.576  38.075   9.670  1.00 43.57      A    N  
ATOM    797  N   SER A 103       6.870  35.381  14.219  1.00 28.85      A    N  
ATOM    798  CA  SER A 103       7.111  35.720  15.603  1.00 27.78      A    C  
ATOM    799  C   SER A 103       8.288  34.918  16.158  1.00 29.73      A    C  
ATOM    800  O   SER A 103       9.200  35.491  16.773  1.00 31.02      A    O  
ATOM    801  CB  SER A 103       5.836  35.493  16.425  1.00 27.68      A    C  
ATOM    802  OG  SER A 103       4.888  36.495  16.103  1.00 27.58      A    O  
ATOM    803  N   ALA A 104       8.266  33.594  15.946  1.00 28.47      A    N  
ATOM    804  CA  ALA A 104       9.333  32.699  16.436  1.00 28.17      A    C  
ATOM    805  C   ALA A 104      10.702  33.118  15.913  1.00 29.42      A    C  
ATOM    806  O   ALA A 104      11.670  33.155  16.679  1.00 30.71      A    O  
ATOM    807  CB  ALA A 104       9.048  31.246  16.065  1.00 27.40      A    C  
ATOM    808  N   MET A 105      10.794  33.442  14.626  1.00 28.51      A    N  
ATOM    809  CA  MET A 105      12.055  33.844  14.067  1.00 31.54      A    C  
ATOM    810  C   MET A 105      12.556  35.155  14.695  1.00 32.67      A    C  
ATOM    811  O   MET A 105      13.749  35.307  14.957  1.00 30.87      A    O  
ATOM    812  CB  MET A 105      11.967  33.975  12.548  1.00 38.67      A    C  
ATOM    813  CG  MET A 105      11.678  32.670  11.784  1.00 48.18      A    C  
ATOM    814  SD  MET A 105      12.848  31.293  12.007  1.00 58.40      A    S  
ATOM    815  CE  MET A 105      12.386  30.667  13.633  1.00 48.08      A    C  
ATOM    816  N   ARG A 106      11.647  36.085  14.964  1.00 31.31      A    N  
ATOM    817  CA  ARG A 106      12.046  37.370  15.518  1.00 29.83      A    C  
ATOM    818  C   ARG A 106      12.634  37.226  16.926  1.00 28.43      A    C  
ATOM    819  O   ARG A 106      13.508  38.000  17.321  1.00 30.26      A    O  
ATOM    820  CB  ARG A 106      10.876  38.347  15.524  1.00 28.46      A    C  
ATOM    821  CG  ARG A 106      11.195  39.746  16.074  1.00 28.23      A    C  
ATOM    822  CD  ARG A 106      12.216  40.448  15.194  1.00 26.90      A    C  
ATOM    823  NE  ARG A 106      12.654  41.728  15.738  1.00 24.49      A    N  
ATOM    824  CZ  ARG A 106      13.509  41.880  16.745  1.00 24.09      A    C  
ATOM    825  NH1 ARG A 106      14.015  40.841  17.393  1.00 25.78      A    N1+
ATOM    826  NH2 ARG A 106      13.848  43.095  17.129  1.00 23.50      A    N  
ATOM    827  N   LEU A 107      12.164  36.231  17.664  1.00 26.35      A    N  
ATOM    828  CA  LEU A 107      12.686  35.942  18.994  1.00 27.19      A    C  
ATOM    829  C   LEU A 107      13.762  34.831  19.038  1.00 27.79      A    C  
ATOM    830  O   LEU A 107      14.131  34.375  20.108  1.00 26.50      A    O  
ATOM    831  CB  LEU A 107      11.527  35.598  19.916  1.00 27.83      A    C  
ATOM    832  CG  LEU A 107      10.626  36.797  20.238  1.00 29.31      A    C  
ATOM    833  CD1 LEU A 107       9.623  36.330  21.268  1.00 31.21      A    C  
ATOM    834  CD2 LEU A 107      11.388  38.012  20.774  1.00 30.22      A    C  
ATOM    835  N   CYS A 108      14.267  34.417  17.876  1.00 28.75      A    N  
ATOM    836  CA  CYS A 108      15.288  33.350  17.781  1.00 30.52      A    C  
ATOM    837  C   CYS A 108      14.823  32.078  18.450  1.00 33.07      A    C  
ATOM    838  O   CYS A 108      15.612  31.353  19.082  1.00 31.57      A    O  
ATOM    839  CB  CYS A 108      16.633  33.810  18.363  1.00 33.25      A    C  
ATOM    840  SG  CYS A 108      17.288  35.249  17.499  1.00 33.78      A    S  
ATOM    841  N   LEU A 109      13.523  31.823  18.314  1.00 30.14      A    N  
ATOM    842  CA  LEU A 109      12.922  30.622  18.845  1.00 31.80      A    C  
ATOM    843  C   LEU A 109      12.866  29.615  17.703  1.00 32.57      A    C  
ATOM    844  O   LEU A 109      12.853  30.014  16.546  1.00 30.95      A    O  
ATOM    845  CB  LEU A 109      11.557  30.913  19.456  1.00 29.74      A    C  
ATOM    846  CG  LEU A 109      11.601  31.615  20.820  1.00 32.44      A    C  
ATOM    847  CD1 LEU A 109      10.220  32.050  21.256  1.00 31.56      A    C  
ATOM    848  CD2 LEU A 109      12.209  30.726  21.882  1.00 37.98      A    C  
ATOM    849  N   PRO A 110      12.808  28.303  18.032  1.00 31.78      A    N  
ATOM    850  CA  PRO A 110      12.941  27.295  16.969  1.00 32.83      A    C  
ATOM    851  C   PRO A 110      11.836  27.316  15.936  1.00 30.74      A    C  
ATOM    852  O   PRO A 110      10.681  27.461  16.276  1.00 28.46      A    O  
ATOM    853  CB  PRO A 110      12.950  25.947  17.734  1.00 32.31      A    C  
ATOM    854  CG  PRO A 110      12.251  26.234  19.023  1.00 36.74      A    C  
ATOM    855  CD  PRO A 110      12.497  27.699  19.345  1.00 33.72      A    C  
ATOM    856  N   SER A 111      12.239  27.188  14.680  1.00 32.05      A    N  
ATOM    857  CA  SER A 111      11.342  26.984  13.564  1.00 36.55      A    C  
ATOM    858  C   SER A 111      10.581  25.644  13.623  1.00 37.78      A    C  
ATOM    859  O   SER A 111      10.984  24.700  14.293  1.00 41.29      A    O  
ATOM    860  CB  SER A 111      12.169  27.003  12.295  1.00 39.03      A    C  
ATOM    861  OG  SER A 111      11.328  26.960  11.185  1.00 47.15      A    O  
ATOM    862  N   PHE A 112       9.459  25.579  12.926  1.00 39.23      A    N  
ATOM    863  CA  PHE A 112       8.679  24.364  12.841  1.00 38.34      A    C  
ATOM    864  C   PHE A 112       7.943  24.342  11.507  1.00 40.62      A    C  
ATOM    865  O   PHE A 112       7.966  25.329  10.751  1.00 37.09      A    O  
ATOM    866  CB  PHE A 112       7.709  24.248  14.014  1.00 37.60      A    C  
ATOM    867  CG  PHE A 112       6.772  25.423  14.144  1.00 37.91      A    C  
ATOM    868  CD1 PHE A 112       5.559  25.445  13.457  1.00 37.21      A    C  
ATOM    869  CD2 PHE A 112       7.106  26.500  14.938  1.00 38.11      A    C  
ATOM    870  CE1 PHE A 112       4.699  26.518  13.571  1.00 40.39      A    C  
ATOM    871  CE2 PHE A 112       6.255  27.582  15.053  1.00 42.44      A    C  
ATOM    872  CZ  PHE A 112       5.054  27.594  14.369  1.00 42.58      A    C  
ATOM    873  N   ASP A 113       7.306  23.211  11.214  1.00 37.86      A    N  
ATOM    874  CA  ASP A 113       6.580  23.065   9.964  1.00 39.41      A    C  
ATOM    875  C   ASP A 113       5.144  23.466  10.207  1.00 34.31      A    C  
ATOM    876  O   ASP A 113       4.450  22.854  11.012  1.00 31.39      A    O  
ATOM    877  CB  ASP A 113       6.653  21.642   9.414  1.00 40.09      A    C  
ATOM    878  CG  ASP A 113       5.936  21.515   8.092  1.00 45.22      A    C  
ATOM    879  OD1 ASP A 113       4.682  21.593   8.074  1.00 45.56      A    O  
ATOM    880  OD2 ASP A 113       6.629  21.361   7.072  1.00 51.67      A    O1-
ATOM    881  N   LYS A 114       4.711  24.505   9.500  1.00 35.94      A    N  
ATOM    882  CA  LYS A 114       3.375  25.100   9.702  1.00 40.69      A    C  
ATOM    883  C   LYS A 114       2.234  24.117   9.490  1.00 38.07      A    C  
ATOM    884  O   LYS A 114       1.233  24.135  10.214  1.00 32.10      A    O  
ATOM    885  CB  LYS A 114       3.196  26.294   8.765  1.00 44.97      A    C  
ATOM    886  CG  LYS A 114       4.109  27.470   9.117  1.00 51.14      A    C  
ATOM    887  CD  LYS A 114       4.003  28.601   8.101  1.00 57.92      A    C  
ATOM    888  CE  LYS A 114       4.791  28.343   6.823  1.00 61.13      A    C  
ATOM    889  NZ  LYS A 114       4.818  29.561   5.955  1.00 66.52      A    N1+
ATOM    890  N   LEU A 115       2.386  23.254   8.494  1.00 39.25      A    N  
ATOM    891  CA  LEU A 115       1.341  22.273   8.200  1.00 42.71      A    C  
ATOM    892  C   LEU A 115       1.310  21.145   9.245  1.00 40.86      A    C  
ATOM    893  O   LEU A 115       0.249  20.617   9.560  1.00 40.06      A    O  
ATOM    894  CB  LEU A 115       1.484  21.764   6.762  1.00 43.14      A    C  
ATOM    895  CG  LEU A 115       1.231  22.880   5.734  1.00 47.88      A    C  
ATOM    896  CD1 LEU A 115       1.485  22.400   4.306  1.00 50.76      A    C  
ATOM    897  CD2 LEU A 115      -0.181  23.469   5.851  1.00 46.22      A    C  
ATOM    898  N   GLU A 116       2.456  20.827   9.845  1.00 41.05      A    N  
ATOM    899  CA  GLU A 116       2.475  19.807  10.898  1.00 39.41      A    C  
ATOM    900  C   GLU A 116       1.805  20.319  12.163  1.00 36.74      A    C  
ATOM    901  O   GLU A 116       1.027  19.611  12.792  1.00 39.85      A    O  
ATOM    902  CB  GLU A 116       3.899  19.358  11.185  1.00 42.46      A    C  
ATOM    903  CG  GLU A 116       4.594  18.711   9.991  1.00 42.57      A    C  
ATOM    904  CD  GLU A 116       4.073  17.319   9.638  1.00 40.15      A    C  
ATOM    905  OE1 GLU A 116       3.372  16.681  10.440  1.00 39.73      A    O  
ATOM    906  OE2 GLU A 116       4.397  16.856   8.540  1.00 45.19      A    O1-
ATOM    907  N   LEU A 117       2.088  21.564  12.540  1.00 39.42      A    N  
ATOM    908  CA  LEU A 117       1.435  22.155  13.711  1.00 33.74      A    C  
ATOM    909  C   LEU A 117      -0.064  22.238  13.491  1.00 29.02      A    C  
ATOM    910  O   LEU A 117      -0.848  21.983  14.407  1.00 29.74      A    O  
ATOM    911  CB  LEU A 117       1.992  23.562  14.030  1.00 34.75      A    C  
ATOM    912  CG  LEU A 117       1.323  24.255  15.227  1.00 33.43      A    C  
ATOM    913  CD1 LEU A 117       1.359  23.377  16.473  1.00 30.77      A    C  
ATOM    914  CD2 LEU A 117       1.945  25.619  15.520  1.00 36.24      A    C  
ATOM    915  N   LEU A 118      -0.474  22.612  12.284  1.00 32.62      A    N  
ATOM    916  CA  LEU A 118      -1.916  22.735  11.970  1.00 34.08      A    C  
ATOM    917  C   LEU A 118      -2.650  21.401  12.171  1.00 32.17      A    C  
ATOM    918  O   LEU A 118      -3.692  21.331  12.847  1.00 31.00      A    O  
ATOM    919  CB  LEU A 118      -2.094  23.268  10.548  1.00 34.65      A    C  
ATOM    920  CG  LEU A 118      -3.518  23.448  10.002  1.00 37.43      A    C  
ATOM    921  CD1 LEU A 118      -4.423  24.241  10.919  1.00 41.25      A    C  
ATOM    922  CD2 LEU A 118      -3.445  24.121   8.654  1.00 37.94      A    C  
ATOM    923  N   GLU A 119      -2.059  20.334  11.640  1.00 35.93      A    N  
ATOM    924  CA  GLU A 119      -2.613  18.982  11.807  1.00 36.79      A    C  
ATOM    925  C   GLU A 119      -2.675  18.626  13.302  1.00 38.17      A    C  
ATOM    926  O   GLU A 119      -3.737  18.198  13.800  1.00 32.87      A    O  
ATOM    927  CB  GLU A 119      -1.797  17.969  10.974  1.00 37.53      A    C  
ATOM    928  CG  GLU A 119      -2.218  16.506  11.088  1.00 42.25      A    C  
ATOM    929  CD  GLU A 119      -3.710  16.266  10.860  1.00 47.54      A    C  
ATOM    930  OE1 GLU A 119      -4.372  17.051  10.141  1.00 41.96      A    O  
ATOM    931  OE2 GLU A 119      -4.235  15.294  11.445  1.00 52.35      A    O1-
ATOM    932  N   CYS A 120      -1.576  18.875  14.035  1.00 38.26      A    N  
ATOM    933  CA  CYS A 120      -1.564  18.583  15.466  1.00 34.26      A    C  
ATOM    934  C   CYS A 120      -2.669  19.363  16.151  1.00 34.76      A    C  
ATOM    935  O   CYS A 120      -3.358  18.839  17.021  1.00 36.50      A    O  
ATOM    936  CB  CYS A 120      -0.208  18.901  16.131  1.00 35.28      A    C  
ATOM    937  SG  CYS A 120       1.211  17.946  15.552  1.00 35.87      A    S  
ATOM    938  N   ILE A 121      -2.860  20.614  15.749  1.00 33.22      A    N  
ATOM    939  CA  ILE A 121      -3.960  21.390  16.307  1.00 31.63      A    C  
ATOM    940  C   ILE A 121      -5.312  20.784  15.875  1.00 28.30      A    C  
ATOM    941  O   ILE A 121      -6.239  20.705  16.678  1.00 29.26      A    O  
ATOM    942  CB  ILE A 121      -3.854  22.874  15.901  1.00 31.02      A    C  
ATOM    943  CG1 ILE A 121      -2.645  23.531  16.580  1.00 34.86      A    C  
ATOM    944  CG2 ILE A 121      -5.103  23.634  16.287  1.00 29.96      A    C  
ATOM    945  CD1 ILE A 121      -2.237  24.862  15.974  1.00 36.33      A    C  
ATOM    946  N   ARG A 122      -5.425  20.354  14.630  1.00 32.81      A    N  
ATOM    947  CA  ARG A 122      -6.687  19.755  14.168  1.00 34.81      A    C  
ATOM    948  C   ARG A 122      -6.997  18.535  15.041  1.00 38.24      A    C  
ATOM    949  O   ARG A 122      -8.104  18.385  15.593  1.00 34.15      A    O  
ATOM    950  CB  ARG A 122      -6.592  19.337  12.703  1.00 37.41      A    C  
ATOM    951  CG  ARG A 122      -7.947  18.956  12.097  1.00 42.69      A    C  
ATOM    952  CD  ARG A 122      -7.807  18.198  10.786  1.00 44.08      A    C  
ATOM    953  NE  ARG A 122      -7.114  16.942  11.019  1.00 47.48      A    N  
ATOM    954  CZ  ARG A 122      -7.659  15.875  11.603  1.00 44.17      A    C  
ATOM    955  NH1 ARG A 122      -8.925  15.874  12.016  1.00 41.42      A    N1+
ATOM    956  NH2 ARG A 122      -6.915  14.793  11.779  1.00 48.16      A    N  
ATOM    957  N   ARG A 123      -5.980  17.698  15.206  1.00 39.40      A    N  
ATOM    958  CA  ARG A 123      -6.101  16.520  16.050  1.00 42.65      A    C  
ATOM    959  C   ARG A 123      -6.533  16.862  17.461  1.00 39.76      A    C  
ATOM    960  O   ARG A 123      -7.373  16.183  18.019  1.00 35.38      A    O  
ATOM    961  CB  ARG A 123      -4.785  15.734  16.058  1.00 48.01      A    C  
ATOM    962  CG  ARG A 123      -4.497  14.987  14.754  1.00 53.68      A    C  
ATOM    963  CD  ARG A 123      -5.434  13.785  14.589  1.00 55.31      A    C  
ATOM    964  NE  ARG A 123      -5.385  12.897  15.753  1.00 54.98      A    N  
ATOM    965  CZ  ARG A 123      -4.423  11.996  15.984  1.00 56.39      A    C  
ATOM    966  NH1 ARG A 123      -3.409  11.844  15.134  1.00 55.87      A    N1+
ATOM    967  NH2 ARG A 123      -4.463  11.248  17.083  1.00 51.91      A    N  
ATOM    968  N   LEU A 124      -5.990  17.940  18.031  1.00 37.92      A    N  
ATOM    969  CA  LEU A 124      -6.363  18.338  19.395  1.00 34.64      A    C  
ATOM    970  C   LEU A 124      -7.809  18.790  19.522  1.00 32.76      A    C  
ATOM    971  O   LEU A 124      -8.468  18.565  20.562  1.00 31.42      A    O  
ATOM    972  CB  LEU A 124      -5.446  19.474  19.909  1.00 35.40      A    C  
ATOM    973  CG  LEU A 124      -5.927  20.223  21.161  1.00 35.32      A    C  
ATOM    974  CD1 LEU A 124      -6.133  19.319  22.369  1.00 34.80      A    C  
ATOM    975  CD2 LEU A 124      -4.960  21.339  21.563  1.00 38.53      A    C  
ATOM    976  N   ILE A 125      -8.292  19.509  18.515  1.00 37.00      A    N  
ATOM    977  CA  ILE A 125      -9.673  20.008  18.569  1.00 34.52      A    C  
ATOM    978  C   ILE A 125     -10.610  18.807  18.381  1.00 33.35      A    C  
ATOM    979  O   ILE A 125     -11.645  18.684  19.043  1.00 33.39      A    O  
ATOM    980  CB  ILE A 125      -9.940  21.092  17.499  1.00 36.09      A    C  
ATOM    981  CG1 ILE A 125      -9.102  22.355  17.779  1.00 37.80      A    C  
ATOM    982  CG2 ILE A 125     -11.409  21.467  17.488  1.00 34.83      A    C  
ATOM    983  CD1 ILE A 125      -9.023  23.323  16.608  1.00 36.28      A    C  
ATOM    984  N   GLU A 126     -10.214  17.909  17.496  1.00 34.35      A    N  
ATOM    985  CA  GLU A 126     -10.973  16.678  17.306  1.00 41.97      A    C  
ATOM    986  C   GLU A 126     -11.143  15.945  18.644  1.00 40.70      A    C  
ATOM    987  O   GLU A 126     -12.253  15.590  19.006  1.00 41.47      A    O  
ATOM    988  CB  GLU A 126     -10.290  15.810  16.279  1.00 41.58      A    C  
ATOM    989  CG  GLU A 126     -11.149  14.692  15.737  1.00 48.55      A    C  
ATOM    990  CD  GLU A 126     -10.338  13.801  14.850  1.00 48.27      A    C  
ATOM    991  OE1 GLU A 126      -9.514  13.053  15.394  1.00 53.59      A    O  
ATOM    992  OE2 GLU A 126     -10.498  13.869  13.618  1.00 56.60      A    O1-
ATOM    993  N   VAL A 127     -10.063  15.793  19.420  1.00 40.73      A    N  
ATOM    994  CA  VAL A 127     -10.177  15.159  20.740  1.00 37.12      A    C  
ATOM    995  C   VAL A 127     -11.168  15.912  21.622  1.00 37.74      A    C  
ATOM    996  O   VAL A 127     -11.979  15.284  22.317  1.00 33.30      A    O  
ATOM    997  CB  VAL A 127      -8.816  15.042  21.485  1.00 39.24      A    C  
ATOM    998  CG1 VAL A 127      -9.024  14.675  22.950  1.00 45.98      A    C  
ATOM    999  CG2 VAL A 127      -7.901  14.031  20.816  1.00 36.30      A    C  
ATOM   1000  N   ASP A 128     -11.103  17.246  21.628  1.00 33.60      A    N  
ATOM   1001  CA  ASP A 128     -12.011  18.022  22.482  1.00 32.85      A    C  
ATOM   1002  C   ASP A 128     -13.194  18.562  21.683  1.00 35.68      A    C  
ATOM   1003  O   ASP A 128     -13.776  19.580  22.043  1.00 34.20      A    O  
ATOM   1004  CB  ASP A 128     -11.271  19.161  23.202  1.00 37.22      A    C  
ATOM   1005  CG  ASP A 128     -10.469  18.685  24.426  1.00 44.57      A    C  
ATOM   1006  OD1 ASP A 128     -10.703  17.549  24.898  1.00 38.31      A    O  
ATOM   1007  OD2 ASP A 128      -9.612  19.461  24.927  1.00 36.28      A    O1-
ATOM   1008  N   LYS A 129     -13.595  17.850  20.633  1.00 44.68      A    N  
ATOM   1009  CA  LYS A 129     -14.701  18.313  19.765  1.00 45.61      A    C  
ATOM   1010  C   LYS A 129     -15.966  18.674  20.526  1.00 45.20      A    C  
ATOM   1011  O   LYS A 129     -16.618  19.662  20.217  1.00 42.83      A    O  
ATOM   1012  CB  LYS A 129     -15.032  17.265  18.721  1.00 51.54      A    C  
ATOM   1013  CG  LYS A 129     -15.868  17.807  17.581  1.00 64.22      A    C  
ATOM   1014  CD  LYS A 129     -15.815  16.851  16.399  1.00 72.91      A    C  
ATOM   1015  CE  LYS A 129     -15.858  17.589  15.073  1.00 73.94      A    C  
ATOM   1016  NZ  LYS A 129     -15.193  16.775  14.016  1.00 75.79      A    N1+
ATOM   1017  N   ASP A 130     -16.284  17.904  21.557  1.00 48.30      A    N  
ATOM   1018  CA  ASP A 130     -17.496  18.143  22.333  1.00 50.48      A    C  
ATOM   1019  C   ASP A 130     -17.450  19.422  23.152  1.00 49.64      A    C  
ATOM   1020  O   ASP A 130     -18.472  19.824  23.694  1.00 44.82      A    O  
ATOM   1021  CB  ASP A 130     -17.821  16.930  23.223  1.00 56.54      A    C  
ATOM   1022  CG  ASP A 130     -18.267  15.703  22.405  1.00 68.82      A    C  
ATOM   1023  OD1 ASP A 130     -18.365  15.816  21.157  1.00 61.97      A    O  
ATOM   1024  OD2 ASP A 130     -18.531  14.627  23.007  1.00 77.44      A    O1-
ATOM   1025  N   TRP A 131     -16.283  20.061  23.258  1.00 46.57      A    N  
ATOM   1026  CA  TRP A 131     -16.201  21.374  23.915  1.00 43.43      A    C  
ATOM   1027  C   TRP A 131     -16.628  22.515  22.987  1.00 39.73      A    C  
ATOM   1028  O   TRP A 131     -16.911  23.601  23.455  1.00 42.07      A    O  
ATOM   1029  CB  TRP A 131     -14.782  21.645  24.422  1.00 42.73      A    C  
ATOM   1030  CG  TRP A 131     -14.433  20.823  25.598  1.00 40.09      A    C  
ATOM   1031  CD1 TRP A 131     -13.930  19.553  25.591  1.00 38.83      A    C  
ATOM   1032  CD2 TRP A 131     -14.579  21.190  26.967  1.00 36.87      A    C  
ATOM   1033  CE2 TRP A 131     -14.129  20.098  27.743  1.00 37.69      A    C  
ATOM   1034  CE3 TRP A 131     -15.040  22.337  27.618  1.00 40.09      A    C  
ATOM   1035  NE1 TRP A 131     -13.740  19.113  26.875  1.00 37.88      A    N  
ATOM   1036  CZ2 TRP A 131     -14.136  20.118  29.136  1.00 38.64      A    C  
ATOM   1037  CZ3 TRP A 131     -15.037  22.359  29.000  1.00 42.34      A    C  
ATOM   1038  CH2 TRP A 131     -14.587  21.249  29.747  1.00 39.34      A    C  
ATOM   1039  N   VAL A 132     -16.670  22.270  21.678  1.00 45.40      A    N  
ATOM   1040  CA  VAL A 132     -17.027  23.324  20.727  1.00 45.61      A    C  
ATOM   1041  C   VAL A 132     -18.509  23.660  20.857  1.00 45.76      A    C  
ATOM   1042  O   VAL A 132     -19.354  22.830  20.535  1.00 49.33      A    O  
ATOM   1043  CB  VAL A 132     -16.751  22.917  19.272  1.00 46.10      A    C  
ATOM   1044  CG1 VAL A 132     -17.092  24.066  18.326  1.00 48.72      A    C  
ATOM   1045  CG2 VAL A 132     -15.300  22.505  19.074  1.00 46.80      A    C  
ATOM   1046  N   PRO A 133     -18.834  24.870  21.334  1.00 47.32      A    N  
ATOM   1047  CA  PRO A 133     -20.245  25.227  21.425  1.00 48.52      A    C  
ATOM   1048  C   PRO A 133     -20.847  25.407  20.023  1.00 46.53      A    C  
ATOM   1049  O   PRO A 133     -20.108  25.507  19.034  1.00 44.55      A    O  
ATOM   1050  CB  PRO A 133     -20.217  26.541  22.210  1.00 49.34      A    C  
ATOM   1051  CG  PRO A 133     -18.918  27.160  21.827  1.00 50.50      A    C  
ATOM   1052  CD  PRO A 133     -17.960  26.027  21.593  1.00 51.03      A    C  
ATOM   1053  N   ASP A 134     -22.172  25.395  19.937  1.00 54.64      A    N  
ATOM   1054  CA  ASP A 134     -22.875  25.520  18.640  1.00 62.91      A    C  
ATOM   1055  C   ASP A 134     -23.978  26.578  18.622  1.00 56.79      A    C  
ATOM   1056  O   ASP A 134     -24.579  26.820  17.580  1.00 58.66      A    O  
ATOM   1057  CB  ASP A 134     -23.440  24.163  18.193  1.00 68.75      A    C  
ATOM   1058  CG  ASP A 134     -24.190  23.448  19.296  1.00 69.18      A    C  
ATOM   1059  OD1 ASP A 134     -24.951  24.109  20.034  1.00 65.47      A    O  
ATOM   1060  OD2 ASP A 134     -24.006  22.222  19.431  1.00 82.53      A    O1-
ATOM   1061  N   ALA A 135     -24.245  27.191  19.771  1.00 54.55      A    N  
ATOM   1062  CA  ALA A 135     -25.173  28.303  19.855  1.00 55.60      A    C  
ATOM   1063  C   ALA A 135     -24.674  29.432  18.946  1.00 62.28      A    C  
ATOM   1064  O   ALA A 135     -23.474  29.531  18.653  1.00 63.89      A    O  
ATOM   1065  CB  ALA A 135     -25.284  28.779  21.294  1.00 54.40      A    C  
ATOM   1066  N   ALA A 136     -25.592  30.271  18.480  1.00 63.31      A    N  
ATOM   1067  CA  ALA A 136     -25.233  31.353  17.562  1.00 61.90      A    C  
ATOM   1068  C   ALA A 136     -24.160  32.270  18.169  1.00 58.43      A    C  
ATOM   1069  O   ALA A 136     -24.201  32.610  19.360  1.00 53.35      A    O  
ATOM   1070  CB  ALA A 136     -26.466  32.161  17.174  1.00 60.85      A    C  
ATOM   1071  N   GLY A 137     -23.189  32.644  17.342  1.00 57.82      A    N  
ATOM   1072  CA  GLY A 137     -22.114  33.535  17.760  1.00 56.61      A    C  
ATOM   1073  C   GLY A 137     -21.055  32.916  18.656  1.00 55.40      A    C  
ATOM   1074  O   GLY A 137     -20.147  33.613  19.093  1.00 64.09      A    O  
ATOM   1075  N   THR A 138     -21.145  31.620  18.941  1.00 51.52      A    N  
ATOM   1076  CA  THR A 138     -20.149  30.988  19.802  1.00 47.86      A    C  
ATOM   1077  C   THR A 138     -19.064  30.378  18.946  1.00 45.16      A    C  
ATOM   1078  O   THR A 138     -19.232  30.190  17.727  1.00 39.60      A    O  
ATOM   1079  CB  THR A 138     -20.747  29.909  20.742  1.00 49.21      A    C  
ATOM   1080  CG2 THR A 138     -21.922  30.470  21.519  1.00 49.83      A    C  
ATOM   1081  OG1 THR A 138     -21.141  28.747  19.987  1.00 43.00      A    O  
ATOM   1082  N   SER A 139     -17.948  30.065  19.606  1.00 39.70      A    N  
ATOM   1083  CA  SER A 139     -16.795  29.486  18.948  1.00 35.78      A    C  
ATOM   1084  C   SER A 139     -15.897  28.827  19.971  1.00 33.18      A    C  
ATOM   1085  O   SER A 139     -16.144  28.903  21.183  1.00 30.57      A    O  
ATOM   1086  CB  SER A 139     -16.007  30.592  18.258  1.00 39.42      A    C  
ATOM   1087  OG  SER A 139     -15.631  31.585  19.214  1.00 35.05      A    O  
ATOM   1088  N   LEU A 140     -14.870  28.162  19.467  1.00 35.50      A    N  
ATOM   1089  CA  LEU A 140     -13.807  27.636  20.316  1.00 37.07      A    C  
ATOM   1090  C   LEU A 140     -12.564  28.463  20.016  1.00 34.00      A    C  
ATOM   1091  O   LEU A 140     -12.115  28.532  18.871  1.00 34.49      A    O  
ATOM   1092  CB  LEU A 140     -13.516  26.174  20.001  1.00 39.53      A    C  
ATOM   1093  CG  LEU A 140     -12.512  25.506  20.939  1.00 38.85      A    C  
ATOM   1094  CD1 LEU A 140     -13.121  25.199  22.291  1.00 38.52      A    C  
ATOM   1095  CD2 LEU A 140     -11.950  24.257  20.306  1.00 39.93      A    C  
ATOM   1096  N   TYR A 141     -12.021  29.084  21.048  1.00 32.68      A    N  
ATOM   1097  CA  TYR A 141     -10.793  29.894  20.916  1.00 32.15      A    C  
ATOM   1098  C   TYR A 141      -9.555  29.023  21.047  1.00 27.91      A    C  
ATOM   1099  O   TYR A 141      -9.396  28.337  22.033  1.00 34.12      A    O  
ATOM   1100  CB  TYR A 141     -10.783  31.008  21.974  1.00 32.15      A    C  
ATOM   1101  CG  TYR A 141      -9.651  32.008  21.807  1.00 33.82      A    C  
ATOM   1102  CD1 TYR A 141      -9.714  33.020  20.839  1.00 31.43      A    C  
ATOM   1103  CD2 TYR A 141      -8.518  31.945  22.620  1.00 31.64      A    C  
ATOM   1104  CE1 TYR A 141      -8.661  33.924  20.669  1.00 33.38      A    C  
ATOM   1105  CE2 TYR A 141      -7.467  32.853  22.472  1.00 33.51      A    C  
ATOM   1106  CZ  TYR A 141      -7.540  33.845  21.512  1.00 33.28      A    C  
ATOM   1107  OH  TYR A 141      -6.499  34.741  21.397  1.00 30.51      A    O  
ATOM   1108  N   VAL A 142      -8.689  29.067  20.041  1.00 27.11      A    N  
ATOM   1109  CA  VAL A 142      -7.450  28.333  20.010  1.00 27.99      A    C  
ATOM   1110  C   VAL A 142      -6.245  29.247  20.390  1.00 29.28      A    C  
ATOM   1111  O   VAL A 142      -6.025  30.295  19.760  1.00 29.41      A    O  
ATOM   1112  CB  VAL A 142      -7.271  27.735  18.615  1.00 29.49      A    C  
ATOM   1113  CG1 VAL A 142      -6.047  26.851  18.559  1.00 29.02      A    C  
ATOM   1114  CG2 VAL A 142      -8.514  26.927  18.237  1.00 31.67      A    C  
ATOM   1115  N   ARG A 143      -5.466  28.837  21.397  1.00 26.71      A    N  
ATOM   1116  CA  ARG A 143      -4.330  29.623  21.911  1.00 23.97      A    C  
ATOM   1117  C   ARG A 143      -3.032  28.875  21.877  1.00 25.12      A    C  
ATOM   1118  O   ARG A 143      -2.629  28.272  22.875  1.00 26.49      A    O  
ATOM   1119  CB  ARG A 143      -4.601  30.086  23.348  1.00 25.61      A    C  
ATOM   1120  CG  ARG A 143      -3.444  30.837  24.075  1.00 27.95      A    C  
ATOM   1121  CD  ARG A 143      -2.806  31.980  23.278  1.00 29.32      A    C  
ATOM   1122  NE  ARG A 143      -3.728  33.096  23.000  1.00 27.84      A    N  
ATOM   1123  CZ  ARG A 143      -3.943  34.139  23.807  1.00 30.46      A    C  
ATOM   1124  NH1 ARG A 143      -3.330  34.241  24.979  1.00 31.22      A    N1+
ATOM   1125  NH2 ARG A 143      -4.815  35.079  23.463  1.00 30.32      A    N  
ATOM   1126  N   PRO A 144      -2.355  28.889  20.732  1.00 24.08      A    N  
ATOM   1127  CA  PRO A 144      -1.025  28.335  20.644  1.00 23.62      A    C  
ATOM   1128  C   PRO A 144      -0.031  29.299  21.253  1.00 25.14      A    C  
ATOM   1129  O   PRO A 144      -0.225  30.513  21.133  1.00 26.43      A    O  
ATOM   1130  CB  PRO A 144      -0.767  28.273  19.152  1.00 23.24      A    C  
ATOM   1131  CG  PRO A 144      -2.051  28.604  18.509  1.00 22.17      A    C  
ATOM   1132  CD  PRO A 144      -2.753  29.476  19.458  1.00 24.48      A    C  
ATOM   1133  N   VAL A 145       0.997  28.753  21.900  1.00 26.76      A    N  
ATOM   1134  CA  VAL A 145       2.052  29.511  22.574  1.00 28.87      A    C  
ATOM   1135  C   VAL A 145       3.402  28.862  22.296  1.00 31.46      A    C  
ATOM   1136  O   VAL A 145       3.506  27.635  22.265  1.00 33.62      A    O  
ATOM   1137  CB  VAL A 145       1.817  29.490  24.086  1.00 30.73      A    C  
ATOM   1138  CG1 VAL A 145       2.848  30.354  24.811  1.00 34.16      A    C  
ATOM   1139  CG2 VAL A 145       0.419  29.961  24.393  1.00 32.96      A    C  
ATOM   1140  N   LEU A 146       4.432  29.669  22.054  1.00 27.42      A    N  
ATOM   1141  CA  LEU A 146       5.792  29.191  21.961  1.00 25.62      A    C  
ATOM   1142  C   LEU A 146       6.670  30.057  22.891  1.00 31.01      A    C  
ATOM   1143  O   LEU A 146       6.633  31.305  22.824  1.00 27.87      A    O  
ATOM   1144  CB  LEU A 146       6.295  29.199  20.517  1.00 28.23      A    C  
ATOM   1145  CG  LEU A 146       7.739  28.790  20.211  1.00 29.28      A    C  
ATOM   1146  CD1 LEU A 146       8.065  27.375  20.654  1.00 34.09      A    C  
ATOM   1147  CD2 LEU A 146       8.054  28.939  18.730  1.00 27.15      A    C  
ATOM   1148  N   ILE A 147       7.424  29.396  23.780  1.00 29.45      A    N  
ATOM   1149  CA  ILE A 147       8.283  30.080  24.785  1.00 29.12      A    C  
ATOM   1150  C   ILE A 147       9.678  29.481  24.859  1.00 31.99      A    C  
ATOM   1151  O   ILE A 147       9.861  28.282  24.614  1.00 31.24      A    O  
ATOM   1152  CB  ILE A 147       7.720  30.011  26.209  1.00 27.87      A    C  
ATOM   1153  CG1 ILE A 147       7.624  28.561  26.699  1.00 29.36      A    C  
ATOM   1154  CG2 ILE A 147       6.371  30.701  26.296  1.00 31.96      A    C  
ATOM   1155  CD1 ILE A 147       7.226  28.430  28.156  1.00 26.21      A    C  
ATOM   1156  N   GLY A 148      10.668  30.311  25.186  1.00 29.85      A    N  
ATOM   1157  CA  GLY A 148      12.033  29.820  25.363  1.00 28.97      A    C  
ATOM   1158  C   GLY A 148      12.028  29.217  26.740  1.00 26.95      A    C  
ATOM   1159  O   GLY A 148      11.216  29.595  27.567  1.00 28.60      A    O  
ATOM   1160  N   ASN A 149      12.921  28.277  27.008  1.00 33.37      A    N  
ATOM   1161  CA  ASN A 149      12.918  27.624  28.324  1.00 37.32      A    C  
ATOM   1162  C   ASN A 149      14.317  27.252  28.797  1.00 39.92      A    C  
ATOM   1163  O   ASN A 149      14.520  26.219  29.426  1.00 39.98      A    O  
ATOM   1164  CB  ASN A 149      12.042  26.380  28.249  1.00 38.54      A    C  
ATOM   1165  CG  ASN A 149      11.567  25.916  29.593  1.00 41.20      A    C  
ATOM   1166  ND2 ASN A 149      11.041  24.698  29.619  1.00 47.75      A    N  
ATOM   1167  OD1 ASN A 149      11.659  26.627  30.598  1.00 42.97      A    O  
ATOM   1168  N   GLU A 150      15.277  28.099  28.458  1.00 41.22      A    N  
ATOM   1169  CA  GLU A 150      16.671  27.901  28.814  1.00 44.83      A    C  
ATOM   1170  C   GLU A 150      16.773  28.156  30.307  1.00 42.74      A    C  
ATOM   1171  O   GLU A 150      16.273  29.169  30.770  1.00 42.38      A    O  
ATOM   1172  CB  GLU A 150      17.509  28.929  28.059  1.00 53.02      A    C  
ATOM   1173  CG  GLU A 150      18.996  28.748  28.195  1.00 59.22      A    C  
ATOM   1174  CD  GLU A 150      19.444  27.454  27.590  1.00 62.08      A    C  
ATOM   1175  OE1 GLU A 150      19.000  27.161  26.470  1.00 68.83      A    O  
ATOM   1176  OE2 GLU A 150      20.234  26.737  28.234  1.00 76.45      A    O1-
ATOM   1177  N   PRO A 151      17.369  27.228  31.076  1.00 42.58      A    N  
ATOM   1178  CA  PRO A 151      17.558  27.452  32.518  1.00 42.85      A    C  
ATOM   1179  C   PRO A 151      18.833  28.285  32.773  1.00 41.65      A    C  
ATOM   1180  O   PRO A 151      19.800  27.808  33.362  1.00 36.98      A    O  
ATOM   1181  CB  PRO A 151      17.662  26.018  33.090  1.00 43.52      A    C  
ATOM   1182  CG  PRO A 151      18.201  25.205  31.970  1.00 39.63      A    C  
ATOM   1183  CD  PRO A 151      17.717  25.848  30.685  1.00 48.44      A    C  
ATOM   1184  N   SER A 152      18.814  29.538  32.324  1.00 39.99      A    N  
ATOM   1185  CA  SER A 152      19.996  30.386  32.359  1.00 41.02      A    C  
ATOM   1186  C   SER A 152      19.624  31.862  32.264  1.00 36.24      A    C  
ATOM   1187  O   SER A 152      18.722  32.246  31.503  1.00 38.74      A    O  
ATOM   1188  CB  SER A 152      20.928  30.008  31.202  1.00 41.25      A    C  
ATOM   1189  OG  SER A 152      21.960  30.950  31.068  1.00 49.80      A    O  
ATOM   1190  N   LEU A 153      20.340  32.686  33.016  1.00 37.42      A    N  
ATOM   1191  CA  LEU A 153      20.083  34.126  33.078  1.00 35.28      A    C  
ATOM   1192  C   LEU A 153      20.801  34.858  31.937  1.00 33.55      A    C  
ATOM   1193  O   LEU A 153      20.702  36.081  31.815  1.00 32.48      A    O  
ATOM   1194  CB  LEU A 153      20.522  34.680  34.441  1.00 33.90      A    C  
ATOM   1195  CG  LEU A 153      19.827  34.066  35.662  1.00 33.77      A    C  
ATOM   1196  CD1 LEU A 153      20.321  34.765  36.924  1.00 34.99      A    C  
ATOM   1197  CD2 LEU A 153      18.306  34.131  35.581  1.00 32.21      A    C  
ATOM   1198  N   GLY A 154      21.557  34.135  31.122  1.00 31.99      A    N  
ATOM   1199  CA  GLY A 154      22.166  34.767  29.961  1.00 34.10      A    C  
ATOM   1200  C   GLY A 154      21.077  35.242  28.996  1.00 36.73      A    C  
ATOM   1201  O   GLY A 154      20.090  34.533  28.775  1.00 35.59      A    O  
ATOM   1202  N   VAL A 155      21.231  36.448  28.445  1.00 39.53      A    N  
ATOM   1203  CA  VAL A 155      20.322  36.967  27.406  1.00 37.70      A    C  
ATOM   1204  C   VAL A 155      20.812  36.429  26.069  1.00 37.59      A    C  
ATOM   1205  O   VAL A 155      21.749  36.973  25.479  1.00 38.08      A    O  
ATOM   1206  CB  VAL A 155      20.303  38.514  27.327  1.00 37.60      A    C  
ATOM   1207  CG1 VAL A 155      19.229  38.980  26.337  1.00 35.44      A    C  
ATOM   1208  CG2 VAL A 155      20.041  39.123  28.691  1.00 39.46      A    C  
ATOM   1209  N   SER A 156      20.194  35.354  25.586  1.00 38.68      A    N  
ATOM   1210  CA  SER A 156      20.704  34.702  24.377  1.00 37.37      A    C  
ATOM   1211  C   SER A 156      19.708  33.750  23.733  1.00 34.56      A    C  
ATOM   1212  O   SER A 156      18.666  33.449  24.291  1.00 32.85      A    O  
ATOM   1213  CB  SER A 156      21.972  33.933  24.730  1.00 43.02      A    C  
ATOM   1214  OG  SER A 156      21.709  33.104  25.846  1.00 50.45      A    O  
ATOM   1215  N   GLN A 157      20.057  33.278  22.548  1.00 39.16      A    N  
ATOM   1216  CA  GLN A 157      19.239  32.324  21.842  1.00 43.20      A    C  
ATOM   1217  C   GLN A 157      19.082  31.073  22.693  1.00 43.36      A    C  
ATOM   1218  O   GLN A 157      20.072  30.422  23.013  1.00 40.56      A    O  
ATOM   1219  CB  GLN A 157      19.868  31.953  20.515  1.00 45.27      A    C  
ATOM   1220  CG  GLN A 157      19.019  30.944  19.764  1.00 51.19      A    C  
ATOM   1221  CD  GLN A 157      19.390  30.808  18.307  1.00 50.20      A    C  
ATOM   1222  NE2 GLN A 157      19.508  29.579  17.846  1.00 53.82      A    N  
ATOM   1223  OE1 GLN A 157      19.520  31.792  17.595  1.00 54.80      A    O  
ATOM   1224  N   PRO A 158      17.833  30.746  23.073  1.00 41.90      A    N  
ATOM   1225  CA  PRO A 158      17.611  29.589  23.914  1.00 40.52      A    C  
ATOM   1226  C   PRO A 158      17.932  28.302  23.171  1.00 41.68      A    C  
ATOM   1227  O   PRO A 158      17.831  28.244  21.939  1.00 36.76      A    O  
ATOM   1228  CB  PRO A 158      16.124  29.669  24.237  1.00 44.58      A    C  
ATOM   1229  CG  PRO A 158      15.533  30.320  23.040  1.00 45.02      A    C  
ATOM   1230  CD  PRO A 158      16.570  31.295  22.548  1.00 44.54      A    C  
ATOM   1231  N   THR A 159      18.378  27.312  23.938  1.00 40.34      A    N  
ATOM   1232  CA  THR A 159      18.673  25.989  23.435  1.00 47.25      A    C  
ATOM   1233  C   THR A 159      17.527  25.044  23.769  1.00 39.95      A    C  
ATOM   1234  O   THR A 159      17.554  23.905  23.339  1.00 42.73      A    O  
ATOM   1235  CB  THR A 159      19.963  25.420  24.055  1.00 49.07      A    C  
ATOM   1236  CG2 THR A 159      21.146  26.346  23.757  1.00 46.40      A    C  
ATOM   1237  OG1 THR A 159      19.779  25.273  25.473  1.00 48.82      A    O  
ATOM   1238  N   ARG A 160      16.540  25.516  24.530  1.00 37.15      A    N  
ATOM   1239  CA  ARG A 160      15.336  24.738  24.811  1.00 37.17      A    C  
ATOM   1240  C   ARG A 160      14.109  25.614  24.677  1.00 35.44      A    C  
ATOM   1241  O   ARG A 160      14.131  26.792  25.043  1.00 36.30      A    O  
ATOM   1242  CB  ARG A 160      15.345  24.188  26.221  1.00 40.12      A    C  
ATOM   1243  CG  ARG A 160      16.606  23.457  26.601  1.00 53.21      A    C  
ATOM   1244  CD  ARG A 160      16.418  22.889  27.982  1.00 59.49      A    C  
ATOM   1245  NE  ARG A 160      17.634  22.288  28.496  1.00 69.64      A    N  
ATOM   1246  CZ  ARG A 160      17.726  21.740  29.702  1.00 76.10      A    C  
ATOM   1247  NH1 ARG A 160      16.673  21.719  30.511  1.00 78.23      A    N1+
ATOM   1248  NH2 ARG A 160      18.871  21.210  30.102  1.00 81.16      A    N  
ATOM   1249  N   ALA A 161      13.030  25.029  24.187  1.00 32.75      A    N  
ATOM   1250  CA  ALA A 161      11.772  25.749  24.013  1.00 35.76      A    C  
ATOM   1251  C   ALA A 161      10.604  24.809  24.221  1.00 33.97      A    C  
ATOM   1252  O   ALA A 161      10.778  23.594  24.253  1.00 31.83      A    O  
ATOM   1253  CB  ALA A 161      11.696  26.370  22.625  1.00 31.63      A    C  
ATOM   1254  N   LEU A 162       9.426  25.400  24.392  1.00 31.75      A    N  
ATOM   1255  CA  LEU A 162       8.191  24.689  24.597  1.00 31.50      A    C  
ATOM   1256  C   LEU A 162       7.079  25.306  23.747  1.00 34.90      A    C  
ATOM   1257  O   LEU A 162       6.789  26.521  23.870  1.00 30.52      A    O  
ATOM   1258  CB  LEU A 162       7.788  24.811  26.054  1.00 36.51      A    C  
ATOM   1259  CG  LEU A 162       6.605  23.936  26.455  1.00 44.94      A    C  
ATOM   1260  CD1 LEU A 162       7.041  22.477  26.579  1.00 45.72      A    C  
ATOM   1261  CD2 LEU A 162       5.974  24.422  27.757  1.00 50.68      A    C  
ATOM   1262  N   LEU A 163       6.454  24.468  22.919  1.00 28.68      A    N  
ATOM   1263  CA  LEU A 163       5.271  24.836  22.146  1.00 27.95      A    C  
ATOM   1264  C   LEU A 163       4.053  24.138  22.746  1.00 30.09      A    C  
ATOM   1265  O   LEU A 163       4.032  22.911  22.874  1.00 31.68      A    O  
ATOM   1266  CB  LEU A 163       5.450  24.452  20.678  1.00 30.09      A    C  
ATOM   1267  CG  LEU A 163       4.486  25.143  19.700  1.00 31.22      A    C  
ATOM   1268  CD1 LEU A 163       4.995  25.010  18.288  1.00 29.85      A    C  
ATOM   1269  CD2 LEU A 163       3.056  24.646  19.804  1.00 31.78      A    C  
ATOM   1270  N   PHE A 164       3.053  24.907  23.166  1.00 27.67      A    N  
ATOM   1271  CA  PHE A 164       1.815  24.329  23.640  1.00 30.01      A    C  
ATOM   1272  C   PHE A 164       0.591  25.026  23.066  1.00 33.40      A    C  
ATOM   1273  O   PHE A 164       0.688  26.153  22.572  1.00 32.35      A    O  
ATOM   1274  CB  PHE A 164       1.780  24.220  25.173  1.00 30.00      A    C  
ATOM   1275  CG  PHE A 164       1.808  25.521  25.911  1.00 29.00      A    C  
ATOM   1276  CD1 PHE A 164       3.019  26.166  26.169  1.00 31.87      A    C  
ATOM   1277  CD2 PHE A 164       0.645  26.065  26.430  1.00 26.90      A    C  
ATOM   1278  CE1 PHE A 164       3.053  27.355  26.880  1.00 29.17      A    C  
ATOM   1279  CE2 PHE A 164       0.669  27.254  27.127  1.00 29.68      A    C  
ATOM   1280  CZ  PHE A 164       1.887  27.890  27.376  1.00 27.45      A    C  
ATOM   1281  N   VAL A 165      -0.551  24.331  23.103  1.00 32.43      A    N  
ATOM   1282  CA  VAL A 165      -1.837  24.860  22.648  1.00 27.97      A    C  
ATOM   1283  C   VAL A 165      -2.907  24.501  23.648  1.00 30.65      A    C  
ATOM   1284  O   VAL A 165      -3.043  23.338  24.052  1.00 29.58      A    O  
ATOM   1285  CB  VAL A 165      -2.240  24.290  21.269  1.00 27.84      A    C  
ATOM   1286  CG1 VAL A 165      -3.446  25.022  20.708  1.00 31.46      A    C  
ATOM   1287  CG2 VAL A 165      -1.109  24.392  20.297  1.00 27.46      A    C  
ATOM   1288  N   ILE A 166      -3.626  25.507  24.113  1.00 28.19      A    N  
ATOM   1289  CA  ILE A 166      -4.765  25.282  24.968  1.00 28.43      A    C  
ATOM   1290  C   ILE A 166      -6.002  25.839  24.242  1.00 31.20      A    C  
ATOM   1291  O   ILE A 166      -5.877  26.673  23.326  1.00 33.71      A    O  
ATOM   1292  CB  ILE A 166      -4.635  25.899  26.375  1.00 30.55      A    C  
ATOM   1293  CG1 ILE A 166      -4.406  27.418  26.312  1.00 30.29      A    C  
ATOM   1294  CG2 ILE A 166      -3.547  25.193  27.166  1.00 32.92      A    C  
ATOM   1295  CD1 ILE A 166      -4.317  28.088  27.675  1.00 32.11      A    C  
ATOM   1296  N   LEU A 167      -7.175  25.401  24.675  1.00 30.79      A    N  
ATOM   1297  CA  LEU A 167      -8.446  25.774  24.045  1.00 33.70      A    C  
ATOM   1298  C   LEU A 167      -9.439  26.295  25.064  1.00 34.26      A    C  
ATOM   1299  O   LEU A 167      -9.446  25.847  26.205  1.00 35.70      A    O  
ATOM   1300  CB  LEU A 167      -9.060  24.563  23.326  1.00 33.22      A    C  
ATOM   1301  CG  LEU A 167      -8.212  23.717  22.391  1.00 28.82      A    C  
ATOM   1302  CD1 LEU A 167      -8.936  22.404  22.087  1.00 33.12      A    C  
ATOM   1303  CD2 LEU A 167      -7.879  24.426  21.095  1.00 28.74      A    C  
ATOM   1304  N   CYS A 168     -10.286  27.232  24.627  1.00 35.71      A    N  
ATOM   1305  CA  CYS A 168     -11.308  27.883  25.468  1.00 40.39      A    C  
ATOM   1306  C   CYS A 168     -12.606  28.006  24.702  1.00 42.75      A    C  
ATOM   1307  O   CYS A 168     -12.615  28.660  23.653  1.00 42.42      A    O  
ATOM   1308  CB  CYS A 168     -10.938  29.350  25.759  1.00 46.88      A    C  
ATOM   1309  SG  CYS A 168      -9.666  29.618  26.960  1.00 59.94      A    S  
ATOM   1310  N   PRO A 169     -13.707  27.425  25.211  1.00 43.24      A    N  
ATOM   1311  CA  PRO A 169     -14.976  27.711  24.558  1.00 44.50      A    C  
ATOM   1312  C   PRO A 169     -15.402  29.144  24.855  1.00 41.66      A    C  
ATOM   1313  O   PRO A 169     -15.212  29.619  25.968  1.00 36.38      A    O  
ATOM   1314  CB  PRO A 169     -15.949  26.743  25.234  1.00 47.67      A    C  
ATOM   1315  CG  PRO A 169     -15.334  26.447  26.548  1.00 45.97      A    C  
ATOM   1316  CD  PRO A 169     -13.857  26.428  26.282  1.00 45.79      A    C  
ATOM   1317  N   VAL A 170     -15.985  29.828  23.882  1.00 43.50      A    N  
ATOM   1318  CA  VAL A 170     -16.446  31.186  24.134  1.00 45.88      A    C  
ATOM   1319  C   VAL A 170     -17.856  31.435  23.596  1.00 43.59      A    C  
ATOM   1320  O   VAL A 170     -18.273  30.826  22.617  1.00 42.54      A    O  
ATOM   1321  CB  VAL A 170     -15.436  32.219  23.574  1.00 49.79      A    C  
ATOM   1322  CG1 VAL A 170     -14.094  32.095  24.290  1.00 46.15      A    C  
ATOM   1323  CG2 VAL A 170     -15.242  32.039  22.082  1.00 53.03      A    C  
ATOM   1324  N   GLY A 171     -18.585  32.325  24.266  1.00 45.82      A    N  
ATOM   1325  CA  GLY A 171     -19.936  32.672  23.867  1.00 48.73      A    C  
ATOM   1326  C   GLY A 171     -19.927  33.641  22.700  1.00 55.08      A    C  
ATOM   1327  O   GLY A 171     -18.892  33.878  22.063  1.00 54.38      A    O  
ATOM   1328  N   ALA A 172     -21.095  34.192  22.402  1.00 62.67      A    N  
ATOM   1329  CA  ALA A 172     -21.205  35.235  21.393  1.00 63.09      A    C  
ATOM   1330  C   ALA A 172     -20.555  36.505  21.959  1.00 62.52      A    C  
ATOM   1331  O   ALA A 172     -20.757  36.826  23.135  1.00 56.89      A    O  
ATOM   1332  CB  ALA A 172     -22.666  35.476  21.036  1.00 63.02      A    C  
ATOM   1333  N   TYR A 173     -19.754  37.205  21.150  1.00 60.96      A    N  
ATOM   1334  CA  TYR A 173     -19.109  38.438  21.617  1.00 63.83      A    C  
ATOM   1335  C   TYR A 173     -20.181  39.471  21.963  1.00 60.11      A    C  
ATOM   1336  O   TYR A 173     -20.099  40.117  23.009  1.00 51.96      A    O  
ATOM   1337  CB  TYR A 173     -18.114  39.012  20.587  1.00 66.76      A    C  
ATOM   1338  CG  TYR A 173     -17.290  40.176  21.131  1.00 70.58      A    C  
ATOM   1339  CD1 TYR A 173     -16.141  39.950  21.892  1.00 68.40      A    C  
ATOM   1340  CD2 TYR A 173     -17.667  41.501  20.899  1.00 72.04      A    C  
ATOM   1341  CE1 TYR A 173     -15.390  41.002  22.394  1.00 67.44      A    C  
ATOM   1342  CE2 TYR A 173     -16.920  42.561  21.400  1.00 68.96      A    C  
ATOM   1343  CZ  TYR A 173     -15.784  42.303  22.146  1.00 68.01      A    C  
ATOM   1344  OH  TYR A 173     -15.043  43.340  22.651  1.00 68.23      A    O  
ATOM   1345  N   PHE A 174     -21.192  39.593  21.098  1.00 65.49      A    N  
ATOM   1346  CA  PHE A 174     -22.282  40.561  21.290  1.00 71.90      A    C  
ATOM   1347  C   PHE A 174     -23.510  39.873  21.898  1.00 84.26      A    C  
ATOM   1348  O   PHE A 174     -24.018  38.906  21.319  1.00 74.15      A    O  
ATOM   1349  CB  PHE A 174     -22.623  41.243  19.963  1.00 64.90      A    C  
ATOM   1350  CG  PHE A 174     -21.456  41.989  19.359  1.00 64.16      A    C  
ATOM   1351  CD1 PHE A 174     -21.015  43.175  19.931  1.00 60.99      A    C  
ATOM   1352  CD2 PHE A 174     -20.782  41.496  18.243  1.00 62.91      A    C  
ATOM   1353  CE1 PHE A 174     -19.929  43.868  19.400  1.00 63.24      A    C  
ATOM   1354  CE2 PHE A 174     -19.694  42.181  17.706  1.00 60.72      A    C  
ATOM   1355  CZ  PHE A 174     -19.270  43.368  18.285  1.00 57.65      A    C  
ATOM   1356  N   PRO A 175     -24.012  40.395  23.047  1.00 97.94      A    N  
ATOM   1357  CA  PRO A 175     -25.056  39.726  23.857  1.00100.44      A    C  
ATOM   1358  C   PRO A 175     -26.218  39.108  23.058  1.00 99.39      A    C  
ATOM   1359  O   PRO A 175     -26.281  37.881  22.929  1.00 93.15      A    O  
ATOM   1360  CB  PRO A 175     -25.547  40.837  24.815  1.00 97.43      A    C  
ATOM   1361  CG  PRO A 175     -25.040  42.122  24.247  1.00 98.74      A    C  
ATOM   1362  CD  PRO A 175     -23.788  41.786  23.492  1.00 99.76      A    C  
ATOM   1363  N   GLY A 176     -27.108  39.935  22.511  1.00102.15      A    N  
ATOM   1364  CA  GLY A 176     -28.260  39.432  21.762  1.00104.07      A    C  
ATOM   1365  C   GLY A 176     -28.008  39.311  20.273  1.00104.17      A    C  
ATOM   1366  O   GLY A 176     -28.956  39.296  19.487  1.00107.09      A    O  
ATOM   1367  N   GLY A 177     -26.737  39.225  19.877  1.00104.17      A    N  
ATOM   1368  CA  GLY A 177     -26.357  39.196  18.463  1.00105.44      A    C  
ATOM   1369  C   GLY A 177     -26.172  40.592  17.877  1.00106.55      A    C  
ATOM   1370  O   GLY A 177     -25.454  40.763  16.889  1.00108.39      A    O  
ATOM   1371  N   SER A 178     -26.820  41.588  18.488  1.00 98.06      A    N  
ATOM   1372  CA  SER A 178     -26.751  42.976  18.047  1.00 87.67      A    C  
ATOM   1373  C   SER A 178     -25.351  43.531  18.270  1.00 75.90      A    C  
ATOM   1374  O   SER A 178     -24.826  43.497  19.387  1.00 68.99      A    O  
ATOM   1375  CB  SER A 178     -27.750  43.834  18.832  1.00 83.03      A    C  
ATOM   1376  OG  SER A 178     -29.019  43.211  18.890  1.00 89.79      A    O  
ATOM   1377  N   VAL A 179     -24.756  44.054  17.207  1.00 62.21      A    N  
ATOM   1378  CA  VAL A 179     -23.429  44.630  17.303  1.00 64.09      A    C  
ATOM   1379  C   VAL A 179     -23.483  45.897  18.180  1.00 57.51      A    C  
ATOM   1380  O   VAL A 179     -24.288  46.803  17.926  1.00 56.95      A    O  
ATOM   1381  CB  VAL A 179     -22.817  44.882  15.908  1.00 59.54      A    C  
ATOM   1382  CG1 VAL A 179     -23.413  46.106  15.218  1.00 57.28      A    C  
ATOM   1383  CG2 VAL A 179     -21.326  45.036  16.058  1.00 68.66      A    C  
ATOM   1384  N   THR A 180     -22.645  45.939  19.221  1.00 49.92      A    N  
ATOM   1385  CA  THR A 180     -22.678  47.028  20.212  1.00 46.82      A    C  
ATOM   1386  C   THR A 180     -21.403  47.890  20.151  1.00 40.07      A    C  
ATOM   1387  O   THR A 180     -20.299  47.377  20.232  1.00 40.58      A    O  
ATOM   1388  CB  THR A 180     -22.947  46.501  21.648  1.00 47.70      A    C  
ATOM   1389  CG2 THR A 180     -21.882  45.533  22.144  1.00 51.60      A    C  
ATOM   1390  OG1 THR A 180     -23.021  47.606  22.557  1.00 61.61      A    O  
ATOM   1391  N   PRO A 181     -21.559  49.211  20.013  1.00 34.30      A    N  
ATOM   1392  CA  PRO A 181     -20.386  50.063  19.797  1.00 31.85      A    C  
ATOM   1393  C   PRO A 181     -19.575  50.386  21.044  1.00 31.76      A    C  
ATOM   1394  O   PRO A 181     -20.106  50.336  22.159  1.00 29.54      A    O  
ATOM   1395  CB  PRO A 181     -20.997  51.329  19.228  1.00 31.58      A    C  
ATOM   1396  CG  PRO A 181     -22.344  51.401  19.850  1.00 32.84      A    C  
ATOM   1397  CD  PRO A 181     -22.814  49.977  19.931  1.00 34.39      A    C  
ATOM   1398  N   VAL A 182     -18.313  50.765  20.847  1.00 28.15      A    N  
ATOM   1399  CA  VAL A 182     -17.417  51.114  21.972  1.00 27.05      A    C  
ATOM   1400  C   VAL A 182     -16.904  52.535  21.959  1.00 27.68      A    C  
ATOM   1401  O   VAL A 182     -16.915  53.203  20.931  1.00 29.24      A    O  
ATOM   1402  CB  VAL A 182     -16.215  50.169  22.033  1.00 28.49      A    C  
ATOM   1403  CG1 VAL A 182     -16.693  48.741  22.241  1.00 30.58      A    C  
ATOM   1404  CG2 VAL A 182     -15.353  50.291  20.782  1.00 29.70      A    C  
ATOM   1405  N   SER A 183     -16.444  53.004  23.113  1.00 29.14      A    N  
ATOM   1406  CA  SER A 183     -15.842  54.325  23.218  1.00 31.47      A    C  
ATOM   1407  C   SER A 183     -14.354  54.097  23.404  1.00 30.50      A    C  
ATOM   1408  O   SER A 183     -13.936  53.087  24.003  1.00 26.02      A    O  
ATOM   1409  CB  SER A 183     -16.406  55.128  24.394  1.00 33.39      A    C  
ATOM   1410  OG  SER A 183     -16.254  54.407  25.609  1.00 32.01      A    O  
ATOM   1411  N   LEU A 184     -13.568  55.036  22.885  1.00 29.68      A    N  
ATOM   1412  CA  LEU A 184     -12.127  54.937  22.906  1.00 30.50      A    C  
ATOM   1413  C   LEU A 184     -11.487  56.139  23.548  1.00 28.21      A    C  
ATOM   1414  O   LEU A 184     -11.906  57.267  23.307  1.00 25.74      A    O  
ATOM   1415  CB  LEU A 184     -11.583  54.837  21.477  1.00 31.18      A    C  
ATOM   1416  CG  LEU A 184     -12.194  53.748  20.605  1.00 28.83      A    C  
ATOM   1417  CD1 LEU A 184     -11.497  53.669  19.260  1.00 29.57      A    C  
ATOM   1418  CD2 LEU A 184     -12.138  52.435  21.341  1.00 31.49      A    C  
ATOM   1419  N   LEU A 185     -10.451  55.870  24.348  1.00 28.54      A    N  
ATOM   1420  CA  LEU A 185      -9.567  56.903  24.865  1.00 28.06      A    C  
ATOM   1421  C   LEU A 185      -8.366  57.083  23.908  1.00 25.39      A    C  
ATOM   1422  O   LEU A 185      -7.578  56.157  23.688  1.00 26.27      A    O  
ATOM   1423  CB  LEU A 185      -9.047  56.545  26.254  1.00 30.02      A    C  
ATOM   1424  CG  LEU A 185      -8.039  57.580  26.818  1.00 30.87      A    C  
ATOM   1425  CD1 LEU A 185      -8.629  58.979  26.887  1.00 32.58      A    C  
ATOM   1426  CD2 LEU A 185      -7.511  57.153  28.177  1.00 34.21      A    C  
ATOM   1427  N   ALA A 186      -8.240  58.267  23.338  1.00 26.49      A    N  
ATOM   1428  CA  ALA A 186      -7.118  58.588  22.443  1.00 30.24      A    C  
ATOM   1429  C   ALA A 186      -6.229  59.588  23.164  1.00 33.90      A    C  
ATOM   1430  O   ALA A 186      -6.512  60.772  23.168  1.00 37.45      A    O  
ATOM   1431  CB  ALA A 186      -7.608  59.183  21.137  1.00 28.86      A    C  
ATOM   1432  N   ASP A 187      -5.179  59.096  23.811  1.00 41.20      A    N  
ATOM   1433  CA  ASP A 187      -4.222  59.980  24.461  1.00 43.11      A    C  
ATOM   1434  C   ASP A 187      -2.800  59.752  23.904  1.00 38.23      A    C  
ATOM   1435  O   ASP A 187      -2.274  58.648  23.999  1.00 34.21      A    O  
ATOM   1436  CB  ASP A 187      -4.228  59.778  25.959  1.00 48.35      A    C  
ATOM   1437  CG  ASP A 187      -3.535  60.917  26.689  1.00 51.80      A    C  
ATOM   1438  OD1 ASP A 187      -2.536  61.420  26.148  1.00 46.21      A    O  
ATOM   1439  OD2 ASP A 187      -4.003  61.320  27.773  1.00 56.64      A    O1-
ATOM   1440  N   PRO A 188      -2.184  60.807  23.346  1.00 36.99      A    N  
ATOM   1441  CA  PRO A 188      -0.859  60.756  22.716  1.00 38.48      A    C  
ATOM   1442  C   PRO A 188       0.286  60.352  23.630  1.00 34.86      A    C  
ATOM   1443  O   PRO A 188       1.371  60.059  23.134  1.00 33.93      A    O  
ATOM   1444  CB  PRO A 188      -0.625  62.198  22.272  1.00 40.92      A    C  
ATOM   1445  CG  PRO A 188      -1.978  62.770  22.080  1.00 45.14      A    C  
ATOM   1446  CD  PRO A 188      -2.869  62.085  23.071  1.00 41.98      A    C  
ATOM   1447  N   ALA A 189       0.056  60.355  24.941  1.00 33.80      A    N  
ATOM   1448  CA  ALA A 189       1.099  60.037  25.911  1.00 33.26      A    C  
ATOM   1449  C   ALA A 189       1.457  58.569  25.916  1.00 33.93      A    C  
ATOM   1450  O   ALA A 189       2.505  58.165  26.406  1.00 38.48      A    O  
ATOM   1451  CB  ALA A 189       0.651  60.456  27.285  1.00 34.94      A    C  
ATOM   1452  N   PHE A 190       0.561  57.780  25.348  1.00 41.33      A    N  
ATOM   1453  CA  PHE A 190       0.660  56.337  25.347  1.00 41.13      A    C  
ATOM   1454  C   PHE A 190       1.151  55.882  23.992  1.00 33.06      A    C  
ATOM   1455  O   PHE A 190       0.677  56.364  22.971  1.00 32.87      A    O  
ATOM   1456  CB  PHE A 190      -0.742  55.749  25.632  1.00 47.33      A    C  
ATOM   1457  CG  PHE A 190      -1.433  56.371  26.832  1.00 48.31      A    C  
ATOM   1458  CD1 PHE A 190      -0.730  56.599  28.022  1.00 49.02      A    C  
ATOM   1459  CD2 PHE A 190      -2.790  56.690  26.793  1.00 48.31      A    C  
ATOM   1460  CE1 PHE A 190      -1.366  57.160  29.128  1.00 50.72      A    C  
ATOM   1461  CE2 PHE A 190      -3.425  57.257  27.897  1.00 46.05      A    C  
ATOM   1462  CZ  PHE A 190      -2.716  57.488  29.060  1.00 46.84      A    C  
ATOM   1463  N   ILE A 191       2.137  55.004  23.988  1.00 31.81      A    N  
ATOM   1464  CA  ILE A 191       2.680  54.442  22.761  1.00 34.59      A    C  
ATOM   1465  C   ILE A 191       2.690  52.907  22.875  1.00 32.93      A    C  
ATOM   1466  O   ILE A 191       3.230  52.367  23.829  1.00 38.12      A    O  
ATOM   1467  CB  ILE A 191       4.059  55.041  22.461  1.00 34.91      A    C  
ATOM   1468  CG1 ILE A 191       3.921  56.583  22.480  1.00 44.89      A    C  
ATOM   1469  CG2 ILE A 191       4.585  54.556  21.117  1.00 33.62      A    C  
ATOM   1470  CD1 ILE A 191       5.026  57.401  21.838  1.00 46.94      A    C  
ATOM   1471  N   ARG A 192       2.051  52.230  21.923  1.00 28.16      A    N  
ATOM   1472  CA  ARG A 192       1.957  50.752  21.915  1.00 28.32      A    C  
ATOM   1473  C   ARG A 192       3.186  50.146  21.255  1.00 28.71      A    C  
ATOM   1474  O   ARG A 192       3.681  49.057  21.646  1.00 30.16      A    O  
ATOM   1475  CB  ARG A 192       0.720  50.314  21.114  1.00 28.69      A    C  
ATOM   1476  CG  ARG A 192       0.270  48.870  21.327  1.00 32.85      A    C  
ATOM   1477  CD  ARG A 192      -0.736  48.437  20.266  1.00 29.75      A    C  
ATOM   1478  NE  ARG A 192      -0.122  48.200  18.968  1.00 27.80      A    N  
ATOM   1479  CZ  ARG A 192       0.539  47.093  18.635  1.00 29.37      A    C  
ATOM   1480  NH1 ARG A 192       0.687  46.078  19.500  1.00 28.29      A    N1+
ATOM   1481  NH2 ARG A 192       1.059  46.986  17.427  1.00 32.27      A    N  
ATOM   1482  N   ALA A 193       3.685  50.844  20.231  1.00 25.55      A    N  
ATOM   1483  CA  ALA A 193       4.747  50.284  19.406  1.00 26.04      A    C  
ATOM   1484  C   ALA A 193       5.411  51.373  18.568  1.00 26.83      A    C  
ATOM   1485  O   ALA A 193       4.837  52.456  18.385  1.00 25.19      A    O  
ATOM   1486  CB  ALA A 193       4.156  49.192  18.513  1.00 26.89      A    C  
ATOM   1487  N   TRP A 194       6.610  51.096  18.064  1.00 25.25      A    N  
ATOM   1488  CA  TRP A 194       7.358  52.100  17.284  1.00 28.97      A    C  
ATOM   1489  C   TRP A 194       8.041  51.478  16.066  1.00 31.65      A    C  
ATOM   1490  O   TRP A 194       8.293  50.262  16.032  1.00 29.92      A    O  
ATOM   1491  CB  TRP A 194       8.388  52.835  18.163  1.00 32.90      A    C  
ATOM   1492  CG  TRP A 194       9.277  51.889  18.869  1.00 37.58      A    C  
ATOM   1493  CD1 TRP A 194      10.521  51.445  18.460  1.00 41.48      A    C  
ATOM   1494  CD2 TRP A 194       8.988  51.206  20.091  1.00 40.12      A    C  
ATOM   1495  CE2 TRP A 194      10.098  50.382  20.380  1.00 39.22      A    C  
ATOM   1496  CE3 TRP A 194       7.907  51.223  20.983  1.00 40.12      A    C  
ATOM   1497  NE1 TRP A 194      11.012  50.542  19.367  1.00 40.62      A    N  
ATOM   1498  CZ2 TRP A 194      10.147  49.579  21.513  1.00 35.21      A    C  
ATOM   1499  CZ3 TRP A 194       7.958  50.414  22.099  1.00 36.18      A    C  
ATOM   1500  CH2 TRP A 194       9.064  49.595  22.345  1.00 34.66      A    C  
ATOM   1501  N   VAL A 195       8.323  52.311  15.057  1.00 26.66      A    N  
ATOM   1502  CA  VAL A 195       8.982  51.814  13.844  1.00 29.41      A    C  
ATOM   1503  C   VAL A 195      10.362  51.379  14.314  1.00 32.51      A    C  
ATOM   1504  O   VAL A 195      11.007  52.089  15.085  1.00 33.14      A    O  
ATOM   1505  CB  VAL A 195       9.036  52.868  12.714  1.00 30.44      A    C  
ATOM   1506  CG1 VAL A 195       9.877  52.380  11.519  1.00 32.59      A    C  
ATOM   1507  CG2 VAL A 195       7.623  53.214  12.254  1.00 30.93      A    C  
ATOM   1508  N   GLY A 196      10.763  50.175  13.937  1.00 32.10      A    N  
ATOM   1509  CA  GLY A 196      12.030  49.630  14.405  1.00 34.49      A    C  
ATOM   1510  C   GLY A 196      11.862  48.755  15.635  1.00 35.31      A    C  
ATOM   1511  O   GLY A 196      12.837  48.216  16.156  1.00 38.53      A    O  
ATOM   1512  N   GLY A 197      10.623  48.606  16.092  1.00 30.49      A    N  
ATOM   1513  CA  GLY A 197      10.304  47.811  17.269  1.00 28.99      A    C  
ATOM   1514  C   GLY A 197       9.720  46.477  16.866  1.00 29.44      A    C  
ATOM   1515  O   GLY A 197      10.060  45.957  15.799  1.00 29.49      A    O  
ATOM   1516  N   VAL A 198       8.839  45.926  17.704  1.00 27.20      A    N  
ATOM   1517  CA  VAL A 198       8.280  44.583  17.461  1.00 28.04      A    C  
ATOM   1518  C   VAL A 198       6.758  44.502  17.610  1.00 26.25      A    C  
ATOM   1519  O   VAL A 198       6.187  43.398  17.783  1.00 25.41      A    O  
ATOM   1520  CB  VAL A 198       8.932  43.571  18.399  1.00 28.15      A    C  
ATOM   1521  CG1 VAL A 198      10.411  43.404  18.060  1.00 29.82      A    C  
ATOM   1522  CG2 VAL A 198       8.728  43.990  19.862  1.00 26.88      A    C  
ATOM   1523  N   GLY A 199       6.108  45.661  17.506  1.00 26.10      A    N  
ATOM   1524  CA  GLY A 199       4.642  45.777  17.547  1.00 28.25      A    C  
ATOM   1525  C   GLY A 199       3.941  45.008  16.428  1.00 26.26      A    C  
ATOM   1526  O   GLY A 199       2.774  44.707  16.529  1.00 27.19      A    O  
ATOM   1527  N   ASN A 200       4.650  44.708  15.355  1.00 25.45      A    N  
ATOM   1528  CA  ASN A 200       4.075  43.940  14.265  1.00 28.56      A    C  
ATOM   1529  C   ASN A 200       4.220  42.414  14.419  1.00 30.71      A    C  
ATOM   1530  O   ASN A 200       3.987  41.694  13.461  1.00 31.90      A    O  
ATOM   1531  CB  ASN A 200       4.657  44.383  12.928  1.00 29.72      A    C  
ATOM   1532  CG  ASN A 200       6.161  44.336  12.897  1.00 30.33      A    C  
ATOM   1533  ND2 ASN A 200       6.697  44.037  11.754  1.00 31.72      A    N  
ATOM   1534  OD1 ASN A 200       6.826  44.628  13.876  1.00 34.51      A    O  
ATOM   1535  N   TYR A 201       4.651  41.951  15.596  1.00 28.20      A    N  
ATOM   1536  CA  TYR A 201       4.698  40.525  15.939  1.00 25.31      A    C  
ATOM   1537  C   TYR A 201       3.827  40.326  17.169  1.00 27.35      A    C  
ATOM   1538  O   TYR A 201       3.640  41.261  17.976  1.00 23.40      A    O  
ATOM   1539  CB  TYR A 201       6.112  40.077  16.246  1.00 25.42      A    C  
ATOM   1540  CG  TYR A 201       7.087  40.323  15.127  1.00 27.89      A    C  
ATOM   1541  CD1 TYR A 201       7.301  39.371  14.120  1.00 28.75      A    C  
ATOM   1542  CD2 TYR A 201       7.792  41.497  15.071  1.00 28.79      A    C  
ATOM   1543  CE1 TYR A 201       8.216  39.609  13.108  1.00 29.88      A    C  
ATOM   1544  CE2 TYR A 201       8.690  41.754  14.064  1.00 28.32      A    C  
ATOM   1545  CZ  TYR A 201       8.900  40.813  13.086  1.00 32.16      A    C  
ATOM   1546  OH  TYR A 201       9.810  41.108  12.101  1.00 32.35      A    O  
ATOM   1547  N   LYS A 202       3.295  39.108  17.325  1.00 26.17      A    N  
ATOM   1548  CA  LYS A 202       2.356  38.815  18.392  1.00 23.82      A    C  
ATOM   1549  C   LYS A 202       3.144  38.226  19.552  1.00 25.06      A    C  
ATOM   1550  O   LYS A 202       3.036  37.024  19.877  1.00 24.96      A    O  
ATOM   1551  CB  LYS A 202       1.252  37.881  17.869  1.00 25.05      A    C  
ATOM   1552  CG  LYS A 202      -0.093  38.100  18.511  1.00 28.43      A    C  
ATOM   1553  CD  LYS A 202      -1.224  37.539  17.661  1.00 28.52      A    C  
ATOM   1554  CE  LYS A 202      -2.575  37.763  18.326  1.00 29.50      A    C  
ATOM   1555  NZ  LYS A 202      -3.174  39.110  18.079  1.00 30.73      A    N1+
ATOM   1556  N   LEU A 203       3.943  39.097  20.165  1.00 24.03      A    N  
ATOM   1557  CA  LEU A 203       4.849  38.752  21.268  1.00 24.68      A    C  
ATOM   1558  C   LEU A 203       4.247  39.245  22.556  1.00 23.87      A    C  
ATOM   1559  O   LEU A 203       3.732  40.378  22.613  1.00 24.47      A    O  
ATOM   1560  CB  LEU A 203       6.208  39.426  21.084  1.00 25.81      A    C  
ATOM   1561  CG  LEU A 203       6.877  39.328  19.712  1.00 27.05      A    C  
ATOM   1562  CD1 LEU A 203       8.197  40.095  19.645  1.00 24.64      A    C  
ATOM   1563  CD2 LEU A 203       7.093  37.861  19.352  1.00 29.49      A    C  
ATOM   1564  N   GLY A 204       4.337  38.424  23.606  1.00 23.45      A    N  
ATOM   1565  CA  GLY A 204       3.781  38.786  24.914  1.00 23.22      A    C  
ATOM   1566  C   GLY A 204       4.214  40.173  25.376  1.00 23.98      A    C  
ATOM   1567  O   GLY A 204       3.421  40.917  25.971  1.00 21.56      A    O  
ATOM   1568  N   GLY A 205       5.455  40.548  25.060  1.00 23.98      A    N  
ATOM   1569  CA  GLY A 205       5.993  41.853  25.503  1.00 24.23      A    C  
ATOM   1570  C   GLY A 205       5.213  43.086  25.098  1.00 24.01      A    C  
ATOM   1571  O   GLY A 205       5.282  44.116  25.782  1.00 27.05      A    O  
ATOM   1572  N   ASN A 206       4.451  42.985  24.005  1.00 21.98      A    N  
ATOM   1573  CA  ASN A 206       3.645  44.093  23.503  1.00 24.11      A    C  
ATOM   1574  C   ASN A 206       2.384  44.343  24.311  1.00 24.14      A    C  
ATOM   1575  O   ASN A 206       1.792  45.433  24.238  1.00 22.69      A    O  
ATOM   1576  CB  ASN A 206       3.282  43.869  22.009  1.00 23.70      A    C  
ATOM   1577  CG  ASN A 206       4.501  43.860  21.108  1.00 26.76      A    C  
ATOM   1578  ND2 ASN A 206       4.465  43.036  20.053  1.00 28.37      A    N  
ATOM   1579  OD1 ASN A 206       5.461  44.597  21.338  1.00 25.13      A    O  
ATOM   1580  N   TYR A 207       1.979  43.361  25.113  1.00 24.52      A    N  
ATOM   1581  CA  TYR A 207       0.684  43.441  25.825  1.00 21.91      A    C  
ATOM   1582  C   TYR A 207       0.755  43.890  27.274  1.00 21.12      A    C  
ATOM   1583  O   TYR A 207      -0.085  44.684  27.715  1.00 21.60      A    O  
ATOM   1584  CB  TYR A 207      -0.054  42.078  25.647  1.00 22.82      A    C  
ATOM   1585  CG  TYR A 207      -0.231  41.855  24.146  1.00 22.34      A    C  
ATOM   1586  CD1 TYR A 207      -1.287  42.440  23.453  1.00 23.40      A    C  
ATOM   1587  CD2 TYR A 207       0.722  41.197  23.421  1.00 22.98      A    C  
ATOM   1588  CE1 TYR A 207      -1.414  42.297  22.079  1.00 24.40      A    C  
ATOM   1589  CE2 TYR A 207       0.611  41.049  22.054  1.00 24.30      A    C  
ATOM   1590  CZ  TYR A 207      -0.453  41.604  21.387  1.00 25.71      A    C  
ATOM   1591  OH  TYR A 207      -0.498  41.487  20.029  1.00 31.34      A    O  
ATOM   1592  N   GLY A 208       1.727  43.379  28.023  1.00 24.06      A    N  
ATOM   1593  CA  GLY A 208       1.872  43.716  29.460  1.00 24.47      A    C  
ATOM   1594  C   GLY A 208       1.792  45.203  29.746  1.00 23.63      A    C  
ATOM   1595  O   GLY A 208       1.056  45.626  30.650  1.00 25.15      A    O  
ATOM   1596  N   PRO A 209       2.514  46.017  28.957  1.00 25.65      A    N  
ATOM   1597  CA  PRO A 209       2.489  47.474  29.140  1.00 25.86      A    C  
ATOM   1598  C   PRO A 209       1.163  48.135  28.791  1.00 25.69      A    C  
ATOM   1599  O   PRO A 209       0.967  49.293  29.125  1.00 24.38      A    O  
ATOM   1600  CB  PRO A 209       3.577  47.953  28.167  1.00 27.36      A    C  
ATOM   1601  CG  PRO A 209       4.501  46.765  28.058  1.00 24.96      A    C  
ATOM   1602  CD  PRO A 209       3.551  45.626  27.984  1.00 24.39      A    C  
ATOM   1603  N   THR A 210       0.262  47.437  28.104  1.00 24.03      A    N  
ATOM   1604  CA  THR A 210      -1.033  48.052  27.806  1.00 26.53      A    C  
ATOM   1605  C   THR A 210      -2.016  48.023  29.013  1.00 26.63      A    C  
ATOM   1606  O   THR A 210      -2.994  48.783  29.043  1.00 25.65      A    O  
ATOM   1607  CB  THR A 210      -1.717  47.364  26.602  1.00 23.80      A    C  
ATOM   1608  CG2 THR A 210      -0.815  47.350  25.397  1.00 24.08      A    C  
ATOM   1609  OG1 THR A 210      -2.022  46.029  26.952  1.00 21.64      A    O  
ATOM   1610  N   VAL A 211      -1.751  47.173  30.004  1.00 24.89      A    N  
ATOM   1611  CA  VAL A 211      -2.693  47.001  31.113  1.00 25.87      A    C  
ATOM   1612  C   VAL A 211      -2.974  48.301  31.856  1.00 28.43      A    C  
ATOM   1613  O   VAL A 211      -4.133  48.681  32.062  1.00 28.25      A    O  
ATOM   1614  CB  VAL A 211      -2.218  45.894  32.071  1.00 28.98      A    C  
ATOM   1615  CG1 VAL A 211      -3.158  45.794  33.264  1.00 31.37      A    C  
ATOM   1616  CG2 VAL A 211      -2.159  44.570  31.334  1.00 30.01      A    C  
ATOM   1617  N   LEU A 212      -1.912  49.023  32.200  1.00 28.29      A    N  
ATOM   1618  CA  LEU A 212      -2.054  50.287  32.913  1.00 27.13      A    C  
ATOM   1619  C   LEU A 212      -2.795  51.271  32.042  1.00 26.38      A    C  
ATOM   1620  O   LEU A 212      -3.599  52.034  32.538  1.00 23.78      A    O  
ATOM   1621  CB  LEU A 212      -0.682  50.872  33.282  1.00 28.09      A    C  
ATOM   1622  CG  LEU A 212      -0.710  52.235  33.974  1.00 32.09      A    C  
ATOM   1623  CD1 LEU A 212      -1.429  52.151  35.315  1.00 31.91      A    C  
ATOM   1624  CD2 LEU A 212       0.698  52.747  34.182  1.00 36.25      A    C  
ATOM   1625  N   VAL A 213      -2.513  51.278  30.740  1.00 25.14      A    N  
ATOM   1626  CA  VAL A 213      -3.209  52.235  29.852  1.00 25.81      A    C  
ATOM   1627  C   VAL A 213      -4.717  51.949  29.747  1.00 26.26      A    C  
ATOM   1628  O   VAL A 213      -5.527  52.886  29.737  1.00 26.95      A    O  
ATOM   1629  CB  VAL A 213      -2.582  52.307  28.442  1.00 28.11      A    C  
ATOM   1630  CG1 VAL A 213      -3.204  53.456  27.658  1.00 29.58      A    C  
ATOM   1631  CG2 VAL A 213      -1.066  52.518  28.533  1.00 28.18      A    C  
ATOM   1632  N   GLN A 214      -5.080  50.668  29.675  1.00 25.60      A    N  
ATOM   1633  CA  GLN A 214      -6.480  50.239  29.631  1.00 28.72      A    C  
ATOM   1634  C   GLN A 214      -7.219  50.641  30.924  1.00 33.48      A    C  
ATOM   1635  O   GLN A 214      -8.356  51.101  30.879  1.00 30.87      A    O  
ATOM   1636  CB  GLN A 214      -6.554  48.739  29.407  1.00 30.91      A    C  
ATOM   1637  CG  GLN A 214      -7.945  48.120  29.523  1.00 35.51      A    C  
ATOM   1638  CD  GLN A 214      -8.966  48.712  28.554  1.00 39.45      A    C  
ATOM   1639  NE2 GLN A 214     -10.225  48.428  28.804  1.00 44.08      A    N  
ATOM   1640  OE1 GLN A 214      -8.630  49.409  27.601  1.00 35.47      A    O  
ATOM   1641  N   GLN A 215      -6.559  50.490  32.070  1.00 31.98      A    N  
ATOM   1642  CA  GLN A 215      -7.099  51.003  33.326  1.00 36.41      A    C  
ATOM   1643  C   GLN A 215      -7.364  52.484  33.250  1.00 34.66      A    C  
ATOM   1644  O   GLN A 215      -8.362  52.946  33.767  1.00 33.74      A    O  
ATOM   1645  CB  GLN A 215      -6.131  50.769  34.483  1.00 40.83      A    C  
ATOM   1646  CG  GLN A 215      -6.037  49.320  34.904  1.00 45.35      A    C  
ATOM   1647  CD  GLN A 215      -5.301  49.171  36.224  1.00 54.50      A    C  
ATOM   1648  NE2 GLN A 215      -5.298  47.958  36.769  1.00 54.84      A    N  
ATOM   1649  OE1 GLN A 215      -4.729  50.141  36.743  1.00 52.92      A    O  
ATOM   1650  N   GLU A 216      -6.461  53.241  32.629  1.00 31.91      A    N  
ATOM   1651  CA  GLU A 216      -6.677  54.678  32.474  1.00 35.15      A    C  
ATOM   1652  C   GLU A 216      -7.875  54.969  31.545  1.00 39.37      A    C  
ATOM   1653  O   GLU A 216      -8.614  55.931  31.763  1.00 36.27      A    O  
ATOM   1654  CB  GLU A 216      -5.409  55.363  31.976  1.00 37.50      A    C  
ATOM   1655  CG  GLU A 216      -5.552  56.849  31.706  1.00 48.68      A    C  
ATOM   1656  CD  GLU A 216      -5.945  57.651  32.951  1.00 64.64      A    C  
ATOM   1657  OE1 GLU A 216      -5.720  57.174  34.095  1.00 60.89      A    O  
ATOM   1658  OE2 GLU A 216      -6.468  58.780  32.778  1.00 78.82      A    O1-
ATOM   1659  N   ALA A 217      -8.071  54.147  30.514  1.00 36.83      A    N  
ATOM   1660  CA  ALA A 217      -9.231  54.305  29.629  1.00 35.75      A    C  
ATOM   1661  C   ALA A 217     -10.528  54.150  30.462  1.00 36.54      A    C  
ATOM   1662  O   ALA A 217     -11.400  55.000  30.404  1.00 35.63      A    O  
ATOM   1663  CB  ALA A 217      -9.192  53.284  28.504  1.00 32.21      A    C  
ATOM   1664  N   LEU A 218     -10.625  53.061  31.215  1.00 35.81      A    N  
ATOM   1665  CA  LEU A 218     -11.736  52.840  32.162  1.00 43.03      A    C  
ATOM   1666  C   LEU A 218     -11.918  54.004  33.139  1.00 44.28      A    C  
ATOM   1667  O   LEU A 218     -13.020  54.543  33.264  1.00 46.95      A    O  
ATOM   1668  CB  LEU A 218     -11.512  51.554  32.954  1.00 44.04      A    C  
ATOM   1669  CG  LEU A 218     -11.466  50.273  32.120  1.00 47.74      A    C  
ATOM   1670  CD1 LEU A 218     -11.151  49.055  32.987  1.00 48.37      A    C  
ATOM   1671  CD2 LEU A 218     -12.772  50.076  31.353  1.00 49.68      A    C  
ATOM   1672  N   LYS A 219     -10.841  54.422  33.803  1.00 44.88      A    N  
ATOM   1673  CA  LYS A 219     -10.905  55.577  34.702  1.00 48.40      A    C  
ATOM   1674  C   LYS A 219     -11.527  56.790  34.024  1.00 47.69      A    C  
ATOM   1675  O   LYS A 219     -12.291  57.510  34.639  1.00 49.34      A    O  
ATOM   1676  CB  LYS A 219      -9.521  55.991  35.207  1.00 55.52      A    C  
ATOM   1677  CG  LYS A 219      -9.007  55.210  36.394  1.00 67.29      A    C  
ATOM   1678  CD  LYS A 219      -7.571  55.616  36.714  1.00 75.00      A    C  
ATOM   1679  CE  LYS A 219      -7.041  54.923  37.962  1.00 77.05      A    C  
ATOM   1680  NZ  LYS A 219      -7.124  53.437  37.866  1.00 78.40      A    N1+
ATOM   1681  N   ARG A 220     -11.198  57.017  32.761  1.00 40.85      A    N  
ATOM   1682  CA  ARG A 220     -11.686  58.193  32.049  1.00 43.38      A    C  
ATOM   1683  C   ARG A 220     -13.018  57.983  31.338  1.00 40.18      A    C  
ATOM   1684  O   ARG A 220     -13.439  58.820  30.541  1.00 42.78      A    O  
ATOM   1685  CB  ARG A 220     -10.611  58.652  31.073  1.00 46.14      A    C  
ATOM   1686  CG  ARG A 220      -9.432  59.297  31.777  1.00 53.94      A    C  
ATOM   1687  CD  ARG A 220      -9.432  60.793  31.546  1.00 61.21      A    C  
ATOM   1688  NE  ARG A 220      -8.929  61.069  30.195  1.00 75.63      A    N  
ATOM   1689  CZ  ARG A 220      -9.111  62.200  29.503  1.00 83.01      A    C  
ATOM   1690  NH1 ARG A 220      -9.819  63.214  30.007  1.00 80.49      A    N1+
ATOM   1691  NH2 ARG A 220      -8.585  62.312  28.279  1.00 80.92      A    N  
ATOM   1692  N   GLY A 221     -13.670  56.860  31.621  1.00 41.13      A    N  
ATOM   1693  CA  GLY A 221     -14.996  56.558  31.088  1.00 40.11      A    C  
ATOM   1694  C   GLY A 221     -15.066  55.985  29.689  1.00 44.60      A    C  
ATOM   1695  O   GLY A 221     -16.127  56.048  29.041  1.00 40.92      A    O  
ATOM   1696  N   CYS A 222     -13.954  55.417  29.215  1.00 41.08      A    N  
ATOM   1697  CA  CYS A 222     -13.906  54.795  27.895  1.00 38.92      A    C  
ATOM   1698  C   CYS A 222     -13.768  53.301  28.039  1.00 35.87      A    C  
ATOM   1699  O   CYS A 222     -13.427  52.807  29.105  1.00 40.96      A    O  
ATOM   1700  CB  CYS A 222     -12.753  55.349  27.079  1.00 34.42      A    C  
ATOM   1701  SG  CYS A 222     -12.891  57.106  26.819  1.00 38.95      A    S  
ATOM   1702  N   GLU A 223     -14.040  52.571  26.971  1.00 32.97      A    N  
ATOM   1703  CA  GLU A 223     -13.944  51.109  27.029  1.00 31.36      A    C  
ATOM   1704  C   GLU A 223     -12.655  50.528  26.462  1.00 30.42      A    C  
ATOM   1705  O   GLU A 223     -12.268  49.428  26.825  1.00 31.42      A    O  
ATOM   1706  CB  GLU A 223     -15.118  50.496  26.306  1.00 36.81      A    C  
ATOM   1707  CG  GLU A 223     -16.427  50.662  27.059  1.00 43.09      A    C  
ATOM   1708  CD  GLU A 223     -17.610  50.598  26.135  1.00 41.79      A    C  
ATOM   1709  OE1 GLU A 223     -17.698  51.447  25.227  1.00 41.56      A    O  
ATOM   1710  OE2 GLU A 223     -18.450  49.714  26.339  1.00 53.03      A    O1-
ATOM   1711  N   GLN A 224     -12.005  51.238  25.548  1.00 32.17      A    N  
ATOM   1712  CA  GLN A 224     -10.774  50.731  24.949  1.00 30.46      A    C  
ATOM   1713  C   GLN A 224      -9.829  51.853  24.597  1.00 26.87      A    C  
ATOM   1714  O   GLN A 224     -10.210  53.014  24.631  1.00 27.57      A    O  
ATOM   1715  CB  GLN A 224     -11.072  49.880  23.714  1.00 33.01      A    C  
ATOM   1716  CG  GLN A 224     -11.755  48.578  24.054  1.00 37.95      A    C  
ATOM   1717  CD  GLN A 224     -11.708  47.604  22.919  1.00 48.17      A    C  
ATOM   1718  NE2 GLN A 224     -12.778  46.844  22.757  1.00 53.55      A    N  
ATOM   1719  OE1 GLN A 224     -10.717  47.521  22.196  1.00 55.02      A    O  
ATOM   1720  N   VAL A 225      -8.588  51.478  24.281  1.00 23.86      A    N  
ATOM   1721  CA  VAL A 225      -7.550  52.434  23.930  1.00 24.61      A    C  
ATOM   1722  C   VAL A 225      -7.375  52.589  22.398  1.00 23.24      A    C  
ATOM   1723  O   VAL A 225      -7.238  51.598  21.665  1.00 23.52      A    O  
ATOM   1724  CB  VAL A 225      -6.203  51.968  24.516  1.00 25.41      A    C  
ATOM   1725  CG1 VAL A 225      -5.096  52.933  24.162  1.00 25.04      A    C  
ATOM   1726  CG2 VAL A 225      -6.320  51.785  26.036  1.00 27.58      A    C  
ATOM   1727  N   LEU A 226      -7.389  53.831  21.930  1.00 21.31      A    N  
ATOM   1728  CA  LEU A 226      -7.059  54.115  20.553  1.00 25.05      A    C  
ATOM   1729  C   LEU A 226      -5.605  54.506  20.597  1.00 23.25      A    C  
ATOM   1730  O   LEU A 226      -5.269  55.578  21.067  1.00 23.80      A    O  
ATOM   1731  CB  LEU A 226      -7.907  55.246  19.987  1.00 26.03      A    C  
ATOM   1732  CG  LEU A 226      -7.548  55.698  18.569  1.00 28.04      A    C  
ATOM   1733  CD1 LEU A 226      -7.503  54.527  17.611  1.00 25.79      A    C  
ATOM   1734  CD2 LEU A 226      -8.536  56.728  18.059  1.00 29.24      A    C  
ATOM   1735  N   TRP A 227      -4.747  53.605  20.134  1.00 22.51      A    N  
ATOM   1736  CA  TRP A 227      -3.310  53.813  20.166  1.00 23.33      A    C  
ATOM   1737  C   TRP A 227      -2.813  54.757  19.093  1.00 25.25      A    C  
ATOM   1738  O   TRP A 227      -2.893  54.444  17.895  1.00 26.30      A    O  
ATOM   1739  CB  TRP A 227      -2.614  52.474  20.006  1.00 25.10      A    C  
ATOM   1740  CG  TRP A 227      -2.911  51.545  21.129  1.00 25.83      A    C  
ATOM   1741  CD1 TRP A 227      -3.761  50.495  21.108  1.00 27.91      A    C  
ATOM   1742  CD2 TRP A 227      -2.340  51.585  22.427  1.00 25.66      A    C  
ATOM   1743  CE2 TRP A 227      -2.880  50.505  23.149  1.00 26.77      A    C  
ATOM   1744  CE3 TRP A 227      -1.395  52.410  23.045  1.00 25.12      A    C  
ATOM   1745  NE1 TRP A 227      -3.742  49.849  22.314  1.00 26.67      A    N  
ATOM   1746  CZ2 TRP A 227      -2.542  50.247  24.474  1.00 24.90      A    C  
ATOM   1747  CZ3 TRP A 227      -1.048  52.145  24.367  1.00 25.87      A    C  
ATOM   1748  CH2 TRP A 227      -1.623  51.071  25.062  1.00 28.14      A    C  
ATOM   1749  N   LEU A 228      -2.282  55.895  19.525  1.00 24.31      A    N  
ATOM   1750  CA  LEU A 228      -1.778  56.897  18.618  1.00 27.07      A    C  
ATOM   1751  C   LEU A 228      -0.257  56.801  18.528  1.00 29.81      A    C  
ATOM   1752  O   LEU A 228       0.422  56.425  19.493  1.00 27.54      A    O  
ATOM   1753  CB  LEU A 228      -2.166  58.299  19.091  1.00 27.85      A    C  
ATOM   1754  CG  LEU A 228      -3.654  58.564  19.262  1.00 26.14      A    C  
ATOM   1755  CD1 LEU A 228      -3.856  59.942  19.891  1.00 28.57      A    C  
ATOM   1756  CD2 LEU A 228      -4.391  58.448  17.940  1.00 26.05      A    C  
ATOM   1757  N   TYR A 229       0.263  57.168  17.361  1.00 27.31      A    N  
ATOM   1758  CA  TYR A 229       1.685  57.112  17.087  1.00 27.61      A    C  
ATOM   1759  C   TYR A 229       2.155  58.316  16.299  1.00 26.80      A    C  
ATOM   1760  O   TYR A 229       1.476  58.774  15.355  1.00 24.73      A    O  
ATOM   1761  CB  TYR A 229       1.996  55.889  16.243  1.00 27.99      A    C  
ATOM   1762  CG  TYR A 229       3.464  55.730  15.931  1.00 28.88      A    C  
ATOM   1763  CD1 TYR A 229       4.358  55.411  16.948  1.00 27.80      A    C  
ATOM   1764  CD2 TYR A 229       3.958  55.877  14.637  1.00 28.97      A    C  
ATOM   1765  CE1 TYR A 229       5.698  55.231  16.698  1.00 26.46      A    C  
ATOM   1766  CE2 TYR A 229       5.322  55.695  14.361  1.00 28.90      A    C  
ATOM   1767  CZ  TYR A 229       6.190  55.385  15.406  1.00 26.61      A    C  
ATOM   1768  OH  TYR A 229       7.544  55.184  15.208  1.00 27.21      A    O  
ATOM   1769  N   GLY A 230       3.335  58.794  16.676  1.00 29.48      A    N  
ATOM   1770  CA  GLY A 230       4.031  59.854  15.953  1.00 30.18      A    C  
ATOM   1771  C   GLY A 230       3.582  61.238  16.352  1.00 35.56      A    C  
ATOM   1772  O   GLY A 230       2.543  61.393  16.990  1.00 36.34      A    O  
ATOM   1773  N   PRO A 231       4.365  62.262  15.968  1.00 42.73      A    N  
ATOM   1774  CA  PRO A 231       4.010  63.645  16.288  1.00 41.14      A    C  
ATOM   1775  C   PRO A 231       2.700  64.059  15.622  1.00 37.96      A    C  
ATOM   1776  O   PRO A 231       2.056  64.983  16.089  1.00 35.43      A    O  
ATOM   1777  CB  PRO A 231       5.194  64.457  15.736  1.00 44.22      A    C  
ATOM   1778  CG  PRO A 231       5.806  63.591  14.683  1.00 46.59      A    C  
ATOM   1779  CD  PRO A 231       5.582  62.174  15.129  1.00 45.25      A    C  
ATOM   1780  N   ASP A 232       2.318  63.368  14.545  1.00 36.55      A    N  
ATOM   1781  CA  ASP A 232       1.048  63.620  13.852  1.00 34.64      A    C  
ATOM   1782  C   ASP A 232      -0.157  62.776  14.332  1.00 33.32      A    C  
ATOM   1783  O   ASP A 232      -1.214  62.771  13.699  1.00 32.97      A    O  
ATOM   1784  CB  ASP A 232       1.219  63.480  12.341  1.00 35.16      A    C  
ATOM   1785  CG  ASP A 232       1.796  62.142  11.928  1.00 38.48      A    C  
ATOM   1786  OD1 ASP A 232       2.464  61.455  12.748  1.00 34.57      A    O  
ATOM   1787  OD2 ASP A 232       1.589  61.796  10.754  1.00 46.93      A    O1-
ATOM   1788  N   HIS A 233      -0.027  62.085  15.454  1.00 32.44      A    N  
ATOM   1789  CA  HIS A 233      -1.182  61.361  16.024  1.00 29.76      A    C  
ATOM   1790  C   HIS A 233      -1.893  60.460  15.019  1.00 29.36      A    C  
ATOM   1791  O   HIS A 233      -3.099  60.574  14.768  1.00 26.40      A    O  
ATOM   1792  CB  HIS A 233      -2.132  62.355  16.679  1.00 31.79      A    C  
ATOM   1793  CG  HIS A 233      -1.427  63.330  17.566  1.00 39.57      A    C  
ATOM   1794  CD2 HIS A 233      -1.492  64.679  17.647  1.00 43.55      A    C  
ATOM   1795  ND1 HIS A 233      -0.471  62.937  18.480  1.00 45.03      A    N  
ATOM   1796  CE1 HIS A 233       0.001  64.001  19.106  1.00 45.00      A    C  
ATOM   1797  NE2 HIS A 233      -0.607  65.069  18.626  1.00 47.15      A    N  
ATOM   1798  N   GLN A 234      -1.114  59.543  14.456  1.00 27.15      A    N  
ATOM   1799  CA  GLN A 234      -1.667  58.508  13.605  1.00 30.91      A    C  
ATOM   1800  C   GLN A 234      -2.476  57.551  14.458  1.00 26.77      A    C  
ATOM   1801  O   GLN A 234      -2.047  57.161  15.546  1.00 23.47      A    O  
ATOM   1802  CB  GLN A 234      -0.547  57.708  12.925  1.00 31.82      A    C  
ATOM   1803  CG  GLN A 234       0.330  58.539  12.018  1.00 33.25      A    C  
ATOM   1804  CD  GLN A 234       1.654  57.866  11.685  1.00 36.96      A    C  
ATOM   1805  NE2 GLN A 234       2.682  58.681  11.540  1.00 39.81      A    N  
ATOM   1806  OE1 GLN A 234       1.753  56.640  11.552  1.00 30.63      A    O  
ATOM   1807  N   LEU A 235      -3.630  57.158  13.945  1.00 25.62      A    N  
ATOM   1808  CA  LEU A 235      -4.449  56.141  14.592  1.00 25.82      A    C  
ATOM   1809  C   LEU A 235      -3.868  54.804  14.127  1.00 27.46      A    C  
ATOM   1810  O   LEU A 235      -3.787  54.578  12.934  1.00 29.01      A    O  
ATOM   1811  CB  LEU A 235      -5.904  56.279  14.169  1.00 25.74      A    C  
ATOM   1812  CG  LEU A 235      -6.679  57.514  14.648  1.00 27.85      A    C  
ATOM   1813  CD1 LEU A 235      -6.166  58.818  14.046  1.00 29.47      A    C  
ATOM   1814  CD2 LEU A 235      -8.156  57.358  14.320  1.00 33.52      A    C  
ATOM   1815  N   THR A 236      -3.407  53.950  15.043  1.00 24.05      A    N  
ATOM   1816  CA  THR A 236      -2.785  52.694  14.632  1.00 22.76      A    C  
ATOM   1817  C   THR A 236      -3.662  51.460  14.846  1.00 25.72      A    C  
ATOM   1818  O   THR A 236      -3.887  50.692  13.898  1.00 24.05      A    O  
ATOM   1819  CB  THR A 236      -1.456  52.470  15.353  1.00 22.56      A    C  
ATOM   1820  CG2 THR A 236      -0.506  53.613  15.048  1.00 23.36      A    C  
ATOM   1821  OG1 THR A 236      -1.677  52.376  16.764  1.00 22.55      A    O  
ATOM   1822  N   GLU A 237      -4.124  51.284  16.088  1.00 27.30      A    N  
ATOM   1823  CA  GLU A 237      -4.920  50.140  16.515  1.00 26.94      A    C  
ATOM   1824  C   GLU A 237      -5.894  50.533  17.601  1.00 29.31      A    C  
ATOM   1825  O   GLU A 237      -5.721  51.554  18.271  1.00 30.21      A    O  
ATOM   1826  CB  GLU A 237      -4.028  49.041  17.075  1.00 28.86      A    C  
ATOM   1827  CG  GLU A 237      -2.976  48.567  16.090  1.00 33.42      A    C  
ATOM   1828  CD  GLU A 237      -2.807  47.080  16.051  1.00 33.59      A    C  
ATOM   1829  OE1 GLU A 237      -3.606  46.370  16.670  1.00 42.91      A    O  
ATOM   1830  OE2 GLU A 237      -1.889  46.620  15.384  1.00 30.80      A    O1-
ATOM   1831  N   VAL A 238      -6.905  49.699  17.789  1.00 26.50      A    N  
ATOM   1832  CA  VAL A 238      -7.921  49.939  18.786  1.00 27.93      A    C  
ATOM   1833  C   VAL A 238      -7.838  48.771  19.730  1.00 28.30      A    C  
ATOM   1834  O   VAL A 238      -8.286  47.669  19.398  1.00 27.36      A    O  
ATOM   1835  CB  VAL A 238      -9.333  49.979  18.198  1.00 31.69      A    C  
ATOM   1836  CG1 VAL A 238     -10.371  50.044  19.321  1.00 38.73      A    C  
ATOM   1837  CG2 VAL A 238      -9.502  51.173  17.279  1.00 35.16      A    C  
ATOM   1838  N   GLY A 239      -7.263  48.990  20.907  1.00 28.98      A    N  
ATOM   1839  CA  GLY A 239      -7.157  47.903  21.886  1.00 28.94      A    C  
ATOM   1840  C   GLY A 239      -6.257  46.850  21.300  1.00 28.64      A    C  
ATOM   1841  O   GLY A 239      -5.110  47.153  21.027  1.00 31.47      A    O  
ATOM   1842  N   THR A 240      -6.769  45.633  21.100  1.00 26.78      A    N  
ATOM   1843  CA  THR A 240      -6.021  44.569  20.412  1.00 27.86      A    C  
ATOM   1844  C   THR A 240      -6.655  44.291  19.028  1.00 29.61      A    C  
ATOM   1845  O   THR A 240      -6.653  43.158  18.545  1.00 32.19      A    O  
ATOM   1846  CB  THR A 240      -5.991  43.282  21.263  1.00 33.63      A    C  
ATOM   1847  CG2 THR A 240      -5.135  43.477  22.516  1.00 39.54      A    C  
ATOM   1848  OG1 THR A 240      -7.307  42.968  21.693  1.00 31.56      A    O  
ATOM   1849  N   MET A 241      -7.215  45.332  18.409  1.00 27.09      A    N  
ATOM   1850  CA  MET A 241      -7.879  45.232  17.098  1.00 23.75      A    C  
ATOM   1851  C   MET A 241      -7.270  46.200  16.093  1.00 23.64      A    C  
ATOM   1852  O   MET A 241      -6.752  47.244  16.474  1.00 20.13      A    O  
ATOM   1853  CB  MET A 241      -9.343  45.576  17.239  1.00 25.94      A    C  
ATOM   1854  CG  MET A 241     -10.123  44.563  18.090  1.00 26.84      A    C  
ATOM   1855  SD  MET A 241     -11.855  45.046  18.165  1.00 28.66      A    S  
ATOM   1856  CE  MET A 241     -11.766  46.487  19.193  1.00 28.81      A    C  
ATOM   1857  N   ASN A 242      -7.348  45.845  14.812  1.00 24.47      A    N  
ATOM   1858  CA  ASN A 242      -6.931  46.740  13.738  1.00 22.40      A    C  
ATOM   1859  C   ASN A 242      -8.058  47.740  13.576  1.00 22.32      A    C  
ATOM   1860  O   ASN A 242      -9.183  47.468  13.983  1.00 22.77      A    O  
ATOM   1861  CB  ASN A 242      -6.624  45.940  12.466  1.00 23.79      A    C  
ATOM   1862  CG  ASN A 242      -5.416  45.051  12.628  1.00 22.14      A    C  
ATOM   1863  ND2 ASN A 242      -4.269  45.649  12.880  1.00 22.59      A    N  
ATOM   1864  OD1 ASN A 242      -5.518  43.849  12.582  1.00 22.98      A    O  
ATOM   1865  N   ILE A 243      -7.740  48.936  13.112  1.00 19.10      A    N  
ATOM   1866  CA  ILE A 243      -8.734  49.984  12.943  1.00 20.06      A    C  
ATOM   1867  C   ILE A 243      -8.995  50.261  11.454  1.00 22.22      A    C  
ATOM   1868  O   ILE A 243      -8.077  50.221  10.622  1.00 23.56      A    O  
ATOM   1869  CB  ILE A 243      -8.333  51.250  13.654  1.00 21.45      A    C  
ATOM   1870  CG1 ILE A 243      -9.526  52.209  13.742  1.00 21.19      A    C  
ATOM   1871  CG2 ILE A 243      -7.111  51.880  13.000  1.00 23.65      A    C  
ATOM   1872  CD1 ILE A 243      -9.152  53.515  14.344  1.00 26.14      A    C  
ATOM   1873  N   PHE A 244     -10.261  50.490  11.145  1.00 22.14      A    N  
ATOM   1874  CA  PHE A 244     -10.738  50.798   9.801  1.00 21.90      A    C  
ATOM   1875  C   PHE A 244     -11.620  52.033   9.877  1.00 23.06      A    C  
ATOM   1876  O   PHE A 244     -12.335  52.218  10.863  1.00 21.64      A    O  
ATOM   1877  CB  PHE A 244     -11.583  49.659   9.282  1.00 21.73      A    C  
ATOM   1878  CG  PHE A 244     -10.802  48.486   8.801  1.00 22.96      A    C  
ATOM   1879  CD1 PHE A 244     -10.316  47.538   9.694  1.00 22.77      A    C  
ATOM   1880  CD2 PHE A 244     -10.551  48.323   7.446  1.00 22.70      A    C  
ATOM   1881  CE1 PHE A 244      -9.598  46.465   9.252  1.00 22.14      A    C  
ATOM   1882  CE2 PHE A 244      -9.851  47.232   6.993  1.00 24.68      A    C  
ATOM   1883  CZ  PHE A 244      -9.370  46.296   7.900  1.00 24.52      A    C  
ATOM   1884  N   VAL A 245     -11.552  52.871   8.843  1.00 22.39      A    N  
ATOM   1885  CA  VAL A 245     -12.384  54.046   8.699  1.00 23.65      A    C  
ATOM   1886  C   VAL A 245     -13.028  53.985   7.303  1.00 24.21      A    C  
ATOM   1887  O   VAL A 245     -12.356  53.718   6.289  1.00 26.02      A    O  
ATOM   1888  CB  VAL A 245     -11.590  55.351   8.904  1.00 26.92      A    C  
ATOM   1889  CG1 VAL A 245     -12.437  56.590   8.588  1.00 28.68      A    C  
ATOM   1890  CG2 VAL A 245     -11.082  55.471  10.311  1.00 26.43      A    C  
ATOM   1891  N   TYR A 246     -14.340  54.157   7.270  1.00 23.62      A    N  
ATOM   1892  CA  TYR A 246     -15.127  54.186   6.042  1.00 24.12      A    C  
ATOM   1893  C   TYR A 246     -15.681  55.598   5.954  1.00 26.82      A    C  
ATOM   1894  O   TYR A 246     -16.458  56.034   6.797  1.00 24.88      A    O  
ATOM   1895  CB  TYR A 246     -16.261  53.200   6.148  1.00 26.02      A    C  
ATOM   1896  CG  TYR A 246     -17.133  52.986   4.930  1.00 28.47      A    C  
ATOM   1897  CD1 TYR A 246     -16.582  52.813   3.677  1.00 29.31      A    C  
ATOM   1898  CD2 TYR A 246     -18.520  52.869   5.055  1.00 28.27      A    C  
ATOM   1899  CE1 TYR A 246     -17.369  52.541   2.589  1.00 32.52      A    C  
ATOM   1900  CE2 TYR A 246     -19.321  52.599   3.957  1.00 29.26      A    C  
ATOM   1901  CZ  TYR A 246     -18.733  52.438   2.731  1.00 34.70      A    C  
ATOM   1902  OH  TYR A 246     -19.483  52.160   1.616  1.00 36.81      A    O  
ATOM   1903  N   TRP A 247     -15.228  56.313   4.942  1.00 29.30      A    N  
ATOM   1904  CA  TRP A 247     -15.530  57.719   4.788  1.00 28.62      A    C  
ATOM   1905  C   TRP A 247     -15.392  58.173   3.327  1.00 31.01      A    C  
ATOM   1906  O   TRP A 247     -14.978  57.407   2.461  1.00 30.60      A    O  
ATOM   1907  CB  TRP A 247     -14.575  58.563   5.648  1.00 27.06      A    C  
ATOM   1908  CG  TRP A 247     -13.095  58.425   5.362  1.00 25.95      A    C  
ATOM   1909  CD1 TRP A 247     -12.491  57.679   4.388  1.00 28.27      A    C  
ATOM   1910  CD2 TRP A 247     -12.037  59.067   6.074  1.00 27.52      A    C  
ATOM   1911  CE2 TRP A 247     -10.816  58.663   5.481  1.00 25.96      A    C  
ATOM   1912  CE3 TRP A 247     -12.000  59.936   7.170  1.00 26.90      A    C  
ATOM   1913  NE1 TRP A 247     -11.120  57.817   4.459  1.00 28.90      A    N  
ATOM   1914  CZ2 TRP A 247      -9.585  59.106   5.934  1.00 26.32      A    C  
ATOM   1915  CZ3 TRP A 247     -10.781  60.380   7.619  1.00 27.94      A    C  
ATOM   1916  CH2 TRP A 247      -9.585  59.975   6.998  1.00 26.22      A    C  
ATOM   1917  N   THR A 248     -15.787  59.412   3.074  1.00 31.62      A    N  
ATOM   1918  CA  THR A 248     -15.507  60.065   1.815  1.00 35.49      A    C  
ATOM   1919  C   THR A 248     -14.254  60.838   2.128  1.00 32.15      A    C  
ATOM   1920  O   THR A 248     -14.231  61.666   3.044  1.00 32.69      A    O  
ATOM   1921  CB  THR A 248     -16.634  61.016   1.411  1.00 37.45      A    C  
ATOM   1922  CG2 THR A 248     -16.298  61.729   0.101  1.00 38.78      A    C  
ATOM   1923  OG1 THR A 248     -17.828  60.251   1.248  1.00 33.59      A    O  
ATOM   1924  N   HIS A 249     -13.183  60.512   1.428  1.00 33.71      A    N  
ATOM   1925  CA  HIS A 249     -11.879  61.111   1.714  1.00 36.94      A    C  
ATOM   1926  C   HIS A 249     -11.865  62.566   1.190  1.00 39.82      A    C  
ATOM   1927  O   HIS A 249     -12.840  62.997   0.576  1.00 38.85      A    O  
ATOM   1928  CB  HIS A 249     -10.766  60.228   1.118  1.00 38.40      A    C  
ATOM   1929  CG  HIS A 249      -9.380  60.690   1.435  1.00 38.95      A    C  
ATOM   1930  CD2 HIS A 249      -8.282  60.808   0.655  1.00 37.19      A    C  
ATOM   1931  ND1 HIS A 249      -9.012  61.136   2.688  1.00 43.27      A    N  
ATOM   1932  CE1 HIS A 249      -7.743  61.501   2.667  1.00 41.79      A    C  
ATOM   1933  NE2 HIS A 249      -7.278  61.305   1.445  1.00 42.31      A    N  
ATOM   1934  N   GLU A 250     -10.808  63.321   1.502  1.00 44.72      A    N  
ATOM   1935  CA  GLU A 250     -10.626  64.727   1.050  1.00 51.08      A    C  
ATOM   1936  C   GLU A 250     -10.710  64.951  -0.465  1.00 48.13      A    C  
ATOM   1937  O   GLU A 250     -11.125  66.007  -0.902  1.00 56.26      A    O  
ATOM   1938  CB  GLU A 250      -9.292  65.278   1.575  1.00 49.59      A    C  
ATOM   1939  CG  GLU A 250      -9.315  65.539   3.079  1.00 54.78      A    C  
ATOM   1940  CD  GLU A 250      -7.935  65.653   3.713  1.00 58.03      A    C  
ATOM   1941  OE1 GLU A 250      -6.937  65.661   2.961  1.00 57.89      A    O  
ATOM   1942  OE2 GLU A 250      -7.854  65.719   4.968  1.00 56.62      A    O1-
ATOM   1943  N   ASP A 251     -10.344  63.946  -1.251  1.00 50.37      A    N  
ATOM   1944  CA  ASP A 251     -10.447  64.012  -2.708  1.00 46.50      A    C  
ATOM   1945  C   ASP A 251     -11.852  63.685  -3.244  1.00 47.87      A    C  
ATOM   1946  O   ASP A 251     -11.998  63.459  -4.438  1.00 48.07      A    O  
ATOM   1947  CB  ASP A 251      -9.418  63.053  -3.341  1.00 44.56      A    C  
ATOM   1948  CG  ASP A 251      -9.690  61.586  -3.018  1.00 45.66      A    C  
ATOM   1949  OD1 ASP A 251     -10.579  61.290  -2.191  1.00 47.50      A    O  
ATOM   1950  OD2 ASP A 251      -9.013  60.713  -3.599  1.00 40.71      A    O1-
ATOM   1951  N   GLY A 252     -12.867  63.617  -2.375  1.00 42.52      A    N  
ATOM   1952  CA  GLY A 252     -14.235  63.256  -2.780  1.00 39.15      A    C  
ATOM   1953  C   GLY A 252     -14.540  61.773  -3.023  1.00 37.43      A    C  
ATOM   1954  O   GLY A 252     -15.665  61.426  -3.368  1.00 40.53      A    O  
ATOM   1955  N   VAL A 253     -13.573  60.888  -2.827  1.00 35.54      A    N  
ATOM   1956  CA  VAL A 253     -13.779  59.456  -3.100  1.00 36.07      A    C  
ATOM   1957  C   VAL A 253     -14.198  58.677  -1.839  1.00 34.51      A    C  
ATOM   1958  O   VAL A 253     -13.523  58.729  -0.810  1.00 37.51      A    O  
ATOM   1959  CB  VAL A 253     -12.511  58.829  -3.698  1.00 35.18      A    C  
ATOM   1960  CG1 VAL A 253     -12.713  57.350  -4.064  1.00 34.78      A    C  
ATOM   1961  CG2 VAL A 253     -12.065  59.635  -4.918  1.00 43.17      A    C  
ATOM   1962  N   LEU A 254     -15.325  57.976  -1.928  1.00 33.11      A    N  
ATOM   1963  CA  LEU A 254     -15.752  57.072  -0.871  1.00 34.46      A    C  
ATOM   1964  C   LEU A 254     -14.699  55.979  -0.708  1.00 36.20      A    C  
ATOM   1965  O   LEU A 254     -14.375  55.293  -1.666  1.00 34.27      A    O  
ATOM   1966  CB  LEU A 254     -17.079  56.431  -1.259  1.00 32.83      A    C  
ATOM   1967  CG  LEU A 254     -17.663  55.405  -0.298  1.00 32.58      A    C  
ATOM   1968  CD1 LEU A 254     -17.829  55.999   1.090  1.00 35.41      A    C  
ATOM   1969  CD2 LEU A 254     -18.984  54.895  -0.836  1.00 34.01      A    C  
ATOM   1970  N   GLU A 255     -14.154  55.803   0.490  1.00 36.25      A    N  
ATOM   1971  CA  GLU A 255     -13.132  54.770   0.662  1.00 33.65      A    C  
ATOM   1972  C   GLU A 255     -13.142  54.102   2.023  1.00 29.89      A    C  
ATOM   1973  O   GLU A 255     -13.645  54.651   3.022  1.00 29.59      A    O  
ATOM   1974  CB  GLU A 255     -11.718  55.332   0.398  1.00 35.40      A    C  
ATOM   1975  CG  GLU A 255     -11.104  56.033   1.587  1.00 37.67      A    C  
ATOM   1976  CD  GLU A 255      -9.680  56.554   1.440  1.00 31.92      A    C  
ATOM   1977  OE1 GLU A 255      -8.987  56.426   0.402  1.00 32.49      A    O  
ATOM   1978  OE2 GLU A 255      -9.259  57.137   2.443  1.00 30.73      A    O1-
ATOM   1979  N   LEU A 256     -12.557  52.910   2.024  1.00 30.28      A    N  
ATOM   1980  CA  LEU A 256     -12.234  52.155   3.226  1.00 26.55      A    C  
ATOM   1981  C   LEU A 256     -10.724  52.205   3.354  1.00 26.65      A    C  
ATOM   1982  O   LEU A 256      -9.980  51.832   2.410  1.00 26.05      A    O  
ATOM   1983  CB  LEU A 256     -12.712  50.707   3.116  1.00 27.23      A    C  
ATOM   1984  CG  LEU A 256     -12.404  49.856   4.355  1.00 28.41      A    C  
ATOM   1985  CD1 LEU A 256     -13.141  50.394   5.568  1.00 27.65      A    C  
ATOM   1986  CD2 LEU A 256     -12.746  48.398   4.126  1.00 28.77      A    C  
ATOM   1987  N   VAL A 257     -10.275  52.702   4.498  1.00 24.20      A    N  
ATOM   1988  CA  VAL A 257      -8.875  52.877   4.782  1.00 25.08      A    C  
ATOM   1989  C   VAL A 257      -8.493  52.207   6.104  1.00 25.60      A    C  
ATOM   1990  O   VAL A 257      -9.247  52.253   7.082  1.00 25.30      A    O  
ATOM   1991  CB  VAL A 257      -8.489  54.379   4.837  1.00 25.54      A    C  
ATOM   1992  CG1 VAL A 257      -9.277  55.144   5.879  1.00 25.89      A    C  
ATOM   1993  CG2 VAL A 257      -7.005  54.540   5.126  1.00 26.85      A    C  
ATOM   1994  N   THR A 258      -7.331  51.572   6.113  1.00 23.87      A    N  
ATOM   1995  CA  THR A 258      -6.733  51.037   7.331  1.00 21.94      A    C  
ATOM   1996  C   THR A 258      -5.219  51.325   7.290  1.00 22.86      A    C  
ATOM   1997  O   THR A 258      -4.639  51.418   6.214  1.00 22.60      A    O  
ATOM   1998  CB  THR A 258      -7.037  49.539   7.453  1.00 23.36      A    C  
ATOM   1999  CG2 THR A 258      -6.286  48.750   6.422  1.00 24.80      A    C  
ATOM   2000  OG1 THR A 258      -6.704  49.066   8.754  1.00 22.67      A    O  
ATOM   2001  N   PRO A 259      -4.577  51.530   8.459  1.00 22.25      A    N  
ATOM   2002  CA  PRO A 259      -3.141  51.806   8.442  1.00 21.72      A    C  
ATOM   2003  C   PRO A 259      -2.306  50.695   7.817  1.00 23.71      A    C  
ATOM   2004  O   PRO A 259      -2.628  49.525   7.945  1.00 21.00      A    O  
ATOM   2005  CB  PRO A 259      -2.795  51.980   9.924  1.00 21.13      A    C  
ATOM   2006  CG  PRO A 259      -4.051  52.538  10.501  1.00 19.83      A    C  
ATOM   2007  CD  PRO A 259      -5.175  51.860   9.761  1.00 20.24      A    C  
ATOM   2008  N   PRO A 260      -1.223  51.071   7.136  1.00 23.71      A    N  
ATOM   2009  CA  PRO A 260      -0.439  50.102   6.447  1.00 25.55      A    C  
ATOM   2010  C   PRO A 260       0.512  49.356   7.372  1.00 23.57      A    C  
ATOM   2011  O   PRO A 260       0.829  49.828   8.443  1.00 24.66      A    O  
ATOM   2012  CB  PRO A 260       0.339  50.963   5.437  1.00 26.62      A    C  
ATOM   2013  CG  PRO A 260       0.548  52.256   6.159  1.00 24.73      A    C  
ATOM   2014  CD  PRO A 260      -0.730  52.446   6.918  1.00 26.44      A    C  
ATOM   2015  N   LEU A 261       0.982  48.211   6.907  1.00 24.48      A    N  
ATOM   2016  CA  LEU A 261       1.925  47.370   7.643  1.00 25.85      A    C  
ATOM   2017  C   LEU A 261       3.347  47.923   7.550  1.00 28.44      A    C  
ATOM   2018  O   LEU A 261       4.194  47.391   6.842  1.00 30.03      A    O  
ATOM   2019  CB  LEU A 261       1.855  45.961   7.081  1.00 25.95      A    C  
ATOM   2020  CG  LEU A 261       0.480  45.306   7.137  1.00 25.42      A    C  
ATOM   2021  CD1 LEU A 261       0.580  43.889   6.596  1.00 27.74      A    C  
ATOM   2022  CD2 LEU A 261      -0.067  45.314   8.555  1.00 25.70      A    C  
ATOM   2023  N   ASN A 262       3.604  49.007   8.266  1.00 28.30      A    N  
ATOM   2024  CA  ASN A 262       4.912  49.629   8.267  1.00 31.19      A    C  
ATOM   2025  C   ASN A 262       5.724  49.406   9.551  1.00 30.52      A    C  
ATOM   2026  O   ASN A 262       6.686  50.122   9.804  1.00 30.85      A    O  
ATOM   2027  CB  ASN A 262       4.765  51.126   7.974  1.00 34.13      A    C  
ATOM   2028  CG  ASN A 262       4.093  51.897   9.092  1.00 36.40      A    C  
ATOM   2029  ND2 ASN A 262       3.990  53.199   8.885  1.00 39.80      A    N  
ATOM   2030  OD1 ASN A 262       3.661  51.343  10.122  1.00 36.05      A    O  
ATOM   2031  N   GLY A 263       5.336  48.418  10.355  1.00 29.65      A    N  
ATOM   2032  CA  GLY A 263       6.070  48.090  11.563  1.00 29.09      A    C  
ATOM   2033  C   GLY A 263       5.316  48.307  12.874  1.00 29.18      A    C  
ATOM   2034  O   GLY A 263       5.613  47.637  13.846  1.00 29.55      A    O  
ATOM   2035  N   VAL A 264       4.367  49.244  12.922  1.00 26.35      A    N  
ATOM   2036  CA  VAL A 264       3.638  49.496  14.167  1.00 26.50      A    C  
ATOM   2037  C   VAL A 264       2.260  48.819  14.188  1.00 28.36      A    C  
ATOM   2038  O   VAL A 264       1.551  48.920  15.194  1.00 27.71      A    O  
ATOM   2039  CB  VAL A 264       3.492  51.009  14.494  1.00 30.75      A    C  
ATOM   2040  CG1 VAL A 264       4.853  51.643  14.771  1.00 31.53      A    C  
ATOM   2041  CG2 VAL A 264       2.768  51.769  13.395  1.00 31.41      A    C  
ATOM   2042  N   ILE A 265       1.899  48.120  13.104  1.00 25.07      A    N  
ATOM   2043  CA  ILE A 265       0.596  47.474  12.978  1.00 23.35      A    C  
ATOM   2044  C   ILE A 265       0.739  45.951  13.031  1.00 24.21      A    C  
ATOM   2045  O   ILE A 265       1.542  45.360  12.286  1.00 24.51      A    O  
ATOM   2046  CB  ILE A 265      -0.059  47.854  11.628  1.00 24.85      A    C  
ATOM   2047  CG1 ILE A 265      -0.081  49.385  11.432  1.00 26.32      A    C  
ATOM   2048  CG2 ILE A 265      -1.480  47.316  11.532  1.00 25.30      A    C  
ATOM   2049  CD1 ILE A 265      -0.831  50.141  12.518  1.00 26.54      A    C  
ATOM   2050  N   LEU A 266       0.004  45.299  13.929  1.00 22.25      A    N  
ATOM   2051  CA  LEU A 266      -0.064  43.835  13.926  1.00 23.13      A    C  
ATOM   2052  C   LEU A 266      -0.946  43.430  12.711  1.00 24.28      A    C  
ATOM   2053  O   LEU A 266      -2.086  43.871  12.621  1.00 23.65      A    O  
ATOM   2054  CB  LEU A 266      -0.695  43.347  15.239  1.00 26.79      A    C  
ATOM   2055  CG  LEU A 266      -0.660  41.866  15.639  1.00 27.94      A    C  
ATOM   2056  CD1 LEU A 266      -1.444  40.984  14.678  1.00 32.98      A    C  
ATOM   2057  CD2 LEU A 266       0.759  41.339  15.773  1.00 29.92      A    C  
ATOM   2058  N   PRO A 267      -0.431  42.608  11.782  1.00 24.33      A    N  
ATOM   2059  CA  PRO A 267      -1.197  42.194  10.587  1.00 24.25      A    C  
ATOM   2060  C   PRO A 267      -2.258  41.127  10.905  1.00 24.46      A    C  
ATOM   2061  O   PRO A 267      -1.975  39.924  10.840  1.00 23.11      A    O  
ATOM   2062  CB  PRO A 267      -0.125  41.657   9.637  1.00 23.89      A    C  
ATOM   2063  CG  PRO A 267       1.005  41.292  10.492  1.00 28.05      A    C  
ATOM   2064  CD  PRO A 267       0.936  42.066  11.771  1.00 26.60      A    C  
ATOM   2065  N   GLY A 268      -3.448  41.604  11.293  1.00 23.78      A    N  
ATOM   2066  CA  GLY A 268      -4.553  40.776  11.716  1.00 23.60      A    C  
ATOM   2067  C   GLY A 268      -5.087  39.949  10.557  1.00 26.01      A    C  
ATOM   2068  O   GLY A 268      -5.029  40.369   9.402  1.00 23.95      A    O  
ATOM   2069  N   VAL A 269      -5.532  38.735  10.879  1.00 28.08      A    N  
ATOM   2070  CA  VAL A 269      -6.144  37.831   9.909  1.00 26.55      A    C  
ATOM   2071  C   VAL A 269      -7.471  38.436   9.495  1.00 25.07      A    C  
ATOM   2072  O   VAL A 269      -7.794  38.461   8.313  1.00 23.97      A    O  
ATOM   2073  CB  VAL A 269      -6.339  36.419  10.483  1.00 29.39      A    C  
ATOM   2074  CG1 VAL A 269      -7.009  35.495   9.463  1.00 31.78      A    C  
ATOM   2075  CG2 VAL A 269      -4.996  35.830  10.919  1.00 29.48      A    C  
ATOM   2076  N   VAL A 270      -8.221  38.969  10.452  1.00 23.28      A    N  
ATOM   2077  CA  VAL A 270      -9.494  39.572  10.108  1.00 23.90      A    C  
ATOM   2078  C   VAL A 270      -9.264  40.804   9.228  1.00 26.43      A    C  
ATOM   2079  O   VAL A 270      -9.895  40.935   8.172  1.00 23.65      A    O  
ATOM   2080  CB  VAL A 270     -10.339  39.862  11.328  1.00 24.47      A    C  
ATOM   2081  CG1 VAL A 270     -11.713  40.348  10.903  1.00 24.27      A    C  
ATOM   2082  CG2 VAL A 270     -10.480  38.588  12.161  1.00 25.89      A    C  
ATOM   2083  N   ARG A 271      -8.319  41.659   9.627  1.00 22.94      A    N  
ATOM   2084  CA  ARG A 271      -7.944  42.827   8.843  1.00 23.09      A    C  
ATOM   2085  C   ARG A 271      -7.659  42.446   7.394  1.00 24.93      A    C  
ATOM   2086  O   ARG A 271      -8.209  43.041   6.476  1.00 23.45      A    O  
ATOM   2087  CB  ARG A 271      -6.713  43.490   9.457  1.00 24.60      A    C  
ATOM   2088  CG  ARG A 271      -5.973  44.448   8.560  1.00 21.85      A    C  
ATOM   2089  CD  ARG A 271      -4.619  44.773   9.153  1.00 22.15      A    C  
ATOM   2090  NE  ARG A 271      -3.964  45.844   8.407  1.00 22.73      A    N  
ATOM   2091  CZ  ARG A 271      -3.376  45.690   7.215  1.00 24.03      A    C  
ATOM   2092  NH1 ARG A 271      -3.358  44.512   6.609  1.00 23.74      A    N1+
ATOM   2093  NH2 ARG A 271      -2.815  46.739   6.617  1.00 26.65      A    N  
ATOM   2094  N   GLN A 272      -6.825  41.445   7.172  1.00 26.73      A    N  
ATOM   2095  CA  GLN A 272      -6.541  41.066   5.796  1.00 30.01      A    C  
ATOM   2096  C   GLN A 272      -7.825  40.587   5.082  1.00 30.31      A    C  
ATOM   2097  O   GLN A 272      -8.021  40.874   3.886  1.00 29.49      A    O  
ATOM   2098  CB  GLN A 272      -5.479  39.985   5.726  1.00 30.93      A    C  
ATOM   2099  CG  GLN A 272      -5.012  39.644   4.309  1.00 33.23      A    C  
ATOM   2100  CD  GLN A 272      -4.376  40.841   3.633  1.00 40.64      A    C  
ATOM   2101  NE2 GLN A 272      -4.904  41.234   2.467  1.00 41.15      A    N  
ATOM   2102  OE1 GLN A 272      -3.440  41.434   4.169  1.00 39.80      A    O  
ATOM   2103  N   SER A 273      -8.675  39.868   5.810  1.00 26.07      A    N  
ATOM   2104  CA  SER A 273      -9.868  39.292   5.238  1.00 28.19      A    C  
ATOM   2105  C   SER A 273     -10.835  40.390   4.841  1.00 30.53      A    C  
ATOM   2106  O   SER A 273     -11.507  40.276   3.819  1.00 30.38      A    O  
ATOM   2107  CB  SER A 273     -10.519  38.333   6.216  1.00 32.10      A    C  
ATOM   2108  OG  SER A 273      -9.590  37.341   6.605  1.00 29.92      A    O  
ATOM   2109  N   LEU A 274     -10.879  41.471   5.621  1.00 26.78      A    N  
ATOM   2110  CA  LEU A 274     -11.780  42.571   5.304  1.00 28.06      A    C  
ATOM   2111  C   LEU A 274     -11.310  43.316   4.056  1.00 26.53      A    C  
ATOM   2112  O   LEU A 274     -12.125  43.694   3.217  1.00 28.32      A    O  
ATOM   2113  CB  LEU A 274     -11.928  43.533   6.474  1.00 27.94      A    C  
ATOM   2114  CG  LEU A 274     -12.461  43.007   7.800  1.00 28.68      A    C  
ATOM   2115  CD1 LEU A 274     -12.832  44.203   8.684  1.00 27.41      A    C  
ATOM   2116  CD2 LEU A 274     -13.663  42.113   7.590  1.00 27.28      A    C  
ATOM   2117  N   LEU A 275     -10.001  43.532   3.934  1.00 26.19      A    N  
ATOM   2118  CA  LEU A 275      -9.420  44.113   2.707  1.00 27.17      A    C  
ATOM   2119  C   LEU A 275      -9.676  43.217   1.489  1.00 29.79      A    C  
ATOM   2120  O   LEU A 275     -10.043  43.714   0.438  1.00 29.84      A    O  
ATOM   2121  CB  LEU A 275      -7.918  44.353   2.845  1.00 23.86      A    C  
ATOM   2122  CG  LEU A 275      -7.510  45.375   3.918  1.00 25.12      A    C  
ATOM   2123  CD1 LEU A 275      -6.023  45.289   4.168  1.00 24.00      A    C  
ATOM   2124  CD2 LEU A 275      -7.942  46.777   3.549  1.00 23.43      A    C  
ATOM   2125  N   ASP A 276      -9.475  41.914   1.635  1.00 31.70      A    N  
ATOM   2126  CA  ASP A 276      -9.743  40.976   0.551  1.00 30.60      A    C  
ATOM   2127  C   ASP A 276     -11.193  41.066   0.078  1.00 33.03      A    C  
ATOM   2128  O   ASP A 276     -11.441  41.174  -1.124  1.00 35.31      A    O  
ATOM   2129  CB  ASP A 276      -9.449  39.533   0.988  1.00 30.62      A    C  
ATOM   2130  CG  ASP A 276      -7.986  39.285   1.276  1.00 31.51      A    C  
ATOM   2131  OD1 ASP A 276      -7.159  40.096   0.834  1.00 31.31      A    O  
ATOM   2132  OD2 ASP A 276      -7.661  38.266   1.937  1.00 32.35      A    O1-
ATOM   2133  N   MET A 277     -12.143  41.001   1.017  1.00 33.29      A    N  
ATOM   2134  CA  MET A 277     -13.577  41.069   0.689  1.00 32.42      A    C  
ATOM   2135  C   MET A 277     -13.942  42.364   0.003  1.00 34.40      A    C  
ATOM   2136  O   MET A 277     -14.582  42.341  -1.043  1.00 33.11      A    O  
ATOM   2137  CB  MET A 277     -14.472  40.952   1.909  1.00 30.94      A    C  
ATOM   2138  CG  MET A 277     -14.758  39.542   2.370  1.00 37.65      A    C  
ATOM   2139  SD  MET A 277     -15.901  39.406   3.766  1.00 38.08      A    S  
ATOM   2140  CE  MET A 277     -14.795  39.873   5.088  1.00 40.57      A    C  
ATOM   2141  N   ALA A 278     -13.543  43.483   0.599  1.00 30.01      A    N  
ATOM   2142  CA  ALA A 278     -13.889  44.778   0.055  1.00 30.42      A    C  
ATOM   2143  C   ALA A 278     -13.209  45.019  -1.315  1.00 32.85      A    C  
ATOM   2144  O   ALA A 278     -13.816  45.617  -2.195  1.00 31.32      A    O  
ATOM   2145  CB  ALA A 278     -13.553  45.896   1.029  1.00 29.74      A    C  
ATOM   2146  N   GLN A 279     -11.971  44.559  -1.481  1.00 34.75      A    N  
ATOM   2147  CA  GLN A 279     -11.288  44.645  -2.773  1.00 38.63      A    C  
ATOM   2148  C   GLN A 279     -12.077  43.852  -3.812  1.00 40.69      A    C  
ATOM   2149  O   GLN A 279     -12.338  44.325  -4.909  1.00 43.35      A    O  
ATOM   2150  CB  GLN A 279      -9.850  44.127  -2.685  1.00 44.61      A    C  
ATOM   2151  CG  GLN A 279      -8.900  45.121  -2.027  1.00 56.99      A    C  
ATOM   2152  CD  GLN A 279      -7.557  44.529  -1.582  1.00 72.70      A    C  
ATOM   2153  NE2 GLN A 279      -6.603  45.412  -1.262  1.00 75.55      A    N  
ATOM   2154  OE1 GLN A 279      -7.381  43.305  -1.512  1.00 83.14      A    O  
ATOM   2155  N   THR A 280     -12.497  42.658  -3.436  1.00 44.88      A    N  
ATOM   2156  CA  THR A 280     -13.249  41.806  -4.324  1.00 41.55      A    C  
ATOM   2157  C   THR A 280     -14.561  42.446  -4.788  1.00 46.10      A    C  
ATOM   2158  O   THR A 280     -14.893  42.368  -5.967  1.00 48.40      A    O  
ATOM   2159  CB  THR A 280     -13.505  40.454  -3.655  1.00 42.87      A    C  
ATOM   2160  CG2 THR A 280     -14.505  39.621  -4.449  1.00 48.01      A    C  
ATOM   2161  OG1 THR A 280     -12.266  39.750  -3.571  1.00 41.37      A    O  
ATOM   2162  N   TRP A 281     -15.297  43.092  -3.889  1.00 42.46      A    N  
ATOM   2163  CA  TRP A 281     -16.574  43.685  -4.275  1.00 38.91      A    C  
ATOM   2164  C   TRP A 281     -16.388  44.738  -5.341  1.00 41.61      A    C  
ATOM   2165  O   TRP A 281     -17.222  44.862  -6.229  1.00 45.06      A    O  
ATOM   2166  CB  TRP A 281     -17.305  44.328  -3.104  1.00 40.01      A    C  
ATOM   2167  CG  TRP A 281     -17.562  43.440  -1.924  1.00 35.37      A    C  
ATOM   2168  CD1 TRP A 281     -17.708  42.089  -1.918  1.00 36.47      A    C  
ATOM   2169  CD2 TRP A 281     -17.764  43.875  -0.589  1.00 33.10      A    C  
ATOM   2170  CE2 TRP A 281     -18.010  42.734   0.190  1.00 35.45      A    C  
ATOM   2171  CE3 TRP A 281     -17.757  45.130   0.031  1.00 31.27      A    C  
ATOM   2172  NE1 TRP A 281     -17.972  41.652  -0.647  1.00 36.32      A    N  
ATOM   2173  CZ2 TRP A 281     -18.248  42.804   1.562  1.00 36.48      A    C  
ATOM   2174  CZ3 TRP A 281     -18.002  45.196   1.386  1.00 38.00      A    C  
ATOM   2175  CH2 TRP A 281     -18.240  44.040   2.141  1.00 34.35      A    C  
ATOM   2176  N   GLY A 282     -15.319  45.515  -5.224  1.00 40.32      A    N  
ATOM   2177  CA  GLY A 282     -14.996  46.542  -6.198  1.00 40.85      A    C  
ATOM   2178  C   GLY A 282     -15.985  47.688  -6.254  1.00 46.15      A    C  
ATOM   2179  O   GLY A 282     -16.182  48.289  -7.312  1.00 41.81      A    O  
ATOM   2180  N   GLU A 283     -16.597  48.021  -5.126  1.00 41.52      A    N  
ATOM   2181  CA  GLU A 283     -17.590  49.074  -5.106  1.00 35.45      A    C  
ATOM   2182  C   GLU A 283     -17.089  50.404  -4.588  1.00 38.79      A    C  
ATOM   2183  O   GLU A 283     -17.777  51.406  -4.687  1.00 39.97      A    O  
ATOM   2184  CB  GLU A 283     -18.774  48.619  -4.275  1.00 40.14      A    C  
ATOM   2185  CG  GLU A 283     -19.407  47.356  -4.825  1.00 40.84      A    C  
ATOM   2186  CD  GLU A 283     -20.492  46.825  -3.942  1.00 41.86      A    C  
ATOM   2187  OE1 GLU A 283     -21.056  47.601  -3.142  1.00 40.41      A    O  
ATOM   2188  OE2 GLU A 283     -20.763  45.616  -4.038  1.00 39.33      A    O1-
ATOM   2189  N   PHE A 284     -15.903  50.431  -4.003  1.00 36.91      A    N  
ATOM   2190  CA  PHE A 284     -15.374  51.678  -3.476  1.00 30.97      A    C  
ATOM   2191  C   PHE A 284     -13.874  51.512  -3.321  1.00 28.44      A    C  
ATOM   2192  O   PHE A 284     -13.359  50.412  -3.435  1.00 33.12      A    O  
ATOM   2193  CB  PHE A 284     -16.086  52.095  -2.166  1.00 34.09      A    C  
ATOM   2194  CG  PHE A 284     -16.200  50.984  -1.140  1.00 35.37      A    C  
ATOM   2195  CD1 PHE A 284     -15.097  50.597  -0.386  1.00 32.63      A    C  
ATOM   2196  CD2 PHE A 284     -17.405  50.348  -0.917  1.00 38.20      A    C  
ATOM   2197  CE1 PHE A 284     -15.201  49.577   0.549  1.00 35.13      A    C  
ATOM   2198  CE2 PHE A 284     -17.516  49.324   0.017  1.00 37.81      A    C  
ATOM   2199  CZ  PHE A 284     -16.409  48.933   0.747  1.00 34.45      A    C  
ATOM   2200  N   ARG A 285     -13.155  52.608  -3.162  1.00 29.08      A    N  
ATOM   2201  CA  ARG A 285     -11.730  52.504  -3.025  1.00 30.70      A    C  
ATOM   2202  C   ARG A 285     -11.360  51.851  -1.672  1.00 31.44      A    C  
ATOM   2203  O   ARG A 285     -11.976  52.141  -0.628  1.00 30.94      A    O  
ATOM   2204  CB  ARG A 285     -11.093  53.874  -3.167  1.00 31.55      A    C  
ATOM   2205  CG  ARG A 285      -9.577  53.835  -3.228  1.00 32.54      A    C  
ATOM   2206  CD  ARG A 285      -9.048  55.190  -3.594  1.00 33.20      A    C  
ATOM   2207  NE  ARG A 285      -9.245  56.205  -2.569  1.00 34.81      A    N  
ATOM   2208  CZ  ARG A 285      -9.240  57.518  -2.799  1.00 36.07      A    C  
ATOM   2209  NH1 ARG A 285      -9.132  57.988  -4.041  1.00 36.69      A    N1+
ATOM   2210  NH2 ARG A 285      -9.387  58.374  -1.791  1.00 33.98      A    N  
ATOM   2211  N   VAL A 286     -10.359  50.975  -1.724  1.00 30.59      A    N  
ATOM   2212  CA  VAL A 286      -9.848  50.260  -0.558  1.00 30.18      A    C  
ATOM   2213  C   VAL A 286      -8.365  50.474  -0.507  1.00 30.34      A    C  
ATOM   2214  O   VAL A 286      -7.660  50.097  -1.446  1.00 29.78      A    O  
ATOM   2215  CB  VAL A 286     -10.130  48.754  -0.656  1.00 30.55      A    C  
ATOM   2216  CG1 VAL A 286      -9.592  48.011   0.582  1.00 31.32      A    C  
ATOM   2217  CG2 VAL A 286     -11.611  48.544  -0.852  1.00 31.26      A    C  
ATOM   2218  N   VAL A 287      -7.888  51.105   0.569  1.00 26.26      A    N  
ATOM   2219  CA  VAL A 287      -6.483  51.456   0.687  1.00 28.18      A    C  
ATOM   2220  C   VAL A 287      -5.873  51.227   2.056  1.00 29.22      A    C  
ATOM   2221  O   VAL A 287      -6.569  51.218   3.075  1.00 25.77      A    O  
ATOM   2222  CB  VAL A 287      -6.234  52.948   0.364  1.00 30.09      A    C  
ATOM   2223  CG1 VAL A 287      -6.743  53.300  -1.026  1.00 32.73      A    C  
ATOM   2224  CG2 VAL A 287      -6.870  53.873   1.408  1.00 32.88      A    C  
ATOM   2225  N   GLU A 288      -4.558  51.059   2.047  1.00 26.48      A    N  
ATOM   2226  CA  GLU A 288      -3.767  51.033   3.253  1.00 27.40      A    C  
ATOM   2227  C   GLU A 288      -2.997  52.333   3.271  1.00 31.06      A    C  
ATOM   2228  O   GLU A 288      -2.162  52.569   2.398  1.00 32.29      A    O  
ATOM   2229  CB  GLU A 288      -2.862  49.825   3.257  1.00 26.90      A    C  
ATOM   2230  CG  GLU A 288      -3.649  48.539   3.259  1.00 25.74      A    C  
ATOM   2231  CD  GLU A 288      -2.818  47.302   2.987  1.00 29.30      A    C  
ATOM   2232  OE1 GLU A 288      -2.007  46.901   3.844  1.00 26.69      A    O  
ATOM   2233  OE2 GLU A 288      -3.010  46.698   1.913  1.00 32.69      A    O1-
ATOM   2234  N   ARG A 289      -3.340  53.201   4.219  1.00 27.40      A    N  
ATOM   2235  CA  ARG A 289      -2.696  54.502   4.361  1.00 28.61      A    C  
ATOM   2236  C   ARG A 289      -2.795  54.940   5.791  1.00 25.77      A    C  
ATOM   2237  O   ARG A 289      -3.747  54.564   6.486  1.00 26.52      A    O  
ATOM   2238  CB  ARG A 289      -3.425  55.536   3.498  1.00 30.08      A    C  
ATOM   2239  CG  ARG A 289      -2.732  56.875   3.416  1.00 29.22      A    C  
ATOM   2240  CD  ARG A 289      -3.522  57.861   2.586  1.00 31.15      A    C  
ATOM   2241  NE  ARG A 289      -4.813  58.189   3.163  1.00 32.38      A    N  
ATOM   2242  CZ  ARG A 289      -6.000  57.985   2.592  1.00 30.06      A    C  
ATOM   2243  NH1 ARG A 289      -6.121  57.493   1.360  1.00 30.30      A    N1+
ATOM   2244  NH2 ARG A 289      -7.086  58.348   3.253  1.00 28.53      A    N  
ATOM   2245  N   THR A 290      -1.855  55.755   6.242  1.00 26.97      A    N  
ATOM   2246  CA  THR A 290      -1.933  56.273   7.600  1.00 27.87      A    C  
ATOM   2247  C   THR A 290      -3.157  57.175   7.716  1.00 25.40      A    C  
ATOM   2248  O   THR A 290      -3.661  57.699   6.731  1.00 26.11      A    O  
ATOM   2249  CB  THR A 290      -0.677  57.047   8.055  1.00 29.48      A    C  
ATOM   2250  CG2 THR A 290       0.568  56.205   7.992  1.00 26.98      A    C  
ATOM   2251  OG1 THR A 290      -0.518  58.196   7.245  1.00 33.55      A    O  
ATOM   2252  N   ILE A 291      -3.646  57.316   8.934  1.00 24.55      A    N  
ATOM   2253  CA  ILE A 291      -4.824  58.096   9.222  1.00 24.12      A    C  
ATOM   2254  C   ILE A 291      -4.426  58.915  10.422  1.00 26.33      A    C  
ATOM   2255  O   ILE A 291      -3.989  58.339  11.392  1.00 24.09      A    O  
ATOM   2256  CB  ILE A 291      -5.986  57.193   9.665  1.00 26.86      A    C  
ATOM   2257  CG1 ILE A 291      -6.301  56.111   8.626  1.00 26.28      A    C  
ATOM   2258  CG2 ILE A 291      -7.201  58.034   9.983  1.00 28.15      A    C  
ATOM   2259  CD1 ILE A 291      -7.283  55.066   9.120  1.00 26.16      A    C  
ATOM   2260  N   THR A 292      -4.592  60.239  10.385  1.00 26.49      A    N  
ATOM   2261  CA  THR A 292      -4.238  61.082  11.525  1.00 24.71      A    C  
ATOM   2262  C   THR A 292      -5.465  61.614  12.234  1.00 26.25      A    C  
ATOM   2263  O   THR A 292      -6.553  61.701  11.652  1.00 25.84      A    O  
ATOM   2264  CB  THR A 292      -3.436  62.310  11.072  1.00 28.72      A    C  
ATOM   2265  CG2 THR A 292      -2.143  61.888  10.299  1.00 31.10      A    C  
ATOM   2266  OG1 THR A 292      -4.257  63.089  10.206  1.00 30.00      A    O  
ATOM   2267  N   MET A 293      -5.289  62.021  13.488  1.00 26.37      A    N  
ATOM   2268  CA  MET A 293      -6.416  62.610  14.244  1.00 28.75      A    C  
ATOM   2269  C   MET A 293      -6.904  63.865  13.559  1.00 32.21      A    C  
ATOM   2270  O   MET A 293      -8.105  64.125  13.537  1.00 35.66      A    O  
ATOM   2271  CB  MET A 293      -6.034  62.953  15.683  1.00 30.97      A    C  
ATOM   2272  CG  MET A 293      -5.981  61.759  16.627  1.00 34.84      A    C  
ATOM   2273  SD  MET A 293      -7.570  60.929  16.806  1.00 41.71      A    S  
ATOM   2274  CE  MET A 293      -8.661  62.310  17.022  1.00 32.49      A    C  
ATOM   2275  N   LYS A 294      -5.986  64.633  12.980  1.00 32.58      A    N  
ATOM   2276  CA  LYS A 294      -6.378  65.856  12.274  1.00 41.45      A    C  
ATOM   2277  C   LYS A 294      -7.299  65.534  11.109  1.00 35.95      A    C  
ATOM   2278  O   LYS A 294      -8.321  66.195  10.913  1.00 39.84      A    O  
ATOM   2279  CB  LYS A 294      -5.147  66.609  11.770  1.00 44.11      A    C  
ATOM   2280  CG  LYS A 294      -5.465  67.869  10.988  1.00 50.95      A    C  
ATOM   2281  CD  LYS A 294      -4.236  68.322  10.220  1.00 65.83      A    C  
ATOM   2282  CE  LYS A 294      -4.574  69.336   9.145  1.00 75.03      A    C  
ATOM   2283  NZ  LYS A 294      -3.401  69.532   8.252  1.00 83.23      A    N1+
ATOM   2284  N   GLN A 295      -6.943  64.513  10.335  1.00 35.03      A    N  
ATOM   2285  CA  GLN A 295      -7.776  64.094   9.217  1.00 32.65      A    C  
ATOM   2286  C   GLN A 295      -9.137  63.635   9.731  1.00 31.89      A    C  
ATOM   2287  O   GLN A 295     -10.169  63.961   9.143  1.00 30.09      A    O  
ATOM   2288  CB  GLN A 295      -7.134  62.955   8.434  1.00 36.05      A    C  
ATOM   2289  CG  GLN A 295      -5.899  63.306   7.621  1.00 39.03      A    C  
ATOM   2290  CD  GLN A 295      -5.275  62.067   7.000  1.00 44.94      A    C  
ATOM   2291  NE2 GLN A 295      -4.572  62.247   5.890  1.00 42.79      A    N  
ATOM   2292  OE1 GLN A 295      -5.437  60.953   7.510  1.00 39.96      A    O  
ATOM   2293  N   LEU A 296      -9.147  62.876  10.823  1.00 29.68      A    N  
ATOM   2294  CA  LEU A 296     -10.427  62.397  11.378  1.00 29.21      A    C  
ATOM   2295  C   LEU A 296     -11.321  63.576  11.820  1.00 31.32      A    C  
ATOM   2296  O   LEU A 296     -12.509  63.602  11.509  1.00 27.65      A    O  
ATOM   2297  CB  LEU A 296     -10.217  61.463  12.566  1.00 29.23      A    C  
ATOM   2298  CG  LEU A 296     -11.495  60.845  13.158  1.00 30.64      A    C  
ATOM   2299  CD1 LEU A 296     -12.126  59.921  12.133  1.00 34.17      A    C  
ATOM   2300  CD2 LEU A 296     -11.213  60.074  14.428  1.00 28.34      A    C  
ATOM   2301  N   LEU A 297     -10.750  64.513  12.579  1.00 32.21      A    N  
ATOM   2302  CA  LEU A 297     -11.513  65.644  13.131  1.00 34.98      A    C  
ATOM   2303  C   LEU A 297     -12.149  66.426  12.003  1.00 34.00      A    C  
ATOM   2304  O   LEU A 297     -13.345  66.712  12.017  1.00 36.04      A    O  
ATOM   2305  CB  LEU A 297     -10.624  66.573  13.942  1.00 37.78      A    C  
ATOM   2306  CG  LEU A 297     -10.056  66.066  15.265  1.00 42.82      A    C  
ATOM   2307  CD1 LEU A 297      -8.932  66.987  15.714  1.00 42.89      A    C  
ATOM   2308  CD2 LEU A 297     -11.137  65.977  16.334  1.00 44.58      A    C  
ATOM   2309  N   ARG A 298     -11.345  66.718  10.995  1.00 39.04      A    N  
ATOM   2310  CA  ARG A 298     -11.828  67.443   9.841  1.00 40.87      A    C  
ATOM   2311  C   ARG A 298     -12.900  66.650   9.112  1.00 41.63      A    C  
ATOM   2312  O   ARG A 298     -13.941  67.216   8.731  1.00 41.42      A    O  
ATOM   2313  CB  ARG A 298     -10.679  67.811   8.909  1.00 46.87      A    C  
ATOM   2314  CG  ARG A 298     -11.080  68.809   7.846  1.00 53.65      A    C  
ATOM   2315  CD  ARG A 298     -10.134  68.797   6.661  1.00 61.52      A    C  
ATOM   2316  NE  ARG A 298     -10.790  69.366   5.483  1.00 69.73      A    N  
ATOM   2317  CZ  ARG A 298     -10.300  69.324   4.246  1.00 80.44      A    C  
ATOM   2318  NH1 ARG A 298      -9.129  68.743   3.994  1.00 84.45      A    N1+
ATOM   2319  NH2 ARG A 298     -10.987  69.870   3.248  1.00 81.81      A    N  
ATOM   2320  N   ALA A 299     -12.688  65.347   8.919  1.00 36.92      A    N  
ATOM   2321  CA  ALA A 299     -13.727  64.536   8.274  1.00 36.32      A    C  
ATOM   2322  C   ALA A 299     -15.035  64.502   9.097  1.00 33.43      A    C  
ATOM   2323  O   ALA A 299     -16.134  64.495   8.525  1.00 31.66      A    O  
ATOM   2324  CB  ALA A 299     -13.234  63.133   7.973  1.00 38.29      A    C  
ATOM   2325  N   LEU A 300     -14.924  64.491  10.423  1.00 31.76      A    N  
ATOM   2326  CA  LEU A 300     -16.115  64.475  11.289  1.00 33.90      A    C  
ATOM   2327  C   LEU A 300     -16.851  65.817  11.218  1.00 38.07      A    C  
ATOM   2328  O   LEU A 300     -18.078  65.855  11.177  1.00 34.83      A    O  
ATOM   2329  CB  LEU A 300     -15.747  64.211  12.745  1.00 31.30      A    C  
ATOM   2330  CG  LEU A 300     -15.272  62.808  13.114  1.00 31.51      A    C  
ATOM   2331  CD1 LEU A 300     -14.521  62.849  14.416  1.00 32.82      A    C  
ATOM   2332  CD2 LEU A 300     -16.411  61.817  13.188  1.00 33.18      A    C  
ATOM   2333  N   GLU A 301     -16.096  66.908  11.203  1.00 41.24      A    N  
ATOM   2334  CA  GLU A 301     -16.703  68.245  11.118  1.00 47.09      A    C  
ATOM   2335  C   GLU A 301     -17.419  68.417   9.784  1.00 45.49      A    C  
ATOM   2336  O   GLU A 301     -18.438  69.068   9.722  1.00 40.37      A    O  
ATOM   2337  CB  GLU A 301     -15.659  69.345  11.323  1.00 50.36      A    C  
ATOM   2338  CG  GLU A 301     -15.154  69.420  12.762  1.00 61.61      A    C  
ATOM   2339  CD  GLU A 301     -13.942  70.326  12.943  1.00 77.92      A    C  
ATOM   2340  OE1 GLU A 301     -13.612  71.104  12.016  1.00 89.32      A    O  
ATOM   2341  OE2 GLU A 301     -13.311  70.261  14.025  1.00 78.16      A    O1-
ATOM   2342  N   GLU A 302     -16.911  67.776   8.736  1.00 45.12      A    N  
ATOM   2343  CA  GLU A 302     -17.495  67.895   7.402  1.00 41.15      A    C  
ATOM   2344  C   GLU A 302     -18.537  66.830   7.069  1.00 41.09      A    C  
ATOM   2345  O   GLU A 302     -19.001  66.753   5.926  1.00 42.32      A    O  
ATOM   2346  CB  GLU A 302     -16.380  67.898   6.359  1.00 39.73      A    C  
ATOM   2347  CG  GLU A 302     -15.486  69.118   6.471  1.00 39.65      A    C  
ATOM   2348  CD  GLU A 302     -14.302  69.106   5.522  1.00 44.12      A    C  
ATOM   2349  OE1 GLU A 302     -14.223  68.234   4.615  1.00 41.83      A    O  
ATOM   2350  OE2 GLU A 302     -13.437  69.993   5.697  1.00 50.02      A    O1-
ATOM   2351  N   GLY A 303     -18.898  66.011   8.055  1.00 38.47      A    N  
ATOM   2352  CA  GLY A 303     -19.874  64.933   7.859  1.00 34.24      A    C  
ATOM   2353  C   GLY A 303     -19.433  63.917   6.830  1.00 35.11      A    C  
ATOM   2354  O   GLY A 303     -20.259  63.380   6.094  1.00 35.98      A    O  
ATOM   2355  N   ARG A 304     -18.135  63.655   6.748  1.00 31.52      A    N  
ATOM   2356  CA  ARG A 304     -17.641  62.730   5.739  1.00 31.59      A    C  
ATOM   2357  C   ARG A 304     -17.438  61.315   6.279  1.00 32.93      A    C  
ATOM   2358  O   ARG A 304     -17.308  60.374   5.502  1.00 31.13      A    O  
ATOM   2359  CB  ARG A 304     -16.347  63.262   5.093  1.00 33.20      A    C  
ATOM   2360  CG  ARG A 304     -16.622  64.290   4.008  1.00 32.70      A    C  
ATOM   2361  CD  ARG A 304     -15.388  64.738   3.250  1.00 29.89      A    C  
ATOM   2362  NE  ARG A 304     -14.414  65.461   4.064  1.00 31.50      A    N  
ATOM   2363  CZ  ARG A 304     -13.262  64.967   4.513  1.00 32.36      A    C  
ATOM   2364  NH1 ARG A 304     -12.882  63.718   4.247  1.00 37.67      A    N1+
ATOM   2365  NH2 ARG A 304     -12.475  65.734   5.230  1.00 34.03      A    N  
ATOM   2366  N   VAL A 305     -17.433  61.163   7.601  1.00 32.22      A    N  
ATOM   2367  CA  VAL A 305     -17.236  59.851   8.212  1.00 29.15      A    C  
ATOM   2368  C   VAL A 305     -18.533  59.042   8.242  1.00 28.35      A    C  
ATOM   2369  O   VAL A 305     -19.569  59.532   8.701  1.00 32.33      A    O  
ATOM   2370  CB  VAL A 305     -16.732  59.980   9.668  1.00 30.27      A    C  
ATOM   2371  CG1 VAL A 305     -16.582  58.595  10.310  1.00 30.61      A    C  
ATOM   2372  CG2 VAL A 305     -15.427  60.768   9.722  1.00 28.93      A    C  
ATOM   2373  N   ARG A 306     -18.486  57.804   7.759  1.00 26.65      A    N  
ATOM   2374  CA  ARG A 306     -19.652  56.925   7.864  1.00 26.01      A    C  
ATOM   2375  C   ARG A 306     -19.521  55.944   9.006  1.00 26.17      A    C  
ATOM   2376  O   ARG A 306     -20.389  55.902   9.879  1.00 27.23      A    O  
ATOM   2377  CB  ARG A 306     -19.895  56.201   6.556  1.00 28.22      A    C  
ATOM   2378  CG  ARG A 306     -20.424  57.163   5.521  1.00 29.89      A    C  
ATOM   2379  CD  ARG A 306     -20.644  56.547   4.164  1.00 33.42      A    C  
ATOM   2380  NE  ARG A 306     -21.518  55.371   4.202  1.00 38.10      A    N  
ATOM   2381  CZ  ARG A 306     -22.011  54.776   3.107  1.00 42.99      A    C  
ATOM   2382  NH1 ARG A 306     -21.743  55.268   1.887  1.00 39.88      A    N1+
ATOM   2383  NH2 ARG A 306     -22.770  53.683   3.230  1.00 36.14      A    N  
ATOM   2384  N   GLU A 307     -18.453  55.151   8.999  1.00 24.60      A    N  
ATOM   2385  CA  GLU A 307     -18.252  54.113  10.027  1.00 26.83      A    C  
ATOM   2386  C   GLU A 307     -16.775  54.006  10.422  1.00 24.46      A    C  
ATOM   2387  O   GLU A 307     -15.882  54.143   9.575  1.00 24.90      A    O  
ATOM   2388  CB  GLU A 307     -18.745  52.749   9.520  1.00 27.96      A    C  
ATOM   2389  CG  GLU A 307     -20.206  52.699   9.033  1.00 28.38      A    C  
ATOM   2390  CD  GLU A 307     -20.574  51.408   8.321  1.00 28.12      A    C  
ATOM   2391  OE1 GLU A 307     -20.244  50.306   8.814  1.00 30.56      A    O  
ATOM   2392  OE2 GLU A 307     -21.214  51.481   7.245  1.00 26.88      A    O1-
ATOM   2393  N   VAL A 308     -16.532  53.822  11.713  1.00 23.72      A    N  
ATOM   2394  CA  VAL A 308     -15.227  53.509  12.234  1.00 22.59      A    C  
ATOM   2395  C   VAL A 308     -15.371  52.223  13.015  1.00 23.75      A    C  
ATOM   2396  O   VAL A 308     -16.351  52.043  13.741  1.00 23.15      A    O  
ATOM   2397  CB  VAL A 308     -14.727  54.596  13.177  1.00 24.06      A    C  
ATOM   2398  CG1 VAL A 308     -13.399  54.192  13.804  1.00 24.55      A    C  
ATOM   2399  CG2 VAL A 308     -14.593  55.899  12.421  1.00 26.94      A    C  
ATOM   2400  N   PHE A 309     -14.394  51.330  12.902  1.00 21.83      A    N  
ATOM   2401  CA  PHE A 309     -14.505  50.057  13.589  1.00 23.88      A    C  
ATOM   2402  C   PHE A 309     -13.189  49.335  13.736  1.00 22.11      A    C  
ATOM   2403  O   PHE A 309     -12.219  49.600  13.018  1.00 19.81      A    O  
ATOM   2404  CB  PHE A 309     -15.522  49.147  12.884  1.00 23.96      A    C  
ATOM   2405  CG  PHE A 309     -15.280  48.969  11.402  1.00 24.14      A    C  
ATOM   2406  CD1 PHE A 309     -15.794  49.868  10.485  1.00 25.07      A    C  
ATOM   2407  CD2 PHE A 309     -14.615  47.864  10.916  1.00 26.87      A    C  
ATOM   2408  CE1 PHE A 309     -15.607  49.691   9.124  1.00 28.45      A    C  
ATOM   2409  CE2 PHE A 309     -14.416  47.691   9.551  1.00 26.71      A    C  
ATOM   2410  CZ  PHE A 309     -14.920  48.604   8.651  1.00 24.81      A    C  
ATOM   2411  N   GLY A 310     -13.148  48.468  14.734  1.00 20.65      A    N  
ATOM   2412  CA  GLY A 310     -12.018  47.606  14.945  1.00 21.19      A    C  
ATOM   2413  C   GLY A 310     -12.283  46.265  14.307  1.00 20.56      A    C  
ATOM   2414  O   GLY A 310     -13.441  45.880  14.083  1.00 23.48      A    O  
ATOM   2415  N   SER A 311     -11.214  45.559  13.977  1.00 22.26      A    N  
ATOM   2416  CA  SER A 311     -11.317  44.210  13.468  1.00 21.88      A    C  
ATOM   2417  C   SER A 311     -10.408  43.348  14.285  1.00 22.81      A    C  
ATOM   2418  O   SER A 311      -9.285  43.738  14.629  1.00 24.11      A    O  
ATOM   2419  CB  SER A 311     -10.907  44.118  12.002  1.00 25.03      A    C  
ATOM   2420  OG  SER A 311      -9.478  44.233  11.844  1.00 24.70      A    O  
ATOM   2421  N   GLY A 312     -10.860  42.151  14.581  1.00 23.81      A    N  
ATOM   2422  CA  GLY A 312     -10.040  41.211  15.342  1.00 28.04      A    C  
ATOM   2423  C   GLY A 312     -10.766  39.892  15.537  1.00 30.47      A    C  
ATOM   2424  O   GLY A 312     -11.979  39.819  15.350  1.00 30.62      A    O  
ATOM   2425  N   THR A 313     -10.037  38.857  15.934  1.00 33.22      A    N  
ATOM   2426  CA  THR A 313     -10.638  37.549  16.161  1.00 32.75      A    C  
ATOM   2427  C   THR A 313     -11.717  37.620  17.269  1.00 36.90      A    C  
ATOM   2428  O   THR A 313     -12.732  36.910  17.225  1.00 35.09      A    O  
ATOM   2429  CB  THR A 313      -9.541  36.530  16.515  1.00 33.22      A    C  
ATOM   2430  CG2 THR A 313     -10.114  35.185  16.914  1.00 37.87      A    C  
ATOM   2431  OG1 THR A 313      -8.712  36.332  15.372  1.00 38.85      A    O  
ATOM   2432  N   ALA A 314     -11.528  38.507  18.237  1.00 37.98      A    N  
ATOM   2433  CA  ALA A 314     -12.454  38.582  19.359  1.00 40.66      A    C  
ATOM   2434  C   ALA A 314     -13.891  38.869  18.929  1.00 45.80      A    C  
ATOM   2435  O   ALA A 314     -14.789  38.066  19.161  1.00 42.07      A    O  
ATOM   2436  CB  ALA A 314     -11.983  39.624  20.362  1.00 41.68      A    C  
ATOM   2437  N   CYS A 315     -14.081  40.009  18.274  1.00 45.89      A    N  
ATOM   2438  CA  CYS A 315     -15.401  40.510  17.890  1.00 45.13      A    C  
ATOM   2439  C   CYS A 315     -15.720  40.313  16.411  1.00 44.32      A    C  
ATOM   2440  O   CYS A 315     -16.879  40.432  16.024  1.00 39.04      A    O  
ATOM   2441  CB  CYS A 315     -15.382  42.011  18.114  1.00 49.37      A    C  
ATOM   2442  SG  CYS A 315     -14.049  42.688  17.087  1.00 78.24      A    S  
ATOM   2443  N   GLN A 316     -14.685  40.042  15.602  1.00 39.38      A    N  
ATOM   2444  CA  GLN A 316     -14.724  40.115  14.127  1.00 38.14      A    C  
ATOM   2445  C   GLN A 316     -14.728  41.583  13.691  1.00 34.94      A    C  
ATOM   2446  O   GLN A 316     -13.750  42.049  13.115  1.00 30.40      A    O  
ATOM   2447  CB  GLN A 316     -15.886  39.339  13.481  1.00 46.82      A    C  
ATOM   2448  CG  GLN A 316     -15.953  37.858  13.856  1.00 52.43      A    C  
ATOM   2449  CD  GLN A 316     -14.683  37.080  13.526  1.00 49.60      A    C  
ATOM   2450  NE2 GLN A 316     -14.139  36.380  14.523  1.00 55.80      A    N  
ATOM   2451  OE1 GLN A 316     -14.208  37.091  12.397  1.00 42.53      A    O  
ATOM   2452  N   VAL A 317     -15.815  42.305  13.962  1.00 29.72      A    N  
ATOM   2453  CA  VAL A 317     -15.954  43.705  13.583  1.00 32.02      A    C  
ATOM   2454  C   VAL A 317     -16.669  44.458  14.697  1.00 29.03      A    C  
ATOM   2455  O   VAL A 317     -17.778  44.119  15.053  1.00 33.59      A    O  
ATOM   2456  CB  VAL A 317     -16.763  43.823  12.275  1.00 35.77      A    C  
ATOM   2457  CG1 VAL A 317     -16.712  45.236  11.753  1.00 36.96      A    C  
ATOM   2458  CG2 VAL A 317     -16.215  42.866  11.239  1.00 39.28      A    C  
ATOM   2459  N   CYS A 318     -16.042  45.505  15.214  1.00 29.82      A    N  
ATOM   2460  CA  CYS A 318     -16.524  46.220  16.387  1.00 28.51      A    C  
ATOM   2461  C   CYS A 318     -16.753  47.719  16.152  1.00 27.80      A    C  
ATOM   2462  O   CYS A 318     -15.794  48.471  16.001  1.00 28.70      A    O  
ATOM   2463  CB  CYS A 318     -15.488  46.038  17.481  1.00 30.88      A    C  
ATOM   2464  SG  CYS A 318     -15.931  46.746  19.073  1.00 36.40      A    S  
ATOM   2465  N   PRO A 319     -18.016  48.175  16.156  1.00 27.58      A    N  
ATOM   2466  CA  PRO A 319     -18.258  49.589  15.867  1.00 28.14      A    C  
ATOM   2467  C   PRO A 319     -17.748  50.504  16.953  1.00 27.67      A    C  
ATOM   2468  O   PRO A 319     -17.700  50.109  18.125  1.00 23.84      A    O  
ATOM   2469  CB  PRO A 319     -19.782  49.696  15.742  1.00 30.03      A    C  
ATOM   2470  CG  PRO A 319     -20.318  48.445  16.303  1.00 32.37      A    C  
ATOM   2471  CD  PRO A 319     -19.263  47.400  16.199  1.00 29.83      A    C  
ATOM   2472  N   VAL A 320     -17.350  51.708  16.550  1.00 26.01      A    N  
ATOM   2473  CA  VAL A 320     -16.864  52.715  17.480  1.00 25.78      A    C  
ATOM   2474  C   VAL A 320     -17.852  53.870  17.405  1.00 24.35      A    C  
ATOM   2475  O   VAL A 320     -18.200  54.288  16.318  1.00 26.21      A    O  
ATOM   2476  CB  VAL A 320     -15.456  53.208  17.091  1.00 27.32      A    C  
ATOM   2477  CG1 VAL A 320     -15.050  54.410  17.934  1.00 26.14      A    C  
ATOM   2478  CG2 VAL A 320     -14.430  52.073  17.203  1.00 25.78      A    C  
ATOM   2479  N   HIS A 321     -18.322  54.361  18.553  1.00 24.62      A    N  
ATOM   2480  CA  HIS A 321     -19.250  55.494  18.587  1.00 25.07      A    C  
ATOM   2481  C   HIS A 321     -18.689  56.739  19.215  1.00 23.89      A    C  
ATOM   2482  O   HIS A 321     -19.268  57.804  19.068  1.00 27.28      A    O  
ATOM   2483  CB  HIS A 321     -20.566  55.130  19.317  1.00 24.91      A    C  
ATOM   2484  CG  HIS A 321     -20.432  55.030  20.807  1.00 25.05      A    C  
ATOM   2485  CD2 HIS A 321     -20.006  54.018  21.606  1.00 25.07      A    C  
ATOM   2486  ND1 HIS A 321     -20.715  56.087  21.645  1.00 26.59      A    N  
ATOM   2487  CE1 HIS A 321     -20.500  55.716  22.901  1.00 26.20      A    C  
ATOM   2488  NE2 HIS A 321     -20.070  54.467  22.904  1.00 26.19      A    N  
ATOM   2489  N   ARG A 322     -17.588  56.626  19.928  1.00 27.62      A    N  
ATOM   2490  CA  ARG A 322     -17.038  57.793  20.606  1.00 27.60      A    C  
ATOM   2491  C   ARG A 322     -15.529  57.699  20.752  1.00 28.40      A    C  
ATOM   2492  O   ARG A 322     -14.980  56.604  20.948  1.00 24.73      A    O  
ATOM   2493  CB  ARG A 322     -17.668  57.917  21.993  1.00 29.42      A    C  
ATOM   2494  CG  ARG A 322     -17.354  59.219  22.709  1.00 33.16      A    C  
ATOM   2495  CD  ARG A 322     -18.312  59.438  23.882  1.00 33.53      A    C  
ATOM   2496  NE  ARG A 322     -18.211  58.389  24.893  1.00 29.58      A    N  
ATOM   2497  CZ  ARG A 322     -17.333  58.384  25.903  1.00 35.03      A    C  
ATOM   2498  NH1 ARG A 322     -16.465  59.378  26.056  1.00 34.75      A    N1+
ATOM   2499  NH2 ARG A 322     -17.323  57.382  26.776  1.00 36.36      A    N  
ATOM   2500  N   ILE A 323     -14.870  58.855  20.662  1.00 26.46      A    N  
ATOM   2501  CA  ILE A 323     -13.431  58.932  20.899  1.00 28.10      A    C  
ATOM   2502  C   ILE A 323     -13.201  60.134  21.781  1.00 27.95      A    C  
ATOM   2503  O   ILE A 323     -13.615  61.235  21.433  1.00 32.81      A    O  
ATOM   2504  CB  ILE A 323     -12.618  59.072  19.598  1.00 25.54      A    C  
ATOM   2505  CG1 ILE A 323     -12.777  57.821  18.749  1.00 26.40      A    C  
ATOM   2506  CG2 ILE A 323     -11.150  59.302  19.902  1.00 26.16      A    C  
ATOM   2507  CD1 ILE A 323     -12.276  57.984  17.332  1.00 26.65      A    C  
ATOM   2508  N   LEU A 324     -12.604  59.906  22.941  1.00 32.38      A    N  
ATOM   2509  CA  LEU A 324     -12.259  60.997  23.858  1.00 37.80      A    C  
ATOM   2510  C   LEU A 324     -10.820  61.344  23.530  1.00 35.34      A    C  
ATOM   2511  O   LEU A 324      -9.913  60.574  23.818  1.00 33.87      A    O  
ATOM   2512  CB  LEU A 324     -12.392  60.558  25.316  1.00 37.59      A    C  
ATOM   2513  CG  LEU A 324     -12.062  61.608  26.389  1.00 38.46      A    C  
ATOM   2514  CD1 LEU A 324     -13.031  62.783  26.343  1.00 39.34      A    C  
ATOM   2515  CD2 LEU A 324     -12.115  60.959  27.749  1.00 39.48      A    C  
ATOM   2516  N   TYR A 325     -10.623  62.484  22.894  1.00 36.25      A    N  
ATOM   2517  CA  TYR A 325      -9.303  62.905  22.472  1.00 40.32      A    C  
ATOM   2518  C   TYR A 325      -8.942  64.088  23.324  1.00 46.05      A    C  
ATOM   2519  O   TYR A 325      -9.521  65.178  23.153  1.00 41.80      A    O  
ATOM   2520  CB  TYR A 325      -9.331  63.309  21.008  1.00 38.21      A    C  
ATOM   2521  CG  TYR A 325      -8.008  63.803  20.461  1.00 39.54      A    C  
ATOM   2522  CD1 TYR A 325      -6.839  63.061  20.624  1.00 40.07      A    C  
ATOM   2523  CD2 TYR A 325      -7.939  64.977  19.715  1.00 37.70      A    C  
ATOM   2524  CE1 TYR A 325      -5.639  63.494  20.095  1.00 39.03      A    C  
ATOM   2525  CE2 TYR A 325      -6.743  65.421  19.190  1.00 40.07      A    C  
ATOM   2526  CZ  TYR A 325      -5.595  64.676  19.382  1.00 40.15      A    C  
ATOM   2527  OH  TYR A 325      -4.407  65.105  18.841  1.00 45.11      A    O  
ATOM   2528  N   LYS A 326      -7.985  63.865  24.226  1.00 52.21      A    N  
ATOM   2529  CA  LYS A 326      -7.595  64.849  25.222  1.00 55.84      A    C  
ATOM   2530  C   LYS A 326      -8.843  65.126  26.073  1.00 51.21      A    C  
ATOM   2531  O   LYS A 326      -9.238  64.258  26.851  1.00 51.87      A    O  
ATOM   2532  CB  LYS A 326      -6.983  66.088  24.548  1.00 64.70      A    C  
ATOM   2533  CG  LYS A 326      -5.676  65.788  23.822  1.00 70.98      A    C  
ATOM   2534  CD  LYS A 326      -5.165  66.990  23.044  1.00 74.51      A    C  
ATOM   2535  CE  LYS A 326      -3.749  66.737  22.560  1.00 81.41      A    C  
ATOM   2536  NZ  LYS A 326      -3.175  67.894  21.823  1.00 87.09      A    N1+
ATOM   2537  N   ASP A 327      -9.487  66.279  25.912  1.00 47.22      A    N  
ATOM   2538  CA  ASP A 327     -10.721  66.567  26.648  1.00 57.16      A    C  
ATOM   2539  C   ASP A 327     -11.974  66.486  25.768  1.00 61.92      A    C  
ATOM   2540  O   ASP A 327     -13.086  66.283  26.294  1.00 57.26      A    O  
ATOM   2541  CB  ASP A 327     -10.645  67.943  27.309  1.00 58.35      A    C  
ATOM   2542  CG  ASP A 327      -9.504  68.050  28.300  1.00 57.86      A    C  
ATOM   2543  OD1 ASP A 327      -9.266  67.081  29.060  1.00 53.84      A    O  
ATOM   2544  OD2 ASP A 327      -8.847  69.115  28.305  1.00 55.70      A    O1-
ATOM   2545  N   ARG A 328     -11.799  66.634  24.452  1.00 53.55      A    N  
ATOM   2546  CA  ARG A 328     -12.926  66.603  23.530  1.00 55.05      A    C  
ATOM   2547  C   ARG A 328     -13.550  65.228  23.304  1.00 51.95      A    C  
ATOM   2548  O   ARG A 328     -12.901  64.285  22.856  1.00 46.97      A    O  
ATOM   2549  CB  ARG A 328     -12.584  67.224  22.173  1.00 58.87      A    C  
ATOM   2550  CG  ARG A 328     -13.328  68.532  21.930  1.00 70.35      A    C  
ATOM   2551  CD  ARG A 328     -13.741  68.693  20.473  1.00 75.47      A    C  
ATOM   2552  NE  ARG A 328     -12.606  68.992  19.607  1.00 79.86      A    N  
ATOM   2553  CZ  ARG A 328     -12.696  69.232  18.300  1.00 80.82      A    C  
ATOM   2554  NH1 ARG A 328     -13.874  69.196  17.680  1.00 73.81      A    N1+
ATOM   2555  NH2 ARG A 328     -11.598  69.507  17.605  1.00 81.91      A    N  
ATOM   2556  N   ASN A 329     -14.844  65.164  23.576  1.00 46.09      A    N  
ATOM   2557  CA  ASN A 329     -15.631  63.981  23.363  1.00 48.82      A    C  
ATOM   2558  C   ASN A 329     -16.116  64.041  21.919  1.00 45.37      A    C  
ATOM   2559  O   ASN A 329     -16.964  64.865  21.600  1.00 48.03      A    O  
ATOM   2560  CB  ASN A 329     -16.818  63.991  24.312  1.00 47.97      A    C  
ATOM   2561  CG  ASN A 329     -16.948  62.716  25.090  1.00 54.73      A    C  
ATOM   2562  ND2 ASN A 329     -17.961  62.651  25.936  1.00 57.70      A    N  
ATOM   2563  OD1 ASN A 329     -16.137  61.804  24.962  1.00 57.06      A    O  
ATOM   2564  N   LEU A 330     -15.564  63.194  21.048  1.00 36.23      A    N  
ATOM   2565  CA  LEU A 330     -15.951  63.192  19.632  1.00 37.08      A    C  
ATOM   2566  C   LEU A 330     -16.965  62.096  19.376  1.00 34.09      A    C  
ATOM   2567  O   LEU A 330     -16.717  60.935  19.710  1.00 35.25      A    O  
ATOM   2568  CB  LEU A 330     -14.724  62.959  18.737  1.00 40.48      A    C  
ATOM   2569  CG  LEU A 330     -13.545  63.914  18.951  1.00 43.61      A    C  
ATOM   2570  CD1 LEU A 330     -12.279  63.371  18.310  1.00 45.29      A    C  
ATOM   2571  CD2 LEU A 330     -13.884  65.286  18.410  1.00 45.85      A    C  
ATOM   2572  N   HIS A 331     -18.113  62.452  18.796  1.00 35.62      A    N  
ATOM   2573  CA  HIS A 331     -19.090  61.443  18.425  1.00 33.48      A    C  
ATOM   2574  C   HIS A 331     -18.754  60.893  17.047  1.00 29.34      A    C  
ATOM   2575  O   HIS A 331     -18.396  61.624  16.151  1.00 30.79      A    O  
ATOM   2576  CB  HIS A 331     -20.532  61.958  18.479  1.00 35.90      A    C  
ATOM   2577  CG  HIS A 331     -21.523  60.940  18.026  1.00 32.84      A    C  
ATOM   2578  CD2 HIS A 331     -22.214  60.816  16.867  1.00 38.01      A    C  
ATOM   2579  ND1 HIS A 331     -21.829  59.822  18.772  1.00 35.91      A    N  
ATOM   2580  CE1 HIS A 331     -22.696  59.074  18.115  1.00 32.50      A    C  
ATOM   2581  NE2 HIS A 331     -22.941  59.650  16.952  1.00 32.47      A    N  
ATOM   2582  N   ILE A 332     -18.820  59.575  16.913  1.00 31.25      A    N  
ATOM   2583  CA  ILE A 332     -18.504  58.898  15.663  1.00 28.46      A    C  
ATOM   2584  C   ILE A 332     -19.846  58.328  15.208  1.00 27.44      A    C  
ATOM   2585  O   ILE A 332     -20.446  57.541  15.933  1.00 29.93      A    O  
ATOM   2586  CB  ILE A 332     -17.495  57.766  15.869  1.00 28.07      A    C  
ATOM   2587  CG1 ILE A 332     -16.346  58.228  16.766  1.00 28.78      A    C  
ATOM   2588  CG2 ILE A 332     -16.971  57.240  14.532  1.00 25.66      A    C  
ATOM   2589  CD1 ILE A 332     -15.572  59.392  16.194  1.00 29.37      A    C  
ATOM   2590  N   PRO A 333     -20.319  58.715  14.013  1.00 25.26      A    N  
ATOM   2591  CA  PRO A 333     -21.708  58.398  13.646  1.00 26.21      A    C  
ATOM   2592  C   PRO A 333     -21.903  57.025  13.035  1.00 28.60      A    C  
ATOM   2593  O   PRO A 333     -22.813  56.826  12.215  1.00 29.91      A    O  
ATOM   2594  CB  PRO A 333     -22.041  59.518  12.655  1.00 28.42      A    C  
ATOM   2595  CG  PRO A 333     -20.754  59.735  11.951  1.00 30.01      A    C  
ATOM   2596  CD  PRO A 333     -19.715  59.653  13.053  1.00 27.88      A    C  
ATOM   2597  N   THR A 334     -21.108  56.055  13.490  1.00 27.30      A    N  
ATOM   2598  CA  THR A 334     -21.134  54.725  12.942  1.00 23.94      A    C  
ATOM   2599  C   THR A 334     -22.514  54.132  12.975  1.00 26.10      A    C  
ATOM   2600  O   THR A 334     -23.011  53.638  11.940  1.00 26.17      A    O  
ATOM   2601  CB  THR A 334     -20.172  53.812  13.702  1.00 24.15      A    C  
ATOM   2602  CG2 THR A 334     -20.131  52.425  13.094  1.00 25.79      A    C  
ATOM   2603  OG1 THR A 334     -18.870  54.399  13.670  1.00 25.60      A    O  
ATOM   2604  N   MET A 335     -23.151  54.203  14.141  1.00 26.03      A    N  
ATOM   2605  CA  MET A 335     -24.456  53.594  14.307  1.00 28.45      A    C  
ATOM   2606  C   MET A 335     -25.567  54.352  13.578  1.00 29.51      A    C  
ATOM   2607  O   MET A 335     -26.593  53.771  13.290  1.00 29.91      A    O  
ATOM   2608  CB  MET A 335     -24.805  53.411  15.804  1.00 30.03      A    C  
ATOM   2609  CG  MET A 335     -23.808  52.562  16.586  1.00 30.59      A    C  
ATOM   2610  SD  MET A 335     -23.397  50.952  15.882  1.00 30.62      A    S  
ATOM   2611  CE  MET A 335     -24.925  50.034  16.099  1.00 38.74      A    C  
ATOM   2612  N   GLU A 336     -25.372  55.634  13.285  1.00 32.73      A    N  
ATOM   2613  CA  GLU A 336     -26.361  56.376  12.525  1.00 35.70      A    C  
ATOM   2614  C   GLU A 336     -26.265  56.104  11.016  1.00 37.19      A    C  
ATOM   2615  O   GLU A 336     -27.083  56.586  10.268  1.00 39.16      A    O  
ATOM   2616  CB  GLU A 336     -26.260  57.866  12.808  1.00 34.26      A    C  
ATOM   2617  CG  GLU A 336     -26.776  58.235  14.206  1.00 37.45      A    C  
ATOM   2618  CD  GLU A 336     -25.775  57.911  15.289  1.00 37.57      A    C  
ATOM   2619  OE1 GLU A 336     -24.632  58.310  15.074  1.00 35.40      A    O  
ATOM   2620  OE2 GLU A 336     -26.117  57.265  16.322  1.00 36.77      A    O1-
ATOM   2621  N   ASN A 337     -25.281  55.318  10.591  1.00 33.42      A    N  
ATOM   2622  CA  ASN A 337     -25.059  54.990   9.189  1.00 31.83      A    C  
ATOM   2623  C   ASN A 337     -25.221  53.514   8.920  1.00 30.38      A    C  
ATOM   2624  O   ASN A 337     -24.575  52.957   8.013  1.00 34.85      A    O  
ATOM   2625  CB  ASN A 337     -23.661  55.470   8.795  1.00 31.48      A    C  
ATOM   2626  CG  ASN A 337     -23.599  56.977   8.621  1.00 33.83      A    C  
ATOM   2627  ND2 ASN A 337     -22.769  57.654   9.400  1.00 31.98      A    N  
ATOM   2628  OD1 ASN A 337     -24.275  57.513   7.776  1.00 39.81      A    O  
ATOM   2629  N   GLY A 338     -26.083  52.870   9.717  1.00 33.17      A    N  
ATOM   2630  CA  GLY A 338     -26.433  51.462   9.538  1.00 32.41      A    C  
ATOM   2631  C   GLY A 338     -26.222  50.632  10.787  1.00 35.91      A    C  
ATOM   2632  O   GLY A 338     -27.193  50.346  11.488  1.00 35.01      A    O  
ATOM   2633  N   PRO A 339     -24.985  50.222  11.091  1.00 31.93      A    N  
ATOM   2634  CA  PRO A 339     -23.783  50.476  10.289  1.00 31.37      A    C  
ATOM   2635  C   PRO A 339     -23.686  49.506   9.098  1.00 32.74      A    C  
ATOM   2636  O   PRO A 339     -23.430  48.288   9.232  1.00 30.31      A    O  
ATOM   2637  CB  PRO A 339     -22.660  50.217  11.288  1.00 30.64      A    C  
ATOM   2638  CG  PRO A 339     -23.206  49.158  12.193  1.00 31.23      A    C  
ATOM   2639  CD  PRO A 339     -24.708  49.327  12.229  1.00 30.69      A    C  
ATOM   2640  N   GLU A 340     -23.854  50.063   7.924  1.00 34.50      A    N  
ATOM   2641  CA  GLU A 340     -24.025  49.267   6.732  1.00 34.53      A    C  
ATOM   2642  C   GLU A 340     -22.823  48.401   6.376  1.00 29.54      A    C  
ATOM   2643  O   GLU A 340     -22.977  47.224   6.092  1.00 27.77      A    O  
ATOM   2644  CB  GLU A 340     -24.415  50.203   5.585  1.00 38.75      A    C  
ATOM   2645  CG  GLU A 340     -24.739  49.512   4.282  1.00 49.01      A    C  
ATOM   2646  CD  GLU A 340     -25.496  50.417   3.320  1.00 53.52      A    C  
ATOM   2647  OE1 GLU A 340     -25.893  51.523   3.725  1.00 50.09      A    O  
ATOM   2648  OE2 GLU A 340     -25.721  50.001   2.170  1.00 59.99      A    O1-
ATOM   2649  N   LEU A 341     -21.630  48.961   6.391  1.00 26.95      A    N  
ATOM   2650  CA  LEU A 341     -20.457  48.182   5.988  1.00 27.42      A    C  
ATOM   2651  C   LEU A 341     -20.153  47.130   7.027  1.00 24.46      A    C  
ATOM   2652  O   LEU A 341     -19.885  45.973   6.695  1.00 25.52      A    O  
ATOM   2653  CB  LEU A 341     -19.238  49.077   5.761  1.00 26.49      A    C  
ATOM   2654  CG  LEU A 341     -17.950  48.361   5.389  1.00 26.56      A    C  
ATOM   2655  CD1 LEU A 341     -18.158  47.510   4.158  1.00 25.52      A    C  
ATOM   2656  CD2 LEU A 341     -16.840  49.385   5.162  1.00 27.87      A    C  
ATOM   2657  N   ILE A 342     -20.242  47.525   8.288  1.00 25.24      A    N  
ATOM   2658  CA  ILE A 342     -20.024  46.584   9.389  1.00 25.27      A    C  
ATOM   2659  C   ILE A 342     -20.968  45.387   9.297  1.00 27.59      A    C  
ATOM   2660  O   ILE A 342     -20.544  44.220   9.406  1.00 27.66      A    O  
ATOM   2661  CB  ILE A 342     -20.171  47.268  10.754  1.00 25.60      A    C  
ATOM   2662  CG1 ILE A 342     -19.008  48.250  10.982  1.00 24.11      A    C  
ATOM   2663  CG2 ILE A 342     -20.228  46.204  11.829  1.00 29.41      A    C  
ATOM   2664  CD1 ILE A 342     -19.128  49.148  12.196  1.00 23.83      A    C  
ATOM   2665  N   LEU A 343     -22.243  45.670   9.073  1.00 30.77      A    N  
ATOM   2666  CA  LEU A 343     -23.250  44.609   8.970  1.00 32.52      A    C  
ATOM   2667  C   LEU A 343     -22.943  43.703   7.799  1.00 30.76      A    C  
ATOM   2668  O   LEU A 343     -22.985  42.501   7.923  1.00 37.07      A    O  
ATOM   2669  CB  LEU A 343     -24.652  45.214   8.819  1.00 34.49      A    C  
ATOM   2670  CG  LEU A 343     -25.121  45.879  10.111  1.00 36.61      A    C  
ATOM   2671  CD1 LEU A 343     -26.403  46.657   9.878  1.00 39.66      A    C  
ATOM   2672  CD2 LEU A 343     -25.271  44.843  11.221  1.00 39.03      A    C  
ATOM   2673  N   ARG A 344     -22.600  44.286   6.665  1.00 34.04      A    N  
ATOM   2674  CA  ARG A 344     -22.267  43.498   5.492  1.00 34.19      A    C  
ATOM   2675  C   ARG A 344     -21.042  42.593   5.721  1.00 34.05      A    C  
ATOM   2676  O   ARG A 344     -21.024  41.441   5.289  1.00 29.29      A    O  
ATOM   2677  CB  ARG A 344     -22.041  44.435   4.299  1.00 35.50      A    C  
ATOM   2678  CG  ARG A 344     -21.831  43.699   2.999  1.00 35.05      A    C  
ATOM   2679  CD  ARG A 344     -21.725  44.649   1.825  1.00 37.05      A    C  
ATOM   2680  NE  ARG A 344     -21.457  43.916   0.594  1.00 35.26      A    N  
ATOM   2681  CZ  ARG A 344     -21.343  44.478  -0.603  1.00 39.83      A    C  
ATOM   2682  NH1 ARG A 344     -21.479  45.793  -0.762  1.00 38.99      A    N1+
ATOM   2683  NH2 ARG A 344     -21.085  43.720  -1.650  1.00 38.50      A    N  
ATOM   2684  N   PHE A 345     -20.002  43.111   6.377  1.00 31.83      A    N  
ATOM   2685  CA  PHE A 345     -18.836  42.278   6.672  1.00 29.71      A    C  
ATOM   2686  C   PHE A 345     -19.242  41.160   7.624  1.00 30.83      A    C  
ATOM   2687  O   PHE A 345     -18.905  39.987   7.410  1.00 30.65      A    O  
ATOM   2688  CB  PHE A 345     -17.697  43.084   7.319  1.00 27.02      A    C  
ATOM   2689  CG  PHE A 345     -16.831  43.862   6.350  1.00 27.08      A    C  
ATOM   2690  CD1 PHE A 345     -16.414  43.315   5.141  1.00 26.64      A    C  
ATOM   2691  CD2 PHE A 345     -16.341  45.119   6.707  1.00 27.14      A    C  
ATOM   2692  CE1 PHE A 345     -15.567  44.023   4.293  1.00 28.96      A    C  
ATOM   2693  CE2 PHE A 345     -15.476  45.819   5.875  1.00 27.32      A    C  
ATOM   2694  CZ  PHE A 345     -15.080  45.268   4.676  1.00 27.05      A    C  
ATOM   2695  N   GLN A 346     -19.938  41.522   8.692  1.00 29.64      A    N  
ATOM   2696  CA  GLN A 346     -20.370  40.528   9.679  1.00 32.82      A    C  
ATOM   2697  C   GLN A 346     -21.132  39.370   9.035  1.00 35.50      A    C  
ATOM   2698  O   GLN A 346     -20.829  38.193   9.294  1.00 35.49      A    O  
ATOM   2699  CB  GLN A 346     -21.290  41.147  10.703  1.00 36.59      A    C  
ATOM   2700  CG  GLN A 346     -20.601  41.861  11.822  1.00 45.55      A    C  
ATOM   2701  CD  GLN A 346     -21.599  42.580  12.729  1.00 60.81      A    C  
ATOM   2702  NE2 GLN A 346     -21.067  43.316  13.692  1.00 62.43      A    N  
ATOM   2703  OE1 GLN A 346     -22.832  42.478  12.564  1.00 63.89      A    O  
ATOM   2704  N   LYS A 347     -22.125  39.726   8.219  1.00 32.62      A    N  
ATOM   2705  CA  LYS A 347     -22.961  38.752   7.532  1.00 35.13      A    C  
ATOM   2706  C   LYS A 347     -22.146  37.856   6.635  1.00 34.36      A    C  
ATOM   2707  O   LYS A 347     -22.304  36.643   6.682  1.00 35.08      A    O  
ATOM   2708  CB  LYS A 347     -24.039  39.466   6.716  1.00 42.74      A    C  
ATOM   2709  CG  LYS A 347     -25.015  38.554   5.979  1.00 51.80      A    C  
ATOM   2710  CD  LYS A 347     -26.286  39.306   5.588  1.00 58.03      A    C  
ATOM   2711  CE  LYS A 347     -27.399  38.384   5.087  1.00 63.17      A    C  
ATOM   2712  NZ  LYS A 347     -27.183  37.879   3.698  1.00 64.20      A    N1+
ATOM   2713  N   GLU A 348     -21.276  38.435   5.805  1.00 34.39      A    N  
ATOM   2714  CA  GLU A 348     -20.510  37.617   4.874  1.00 33.80      A    C  
ATOM   2715  C   GLU A 348     -19.532  36.686   5.633  1.00 37.54      A    C  
ATOM   2716  O   GLU A 348     -19.348  35.520   5.261  1.00 39.99      A    O  
ATOM   2717  CB  GLU A 348     -19.801  38.478   3.829  1.00 37.79      A    C  
ATOM   2718  CG  GLU A 348     -19.152  37.638   2.739  1.00 44.47      A    C  
ATOM   2719  CD  GLU A 348     -18.515  38.440   1.612  1.00 46.18      A    C  
ATOM   2720  OE1 GLU A 348     -18.989  39.554   1.290  1.00 43.46      A    O  
ATOM   2721  OE2 GLU A 348     -17.527  37.930   1.033  1.00 49.93      A    O1-
ATOM   2722  N   LEU A 349     -18.923  37.186   6.703  1.00 33.93      A    N  
ATOM   2723  CA  LEU A 349     -18.007  36.367   7.492  1.00 36.93      A    C  
ATOM   2724  C   LEU A 349     -18.730  35.226   8.202  1.00 36.75      A    C  
ATOM   2725  O   LEU A 349     -18.253  34.098   8.203  1.00 34.78      A    O  
ATOM   2726  CB  LEU A 349     -17.270  37.208   8.525  1.00 35.53      A    C  
ATOM   2727  CG  LEU A 349     -16.147  38.120   8.037  1.00 32.38      A    C  
ATOM   2728  CD1 LEU A 349     -15.668  38.958   9.213  1.00 32.26      A    C  
ATOM   2729  CD2 LEU A 349     -15.038  37.273   7.464  1.00 34.67      A    C  
ATOM   2730  N   LYS A 350     -19.858  35.537   8.827  1.00 37.48      A    N  
ATOM   2731  CA  LYS A 350     -20.676  34.525   9.472  1.00 37.80      A    C  
ATOM   2732  C   LYS A 350     -21.038  33.400   8.475  1.00 42.53      A    C  
ATOM   2733  O   LYS A 350     -20.918  32.207   8.773  1.00 40.76      A    O  
ATOM   2734  CB  LYS A 350     -21.951  35.168  10.010  1.00 45.02      A    C  
ATOM   2735  CG  LYS A 350     -22.801  34.240  10.867  1.00 55.69      A    C  
ATOM   2736  CD  LYS A 350     -24.300  34.437  10.666  1.00 64.83      A    C  
ATOM   2737  CE  LYS A 350     -25.096  33.261  11.231  1.00 72.10      A    C  
ATOM   2738  NZ  LYS A 350     -26.445  33.161  10.607  1.00 78.28      A    N1+
ATOM   2739  N   GLU A 351     -21.467  33.782   7.281  1.00 39.50      A    N  
ATOM   2740  CA  GLU A 351     -21.804  32.798   6.264  1.00 43.44      A    C  
ATOM   2741  C   GLU A 351     -20.636  31.880   5.937  1.00 45.18      A    C  
ATOM   2742  O   GLU A 351     -20.799  30.667   5.789  1.00 43.10      A    O  
ATOM   2743  CB  GLU A 351     -22.309  33.475   4.979  1.00 42.98      A    C  
ATOM   2744  CG  GLU A 351     -23.752  33.932   5.091  1.00 49.92      A    C  
ATOM   2745  CD  GLU A 351     -24.203  34.815   3.933  1.00 55.73      A    C  
ATOM   2746  OE1 GLU A 351     -23.503  34.888   2.891  1.00 60.50      A    O  
ATOM   2747  OE2 GLU A 351     -25.271  35.446   4.082  1.00 58.93      A    O1-
ATOM   2748  N   ILE A 352     -19.463  32.467   5.792  1.00 42.00      A    N  
ATOM   2749  CA  ILE A 352     -18.276  31.699   5.465  1.00 40.90      A    C  
ATOM   2750  C   ILE A 352     -17.896  30.808   6.652  1.00 41.12      A    C  
ATOM   2751  O   ILE A 352     -17.630  29.627   6.484  1.00 34.84      A    O  
ATOM   2752  CB  ILE A 352     -17.126  32.652   5.090  1.00 38.78      A    C  
ATOM   2753  CG1 ILE A 352     -17.435  33.316   3.743  1.00 39.46      A    C  
ATOM   2754  CG2 ILE A 352     -15.789  31.931   5.050  1.00 36.93      A    C  
ATOM   2755  CD1 ILE A 352     -16.607  34.557   3.456  1.00 43.38      A    C  
ATOM   2756  N   GLN A 353     -17.936  31.390   7.845  1.00 39.34      A    N  
ATOM   2757  CA  GLN A 353     -17.443  30.750   9.058  1.00 44.88      A    C  
ATOM   2758  C   GLN A 353     -18.321  29.622   9.592  1.00 48.16      A    C  
ATOM   2759  O   GLN A 353     -17.823  28.637  10.119  1.00 41.56      A    O  
ATOM   2760  CB  GLN A 353     -17.212  31.814  10.154  1.00 48.09      A    C  
ATOM   2761  CG  GLN A 353     -16.036  32.748   9.824  1.00 46.76      A    C  
ATOM   2762  CD  GLN A 353     -15.857  33.933  10.763  1.00 43.90      A    C  
ATOM   2763  NE2 GLN A 353     -14.670  34.538  10.713  1.00 46.97      A    N  
ATOM   2764  OE1 GLN A 353     -16.756  34.307  11.506  1.00 43.01      A    O  
ATOM   2765  N   TYR A 354     -19.625  29.754   9.459  1.00 49.76      A    N  
ATOM   2766  CA  TYR A 354     -20.514  28.733   9.990  1.00 52.00      A    C  
ATOM   2767  C   TYR A 354     -20.983  27.730   8.936  1.00 55.32      A    C  
ATOM   2768  O   TYR A 354     -21.990  27.041   9.135  1.00 56.98      A    O  
ATOM   2769  CB  TYR A 354     -21.677  29.401  10.704  1.00 48.67      A    C  
ATOM   2770  CG  TYR A 354     -21.275  30.006  12.030  1.00 49.03      A    C  
ATOM   2771  CD1 TYR A 354     -21.161  29.214  13.165  1.00 46.92      A    C  
ATOM   2772  CD2 TYR A 354     -21.006  31.368  12.150  1.00 48.94      A    C  
ATOM   2773  CE1 TYR A 354     -20.818  29.759  14.395  1.00 49.18      A    C  
ATOM   2774  CE2 TYR A 354     -20.667  31.924  13.377  1.00 51.21      A    C  
ATOM   2775  CZ  TYR A 354     -20.567  31.115  14.495  1.00 48.48      A    C  
ATOM   2776  OH  TYR A 354     -20.216  31.658  15.705  1.00 44.22      A    O  
ATOM   2777  N   GLY A 355     -20.243  27.643   7.826  1.00 54.14      A    N  
ATOM   2778  CA  GLY A 355     -20.514  26.661   6.779  1.00 55.89      A    C  
ATOM   2779  C   GLY A 355     -21.721  26.936   5.900  1.00 59.65      A    C  
ATOM   2780  O   GLY A 355     -22.023  26.136   5.007  1.00 56.84      A    O  
ATOM   2781  N   ILE A 356     -22.402  28.064   6.132  1.00 61.70      A    N  
ATOM   2782  CA  ILE A 356     -23.568  28.473   5.331  1.00 63.55      A    C  
ATOM   2783  C   ILE A 356     -23.183  28.594   3.851  1.00 63.75      A    C  
ATOM   2784  O   ILE A 356     -24.045  28.564   2.975  1.00 71.18      A    O  
ATOM   2785  CB  ILE A 356     -24.170  29.812   5.854  1.00 68.33      A    C  
ATOM   2786  CG1 ILE A 356     -24.857  29.610   7.221  1.00 68.45      A    C  
ATOM   2787  CG2 ILE A 356     -25.153  30.429   4.861  1.00 66.96      A    C  
ATOM   2788  CD1 ILE A 356     -25.253  30.898   7.927  1.00 68.34      A    C  
ATOM   2789  N   ARG A 357     -21.887  28.699   3.574  1.00 66.37      A    N  
ATOM   2790  CA  ARG A 357     -21.394  28.863   2.216  1.00 69.60      A    C  
ATOM   2791  C   ARG A 357     -19.954  28.346   2.131  1.00 74.70      A    C  
ATOM   2792  O   ARG A 357     -19.031  29.006   2.613  1.00 83.82      A    O  
ATOM   2793  CB  ARG A 357     -21.520  30.348   1.857  1.00 73.01      A    C  
ATOM   2794  CG  ARG A 357     -20.652  30.879   0.736  1.00 80.95      A    C  
ATOM   2795  CD  ARG A 357     -21.196  32.219   0.274  1.00 87.64      A    C  
ATOM   2796  NE  ARG A 357     -20.175  33.044  -0.370  1.00 96.05      A    N  
ATOM   2797  CZ  ARG A 357     -19.484  34.018   0.225  1.00100.51      A    C  
ATOM   2798  NH1 ARG A 357     -19.690  34.322   1.504  1.00100.28      A    N1+
ATOM   2799  NH2 ARG A 357     -18.579  34.704  -0.469  1.00100.23      A    N  
ATOM   2800  N   ALA A 358     -19.785  27.148   1.550  1.00 69.36      A    N  
ATOM   2801  CA  ALA A 358     -18.468  26.491   1.406  1.00 65.30      A    C  
ATOM   2802  C   ALA A 358     -17.432  27.457   0.839  1.00 60.95      A    C  
ATOM   2803  O   ALA A 358     -17.706  28.188  -0.129  1.00 51.48      A    O  
ATOM   2804  CB  ALA A 358     -18.569  25.244   0.534  1.00 65.10      A    C  
ATOM   2805  N   HIS A 359     -16.243  27.470   1.446  1.00 54.54      A    N  
ATOM   2806  CA  HIS A 359     -15.260  28.475   1.099  1.00 47.38      A    C  
ATOM   2807  C   HIS A 359     -13.823  28.017   1.337  1.00 43.78      A    C  
ATOM   2808  O   HIS A 359     -13.529  27.360   2.336  1.00 41.15      A    O  
ATOM   2809  CB  HIS A 359     -15.568  29.746   1.904  1.00 49.75      A    C  
ATOM   2810  CG  HIS A 359     -15.101  30.999   1.243  1.00 51.23      A    C  
ATOM   2811  CD2 HIS A 359     -15.773  31.933   0.532  1.00 53.91      A    C  
ATOM   2812  ND1 HIS A 359     -13.786  31.409   1.262  1.00 51.38      A    N  
ATOM   2813  CE1 HIS A 359     -13.663  32.535   0.583  1.00 54.71      A    C  
ATOM   2814  NE2 HIS A 359     -14.856  32.877   0.131  1.00 54.54      A    N  
ATOM   2815  N   GLU A 360     -12.932  28.385   0.418  1.00 41.80      A    N  
ATOM   2816  CA  GLU A 360     -11.508  28.075   0.534  1.00 44.76      A    C  
ATOM   2817  C   GLU A 360     -10.845  28.649   1.819  1.00 44.62      A    C  
ATOM   2818  O   GLU A 360      -9.744  28.236   2.174  1.00 47.63      A    O  
ATOM   2819  CB  GLU A 360     -10.764  28.608  -0.700  1.00 52.19      A    C  
ATOM   2820  CG  GLU A 360     -10.629  30.131  -0.715  1.00 61.24      A    C  
ATOM   2821  CD  GLU A 360     -10.188  30.701  -2.050  1.00 69.51      A    C  
ATOM   2822  OE1 GLU A 360      -9.464  30.002  -2.794  1.00 76.92      A    O  
ATOM   2823  OE2 GLU A 360     -10.559  31.865  -2.341  1.00 72.15      A    O1-
ATOM   2824  N   TRP A 361     -11.503  29.594   2.501  1.00 38.65      A    N  
ATOM   2825  CA  TRP A 361     -10.984  30.187   3.747  1.00 37.15      A    C  
ATOM   2826  C   TRP A 361     -11.198  29.266   4.932  1.00 36.84      A    C  
ATOM   2827  O   TRP A 361     -10.561  29.443   5.940  1.00 37.81      A    O  
ATOM   2828  CB  TRP A 361     -11.599  31.570   4.081  1.00 30.17      A    C  
ATOM   2829  CG  TRP A 361     -11.071  32.712   3.263  1.00 28.48      A    C  
ATOM   2830  CD1 TRP A 361     -10.058  32.679   2.366  1.00 29.17      A    C  
ATOM   2831  CD2 TRP A 361     -11.484  34.077   3.345  1.00 26.71      A    C  
ATOM   2832  CE2 TRP A 361     -10.707  34.807   2.429  1.00 30.05      A    C  
ATOM   2833  CE3 TRP A 361     -12.467  34.747   4.082  1.00 30.08      A    C  
ATOM   2834  NE1 TRP A 361      -9.849  33.925   1.836  1.00 30.58      A    N  
ATOM   2835  CZ2 TRP A 361     -10.859  36.191   2.237  1.00 30.32      A    C  
ATOM   2836  CZ3 TRP A 361     -12.631  36.129   3.886  1.00 31.16      A    C  
ATOM   2837  CH2 TRP A 361     -11.824  36.828   2.977  1.00 30.08      A    C  
ATOM   2838  N   MET A 362     -12.075  28.274   4.816  1.00 35.94      A    N  
ATOM   2839  CA  MET A 362     -12.342  27.380   5.919  1.00 34.81      A    C  
ATOM   2840  C   MET A 362     -11.566  26.059   5.856  1.00 40.81      A    C  
ATOM   2841  O   MET A 362     -11.370  25.488   4.792  1.00 48.18      A    O  
ATOM   2842  CB  MET A 362     -13.838  27.170   6.031  1.00 39.79      A    C  
ATOM   2843  CG  MET A 362     -14.594  28.495   6.188  1.00 37.77      A    C  
ATOM   2844  SD  MET A 362     -14.023  29.575   7.533  1.00 37.58      A    S  
ATOM   2845  CE  MET A 362     -14.608  28.767   9.008  1.00 36.60      A    C  
ATOM   2846  N   PHE A 363     -11.102  25.610   7.022  1.00 37.55      A    N  
ATOM   2847  CA  PHE A 363     -10.295  24.404   7.179  1.00 40.93      A    C  
ATOM   2848  C   PHE A 363     -11.098  23.455   8.043  1.00 38.64      A    C  
ATOM   2849  O   PHE A 363     -11.318  23.731   9.216  1.00 42.94      A    O  
ATOM   2850  CB  PHE A 363      -8.952  24.754   7.863  1.00 44.43      A    C  
ATOM   2851  CG  PHE A 363      -8.103  23.569   8.229  1.00 37.08      A    C  
ATOM   2852  CD1 PHE A 363      -7.236  23.009   7.306  1.00 40.49      A    C  
ATOM   2853  CD2 PHE A 363      -8.152  23.036   9.507  1.00 41.32      A    C  
ATOM   2854  CE1 PHE A 363      -6.436  21.933   7.642  1.00 41.17      A    C  
ATOM   2855  CE2 PHE A 363      -7.359  21.958   9.853  1.00 41.52      A    C  
ATOM   2856  CZ  PHE A 363      -6.499  21.408   8.919  1.00 43.05      A    C  
ATOM   2857  N   PRO A 364     -11.567  22.337   7.459  1.00 41.73      A    N  
ATOM   2858  CA  PRO A 364     -12.402  21.441   8.250  1.00 39.31      A    C  
ATOM   2859  C   PRO A 364     -11.603  20.693   9.306  1.00 37.71      A    C  
ATOM   2860  O   PRO A 364     -10.498  20.245   9.044  1.00 37.84      A    O  
ATOM   2861  CB  PRO A 364     -12.976  20.465   7.203  1.00 42.45      A    C  
ATOM   2862  CG  PRO A 364     -12.047  20.517   6.043  1.00 46.08      A    C  
ATOM   2863  CD  PRO A 364     -11.433  21.898   6.052  1.00 48.81      A    C  
ATOM   2864  N   VAL A 365     -12.164  20.572  10.496  1.00 36.26      A    N  
ATOM   2865  CA  VAL A 365     -11.544  19.782  11.527  1.00 43.07      A    C  
ATOM   2866  C   VAL A 365     -11.971  18.325  11.333  1.00 50.93      A    C  
ATOM   2867  O   VAL A 365     -11.165  17.403  11.100  1.00 50.09      A    O  
ATOM   2868  CB  VAL A 365     -11.974  20.283  12.911  1.00 45.81      A    C  
ATOM   2869  CG1 VAL A 365     -11.555  19.300  13.999  1.00 48.78      A    C  
ATOM   2870  CG2 VAL A 365     -11.388  21.672  13.150  1.00 47.22      A    C  
ATOM   2871  OXT VAL A 365     -13.182  18.075  11.393  1.00 47.94      A    O1-
TER   
ATOM   2872  N   SER B   3      -0.905  45.344  53.120  1.00 78.85      B    N  
ATOM   2873  CA  SER B   3      -0.498  45.712  51.735  1.00 77.42      B    C  
ATOM   2874  C   SER B   3       0.980  45.353  51.426  1.00 74.76      B    C  
ATOM   2875  O   SER B   3       1.587  45.922  50.514  1.00 78.54      B    O  
ATOM   2876  CB  SER B   3      -0.759  47.208  51.509  1.00 76.56      B    C  
ATOM   2877  OG  SER B   3      -1.045  47.476  50.147  1.00 79.47      B    O  
ATOM   2878  N   SER B   4       1.545  44.408  52.185  1.00 68.66      B    N  
ATOM   2879  CA  SER B   4       2.915  43.899  51.972  1.00 60.29      B    C  
ATOM   2880  C   SER B   4       3.235  42.766  52.934  1.00 58.60      B    C  
ATOM   2881  O   SER B   4       2.818  42.780  54.089  1.00 61.41      B    O  
ATOM   2882  CB  SER B   4       4.001  44.964  52.156  1.00 60.53      B    C  
ATOM   2883  OG  SER B   4       5.296  44.350  52.088  1.00 53.64      B    O  
ATOM   2884  N   PHE B   5       3.987  41.791  52.444  1.00 52.15      B    N  
ATOM   2885  CA  PHE B   5       4.514  40.735  53.277  1.00 49.16      B    C  
ATOM   2886  C   PHE B   5       5.520  41.339  54.264  1.00 53.65      B    C  
ATOM   2887  O   PHE B   5       6.007  42.466  54.078  1.00 50.19      B    O  
ATOM   2888  CB  PHE B   5       5.165  39.625  52.434  1.00 51.85      B    C  
ATOM   2889  CG  PHE B   5       6.211  40.115  51.447  1.00 59.86      B    C  
ATOM   2890  CD1 PHE B   5       7.541  40.243  51.818  1.00 59.85      B    C  
ATOM   2891  CD2 PHE B   5       5.863  40.423  50.134  1.00 61.52      B    C  
ATOM   2892  CE1 PHE B   5       8.498  40.682  50.910  1.00 63.69      B    C  
ATOM   2893  CE2 PHE B   5       6.813  40.864  49.223  1.00 61.27      B    C  
ATOM   2894  CZ  PHE B   5       8.134  40.990  49.609  1.00 61.34      B    C  
ATOM   2895  N   LYS B   6       5.792  40.594  55.328  1.00 58.02      B    N  
ATOM   2896  CA  LYS B   6       6.731  41.000  56.373  1.00 58.73      B    C  
ATOM   2897  C   LYS B   6       7.832  39.970  56.478  1.00 52.06      B    C  
ATOM   2898  O   LYS B   6       7.574  38.765  56.428  1.00 56.65      B    O  
ATOM   2899  CB  LYS B   6       6.020  41.135  57.727  1.00 65.92      B    C  
ATOM   2900  CG  LYS B   6       5.815  42.564  58.208  1.00 70.94      B    C  
ATOM   2901  CD  LYS B   6       4.930  43.391  57.294  1.00 77.91      B    C  
ATOM   2902  CE  LYS B   6       4.797  44.808  57.829  1.00 82.74      B    C  
ATOM   2903  NZ  LYS B   6       4.055  45.691  56.893  1.00 88.22      B    N1+
ATOM   2904  N   ALA B   7       9.063  40.446  56.617  1.00 52.63      B    N  
ATOM   2905  CA  ALA B   7      10.211  39.558  56.782  1.00 54.35      B    C  
ATOM   2906  C   ALA B   7      10.109  38.786  58.101  1.00 52.89      B    C  
ATOM   2907  O   ALA B   7      10.630  37.661  58.211  1.00 47.75      B    O  
ATOM   2908  CB  ALA B   7      11.503  40.358  56.740  1.00 56.42      B    C  
ATOM   2909  N   ALA B   8       9.449  39.413  59.085  1.00 52.52      B    N  
ATOM   2910  CA  ALA B   8       9.191  38.812  60.397  1.00 56.09      B    C  
ATOM   2911  C   ALA B   8       8.423  37.499  60.284  1.00 62.00      B    C  
ATOM   2912  O   ALA B   8       8.678  36.571  61.053  1.00 60.71      B    O  
ATOM   2913  CB  ALA B   8       8.430  39.784  61.278  1.00 56.39      B    C  
ATOM   2914  N   ASP B   9       7.508  37.419  59.313  1.00 58.63      B    N  
ATOM   2915  CA  ASP B   9       6.722  36.201  59.070  1.00 58.27      B    C  
ATOM   2916  C   ASP B   9       7.449  35.119  58.281  1.00 51.77      B    C  
ATOM   2917  O   ASP B   9       6.841  34.116  57.945  1.00 49.39      B    O  
ATOM   2918  CB  ASP B   9       5.416  36.540  58.338  1.00 57.35      B    C  
ATOM   2919  CG  ASP B   9       4.544  37.501  59.120  1.00 62.87      B    C  
ATOM   2920  OD1 ASP B   9       4.756  37.647  60.348  1.00 63.23      B    O  
ATOM   2921  OD2 ASP B   9       3.646  38.117  58.509  1.00 60.14      B    O1-
ATOM   2922  N   LEU B  10       8.738  35.299  57.993  1.00 53.28      B    N  
ATOM   2923  CA  LEU B  10       9.474  34.328  57.173  1.00 55.70      B    C  
ATOM   2924  C   LEU B  10       9.313  32.905  57.640  1.00 56.36      B    C  
ATOM   2925  O   LEU B  10       9.442  32.630  58.826  1.00 62.49      B    O  
ATOM   2926  CB  LEU B  10      10.981  34.622  57.146  1.00 64.71      B    C  
ATOM   2927  CG  LEU B  10      11.586  35.309  55.925  1.00 65.92      B    C  
ATOM   2928  CD1 LEU B  10      13.010  35.738  56.237  1.00 68.44      B    C  
ATOM   2929  CD2 LEU B  10      11.562  34.375  54.727  1.00 64.08      B    C  
ATOM   2930  N   GLN B  11       9.066  32.014  56.687  1.00 54.60      B    N  
ATOM   2931  CA  GLN B  11       9.038  30.586  56.923  1.00 57.37      B    C  
ATOM   2932  C   GLN B  11      10.296  30.038  56.296  1.00 59.30      B    C  
ATOM   2933  O   GLN B  11      10.541  30.265  55.116  1.00 54.75      B    O  
ATOM   2934  CB  GLN B  11       7.818  29.937  56.257  1.00 60.76      B    C  
ATOM   2935  CG  GLN B  11       6.500  30.640  56.523  1.00 63.25      B    C  
ATOM   2936  CD  GLN B  11       6.221  30.814  57.999  1.00 74.89      B    C  
ATOM   2937  NE2 GLN B  11       5.408  31.805  58.326  1.00 79.96      B    N  
ATOM   2938  OE1 GLN B  11       6.726  30.066  58.838  1.00 74.40      B    O  
ATOM   2939  N   LEU B  12      11.097  29.323  57.076  1.00 57.13      B    N  
ATOM   2940  CA  LEU B  12      12.321  28.742  56.569  1.00 62.71      B    C  
ATOM   2941  C   LEU B  12      12.147  27.244  56.376  1.00 64.23      B    C  
ATOM   2942  O   LEU B  12      11.610  26.557  57.246  1.00 67.49      B    O  
ATOM   2943  CB  LEU B  12      13.478  29.033  57.537  1.00 74.43      B    C  
ATOM   2944  CG  LEU B  12      14.881  28.458  57.258  1.00 77.92      B    C  
ATOM   2945  CD1 LEU B  12      15.326  28.626  55.809  1.00 75.58      B    C  
ATOM   2946  CD2 LEU B  12      15.896  29.103  58.196  1.00 76.53      B    C  
ATOM   2947  N   GLU B  13      12.574  26.748  55.218  1.00 58.01      B    N  
ATOM   2948  CA  GLU B  13      12.607  25.321  54.969  1.00 63.16      B    C  
ATOM   2949  C   GLU B  13      13.956  24.999  54.353  1.00 65.09      B    C  
ATOM   2950  O   GLU B  13      14.164  25.140  53.140  1.00 63.25      B    O  
ATOM   2951  CB  GLU B  13      11.468  24.845  54.059  1.00 68.73      B    C  
ATOM   2952  CG  GLU B  13      11.345  23.323  54.021  1.00 72.94      B    C  
ATOM   2953  CD  GLU B  13      10.811  22.780  52.706  1.00 82.82      B    C  
ATOM   2954  OE1 GLU B  13       9.972  23.448  52.062  1.00 88.60      B    O  
ATOM   2955  OE2 GLU B  13      11.234  21.668  52.318  1.00 85.58      B    O1-
ATOM   2956  N   MET B  14      14.880  24.570  55.203  1.00 64.99      B    N  
ATOM   2957  CA  MET B  14      16.204  24.185  54.745  1.00 68.19      B    C  
ATOM   2958  C   MET B  14      16.108  22.980  53.816  1.00 67.46      B    C  
ATOM   2959  O   MET B  14      15.121  22.245  53.828  1.00 76.54      B    O  
ATOM   2960  CB  MET B  14      17.131  23.876  55.925  1.00 72.15      B    C  
ATOM   2961  CG  MET B  14      17.424  25.064  56.831  1.00 72.45      B    C  
ATOM   2962  SD  MET B  14      18.227  26.452  55.999  1.00 77.37      B    S  
ATOM   2963  CE  MET B  14      19.739  25.675  55.418  1.00 68.10      B    C  
ATOM   2964  N   THR B  15      17.154  22.775  53.028  1.00 67.44      B    N  
ATOM   2965  CA  THR B  15      17.172  21.714  52.032  1.00 67.74      B    C  
ATOM   2966  C   THR B  15      17.510  20.386  52.678  1.00 78.79      B    C  
ATOM   2967  O   THR B  15      18.149  20.345  53.727  1.00 75.82      B    O  
ATOM   2968  CB  THR B  15      18.185  21.991  50.893  1.00 59.14      B    C  
ATOM   2969  CG2 THR B  15      19.558  22.414  51.425  1.00 61.42      B    C  
ATOM   2970  OG1 THR B  15      18.358  20.804  50.111  1.00 64.42      B    O  
ATOM   2971  N   GLN B  16      17.077  19.306  52.034  1.00 90.59      B    N  
ATOM   2972  CA  GLN B  16      17.382  17.960  52.493  1.00 98.71      B    C  
ATOM   2973  C   GLN B  16      18.760  17.585  51.963  1.00 94.37      B    C  
ATOM   2974  O   GLN B  16      19.650  17.220  52.735  1.00 92.41      B    O  
ATOM   2975  CB  GLN B  16      16.334  16.947  52.007  1.00106.23      B    C  
ATOM   2976  CG  GLN B  16      14.883  17.265  52.355  1.00108.58      B    C  
ATOM   2977  CD  GLN B  16      14.623  17.399  53.845  1.00111.63      B    C  
ATOM   2978  NE2 GLN B  16      13.567  18.130  54.194  1.00110.14      B    N  
ATOM   2979  OE1 GLN B  16      15.353  16.852  54.671  1.00113.27      B    O  
ATOM   2980  N   LYS B  17      18.933  17.693  50.645  1.00 91.27      B    N  
ATOM   2981  CA  LYS B  17      20.210  17.381  50.008  1.00 92.83      B    C  
ATOM   2982  C   LYS B  17      20.848  18.671  49.478  1.00 92.41      B    C  
ATOM   2983  O   LYS B  17      20.421  19.188  48.442  1.00 82.22      B    O  
ATOM   2984  CB  LYS B  17      20.020  16.352  48.875  1.00 93.21      B    C  
ATOM   2985  CG  LYS B  17      21.124  15.293  48.802  1.00 98.31      B    C  
ATOM   2986  CD  LYS B  17      22.481  15.795  48.306  1.00 95.44      B    C  
ATOM   2987  CE  LYS B  17      22.776  15.399  46.861  1.00 93.46      B    C  
ATOM   2988  NZ  LYS B  17      21.859  16.011  45.863  1.00 92.18      B    N1+
ATOM   2989  N   PRO B  18      21.836  19.225  50.217  1.00 95.10      B    N  
ATOM   2990  CA  PRO B  18      22.609  20.361  49.716  1.00 89.63      B    C  
ATOM   2991  C   PRO B  18      23.388  20.008  48.451  1.00 91.33      B    C  
ATOM   2992  O   PRO B  18      23.935  18.907  48.346  1.00 92.96      B    O  
ATOM   2993  CB  PRO B  18      23.594  20.650  50.853  1.00 87.47      B    C  
ATOM   2994  CG  PRO B  18      22.912  20.172  52.080  1.00 90.42      B    C  
ATOM   2995  CD  PRO B  18      22.056  19.009  51.662  1.00 96.64      B    C  
ATOM   2996  N   HIS B  19      23.419  20.935  47.499  1.00 92.14      B    N  
ATOM   2997  CA  HIS B  19      24.195  20.758  46.274  1.00 88.26      B    C  
ATOM   2998  C   HIS B  19      25.637  21.151  46.533  1.00 88.94      B    C  
ATOM   2999  O   HIS B  19      25.916  22.055  47.335  1.00 79.83      B    O  
ATOM   3000  CB  HIS B  19      23.615  21.578  45.113  1.00 93.62      B    C  
ATOM   3001  CG  HIS B  19      22.700  20.789  44.227  1.00100.17      B    C  
ATOM   3002  CD2 HIS B  19      21.359  20.586  44.272  1.00 99.36      B    C  
ATOM   3003  ND1 HIS B  19      23.163  20.069  43.142  1.00107.19      B    N  
ATOM   3004  CE1 HIS B  19      22.145  19.464  42.550  1.00106.90      B    C  
ATOM   3005  NE2 HIS B  19      21.040  19.760  43.217  1.00106.03      B    N  
ATOM   3006  N   LYS B  20      26.553  20.470  45.851  1.00 86.56      B    N  
ATOM   3007  CA  LYS B  20      27.972  20.720  46.046  1.00 90.41      B    C  
ATOM   3008  C   LYS B  20      28.373  21.989  45.310  1.00 87.76      B    C  
ATOM   3009  O   LYS B  20      27.940  22.212  44.179  1.00 93.55      B    O  
ATOM   3010  CB  LYS B  20      28.804  19.538  45.546  1.00 93.37      B    C  
ATOM   3011  CG  LYS B  20      30.232  19.564  46.061  1.00101.84      B    C  
ATOM   3012  CD  LYS B  20      31.130  18.574  45.339  1.00109.12      B    C  
ATOM   3013  CE  LYS B  20      32.565  18.706  45.833  1.00113.50      B    C  
ATOM   3014  NZ  LYS B  20      33.521  17.837  45.093  1.00113.91      B    N1+
ATOM   3015  N   LYS B  21      29.196  22.816  45.952  1.00 82.16      B    N  
ATOM   3016  CA  LYS B  21      29.709  24.033  45.318  1.00 78.59      B    C  
ATOM   3017  C   LYS B  21      30.575  23.672  44.107  1.00 83.10      B    C  
ATOM   3018  O   LYS B  21      31.075  22.553  44.020  1.00 85.40      B    O  
ATOM   3019  CB  LYS B  21      30.529  24.867  46.305  1.00 70.97      B    C  
ATOM   3020  CG  LYS B  21      29.716  25.780  47.204  1.00 60.19      B    C  
ATOM   3021  CD  LYS B  21      28.907  25.011  48.220  1.00 54.41      B    C  
ATOM   3022  CE  LYS B  21      28.467  25.932  49.337  1.00 52.13      B    C  
ATOM   3023  NZ  LYS B  21      27.574  25.228  50.298  1.00 51.38      B    N1+
ATOM   3024  N   PRO B  22      30.761  24.620  43.172  1.00 91.24      B    N  
ATOM   3025  CA  PRO B  22      31.543  24.321  41.958  1.00 92.56      B    C  
ATOM   3026  C   PRO B  22      33.045  24.139  42.205  1.00 89.03      B    C  
ATOM   3027  O   PRO B  22      33.613  24.790  43.083  1.00 90.70      B    O  
ATOM   3028  CB  PRO B  22      31.282  25.536  41.061  1.00 91.92      B    C  
ATOM   3029  CG  PRO B  22      30.917  26.635  42.002  1.00 94.50      B    C  
ATOM   3030  CD  PRO B  22      30.202  25.986  43.152  1.00 91.07      B    C  
ATOM   3031  N   VAL B  29      30.815  30.202  33.540  1.00 76.61      B    N  
ATOM   3032  CA  VAL B  29      29.738  30.821  32.772  1.00 78.11      B    C  
ATOM   3033  C   VAL B  29      28.713  31.483  33.702  1.00 73.61      B    C  
ATOM   3034  O   VAL B  29      28.328  30.912  34.722  1.00 70.57      B    O  
ATOM   3035  CB  VAL B  29      29.016  29.793  31.868  1.00 83.89      B    C  
ATOM   3036  CG1 VAL B  29      27.985  30.487  30.977  1.00 86.60      B    C  
ATOM   3037  CG2 VAL B  29      30.020  29.018  31.021  1.00 83.16      B    C  
ATOM   3038  N   PHE B  30      28.277  32.689  33.343  1.00 68.40      B    N  
ATOM   3039  CA  PHE B  30      27.282  33.429  34.134  1.00 59.36      B    C  
ATOM   3040  C   PHE B  30      25.863  32.886  33.956  1.00 55.34      B    C  
ATOM   3041  O   PHE B  30      25.462  32.526  32.843  1.00 49.02      B    O  
ATOM   3042  CB  PHE B  30      27.310  34.918  33.764  1.00 56.30      B    C  
ATOM   3043  CG  PHE B  30      26.009  35.640  33.992  1.00 50.54      B    C  
ATOM   3044  CD1 PHE B  30      25.645  36.071  35.255  1.00 52.43      B    C  
ATOM   3045  CD2 PHE B  30      25.156  35.894  32.939  1.00 43.56      B    C  
ATOM   3046  CE1 PHE B  30      24.456  36.743  35.467  1.00 48.61      B    C  
ATOM   3047  CE2 PHE B  30      23.970  36.563  33.139  1.00 45.64      B    C  
ATOM   3048  CZ  PHE B  30      23.612  36.990  34.404  1.00 49.38      B    C  
ATOM   3049  N   GLY B  31      25.119  32.854  35.065  1.00 53.68      B    N  
ATOM   3050  CA  GLY B  31      23.705  32.533  35.069  1.00 50.63      B    C  
ATOM   3051  C   GLY B  31      23.308  31.079  34.909  1.00 49.26      B    C  
ATOM   3052  O   GLY B  31      22.175  30.815  34.550  1.00 47.00      B    O  
ATOM   3053  N   LYS B  32      24.210  30.150  35.206  1.00 51.47      B    N  
ATOM   3054  CA  LYS B  32      23.966  28.706  35.033  1.00 55.89      B    C  
ATOM   3055  C   LYS B  32      23.899  27.931  36.360  1.00 55.31      B    C  
ATOM   3056  O   LYS B  32      23.148  26.963  36.488  1.00 52.13      B    O  
ATOM   3057  CB  LYS B  32      25.099  28.083  34.209  1.00 64.29      B    C  
ATOM   3058  CG  LYS B  32      25.439  28.764  32.890  1.00 71.93      B    C  
ATOM   3059  CD  LYS B  32      24.591  28.273  31.726  1.00 78.14      B    C  
ATOM   3060  CE  LYS B  32      25.145  28.798  30.404  1.00 84.05      B    C  
ATOM   3061  NZ  LYS B  32      24.364  28.347  29.217  1.00 85.55      B    N1+
ATOM   3062  N   THR B  33      24.711  28.335  37.331  1.00 48.83      B    N  
ATOM   3063  CA  THR B  33      24.823  27.639  38.606  1.00 41.83      B    C  
ATOM   3064  C   THR B  33      24.070  28.405  39.638  1.00 40.49      B    C  
ATOM   3065  O   THR B  33      24.316  29.589  39.812  1.00 48.00      B    O  
ATOM   3066  CB  THR B  33      26.286  27.627  39.047  1.00 49.23      B    C  
ATOM   3067  CG2 THR B  33      26.480  26.751  40.302  1.00 49.53      B    C  
ATOM   3068  OG1 THR B  33      27.096  27.184  37.952  1.00 49.17      B    O  
ATOM   3069  N   PHE B  34      23.171  27.742  40.345  1.00 34.64      B    N  
ATOM   3070  CA  PHE B  34      22.313  28.404  41.318  1.00 38.02      B    C  
ATOM   3071  C   PHE B  34      22.545  27.819  42.701  1.00 39.51      B    C  
ATOM   3072  O   PHE B  34      23.138  26.773  42.823  1.00 39.61      B    O  
ATOM   3073  CB  PHE B  34      20.840  28.278  40.897  1.00 39.99      B    C  
ATOM   3074  CG  PHE B  34      20.570  28.833  39.528  1.00 42.19      B    C  
ATOM   3075  CD1 PHE B  34      20.768  28.051  38.399  1.00 43.84      B    C  
ATOM   3076  CD2 PHE B  34      20.173  30.153  39.366  1.00 45.96      B    C  
ATOM   3077  CE1 PHE B  34      20.556  28.566  37.132  1.00 47.40      B    C  
ATOM   3078  CE2 PHE B  34      19.969  30.674  38.097  1.00 45.26      B    C  
ATOM   3079  CZ  PHE B  34      20.167  29.881  36.980  1.00 44.91      B    C  
ATOM   3080  N   THR B  35      22.079  28.502  43.735  1.00 41.44      B    N  
ATOM   3081  CA  THR B  35      22.334  28.064  45.096  1.00 41.64      B    C  
ATOM   3082  C   THR B  35      21.198  27.198  45.623  1.00 46.96      B    C  
ATOM   3083  O   THR B  35      20.228  26.934  44.915  1.00 44.59      B    O  
ATOM   3084  CB  THR B  35      22.591  29.266  46.027  1.00 41.01      B    C  
ATOM   3085  CG2 THR B  35      23.693  30.132  45.462  1.00 46.25      B    C  
ATOM   3086  OG1 THR B  35      21.410  30.056  46.172  1.00 37.29      B    O  
ATOM   3087  N   ASP B  36      21.332  26.781  46.881  1.00 46.54      B    N  
ATOM   3088  CA  ASP B  36      20.419  25.852  47.540  1.00 45.97      B    C  
ATOM   3089  C   ASP B  36      19.006  26.326  47.775  1.00 43.76      B    C  
ATOM   3090  O   ASP B  36      18.094  25.509  47.761  1.00 49.39      B    O  
ATOM   3091  CB  ASP B  36      21.005  25.405  48.909  1.00 46.01      B    C  
ATOM   3092  CG  ASP B  36      22.212  24.492  48.756  1.00 52.08      B    C  
ATOM   3093  OD1 ASP B  36      22.320  23.786  47.720  1.00 52.78      B    O  
ATOM   3094  OD2 ASP B  36      23.067  24.492  49.664  1.00 59.11      B    O1-
ATOM   3095  N   HIS B  37      18.828  27.619  48.024  1.00 39.82      B    N  
ATOM   3096  CA  HIS B  37      17.523  28.153  48.374  1.00 45.16      B    C  
ATOM   3097  C   HIS B  37      17.072  29.304  47.471  1.00 40.23      B    C  
ATOM   3098  O   HIS B  37      17.832  29.807  46.676  1.00 40.13      B    O  
ATOM   3099  CB  HIS B  37      17.534  28.591  49.836  1.00 49.74      B    C  
ATOM   3100  CG  HIS B  37      17.877  27.478  50.766  1.00 57.58      B    C  
ATOM   3101  CD2 HIS B  37      17.091  26.611  51.442  1.00 57.68      B    C  
ATOM   3102  ND1 HIS B  37      19.177  27.099  51.018  1.00 61.37      B    N  
ATOM   3103  CE1 HIS B  37      19.178  26.065  51.836  1.00 66.68      B    C  
ATOM   3104  NE2 HIS B  37      17.926  25.747  52.104  1.00 64.51      B    N  
ATOM   3105  N   MET B  38      15.814  29.684  47.635  1.00 34.96      B    N  
ATOM   3106  CA  MET B  38      15.205  30.743  46.850  1.00 36.66      B    C  
ATOM   3107  C   MET B  38      14.206  31.358  47.765  1.00 36.01      B    C  
ATOM   3108  O   MET B  38      13.786  30.717  48.734  1.00 42.77      B    O  
ATOM   3109  CB  MET B  38      14.490  30.162  45.610  1.00 36.58      B    C  
ATOM   3110  CG  MET B  38      13.280  29.258  45.922  1.00 38.17      B    C  
ATOM   3111  SD  MET B  38      12.677  28.356  44.460  1.00 41.46      B    S  
ATOM   3112  CE  MET B  38      12.177  29.750  43.445  1.00 41.38      B    C  
ATOM   3113  N   LEU B  39      13.855  32.602  47.503  1.00 32.26      B    N  
ATOM   3114  CA  LEU B  39      12.778  33.244  48.218  1.00 33.89      B    C  
ATOM   3115  C   LEU B  39      11.545  33.100  47.337  1.00 39.08      B    C  
ATOM   3116  O   LEU B  39      11.647  33.178  46.102  1.00 35.91      B    O  
ATOM   3117  CB  LEU B  39      13.083  34.713  48.412  1.00 33.78      B    C  
ATOM   3118  CG  LEU B  39      12.036  35.453  49.211  1.00 37.60      B    C  
ATOM   3119  CD1 LEU B  39      12.073  35.020  50.679  1.00 44.89      B    C  
ATOM   3120  CD2 LEU B  39      12.262  36.943  49.090  1.00 40.20      B    C  
ATOM   3121  N   MET B  40      10.392  32.900  47.960  1.00 37.70      B    N  
ATOM   3122  CA  MET B  40       9.130  32.817  47.244  1.00 37.00      B    C  
ATOM   3123  C   MET B  40       8.081  33.511  48.049  1.00 38.65      B    C  
ATOM   3124  O   MET B  40       8.015  33.327  49.268  1.00 48.96      B    O  
ATOM   3125  CB  MET B  40       8.706  31.373  47.051  1.00 42.63      B    C  
ATOM   3126  CG  MET B  40       7.331  31.234  46.412  1.00 45.91      B    C  
ATOM   3127  SD  MET B  40       7.318  31.760  44.686  1.00 52.21      B    S  
ATOM   3128  CE  MET B  40       8.358  30.452  44.028  1.00 44.81      B    C  
ATOM   3129  N   VAL B  41       7.267  34.318  47.393  1.00 34.55      B    N  
ATOM   3130  CA  VAL B  41       6.132  34.939  48.043  1.00 37.70      B    C  
ATOM   3131  C   VAL B  41       4.984  34.984  47.036  1.00 45.49      B    C  
ATOM   3132  O   VAL B  41       5.160  35.438  45.892  1.00 44.75      B    O  
ATOM   3133  CB  VAL B  41       6.404  36.370  48.545  1.00 42.55      B    C  
ATOM   3134  CG1 VAL B  41       5.397  36.734  49.643  1.00 42.85      B    C  
ATOM   3135  CG2 VAL B  41       7.829  36.524  49.066  1.00 44.99      B    C  
ATOM   3136  N   GLU B  42       3.810  34.529  47.470  1.00 42.54      B    N  
ATOM   3137  CA  GLU B  42       2.627  34.516  46.631  1.00 39.57      B    C  
ATOM   3138  C   GLU B  42       1.758  35.674  47.003  1.00 37.21      B    C  
ATOM   3139  O   GLU B  42       1.779  36.152  48.143  1.00 43.37      B    O  
ATOM   3140  CB  GLU B  42       1.879  33.199  46.810  1.00 45.87      B    C  
ATOM   3141  CG  GLU B  42       2.772  31.991  46.548  1.00 47.39      B    C  
ATOM   3142  CD  GLU B  42       2.008  30.681  46.487  1.00 54.08      B    C  
ATOM   3143  OE1 GLU B  42       0.770  30.715  46.569  1.00 55.47      B    O  
ATOM   3144  OE2 GLU B  42       2.646  29.619  46.338  1.00 60.28      B    O1-
ATOM   3145  N   TRP B  43       1.025  36.171  46.023  1.00 35.06      B    N  
ATOM   3146  CA  TRP B  43       0.082  37.244  46.238  1.00 35.60      B    C  
ATOM   3147  C   TRP B  43      -1.205  36.868  45.557  1.00 39.17      B    C  
ATOM   3148  O   TRP B  43      -1.184  36.176  44.537  1.00 37.13      B    O  
ATOM   3149  CB  TRP B  43       0.585  38.529  45.606  1.00 36.93      B    C  
ATOM   3150  CG  TRP B  43      -0.310  39.680  45.788  1.00 37.58      B    C  
ATOM   3151  CD1 TRP B  43      -0.375  40.484  46.868  1.00 41.77      B    C  
ATOM   3152  CD2 TRP B  43      -1.246  40.197  44.843  1.00 41.65      B    C  
ATOM   3153  CE2 TRP B  43      -1.847  41.314  45.430  1.00 42.31      B    C  
ATOM   3154  CE3 TRP B  43      -1.623  39.826  43.546  1.00 44.25      B    C  
ATOM   3155  NE1 TRP B  43      -1.293  41.469  46.669  1.00 46.49      B    N  
ATOM   3156  CZ2 TRP B  43      -2.831  42.068  44.781  1.00 49.03      B    C  
ATOM   3157  CZ3 TRP B  43      -2.590  40.580  42.897  1.00 45.80      B    C  
ATOM   3158  CH2 TRP B  43      -3.185  41.688  43.514  1.00 48.24      B    C  
ATOM   3159  N   ASN B  44      -2.317  37.333  46.117  1.00 45.26      B    N  
ATOM   3160  CA  ASN B  44      -3.607  37.159  45.481  1.00 52.84      B    C  
ATOM   3161  C   ASN B  44      -4.638  38.174  45.984  1.00 59.94      B    C  
ATOM   3162  O   ASN B  44      -4.269  39.271  46.423  1.00 56.00      B    O  
ATOM   3163  CB  ASN B  44      -4.085  35.709  45.601  1.00 53.88      B    C  
ATOM   3164  CG  ASN B  44      -4.432  35.316  47.013  1.00 57.84      B    C  
ATOM   3165  ND2 ASN B  44      -4.256  34.039  47.313  1.00 53.53      B    N  
ATOM   3166  OD1 ASN B  44      -4.864  36.137  47.825  1.00 61.36      B    O  
ATOM   3167  N   ASP B  45      -5.922  37.829  45.872  1.00 66.40      B    N  
ATOM   3168  CA  ASP B  45      -7.006  38.684  46.358  1.00 74.01      B    C  
ATOM   3169  C   ASP B  45      -6.913  38.942  47.876  1.00 76.14      B    C  
ATOM   3170  O   ASP B  45      -7.214  40.045  48.339  1.00 67.15      B    O  
ATOM   3171  CB  ASP B  45      -8.385  38.120  45.961  1.00 81.97      B    C  
ATOM   3172  CG  ASP B  45      -8.341  36.639  45.613  1.00 89.54      B    C  
ATOM   3173  OD1 ASP B  45      -7.847  36.315  44.510  1.00 91.60      B    O  
ATOM   3174  OD2 ASP B  45      -8.803  35.807  46.424  1.00 92.07      B    O1-
ATOM   3175  N   LYS B  46      -6.455  37.949  48.636  1.00 72.64      B    N  
ATOM   3176  CA  LYS B  46      -6.275  38.113  50.074  1.00 75.40      B    C  
ATOM   3177  C   LYS B  46      -4.901  38.736  50.415  1.00 74.47      B    C  
ATOM   3178  O   LYS B  46      -4.394  38.578  51.531  1.00 65.98      B    O  
ATOM   3179  CB  LYS B  46      -6.468  36.768  50.797  1.00 80.81      B    C  
ATOM   3180  CG  LYS B  46      -7.050  36.933  52.194  1.00 88.73      B    C  
ATOM   3181  CD  LYS B  46      -7.200  35.614  52.938  1.00 97.73      B    C  
ATOM   3182  CE  LYS B  46      -7.889  35.838  54.281  1.00102.24      B    C  
ATOM   3183  NZ  LYS B  46      -7.979  34.584  55.090  1.00103.05      B    N1+
ATOM   3184  N   GLY B  47      -4.305  39.447  49.457  1.00 69.66      B    N  
ATOM   3185  CA  GLY B  47      -3.025  40.115  49.664  1.00 56.62      B    C  
ATOM   3186  C   GLY B  47      -1.835  39.188  49.555  1.00 51.99      B    C  
ATOM   3187  O   GLY B  47      -1.905  38.120  48.936  1.00 48.43      B    O  
ATOM   3188  N   TRP B  48      -0.722  39.616  50.145  1.00 49.05      B    N  
ATOM   3189  CA  TRP B  48       0.501  38.844  50.106  1.00 47.68      B    C  
ATOM   3190  C   TRP B  48       0.423  37.717  51.105  1.00 47.45      B    C  
ATOM   3191  O   TRP B  48      -0.062  37.901  52.209  1.00 48.03      B    O  
ATOM   3192  CB  TRP B  48       1.703  39.716  50.468  1.00 49.28      B    C  
ATOM   3193  CG  TRP B  48       2.125  40.670  49.393  1.00 46.52      B    C  
ATOM   3194  CD1 TRP B  48       1.874  42.007  49.336  1.00 44.23      B    C  
ATOM   3195  CD2 TRP B  48       2.900  40.350  48.232  1.00 34.69      B    C  
ATOM   3196  CE2 TRP B  48       3.088  41.542  47.512  1.00 39.81      B    C  
ATOM   3197  CE3 TRP B  48       3.461  39.172  47.744  1.00 35.64      B    C  
ATOM   3198  NE1 TRP B  48       2.442  42.542  48.194  1.00 44.92      B    N  
ATOM   3199  CZ2 TRP B  48       3.790  41.586  46.305  1.00 37.62      B    C  
ATOM   3200  CZ3 TRP B  48       4.158  39.208  46.557  1.00 40.85      B    C  
ATOM   3201  CH2 TRP B  48       4.318  40.415  45.844  1.00 38.60      B    C  
ATOM   3202  N   GLY B  49       0.924  36.555  50.729  1.00 47.17      B    N  
ATOM   3203  CA  GLY B  49       1.052  35.476  51.679  1.00 48.84      B    C  
ATOM   3204  C   GLY B  49       2.287  35.759  52.515  1.00 53.42      B    C  
ATOM   3205  O   GLY B  49       2.824  36.864  52.499  1.00 58.50      B    O  
ATOM   3206  N   GLN B  50       2.744  34.758  53.248  1.00 57.47      B    N  
ATOM   3207  CA  GLN B  50       3.943  34.901  54.054  1.00 57.31      B    C  
ATOM   3208  C   GLN B  50       5.112  34.519  53.207  1.00 50.29      B    C  
ATOM   3209  O   GLN B  50       5.033  33.548  52.470  1.00 47.41      B    O  
ATOM   3210  CB  GLN B  50       3.917  33.975  55.265  1.00 62.06      B    C  
ATOM   3211  CG  GLN B  50       2.899  34.377  56.312  1.00 65.57      B    C  
ATOM   3212  CD  GLN B  50       2.866  33.407  57.462  1.00 67.43      B    C  
ATOM   3213  NE2 GLN B  50       2.412  33.877  58.616  1.00 69.88      B    N  
ATOM   3214  OE1 GLN B  50       3.247  32.241  57.317  1.00 67.19      B    O  
ATOM   3215  N   PRO B  51       6.222  35.249  53.343  1.00 52.85      B    N  
ATOM   3216  CA  PRO B  51       7.390  34.900  52.554  1.00 52.53      B    C  
ATOM   3217  C   PRO B  51       8.022  33.633  53.060  1.00 48.17      B    C  
ATOM   3218  O   PRO B  51       7.956  33.334  54.258  1.00 47.78      B    O  
ATOM   3219  CB  PRO B  51       8.332  36.099  52.751  1.00 56.41      B    C  
ATOM   3220  CG  PRO B  51       7.916  36.718  54.047  1.00 59.32      B    C  
ATOM   3221  CD  PRO B  51       6.476  36.359  54.284  1.00 57.31      B    C  
ATOM   3222  N   ARG B  52       8.636  32.892  52.161  1.00 41.67      B    N  
ATOM   3223  CA  ARG B  52       9.295  31.691  52.561  1.00 46.21      B    C  
ATOM   3224  C   ARG B  52      10.582  31.469  51.790  1.00 46.17      B    C  
ATOM   3225  O   ARG B  52      10.663  31.763  50.601  1.00 40.33      B    O  
ATOM   3226  CB  ARG B  52       8.350  30.495  52.419  1.00 54.05      B    C  
ATOM   3227  CG  ARG B  52       8.021  30.074  51.005  1.00 57.65      B    C  
ATOM   3228  CD  ARG B  52       6.949  28.990  50.974  1.00 58.64      B    C  
ATOM   3229  NE  ARG B  52       6.670  28.557  49.598  1.00 59.48      B    N  
ATOM   3230  CZ  ARG B  52       5.680  29.009  48.822  1.00 57.13      B    C  
ATOM   3231  NH1 ARG B  52       4.818  29.929  49.255  1.00 53.89      B    N1+
ATOM   3232  NH2 ARG B  52       5.547  28.529  47.587  1.00 59.55      B    N  
ATOM   3233  N   ILE B  53      11.604  31.011  52.510  1.00 46.64      B    N  
ATOM   3234  CA  ILE B  53      12.842  30.566  51.918  1.00 47.33      B    C  
ATOM   3235  C   ILE B  53      12.682  29.074  51.886  1.00 51.72      B    C  
ATOM   3236  O   ILE B  53      12.461  28.442  52.918  1.00 52.18      B    O  
ATOM   3237  CB  ILE B  53      14.085  30.940  52.747  1.00 53.99      B    C  
ATOM   3238  CG1 ILE B  53      14.240  32.464  52.821  1.00 52.68      B    C  
ATOM   3239  CG2 ILE B  53      15.328  30.285  52.153  1.00 49.74      B    C  
ATOM   3240  CD1 ILE B  53      15.293  32.941  53.800  1.00 54.86      B    C  
ATOM   3241  N   GLN B  54      12.778  28.517  50.697  1.00 49.46      B    N  
ATOM   3242  CA  GLN B  54      12.547  27.112  50.502  1.00 52.47      B    C  
ATOM   3243  C   GLN B  54      13.713  26.650  49.698  1.00 43.38      B    C  
ATOM   3244  O   GLN B  54      14.474  27.476  49.240  1.00 42.81      B    O  
ATOM   3245  CB  GLN B  54      11.211  26.901  49.756  1.00 57.06      B    C  
ATOM   3246  CG  GLN B  54      11.163  27.440  48.326  1.00 58.91      B    C  
ATOM   3247  CD  GLN B  54       9.749  27.606  47.773  1.00 58.46      B    C  
ATOM   3248  NE2 GLN B  54       9.649  27.789  46.459  1.00 58.21      B    N  
ATOM   3249  OE1 GLN B  54       8.768  27.593  48.513  1.00 61.43      B    O  
ATOM   3250  N   PRO B  55      13.890  25.327  49.554  1.00 41.16      B    N  
ATOM   3251  CA  PRO B  55      14.962  24.889  48.683  1.00 41.37      B    C  
ATOM   3252  C   PRO B  55      14.685  25.332  47.259  1.00 46.97      B    C  
ATOM   3253  O   PRO B  55      13.528  25.589  46.893  1.00 48.92      B    O  
ATOM   3254  CB  PRO B  55      14.917  23.351  48.778  1.00 43.12      B    C  
ATOM   3255  CG  PRO B  55      14.099  23.042  49.988  1.00 45.73      B    C  
ATOM   3256  CD  PRO B  55      13.159  24.199  50.160  1.00 45.56      B    C  
ATOM   3257  N   PHE B  56      15.741  25.387  46.463  1.00 45.70      B    N  
ATOM   3258  CA  PHE B  56      15.635  25.788  45.077  1.00 46.97      B    C  
ATOM   3259  C   PHE B  56      14.759  24.740  44.421  1.00 48.42      B    C  
ATOM   3260  O   PHE B  56      14.965  23.558  44.645  1.00 52.72      B    O  
ATOM   3261  CB  PHE B  56      17.018  25.801  44.457  1.00 43.58      B    C  
ATOM   3262  CG  PHE B  56      17.063  26.383  43.081  1.00 47.33      B    C  
ATOM   3263  CD1 PHE B  56      16.883  25.575  41.965  1.00 46.71      B    C  
ATOM   3264  CD2 PHE B  56      17.301  27.743  42.894  1.00 45.34      B    C  
ATOM   3265  CE1 PHE B  56      16.936  26.103  40.684  1.00 47.50      B    C  
ATOM   3266  CE2 PHE B  56      17.356  28.276  41.613  1.00 48.82      B    C  
ATOM   3267  CZ  PHE B  56      17.188  27.456  40.506  1.00 46.26      B    C  
ATOM   3268  N   GLN B  57      13.768  25.165  43.643  1.00 48.39      B    N  
ATOM   3269  CA  GLN B  57      12.841  24.225  42.995  1.00 43.91      B    C  
ATOM   3270  C   GLN B  57      12.099  24.880  41.830  1.00 47.80      B    C  
ATOM   3271  O   GLN B  57      12.064  26.107  41.712  1.00 42.05      B    O  
ATOM   3272  CB  GLN B  57      11.826  23.720  44.012  1.00 44.66      B    C  
ATOM   3273  CG  GLN B  57      11.129  24.822  44.783  1.00 47.73      B    C  
ATOM   3274  CD  GLN B  57      10.189  24.274  45.842  1.00 60.09      B    C  
ATOM   3275  NE2 GLN B  57      10.519  24.511  47.109  1.00 59.79      B    N  
ATOM   3276  OE1 GLN B  57       9.171  23.658  45.528  1.00 58.42      B    O  
ATOM   3277  N   ASN B  58      11.489  24.052  40.986  1.00 45.31      B    N  
ATOM   3278  CA  ASN B  58      10.722  24.550  39.851  1.00 43.97      B    C  
ATOM   3279  C   ASN B  58       9.490  25.321  40.240  1.00 41.61      B    C  
ATOM   3280  O   ASN B  58       8.988  25.214  41.359  1.00 43.81      B    O  
ATOM   3281  CB  ASN B  58      10.292  23.411  38.946  1.00 42.02      B    C  
ATOM   3282  CG  ASN B  58      11.449  22.794  38.214  1.00 44.75      B    C  
ATOM   3283  ND2 ASN B  58      11.316  21.525  37.884  1.00 47.58      B    N  
ATOM   3284  OD1 ASN B  58      12.459  23.443  37.959  1.00 45.10      B    O  
ATOM   3285  N   LEU B  59       9.020  26.124  39.290  1.00 40.29      B    N  
ATOM   3286  CA  LEU B  59       7.767  26.820  39.442  1.00 38.63      B    C  
ATOM   3287  C   LEU B  59       6.698  25.918  38.802  1.00 37.75      B    C  
ATOM   3288  O   LEU B  59       6.968  25.175  37.856  1.00 34.39      B    O  
ATOM   3289  CB  LEU B  59       7.837  28.164  38.722  1.00 40.92      B    C  
ATOM   3290  CG  LEU B  59       9.051  29.027  39.110  1.00 41.83      B    C  
ATOM   3291  CD1 LEU B  59       9.164  30.268  38.237  1.00 42.66      B    C  
ATOM   3292  CD2 LEU B  59       8.949  29.403  40.576  1.00 43.05      B    C  
ATOM   3293  N   THR B  60       5.494  25.982  39.332  1.00 40.18      B    N  
ATOM   3294  CA  THR B  60       4.370  25.272  38.754  1.00 43.03      B    C  
ATOM   3295  C   THR B  60       3.435  26.373  38.314  1.00 36.65      B    C  
ATOM   3296  O   THR B  60       2.989  27.147  39.149  1.00 36.94      B    O  
ATOM   3297  CB  THR B  60       3.706  24.371  39.804  1.00 44.88      B    C  
ATOM   3298  CG2 THR B  60       2.506  23.609  39.220  1.00 46.20      B    C  
ATOM   3299  OG1 THR B  60       4.677  23.436  40.246  1.00 46.82      B    O  
ATOM   3300  N   LEU B  61       3.168  26.472  37.008  1.00 38.58      B    N  
ATOM   3301  CA  LEU B  61       2.301  27.555  36.476  1.00 35.42      B    C  
ATOM   3302  C   LEU B  61       1.140  27.023  35.641  1.00 29.01      B    C  
ATOM   3303  O   LEU B  61       1.310  26.143  34.826  1.00 26.28      B    O  
ATOM   3304  CB  LEU B  61       3.125  28.516  35.603  1.00 37.37      B    C  
ATOM   3305  CG  LEU B  61       4.344  29.234  36.219  1.00 39.51      B    C  
ATOM   3306  CD1 LEU B  61       4.952  30.194  35.215  1.00 41.08      B    C  
ATOM   3307  CD2 LEU B  61       3.966  30.034  37.451  1.00 40.20      B    C  
ATOM   3308  N   HIS B  62      -0.025  27.591  35.844  1.00 30.82      B    N  
ATOM   3309  CA  HIS B  62      -1.161  27.347  34.993  1.00 35.52      B    C  
ATOM   3310  C   HIS B  62      -0.768  27.722  33.540  1.00 37.73      B    C  
ATOM   3311  O   HIS B  62      -0.055  28.710  33.307  1.00 37.95      B    O  
ATOM   3312  CB  HIS B  62      -2.340  28.201  35.486  1.00 41.16      B    C  
ATOM   3313  CG  HIS B  62      -3.650  27.851  34.854  1.00 48.05      B    C  
ATOM   3314  CD2 HIS B  62      -4.591  26.940  35.194  1.00 49.25      B    C  
ATOM   3315  ND1 HIS B  62      -4.112  28.472  33.715  1.00 42.52      B    N  
ATOM   3316  CE1 HIS B  62      -5.282  27.962  33.378  1.00 44.18      B    C  
ATOM   3317  NE2 HIS B  62      -5.598  27.035  34.262  1.00 51.23      B    N  
ATOM   3318  N   PRO B  63      -1.231  26.936  32.555  1.00 38.59      B    N  
ATOM   3319  CA  PRO B  63      -0.878  27.170  31.153  1.00 34.58      B    C  
ATOM   3320  C   PRO B  63      -1.320  28.528  30.587  1.00 30.52      B    C  
ATOM   3321  O   PRO B  63      -0.784  28.943  29.575  1.00 30.80      B    O  
ATOM   3322  CB  PRO B  63      -1.626  26.043  30.422  1.00 38.74      B    C  
ATOM   3323  CG  PRO B  63      -1.808  24.982  31.457  1.00 38.12      B    C  
ATOM   3324  CD  PRO B  63      -2.123  25.764  32.694  1.00 40.53      B    C  
ATOM   3325  N   ALA B  64      -2.324  29.135  31.207  1.00 27.09      B    N  
ATOM   3326  CA  ALA B  64      -2.823  30.487  30.883  1.00 32.93      B    C  
ATOM   3327  C   ALA B  64      -2.147  31.633  31.679  1.00 32.26      B    C  
ATOM   3328  O   ALA B  64      -2.599  32.770  31.596  1.00 31.54      B    O  
ATOM   3329  CB  ALA B  64      -4.326  30.557  31.120  1.00 30.07      B    C  
ATOM   3330  N   SER B  65      -1.115  31.334  32.474  1.00 32.22      B    N  
ATOM   3331  CA  SER B  65      -0.473  32.343  33.332  1.00 30.82      B    C  
ATOM   3332  C   SER B  65      -0.125  33.582  32.498  1.00 27.01      B    C  
ATOM   3333  O   SER B  65       0.523  33.477  31.459  1.00 25.45      B    O  
ATOM   3334  CB  SER B  65       0.781  31.758  33.994  1.00 33.14      B    C  
ATOM   3335  OG  SER B  65       1.466  32.743  34.751  1.00 36.01      B    O  
ATOM   3336  N   SER B  66      -0.625  34.736  32.908  1.00 28.81      B    N  
ATOM   3337  CA  SER B  66      -0.333  35.997  32.195  1.00 33.38      B    C  
ATOM   3338  C   SER B  66       1.169  36.334  32.089  1.00 32.09      B    C  
ATOM   3339  O   SER B  66       1.562  37.105  31.224  1.00 27.47      B    O  
ATOM   3340  CB  SER B  66      -1.103  37.148  32.834  1.00 39.54      B    C  
ATOM   3341  OG  SER B  66      -1.071  37.070  34.248  1.00 42.72      B    O  
ATOM   3342  N   SER B  67       1.998  35.732  32.939  1.00 29.91      B    N  
ATOM   3343  CA  SER B  67       3.445  35.900  32.862  1.00 33.36      B    C  
ATOM   3344  C   SER B  67       4.014  35.390  31.544  1.00 30.11      B    C  
ATOM   3345  O   SER B  67       5.037  35.878  31.095  1.00 28.33      B    O  
ATOM   3346  CB  SER B  67       4.125  35.100  33.992  1.00 32.22      B    C  
ATOM   3347  OG  SER B  67       3.814  33.717  33.886  1.00 34.13      B    O  
ATOM   3348  N   LEU B  68       3.359  34.375  30.979  1.00 25.62      B    N  
ATOM   3349  CA  LEU B  68       3.779  33.699  29.745  1.00 28.07      B    C  
ATOM   3350  C   LEU B  68       3.080  34.154  28.480  1.00 24.89      B    C  
ATOM   3351  O   LEU B  68       3.584  33.916  27.380  1.00 22.75      B    O  
ATOM   3352  CB  LEU B  68       3.543  32.185  29.878  1.00 28.75      B    C  
ATOM   3353  CG  LEU B  68       4.350  31.518  30.994  1.00 28.33      B    C  
ATOM   3354  CD1 LEU B  68       3.930  30.060  31.166  1.00 34.44      B    C  
ATOM   3355  CD2 LEU B  68       5.826  31.597  30.694  1.00 28.56      B    C  
ATOM   3356  N   HIS B  69       1.910  34.767  28.626  1.00 26.23      B    N  
ATOM   3357  CA  HIS B  69       1.140  35.221  27.464  1.00 29.05      B    C  
ATOM   3358  C   HIS B  69       1.331  36.699  27.130  1.00 27.26      B    C  
ATOM   3359  O   HIS B  69       1.467  37.039  25.965  1.00 26.35      B    O  
ATOM   3360  CB  HIS B  69      -0.347  34.928  27.676  1.00 30.47      B    C  
ATOM   3361  CG  HIS B  69      -0.661  33.462  27.684  1.00 31.51      B    C  
ATOM   3362  CD2 HIS B  69      -0.483  32.518  28.637  1.00 33.24      B    C  
ATOM   3363  ND1 HIS B  69      -1.186  32.809  26.595  1.00 33.90      B    N  
ATOM   3364  CE1 HIS B  69      -1.322  31.526  26.875  1.00 39.38      B    C  
ATOM   3365  NE2 HIS B  69      -0.903  31.323  28.111  1.00 35.32      B    N  
ATOM   3366  N   TYR B  70       1.287  37.534  28.168  1.00 26.05      B    N  
ATOM   3367  CA  TYR B  70       1.307  38.981  28.054  1.00 26.59      B    C  
ATOM   3368  C   TYR B  70       2.475  39.626  28.806  1.00 24.28      B    C  
ATOM   3369  O   TYR B  70       2.437  40.809  29.103  1.00 24.31      B    O  
ATOM   3370  CB  TYR B  70      -0.020  39.543  28.536  1.00 23.91      B    C  
ATOM   3371  CG  TYR B  70      -1.192  38.844  27.892  1.00 26.50      B    C  
ATOM   3372  CD1 TYR B  70      -1.280  38.720  26.495  1.00 26.74      B    C  
ATOM   3373  CD2 TYR B  70      -2.220  38.309  28.657  1.00 28.59      B    C  
ATOM   3374  CE1 TYR B  70      -2.337  38.055  25.897  1.00 25.51      B    C  
ATOM   3375  CE2 TYR B  70      -3.296  37.656  28.062  1.00 29.50      B    C  
ATOM   3376  CZ  TYR B  70      -3.356  37.528  26.689  1.00 29.43      B    C  
ATOM   3377  OH  TYR B  70      -4.429  36.873  26.103  1.00 31.28      B    O  
ATOM   3378  N   SER B  71       3.507  38.836  29.081  1.00 24.90      B    N  
ATOM   3379  CA  SER B  71       4.768  39.342  29.630  1.00 25.97      B    C  
ATOM   3380  C   SER B  71       4.588  40.192  30.871  1.00 27.94      B    C  
ATOM   3381  O   SER B  71       5.185  41.273  30.981  1.00 25.20      B    O  
ATOM   3382  CB  SER B  71       5.481  40.152  28.535  1.00 27.08      B    C  
ATOM   3383  OG  SER B  71       6.838  40.342  28.816  1.00 24.89      B    O  
ATOM   3384  N   LEU B  72       3.715  39.752  31.786  1.00 26.90      B    N  
ATOM   3385  CA  LEU B  72       3.590  40.435  33.082  1.00 31.36      B    C  
ATOM   3386  C   LEU B  72       4.752  39.910  33.934  1.00 30.69      B    C  
ATOM   3387  O   LEU B  72       4.603  38.984  34.734  1.00 26.96      B    O  
ATOM   3388  CB  LEU B  72       2.228  40.191  33.714  1.00 33.99      B    C  
ATOM   3389  CG  LEU B  72       1.135  40.961  32.951  1.00 36.88      B    C  
ATOM   3390  CD1 LEU B  72      -0.264  40.543  33.359  1.00 41.36      B    C  
ATOM   3391  CD2 LEU B  72       1.285  42.463  33.136  1.00 42.80      B    C  
ATOM   3392  N   GLN B  73       5.932  40.465  33.661  1.00 26.14      B    N  
ATOM   3393  CA  GLN B  73       7.161  40.014  34.273  1.00 26.07      B    C  
ATOM   3394  C   GLN B  73       8.175  41.162  34.350  1.00 27.32      B    C  
ATOM   3395  O   GLN B  73       8.302  41.978  33.428  1.00 22.95      B    O  
ATOM   3396  CB  GLN B  73       7.755  38.852  33.481  1.00 24.16      B    C  
ATOM   3397  CG  GLN B  73       8.146  39.241  32.067  1.00 25.21      B    C  
ATOM   3398  CD  GLN B  73       8.666  38.080  31.255  1.00 25.70      B    C  
ATOM   3399  NE2 GLN B  73       7.817  37.060  31.036  1.00 25.06      B    N  
ATOM   3400  OE1 GLN B  73       9.808  38.113  30.789  1.00 24.43      B    O  
ATOM   3401  N   LEU B  74       8.914  41.184  35.452  1.00 25.95      B    N  
ATOM   3402  CA  LEU B  74       9.976  42.165  35.671  1.00 25.39      B    C  
ATOM   3403  C   LEU B  74      11.028  41.486  36.533  1.00 27.05      B    C  
ATOM   3404  O   LEU B  74      10.742  40.451  37.194  1.00 21.53      B    O  
ATOM   3405  CB  LEU B  74       9.414  43.416  36.346  1.00 26.03      B    C  
ATOM   3406  CG  LEU B  74       8.807  43.231  37.733  1.00 25.33      B    C  
ATOM   3407  CD1 LEU B  74       9.790  43.578  38.842  1.00 27.71      B    C  
ATOM   3408  CD2 LEU B  74       7.594  44.098  37.894  1.00 25.62      B    C  
ATOM   3409  N   PHE B  75      12.252  42.013  36.462  1.00 24.97      B    N  
ATOM   3410  CA  PHE B  75      13.360  41.483  37.239  1.00 26.58      B    C  
ATOM   3411  C   PHE B  75      14.285  42.566  37.747  1.00 26.30      B    C  
ATOM   3412  O   PHE B  75      14.167  43.747  37.381  1.00 26.30      B    O  
ATOM   3413  CB  PHE B  75      14.166  40.435  36.451  1.00 26.70      B    C  
ATOM   3414  CG  PHE B  75      14.922  40.994  35.259  1.00 29.65      B    C  
ATOM   3415  CD1 PHE B  75      14.253  41.322  34.079  1.00 29.84      B    C  
ATOM   3416  CD2 PHE B  75      16.297  41.157  35.305  1.00 28.63      B    C  
ATOM   3417  CE1 PHE B  75      14.938  41.823  32.980  1.00 27.54      B    C  
ATOM   3418  CE2 PHE B  75      16.989  41.658  34.216  1.00 32.71      B    C  
ATOM   3419  CZ  PHE B  75      16.307  42.000  33.049  1.00 32.50      B    C  
ATOM   3420  N   GLU B  76      15.163  42.145  38.646  1.00 26.20      B    N  
ATOM   3421  CA  GLU B  76      16.254  42.964  39.102  1.00 27.33      B    C  
ATOM   3422  C   GLU B  76      17.530  42.184  38.999  1.00 26.47      B    C  
ATOM   3423  O   GLU B  76      17.536  41.000  38.682  1.00 30.12      B    O  
ATOM   3424  CB  GLU B  76      16.023  43.489  40.503  1.00 28.78      B    C  
ATOM   3425  CG  GLU B  76      15.382  44.858  40.532  1.00 28.75      B    C  
ATOM   3426  CD  GLU B  76      16.160  45.891  39.724  1.00 29.98      B    C  
ATOM   3427  OE1 GLU B  76      17.413  45.816  39.659  1.00 28.68      B    O  
ATOM   3428  OE2 GLU B  76      15.512  46.783  39.146  1.00 31.61      B    O1-
ATOM   3429  N   GLY B  77      18.622  42.883  39.217  1.00 25.31      B    N  
ATOM   3430  CA  GLY B  77      19.941  42.322  39.089  1.00 25.64      B    C  
ATOM   3431  C   GLY B  77      20.883  43.142  39.947  1.00 25.85      B    C  
ATOM   3432  O   GLY B  77      20.992  44.350  39.766  1.00 24.77      B    O  
ATOM   3433  N   MET B  78      21.534  42.496  40.898  1.00 28.88      B    N  
ATOM   3434  CA  MET B  78      22.451  43.191  41.796  1.00 31.20      B    C  
ATOM   3435  C   MET B  78      23.446  42.188  42.329  1.00 34.96      B    C  
ATOM   3436  O   MET B  78      23.268  40.971  42.138  1.00 33.69      B    O  
ATOM   3437  CB  MET B  78      21.710  43.910  42.925  1.00 31.81      B    C  
ATOM   3438  CG  MET B  78      20.944  43.023  43.898  1.00 34.41      B    C  
ATOM   3439  SD  MET B  78      19.966  44.077  44.980  1.00 39.78      B    S  
ATOM   3440  CE  MET B  78      19.115  42.882  45.995  1.00 44.23      B    C  
ATOM   3441  N   LYS B  79      24.504  42.689  42.958  1.00 29.15      B    N  
ATOM   3442  CA  LYS B  79      25.582  41.815  43.373  1.00 33.60      B    C  
ATOM   3443  C   LYS B  79      25.907  41.944  44.857  1.00 33.41      B    C  
ATOM   3444  O   LYS B  79      25.763  43.010  45.451  1.00 33.96      B    O  
ATOM   3445  CB  LYS B  79      26.828  42.060  42.539  1.00 33.83      B    C  
ATOM   3446  CG  LYS B  79      26.852  41.350  41.202  1.00 34.21      B    C  
ATOM   3447  CD  LYS B  79      28.113  41.726  40.429  1.00 33.96      B    C  
ATOM   3448  CE  LYS B  79      28.252  40.924  39.137  1.00 36.10      B    C  
ATOM   3449  NZ  LYS B  79      29.460  41.271  38.339  1.00 37.23      B    N1+
ATOM   3450  N   ALA B  80      26.319  40.821  45.432  1.00 32.71      B    N  
ATOM   3451  CA  ALA B  80      26.729  40.753  46.818  1.00 33.83      B    C  
ATOM   3452  C   ALA B  80      28.173  40.332  46.746  1.00 33.58      B    C  
ATOM   3453  O   ALA B  80      28.525  39.512  45.918  1.00 34.61      B    O  
ATOM   3454  CB  ALA B  80      25.896  39.756  47.597  1.00 34.13      B    C  
ATOM   3455  N   PHE B  81      29.007  40.936  47.582  1.00 32.08      B    N  
ATOM   3456  CA  PHE B  81      30.445  40.742  47.513  1.00 33.94      B    C  
ATOM   3457  C   PHE B  81      30.970  40.317  48.896  1.00 35.08      B    C  
ATOM   3458  O   PHE B  81      30.556  40.869  49.929  1.00 37.30      B    O  
ATOM   3459  CB  PHE B  81      31.156  42.049  47.128  1.00 32.59      B    C  
ATOM   3460  CG  PHE B  81      30.686  42.684  45.842  1.00 32.11      B    C  
ATOM   3461  CD1 PHE B  81      29.574  43.502  45.821  1.00 31.36      B    C  
ATOM   3462  CD2 PHE B  81      31.409  42.523  44.663  1.00 31.61      B    C  
ATOM   3463  CE1 PHE B  81      29.154  44.111  44.639  1.00 31.20      B    C  
ATOM   3464  CE2 PHE B  81      30.994  43.126  43.487  1.00 30.09      B    C  
ATOM   3465  CZ  PHE B  81      29.877  43.924  43.477  1.00 29.81      B    C  
ATOM   3466  N   LYS B  82      31.853  39.328  48.913  1.00 39.71      B    N  
ATOM   3467  CA  LYS B  82      32.468  38.865  50.156  1.00 47.57      B    C  
ATOM   3468  C   LYS B  82      33.889  39.432  50.195  1.00 44.30      B    C  
ATOM   3469  O   LYS B  82      34.714  39.076  49.358  1.00 37.84      B    O  
ATOM   3470  CB  LYS B  82      32.490  37.331  50.216  1.00 54.45      B    C  
ATOM   3471  CG  LYS B  82      33.225  36.745  51.423  1.00 57.19      B    C  
ATOM   3472  CD  LYS B  82      33.069  35.234  51.542  1.00 65.82      B    C  
ATOM   3473  CE  LYS B  82      31.742  34.839  52.166  1.00 69.67      B    C  
ATOM   3474  NZ  LYS B  82      31.529  33.363  52.136  1.00 75.81      B    N1+
ATOM   3475  N   GLY B  83      34.161  40.317  51.152  1.00 47.26      B    N  
ATOM   3476  CA  GLY B  83      35.496  40.931  51.274  1.00 50.98      B    C  
ATOM   3477  C   GLY B  83      36.494  40.037  51.995  1.00 54.15      B    C  
ATOM   3478  O   GLY B  83      36.152  38.920  52.407  1.00 50.00      B    O  
ATOM   3479  N   LYS B  84      37.725  40.528  52.159  1.00 59.69      B    N  
ATOM   3480  CA  LYS B  84      38.775  39.769  52.869  1.00 63.50      B    C  
ATOM   3481  C   LYS B  84      38.392  39.452  54.316  1.00 66.74      B    C  
ATOM   3482  O   LYS B  84      38.769  38.401  54.846  1.00 64.37      B    O  
ATOM   3483  CB  LYS B  84      40.130  40.486  52.802  1.00 69.01      B    C  
ATOM   3484  CG  LYS B  84      40.902  40.188  51.523  1.00 75.17      B    C  
ATOM   3485  CD  LYS B  84      41.521  38.794  51.567  1.00 81.39      B    C  
ATOM   3486  CE  LYS B  84      41.743  38.214  50.175  1.00 87.65      B    C  
ATOM   3487  NZ  LYS B  84      42.652  39.051  49.344  1.00 90.26      B    N1+
ATOM   3488  N   ASP B  85      37.611  40.339  54.939  1.00 56.77      B    N  
ATOM   3489  CA  ASP B  85      37.087  40.076  56.274  1.00 53.17      B    C  
ATOM   3490  C   ASP B  85      35.962  39.031  56.307  1.00 56.80      B    C  
ATOM   3491  O   ASP B  85      35.381  38.786  57.364  1.00 58.38      B    O  
ATOM   3492  CB  ASP B  85      36.606  41.376  56.916  1.00 57.70      B    C  
ATOM   3493  CG  ASP B  85      35.488  42.044  56.135  1.00 66.13      B    C  
ATOM   3494  OD1 ASP B  85      35.250  41.675  54.956  1.00 64.57      B    O  
ATOM   3495  OD2 ASP B  85      34.861  42.960  56.712  1.00 64.28      B    O1-
ATOM   3496  N   GLN B  86      35.631  38.452  55.150  1.00 64.21      B    N  
ATOM   3497  CA  GLN B  86      34.634  37.375  55.028  1.00 61.30      B    C  
ATOM   3498  C   GLN B  86      33.183  37.813  55.293  1.00 54.42      B    C  
ATOM   3499  O   GLN B  86      32.281  36.978  55.357  1.00 57.19      B    O  
ATOM   3500  CB  GLN B  86      35.024  36.173  55.910  1.00 69.95      B    C  
ATOM   3501  CG  GLN B  86      36.438  35.650  55.669  1.00 73.86      B    C  
ATOM   3502  CD  GLN B  86      36.611  35.033  54.291  1.00 87.04      B    C  
ATOM   3503  NE2 GLN B  86      37.598  35.516  53.532  1.00 87.37      B    N  
ATOM   3504  OE1 GLN B  86      35.868  34.120  53.916  1.00101.35      B    O  
ATOM   3505  N   GLN B  87      32.971  39.121  55.445  1.00 47.10      B    N  
ATOM   3506  CA  GLN B  87      31.656  39.713  55.543  1.00 45.20      B    C  
ATOM   3507  C   GLN B  87      31.116  39.903  54.091  1.00 48.32      B    C  
ATOM   3508  O   GLN B  87      31.869  40.274  53.154  1.00 43.67      B    O  
ATOM   3509  CB  GLN B  87      31.762  41.058  56.280  1.00 49.24      B    C  
ATOM   3510  CG  GLN B  87      30.534  41.971  56.235  1.00 56.60      B    C  
ATOM   3511  CD  GLN B  87      29.464  41.635  57.265  1.00 64.80      B    C  
ATOM   3512  NE2 GLN B  87      28.200  41.620  56.834  1.00 63.94      B    N  
ATOM   3513  OE1 GLN B  87      29.766  41.421  58.439  1.00 72.79      B    O  
ATOM   3514  N   VAL B  88      29.821  39.636  53.929  1.00 42.57      B    N  
ATOM   3515  CA  VAL B  88      29.124  39.782  52.648  1.00 36.76      B    C  
ATOM   3516  C   VAL B  88      28.350  41.088  52.633  1.00 33.19      B    C  
ATOM   3517  O   VAL B  88      27.621  41.425  53.582  1.00 35.36      B    O  
ATOM   3518  CB  VAL B  88      28.171  38.595  52.376  1.00 40.03      B    C  
ATOM   3519  CG1 VAL B  88      27.390  38.793  51.078  1.00 39.91      B    C  
ATOM   3520  CG2 VAL B  88      28.966  37.297  52.305  1.00 39.73      B    C  
ATOM   3521  N   ARG B  89      28.522  41.834  51.546  1.00 29.95      B    N  
ATOM   3522  CA  ARG B  89      27.857  43.104  51.389  1.00 31.79      B    C  
ATOM   3523  C   ARG B  89      27.168  43.194  50.026  1.00 30.45      B    C  
ATOM   3524  O   ARG B  89      27.695  42.701  49.022  1.00 27.52      B    O  
ATOM   3525  CB  ARG B  89      28.871  44.235  51.531  1.00 32.19      B    C  
ATOM   3526  CG  ARG B  89      29.672  44.155  52.831  1.00 39.89      B    C  
ATOM   3527  CD  ARG B  89      30.632  45.333  52.989  1.00 44.20      B    C  
ATOM   3528  NE  ARG B  89      31.343  45.252  54.262  1.00 45.50      B    N  
ATOM   3529  CZ  ARG B  89      32.402  44.477  54.505  1.00 42.84      B    C  
ATOM   3530  NH1 ARG B  89      32.935  43.688  53.569  1.00 37.69      B    N1+
ATOM   3531  NH2 ARG B  89      32.937  44.493  55.717  1.00 49.95      B    N  
ATOM   3532  N   LEU B  90      25.999  43.824  50.021  1.00 32.13      B    N  
ATOM   3533  CA  LEU B  90      25.257  44.141  48.792  1.00 35.38      B    C  
ATOM   3534  C   LEU B  90      25.571  45.578  48.458  1.00 33.42      B    C  
ATOM   3535  O   LEU B  90      25.625  46.409  49.350  1.00 34.47      B    O  
ATOM   3536  CB  LEU B  90      23.754  44.062  49.021  1.00 32.73      B    C  
ATOM   3537  CG  LEU B  90      23.138  42.671  49.109  1.00 36.75      B    C  
ATOM   3538  CD1 LEU B  90      21.728  42.737  49.649  1.00 34.63      B    C  
ATOM   3539  CD2 LEU B  90      23.138  42.019  47.751  1.00 40.71      B    C  
ATOM   3540  N   PHE B  91      25.748  45.864  47.177  1.00 30.38      B    N  
ATOM   3541  CA  PHE B  91      25.986  47.204  46.708  1.00 27.39      B    C  
ATOM   3542  C   PHE B  91      24.700  47.972  46.405  1.00 30.17      B    C  
ATOM   3543  O   PHE B  91      23.935  47.614  45.500  1.00 34.04      B    O  
ATOM   3544  CB  PHE B  91      26.873  47.124  45.466  1.00 30.06      B    C  
ATOM   3545  CG  PHE B  91      27.220  48.458  44.854  1.00 28.85      B    C  
ATOM   3546  CD1 PHE B  91      28.253  49.224  45.368  1.00 28.54      B    C  
ATOM   3547  CD2 PHE B  91      26.547  48.922  43.730  1.00 28.54      B    C  
ATOM   3548  CE1 PHE B  91      28.607  50.431  44.784  1.00 26.69      B    C  
ATOM   3549  CE2 PHE B  91      26.895  50.137  43.146  1.00 28.75      B    C  
ATOM   3550  CZ  PHE B  91      27.925  50.890  43.679  1.00 30.74      B    C  
ATOM   3551  N   ARG B  92      24.481  49.038  47.171  1.00 28.28      B    N  
ATOM   3552  CA  ARG B  92      23.374  49.965  47.014  1.00 28.48      B    C  
ATOM   3553  C   ARG B  92      22.036  49.298  46.697  1.00 32.10      B    C  
ATOM   3554  O   ARG B  92      21.294  49.765  45.834  1.00 31.93      B    O  
ATOM   3555  CB  ARG B  92      23.697  51.013  45.944  1.00 30.31      B    C  
ATOM   3556  CG  ARG B  92      25.006  51.764  46.143  1.00 31.40      B    C  
ATOM   3557  CD  ARG B  92      25.138  52.941  45.181  1.00 28.55      B    C  
ATOM   3558  NE  ARG B  92      24.321  54.057  45.621  1.00 27.00      B    N  
ATOM   3559  CZ  ARG B  92      24.268  55.252  45.046  1.00 30.04      B    C  
ATOM   3560  NH1 ARG B  92      24.943  55.510  43.927  1.00 28.56      B    N1+
ATOM   3561  NH2 ARG B  92      23.500  56.200  45.586  1.00 29.30      B    N  
ATOM   3562  N   PRO B  93      21.696  48.236  47.434  1.00 34.03      B    N  
ATOM   3563  CA  PRO B  93      20.471  47.476  47.129  1.00 33.14      B    C  
ATOM   3564  C   PRO B  93      19.184  48.289  47.149  1.00 32.23      B    C  
ATOM   3565  O   PRO B  93      18.220  47.959  46.438  1.00 33.53      B    O  
ATOM   3566  CB  PRO B  93      20.448  46.410  48.227  1.00 31.41      B    C  
ATOM   3567  CG  PRO B  93      21.196  47.059  49.371  1.00 32.31      B    C  
ATOM   3568  CD  PRO B  93      22.331  47.761  48.678  1.00 29.05      B    C  
ATOM   3569  N   TRP B  94      19.164  49.356  47.926  1.00 32.88      B    N  
ATOM   3570  CA  TRP B  94      17.976  50.186  48.062  1.00 32.78      B    C  
ATOM   3571  C   TRP B  94      17.570  50.732  46.697  1.00 32.18      B    C  
ATOM   3572  O   TRP B  94      16.391  50.886  46.434  1.00 29.19      B    O  
ATOM   3573  CB  TRP B  94      18.193  51.343  49.039  1.00 36.45      B    C  
ATOM   3574  CG  TRP B  94      18.804  50.901  50.327  1.00 42.39      B    C  
ATOM   3575  CD1 TRP B  94      18.152  50.387  51.416  1.00 42.22      B    C  
ATOM   3576  CD2 TRP B  94      20.197  50.895  50.651  1.00 40.90      B    C  
ATOM   3577  CE2 TRP B  94      20.319  50.386  51.963  1.00 43.68      B    C  
ATOM   3578  CE3 TRP B  94      21.352  51.303  49.974  1.00 41.27      B    C  
ATOM   3579  NE1 TRP B  94      19.059  50.075  52.400  1.00 46.04      B    N  
ATOM   3580  CZ2 TRP B  94      21.556  50.252  52.604  1.00 42.98      B    C  
ATOM   3581  CZ3 TRP B  94      22.578  51.176  50.612  1.00 42.69      B    C  
ATOM   3582  CH2 TRP B  94      22.670  50.641  51.910  1.00 42.82      B    C  
ATOM   3583  N   LEU B  95      18.539  51.026  45.837  1.00 29.75      B    N  
ATOM   3584  CA  LEU B  95      18.221  51.546  44.509  1.00 29.08      B    C  
ATOM   3585  C   LEU B  95      17.570  50.490  43.622  1.00 27.58      B    C  
ATOM   3586  O   LEU B  95      16.726  50.827  42.815  1.00 31.33      B    O  
ATOM   3587  CB  LEU B  95      19.453  52.113  43.811  1.00 29.60      B    C  
ATOM   3588  CG  LEU B  95      20.152  53.324  44.440  1.00 33.17      B    C  
ATOM   3589  CD1 LEU B  95      21.153  53.911  43.450  1.00 30.64      B    C  
ATOM   3590  CD2 LEU B  95      19.167  54.404  44.862  1.00 39.99      B    C  
ATOM   3591  N   ASN B  96      17.983  49.235  43.752  1.00 28.35      B    N  
ATOM   3592  CA  ASN B  96      17.357  48.164  43.018  1.00 28.89      B    C  
ATOM   3593  C   ASN B  96      15.900  47.958  43.482  1.00 32.38      B    C  
ATOM   3594  O   ASN B  96      15.005  47.692  42.676  1.00 30.51      B    O  
ATOM   3595  CB  ASN B  96      18.156  46.877  43.171  1.00 28.50      B    C  
ATOM   3596  CG  ASN B  96      19.549  46.978  42.578  1.00 31.10      B    C  
ATOM   3597  ND2 ASN B  96      19.664  46.722  41.275  1.00 25.46      B    N  
ATOM   3598  OD1 ASN B  96      20.507  47.312  43.276  1.00 31.59      B    O  
ATOM   3599  N   MET B  97      15.663  48.116  44.775  1.00 31.57      B    N  
ATOM   3600  CA  MET B  97      14.322  47.940  45.341  1.00 32.10      B    C  
ATOM   3601  C   MET B  97      13.430  49.037  44.833  1.00 32.27      B    C  
ATOM   3602  O   MET B  97      12.279  48.766  44.471  1.00 28.79      B    O  
ATOM   3603  CB  MET B  97      14.328  47.977  46.879  1.00 35.51      B    C  
ATOM   3604  CG  MET B  97      15.117  46.872  47.580  1.00 31.75      B    C  
ATOM   3605  SD  MET B  97      14.571  45.185  47.296  1.00 35.53      B    S  
ATOM   3606  CE  MET B  97      15.609  44.676  45.931  1.00 37.89      B    C  
ATOM   3607  N   ASP B  98      13.957  50.265  44.799  1.00 31.27      B    N  
ATOM   3608  CA  ASP B  98      13.225  51.400  44.237  1.00 32.32      B    C  
ATOM   3609  C   ASP B  98      12.805  51.136  42.783  1.00 29.88      B    C  
ATOM   3610  O   ASP B  98      11.675  51.402  42.375  1.00 26.78      B    O  
ATOM   3611  CB  ASP B  98      14.080  52.674  44.235  1.00 37.29      B    C  
ATOM   3612  CG  ASP B  98      14.299  53.270  45.637  1.00 43.59      B    C  
ATOM   3613  OD1 ASP B  98      13.508  52.993  46.565  1.00 40.22      B    O  
ATOM   3614  OD2 ASP B  98      15.258  54.060  45.797  1.00 46.57      B    O1-
ATOM   3615  N   ARG B  99      13.751  50.653  41.998  1.00 28.43      B    N  
ATOM   3616  CA  ARG B  99      13.522  50.424  40.576  1.00 28.08      B    C  
ATOM   3617  C   ARG B  99      12.550  49.245  40.358  1.00 28.15      B    C  
ATOM   3618  O   ARG B  99      11.665  49.295  39.506  1.00 28.00      B    O  
ATOM   3619  CB  ARG B  99      14.873  50.198  39.905  1.00 29.32      B    C  
ATOM   3620  CG  ARG B  99      14.839  50.107  38.394  1.00 29.15      B    C  
ATOM   3621  CD  ARG B  99      16.250  50.142  37.829  1.00 28.38      B    C  
ATOM   3622  NE  ARG B  99      16.977  48.892  38.058  1.00 28.15      B    N  
ATOM   3623  CZ  ARG B  99      18.283  48.734  37.845  1.00 27.26      B    C  
ATOM   3624  NH1 ARG B  99      19.014  49.751  37.414  1.00 28.50      B    N1+
ATOM   3625  NH2 ARG B  99      18.871  47.557  38.081  1.00 27.13      B    N  
ATOM   3626  N   MET B 100      12.665  48.219  41.182  1.00 29.33      B    N  
ATOM   3627  CA  MET B 100      11.744  47.070  41.094  1.00 30.75      B    C  
ATOM   3628  C   MET B 100      10.282  47.460  41.345  1.00 32.53      B    C  
ATOM   3629  O   MET B 100       9.346  47.005  40.648  1.00 30.54      B    O  
ATOM   3630  CB  MET B 100      12.197  45.980  42.051  1.00 29.12      B    C  
ATOM   3631  CG  MET B 100      11.428  44.673  41.911  1.00 31.78      B    C  
ATOM   3632  SD  MET B 100      12.160  43.397  42.922  1.00 33.21      B    S  
ATOM   3633  CE  MET B 100      11.044  42.027  42.622  1.00 38.26      B    C  
ATOM   3634  N   LEU B 101      10.080  48.340  42.310  1.00 30.84      B    N  
ATOM   3635  CA  LEU B 101       8.751  48.811  42.624  1.00 31.19      B    C  
ATOM   3636  C   LEU B 101       8.175  49.672  41.509  1.00 31.99      B    C  
ATOM   3637  O   LEU B 101       6.981  49.564  41.213  1.00 29.34      B    O  
ATOM   3638  CB  LEU B 101       8.745  49.561  43.948  1.00 36.86      B    C  
ATOM   3639  CG  LEU B 101       7.389  49.918  44.535  1.00 42.20      B    C  
ATOM   3640  CD1 LEU B 101       6.651  48.657  44.986  1.00 44.28      B    C  
ATOM   3641  CD2 LEU B 101       7.578  50.895  45.691  1.00 46.08      B    C  
ATOM   3642  N   ARG B 102       9.000  50.518  40.887  1.00 30.81      B    N  
ATOM   3643  CA  ARG B 102       8.520  51.325  39.785  1.00 28.93      B    C  
ATOM   3644  C   ARG B 102       8.113  50.379  38.648  1.00 28.63      B    C  
ATOM   3645  O   ARG B 102       7.071  50.564  38.040  1.00 28.72      B    O  
ATOM   3646  CB  ARG B 102       9.561  52.334  39.314  1.00 33.29      B    C  
ATOM   3647  CG  ARG B 102       9.849  53.470  40.292  1.00 37.12      B    C  
ATOM   3648  CD  ARG B 102      10.693  54.581  39.666  1.00 41.14      B    C  
ATOM   3649  NE  ARG B 102      11.966  54.140  39.062  1.00 46.39      B    N  
ATOM   3650  CZ  ARG B 102      13.159  54.055  39.683  1.00 53.22      B    C  
ATOM   3651  NH1 ARG B 102      13.294  54.339  40.986  1.00 47.39      B    N1+
ATOM   3652  NH2 ARG B 102      14.243  53.655  38.993  1.00 44.60      B    N  
ATOM   3653  N   SER B 103       8.914  49.336  38.408  1.00 28.30      B    N  
ATOM   3654  CA  SER B 103       8.597  48.358  37.376  1.00 29.20      B    C  
ATOM   3655  C   SER B 103       7.232  47.692  37.653  1.00 31.36      B    C  
ATOM   3656  O   SER B 103       6.394  47.546  36.750  1.00 31.03      B    O  
ATOM   3657  CB  SER B 103       9.677  47.296  37.294  1.00 28.98      B    C  
ATOM   3658  OG  SER B 103      10.893  47.816  36.781  1.00 27.32      B    O  
ATOM   3659  N   ALA B 104       7.023  47.329  38.915  1.00 30.02      B    N  
ATOM   3660  CA  ALA B 104       5.816  46.689  39.375  1.00 27.91      B    C  
ATOM   3661  C   ALA B 104       4.605  47.527  39.103  1.00 27.81      B    C  
ATOM   3662  O   ALA B 104       3.606  47.023  38.583  1.00 32.93      B    O  
ATOM   3663  CB  ALA B 104       5.910  46.377  40.872  1.00 31.45      B    C  
ATOM   3664  N   MET B 105       4.679  48.802  39.445  1.00 28.91      B    N  
ATOM   3665  CA  MET B 105       3.573  49.704  39.215  1.00 30.33      B    C  
ATOM   3666  C   MET B 105       3.279  49.861  37.722  1.00 28.51      B    C  
ATOM   3667  O   MET B 105       2.113  49.957  37.323  1.00 27.06      B    O  
ATOM   3668  CB  MET B 105       3.847  51.086  39.838  1.00 35.23      B    C  
ATOM   3669  CG  MET B 105       4.046  51.096  41.361  1.00 47.50      B    C  
ATOM   3670  SD  MET B 105       2.682  50.379  42.313  1.00 56.36      B    S  
ATOM   3671  CE  MET B 105       3.042  48.612  42.313  1.00 50.68      B    C  
ATOM   3672  N   ARG B 106       4.318  49.918  36.889  1.00 27.24      B    N  
ATOM   3673  CA  ARG B 106       4.086  50.114  35.449  1.00 24.43      B    C  
ATOM   3674  C   ARG B 106       3.301  48.936  34.825  1.00 24.17      B    C  
ATOM   3675  O   ARG B 106       2.537  49.121  33.877  1.00 25.96      B    O  
ATOM   3676  CB  ARG B 106       5.403  50.284  34.695  1.00 25.99      B    C  
ATOM   3677  CG  ARG B 106       5.230  50.562  33.202  1.00 23.13      B    C  
ATOM   3678  CD  ARG B 106       4.496  51.870  32.942  1.00 24.95      B    C  
ATOM   3679  NE  ARG B 106       4.175  52.057  31.527  1.00 24.83      B    N  
ATOM   3680  CZ  ARG B 106       3.221  51.391  30.874  1.00 26.26      B    C  
ATOM   3681  NH1 ARG B 106       2.494  50.456  31.489  1.00 26.63      B    N1+
ATOM   3682  NH2 ARG B 106       3.006  51.647  29.585  1.00 28.32      B    N  
ATOM   3683  N   LEU B 107       3.538  47.739  35.330  1.00 22.95      B    N  
ATOM   3684  CA  LEU B 107       2.846  46.536  34.878  1.00 25.91      B    C  
ATOM   3685  C   LEU B 107       1.627  46.133  35.741  1.00 27.91      B    C  
ATOM   3686  O   LEU B 107       1.091  45.026  35.596  1.00 32.22      B    O  
ATOM   3687  CB  LEU B 107       3.839  45.380  34.793  1.00 25.66      B    C  
ATOM   3688  CG  LEU B 107       4.930  45.448  33.722  1.00 24.88      B    C  
ATOM   3689  CD1 LEU B 107       5.717  44.157  33.756  1.00 27.00      B    C  
ATOM   3690  CD2 LEU B 107       4.296  45.635  32.361  1.00 28.11      B    C  
ATOM   3691  N   CYS B 108       1.161  47.038  36.597  1.00 29.12      B    N  
ATOM   3692  CA  CYS B 108       0.019  46.779  37.471  1.00 30.38      B    C  
ATOM   3693  C   CYS B 108       0.222  45.513  38.308  1.00 33.67      B    C  
ATOM   3694  O   CYS B 108      -0.713  44.724  38.520  1.00 34.19      B    O  
ATOM   3695  CB  CYS B 108      -1.280  46.703  36.654  1.00 33.45      B    C  
ATOM   3696  SG  CYS B 108      -1.693  48.255  35.842  1.00 34.44      B    S  
ATOM   3697  N   LEU B 109       1.453  45.297  38.761  1.00 31.94      B    N  
ATOM   3698  CA  LEU B 109       1.737  44.160  39.625  1.00 31.68      B    C  
ATOM   3699  C   LEU B 109       1.684  44.673  41.068  1.00 32.33      B    C  
ATOM   3700  O   LEU B 109       1.741  45.870  41.296  1.00 35.07      B    O  
ATOM   3701  CB  LEU B 109       3.055  43.499  39.232  1.00 31.97      B    C  
ATOM   3702  CG  LEU B 109       2.942  42.618  37.980  1.00 31.58      B    C  
ATOM   3703  CD1 LEU B 109       4.294  42.184  37.450  1.00 29.12      B    C  
ATOM   3704  CD2 LEU B 109       2.095  41.388  38.262  1.00 36.49      B    C  
ATOM   3705  N   PRO B 110       1.493  43.777  42.042  1.00 36.69      B    N  
ATOM   3706  CA  PRO B 110       1.266  44.279  43.402  1.00 36.28      B    C  
ATOM   3707  C   PRO B 110       2.460  44.990  44.059  1.00 36.48      B    C  
ATOM   3708  O   PRO B 110       3.612  44.576  43.928  1.00 34.29      B    O  
ATOM   3709  CB  PRO B 110       0.854  43.037  44.177  1.00 38.45      B    C  
ATOM   3710  CG  PRO B 110       1.395  41.889  43.402  1.00 39.25      B    C  
ATOM   3711  CD  PRO B 110       1.428  42.310  41.965  1.00 39.29      B    C  
ATOM   3712  N   SER B 111       2.139  46.105  44.703  1.00 36.74      B    N  
ATOM   3713  CA  SER B 111       3.072  46.895  45.487  1.00 42.46      B    C  
ATOM   3714  C   SER B 111       3.570  46.063  46.678  1.00 41.82      B    C  
ATOM   3715  O   SER B 111       2.921  45.107  47.092  1.00 41.90      B    O  
ATOM   3716  CB  SER B 111       2.334  48.143  45.972  1.00 44.82      B    C  
ATOM   3717  OG  SER B 111       3.216  49.126  46.437  1.00 52.55      B    O  
ATOM   3718  N   PHE B 112       4.752  46.392  47.183  1.00 41.77      B    N  
ATOM   3719  CA  PHE B 112       5.334  45.721  48.342  1.00 42.99      B    C  
ATOM   3720  C   PHE B 112       6.229  46.716  49.067  1.00 44.21      B    C  
ATOM   3721  O   PHE B 112       6.513  47.803  48.553  1.00 41.93      B    O  
ATOM   3722  CB  PHE B 112       6.136  44.461  47.951  1.00 42.41      B    C  
ATOM   3723  CG  PHE B 112       7.236  44.713  46.927  1.00 43.01      B    C  
ATOM   3724  CD1 PHE B 112       8.527  45.056  47.333  1.00 43.01      B    C  
ATOM   3725  CD2 PHE B 112       6.982  44.593  45.563  1.00 39.75      B    C  
ATOM   3726  CE1 PHE B 112       9.531  45.294  46.404  1.00 43.08      B    C  
ATOM   3727  CE2 PHE B 112       7.991  44.810  44.624  1.00 42.08      B    C  
ATOM   3728  CZ  PHE B 112       9.260  45.179  45.042  1.00 39.29      B    C  
ATOM   3729  N   ASP B 113       6.663  46.338  50.262  1.00 43.94      B    N  
ATOM   3730  CA  ASP B 113       7.544  47.191  51.058  1.00 46.97      B    C  
ATOM   3731  C   ASP B 113       9.000  46.871  50.731  1.00 39.23      B    C  
ATOM   3732  O   ASP B 113       9.465  45.720  50.891  1.00 35.70      B    O  
ATOM   3733  CB  ASP B 113       7.289  47.038  52.562  1.00 48.24      B    C  
ATOM   3734  CG  ASP B 113       8.102  48.033  53.375  1.00 50.29      B    C  
ATOM   3735  OD1 ASP B 113       9.317  47.812  53.558  1.00 53.38      B    O  
ATOM   3736  OD2 ASP B 113       7.530  49.057  53.790  1.00 54.64      B    O1-
ATOM   3737  N   LYS B 114       9.719  47.901  50.305  1.00 39.60      B    N  
ATOM   3738  CA  LYS B 114      11.099  47.737  49.816  1.00 41.46      B    C  
ATOM   3739  C   LYS B 114      12.068  47.189  50.867  1.00 41.24      B    C  
ATOM   3740  O   LYS B 114      12.938  46.350  50.557  1.00 36.54      B    O  
ATOM   3741  CB  LYS B 114      11.588  49.067  49.249  1.00 46.74      B    C  
ATOM   3742  CG  LYS B 114      10.800  49.464  48.001  1.00 51.63      B    C  
ATOM   3743  CD  LYS B 114      11.284  50.743  47.330  1.00 52.85      B    C  
ATOM   3744  CE  LYS B 114      10.864  52.008  48.065  1.00 53.19      B    C  
ATOM   3745  NZ  LYS B 114      10.852  53.151  47.109  1.00 55.89      B    N1+
ATOM   3746  N   LEU B 115      11.898  47.637  52.112  1.00 41.92      B    N  
ATOM   3747  CA  LEU B 115      12.764  47.193  53.219  1.00 40.89      B    C  
ATOM   3748  C   LEU B 115      12.435  45.787  53.623  1.00 39.19      B    C  
ATOM   3749  O   LEU B 115      13.341  45.020  53.961  1.00 40.72      B    O  
ATOM   3750  CB  LEU B 115      12.663  48.143  54.409  1.00 46.65      B    C  
ATOM   3751  CG  LEU B 115      13.122  49.561  54.050  1.00 53.73      B    C  
ATOM   3752  CD1 LEU B 115      12.863  50.525  55.197  1.00 59.59      B    C  
ATOM   3753  CD2 LEU B 115      14.593  49.580  53.626  1.00 53.95      B    C  
ATOM   3754  N   GLU B 116      11.156  45.402  53.528  1.00 37.95      B    N  
ATOM   3755  CA  GLU B 116      10.799  44.014  53.841  1.00 39.61      B    C  
ATOM   3756  C   GLU B 116      11.451  43.047  52.876  1.00 37.44      B    C  
ATOM   3757  O   GLU B 116      12.034  42.028  53.285  1.00 41.69      B    O  
ATOM   3758  CB  GLU B 116       9.285  43.792  53.854  1.00 42.10      B    C  
ATOM   3759  CG  GLU B 116       8.536  44.616  54.888  1.00 46.45      B    C  
ATOM   3760  CD  GLU B 116       8.983  44.358  56.323  1.00 47.44      B    C  
ATOM   3761  OE1 GLU B 116       9.547  43.284  56.637  1.00 43.80      B    O  
ATOM   3762  OE2 GLU B 116       8.755  45.256  57.137  1.00 49.82      B    O1-
ATOM   3763  N   LEU B 117      11.352  43.355  51.586  1.00 41.27      B    N  
ATOM   3764  CA  LEU B 117      11.933  42.490  50.571  1.00 38.38      B    C  
ATOM   3765  C   LEU B 117      13.456  42.427  50.726  1.00 33.99      B    C  
ATOM   3766  O   LEU B 117      14.066  41.363  50.642  1.00 39.14      B    O  
ATOM   3767  CB  LEU B 117      11.540  42.988  49.170  1.00 37.51      B    C  
ATOM   3768  CG  LEU B 117      12.266  42.311  48.014  1.00 38.18      B    C  
ATOM   3769  CD1 LEU B 117      12.106  40.791  48.076  1.00 41.49      B    C  
ATOM   3770  CD2 LEU B 117      11.757  42.869  46.689  1.00 39.22      B    C  
ATOM   3771  N   LEU B 118      14.077  43.580  50.921  1.00 32.11      B    N  
ATOM   3772  CA  LEU B 118      15.529  43.618  51.146  1.00 35.34      B    C  
ATOM   3773  C   LEU B 118      15.899  42.736  52.328  1.00 35.97      B    C  
ATOM   3774  O   LEU B 118      16.837  41.937  52.247  1.00 35.98      B    O  
ATOM   3775  CB  LEU B 118      15.996  45.054  51.396  1.00 33.48      B    C  
ATOM   3776  CG  LEU B 118      17.478  45.282  51.671  1.00 34.66      B    C  
ATOM   3777  CD1 LEU B 118      18.347  44.740  50.559  1.00 36.88      B    C  
ATOM   3778  CD2 LEU B 118      17.742  46.763  51.874  1.00 37.38      B    C  
ATOM   3779  N   GLU B 119      15.164  42.866  53.431  1.00 38.28      B    N  
ATOM   3780  CA  GLU B 119      15.456  42.019  54.603  1.00 37.44      B    C  
ATOM   3781  C   GLU B 119      15.294  40.558  54.215  1.00 38.91      B    C  
ATOM   3782  O   GLU B 119      16.152  39.736  54.541  1.00 41.18      B    O  
ATOM   3783  CB  GLU B 119      14.593  42.418  55.821  1.00 41.90      B    C  
ATOM   3784  CG  GLU B 119      14.688  41.497  57.046  1.00 43.30      B    C  
ATOM   3785  CD  GLU B 119      16.103  41.275  57.566  1.00 45.12      B    C  
ATOM   3786  OE1 GLU B 119      16.980  42.129  57.378  1.00 47.20      B    O  
ATOM   3787  OE2 GLU B 119      16.350  40.221  58.169  1.00 51.95      B    O1-
ATOM   3788  N   CYS B 120      14.229  40.228  53.467  1.00 40.82      B    N  
ATOM   3789  CA  CYS B 120      14.048  38.839  53.022  1.00 38.24      B    C  
ATOM   3790  C   CYS B 120      15.213  38.376  52.154  1.00 37.75      B    C  
ATOM   3791  O   CYS B 120      15.665  37.236  52.249  1.00 37.56      B    O  
ATOM   3792  CB  CYS B 120      12.736  38.666  52.253  1.00 45.25      B    C  
ATOM   3793  SG  CYS B 120      11.243  38.887  53.248  1.00 45.94      B    S  
ATOM   3794  N   ILE B 121      15.698  39.262  51.285  1.00 35.94      B    N  
ATOM   3795  CA  ILE B 121      16.835  38.918  50.431  1.00 31.99      B    C  
ATOM   3796  C   ILE B 121      18.083  38.722  51.299  1.00 33.53      B    C  
ATOM   3797  O   ILE B 121      18.853  37.787  51.092  1.00 32.64      B    O  
ATOM   3798  CB  ILE B 121      17.056  40.015  49.355  1.00 31.46      B    C  
ATOM   3799  CG1 ILE B 121      15.949  39.917  48.282  1.00 33.09      B    C  
ATOM   3800  CG2 ILE B 121      18.445  39.891  48.731  1.00 28.71      B    C  
ATOM   3801  CD1 ILE B 121      15.765  41.177  47.468  1.00 35.31      B    C  
ATOM   3802  N   ARG B 122      18.291  39.626  52.251  1.00 37.61      B    N  
ATOM   3803  CA  ARG B 122      19.409  39.484  53.194  1.00 38.44      B    C  
ATOM   3804  C   ARG B 122      19.319  38.126  53.904  1.00 40.09      B    C  
ATOM   3805  O   ARG B 122      20.284  37.361  53.947  1.00 39.26      B    O  
ATOM   3806  CB  ARG B 122      19.382  40.602  54.232  1.00 37.56      B    C  
ATOM   3807  CG  ARG B 122      20.676  40.658  55.048  1.00 42.73      B    C  
ATOM   3808  CD  ARG B 122      20.554  41.521  56.291  1.00 47.01      B    C  
ATOM   3809  NE  ARG B 122      19.594  40.961  57.241  1.00 50.25      B    N  
ATOM   3810  CZ  ARG B 122      19.815  39.877  57.984  1.00 50.56      B    C  
ATOM   3811  NH1 ARG B 122      20.955  39.204  57.896  1.00 49.16      B    N1+
ATOM   3812  NH2 ARG B 122      18.873  39.446  58.808  1.00 55.70      B    N  
ATOM   3813  N   ARG B 123      18.140  37.819  54.437  1.00 41.42      B    N  
ATOM   3814  CA  ARG B 123      17.942  36.530  55.111  1.00 46.34      B    C  
ATOM   3815  C   ARG B 123      18.272  35.370  54.197  1.00 43.71      B    C  
ATOM   3816  O   ARG B 123      18.946  34.434  54.608  1.00 43.51      B    O  
ATOM   3817  CB  ARG B 123      16.522  36.413  55.634  1.00 49.35      B    C  
ATOM   3818  CG  ARG B 123      16.236  37.377  56.775  1.00 50.80      B    C  
ATOM   3819  CD  ARG B 123      16.855  36.893  58.076  1.00 57.96      B    C  
ATOM   3820  NE  ARG B 123      16.239  35.637  58.492  1.00 60.41      B    N  
ATOM   3821  CZ  ARG B 123      15.058  35.534  59.102  1.00 60.10      B    C  
ATOM   3822  NH1 ARG B 123      14.340  36.616  59.397  1.00 64.16      B    N1+
ATOM   3823  NH2 ARG B 123      14.589  34.334  59.414  1.00 61.88      B    N  
ATOM   3824  N   LEU B 124      17.833  35.455  52.938  1.00 45.10      B    N  
ATOM   3825  CA  LEU B 124      18.128  34.410  51.936  1.00 39.94      B    C  
ATOM   3826  C   LEU B 124      19.604  34.262  51.659  1.00 38.55      B    C  
ATOM   3827  O   LEU B 124      20.125  33.145  51.513  1.00 36.48      B    O  
ATOM   3828  CB  LEU B 124      17.387  34.692  50.611  1.00 44.81      B    C  
ATOM   3829  CG  LEU B 124      17.820  33.893  49.372  1.00 43.56      B    C  
ATOM   3830  CD1 LEU B 124      17.584  32.402  49.577  1.00 47.30      B    C  
ATOM   3831  CD2 LEU B 124      17.071  34.384  48.132  1.00 44.20      B    C  
ATOM   3832  N   ILE B 125      20.286  35.390  51.521  1.00 37.61      B    N  
ATOM   3833  CA  ILE B 125      21.721  35.334  51.308  1.00 36.60      B    C  
ATOM   3834  C   ILE B 125      22.378  34.804  52.608  1.00 33.55      B    C  
ATOM   3835  O   ILE B 125      23.273  33.977  52.567  1.00 31.24      B    O  
ATOM   3836  CB  ILE B 125      22.301  36.710  50.888  1.00 35.01      B    C  
ATOM   3837  CG1 ILE B 125      21.557  37.264  49.657  1.00 38.13      B    C  
ATOM   3838  CG2 ILE B 125      23.780  36.573  50.563  1.00 35.55      B    C  
ATOM   3839  CD1 ILE B 125      22.197  38.468  49.003  1.00 35.70      B    C  
ATOM   3840  N   GLU B 126      21.930  35.273  53.756  1.00 40.20      B    N  
ATOM   3841  CA  GLU B 126      22.500  34.762  55.008  1.00 46.61      B    C  
ATOM   3842  C   GLU B 126      22.535  33.223  54.949  1.00 44.67      B    C  
ATOM   3843  O   GLU B 126      23.596  32.606  55.061  1.00 45.79      B    O  
ATOM   3844  CB  GLU B 126      21.706  35.289  56.211  1.00 52.67      B    C  
ATOM   3845  CG  GLU B 126      22.295  34.939  57.576  1.00 57.78      B    C  
ATOM   3846  CD  GLU B 126      21.753  35.834  58.681  1.00 59.51      B    C  
ATOM   3847  OE1 GLU B 126      20.516  35.956  58.829  1.00 58.82      B    O  
ATOM   3848  OE2 GLU B 126      22.570  36.432  59.406  1.00 69.16      B    O1-
ATOM   3849  N   VAL B 127      21.377  32.627  54.681  1.00 48.24      B    N  
ATOM   3850  CA  VAL B 127      21.218  31.166  54.560  1.00 45.99      B    C  
ATOM   3851  C   VAL B 127      22.151  30.499  53.550  1.00 47.50      B    C  
ATOM   3852  O   VAL B 127      22.636  29.391  53.782  1.00 48.00      B    O  
ATOM   3853  CB  VAL B 127      19.764  30.819  54.156  1.00 50.24      B    C  
ATOM   3854  CG1 VAL B 127      19.624  29.349  53.769  1.00 52.27      B    C  
ATOM   3855  CG2 VAL B 127      18.785  31.201  55.261  1.00 49.21      B    C  
ATOM   3856  N   ASP B 128      22.372  31.132  52.406  1.00 45.80      B    N  
ATOM   3857  CA  ASP B 128      23.288  30.571  51.403  1.00 48.50      B    C  
ATOM   3858  C   ASP B 128      24.638  31.299  51.414  1.00 49.24      B    C  
ATOM   3859  O   ASP B 128      25.350  31.285  50.404  1.00 49.82      B    O  
ATOM   3860  CB  ASP B 128      22.668  30.643  49.991  1.00 51.75      B    C  
ATOM   3861  CG  ASP B 128      21.565  29.605  49.765  1.00 57.49      B    C  
ATOM   3862  OD1 ASP B 128      21.399  28.697  50.621  1.00 48.71      B    O  
ATOM   3863  OD2 ASP B 128      20.870  29.695  48.715  1.00 48.87      B    O1-
ATOM   3864  N   LYS B 129      25.004  31.900  52.554  1.00 47.44      B    N  
ATOM   3865  CA  LYS B 129      26.275  32.648  52.696  1.00 53.33      B    C  
ATOM   3866  C   LYS B 129      27.501  31.903  52.153  1.00 50.78      B    C  
ATOM   3867  O   LYS B 129      28.388  32.519  51.567  1.00 50.02      B    O  
ATOM   3868  CB  LYS B 129      26.514  33.020  54.166  1.00 62.95      B    C  
ATOM   3869  CG  LYS B 129      27.849  33.716  54.451  1.00 78.38      B    C  
ATOM   3870  CD  LYS B 129      28.263  33.594  55.916  1.00 86.64      B    C  
ATOM   3871  CE  LYS B 129      29.726  33.975  56.129  1.00 93.77      B    C  
ATOM   3872  NZ  LYS B 129      29.984  35.433  55.923  1.00 95.70      B    N1+
ATOM   3873  N   ASP B 130      27.541  30.579  52.331  1.00 53.52      B    N  
ATOM   3874  CA  ASP B 130      28.691  29.765  51.901  1.00 49.85      B    C  
ATOM   3875  C   ASP B 130      28.891  29.702  50.398  1.00 53.26      B    C  
ATOM   3876  O   ASP B 130      29.956  29.278  49.921  1.00 43.54      B    O  
ATOM   3877  CB  ASP B 130      28.568  28.350  52.457  1.00 56.33      B    C  
ATOM   3878  CG  ASP B 130      28.653  28.314  53.983  1.00 62.01      B    C  
ATOM   3879  OD1 ASP B 130      29.120  29.303  54.596  1.00 66.61      B    O  
ATOM   3880  OD2 ASP B 130      28.258  27.290  54.578  1.00 67.30      B    O1-
ATOM   3881  N   TRP B 131      27.857  30.099  49.654  1.00 48.64      B    N  
ATOM   3882  CA  TRP B 131      27.919  30.146  48.195  1.00 46.39      B    C  
ATOM   3883  C   TRP B 131      28.667  31.360  47.655  1.00 43.58      B    C  
ATOM   3884  O   TRP B 131      29.102  31.355  46.502  1.00 42.29      B    O  
ATOM   3885  CB  TRP B 131      26.487  30.126  47.614  1.00 47.81      B    C  
ATOM   3886  CG  TRP B 131      25.847  28.757  47.658  1.00 44.59      B    C  
ATOM   3887  CD1 TRP B 131      25.097  28.221  48.676  1.00 45.96      B    C  
ATOM   3888  CD2 TRP B 131      25.949  27.738  46.654  1.00 42.47      B    C  
ATOM   3889  CE2 TRP B 131      25.225  26.612  47.122  1.00 45.02      B    C  
ATOM   3890  CE3 TRP B 131      26.580  27.665  45.404  1.00 43.23      B    C  
ATOM   3891  NE1 TRP B 131      24.718  26.932  48.358  1.00 45.07      B    N  
ATOM   3892  CZ2 TRP B 131      25.098  25.440  46.371  1.00 45.15      B    C  
ATOM   3893  CZ3 TRP B 131      26.455  26.496  44.655  1.00 44.44      B    C  
ATOM   3894  CH2 TRP B 131      25.719  25.400  45.143  1.00 44.89      B    C  
ATOM   3895  N   VAL B 132      28.818  32.400  48.478  1.00 48.19      B    N  
ATOM   3896  CA  VAL B 132      29.409  33.654  48.002  1.00 46.55      B    C  
ATOM   3897  C   VAL B 132      30.894  33.454  47.813  1.00 47.91      B    C  
ATOM   3898  O   VAL B 132      31.618  33.271  48.788  1.00 54.30      B    O  
ATOM   3899  CB  VAL B 132      29.202  34.844  48.965  1.00 43.98      B    C  
ATOM   3900  CG1 VAL B 132      29.650  36.136  48.291  1.00 44.70      B    C  
ATOM   3901  CG2 VAL B 132      27.759  34.966  49.412  1.00 42.02      B    C  
ATOM   3902  N   PRO B 133      31.358  33.475  46.559  1.00 45.06      B    N  
ATOM   3903  CA  PRO B 133      32.781  33.278  46.377  1.00 43.47      B    C  
ATOM   3904  C   PRO B 133      33.581  34.466  46.949  1.00 50.05      B    C  
ATOM   3905  O   PRO B 133      33.004  35.510  47.263  1.00 51.02      B    O  
ATOM   3906  CB  PRO B 133      32.929  33.186  44.866  1.00 43.85      B    C  
ATOM   3907  CG  PRO B 133      31.793  33.985  44.316  1.00 43.18      B    C  
ATOM   3908  CD  PRO B 133      30.674  33.870  45.311  1.00 43.68      B    C  
ATOM   3909  N   ASP B 134      34.883  34.294  47.134  1.00 55.53      B    N  
ATOM   3910  CA  ASP B 134      35.706  35.405  47.617  1.00 62.45      B    C  
ATOM   3911  C   ASP B 134      37.018  35.540  46.860  1.00 58.71      B    C  
ATOM   3912  O   ASP B 134      37.947  36.179  47.345  1.00 63.39      B    O  
ATOM   3913  CB  ASP B 134      35.943  35.286  49.129  1.00 68.70      B    C  
ATOM   3914  CG  ASP B 134      36.677  34.024  49.504  1.00 67.19      B    C  
ATOM   3915  OD1 ASP B 134      37.617  33.657  48.768  1.00 66.41      B    O  
ATOM   3916  OD2 ASP B 134      36.312  33.406  50.533  1.00 69.29      B    O1-
ATOM   3917  N   ALA B 135      37.092  34.945  45.673  1.00 53.91      B    N  
ATOM   3918  CA  ALA B 135      38.265  35.099  44.832  1.00 53.81      B    C  
ATOM   3919  C   ALA B 135      38.195  36.480  44.174  1.00 56.31      B    C  
ATOM   3920  O   ALA B 135      37.121  37.088  44.091  1.00 49.65      B    O  
ATOM   3921  CB  ALA B 135      38.324  33.994  43.791  1.00 54.84      B    C  
ATOM   3922  N   ALA B 136      39.339  36.992  43.730  1.00 54.62      B    N  
ATOM   3923  CA  ALA B 136      39.379  38.299  43.094  1.00 51.43      B    C  
ATOM   3924  C   ALA B 136      38.371  38.362  41.949  1.00 51.27      B    C  
ATOM   3925  O   ALA B 136      38.276  37.445  41.137  1.00 53.06      B    O  
ATOM   3926  CB  ALA B 136      40.780  38.604  42.577  1.00 49.52      B    C  
ATOM   3927  N   GLY B 137      37.598  39.441  41.913  1.00 49.62      B    N  
ATOM   3928  CA  GLY B 137      36.651  39.686  40.834  1.00 49.06      B    C  
ATOM   3929  C   GLY B 137      35.333  38.935  40.900  1.00 47.16      B    C  
ATOM   3930  O   GLY B 137      34.508  39.092  40.006  1.00 51.72      B    O  
ATOM   3931  N   THR B 138      35.116  38.156  41.962  1.00 40.88      B    N  
ATOM   3932  CA  THR B 138      33.924  37.328  42.084  1.00 38.90      B    C  
ATOM   3933  C   THR B 138      32.857  37.942  42.989  1.00 41.70      B    C  
ATOM   3934  O   THR B 138      33.110  38.869  43.787  1.00 35.95      B    O  
ATOM   3935  CB  THR B 138      34.274  35.899  42.576  1.00 40.07      B    C  
ATOM   3936  CG2 THR B 138      35.390  35.300  41.716  1.00 42.41      B    C  
ATOM   3937  OG1 THR B 138      34.684  35.918  43.956  1.00 36.70      B    O  
ATOM   3938  N   SER B 139      31.650  37.402  42.859  1.00 35.82      B    N  
ATOM   3939  CA  SER B 139      30.521  37.900  43.585  1.00 34.63      B    C  
ATOM   3940  C   SER B 139      29.394  36.908  43.421  1.00 36.54      B    C  
ATOM   3941  O   SER B 139      29.525  35.938  42.699  1.00 33.27      B    O  
ATOM   3942  CB  SER B 139      30.083  39.245  42.996  1.00 35.49      B    C  
ATOM   3943  OG  SER B 139      29.675  39.091  41.633  1.00 34.48      B    O  
ATOM   3944  N   LEU B 140      28.304  37.171  44.123  1.00 34.27      B    N  
ATOM   3945  CA  LEU B 140      27.090  36.420  44.006  1.00 34.78      B    C  
ATOM   3946  C   LEU B 140      26.085  37.341  43.308  1.00 32.87      B    C  
ATOM   3947  O   LEU B 140      25.861  38.473  43.740  1.00 36.64      B    O  
ATOM   3948  CB  LEU B 140      26.582  36.069  45.390  1.00 37.27      B    C  
ATOM   3949  CG  LEU B 140      25.301  35.262  45.489  1.00 35.87      B    C  
ATOM   3950  CD1 LEU B 140      25.645  33.799  45.300  1.00 40.65      B    C  
ATOM   3951  CD2 LEU B 140      24.594  35.487  46.819  1.00 34.97      B    C  
ATOM   3952  N   TYR B 141      25.504  36.856  42.221  1.00 29.98      B    N  
ATOM   3953  CA  TYR B 141      24.477  37.602  41.478  1.00 29.15      B    C  
ATOM   3954  C   TYR B 141      23.099  37.251  42.050  1.00 25.77      B    C  
ATOM   3955  O   TYR B 141      22.755  36.079  42.220  1.00 35.94      B    O  
ATOM   3956  CB  TYR B 141      24.588  37.308  39.977  1.00 30.47      B    C  
ATOM   3957  CG  TYR B 141      23.649  38.144  39.112  1.00 31.41      B    C  
ATOM   3958  CD1 TYR B 141      23.994  39.431  38.728  1.00 30.05      B    C  
ATOM   3959  CD2 TYR B 141      22.420  37.645  38.701  1.00 31.35      B    C  
ATOM   3960  CE1 TYR B 141      23.151  40.205  37.943  1.00 33.82      B    C  
ATOM   3961  CE2 TYR B 141      21.550  38.412  37.916  1.00 35.32      B    C  
ATOM   3962  CZ  TYR B 141      21.918  39.690  37.537  1.00 33.68      B    C  
ATOM   3963  OH  TYR B 141      21.086  40.450  36.756  1.00 30.96      B    O  
ATOM   3964  N   VAL B 142      22.350  38.279  42.407  1.00 24.70      B    N  
ATOM   3965  CA  VAL B 142      21.060  38.178  43.022  1.00 27.48      B    C  
ATOM   3966  C   VAL B 142      20.020  38.605  41.969  1.00 31.81      B    C  
ATOM   3967  O   VAL B 142      20.091  39.728  41.429  1.00 29.39      B    O  
ATOM   3968  CB  VAL B 142      20.956  39.116  44.228  1.00 29.16      B    C  
ATOM   3969  CG1 VAL B 142      19.604  38.993  44.890  1.00 29.72      B    C  
ATOM   3970  CG2 VAL B 142      22.072  38.838  45.247  1.00 31.85      B    C  
ATOM   3971  N   ARG B 143      19.048  37.725  41.724  1.00 29.02      B    N  
ATOM   3972  CA  ARG B 143      18.019  37.923  40.677  1.00 27.80      B    C  
ATOM   3973  C   ARG B 143      16.621  37.772  41.256  1.00 28.12      B    C  
ATOM   3974  O   ARG B 143      16.087  36.666  41.332  1.00 32.38      B    O  
ATOM   3975  CB  ARG B 143      18.251  36.946  39.513  1.00 27.27      B    C  
ATOM   3976  CG  ARG B 143      17.109  36.794  38.496  1.00 28.99      B    C  
ATOM   3977  CD  ARG B 143      16.729  38.129  37.865  1.00 29.38      B    C  
ATOM   3978  NE  ARG B 143      17.849  38.729  37.141  1.00 30.33      B    N  
ATOM   3979  CZ  ARG B 143      18.188  38.496  35.871  1.00 30.34      B    C  
ATOM   3980  NH1 ARG B 143      17.495  37.675  35.107  1.00 31.08      B    N1+
ATOM   3981  NH2 ARG B 143      19.233  39.106  35.341  1.00 27.64      B    N  
ATOM   3982  N   PRO B 144      16.034  38.888  41.691  1.00 24.87      B    N  
ATOM   3983  CA  PRO B 144      14.628  38.965  42.066  1.00 27.94      B    C  
ATOM   3984  C   PRO B 144      13.766  39.046  40.796  1.00 29.05      B    C  
ATOM   3985  O   PRO B 144      14.239  39.536  39.748  1.00 25.78      B    O  
ATOM   3986  CB  PRO B 144      14.528  40.287  42.823  1.00 24.80      B    C  
ATOM   3987  CG  PRO B 144      15.927  40.730  43.039  1.00 26.97      B    C  
ATOM   3988  CD  PRO B 144      16.694  40.178  41.897  1.00 27.19      B    C  
ATOM   3989  N   VAL B 145      12.527  38.579  40.908  1.00 29.95      B    N  
ATOM   3990  CA  VAL B 145      11.576  38.529  39.800  1.00 28.30      B    C  
ATOM   3991  C   VAL B 145      10.197  38.667  40.380  1.00 31.72      B    C  
ATOM   3992  O   VAL B 145       9.922  38.113  41.463  1.00 30.52      B    O  
ATOM   3993  CB  VAL B 145      11.627  37.152  39.094  1.00 32.58      B    C  
ATOM   3994  CG1 VAL B 145      10.728  37.102  37.849  1.00 33.54      B    C  
ATOM   3995  CG2 VAL B 145      13.042  36.782  38.718  1.00 31.45      B    C  
ATOM   3996  N   LEU B 146       9.336  39.425  39.691  1.00 29.00      B    N  
ATOM   3997  CA  LEU B 146       7.933  39.515  40.019  1.00 27.37      B    C  
ATOM   3998  C   LEU B 146       7.160  39.211  38.733  1.00 31.02      B    C  
ATOM   3999  O   LEU B 146       7.446  39.807  37.669  1.00 27.62      B    O  
ATOM   4000  CB  LEU B 146       7.600  40.905  40.569  1.00 30.60      B    C  
ATOM   4001  CG  LEU B 146       6.178  41.235  41.050  1.00 30.82      B    C  
ATOM   4002  CD1 LEU B 146       5.572  40.195  41.978  1.00 38.02      B    C  
ATOM   4003  CD2 LEU B 146       6.160  42.592  41.716  1.00 29.83      B    C  
ATOM   4004  N   ILE B 147       6.212  38.271  38.802  1.00 29.40      B    N  
ATOM   4005  CA  ILE B 147       5.409  37.888  37.617  1.00 31.55      B    C  
ATOM   4006  C   ILE B 147       3.934  37.873  37.924  1.00 33.27      B    C  
ATOM   4007  O   ILE B 147       3.544  37.585  39.051  1.00 32.73      B    O  
ATOM   4008  CB  ILE B 147       5.774  36.519  37.017  1.00 30.01      B    C  
ATOM   4009  CG1 ILE B 147       5.560  35.388  38.020  1.00 34.44      B    C  
ATOM   4010  CG2 ILE B 147       7.199  36.511  36.488  1.00 30.39      B    C  
ATOM   4011  CD1 ILE B 147       5.972  34.046  37.458  1.00 34.61      B    C  
ATOM   4012  N   GLY B 148       3.119  38.224  36.927  1.00 32.23      B    N  
ATOM   4013  CA  GLY B 148       1.682  38.053  37.018  1.00 30.19      B    C  
ATOM   4014  C   GLY B 148       1.407  36.562  36.931  1.00 30.48      B    C  
ATOM   4015  O   GLY B 148       2.201  35.813  36.369  1.00 29.14      B    O  
ATOM   4016  N   ASN B 149       0.322  36.093  37.521  1.00 34.88      B    N  
ATOM   4017  CA  ASN B 149       0.053  34.657  37.437  1.00 42.14      B    C  
ATOM   4018  C   ASN B 149      -1.433  34.363  37.357  1.00 43.47      B    C  
ATOM   4019  O   ASN B 149      -1.922  33.411  37.957  1.00 42.50      B    O  
ATOM   4020  CB  ASN B 149       0.689  33.940  38.636  1.00 40.60      B    C  
ATOM   4021  CG  ASN B 149       0.795  32.436  38.441  1.00 42.33      B    C  
ATOM   4022  ND2 ASN B 149       0.708  31.711  39.542  1.00 47.29      B    N  
ATOM   4023  OD1 ASN B 149       0.992  31.934  37.336  1.00 39.67      B    O  
ATOM   4024  N   GLU B 150      -2.140  35.187  36.597  1.00 41.85      B    N  
ATOM   4025  CA  GLU B 150      -3.571  35.012  36.408  1.00 46.74      B    C  
ATOM   4026  C   GLU B 150      -3.819  33.775  35.565  1.00 44.79      B    C  
ATOM   4027  O   GLU B 150      -3.173  33.606  34.534  1.00 43.38      B    O  
ATOM   4028  CB  GLU B 150      -4.146  36.219  35.675  1.00 51.41      B    C  
ATOM   4029  CG  GLU B 150      -5.648  36.359  35.788  1.00 56.99      B    C  
ATOM   4030  CD  GLU B 150      -6.084  36.949  37.112  1.00 61.00      B    C  
ATOM   4031  OE1 GLU B 150      -5.653  36.462  38.178  1.00 59.38      B    O  
ATOM   4032  OE2 GLU B 150      -6.868  37.916  37.091  1.00 76.27      B    O1-
ATOM   4033  N   PRO B 151      -4.753  32.898  35.989  1.00 41.85      B    N  
ATOM   4034  CA  PRO B 151      -5.037  31.763  35.138  1.00 43.16      B    C  
ATOM   4035  C   PRO B 151      -6.138  32.105  34.138  1.00 41.02      B    C  
ATOM   4036  O   PRO B 151      -7.076  31.326  33.995  1.00 41.27      B    O  
ATOM   4037  CB  PRO B 151      -5.528  30.695  36.141  1.00 39.57      B    C  
ATOM   4038  CG  PRO B 151      -6.263  31.492  37.149  1.00 41.11      B    C  
ATOM   4039  CD  PRO B 151      -5.503  32.810  37.260  1.00 42.01      B    C  
ATOM   4040  N   SER B 152      -6.049  33.255  33.473  1.00 41.47      B    N  
ATOM   4041  CA  SER B 152      -7.011  33.579  32.404  1.00 44.91      B    C  
ATOM   4042  C   SER B 152      -6.327  34.274  31.245  1.00 42.05      B    C  
ATOM   4043  O   SER B 152      -5.277  34.883  31.414  1.00 42.89      B    O  
ATOM   4044  CB  SER B 152      -8.169  34.437  32.913  1.00 48.18      B    C  
ATOM   4045  OG  SER B 152      -7.817  35.797  32.973  1.00 49.54      B    O  
ATOM   4046  N   LEU B 153      -6.942  34.195  30.069  1.00 39.50      B    N  
ATOM   4047  CA  LEU B 153      -6.368  34.774  28.857  1.00 39.93      B    C  
ATOM   4048  C   LEU B 153      -6.742  36.230  28.643  1.00 37.47      B    C  
ATOM   4049  O   LEU B 153      -6.353  36.822  27.632  1.00 36.40      B    O  
ATOM   4050  CB  LEU B 153      -6.770  33.941  27.633  1.00 38.57      B    C  
ATOM   4051  CG  LEU B 153      -6.241  32.499  27.653  1.00 39.96      B    C  
ATOM   4052  CD1 LEU B 153      -6.628  31.763  26.361  1.00 40.57      B    C  
ATOM   4053  CD2 LEU B 153      -4.740  32.458  27.869  1.00 38.15      B    C  
ATOM   4054  N   GLY B 154      -7.523  36.794  29.565  1.00 38.13      B    N  
ATOM   4055  CA  GLY B 154      -7.890  38.208  29.500  1.00 39.69      B    C  
ATOM   4056  C   GLY B 154      -6.660  39.064  29.724  1.00 40.02      B    C  
ATOM   4057  O   GLY B 154      -5.849  38.763  30.587  1.00 40.27      B    O  
ATOM   4058  N   VAL B 155      -6.479  40.110  28.927  1.00 39.92      B    N  
ATOM   4059  CA  VAL B 155      -5.355  41.015  29.152  1.00 37.32      B    C  
ATOM   4060  C   VAL B 155      -5.816  41.990  30.220  1.00 38.82      B    C  
ATOM   4061  O   VAL B 155      -6.504  42.945  29.909  1.00 43.73      B    O  
ATOM   4062  CB  VAL B 155      -4.966  41.800  27.889  1.00 38.64      B    C  
ATOM   4063  CG1 VAL B 155      -3.765  42.706  28.180  1.00 36.66      B    C  
ATOM   4064  CG2 VAL B 155      -4.668  40.847  26.751  1.00 39.14      B    C  
ATOM   4065  N   SER B 156      -5.461  41.755  31.478  1.00 38.67      B    N  
ATOM   4066  CA  SER B 156      -5.969  42.604  32.578  1.00 42.12      B    C  
ATOM   4067  C   SER B 156      -5.052  42.617  33.790  1.00 36.36      B    C  
ATOM   4068  O   SER B 156      -4.080  41.871  33.846  1.00 37.61      B    O  
ATOM   4069  CB  SER B 156      -7.346  42.099  32.992  1.00 49.98      B    C  
ATOM   4070  OG  SER B 156      -7.294  40.691  33.154  1.00 48.97      B    O  
ATOM   4071  N   GLN B 157      -5.356  43.464  34.765  1.00 38.79      B    N  
ATOM   4072  CA  GLN B 157      -4.540  43.519  35.983  1.00 43.37      B    C  
ATOM   4073  C   GLN B 157      -4.627  42.169  36.667  1.00 41.42      B    C  
ATOM   4074  O   GLN B 157      -5.725  41.682  36.898  1.00 42.42      B    O  
ATOM   4075  CB  GLN B 157      -5.035  44.585  36.933  1.00 46.64      B    C  
ATOM   4076  CG  GLN B 157      -4.267  44.644  38.245  1.00 48.83      B    C  
ATOM   4077  CD  GLN B 157      -4.663  45.862  39.040  1.00 52.54      B    C  
ATOM   4078  NE2 GLN B 157      -5.890  45.870  39.545  1.00 59.45      B    N  
ATOM   4079  OE1 GLN B 157      -3.899  46.812  39.149  1.00 56.67      B    O  
ATOM   4080  N   PRO B 158      -3.474  41.547  36.964  1.00 41.77      B    N  
ATOM   4081  CA  PRO B 158      -3.566  40.217  37.567  1.00 42.98      B    C  
ATOM   4082  C   PRO B 158      -4.063  40.284  39.006  1.00 39.74      B    C  
ATOM   4083  O   PRO B 158      -3.932  41.314  39.666  1.00 36.58      B    O  
ATOM   4084  CB  PRO B 158      -2.141  39.675  37.472  1.00 45.66      B    C  
ATOM   4085  CG  PRO B 158      -1.276  40.880  37.377  1.00 46.02      B    C  
ATOM   4086  CD  PRO B 158      -2.081  41.974  36.741  1.00 44.11      B    C  
ATOM   4087  N   THR B 159      -4.714  39.217  39.431  1.00 37.35      B    N  
ATOM   4088  CA  THR B 159      -5.232  39.086  40.778  1.00 42.12      B    C  
ATOM   4089  C   THR B 159      -4.362  38.073  41.504  1.00 41.55      B    C  
ATOM   4090  O   THR B 159      -4.603  37.777  42.670  1.00 46.46      B    O  
ATOM   4091  CB  THR B 159      -6.686  38.578  40.785  1.00 44.62      B    C  
ATOM   4092  CG2 THR B 159      -7.617  39.526  40.002  1.00 45.03      B    C  
ATOM   4093  OG1 THR B 159      -6.716  37.280  40.186  1.00 48.24      B    O  
ATOM   4094  N   ARG B 160      -3.367  37.544  40.795  1.00 40.13      B    N  
ATOM   4095  CA  ARG B 160      -2.379  36.649  41.349  1.00 45.13      B    C  
ATOM   4096  C   ARG B 160      -0.999  37.001  40.821  1.00 41.04      B    C  
ATOM   4097  O   ARG B 160      -0.857  37.393  39.665  1.00 40.04      B    O  
ATOM   4098  CB  ARG B 160      -2.709  35.213  40.985  1.00 51.55      B    C  
ATOM   4099  CG  ARG B 160      -3.943  34.737  41.702  1.00 62.94      B    C  
ATOM   4100  CD  ARG B 160      -4.297  33.321  41.325  1.00 68.89      B    C  
ATOM   4101  NE  ARG B 160      -5.481  32.903  42.063  1.00 74.51      B    N  
ATOM   4102  CZ  ARG B 160      -6.227  31.851  41.756  1.00 82.28      B    C  
ATOM   4103  NH1 ARG B 160      -5.932  31.090  40.703  1.00 76.50      B    N1+
ATOM   4104  NH2 ARG B 160      -7.286  31.563  42.507  1.00 91.71      B    N  
ATOM   4105  N   ALA B 161       0.004  36.829  41.676  1.00 39.92      B    N  
ATOM   4106  CA  ALA B 161       1.388  37.115  41.341  1.00 37.98      B    C  
ATOM   4107  C   ALA B 161       2.334  36.299  42.201  1.00 36.36      B    C  
ATOM   4108  O   ALA B 161       1.955  35.823  43.273  1.00 39.41      B    O  
ATOM   4109  CB  ALA B 161       1.666  38.600  41.532  1.00 37.09      B    C  
ATOM   4110  N   LEU B 162       3.559  36.154  41.711  1.00 34.55      B    N  
ATOM   4111  CA  LEU B 162       4.654  35.486  42.405  1.00 37.10      B    C  
ATOM   4112  C   LEU B 162       5.912  36.349  42.377  1.00 37.14      B    C  
ATOM   4113  O   LEU B 162       6.381  36.802  41.287  1.00 30.60      B    O  
ATOM   4114  CB  LEU B 162       5.051  34.178  41.724  1.00 38.52      B    C  
ATOM   4115  CG  LEU B 162       4.040  33.047  41.586  1.00 50.83      B    C  
ATOM   4116  CD1 LEU B 162       4.728  31.894  40.869  1.00 54.92      B    C  
ATOM   4117  CD2 LEU B 162       3.505  32.600  42.944  1.00 53.64      B    C  
ATOM   4118  N   LEU B 163       6.482  36.535  43.563  1.00 32.03      B    N  
ATOM   4119  CA  LEU B 163       7.777  37.161  43.712  1.00 30.07      B    C  
ATOM   4120  C   LEU B 163       8.743  36.090  44.151  1.00 35.85      B    C  
ATOM   4121  O   LEU B 163       8.514  35.404  45.136  1.00 41.22      B    O  
ATOM   4122  CB  LEU B 163       7.696  38.276  44.731  1.00 34.41      B    C  
ATOM   4123  CG  LEU B 163       8.831  39.305  44.742  1.00 31.78      B    C  
ATOM   4124  CD1 LEU B 163       8.391  40.565  45.464  1.00 33.58      B    C  
ATOM   4125  CD2 LEU B 163      10.082  38.709  45.352  1.00 36.28      B    C  
ATOM   4126  N   PHE B 164       9.805  35.897  43.393  1.00 35.21      B    N  
ATOM   4127  CA  PHE B 164      10.847  35.018  43.825  1.00 31.46      B    C  
ATOM   4128  C   PHE B 164      12.226  35.610  43.593  1.00 37.40      B    C  
ATOM   4129  O   PHE B 164      12.389  36.561  42.812  1.00 33.24      B    O  
ATOM   4130  CB  PHE B 164      10.712  33.657  43.203  1.00 32.30      B    C  
ATOM   4131  CG  PHE B 164      10.769  33.651  41.718  1.00 30.23      B    C  
ATOM   4132  CD1 PHE B 164       9.636  33.901  40.970  1.00 29.66      B    C  
ATOM   4133  CD2 PHE B 164      11.939  33.338  41.073  1.00 28.60      B    C  
ATOM   4134  CE1 PHE B 164       9.694  33.857  39.585  1.00 29.83      B    C  
ATOM   4135  CE2 PHE B 164      12.005  33.292  39.705  1.00 26.17      B    C  
ATOM   4136  CZ  PHE B 164      10.878  33.552  38.959  1.00 24.63      B    C  
ATOM   4137  N   VAL B 165      13.205  35.087  44.337  1.00 33.99      B    N  
ATOM   4138  CA  VAL B 165      14.580  35.531  44.224  1.00 29.82      B    C  
ATOM   4139  C   VAL B 165      15.447  34.305  44.142  1.00 31.45      B    C  
ATOM   4140  O   VAL B 165      15.315  33.403  44.956  1.00 31.62      B    O  
ATOM   4141  CB  VAL B 165      15.058  36.341  45.439  1.00 29.89      B    C  
ATOM   4142  CG1 VAL B 165      16.492  36.804  45.209  1.00 30.59      B    C  
ATOM   4143  CG2 VAL B 165      14.161  37.529  45.726  1.00 30.86      B    C  
ATOM   4144  N   ILE B 166      16.314  34.256  43.147  1.00 29.59      B    N  
ATOM   4145  CA  ILE B 166      17.292  33.204  43.033  1.00 28.93      B    C  
ATOM   4146  C   ILE B 166      18.670  33.849  43.059  1.00 30.96      B    C  
ATOM   4147  O   ILE B 166      18.805  35.065  42.808  1.00 30.44      B    O  
ATOM   4148  CB  ILE B 166      17.138  32.360  41.752  1.00 35.56      B    C  
ATOM   4149  CG1 ILE B 166      17.170  33.254  40.489  1.00 36.96      B    C  
ATOM   4150  CG2 ILE B 166      15.868  31.535  41.832  1.00 37.18      B    C  
ATOM   4151  CD1 ILE B 166      17.141  32.477  39.192  1.00 37.91      B    C  
ATOM   4152  N   LEU B 167      19.684  33.022  43.307  1.00 34.61      B    N  
ATOM   4153  CA  LEU B 167      21.080  33.471  43.508  1.00 34.21      B    C  
ATOM   4154  C   LEU B 167      22.030  32.626  42.676  1.00 34.85      B    C  
ATOM   4155  O   LEU B 167      21.908  31.409  42.650  1.00 40.13      B    O  
ATOM   4156  CB  LEU B 167      21.468  33.331  44.988  1.00 34.64      B    C  
ATOM   4157  CG  LEU B 167      20.529  33.886  46.061  1.00 36.13      B    C  
ATOM   4158  CD1 LEU B 167      20.995  33.460  47.466  1.00 39.26      B    C  
ATOM   4159  CD2 LEU B 167      20.388  35.397  45.987  1.00 34.63      B    C  
ATOM   4160  N   CYS B 168      22.982  33.283  42.028  1.00 33.31      B    N  
ATOM   4161  CA ACYS B 168      23.956  32.634  41.127  0.45 36.38      B    C  
ATOM   4162  CA BCYS B 168      23.911  32.648  41.120  0.55 38.64      B    C  
ATOM   4163  C   CYS B 168      25.340  33.120  41.472  1.00 42.87      B    C  
ATOM   4164  O   CYS B 168      25.610  34.326  41.400  1.00 44.05      B    O  
ATOM   4165  CB ACYS B 168      23.765  33.050  39.661  0.45 35.25      B    C  
ATOM   4166  CB BCYS B 168      23.477  33.118  39.717  0.55 40.79      B    C  
ATOM   4167  SG ACYS B 168      22.149  32.779  38.962  0.45 37.94      B    S  
ATOM   4168  SG BCYS B 168      24.508  32.752  38.303  0.55 53.04      B    S  
ATOM   4169  N   PRO B 169      26.248  32.200  41.869  1.00 43.84      B    N  
ATOM   4170  CA  PRO B 169      27.602  32.734  42.082  1.00 42.21      B    C  
ATOM   4171  C   PRO B 169      28.289  32.983  40.744  1.00 41.66      B    C  
ATOM   4172  O   PRO B 169      28.090  32.235  39.808  1.00 39.49      B    O  
ATOM   4173  CB  PRO B 169      28.309  31.622  42.870  1.00 44.98      B    C  
ATOM   4174  CG  PRO B 169      27.508  30.388  42.602  1.00 47.46      B    C  
ATOM   4175  CD  PRO B 169      26.091  30.862  42.469  1.00 45.40      B    C  
ATOM   4176  N   VAL B 170      29.080  34.040  40.639  1.00 41.96      B    N  
ATOM   4177  CA  VAL B 170      29.744  34.347  39.382  1.00 43.93      B    C  
ATOM   4178  C   VAL B 170      31.227  34.640  39.587  1.00 44.11      B    C  
ATOM   4179  O   VAL B 170      31.620  35.203  40.602  1.00 45.20      B    O  
ATOM   4180  CB  VAL B 170      29.044  35.520  38.654  1.00 47.39      B    C  
ATOM   4181  CG1 VAL B 170      27.569  35.208  38.437  1.00 51.74      B    C  
ATOM   4182  CG2 VAL B 170      29.157  36.815  39.434  1.00 46.58      B    C  
ATOM   4183  N   GLY B 171      32.032  34.259  38.603  1.00 47.69      B    N  
ATOM   4184  CA  GLY B 171      33.476  34.494  38.606  1.00 49.58      B    C  
ATOM   4185  C   GLY B 171      33.820  35.877  38.098  1.00 50.02      B    C  
ATOM   4186  O   GLY B 171      32.950  36.733  37.988  1.00 51.44      B    O  
ATOM   4187  N   ALA B 172      35.097  36.091  37.789  1.00 53.98      B    N  
ATOM   4188  CA  ALA B 172      35.585  37.402  37.350  1.00 55.74      B    C  
ATOM   4189  C   ALA B 172      35.090  37.722  35.946  1.00 55.62      B    C  
ATOM   4190  O   ALA B 172      35.215  36.894  35.051  1.00 57.04      B    O  
ATOM   4191  CB  ALA B 172      37.104  37.443  37.396  1.00 59.47      B    C  
ATOM   4192  N   TYR B 173      34.531  38.915  35.751  1.00 51.62      B    N  
ATOM   4193  CA  TYR B 173      33.995  39.278  34.441  1.00 56.29      B    C  
ATOM   4194  C   TYR B 173      35.137  39.398  33.429  1.00 62.01      B    C  
ATOM   4195  O   TYR B 173      35.038  38.880  32.308  1.00 56.46      B    O  
ATOM   4196  CB  TYR B 173      33.157  40.564  34.478  1.00 56.91      B    C  
ATOM   4197  CG  TYR B 173      32.510  40.864  33.131  1.00 60.25      B    C  
ATOM   4198  CD1 TYR B 173      33.198  41.577  32.150  1.00 55.73      B    C  
ATOM   4199  CD2 TYR B 173      31.229  40.393  32.822  1.00 60.79      B    C  
ATOM   4200  CE1 TYR B 173      32.630  41.836  30.914  1.00 59.89      B    C  
ATOM   4201  CE2 TYR B 173      30.650  40.649  31.587  1.00 63.79      B    C  
ATOM   4202  CZ  TYR B 173      31.356  41.377  30.638  1.00 64.84      B    C  
ATOM   4203  OH  TYR B 173      30.804  41.643  29.404  1.00 65.15      B    O  
ATOM   4204  N   PHE B 174      36.210  40.085  33.819  1.00 66.55      B    N  
ATOM   4205  CA  PHE B 174      37.406  40.156  32.978  1.00 73.88      B    C  
ATOM   4206  C   PHE B 174      38.364  39.041  33.402  1.00 86.75      B    C  
ATOM   4207  O   PHE B 174      38.935  39.097  34.498  1.00 77.66      B    O  
ATOM   4208  CB  PHE B 174      38.048  41.541  33.037  1.00 65.33      B    C  
ATOM   4209  CG  PHE B 174      37.166  42.618  32.477  1.00 56.30      B    C  
ATOM   4210  CD1 PHE B 174      36.805  42.593  31.140  1.00 58.86      B    C  
ATOM   4211  CD2 PHE B 174      36.663  43.627  33.281  1.00 56.43      B    C  
ATOM   4212  CE1 PHE B 174      35.970  43.562  30.609  1.00 56.23      B    C  
ATOM   4213  CE2 PHE B 174      35.826  44.605  32.757  1.00 52.07      B    C  
ATOM   4214  CZ  PHE B 174      35.487  44.576  31.417  1.00 52.65      B    C  
ATOM   4215  N   PRO B 175      38.525  38.012  32.537  1.00103.37      B    N  
ATOM   4216  CA  PRO B 175      39.341  36.850  32.890  1.00106.71      B    C  
ATOM   4217  C   PRO B 175      40.802  37.216  33.136  1.00103.59      B    C  
ATOM   4218  O   PRO B 175      41.396  36.737  34.104  1.00105.29      B    O  
ATOM   4219  CB  PRO B 175      39.195  35.924  31.674  1.00108.55      B    C  
ATOM   4220  CG  PRO B 175      38.863  36.822  30.534  1.00108.71      B    C  
ATOM   4221  CD  PRO B 175      38.100  37.978  31.119  1.00107.31      B    C  
ATOM   4222  N   GLY B 176      41.362  38.084  32.294  1.00 98.62      B    N  
ATOM   4223  CA  GLY B 176      42.742  38.517  32.450  1.00 88.11      B    C  
ATOM   4224  C   GLY B 176      43.030  39.255  33.749  1.00 90.72      B    C  
ATOM   4225  O   GLY B 176      44.192  39.529  34.051  1.00 95.15      B    O  
ATOM   4226  N   GLY B 177      41.987  39.574  34.523  1.00 86.13      B    N  
ATOM   4227  CA  GLY B 177      42.133  40.369  35.745  1.00 81.56      B    C  
ATOM   4228  C   GLY B 177      42.366  41.830  35.387  1.00 83.62      B    C  
ATOM   4229  O   GLY B 177      42.844  42.613  36.210  1.00 90.25      B    O  
ATOM   4230  N   SER B 178      42.007  42.183  34.152  1.00 77.72      B    N  
ATOM   4231  CA  SER B 178      42.231  43.505  33.582  1.00 69.76      B    C  
ATOM   4232  C   SER B 178      41.134  43.791  32.564  1.00 62.91      B    C  
ATOM   4233  O   SER B 178      40.794  42.912  31.762  1.00 53.01      B    O  
ATOM   4234  CB  SER B 178      43.581  43.543  32.871  1.00 71.48      B    C  
ATOM   4235  OG  SER B 178      44.626  43.130  33.735  1.00 84.65      B    O  
ATOM   4236  N   VAL B 179      40.583  45.003  32.599  1.00 58.45      B    N  
ATOM   4237  CA  VAL B 179      39.548  45.407  31.639  1.00 58.70      B    C  
ATOM   4238  C   VAL B 179      40.015  45.202  30.186  1.00 55.52      B    C  
ATOM   4239  O   VAL B 179      41.133  45.562  29.827  1.00 54.96      B    O  
ATOM   4240  CB  VAL B 179      39.095  46.894  31.805  1.00 55.98      B    C  
ATOM   4241  CG1 VAL B 179      38.386  47.116  33.136  1.00 58.01      B    C  
ATOM   4242  CG2 VAL B 179      40.262  47.868  31.624  1.00 55.43      B    C  
ATOM   4243  N   THR B 180      39.135  44.624  29.373  1.00 51.62      B    N  
ATOM   4244  CA  THR B 180      39.366  44.406  27.939  1.00 52.14      B    C  
ATOM   4245  C   THR B 180      38.238  45.088  27.138  1.00 45.09      B    C  
ATOM   4246  O   THR B 180      37.065  44.997  27.507  1.00 45.04      B    O  
ATOM   4247  CB  THR B 180      39.435  42.905  27.589  1.00 57.39      B    C  
ATOM   4248  CG2 THR B 180      38.322  42.128  28.259  1.00 58.71      B    C  
ATOM   4249  OG1 THR B 180      39.314  42.740  26.172  1.00 73.50      B    O  
ATOM   4250  N   PRO B 181      38.588  45.771  26.043  1.00 36.60      B    N  
ATOM   4251  CA  PRO B 181      37.604  46.593  25.361  1.00 37.16      B    C  
ATOM   4252  C   PRO B 181      36.667  45.823  24.430  1.00 37.50      B    C  
ATOM   4253  O   PRO B 181      36.986  44.722  24.015  1.00 37.22      B    O  
ATOM   4254  CB  PRO B 181      38.477  47.562  24.577  1.00 36.14      B    C  
ATOM   4255  CG  PRO B 181      39.702  46.747  24.237  1.00 35.87      B    C  
ATOM   4256  CD  PRO B 181      39.938  45.919  25.457  1.00 35.39      B    C  
ATOM   4257  N   VAL B 182      35.521  46.418  24.100  1.00 35.70      B    N  
ATOM   4258  CA  VAL B 182      34.566  45.784  23.186  1.00 31.99      B    C  
ATOM   4259  C   VAL B 182      34.296  46.585  21.940  1.00 30.58      B    C  
ATOM   4260  O   VAL B 182      34.470  47.798  21.916  1.00 32.59      B    O  
ATOM   4261  CB  VAL B 182      33.218  45.492  23.864  1.00 31.79      B    C  
ATOM   4262  CG1 VAL B 182      33.423  44.535  25.026  1.00 32.88      B    C  
ATOM   4263  CG2 VAL B 182      32.543  46.780  24.302  1.00 27.37      B    C  
ATOM   4264  N   SER B 183      33.841  45.899  20.898  1.00 31.53      B    N  
ATOM   4265  CA  SER B 183      33.444  46.562  19.656  1.00 28.03      B    C  
ATOM   4266  C   SER B 183      31.939  46.573  19.582  1.00 28.37      B    C  
ATOM   4267  O   SER B 183      31.280  45.623  20.012  1.00 30.90      B    O  
ATOM   4268  CB  SER B 183      34.007  45.807  18.451  1.00 29.60      B    C  
ATOM   4269  OG  SER B 183      33.524  44.481  18.464  1.00 28.87      B    O  
ATOM   4270  N   LEU B 184      31.387  47.630  19.001  1.00 32.39      B    N  
ATOM   4271  CA  LEU B 184      29.958  47.820  18.943  1.00 33.43      B    C  
ATOM   4272  C   LEU B 184      29.447  47.937  17.513  1.00 35.74      B    C  
ATOM   4273  O   LEU B 184      30.076  48.585  16.680  1.00 37.50      B    O  
ATOM   4274  CB  LEU B 184      29.597  49.118  19.672  1.00 33.17      B    C  
ATOM   4275  CG  LEU B 184      30.116  49.262  21.105  1.00 31.36      B    C  
ATOM   4276  CD1 LEU B 184      29.571  50.553  21.715  1.00 32.38      B    C  
ATOM   4277  CD2 LEU B 184      29.723  48.071  21.946  1.00 30.92      B    C  
ATOM   4278  N   LEU B 185      28.313  47.306  17.239  1.00 33.96      B    N  
ATOM   4279  CA  LEU B 185      27.570  47.533  16.000  1.00 35.69      B    C  
ATOM   4280  C   LEU B 185      26.564  48.650  16.267  1.00 37.04      B    C  
ATOM   4281  O   LEU B 185      25.753  48.548  17.194  1.00 35.36      B    O  
ATOM   4282  CB  LEU B 185      26.821  46.270  15.572  1.00 36.88      B    C  
ATOM   4283  CG  LEU B 185      25.814  46.486  14.444  1.00 43.28      B    C  
ATOM   4284  CD1 LEU B 185      26.524  46.998  13.193  1.00 49.41      B    C  
ATOM   4285  CD2 LEU B 185      25.038  45.210  14.144  1.00 45.33      B    C  
ATOM   4286  N   ALA B 186      26.633  49.720  15.476  1.00 37.11      B    N  
ATOM   4287  CA  ALA B 186      25.715  50.851  15.583  1.00 37.68      B    C  
ATOM   4288  C   ALA B 186      24.858  50.967  14.313  1.00 42.71      B    C  
ATOM   4289  O   ALA B 186      25.247  51.622  13.348  1.00 44.87      B    O  
ATOM   4290  CB  ALA B 186      26.493  52.134  15.789  1.00 35.56      B    C  
ATOM   4291  N   ASP B 187      23.683  50.354  14.338  1.00 44.47      B    N  
ATOM   4292  CA  ASP B 187      22.787  50.353  13.195  1.00 51.92      B    C  
ATOM   4293  C   ASP B 187      21.412  50.938  13.580  1.00 43.68      B    C  
ATOM   4294  O   ASP B 187      20.688  50.352  14.396  1.00 40.26      B    O  
ATOM   4295  CB  ASP B 187      22.637  48.927  12.665  1.00 52.39      B    C  
ATOM   4296  CG  ASP B 187      21.892  48.878  11.351  1.00 56.40      B    C  
ATOM   4297  OD1 ASP B 187      20.764  49.392  11.302  1.00 56.39      B    O  
ATOM   4298  OD2 ASP B 187      22.434  48.324  10.371  1.00 63.51      B    O1-
ATOM   4299  N   PRO B 188      21.024  52.055  12.948  1.00 42.65      B    N  
ATOM   4300  CA  PRO B 188      19.788  52.708  13.369  1.00 42.45      B    C  
ATOM   4301  C   PRO B 188      18.479  51.952  13.130  1.00 36.27      B    C  
ATOM   4302  O   PRO B 188      17.479  52.380  13.635  1.00 41.74      B    O  
ATOM   4303  CB  PRO B 188      19.801  54.038  12.583  1.00 45.00      B    C  
ATOM   4304  CG  PRO B 188      21.152  54.127  11.933  1.00 45.36      B    C  
ATOM   4305  CD  PRO B 188      21.630  52.730  11.787  1.00 44.81      B    C  
ATOM   4306  N   ALA B 189      18.478  50.851  12.388  1.00 37.65      B    N  
ATOM   4307  CA  ALA B 189      17.245  50.115  12.099  1.00 40.40      B    C  
ATOM   4308  C   ALA B 189      16.655  49.428  13.334  1.00 42.19      B    C  
ATOM   4309  O   ALA B 189      15.461  49.113  13.364  1.00 38.95      B    O  
ATOM   4310  CB  ALA B 189      17.491  49.080  11.006  1.00 42.14      B    C  
ATOM   4311  N   PHE B 190      17.501  49.178  14.331  1.00 40.48      B    N  
ATOM   4312  CA  PHE B 190      17.083  48.480  15.534  1.00 44.80      B    C  
ATOM   4313  C   PHE B 190      16.891  49.535  16.620  1.00 36.84      B    C  
ATOM   4314  O   PHE B 190      17.791  50.335  16.874  1.00 35.07      B    O  
ATOM   4315  CB  PHE B 190      18.154  47.458  15.946  1.00 57.93      B    C  
ATOM   4316  CG  PHE B 190      18.713  46.645  14.789  1.00 58.65      B    C  
ATOM   4317  CD1 PHE B 190      17.959  45.630  14.200  1.00 58.63      B    C  
ATOM   4318  CD2 PHE B 190      20.009  46.889  14.312  1.00 64.60      B    C  
ATOM   4319  CE1 PHE B 190      18.471  44.888  13.146  1.00 62.41      B    C  
ATOM   4320  CE2 PHE B 190      20.527  46.147  13.254  1.00 72.36      B    C  
ATOM   4321  CZ  PHE B 190      19.757  45.145  12.673  1.00 73.62      B    C  
ATOM   4322  N   ILE B 191      15.701  49.561  17.204  1.00 32.88      B    N  
ATOM   4323  CA  ILE B 191      15.357  50.519  18.254  1.00 33.41      B    C  
ATOM   4324  C   ILE B 191      14.955  49.784  19.542  1.00 32.34      B    C  
ATOM   4325  O   ILE B 191      13.971  49.055  19.562  1.00 35.58      B    O  
ATOM   4326  CB  ILE B 191      14.276  51.497  17.754  1.00 37.21      B    C  
ATOM   4327  CG1 ILE B 191      14.888  52.352  16.626  1.00 38.79      B    C  
ATOM   4328  CG2 ILE B 191      13.768  52.382  18.888  1.00 39.41      B    C  
ATOM   4329  CD1 ILE B 191      14.048  53.501  16.146  1.00 45.37      B    C  
ATOM   4330  N   ARG B 192      15.735  49.985  20.606  1.00 26.00      B    N  
ATOM   4331  CA  ARG B 192      15.543  49.294  21.870  1.00 27.54      B    C  
ATOM   4332  C   ARG B 192      14.323  49.798  22.608  1.00 28.09      B    C  
ATOM   4333  O   ARG B 192      13.649  49.019  23.276  1.00 26.14      B    O  
ATOM   4334  CB  ARG B 192      16.775  49.529  22.786  1.00 28.54      B    C  
ATOM   4335  CG  ARG B 192      16.928  48.533  23.945  1.00 28.92      B    C  
ATOM   4336  CD  ARG B 192      17.988  48.999  24.936  1.00 27.47      B    C  
ATOM   4337  NE  ARG B 192      17.469  50.113  25.720  1.00 30.09      B    N  
ATOM   4338  CZ  ARG B 192      16.697  49.999  26.793  1.00 28.64      B    C  
ATOM   4339  NH1 ARG B 192      16.344  48.804  27.258  1.00 29.92      B    N1+
ATOM   4340  NH2 ARG B 192      16.280  51.086  27.411  1.00 31.57      B    N  
ATOM   4341  N   ALA B 193      14.074  51.116  22.528  1.00 27.15      B    N  
ATOM   4342  CA  ALA B 193      13.010  51.745  23.310  1.00 27.75      B    C  
ATOM   4343  C   ALA B 193      12.635  53.099  22.757  1.00 27.38      B    C  
ATOM   4344  O   ALA B 193      13.415  53.727  22.062  1.00 30.16      B    O  
ATOM   4345  CB  ALA B 193      13.441  51.888  24.751  1.00 28.78      B    C  
ATOM   4346  N   TRP B 194      11.443  53.555  23.102  1.00 26.45      B    N  
ATOM   4347  CA  TRP B 194      10.889  54.773  22.527  1.00 30.77      B    C  
ATOM   4348  C   TRP B 194      10.391  55.667  23.635  1.00 28.41      B    C  
ATOM   4349  O   TRP B 194       9.931  55.205  24.676  1.00 26.82      B    O  
ATOM   4350  CB  TRP B 194       9.724  54.407  21.556  1.00 32.66      B    C  
ATOM   4351  CG  TRP B 194       9.365  55.485  20.515  1.00 36.64      B    C  
ATOM   4352  CD1 TRP B 194       8.461  56.500  20.667  1.00 41.57      B    C  
ATOM   4353  CD2 TRP B 194       9.884  55.630  19.179  1.00 39.00      B    C  
ATOM   4354  CE2 TRP B 194       9.266  56.758  18.610  1.00 40.15      B    C  
ATOM   4355  CE3 TRP B 194      10.822  54.932  18.423  1.00 38.89      B    C  
ATOM   4356  NE1 TRP B 194       8.401  57.262  19.537  1.00 36.57      B    N  
ATOM   4357  CZ2 TRP B 194       9.552  57.198  17.326  1.00 40.52      B    C  
ATOM   4358  CZ3 TRP B 194      11.085  55.350  17.143  1.00 40.26      B    C  
ATOM   4359  CH2 TRP B 194      10.461  56.475  16.606  1.00 42.65      B    C  
ATOM   4360  N   VAL B 195      10.410  56.965  23.391  1.00 32.29      B    N  
ATOM   4361  CA  VAL B 195       9.866  57.892  24.362  1.00 33.16      B    C  
ATOM   4362  C   VAL B 195       8.392  57.588  24.541  1.00 31.12      B    C  
ATOM   4363  O   VAL B 195       7.683  57.355  23.590  1.00 31.53      B    O  
ATOM   4364  CB  VAL B 195      10.055  59.348  23.941  1.00 40.54      B    C  
ATOM   4365  CG1 VAL B 195       9.362  60.237  24.942  1.00 43.24      B    C  
ATOM   4366  CG2 VAL B 195      11.540  59.693  23.849  1.00 42.28      B    C  
ATOM   4367  N   GLY B 196       7.944  57.573  25.777  1.00 36.17      B    N  
ATOM   4368  CA  GLY B 196       6.585  57.175  26.065  1.00 39.09      B    C  
ATOM   4369  C   GLY B 196       6.441  55.674  26.262  1.00 38.16      B    C  
ATOM   4370  O   GLY B 196       5.396  55.233  26.712  1.00 39.78      B    O  
ATOM   4371  N   GLY B 197       7.482  54.893  25.927  1.00 33.85      B    N  
ATOM   4372  CA  GLY B 197       7.461  53.445  26.086  1.00 30.04      B    C  
ATOM   4373  C   GLY B 197       7.883  53.003  27.489  1.00 29.09      B    C  
ATOM   4374  O   GLY B 197       7.638  53.711  28.464  1.00 30.71      B    O  
ATOM   4375  N   VAL B 198       8.554  51.843  27.580  1.00 27.40      B    N  
ATOM   4376  CA  VAL B 198       8.925  51.245  28.860  1.00 27.29      B    C  
ATOM   4377  C   VAL B 198      10.408  50.852  28.965  1.00 27.32      B    C  
ATOM   4378  O   VAL B 198      10.804  50.038  29.827  1.00 24.09      B    O  
ATOM   4379  CB  VAL B 198       8.008  50.029  29.196  1.00 29.15      B    C  
ATOM   4380  CG1 VAL B 198       6.562  50.490  29.415  1.00 28.11      B    C  
ATOM   4381  CG2 VAL B 198       8.098  48.934  28.127  1.00 29.36      B    C  
ATOM   4382  N   GLY B 199      11.237  51.470  28.124  1.00 27.33      B    N  
ATOM   4383  CA  GLY B 199      12.652  51.201  28.124  1.00 25.88      B    C  
ATOM   4384  C   GLY B 199      13.339  51.599  29.411  1.00 24.59      B    C  
ATOM   4385  O   GLY B 199      14.462  51.158  29.677  1.00 24.89      B    O  
ATOM   4386  N   ASN B 200      12.704  52.479  30.183  1.00 26.99      B    N  
ATOM   4387  CA  ASN B 200      13.250  52.922  31.481  1.00 28.06      B    C  
ATOM   4388  C   ASN B 200      12.833  52.050  32.669  1.00 27.99      B    C  
ATOM   4389  O   ASN B 200      13.041  52.426  33.824  1.00 25.93      B    O  
ATOM   4390  CB  ASN B 200      12.929  54.402  31.752  1.00 29.01      B    C  
ATOM   4391  CG  ASN B 200      11.427  54.702  31.766  1.00 32.43      B    C  
ATOM   4392  ND2 ASN B 200      11.037  55.599  32.637  1.00 32.06      B    N  
ATOM   4393  OD1 ASN B 200      10.649  54.163  30.984  1.00 34.25      B    O  
ATOM   4394  N   TYR B 201      12.233  50.889  32.397  1.00 27.49      B    N  
ATOM   4395  CA  TYR B 201      11.874  49.939  33.460  1.00 27.04      B    C  
ATOM   4396  C   TYR B 201      12.562  48.624  33.103  1.00 27.28      B    C  
ATOM   4397  O   TYR B 201      12.821  48.371  31.911  1.00 28.21      B    O  
ATOM   4398  CB  TYR B 201      10.339  49.743  33.546  1.00 25.57      B    C  
ATOM   4399  CG  TYR B 201       9.557  50.998  33.807  1.00 26.35      B    C  
ATOM   4400  CD1 TYR B 201       9.360  51.477  35.103  1.00 29.29      B    C  
ATOM   4401  CD2 TYR B 201       8.980  51.692  32.769  1.00 28.34      B    C  
ATOM   4402  CE1 TYR B 201       8.624  52.636  35.338  1.00 28.64      B    C  
ATOM   4403  CE2 TYR B 201       8.261  52.839  32.985  1.00 30.03      B    C  
ATOM   4404  CZ  TYR B 201       8.075  53.307  34.268  1.00 31.89      B    C  
ATOM   4405  OH  TYR B 201       7.324  54.449  34.428  1.00 34.17      B    O  
ATOM   4406  N   LYS B 202      12.823  47.779  34.098  1.00 25.05      B    N  
ATOM   4407  CA  LYS B 202      13.525  46.507  33.862  1.00 27.63      B    C  
ATOM   4408  C   LYS B 202      12.533  45.378  33.662  1.00 26.26      B    C  
ATOM   4409  O   LYS B 202      12.422  44.461  34.486  1.00 27.76      B    O  
ATOM   4410  CB  LYS B 202      14.528  46.205  35.011  1.00 30.18      B    C  
ATOM   4411  CG  LYS B 202      15.823  45.530  34.540  1.00 32.07      B    C  
ATOM   4412  CD  LYS B 202      16.981  45.727  35.538  1.00 33.29      B    C  
ATOM   4413  CE  LYS B 202      18.304  45.105  35.068  1.00 34.28      B    C  
ATOM   4414  NZ  LYS B 202      19.108  45.961  34.134  1.00 34.75      B    N1+
ATOM   4415  N   LEU B 203      11.822  45.457  32.539  1.00 25.02      B    N  
ATOM   4416  CA  LEU B 203      10.770  44.527  32.189  1.00 24.73      B    C  
ATOM   4417  C   LEU B 203      11.313  43.516  31.198  1.00 26.84      B    C  
ATOM   4418  O   LEU B 203      12.045  43.884  30.238  1.00 23.96      B    O  
ATOM   4419  CB  LEU B 203       9.581  45.264  31.540  1.00 28.58      B    C  
ATOM   4420  CG  LEU B 203       9.078  46.527  32.241  1.00 26.01      B    C  
ATOM   4421  CD1 LEU B 203       7.885  47.096  31.491  1.00 26.18      B    C  
ATOM   4422  CD2 LEU B 203       8.739  46.270  33.691  1.00 25.57      B    C  
ATOM   4423  N   GLY B 204      10.948  42.241  31.413  1.00 23.56      B    N  
ATOM   4424  CA  GLY B 204      11.436  41.166  30.579  1.00 22.09      B    C  
ATOM   4425  C   GLY B 204      11.215  41.466  29.098  1.00 22.15      B    C  
ATOM   4426  O   GLY B 204      12.064  41.116  28.287  1.00 20.48      B    O  
ATOM   4427  N   GLY B 205      10.106  42.151  28.764  1.00 21.24      B    N  
ATOM   4428  CA  GLY B 205       9.744  42.491  27.351  1.00 22.94      B    C  
ATOM   4429  C   GLY B 205      10.737  43.365  26.587  1.00 23.94      B    C  
ATOM   4430  O   GLY B 205      10.757  43.374  25.352  1.00 24.28      B    O  
ATOM   4431  N   ASN B 206      11.562  44.108  27.322  1.00 22.38      B    N  
ATOM   4432  CA  ASN B 206      12.613  44.894  26.707  1.00 25.70      B    C  
ATOM   4433  C   ASN B 206      13.831  44.092  26.250  1.00 23.37      B    C  
ATOM   4434  O   ASN B 206      14.628  44.606  25.475  1.00 23.94      B    O  
ATOM   4435  CB  ASN B 206      13.095  45.979  27.655  1.00 24.60      B    C  
ATOM   4436  CG  ASN B 206      12.024  46.990  27.994  1.00 24.84      B    C  
ATOM   4437  ND2 ASN B 206      12.107  47.510  29.204  1.00 24.64      B    N  
ATOM   4438  OD1 ASN B 206      11.163  47.338  27.177  1.00 24.20      B    O  
ATOM   4439  N   TYR B 207      13.979  42.848  26.699  1.00 23.87      B    N  
ATOM   4440  CA  TYR B 207      15.205  42.075  26.422  1.00 26.36      B    C  
ATOM   4441  C   TYR B 207      15.056  41.038  25.301  1.00 23.95      B    C  
ATOM   4442  O   TYR B 207      15.923  40.927  24.432  1.00 25.29      B    O  
ATOM   4443  CB  TYR B 207      15.778  41.483  27.744  1.00 25.94      B    C  
ATOM   4444  CG  TYR B 207      16.045  42.638  28.673  1.00 25.87      B    C  
ATOM   4445  CD1 TYR B 207      17.249  43.331  28.620  1.00 27.15      B    C  
ATOM   4446  CD2 TYR B 207      15.039  43.132  29.501  1.00 25.99      B    C  
ATOM   4447  CE1 TYR B 207      17.460  44.459  29.397  1.00 26.41      B    C  
ATOM   4448  CE2 TYR B 207      15.242  44.249  30.290  1.00 25.99      B    C  
ATOM   4449  CZ  TYR B 207      16.451  44.907  30.237  1.00 28.28      B    C  
ATOM   4450  OH  TYR B 207      16.612  46.054  30.994  1.00 28.05      B    O  
ATOM   4451  N   GLY B 208      13.973  40.286  25.302  1.00 24.26      B    N  
ATOM   4452  CA  GLY B 208      13.777  39.287  24.251  1.00 24.95      B    C  
ATOM   4453  C   GLY B 208      14.017  39.770  22.835  1.00 24.78      B    C  
ATOM   4454  O   GLY B 208      14.697  39.101  22.048  1.00 24.90      B    O  
ATOM   4455  N   PRO B 209      13.511  40.958  22.494  1.00 26.30      B    N  
ATOM   4456  CA  PRO B 209      13.739  41.485  21.144  1.00 25.09      B    C  
ATOM   4457  C   PRO B 209      15.185  41.845  20.785  1.00 26.98      B    C  
ATOM   4458  O   PRO B 209      15.481  42.009  19.604  1.00 27.00      B    O  
ATOM   4459  CB  PRO B 209      12.834  42.724  21.113  1.00 26.90      B    C  
ATOM   4460  CG  PRO B 209      11.723  42.379  22.076  1.00 25.04      B    C  
ATOM   4461  CD  PRO B 209      12.448  41.710  23.196  1.00 28.11      B    C  
ATOM   4462  N   THR B 210      16.077  41.953  21.773  1.00 25.87      B    N  
ATOM   4463  CA  THR B 210      17.477  42.300  21.511  1.00 25.62      B    C  
ATOM   4464  C   THR B 210      18.320  41.078  21.121  1.00 25.63      B    C  
ATOM   4465  O   THR B 210      19.438  41.238  20.630  1.00 26.02      B    O  
ATOM   4466  CB  THR B 210      18.177  42.927  22.749  1.00 25.09      B    C  
ATOM   4467  CG2 THR B 210      17.367  44.066  23.337  1.00 26.42      B    C  
ATOM   4468  OG1 THR B 210      18.398  41.918  23.738  1.00 25.00      B    O  
ATOM   4469  N   VAL B 211      17.785  39.874  21.310  1.00 25.84      B    N  
ATOM   4470  CA  VAL B 211      18.557  38.664  21.055  1.00 26.74      B    C  
ATOM   4471  C   VAL B 211      18.947  38.594  19.582  1.00 29.98      B    C  
ATOM   4472  O   VAL B 211      20.108  38.364  19.277  1.00 30.92      B    O  
ATOM   4473  CB  VAL B 211      17.815  37.371  21.486  1.00 26.26      B    C  
ATOM   4474  CG1 VAL B 211      18.617  36.120  21.106  1.00 28.05      B    C  
ATOM   4475  CG2 VAL B 211      17.577  37.363  22.985  1.00 27.00      B    C  
ATOM   4476  N   LEU B 212      17.985  38.801  18.681  1.00 28.15      B    N  
ATOM   4477  CA  LEU B 212      18.274  38.784  17.254  1.00 27.50      B    C  
ATOM   4478  C   LEU B 212      19.264  39.885  16.856  1.00 28.82      B    C  
ATOM   4479  O   LEU B 212      20.144  39.680  16.024  1.00 26.46      B    O  
ATOM   4480  CB  LEU B 212      16.987  38.898  16.444  1.00 27.96      B    C  
ATOM   4481  CG  LEU B 212      17.092  38.949  14.922  1.00 32.05      B    C  
ATOM   4482  CD1 LEU B 212      17.787  37.702  14.383  1.00 35.81      B    C  
ATOM   4483  CD2 LEU B 212      15.697  39.043  14.334  1.00 35.96      B    C  
ATOM   4484  N   VAL B 213      19.133  41.055  17.470  1.00 28.61      B    N  
ATOM   4485  CA  VAL B 213      20.011  42.163  17.146  1.00 25.97      B    C  
ATOM   4486  C   VAL B 213      21.434  41.853  17.608  1.00 28.01      B    C  
ATOM   4487  O   VAL B 213      22.371  42.178  16.914  1.00 29.06      B    O  
ATOM   4488  CB  VAL B 213      19.509  43.495  17.749  1.00 27.13      B    C  
ATOM   4489  CG1 VAL B 213      20.376  44.670  17.276  1.00 25.82      B    C  
ATOM   4490  CG2 VAL B 213      18.048  43.722  17.349  1.00 27.52      B    C  
ATOM   4491  N   GLN B 214      21.590  41.218  18.767  1.00 30.42      B    N  
ATOM   4492  CA  GLN B 214      22.917  40.820  19.259  1.00 33.21      B    C  
ATOM   4493  C   GLN B 214      23.572  39.787  18.303  1.00 35.87      B    C  
ATOM   4494  O   GLN B 214      24.764  39.894  17.964  1.00 35.81      B    O  
ATOM   4495  CB  GLN B 214      22.793  40.305  20.700  1.00 35.02      B    C  
ATOM   4496  CG  GLN B 214      24.048  39.687  21.317  1.00 37.75      B    C  
ATOM   4497  CD  GLN B 214      25.235  40.632  21.395  1.00 39.94      B    C  
ATOM   4498  NE2 GLN B 214      26.389  40.079  21.737  1.00 42.66      B    N  
ATOM   4499  OE1 GLN B 214      25.127  41.837  21.153  1.00 40.69      B    O  
ATOM   4500  N   GLN B 215      22.792  38.815  17.833  1.00 31.92      B    N  
ATOM   4501  CA  GLN B 215      23.271  37.904  16.796  1.00 34.05      B    C  
ATOM   4502  C   GLN B 215      23.696  38.653  15.547  1.00 36.75      B    C  
ATOM   4503  O   GLN B 215      24.712  38.312  14.928  1.00 38.83      B    O  
ATOM   4504  CB  GLN B 215      22.217  36.892  16.401  1.00 35.22      B    C  
ATOM   4505  CG  GLN B 215      21.944  35.867  17.463  1.00 38.56      B    C  
ATOM   4506  CD  GLN B 215      21.024  34.773  16.960  1.00 48.00      B    C  
ATOM   4507  NE2 GLN B 215      20.798  33.774  17.802  1.00 51.43      B    N  
ATOM   4508  OE1 GLN B 215      20.505  34.828  15.833  1.00 52.60      B    O  
ATOM   4509  N   GLU B 216      22.944  39.673  15.157  1.00 35.43      B    N  
ATOM   4510  CA  GLU B 216      23.341  40.412  13.979  1.00 38.52      B    C  
ATOM   4511  C   GLU B 216      24.713  41.048  14.234  1.00 43.82      B    C  
ATOM   4512  O   GLU B 216      25.595  41.060  13.347  1.00 39.70      B    O  
ATOM   4513  CB  GLU B 216      22.292  41.457  13.599  1.00 45.88      B    C  
ATOM   4514  CG  GLU B 216      22.591  42.232  12.318  1.00 59.18      B    C  
ATOM   4515  CD  GLU B 216      22.698  41.344  11.082  1.00 65.70      B    C  
ATOM   4516  OE1 GLU B 216      22.040  40.277  11.038  1.00 67.06      B    O  
ATOM   4517  OE2 GLU B 216      23.439  41.725  10.147  1.00 76.21      B    O1-
ATOM   4518  N   ALA B 217      24.907  41.550  15.456  1.00 39.54      B    N  
ATOM   4519  CA  ALA B 217      26.172  42.184  15.829  1.00 39.47      B    C  
ATOM   4520  C   ALA B 217      27.348  41.202  15.671  1.00 40.01      B    C  
ATOM   4521  O   ALA B 217      28.353  41.531  15.025  1.00 34.12      B    O  
ATOM   4522  CB  ALA B 217      26.108  42.728  17.251  1.00 38.26      B    C  
ATOM   4523  N   LEU B 218      27.214  40.004  16.238  1.00 38.58      B    N  
ATOM   4524  CA  LEU B 218      28.271  38.986  16.098  1.00 46.84      B    C  
ATOM   4525  C   LEU B 218      28.479  38.633  14.617  1.00 47.77      B    C  
ATOM   4526  O   LEU B 218      29.593  38.702  14.101  1.00 45.00      B    O  
ATOM   4527  CB  LEU B 218      27.949  37.752  16.927  1.00 44.57      B    C  
ATOM   4528  CG  LEU B 218      27.930  38.019  18.431  1.00 47.10      B    C  
ATOM   4529  CD1 LEU B 218      27.212  36.917  19.193  1.00 50.84      B    C  
ATOM   4530  CD2 LEU B 218      29.344  38.190  18.961  1.00 49.63      B    C  
ATOM   4531  N   LYS B 219      27.394  38.327  13.920  1.00 49.97      B    N  
ATOM   4532  CA  LYS B 219      27.471  38.046  12.488  1.00 57.10      B    C  
ATOM   4533  C   LYS B 219      28.363  39.115  11.837  1.00 58.53      B    C  
ATOM   4534  O   LYS B 219      29.245  38.784  11.052  1.00 60.40      B    O  
ATOM   4535  CB  LYS B 219      26.060  38.012  11.876  1.00 63.55      B    C  
ATOM   4536  CG  LYS B 219      25.967  37.477  10.453  1.00 73.25      B    C  
ATOM   4537  CD  LYS B 219      26.066  38.571   9.393  1.00 78.39      B    C  
ATOM   4538  CE  LYS B 219      26.075  37.993   7.980  1.00 82.82      B    C  
ATOM   4539  NZ  LYS B 219      24.869  37.173   7.653  1.00 79.45      B    N1+
ATOM   4540  N   ARG B 220      28.165  40.381  12.211  1.00 51.70      B    N  
ATOM   4541  CA  ARG B 220      28.948  41.514  11.683  1.00 48.05      B    C  
ATOM   4542  C   ARG B 220      30.335  41.756  12.352  1.00 47.69      B    C  
ATOM   4543  O   ARG B 220      30.942  42.798  12.146  1.00 47.46      B    O  
ATOM   4544  CB  ARG B 220      28.109  42.790  11.797  1.00 50.24      B    C  
ATOM   4545  CG  ARG B 220      26.893  42.812  10.890  1.00 56.87      B    C  
ATOM   4546  CD  ARG B 220      27.219  43.446   9.552  1.00 61.44      B    C  
ATOM   4547  NE  ARG B 220      27.062  44.901   9.598  1.00 68.93      B    N  
ATOM   4548  CZ  ARG B 220      27.800  45.775   8.908  1.00 75.06      B    C  
ATOM   4549  NH1 ARG B 220      28.797  45.372   8.121  1.00 78.18      B    N1+
ATOM   4550  NH2 ARG B 220      27.557  47.076   9.027  1.00 80.12      B    N  
ATOM   4551  N   GLY B 221      30.824  40.810  13.149  1.00 45.60      B    N  
ATOM   4552  CA  GLY B 221      32.129  40.946  13.815  1.00 45.70      B    C  
ATOM   4553  C   GLY B 221      32.213  41.913  14.988  1.00 45.74      B    C  
ATOM   4554  O   GLY B 221      33.287  42.407  15.318  1.00 42.48      B    O  
ATOM   4555  N   CYS B 222      31.084  42.187  15.626  1.00 44.30      B    N  
ATOM   4556  CA  CYS B 222      31.041  43.071  16.773  1.00 41.15      B    C  
ATOM   4557  C   CYS B 222      30.611  42.299  17.979  1.00 41.75      B    C  
ATOM   4558  O   CYS B 222      29.982  41.248  17.870  1.00 52.08      B    O  
ATOM   4559  CB  CYS B 222      30.089  44.235  16.528  1.00 39.90      B    C  
ATOM   4560  SG  CYS B 222      30.701  45.376  15.284  1.00 41.04      B    S  
ATOM   4561  N   GLU B 223      30.946  42.830  19.140  1.00 39.80      B    N  
ATOM   4562  CA  GLU B 223      30.678  42.140  20.382  1.00 36.66      B    C  
ATOM   4563  C   GLU B 223      29.368  42.528  21.048  1.00 36.33      B    C  
ATOM   4564  O   GLU B 223      28.749  41.689  21.674  1.00 36.17      B    O  
ATOM   4565  CB  GLU B 223      31.834  42.340  21.340  1.00 42.32      B    C  
ATOM   4566  CG  GLU B 223      33.069  41.554  20.946  1.00 43.00      B    C  
ATOM   4567  CD  GLU B 223      34.291  42.123  21.595  1.00 43.36      B    C  
ATOM   4568  OE1 GLU B 223      34.645  43.262  21.265  1.00 44.65      B    O  
ATOM   4569  OE2 GLU B 223      34.875  41.445  22.456  1.00 62.78      B    O1-
ATOM   4570  N   GLN B 224      28.962  43.792  20.934  1.00 38.55      B    N  
ATOM   4571  CA  GLN B 224      27.714  44.276  21.543  1.00 34.51      B    C  
ATOM   4572  C   GLN B 224      27.041  45.275  20.626  1.00 31.32      B    C  
ATOM   4573  O   GLN B 224      27.596  45.675  19.596  1.00 30.14      B    O  
ATOM   4574  CB  GLN B 224      27.979  44.922  22.898  1.00 35.85      B    C  
ATOM   4575  CG  GLN B 224      28.690  43.985  23.855  1.00 42.20      B    C  
ATOM   4576  CD  GLN B 224      28.261  44.153  25.286  1.00 46.21      B    C  
ATOM   4577  NE2 GLN B 224      28.699  43.239  26.125  1.00 57.44      B    N  
ATOM   4578  OE1 GLN B 224      27.537  45.077  25.638  1.00 52.57      B    O  
ATOM   4579  N   VAL B 225      25.835  45.666  21.013  1.00 29.64      B    N  
ATOM   4580  CA  VAL B 225      25.026  46.598  20.237  1.00 28.13      B    C  
ATOM   4581  C   VAL B 225      25.064  47.977  20.869  1.00 26.32      B    C  
ATOM   4582  O   VAL B 225      24.882  48.130  22.092  1.00 26.96      B    O  
ATOM   4583  CB  VAL B 225      23.544  46.136  20.180  1.00 28.31      B    C  
ATOM   4584  CG1 VAL B 225      22.653  47.152  19.444  1.00 27.29      B    C  
ATOM   4585  CG2 VAL B 225      23.438  44.775  19.537  1.00 29.26      B    C  
ATOM   4586  N   LEU B 226      25.300  48.977  20.033  1.00 24.40      B    N  
ATOM   4587  CA  LEU B 226      25.173  50.368  20.439  1.00 28.11      B    C  
ATOM   4588  C   LEU B 226      23.774  50.810  20.030  1.00 28.44      B    C  
ATOM   4589  O   LEU B 226      23.480  50.934  18.837  1.00 27.23      B    O  
ATOM   4590  CB  LEU B 226      26.215  51.234  19.752  1.00 28.28      B    C  
ATOM   4591  CG  LEU B 226      26.078  52.730  19.966  1.00 28.96      B    C  
ATOM   4592  CD1 LEU B 226      26.048  53.079  21.446  1.00 27.53      B    C  
ATOM   4593  CD2 LEU B 226      27.195  53.450  19.211  1.00 29.98      B    C  
ATOM   4594  N   TRP B 227      22.922  51.071  21.014  1.00 26.40      B    N  
ATOM   4595  CA  TRP B 227      21.538  51.400  20.730  1.00 26.26      B    C  
ATOM   4596  C   TRP B 227      21.371  52.869  20.374  1.00 29.14      B    C  
ATOM   4597  O   TRP B 227      21.550  53.752  21.224  1.00 29.83      B    O  
ATOM   4598  CB  TRP B 227      20.669  51.028  21.921  1.00 25.86      B    C  
ATOM   4599  CG  TRP B 227      20.661  49.545  22.153  1.00 24.19      B    C  
ATOM   4600  CD1 TRP B 227      21.329  48.870  23.102  1.00 23.84      B    C  
ATOM   4601  CD2 TRP B 227      19.932  48.573  21.392  1.00 24.50      B    C  
ATOM   4602  CE2 TRP B 227      20.202  47.318  21.962  1.00 26.40      B    C  
ATOM   4603  CE3 TRP B 227      19.062  48.653  20.292  1.00 22.31      B    C  
ATOM   4604  NE1 TRP B 227      21.079  47.523  22.998  1.00 27.03      B    N  
ATOM   4605  CZ2 TRP B 227      19.657  46.136  21.458  1.00 25.84      B    C  
ATOM   4606  CZ3 TRP B 227      18.499  47.481  19.798  1.00 25.32      B    C  
ATOM   4607  CH2 TRP B 227      18.816  46.232  20.373  1.00 25.22      B    C  
ATOM   4608  N   LEU B 228      20.992  53.128  19.127  1.00 28.01      B    N  
ATOM   4609  CA  LEU B 228      20.805  54.498  18.663  1.00 31.09      B    C  
ATOM   4610  C   LEU B 228      19.330  54.897  18.692  1.00 29.75      B    C  
ATOM   4611  O   LEU B 228      18.442  54.077  18.453  1.00 28.46      B    O  
ATOM   4612  CB  LEU B 228      21.328  54.658  17.234  1.00 31.95      B    C  
ATOM   4613  CG  LEU B 228      22.816  54.390  17.026  1.00 33.09      B    C  
ATOM   4614  CD1 LEU B 228      23.113  54.335  15.544  1.00 34.34      B    C  
ATOM   4615  CD2 LEU B 228      23.673  55.440  17.730  1.00 35.79      B    C  
ATOM   4616  N   TYR B 229      19.081  56.170  18.933  1.00 29.75      B    N  
ATOM   4617  CA  TYR B 229      17.723  56.682  18.993  1.00 32.70      B    C  
ATOM   4618  C   TYR B 229      17.570  58.033  18.309  1.00 32.35      B    C  
ATOM   4619  O   TYR B 229      18.421  58.916  18.447  1.00 30.90      B    O  
ATOM   4620  CB  TYR B 229      17.292  56.833  20.465  1.00 35.01      B    C  
ATOM   4621  CG  TYR B 229      15.835  57.233  20.618  1.00 34.69      B    C  
ATOM   4622  CD1 TYR B 229      14.832  56.344  20.290  1.00 33.91      B    C  
ATOM   4623  CD2 TYR B 229      15.475  58.497  21.066  1.00 38.83      B    C  
ATOM   4624  CE1 TYR B 229      13.511  56.689  20.396  1.00 36.62      B    C  
ATOM   4625  CE2 TYR B 229      14.140  58.859  21.189  1.00 40.19      B    C  
ATOM   4626  CZ  TYR B 229      13.168  57.943  20.850  1.00 38.49      B    C  
ATOM   4627  OH  TYR B 229      11.848  58.248  20.979  1.00 39.07      B    O  
ATOM   4628  N   GLY B 230      16.460  58.177  17.590  1.00 33.60      B    N  
ATOM   4629  CA  GLY B 230      16.069  59.423  16.958  1.00 36.25      B    C  
ATOM   4630  C   GLY B 230      16.711  59.698  15.621  1.00 38.60      B    C  
ATOM   4631  O   GLY B 230      17.658  59.018  15.234  1.00 35.79      B    O  
ATOM   4632  N   PRO B 231      16.216  60.731  14.915  1.00 41.27      B    N  
ATOM   4633  CA  PRO B 231      16.784  61.040  13.601  1.00 44.98      B    C  
ATOM   4634  C   PRO B 231      18.225  61.545  13.717  1.00 40.06      B    C  
ATOM   4635  O   PRO B 231      19.001  61.386  12.793  1.00 43.70      B    O  
ATOM   4636  CB  PRO B 231      15.842  62.131  13.040  1.00 41.64      B    C  
ATOM   4637  CG  PRO B 231      14.686  62.200  13.995  1.00 45.86      B    C  
ATOM   4638  CD  PRO B 231      15.193  61.717  15.317  1.00 39.20      B    C  
ATOM   4639  N   ASP B 232      18.563  62.118  14.865  1.00 40.39      B    N  
ATOM   4640  CA  ASP B 232      19.928  62.573  15.155  1.00 41.46      B    C  
ATOM   4641  C   ASP B 232      20.842  61.461  15.721  1.00 43.20      B    C  
ATOM   4642  O   ASP B 232      21.971  61.737  16.142  1.00 42.17      B    O  
ATOM   4643  CB  ASP B 232      19.892  63.785  16.102  1.00 41.27      B    C  
ATOM   4644  CG  ASP B 232      19.166  63.505  17.403  1.00 43.30      B    C  
ATOM   4645  OD1 ASP B 232      18.361  62.546  17.459  1.00 46.54      B    O  
ATOM   4646  OD2 ASP B 232      19.387  64.268  18.371  1.00 47.72      B    O1-
ATOM   4647  N   HIS B 233      20.359  60.214  15.736  1.00 39.94      B    N  
ATOM   4648  CA  HIS B 233      21.168  59.076  16.161  1.00 39.36      B    C  
ATOM   4649  C   HIS B 233      21.877  59.273  17.506  1.00 34.13      B    C  
ATOM   4650  O   HIS B 233      23.103  59.213  17.601  1.00 31.33      B    O  
ATOM   4651  CB  HIS B 233      22.190  58.749  15.077  1.00 44.58      B    C  
ATOM   4652  CG  HIS B 233      21.577  58.526  13.740  1.00 54.21      B    C  
ATOM   4653  CD2 HIS B 233      21.769  59.148  12.556  1.00 59.01      B    C  
ATOM   4654  ND1 HIS B 233      20.632  57.548  13.516  1.00 56.78      B    N  
ATOM   4655  CE1 HIS B 233      20.270  57.574  12.248  1.00 58.39      B    C  
ATOM   4656  NE2 HIS B 233      20.945  58.535  11.644  1.00 68.40      B    N  
ATOM   4657  N   GLN B 234      21.086  59.514  18.532  1.00 31.80      B    N  
ATOM   4658  CA  GLN B 234      21.586  59.625  19.879  1.00 34.40      B    C  
ATOM   4659  C   GLN B 234      22.073  58.265  20.369  1.00 31.12      B    C  
ATOM   4660  O   GLN B 234      21.408  57.249  20.173  1.00 29.69      B    O  
ATOM   4661  CB  GLN B 234      20.469  60.068  20.822  1.00 35.26      B    C  
ATOM   4662  CG  GLN B 234      19.816  61.363  20.410  1.00 38.83      B    C  
ATOM   4663  CD  GLN B 234      18.449  61.493  21.009  1.00 41.65      B    C  
ATOM   4664  NE2 GLN B 234      17.469  61.878  20.190  1.00 42.66      B    N  
ATOM   4665  OE1 GLN B 234      18.266  61.228  22.188  1.00 42.52      B    O  
ATOM   4666  N   LEU B 235      23.222  58.268  21.019  1.00 30.41      B    N  
ATOM   4667  CA  LEU B 235      23.777  57.071  21.616  1.00 29.18      B    C  
ATOM   4668  C   LEU B 235      23.059  56.925  22.950  1.00 30.31      B    C  
ATOM   4669  O   LEU B 235      23.189  57.792  23.812  1.00 31.60      B    O  
ATOM   4670  CB  LEU B 235      25.269  57.243  21.852  1.00 30.52      B    C  
ATOM   4671  CG  LEU B 235      26.238  57.119  20.668  1.00 34.95      B    C  
ATOM   4672  CD1 LEU B 235      26.103  58.272  19.692  1.00 36.92      B    C  
ATOM   4673  CD2 LEU B 235      27.662  57.069  21.192  1.00 37.44      B    C  
ATOM   4674  N   THR B 236      22.304  55.838  23.125  1.00 28.71      B    N  
ATOM   4675  CA  THR B 236      21.547  55.652  24.338  1.00 28.10      B    C  
ATOM   4676  C   THR B 236      22.153  54.677  25.313  1.00 30.62      B    C  
ATOM   4677  O   THR B 236      22.299  55.021  26.489  1.00 33.87      B    O  
ATOM   4678  CB  THR B 236      20.096  55.210  24.056  1.00 28.02      B    C  
ATOM   4679  CG2 THR B 236      19.425  56.196  23.128  1.00 29.57      B    C  
ATOM   4680  OG1 THR B 236      20.092  53.902  23.481  1.00 27.32      B    O  
ATOM   4681  N   GLU B 237      22.425  53.456  24.857  1.00 27.37      B    N  
ATOM   4682  CA  GLU B 237      22.927  52.397  25.708  1.00 26.44      B    C  
ATOM   4683  C   GLU B 237      23.831  51.464  24.931  1.00 29.23      B    C  
ATOM   4684  O   GLU B 237      23.790  51.459  23.705  1.00 29.03      B    O  
ATOM   4685  CB  GLU B 237      21.772  51.588  26.287  1.00 31.76      B    C  
ATOM   4686  CG  GLU B 237      20.801  52.442  27.096  1.00 39.77      B    C  
ATOM   4687  CD  GLU B 237      20.382  51.802  28.381  1.00 38.22      B    C  
ATOM   4688  OE1 GLU B 237      21.094  50.903  28.863  1.00 42.48      B    O  
ATOM   4689  OE2 GLU B 237      19.338  52.193  28.903  1.00 40.06      B    O1-
ATOM   4690  N   VAL B 238      24.654  50.706  25.658  1.00 30.39      B    N  
ATOM   4691  CA  VAL B 238      25.529  49.674  25.082  1.00 30.11      B    C  
ATOM   4692  C   VAL B 238      25.107  48.308  25.598  1.00 31.33      B    C  
ATOM   4693  O   VAL B 238      25.328  47.989  26.769  1.00 31.92      B    O  
ATOM   4694  CB  VAL B 238      27.001  49.866  25.477  1.00 32.55      B    C  
ATOM   4695  CG1 VAL B 238      27.868  48.814  24.777  1.00 35.74      B    C  
ATOM   4696  CG2 VAL B 238      27.467  51.258  25.113  1.00 36.74      B    C  
ATOM   4697  N   GLY B 239      24.523  47.482  24.740  1.00 29.53      B    N  
ATOM   4698  CA  GLY B 239      24.037  46.184  25.173  1.00 28.67      B    C  
ATOM   4699  C   GLY B 239      23.057  46.414  26.308  1.00 28.20      B    C  
ATOM   4700  O   GLY B 239      22.091  47.152  26.148  1.00 29.83      B    O  
ATOM   4701  N   THR B 240      23.337  45.836  27.470  1.00 27.01      B    N  
ATOM   4702  CA  THR B 240      22.502  46.052  28.651  1.00 29.75      B    C  
ATOM   4703  C   THR B 240      23.203  46.955  29.680  1.00 29.79      B    C  
ATOM   4704  O   THR B 240      22.996  46.810  30.894  1.00 30.65      B    O  
ATOM   4705  CB  THR B 240      22.134  44.721  29.326  1.00 32.19      B    C  
ATOM   4706  CG2 THR B 240      21.341  43.791  28.368  1.00 33.99      B    C  
ATOM   4707  OG1 THR B 240      23.337  44.095  29.761  1.00 32.40      B    O  
ATOM   4708  N   MET B 241      24.030  47.867  29.174  1.00 26.86      B    N  
ATOM   4709  CA  MET B 241      24.786  48.818  29.973  1.00 27.77      B    C  
ATOM   4710  C   MET B 241      24.469  50.265  29.590  1.00 24.71      B    C  
ATOM   4711  O   MET B 241      24.136  50.536  28.450  1.00 27.30      B    O  
ATOM   4712  CB  MET B 241      26.282  48.595  29.712  1.00 27.72      B    C  
ATOM   4713  CG  MET B 241      26.794  47.219  30.113  1.00 30.34      B    C  
ATOM   4714  SD  MET B 241      28.584  47.141  29.948  1.00 33.62      B    S  
ATOM   4715  CE  MET B 241      28.754  47.034  28.166  1.00 33.31      B    C  
ATOM   4716  N   ASN B 242      24.643  51.185  30.535  1.00 23.23      B    N  
ATOM   4717  CA  ASN B 242      24.566  52.617  30.268  1.00 23.38      B    C  
ATOM   4718  C   ASN B 242      25.853  53.084  29.571  1.00 25.35      B    C  
ATOM   4719  O   ASN B 242      26.875  52.405  29.636  1.00 26.16      B    O  
ATOM   4720  CB  ASN B 242      24.317  53.366  31.566  1.00 24.06      B    C  
ATOM   4721  CG  ASN B 242      22.953  53.051  32.147  1.00 23.37      B    C  
ATOM   4722  ND2 ASN B 242      21.892  53.412  31.426  1.00 24.47      B    N  
ATOM   4723  OD1 ASN B 242      22.855  52.434  33.172  1.00 21.19      B    O  
ATOM   4724  N   ILE B 243      25.787  54.173  28.824  1.00 23.50      B    N  
ATOM   4725  CA  ILE B 243      26.971  54.635  28.095  1.00 23.76      B    C  
ATOM   4726  C   ILE B 243      27.496  55.943  28.642  1.00 24.04      B    C  
ATOM   4727  O   ILE B 243      26.720  56.856  28.958  1.00 24.60      B    O  
ATOM   4728  CB  ILE B 243      26.728  54.788  26.580  1.00 24.93      B    C  
ATOM   4729  CG1 ILE B 243      28.067  54.899  25.858  1.00 27.47      B    C  
ATOM   4730  CG2 ILE B 243      25.828  55.976  26.270  1.00 26.08      B    C  
ATOM   4731  CD1 ILE B 243      27.946  55.050  24.378  1.00 30.99      B    C  
ATOM   4732  N   PHE B 244      28.817  56.016  28.760  1.00 25.36      B    N  
ATOM   4733  CA  PHE B 244      29.516  57.223  29.196  1.00 24.43      B    C  
ATOM   4734  C   PHE B 244      30.585  57.597  28.204  1.00 26.29      B    C  
ATOM   4735  O   PHE B 244      31.203  56.722  27.602  1.00 24.11      B    O  
ATOM   4736  CB  PHE B 244      30.212  56.997  30.518  1.00 25.83      B    C  
ATOM   4737  CG  PHE B 244      29.299  56.949  31.698  1.00 24.92      B    C  
ATOM   4738  CD1 PHE B 244      28.603  55.800  31.991  1.00 27.04      B    C  
ATOM   4739  CD2 PHE B 244      29.198  58.044  32.557  1.00 25.89      B    C  
ATOM   4740  CE1 PHE B 244      27.791  55.735  33.102  1.00 28.56      B    C  
ATOM   4741  CE2 PHE B 244      28.392  57.988  33.663  1.00 26.58      B    C  
ATOM   4742  CZ  PHE B 244      27.678  56.832  33.938  1.00 28.88      B    C  
ATOM   4743  N   VAL B 245      30.800  58.906  28.050  1.00 24.60      B    N  
ATOM   4744  CA  VAL B 245      31.879  59.416  27.210  1.00 27.30      B    C  
ATOM   4745  C   VAL B 245      32.682  60.426  28.032  1.00 26.53      B    C  
ATOM   4746  O   VAL B 245      32.106  61.347  28.642  1.00 26.42      B    O  
ATOM   4747  CB  VAL B 245      31.358  60.128  25.935  1.00 27.60      B    C  
ATOM   4748  CG1 VAL B 245      32.495  60.826  25.206  1.00 33.60      B    C  
ATOM   4749  CG2 VAL B 245      30.627  59.172  25.015  1.00 28.39      B    C  
ATOM   4750  N   TYR B 246      33.997  60.221  28.066  1.00 26.94      B    N  
ATOM   4751  CA  TYR B 246      34.967  61.131  28.723  1.00 27.68      B    C  
ATOM   4752  C   TYR B 246      35.702  61.854  27.604  1.00 29.36      B    C  
ATOM   4753  O   TYR B 246      36.432  61.213  26.838  1.00 25.87      B    O  
ATOM   4754  CB  TYR B 246      35.947  60.313  29.564  1.00 28.66      B    C  
ATOM   4755  CG  TYR B 246      36.885  61.073  30.472  1.00 31.08      B    C  
ATOM   4756  CD1 TYR B 246      36.445  62.161  31.199  1.00 33.18      B    C  
ATOM   4757  CD2 TYR B 246      38.192  60.632  30.684  1.00 35.58      B    C  
ATOM   4758  CE1 TYR B 246      37.275  62.828  32.057  1.00 36.63      B    C  
ATOM   4759  CE2 TYR B 246      39.038  61.295  31.551  1.00 34.91      B    C  
ATOM   4760  CZ  TYR B 246      38.562  62.397  32.237  1.00 39.00      B    C  
ATOM   4761  OH  TYR B 246      39.336  63.091  33.126  1.00 41.76      B    O  
ATOM   4762  N   TRP B 247      35.495  63.166  27.489  1.00 33.10      B    N  
ATOM   4763  CA  TRP B 247      36.043  63.928  26.367  1.00 36.21      B    C  
ATOM   4764  C   TRP B 247      36.218  65.412  26.662  1.00 41.27      B    C  
ATOM   4765  O   TRP B 247      35.740  65.909  27.686  1.00 38.37      B    O  
ATOM   4766  CB  TRP B 247      35.154  63.809  25.115  1.00 33.96      B    C  
ATOM   4767  CG  TRP B 247      33.729  64.288  25.252  1.00 32.64      B    C  
ATOM   4768  CD1 TRP B 247      33.149  64.898  26.332  1.00 35.93      B    C  
ATOM   4769  CD2 TRP B 247      32.718  64.247  24.236  1.00 34.05      B    C  
ATOM   4770  CE2 TRP B 247      31.545  64.818  24.783  1.00 31.90      B    C  
ATOM   4771  CE3 TRP B 247      32.678  63.753  22.926  1.00 31.92      B    C  
ATOM   4772  NE1 TRP B 247      31.834  65.202  26.062  1.00 34.37      B    N  
ATOM   4773  CZ2 TRP B 247      30.357  64.910  24.070  1.00 34.35      B    C  
ATOM   4774  CZ3 TRP B 247      31.508  63.847  22.221  1.00 35.34      B    C  
ATOM   4775  CH2 TRP B 247      30.348  64.416  22.800  1.00 35.58      B    C  
ATOM   4776  N   THR B 248      36.921  66.107  25.763  1.00 39.05      B    N  
ATOM   4777  CA  THR B 248      36.929  67.569  25.790  1.00 41.34      B    C  
ATOM   4778  C   THR B 248      35.771  68.001  24.908  1.00 38.87      B    C  
ATOM   4779  O   THR B 248      35.777  67.731  23.701  1.00 44.04      B    O  
ATOM   4780  CB  THR B 248      38.241  68.157  25.262  1.00 44.83      B    C  
ATOM   4781  CG2 THR B 248      38.122  69.680  25.140  1.00 45.69      B    C  
ATOM   4782  OG1 THR B 248      39.306  67.832  26.167  1.00 40.45      B    O  
ATOM   4783  N   HIS B 249      34.777  68.652  25.510  1.00 43.98      B    N  
ATOM   4784  CA  HIS B 249      33.543  69.050  24.802  1.00 44.75      B    C  
ATOM   4785  C   HIS B 249      33.816  70.195  23.834  1.00 47.73      B    C  
ATOM   4786  O   HIS B 249      34.905  70.765  23.841  1.00 47.88      B    O  
ATOM   4787  CB  HIS B 249      32.453  69.439  25.828  1.00 44.51      B    C  
ATOM   4788  CG  HIS B 249      31.074  69.597  25.247  1.00 53.06      B    C  
ATOM   4789  CD2 HIS B 249      30.060  70.433  25.578  1.00 54.46      B    C  
ATOM   4790  ND1 HIS B 249      30.590  68.800  24.225  1.00 60.95      B    N  
ATOM   4791  CE1 HIS B 249      29.356  69.166  23.928  1.00 61.04      B    C  
ATOM   4792  NE2 HIS B 249      29.007  70.148  24.742  1.00 57.61      B    N  
ATOM   4793  N   GLU B 250      32.836  70.504  22.988  1.00 51.75      B    N  
ATOM   4794  CA  GLU B 250      32.917  71.641  22.059  1.00 60.78      B    C  
ATOM   4795  C   GLU B 250      33.430  72.955  22.672  1.00 61.67      B    C  
ATOM   4796  O   GLU B 250      34.268  73.620  22.070  1.00 62.91      B    O  
ATOM   4797  CB  GLU B 250      31.553  71.863  21.413  1.00 59.66      B    C  
ATOM   4798  CG  GLU B 250      31.277  70.815  20.353  1.00 70.06      B    C  
ATOM   4799  CD  GLU B 250      29.815  70.660  20.004  1.00 74.06      B    C  
ATOM   4800  OE1 GLU B 250      28.957  71.298  20.658  1.00 81.23      B    O  
ATOM   4801  OE2 GLU B 250      29.540  69.874  19.071  1.00 72.35      B    O1-
ATOM   4802  N   ASP B 251      32.962  73.300  23.870  1.00 54.81      B    N  
ATOM   4803  CA  ASP B 251      33.366  74.546  24.534  1.00 51.98      B    C  
ATOM   4804  C   ASP B 251      34.752  74.489  25.201  1.00 52.04      B    C  
ATOM   4805  O   ASP B 251      35.045  75.286  26.093  1.00 50.75      B    O  
ATOM   4806  CB  ASP B 251      32.318  74.914  25.585  1.00 50.61      B    C  
ATOM   4807  CG  ASP B 251      32.226  73.881  26.687  1.00 54.99      B    C  
ATOM   4808  OD1 ASP B 251      32.951  72.867  26.600  1.00 53.47      B    O  
ATOM   4809  OD2 ASP B 251      31.430  74.068  27.625  1.00 48.71      B    O1-
ATOM   4810  N   GLY B 252      35.590  73.533  24.802  1.00 52.30      B    N  
ATOM   4811  CA  GLY B 252      36.947  73.390  25.352  1.00 50.07      B    C  
ATOM   4812  C   GLY B 252      37.059  72.817  26.760  1.00 52.49      B    C  
ATOM   4813  O   GLY B 252      38.168  72.682  27.280  1.00 48.84      B    O  
ATOM   4814  N   VAL B 253      35.930  72.454  27.371  1.00 49.48      B    N  
ATOM   4815  CA  VAL B 253      35.904  71.936  28.741  1.00 51.39      B    C  
ATOM   4816  C   VAL B 253      35.914  70.390  28.821  1.00 46.22      B    C  
ATOM   4817  O   VAL B 253      35.146  69.712  28.132  1.00 51.38      B    O  
ATOM   4818  CB  VAL B 253      34.661  72.486  29.471  1.00 56.72      B    C  
ATOM   4819  CG1 VAL B 253      34.600  72.000  30.912  1.00 51.66      B    C  
ATOM   4820  CG2 VAL B 253      34.660  74.013  29.422  1.00 59.84      B    C  
ATOM   4821  N   LEU B 254      36.789  69.847  29.663  1.00 43.29      B    N  
ATOM   4822  CA  LEU B 254      36.860  68.413  29.898  1.00 43.43      B    C  
ATOM   4823  C   LEU B 254      35.623  67.960  30.676  1.00 44.20      B    C  
ATOM   4824  O   LEU B 254      35.334  68.481  31.770  1.00 37.65      B    O  
ATOM   4825  CB  LEU B 254      38.110  68.039  30.696  1.00 41.38      B    C  
ATOM   4826  CG  LEU B 254      38.326  66.549  30.989  1.00 42.05      B    C  
ATOM   4827  CD1 LEU B 254      38.383  65.726  29.708  1.00 44.20      B    C  
ATOM   4828  CD2 LEU B 254      39.592  66.335  31.798  1.00 43.91      B    C  
ATOM   4829  N   GLU B 255      34.886  67.005  30.111  1.00 37.49      B    N  
ATOM   4830  CA  GLU B 255      33.705  66.497  30.801  1.00 38.56      B    C  
ATOM   4831  C   GLU B 255      33.473  64.995  30.637  1.00 35.26      B    C  
ATOM   4832  O   GLU B 255      33.977  64.361  29.701  1.00 29.92      B    O  
ATOM   4833  CB  GLU B 255      32.451  67.240  30.354  1.00 37.21      B    C  
ATOM   4834  CG  GLU B 255      32.091  66.999  28.914  1.00 41.90      B    C  
ATOM   4835  CD  GLU B 255      30.741  67.557  28.546  1.00 39.52      B    C  
ATOM   4836  OE1 GLU B 255      30.289  68.532  29.161  1.00 40.76      B    O  
ATOM   4837  OE2 GLU B 255      30.122  67.013  27.632  1.00 43.07      B    O1-
ATOM   4838  N   LEU B 256      32.724  64.476  31.607  1.00 30.65      B    N  
ATOM   4839  CA  LEU B 256      32.189  63.133  31.620  1.00 31.52      B    C  
ATOM   4840  C   LEU B 256      30.694  63.298  31.393  1.00 29.69      B    C  
ATOM   4841  O   LEU B 256      30.001  63.912  32.211  1.00 31.43      B    O  
ATOM   4842  CB  LEU B 256      32.417  62.449  32.968  1.00 30.56      B    C  
ATOM   4843  CG  LEU B 256      31.763  61.068  33.078  1.00 28.73      B    C  
ATOM   4844  CD1 LEU B 256      32.355  60.111  32.057  1.00 28.09      B    C  
ATOM   4845  CD2 LEU B 256      31.877  60.521  34.479  1.00 28.55      B    C  
ATOM   4846  N   VAL B 257      30.200  62.736  30.297  1.00 30.33      B    N  
ATOM   4847  CA  VAL B 257      28.793  62.863  29.926  1.00 32.14      B    C  
ATOM   4848  C   VAL B 257      28.125  61.490  29.791  1.00 31.21      B    C  
ATOM   4849  O   VAL B 257      28.755  60.533  29.354  1.00 29.15      B    O  
ATOM   4850  CB  VAL B 257      28.623  63.659  28.607  1.00 29.85      B    C  
ATOM   4851  CG1 VAL B 257      29.299  62.967  27.424  1.00 33.43      B    C  
ATOM   4852  CG2 VAL B 257      27.153  63.894  28.297  1.00 32.02      B    C  
ATOM   4853  N   THR B 258      26.850  61.415  30.181  1.00 30.59      B    N  
ATOM   4854  CA  THR B 258      26.026  60.231  29.969  1.00 28.63      B    C  
ATOM   4855  C   THR B 258      24.619  60.749  29.594  1.00 30.87      B    C  
ATOM   4856  O   THR B 258      24.224  61.817  30.048  1.00 32.18      B    O  
ATOM   4857  CB  THR B 258      26.000  59.344  31.220  1.00 26.28      B    C  
ATOM   4858  CG2 THR B 258      25.220  60.006  32.334  1.00 26.91      B    C  
ATOM   4859  OG1 THR B 258      25.393  58.087  30.921  1.00 25.88      B    O  
ATOM   4860  N   PRO B 259      23.872  60.016  28.754  1.00 27.06      B    N  
ATOM   4861  CA  PRO B 259      22.529  60.508  28.409  1.00 28.48      B    C  
ATOM   4862  C   PRO B 259      21.597  60.662  29.612  1.00 27.14      B    C  
ATOM   4863  O   PRO B 259      21.725  59.922  30.597  1.00 26.96      B    O  
ATOM   4864  CB  PRO B 259      22.003  59.431  27.432  1.00 30.65      B    C  
ATOM   4865  CG  PRO B 259      23.244  58.876  26.806  1.00 29.21      B    C  
ATOM   4866  CD  PRO B 259      24.278  58.887  27.898  1.00 28.20      B    C  
ATOM   4867  N   PRO B 260      20.684  61.660  29.561  1.00 29.80      B    N  
ATOM   4868  CA  PRO B 260      19.776  61.890  30.683  1.00 29.22      B    C  
ATOM   4869  C   PRO B 260      18.635  60.894  30.741  1.00 26.56      B    C  
ATOM   4870  O   PRO B 260      18.325  60.232  29.735  1.00 28.98      B    O  
ATOM   4871  CB  PRO B 260      19.255  63.320  30.424  1.00 30.10      B    C  
ATOM   4872  CG  PRO B 260      19.263  63.437  28.949  1.00 33.02      B    C  
ATOM   4873  CD  PRO B 260      20.522  62.694  28.526  1.00 32.40      B    C  
ATOM   4874  N   LEU B 261      18.001  60.799  31.902  1.00 29.02      B    N  
ATOM   4875  CA  LEU B 261      16.890  59.877  32.091  1.00 31.38      B    C  
ATOM   4876  C   LEU B 261      15.607  60.499  31.552  1.00 32.25      B    C  
ATOM   4877  O   LEU B 261      14.750  60.933  32.286  1.00 38.64      B    O  
ATOM   4878  CB  LEU B 261      16.746  59.536  33.562  1.00 32.68      B    C  
ATOM   4879  CG  LEU B 261      17.999  58.929  34.191  1.00 33.15      B    C  
ATOM   4880  CD1 LEU B 261      17.702  58.700  35.667  1.00 33.17      B    C  
ATOM   4881  CD2 LEU B 261      18.446  57.639  33.500  1.00 29.72      B    C  
ATOM   4882  N   ASN B 262      15.495  60.524  30.243  1.00 36.61      B    N  
ATOM   4883  CA  ASN B 262      14.361  61.107  29.565  1.00 35.39      B    C  
ATOM   4884  C   ASN B 262      13.331  60.058  29.126  1.00 37.78      B    C  
ATOM   4885  O   ASN B 262      12.447  60.371  28.302  1.00 35.18      B    O  
ATOM   4886  CB  ASN B 262      14.880  61.813  28.323  1.00 37.63      B    C  
ATOM   4887  CG  ASN B 262      15.306  60.830  27.247  1.00 40.39      B    C  
ATOM   4888  ND2 ASN B 262      15.172  61.236  26.002  1.00 53.81      B    N  
ATOM   4889  OD1 ASN B 262      15.720  59.707  27.536  1.00 39.15      B    O  
ATOM   4890  N   GLY B 263      13.453  58.819  29.625  1.00 32.97      B    N  
ATOM   4891  CA  GLY B 263      12.506  57.754  29.251  1.00 33.31      B    C  
ATOM   4892  C   GLY B 263      13.018  56.580  28.419  1.00 34.36      B    C  
ATOM   4893  O   GLY B 263      12.433  55.485  28.480  1.00 34.80      B    O  
ATOM   4894  N   VAL B 264      14.085  56.768  27.630  1.00 31.54      B    N  
ATOM   4895  CA  VAL B 264      14.599  55.658  26.818  1.00 31.13      B    C  
ATOM   4896  C   VAL B 264      15.852  55.031  27.431  1.00 30.11      B    C  
ATOM   4897  O   VAL B 264      16.450  54.107  26.858  1.00 31.26      B    O  
ATOM   4898  CB  VAL B 264      14.840  56.054  25.336  1.00 34.68      B    C  
ATOM   4899  CG1 VAL B 264      13.563  56.581  24.736  1.00 39.82      B    C  
ATOM   4900  CG2 VAL B 264      15.964  57.083  25.176  1.00 34.81      B    C  
ATOM   4901  N   ILE B 265      16.237  55.532  28.603  1.00 31.53      B    N  
ATOM   4902  CA  ILE B 265      17.425  55.075  29.302  1.00 28.91      B    C  
ATOM   4903  C   ILE B 265      17.046  54.335  30.564  1.00 27.25      B    C  
ATOM   4904  O   ILE B 265      16.268  54.836  31.355  1.00 24.40      B    O  
ATOM   4905  CB  ILE B 265      18.299  56.277  29.716  1.00 31.20      B    C  
ATOM   4906  CG1 ILE B 265      18.625  57.159  28.495  1.00 34.43      B    C  
ATOM   4907  CG2 ILE B 265      19.572  55.810  30.425  1.00 30.36      B    C  
ATOM   4908  CD1 ILE B 265      19.386  56.464  27.392  1.00 33.54      B    C  
ATOM   4909  N   LEU B 266      17.611  53.146  30.755  1.00 24.61      B    N  
ATOM   4910  CA  LEU B 266      17.436  52.406  32.007  1.00 29.40      B    C  
ATOM   4911  C   LEU B 266      18.298  53.106  33.098  1.00 28.82      B    C  
ATOM   4912  O   LEU B 266      19.493  53.256  32.918  1.00 27.06      B    O  
ATOM   4913  CB  LEU B 266      17.871  50.947  31.809  1.00 30.44      B    C  
ATOM   4914  CG  LEU B 266      17.470  49.862  32.814  1.00 30.64      B    C  
ATOM   4915  CD1 LEU B 266      18.196  50.002  34.152  1.00 35.59      B    C  
ATOM   4916  CD2 LEU B 266      15.963  49.864  33.013  1.00 28.84      B    C  
ATOM   4917  N   PRO B 267      17.692  53.543  34.218  1.00 29.20      B    N  
ATOM   4918  CA  PRO B 267      18.486  54.211  35.263  1.00 28.63      B    C  
ATOM   4919  C   PRO B 267      19.355  53.235  36.040  1.00 25.94      B    C  
ATOM   4920  O   PRO B 267      18.951  52.715  37.081  1.00 26.84      B    O  
ATOM   4921  CB  PRO B 267      17.422  54.872  36.157  1.00 30.32      B    C  
ATOM   4922  CG  PRO B 267      16.194  54.034  35.960  1.00 32.57      B    C  
ATOM   4923  CD  PRO B 267      16.271  53.443  34.578  1.00 31.82      B    C  
ATOM   4924  N   GLY B 268      20.544  52.971  35.505  1.00 22.77      B    N  
ATOM   4925  CA  GLY B 268      21.465  52.032  36.117  1.00 23.81      B    C  
ATOM   4926  C   GLY B 268      21.986  52.468  37.486  1.00 25.80      B    C  
ATOM   4927  O   GLY B 268      22.257  53.645  37.725  1.00 26.75      B    O  
ATOM   4928  N   VAL B 269      22.122  51.507  38.385  1.00 26.59      B    N  
ATOM   4929  CA  VAL B 269      22.731  51.751  39.707  1.00 29.67      B    C  
ATOM   4930  C   VAL B 269      24.215  52.141  39.593  1.00 28.47      B    C  
ATOM   4931  O   VAL B 269      24.676  53.032  40.314  1.00 28.07      B    O  
ATOM   4932  CB  VAL B 269      22.569  50.536  40.625  1.00 27.25      B    C  
ATOM   4933  CG1 VAL B 269      23.314  50.709  41.942  1.00 28.56      B    C  
ATOM   4934  CG2 VAL B 269      21.092  50.282  40.881  1.00 28.92      B    C  
ATOM   4935  N   VAL B 270      24.940  51.484  38.689  1.00 25.67      B    N  
ATOM   4936  CA  VAL B 270      26.360  51.789  38.499  1.00 25.54      B    C  
ATOM   4937  C   VAL B 270      26.472  53.159  37.887  1.00 24.27      B    C  
ATOM   4938  O   VAL B 270      27.291  53.969  38.321  1.00 22.95      B    O
[truncated: 111,210 more chars]
