# Supplementary material for: Solvent-Site Prediction for Fragment Docking and Its Implication on Fragment-Based Drug Discovery
Source: J Chem Inf Model. 2025 Nov 24;65(23):12959–77. doi: 10.1021/acs.jcim.5c02352 (PMC12690578; doi:10.1021/acs.jcim.5c02352)
Supplement: Supplementary file 3 [file ci5c02352_si_003.zip › Frag2Lead_dataset/2016-07/frag.sdf]

frag.A
 OpenBabel12272218493D

 16 18  0  0  0  0  0  0  0  0999 V2000
   19.6860   15.7270   18.8700 N   0  0  0  0  0  0  0  0  0  0  0  0
   18.6110   15.7610   17.9580 C   0  0  0  0  0  0  0  0  0  0  0  0
   19.7870   17.0170   19.4200 C   0  0  0  0  0  0  0  0  0  0  0  0
   20.5530   14.7070   19.2440 C   0  0  0  0  0  0  0  0  0  0  0  0
   18.1510   14.6290   17.2060 C   0  0  0  0  0  0  0  0  0  0  0  0
   18.1070   17.0680   18.0040 C   0  0  0  0  0  0  0  0  0  0  0  0
   18.8290   17.8380   18.9020 N   0  0  0  0  0  0  0  0  0  0  0  0
   20.8200   17.2800   20.3790 C   0  0  0  0  0  0  0  0  0  0  0  0
   21.5370   14.9740   20.1760 C   0  0  0  0  0  0  0  0  0  0  0  0
   18.1040   13.2700   17.6630 C   0  0  0  0  0  0  0  0  0  0  0  0
   17.6420   14.7240   15.9460 N   0  0  0  0  0  0  0  0  0  0  0  0
   16.9690   17.6120   17.2220 C   0  0  0  0  0  0  0  0  0  0  0  0
   21.6620   16.2800   20.7500 C   0  0  0  0  0  0  0  0  0  0  0  0
   22.5020   13.9040   20.6110 C   0  0  0  0  0  0  0  0  0  0  0  0
   17.5700   12.5300   16.6220 C   0  0  0  0  0  0  0  0  0  0  0  0
   17.3000   13.4300   15.6180 N   0  0  0  0  0  0  0  0  0  0  0  0
  1  2  1  0  0  0  0
  1  3  1  0  0  0  0
  1  4  1  0  0  0  0
  2  5  1  0  0  0  0
  2  6  2  0  0  0  0
  3  7  2  0  0  0  0
  3  8  1  0  0  0  0
  4  9  2  0  0  0  0
  5 10  1  0  0  0  0
  5 11  2  0  0  0  0
  6  7  1  0  0  0  0
  6 12  1  0  0  0  0
  8 13  2  0  0  0  0
  9 13  1  0  0  0  0
  9 14  1  0  0  0  0
 10 15  2  0  0  0  0
 11 16  1  0  0  0  0
 15 16  1  0  0  0  0
M  END
$$$$
