# Supplementary material for: Solvent-Site Prediction for Fragment Docking and Its Implication on Fragment-Based Drug Discovery
Source: J Chem Inf Model. 2025 Nov 24;65(23):12959–77. doi: 10.1021/acs.jcim.5c02352 (PMC12690578; doi:10.1021/acs.jcim.5c02352)
Supplement: Supplementary file 3 [file ci5c02352_si_003.zip › Frag2Lead_dataset/2016-07/lead.sdf]

lead.A
 OpenBabel12272218493D

 23 26  0  0  0  0  0  0  0  0999 V2000
   15.8930   10.6460   15.7080 C   0  0  0  0  0  0  0  0  0  0  0  0
   17.1880   11.1730   16.2370 C   0  0  0  0  0  0  0  0  0  0  0  0
   17.1220   10.6490   14.8370 C   0  0  0  0  0  0  0  0  0  0  0  0
   19.8800   15.5140   19.1770 S   0  0  0  0  0  0  0  0  0  0  0  0
   18.6910   15.7170   17.9950 C   0  0  0  0  0  0  0  0  0  0  0  0
   18.3170   17.0950   18.0040 C   0  0  0  0  0  0  0  0  0  0  0  0
   18.9880   17.8470   18.9190 N   0  0  0  0  0  0  0  0  0  0  0  0
   19.9100   17.1360   19.6630 C   0  0  0  0  0  0  0  0  0  0  0  0
   20.7950   17.6980   20.7290 C   0  0  0  0  0  0  0  0  0  0  0  0
   17.2950   17.6740   17.1000 C   0  0  0  0  0  0  0  0  0  0  0  0
   18.1720   14.5980   17.1420 C   0  0  0  0  0  0  0  0  0  0  0  0
   17.7650   14.6950   15.8860 N   0  0  0  0  0  0  0  0  0  0  0  0
   17.3970   13.5190   15.4840 N   0  0  0  0  0  0  0  0  0  0  0  0
   17.5560   12.6240   16.4080 C   0  0  0  0  0  0  0  0  0  0  0  0
   18.0720   13.2670   17.5510 C   0  0  0  0  0  0  0  0  0  0  0  0
   17.9690   10.2790   17.2060 C   0  0  0  0  0  0  0  0  0  0  0  0
   17.3400    9.8440   18.3600 C   0  0  0  0  0  0  0  0  0  0  0  0
   18.0180    9.0120   19.2780 C   0  0  0  0  0  0  0  0  0  0  0  0
   19.2810    8.6340   19.0220 C   0  0  0  0  0  0  0  0  0  0  0  0
   19.9230    9.0700   17.8330 C   0  0  0  0  0  0  0  0  0  0  0  0
   19.2570    9.8890   16.9270 C   0  0  0  0  0  0  0  0  0  0  0  0
   19.9170    7.8330   19.9090 O   0  0  0  0  0  0  0  0  0  0  0  0
   21.3090    7.5780   19.7670 C   0  0  0  0  0  0  0  0  0  0  0  0
  1  2  1  0  0  0  0
  1  3  1  0  0  0  0
  2  3  1  0  0  0  0
  2 14  1  0  0  0  0
  2 16  1  0  0  0  0
  4  5  1  0  0  0  0
  4  8  1  0  0  0  0
  5  6  2  0  0  0  0
  5 11  1  0  0  0  0
  6  7  1  0  0  0  0
  6 10  1  0  0  0  0
  7  8  2  0  0  0  0
  8  9  1  0  0  0  0
 11 12  2  0  0  0  0
 11 15  1  0  0  0  0
 12 13  1  0  0  0  0
 13 14  1  0  0  0  0
 14 15  2  0  0  0  0
 16 17  2  0  0  0  0
 16 21  1  0  0  0  0
 17 18  1  0  0  0  0
 18 19  2  0  0  0  0
 19 20  1  0  0  0  0
 19 22  1  0  0  0  0
 20 21  2  0  0  0  0
 22 23  1  0  0  0  0
M  END
$$$$
