# Supplementary material for: Solvent-Site Prediction for Fragment Docking and Its Implication on Fragment-Based Drug Discovery
Source: J Chem Inf Model. 2025 Nov 24;65(23):12959–77. doi: 10.1021/acs.jcim.5c02352 (PMC12690578; doi:10.1021/acs.jcim.5c02352)
Supplement: Supplementary file 3 [file ci5c02352_si_003.zip › Frag2Lead_dataset/2016-07/rec-frag.pdb]

ATOM      1  N   ASP A   3      23.892   2.195   1.773  1.00 51.85           N  
ANISOU    1  N   ASP A   3     6565   6770   6365   1183    736   1264       N  
ATOM      2  CA  ASP A   3      22.553   2.778   1.836  1.00 54.39           C  
ANISOU    2  CA  ASP A   3     6953   7072   6640   1093    615   1137       C  
ATOM      3  C   ASP A   3      22.006   2.748   3.249  1.00 48.14           C  
ANISOU    3  C   ASP A   3     6093   6358   5841   1098    539   1155       C  
ATOM      4  O   ASP A   3      21.845   1.676   3.822  1.00 45.50           O  
ANISOU    4  O   ASP A   3     5763   5989   5536   1148    633   1190       O  
ATOM      5  CB  ASP A   3      21.591   2.031   0.917  1.00 56.27           C  
ANISOU    5  CB  ASP A   3     7351   7155   6876   1056    703   1030       C  
ATOM      6  CG  ASP A   3      22.149   1.837  -0.465  1.00 65.49           C  
ANISOU    6  CG  ASP A   3     8598   8235   8049   1056    807   1019       C  
ATOM      7  OD1 ASP A   3      22.947   2.690  -0.904  1.00 68.31           O  
ANISOU    7  OD1 ASP A   3     8904   8653   8400   1048    757   1045       O  
ATOM      8  OD2 ASP A   3      21.792   0.831  -1.112  1.00 74.38           O1-
ANISOU    8  OD2 ASP A   3     9843   9232   9187   1060    944    981       O1-
ATOM      9  N   THR A   4      21.703   3.917   3.803  1.00 47.24           N  
ANISOU    9  N   THR A   4     5917   6343   5688   1026    377   1104       N  
ATOM     10  CA  THR A   4      21.118   3.987   5.138  1.00 43.14           C  
ANISOU   10  CA  THR A   4     5339   5894   5159    996    300   1081       C  
ATOM     11  C   THR A   4      19.716   3.397   5.139  1.00 43.90           C  
ANISOU   11  C   THR A   4     5542   5892   5246    989    316   1008       C  
ATOM     12  O   THR A   4      19.112   3.195   4.083  1.00 47.94           O  
ANISOU   12  O   THR A   4     6167   6292   5755    949    356    917       O  
ATOM     13  CB  THR A   4      21.050   5.427   5.661  1.00 50.30           C  
ANISOU   13  CB  THR A   4     6177   6905   6030    901    137   1019       C  
ATOM     14  CG2 THR A   4      22.404   6.112   5.515  1.00 54.46           C  
ANISOU   14  CG2 THR A   4     6615   7517   6562    884    122   1068       C  
ATOM     15  OG1 THR A   4      20.053   6.158   4.930  1.00 49.74           O  
ANISOU   15  OG1 THR A   4     6194   6783   5923    851     57    924       O  
ATOM     16  N   LYS A   5      19.201   3.117   6.328  1.00 36.27           N  
ANISOU   16  N   LYS A   5     4535   4969   4277    995    287   1018       N  
ATOM     17  CA  LYS A   5      17.859   2.573   6.460  1.00 33.66           C  
ANISOU   17  CA  LYS A   5     4292   4554   3942    969    298    933       C  
ATOM     18  C   LYS A   5      16.820   3.614   6.069  1.00 25.75           C  
ANISOU   18  C   LYS A   5     3336   3545   2904    863    171    794       C  
ATOM     19  O   LYS A   5      15.761   3.280   5.540  1.00 37.56           O  
ANISOU   19  O   LYS A   5     4928   4950   4393    818    188    698       O  
ATOM     20  CB  LYS A   5      17.607   2.096   7.891  1.00 37.23           C  
ANISOU   20  CB  LYS A   5     4682   5066   4397   1007    293    989       C  
ATOM     21  CG  LYS A   5      18.400   0.871   8.292  1.00 46.01           C  
ANISOU   21  CG  LYS A   5     5758   6166   5557   1085    437   1090       C  
ATOM     22  CD  LYS A   5      18.076   0.463   9.721  1.00 45.41           C  
ANISOU   22  CD  LYS A   5     5620   6151   5481   1087    423   1112       C  
ATOM     23  CE  LYS A   5      18.982  -0.654  10.202  1.00 49.70           C  
ANISOU   23  CE  LYS A   5     6110   6710   6065   1163    559   1223       C  
ATOM     24  NZ  LYS A   5      18.709  -0.969  11.630  1.00 61.95           N1+
ANISOU   24  NZ  LYS A   5     7597   8333   7607   1161    537   1250       N1+
ATOM     25  N   GLU A   6      17.125   4.878   6.335  1.00 28.53           N  
ANISOU   25  N   GLU A   6     3616   3994   3230    823     48    786       N  
ATOM     26  CA  GLU A   6      16.190   5.946   6.027  1.00 30.17           C  
ANISOU   26  CA  GLU A   6     3858   4197   3408    734    -68    669       C  
ATOM     27  C   GLU A   6      15.977   6.009   4.517  1.00 28.42           C  
ANISOU   27  C   GLU A   6     3731   3883   3182    698    -38    602       C  
ATOM     28  O   GLU A   6      14.838   6.112   4.052  1.00 24.31           O  
ANISOU   28  O   GLU A   6     3282   3307   2646    641    -70    504       O  
ATOM     29  CB  GLU A   6      16.685   7.293   6.570  1.00 36.55           C  
ANISOU   29  CB  GLU A   6     4578   5118   4192    697   -186    679       C  
ATOM     30  CG  GLU A   6      16.615   7.436   8.092  1.00 42.62           C  
ANISOU   30  CG  GLU A   6     5268   5959   4966    669   -228    682       C  
ATOM     31  CD  GLU A   6      17.829   6.852   8.799  1.00 56.23           C  
ANISOU   31  CD  GLU A   6     6907   7743   6713    708   -162    781       C  
ATOM     32  OE1 GLU A   6      18.866   6.641   8.130  1.00 51.41           O  
ANISOU   32  OE1 GLU A   6     6279   7137   6117    748   -101    848       O  
ATOM     33  OE2 GLU A   6      17.747   6.607  10.025  1.00 63.67           O1-
ANISOU   33  OE2 GLU A   6     7800   8734   7657    700   -167    796       O1-
ATOM     34  N   GLN A   7      17.076   5.924   3.765  1.00 24.89           N  
ANISOU   34  N   GLN A   7     3282   3428   2748    731     25    660       N  
ATOM     35  CA  GLN A   7      17.041   5.901   2.304  1.00 26.20           C  
ANISOU   35  CA  GLN A   7     3539   3509   2907    701     69    608       C  
ATOM     36  C   GLN A   7      16.160   4.802   1.795  1.00 23.41           C  
ANISOU   36  C   GLN A   7     3293   3047   2554    689    159    550       C  
ATOM     37  O   GLN A   7      15.304   5.017   0.943  1.00 23.12           O  
ANISOU   37  O   GLN A   7     3334   2961   2489    620    131    456       O  
ATOM     38  CB  GLN A   7      18.425   5.673   1.709  1.00 32.20           C  
ANISOU   38  CB  GLN A   7     4279   4268   3688    756    157    696       C  
ATOM     39  CG  GLN A   7      19.284   6.873   1.575  1.00 37.25           C  
ANISOU   39  CG  GLN A   7     4847   4990   4316    739     77    724       C  
ATOM     40  CD  GLN A   7      20.675   6.478   1.133  1.00 40.58           C  
ANISOU   40  CD  GLN A   7     5237   5417   4764    804    177    827       C  
ATOM     41  NE2 GLN A   7      21.679   6.992   1.825  1.00 46.52           N  
ANISOU   41  NE2 GLN A   7     5872   6282   5521    831    138    916       N  
ATOM     42  OE1 GLN A   7      20.844   5.699   0.192  1.00 38.95           O  
ANISOU   42  OE1 GLN A   7     5110   5116   4572    828    295    827       O  
ATOM     43  N   ARG A   8      16.415   3.605   2.307  1.00 22.78           N  
ANISOU   43  N   ARG A   8     3217   2933   2506    756    275    614       N  
ATOM     44  CA  ARG A   8      15.710   2.421   1.858  1.00 23.26           C  
ANISOU   44  CA  ARG A   8     3385   2880   2571    746    389    566       C  
ATOM     45  C   ARG A   8      14.230   2.514   2.187  1.00 21.36           C  
ANISOU   45  C   ARG A   8     3179   2633   2305    675    312    466       C  
ATOM     46  O   ARG A   8      13.398   2.072   1.406  1.00 26.54           O  
ANISOU   46  O   ARG A   8     3934   3213   2939    614    349    381       O  
ATOM     47  CB  ARG A   8      16.328   1.161   2.486  1.00 25.68           C  
ANISOU   47  CB  ARG A   8     3680   3152   2924    843    535    669       C  
ATOM     48  CG  ARG A   8      17.785   0.937   2.101  1.00 34.98           C  
ANISOU   48  CG  ARG A   8     4826   4332   4134    923    633    779       C  
ATOM     49  CD  ARG A   8      18.394  -0.220   2.887  1.00 38.87           C  
ANISOU   49  CD  ARG A   8     5285   4808   4676   1033    769    903       C  
ATOM     50  NE  ARG A   8      17.834  -1.504   2.481  1.00 43.59           N  
ANISOU   50  NE  ARG A   8     6007   5264   5292   1036    925    865       N  
ATOM     51  CZ  ARG A   8      18.175  -2.668   3.024  1.00 46.85           C  
ANISOU   51  CZ  ARG A   8     6423   5627   5752   1128   1072    959       C  
ATOM     52  NH1 ARG A   8      19.072  -2.697   3.996  1.00 33.01           N1+
ANISOU   52  NH1 ARG A   8     4546   3968   4030   1228   1074   1103       N1+
ATOM     53  NH2 ARG A   8      17.621  -3.797   2.599  1.00 52.92           N  
ANISOU   53  NH2 ARG A   8     7318   6255   6534   1118   1221    911       N  
ATOM     54  N   ILE A   9      13.902   3.108   3.336  1.00 22.73           N  
ANISOU   54  N   ILE A   9     3268   2890   2476    677    206    476       N  
ATOM     55  CA  ILE A   9      12.502   3.299   3.721  1.00 15.28           C  
ANISOU   55  CA  ILE A   9     2345   1949   1512    615    128    386       C  
ATOM     56  C   ILE A   9      11.820   4.271   2.763  1.00 19.77           C  
ANISOU   56  C   ILE A   9     2950   2520   2044    530     31    294       C  
ATOM     57  O   ILE A   9      10.735   4.002   2.249  1.00 17.35           O  
ANISOU   57  O   ILE A   9     2711   2167   1714    468     29    211       O  
ATOM     58  CB  ILE A   9      12.356   3.827   5.180  1.00 16.26           C  
ANISOU   58  CB  ILE A   9     2371   2167   1641    635     36    418       C  
ATOM     59  CG1 ILE A   9      12.661   2.702   6.173  1.00 27.77           C  
ANISOU   59  CG1 ILE A   9     3804   3619   3127    709    131    499       C  
ATOM     60  CG2 ILE A   9      10.933   4.381   5.419  1.00 17.14           C  
ANISOU   60  CG2 ILE A   9     2495   2288   1729    563    -66    319       C  
ATOM     61  CD1 ILE A   9      12.679   3.148   7.611  1.00 26.27           C  
ANISOU   61  CD1 ILE A   9     3517   3531   2935    729     52    543       C  
ATOM     62  N   LEU A  10      12.460   5.409   2.529  1.00 19.50           N  
ANISOU   62  N   LEU A  10     2865   2542   2002    527    -47    313       N  
ATOM     63  CA  LEU A  10      11.923   6.376   1.590  1.00 22.71           C  
ANISOU   63  CA  LEU A  10     3302   2952   2376    458   -132    241       C  
ATOM     64  C   LEU A  10      11.707   5.766   0.201  1.00 21.04           C  
ANISOU   64  C   LEU A  10     3193   2662   2141    417    -57    194       C  
ATOM     65  O   LEU A  10      10.677   5.994  -0.418  1.00 21.51           O  
ANISOU   65  O   LEU A  10     3298   2709   2166    348   -105    118       O  
ATOM     66  CB  LEU A  10      12.844   7.576   1.486  1.00 18.76           C  
ANISOU   66  CB  LEU A  10     2740   2512   1876    468   -200    279       C  
ATOM     67  CG  LEU A  10      12.427   8.604   0.440  1.00 20.48           C  
ANISOU   67  CG  LEU A  10     2989   2728   2063    407   -276    221       C  
ATOM     68  CD1 LEU A  10      11.055   9.213   0.737  1.00 23.66           C  
ANISOU   68  CD1 LEU A  10     3389   3149   2451    358   -373    152       C  
ATOM     69  CD2 LEU A  10      13.501   9.673   0.342  1.00 22.08           C  
ANISOU   69  CD2 LEU A  10     3138   2980   2271    420   -320    266       C  
ATOM     70  N   ARG A  11      12.684   4.997  -0.279  1.00 18.21           N  
ANISOU   70  N   ARG A  11     2868   2253   1797    458     63    244       N  
ATOM     71  CA  ARG A  11      12.557   4.336  -1.570  1.00 25.63           C  
ANISOU   71  CA  ARG A  11     3916   3113   2711    415    153    197       C  
ATOM     72  C   ARG A  11      11.300   3.473  -1.591  1.00 18.17           C  
ANISOU   72  C   ARG A  11     3042   2117   1744    357    187    121       C  
ATOM     73  O   ARG A  11      10.524   3.511  -2.545  1.00 25.31           O  
ANISOU   73  O   ARG A  11     4014   3001   2600    273    170     43       O  
ATOM     74  CB  ARG A  11      13.796   3.490  -1.861  1.00 25.29           C  
ANISOU   74  CB  ARG A  11     3897   3013   2698    482    301    270       C  
ATOM     75  CG  ARG A  11      13.734   2.711  -3.169  1.00 30.86           C  
ANISOU   75  CG  ARG A  11     4727   3624   3376    435    418    220       C  
ATOM     76  CD  ARG A  11      14.697   1.525  -3.147  1.00 34.82           C  
ANISOU   76  CD  ARG A  11     5263   4047   3921    512    599    292       C  
ATOM     77  NE  ARG A  11      16.047   1.925  -2.760  1.00 41.70           N  
ANISOU   77  NE  ARG A  11     6040   4968   4834    605    605    405       N  
ATOM     78  CZ  ARG A  11      16.969   1.093  -2.283  1.00 47.79           C  
ANISOU   78  CZ  ARG A  11     6787   5712   5658    702    732    505       C  
ATOM     79  NH1 ARG A  11      16.689  -0.198  -2.125  1.00 49.56           N1+
ANISOU   79  NH1 ARG A  11     7083   5844   5904    725    874    506       N1+
ATOM     80  NH2 ARG A  11      18.172   1.552  -1.961  1.00 42.96           N  
ANISOU   80  NH2 ARG A  11     6077   5167   5078    777    722    610       N  
ATOM     81  N   TYR A  12      11.094   2.710  -0.521  1.00 22.84           N  
ANISOU   81  N   TYR A  12     3614   2696   2368    399    234    147       N  
ATOM     82  CA  TYR A  12       9.974   1.774  -0.457  1.00 20.39           C  
ANISOU   82  CA  TYR A  12     3372   2332   2042    346    284     80       C  
ATOM     83  C   TYR A  12       8.641   2.518  -0.481  1.00 21.66           C  
ANISOU   83  C   TYR A  12     3518   2547   2164    265    149      0       C  
ATOM     84  O   TYR A  12       7.698   2.135  -1.174  1.00 19.41           O  
ANISOU   84  O   TYR A  12     3304   2235   1838    179    160    -79       O  
ATOM     85  CB  TYR A  12      10.072   0.902   0.801  1.00 22.32           C  
ANISOU   85  CB  TYR A  12     3587   2559   2333    417    356    136       C  
ATOM     86  CG  TYR A  12       8.941  -0.085   0.928  1.00 23.31           C  
ANISOU   86  CG  TYR A  12     3785   2626   2447    362    416     68       C  
ATOM     87  CD1 TYR A  12       9.038  -1.361   0.372  1.00 22.44           C  
ANISOU   87  CD1 TYR A  12     3781   2406   2338    350    584     52       C  
ATOM     88  CD2 TYR A  12       7.775   0.251   1.604  1.00 24.08           C  
ANISOU   88  CD2 TYR A  12     3845   2772   2531    320    314     19       C  
ATOM     89  CE1 TYR A  12       8.003  -2.268   0.484  1.00 24.16           C  
ANISOU   89  CE1 TYR A  12     4069   2569   2543    288    644    -15       C  
ATOM     90  CE2 TYR A  12       6.731  -0.653   1.717  1.00 24.05           C  
ANISOU   90  CE2 TYR A  12     3903   2719   2515    264    369    -43       C  
ATOM     91  CZ  TYR A  12       6.854  -1.908   1.153  1.00 25.89           C  
ANISOU   91  CZ  TYR A  12     4243   2846   2748    244    533    -62       C  
ATOM     92  OH  TYR A  12       5.819  -2.803   1.255  1.00 33.86           O  
ANISOU   92  OH  TYR A  12     5319   3806   3742    177    592   -129       O  
ATOM     93  N   VAL A  13       8.569   3.578   0.301  1.00 16.76           N  
ANISOU   93  N   VAL A  13     2803   2008   1558    291     25     23       N  
ATOM     94  CA  VAL A  13       7.377   4.408   0.332  1.00 14.69           C  
ANISOU   94  CA  VAL A  13     2514   1798   1268    230   -102    -38       C  
ATOM     95  C   VAL A  13       7.048   4.975  -1.056  1.00 13.91           C  
ANISOU   95  C   VAL A  13     2461   1707   1119    157   -147    -88       C  
ATOM     96  O   VAL A  13       5.894   4.987  -1.482  1.00 16.62           O  
ANISOU   96  O   VAL A  13     2828   2063   1423     82   -190   -152       O  
ATOM     97  CB  VAL A  13       7.546   5.562   1.343  1.00 14.81           C  
ANISOU   97  CB  VAL A  13     2427   1890   1308    274   -212      0       C  
ATOM     98  CG1 VAL A  13       6.438   6.589   1.159  1.00 15.13           C  
ANISOU   98  CG1 VAL A  13     2445   1979   1325    219   -335    -54       C  
ATOM     99  CG2 VAL A  13       7.556   5.028   2.751  1.00 17.40           C  
ANISOU   99  CG2 VAL A  13     2711   2229   1672    326   -186     37       C  
ATOM    100  N   GLN A  14       8.065   5.447  -1.763  1.00 15.43           N  
ANISOU  100  N   GLN A  14     2658   1897   1308    177   -137    -53       N  
ATOM    101  CA  GLN A  14       7.830   6.068  -3.058  1.00 16.99           C  
ANISOU  101  CA  GLN A  14     2892   2108   1456    113   -184    -91       C  
ATOM    102  C   GLN A  14       7.395   5.037  -4.094  1.00 21.94           C  
ANISOU  102  C   GLN A  14     3624   2679   2032     36    -95   -150       C  
ATOM    103  O   GLN A  14       6.758   5.375  -5.078  1.00 22.07           O  
ANISOU  103  O   GLN A  14     3673   2720   1991    -42   -143   -197       O  
ATOM    104  CB  GLN A  14       9.073   6.800  -3.528  1.00 20.05           C  
ANISOU  104  CB  GLN A  14     3261   2504   1853    154   -189    -38       C  
ATOM    105  CG  GLN A  14       9.357   8.042  -2.709  1.00 16.57           C  
ANISOU  105  CG  GLN A  14     2724   2128   1445    200   -293      3       C  
ATOM    106  CD  GLN A  14      10.644   8.727  -3.132  1.00 28.46           C  
ANISOU  106  CD  GLN A  14     4209   3644   2962    235   -290     56       C  
ATOM    107  NE2 GLN A  14      10.707  10.045  -2.951  1.00 25.04           N  
ANISOU  107  NE2 GLN A  14     3718   3262   2534    238   -391     68       N  
ATOM    108  OE1 GLN A  14      11.565   8.081  -3.617  1.00 26.92           O  
ANISOU  108  OE1 GLN A  14     4051   3406   2771    258   -192     86       O  
ATOM    109  N   GLN A  15       7.722   3.774  -3.852  1.00 23.11           N  
ANISOU  109  N   GLN A  15     3826   2754   2200     54     39   -145       N  
ATOM    110  CA  GLN A  15       7.366   2.720  -4.794  1.00 23.99           C  
ANISOU  110  CA  GLN A  15     4050   2800   2264    -26    145   -208       C  
ATOM    111  C   GLN A  15       6.019   2.076  -4.480  1.00 28.26           C  
ANISOU  111  C   GLN A  15     4616   3342   2780   -100    141   -276       C  
ATOM    112  O   GLN A  15       5.404   1.486  -5.353  1.00 35.60           O  
ANISOU  112  O   GLN A  15     5630   4249   3649   -201    187   -346       O  
ATOM    113  CB  GLN A  15       8.457   1.646  -4.823  1.00 25.54           C  
ANISOU  113  CB  GLN A  15     4308   2901   2496     30    317   -168       C  
ATOM    114  CG  GLN A  15       9.725   2.113  -5.509  1.00 35.75           C  
ANISOU  114  CG  GLN A  15     5601   4185   3796     75    344   -116       C  
ATOM    115  CD  GLN A  15      10.807   1.053  -5.549  1.00 44.35           C  
ANISOU  115  CD  GLN A  15     6744   5180   4926    140    523    -66       C  
ATOM    116  NE2 GLN A  15      11.924   1.380  -6.190  1.00 44.23           N  
ANISOU  116  NE2 GLN A  15     6732   5155   4919    178    560    -19       N  
ATOM    117  OE1 GLN A  15      10.646  -0.044  -5.011  1.00 51.79           O  
ANISOU  117  OE1 GLN A  15     7726   6058   5896    158    634    -65       O  
ATOM    118  N   ASN A  16       5.554   2.191  -3.243  1.00 23.04           N  
ANISOU  118  N   ASN A  16     3882   2711   2160    -56     89   -257       N  
ATOM    119  CA  ASN A  16       4.359   1.447  -2.835  1.00 25.88           C  
ANISOU  119  CA  ASN A  16     4265   3063   2505   -118    104   -315       C  
ATOM    120  C   ASN A  16       3.185   2.260  -2.278  1.00 31.02           C  
ANISOU  120  C   ASN A  16     4834   3804   3149   -143    -41   -336       C  
ATOM    121  O   ASN A  16       2.035   1.845  -2.410  1.00 32.03           O  
ANISOU  121  O   ASN A  16     4984   3947   3240   -228    -51   -398       O  
ATOM    122  CB  ASN A  16       4.759   0.392  -1.806  1.00 25.73           C  
ANISOU  122  CB  ASN A  16     4258   2974   2543    -48    223   -279       C  
ATOM    123  CG  ASN A  16       5.739  -0.604  -2.372  1.00 27.63           C  
ANISOU  123  CG  ASN A  16     4592   3114   2794    -28    392   -261       C  
ATOM    124  ND2 ASN A  16       7.007  -0.454  -2.022  1.00 30.02           N  
ANISOU  124  ND2 ASN A  16     4857   3403   3148     80    431   -172       N  
ATOM    125  OD1 ASN A  16       5.364  -1.485  -3.141  1.00 33.99           O  
ANISOU  125  OD1 ASN A  16     5503   3856   3558   -114    492   -327       O  
ATOM    126  N   ALA A  17       3.454   3.403  -1.657  1.00 26.70           N  
ANISOU  126  N   ALA A  17     4193   3316   2637    -74   -146   -286       N  
ATOM    127  CA  ALA A  17       2.366   4.172  -1.054  1.00 24.98           C  
ANISOU  127  CA  ALA A  17     3900   3171   2422    -87   -268   -301       C  
ATOM    128  C   ALA A  17       1.722   5.092  -2.093  1.00 26.92           C  
ANISOU  128  C   ALA A  17     4133   3482   2614   -152   -369   -327       C  
ATOM    129  O   ALA A  17       2.238   5.230  -3.199  1.00 28.38           O  
ANISOU  129  O   ALA A  17     4364   3658   2762   -180   -353   -328       O  
ATOM    130  CB  ALA A  17       2.875   4.975   0.144  1.00 19.43           C  
ANISOU  130  CB  ALA A  17     3108   2497   1777      9   -325   -241       C  
ATOM    131  N   LYS A  18       0.593   5.708  -1.737  1.00 26.03           N  
ANISOU  131  N   LYS A  18     3959   3435   2498   -173   -468   -342       N  
ATOM    132  CA  LYS A  18      -0.096   6.650  -2.619  1.00 24.84           C  
ANISOU  132  CA  LYS A  18     3768   3358   2313   -219   -560   -346       C  
ATOM    133  C   LYS A  18       0.264   8.076  -2.245  1.00 21.11           C  
ANISOU  133  C   LYS A  18     3196   2921   1903   -140   -624   -286       C  
ATOM    134  O   LYS A  18       0.184   8.438  -1.081  1.00 21.75           O  
ANISOU  134  O   LYS A  18     3220   3006   2037    -87   -645   -265       O  
ATOM    135  CB  LYS A  18      -1.612   6.473  -2.537  1.00 21.87           C  
ANISOU  135  CB  LYS A  18     3326   3040   1945   -269   -581   -377       C  
ATOM    136  CG  LYS A  18      -2.077   5.030  -2.601  1.00 35.30           C  
ANISOU  136  CG  LYS A  18     5111   4702   3601   -351   -506   -437       C  
ATOM    137  CD  LYS A  18      -3.592   4.953  -2.707  1.00 45.79           C  
ANISOU  137  CD  LYS A  18     6368   6095   4936   -399   -540   -461       C  
ATOM    138  CE  LYS A  18      -4.078   3.514  -2.611  1.00 57.32           C  
ANISOU  138  CE  LYS A  18     7902   7513   6363   -483   -455   -520       C  
ATOM    139  NZ  LYS A  18      -3.478   2.617  -3.650  1.00 61.99           N1+
ANISOU  139  NZ  LYS A  18     8604   8049   6902   -555   -358   -554       N1+
ATOM    140  N   PRO A  19       0.664   8.891  -3.232  1.00 22.35           N  
ANISOU  140  N   PRO A  19     3336   3102   2056   -141   -642   -261       N  
ATOM    141  CA  PRO A  19       1.026  10.279  -2.926  1.00 21.68           C  
ANISOU  141  CA  PRO A  19     3167   3040   2030    -82   -678   -207       C  
ATOM    142  C   PRO A  19      -0.153  11.039  -2.331  1.00 18.27           C  
ANISOU  142  C   PRO A  19     2635   2662   1644    -77   -706   -193       C  
ATOM    143  O   PRO A  19      -1.290  10.772  -2.705  1.00 20.73           O  
ANISOU  143  O   PRO A  19     2924   3022   1932   -119   -715   -219       O  
ATOM    144  CB  PRO A  19       1.424  10.850  -4.286  1.00 26.11           C  
ANISOU  144  CB  PRO A  19     3741   3617   2561   -101   -685   -193       C  
ATOM    145  CG  PRO A  19       1.847   9.650  -5.079  1.00 33.03           C  
ANISOU  145  CG  PRO A  19     4733   4452   3364   -154   -641   -232       C  
ATOM    146  CD  PRO A  19       0.923   8.553  -4.642  1.00 24.19           C  
ANISOU  146  CD  PRO A  19     3638   3329   2226   -200   -616   -281       C  
ATOM    147  N   GLY A  20       0.122  11.937  -1.391  1.00 21.37           N  
ANISOU  147  N   GLY A  20     2976   3046   2098    -27   -712   -156       N  
ATOM    148  CA  GLY A  20      -0.921  12.703  -0.726  1.00 16.01           C  
ANISOU  148  CA  GLY A  20     2223   2399   1459    -21   -727   -139       C  
ATOM    149  C   GLY A  20      -1.902  11.867   0.077  1.00 17.19           C  
ANISOU  149  C   GLY A  20     2365   2559   1608    -40   -724   -168       C  
ATOM    150  O   GLY A  20      -3.004  12.315   0.412  1.00 23.16           O  
ANISOU  150  O   GLY A  20     3068   3352   2381    -49   -738   -158       O  
ATOM    151  N   ASP A  21      -1.512  10.637   0.376  1.00 17.02           N  
ANISOU  151  N   ASP A  21     2403   2501   1562    -46   -705   -203       N  
ATOM    152  CA  ASP A  21      -2.312   9.785   1.233  1.00 25.50           C  
ANISOU  152  CA  ASP A  21     3479   3575   2637    -60   -698   -234       C  
ATOM    153  C   ASP A  21      -1.464   9.438   2.434  1.00 22.90           C  
ANISOU  153  C   ASP A  21     3171   3196   2334     -3   -684   -228       C  
ATOM    154  O   ASP A  21      -0.758   8.432   2.415  1.00 22.28           O  
ANISOU  154  O   ASP A  21     3170   3078   2218      9   -663   -250       O  
ATOM    155  CB  ASP A  21      -2.766   8.525   0.497  1.00 28.93           C  
ANISOU  155  CB  ASP A  21     3975   4011   3007   -123   -682   -291       C  
ATOM    156  CG  ASP A  21      -3.623   7.607   1.367  1.00 39.61           C  
ANISOU  156  CG  ASP A  21     5335   5359   4357   -145   -670   -330       C  
ATOM    157  OD1 ASP A  21      -3.667   7.776   2.611  1.00 34.93           O  
ANISOU  157  OD1 ASP A  21     4712   4752   3808   -100   -675   -312       O  
ATOM    158  OD2 ASP A  21      -4.258   6.697   0.793  1.00 42.46           O1-
ANISOU  158  OD2 ASP A  21     5734   5726   4671   -210   -651   -381       O1-
ATOM    159  N   PRO A  22      -1.525  10.276   3.479  1.00 23.74           N  
ANISOU  159  N   PRO A  22     3218   3307   2496     35   -689   -198       N  
ATOM    160  CA  PRO A  22      -0.659  10.090   4.642  1.00 19.99           C  
ANISOU  160  CA  PRO A  22     2745   2805   2043     88   -676   -185       C  
ATOM    161  C   PRO A  22      -0.817   8.710   5.288  1.00 19.26           C  
ANISOU  161  C   PRO A  22     2700   2696   1921     99   -664   -219       C  
ATOM    162  O   PRO A  22       0.179   8.144   5.682  1.00 17.28           O  
ANISOU  162  O   PRO A  22     2489   2425   1651    148   -651   -209       O  
ATOM    163  CB  PRO A  22      -1.108  11.207   5.587  1.00 25.44           C  
ANISOU  163  CB  PRO A  22     3370   3510   2787     99   -680   -163       C  
ATOM    164  CG  PRO A  22      -1.540  12.304   4.639  1.00 27.66           C  
ANISOU  164  CG  PRO A  22     3625   3809   3074     76   -694   -146       C  
ATOM    165  CD  PRO A  22      -2.274  11.546   3.556  1.00 24.70           C  
ANISOU  165  CD  PRO A  22     3273   3458   2654     30   -704   -170       C  
ATOM    166  N   GLN A  23      -2.026   8.167   5.350  1.00 21.21           N  
ANISOU  166  N   GLN A  23     2949   2954   2157     58   -666   -256       N  
ATOM    167  CA  GLN A  23      -2.208   6.867   5.976  1.00 25.59           C  
ANISOU  167  CA  GLN A  23     3556   3484   2684     64   -639   -292       C  
ATOM    168  C   GLN A  23      -1.439   5.792   5.205  1.00 24.91           C  
ANISOU  168  C   GLN A  23     3545   3345   2576     46   -548   -292       C  
ATOM    169  O   GLN A  23      -0.852   4.891   5.811  1.00 27.41           O  
ANISOU  169  O   GLN A  23     3886   3618   2909     79   -466   -272       O  
ATOM    170  CB  GLN A  23      -3.698   6.520   6.080  1.00 32.70           C  
ANISOU  170  CB  GLN A  23     4439   4408   3579      8   -650   -334       C  
ATOM    171  CG  GLN A  23      -4.002   5.279   6.922  1.00 44.14           C  
ANISOU  171  CG  GLN A  23     5915   5823   5034      3   -579   -354       C  
ATOM    172  CD  GLN A  23      -3.479   5.372   8.362  1.00 57.35           C  
ANISOU  172  CD  GLN A  23     7554   7489   6747     77   -565   -317       C  
ATOM    173  NE2 GLN A  23      -3.048   4.238   8.910  1.00 58.15           N  
ANISOU  173  NE2 GLN A  23     7692   7547   6858     95   -475   -304       N  
ATOM    174  OE1 GLN A  23      -3.465   6.447   8.967  1.00 63.42           O  
ANISOU  174  OE1 GLN A  23     8267   8293   7535    113   -630   -300       O  
ATOM    175  N   SER A  24      -1.404   5.898   3.875  1.00 25.17           N  
ANISOU  175  N   SER A  24     3615   3378   2570     -2   -556   -309       N  
ATOM    176  CA ASER A  24      -0.711   4.882   3.084  0.70 26.59           C  
ANISOU  176  CA ASER A  24     3875   3500   2726    -26   -459   -316       C  
ATOM    177  CA BSER A  24      -0.709   4.923   3.043  0.30 25.55           C  
ANISOU  177  CA BSER A  24     3743   3370   2594    -27   -462   -316       C  
ATOM    178  C   SER A  24       0.797   4.998   3.275  1.00 18.70           C  
ANISOU  178  C   SER A  24     2879   2471   1755     50   -417   -257       C  
ATOM    179  O   SER A  24       1.492   3.989   3.287  1.00 20.15           O  
ANISOU  179  O   SER A  24     3113   2597   1946     69   -312   -240       O  
ATOM    180  CB ASER A  24      -1.075   4.971   1.593  0.70 25.74           C  
ANISOU  180  CB ASER A  24     3811   3409   2561   -108   -478   -352       C  
ATOM    181  CB BSER A  24      -1.039   5.156   1.567  0.30 26.50           C  
ANISOU  181  CB BSER A  24     3899   3512   2658   -103   -491   -348       C  
ATOM    182  OG ASER A  24      -0.406   6.037   0.939  0.70 34.13           O  
ANISOU  182  OG ASER A  24     4854   4495   3617    -83   -535   -320       O  
ATOM    183  OG BSER A  24      -0.382   4.224   0.734  0.30 18.82           O  
ANISOU  183  OG BSER A  24     3013   2479   1658   -134   -390   -361       O  
ATOM    184  N   VAL A  25       1.302   6.219   3.440  1.00 14.88           N  
ANISOU  184  N   VAL A  25     2340   2027   1287     93   -494   -221       N  
ATOM    185  CA  VAL A  25       2.731   6.396   3.727  1.00 17.11           C  
ANISOU  185  CA  VAL A  25     2610   2297   1593    160   -463   -161       C  
ATOM    186  C   VAL A  25       3.106   5.724   5.061  1.00 20.06           C  
ANISOU  186  C   VAL A  25     2959   2661   2001    217   -409   -124       C  
ATOM    187  O   VAL A  25       4.107   5.001   5.150  1.00 17.80           O  
ANISOU  187  O   VAL A  25     2693   2341   1728    260   -323    -77       O  
ATOM    188  CB  VAL A  25       3.116   7.907   3.786  1.00 20.99           C  
ANISOU  188  CB  VAL A  25     3044   2838   2094    185   -558   -137       C  
ATOM    189  CG1 VAL A  25       4.576   8.081   4.150  1.00 24.65           C  
ANISOU  189  CG1 VAL A  25     3486   3304   2578    244   -529    -75       C  
ATOM    190  CG2 VAL A  25       2.808   8.584   2.465  1.00 19.81           C  
ANISOU  190  CG2 VAL A  25     2916   2700   1912    139   -607   -160       C  
ATOM    191  N   LEU A  26       2.289   5.966   6.088  1.00 17.32           N  
ANISOU  191  N   LEU A  26     2567   2346   1668    219   -456   -138       N  
ATOM    192  CA  LEU A  26       2.542   5.436   7.429  1.00 17.33           C  
ANISOU  192  CA  LEU A  26     2538   2350   1695    268   -417   -101       C  
ATOM    193  C   LEU A  26       2.555   3.909   7.392  1.00 22.09           C  
ANISOU  193  C   LEU A  26     3202   2890   2302    270   -298    -98       C  
ATOM    194  O   LEU A  26       3.470   3.251   7.922  1.00 18.99           O  
ANISOU  194  O   LEU A  26     2808   2480   1929    329   -222    -36       O  
ATOM    195  CB  LEU A  26       1.482   5.940   8.418  1.00 24.45           C  
ANISOU  195  CB  LEU A  26     3393   3293   2606    258   -484   -130       C  
ATOM    196  CG  LEU A  26       1.442   7.453   8.666  1.00 26.59           C  
ANISOU  196  CG  LEU A  26     3607   3616   2880    262   -585   -132       C  
ATOM    197  CD1 LEU A  26       0.245   7.858   9.540  1.00 30.21           C  
ANISOU  197  CD1 LEU A  26     4029   4101   3350    248   -634   -167       C  
ATOM    198  CD2 LEU A  26       2.721   7.912   9.296  1.00 16.59           C  
ANISOU  198  CD2 LEU A  26     2302   2378   1621    309   -588    -74       C  
ATOM    199  N   GLU A  27       1.539   3.353   6.743  1.00 17.05           N  
ANISOU  199  N   GLU A  27     2615   2220   1642    203   -277   -162       N  
ATOM    200  CA  GLU A  27       1.431   1.898   6.608  1.00 21.04           C  
ANISOU  200  CA  GLU A  27     3193   2653   2148    187   -153   -174       C  
ATOM    201  C   GLU A  27       2.598   1.271   5.846  1.00 23.49           C  
ANISOU  201  C   GLU A  27     3562   2904   2460    214    -50   -137       C  
ATOM    202  O   GLU A  27       3.069   0.198   6.215  1.00 26.10           O  
ANISOU  202  O   GLU A  27     3927   3177   2812    254     67    -99       O  
ATOM    203  CB  GLU A  27       0.106   1.534   5.937  1.00 29.80           C  
ANISOU  203  CB  GLU A  27     4347   3751   3223     89   -158   -257       C  
ATOM    204  CG  GLU A  27      -1.083   1.754   6.861  1.00 36.98           C  
ANISOU  204  CG  GLU A  27     5205   4704   4142     71   -221   -286       C  
ATOM    205  CD  GLU A  27      -2.411   1.448   6.209  1.00 51.19           C  
ANISOU  205  CD  GLU A  27     7034   6512   5906    -30   -235   -362       C  
ATOM    206  OE1 GLU A  27      -2.417   0.780   5.153  1.00 52.59           O  
ANISOU  206  OE1 GLU A  27     7285   6648   6047    -95   -172   -398       O  
ATOM    207  OE2 GLU A  27      -3.449   1.880   6.758  1.00 55.07           O1-
ANISOU  207  OE2 GLU A  27     7471   7052   6400    -49   -305   -385       O1-
ATOM    208  N   ALA A  28       3.075   1.938   4.798  1.00 20.17           N  
ANISOU  208  N   ALA A  28     3152   2495   2018    196    -86   -141       N  
ATOM    209  CA  ALA A  28       4.178   1.399   4.019  1.00 27.59           C  
ANISOU  209  CA  ALA A  28     4147   3377   2959    220     14   -108       C  
ATOM    210  C   ALA A  28       5.463   1.420   4.835  1.00 28.04           C  
ANISOU  210  C   ALA A  28     4151   3447   3057    324     47     -9       C  
ATOM    211  O   ALA A  28       6.274   0.490   4.772  1.00 23.16           O  
ANISOU  211  O   ALA A  28     3570   2769   2459    372    171     42       O  
ATOM    212  CB  ALA A  28       4.355   2.180   2.711  1.00 25.74           C  
ANISOU  212  CB  ALA A  28     3934   3159   2688    174    -39   -136       C  
ATOM    213  N   ILE A  29       5.661   2.490   5.595  1.00 16.50           N  
ANISOU  213  N   ILE A  29     2600   2065   1604    356    -61     23       N  
ATOM    214  CA  ILE A  29       6.787   2.537   6.520  1.00 21.37           C  
ANISOU  214  CA  ILE A  29     3151   2718   2250    442    -43    118       C  
ATOM    215  C   ILE A  29       6.690   1.408   7.548  1.00 22.03           C  
ANISOU  215  C   ILE A  29     3236   2775   2359    488     45    158       C  
ATOM    216  O   ILE A  29       7.662   0.692   7.778  1.00 24.72           O  
ANISOU  216  O   ILE A  29     3574   3094   2723    558    143    241       O  
ATOM    217  CB  ILE A  29       6.870   3.878   7.263  1.00 19.01           C  
ANISOU  217  CB  ILE A  29     2762   2512   1948    449   -173    130       C  
ATOM    218  CG1 ILE A  29       7.102   5.023   6.265  1.00 12.61           C  
ANISOU  218  CG1 ILE A  29     1950   1722   1118    415   -249    104       C  
ATOM    219  CG2 ILE A  29       7.988   3.829   8.320  1.00 18.41           C  
ANISOU  219  CG2 ILE A  29     2614   2490   1891    525   -154    229       C  
ATOM    220  CD1 ILE A  29       6.853   6.424   6.861  1.00 17.72           C  
ANISOU  220  CD1 ILE A  29     2529   2444   1761    401   -374     90       C  
ATOM    221  N   ASP A  30       5.514   1.251   8.150  1.00 21.46           N  
ANISOU  221  N   ASP A  30     3166   2706   2282    451     15    106       N  
ATOM    222  CA  ASP A  30       5.283   0.204   9.141  1.00 24.27           C  
ANISOU  222  CA  ASP A  30     3527   3036   2660    488     96    138       C  
ATOM    223  C   ASP A  30       5.486  -1.189   8.510  1.00 29.60           C  
ANISOU  223  C   ASP A  30     4296   3603   3349    496    258    145       C  
ATOM    224  O   ASP A  30       6.145  -2.051   9.090  1.00 32.67           O  
ANISOU  224  O   ASP A  30     4684   3963   3767    570    363    227       O  
ATOM    225  CB  ASP A  30       3.876   0.337   9.743  1.00 25.86           C  
ANISOU  225  CB  ASP A  30     3719   3255   2851    434     34     67       C  
ATOM    226  CG  ASP A  30       3.749   1.523  10.712  1.00 40.97           C  
ANISOU  226  CG  ASP A  30     5542   5265   4761    445    -93     76       C  
ATOM    227  OD1 ASP A  30       4.698   1.769  11.477  1.00 46.40           O  
ANISOU  227  OD1 ASP A  30     6169   6006   5456    505   -101    155       O  
ATOM    228  OD2 ASP A  30       2.701   2.214  10.724  1.00 39.22           O1-
ANISOU  228  OD2 ASP A  30     5307   5070   4526    390   -180      7       O1-
ATOM    229  N   THR A  31       4.937  -1.389   7.315  1.00 27.34           N  
ANISOU  229  N   THR A  31     4092   3260   3038    417    282     63       N  
ATOM    230  CA  THR A  31       5.035  -2.668   6.606  1.00 24.83           C  
ANISOU  230  CA  THR A  31     3880   2830   2725    402    442     49       C  
ATOM    231  C   THR A  31       6.484  -3.040   6.294  1.00 31.37           C  
ANISOU  231  C   THR A  31     4718   3619   3580    486    546    141       C  
ATOM    232  O   THR A  31       6.912  -4.162   6.552  1.00 27.14           O  
ANISOU  232  O   THR A  31     4224   3009   3078    542    694    196       O  
ATOM    233  CB  THR A  31       4.230  -2.643   5.283  1.00 29.13           C  
ANISOU  233  CB  THR A  31     4506   3341   3223    285    431    -61       C  
ATOM    234  CG2 THR A  31       4.542  -3.865   4.426  1.00 33.60           C  
ANISOU  234  CG2 THR A  31     5191   3789   3787    263    606    -77       C  
ATOM    235  OG1 THR A  31       2.824  -2.621   5.567  1.00 30.21           O  
ANISOU  235  OG1 THR A  31     4641   3501   3336    206    370   -139       O  
ATOM    236  N   TYR A  32       7.234  -2.089   5.741  1.00 30.84           N  
ANISOU  236  N   TYR A  32     4611   3603   3503    498    474    163       N  
ATOM    237  CA  TYR A  32       8.618  -2.335   5.351  1.00 34.73           C  
ANISOU  237  CA  TYR A  32     5106   4070   4021    574    565    250       C  
ATOM    238  C   TYR A  32       9.479  -2.650   6.567  1.00 36.20           C  
ANISOU  238  C   TYR A  32     5211   4294   4250    688    605    377       C  
ATOM    239  O   TYR A  32      10.180  -3.661   6.593  1.00 35.66           O  
ANISOU  239  O   TYR A  32     5174   4158   4217    760    756    453       O  
ATOM    240  CB  TYR A  32       9.179  -1.132   4.597  1.00 31.42           C  
ANISOU  240  CB  TYR A  32     4649   3709   3579    557    462    244       C  
ATOM    241  CG  TYR A  32      10.580  -1.302   4.057  1.00 32.86           C  
ANISOU  241  CG  TYR A  32     4833   3869   3784    625    550    327       C  
ATOM    242  CD1 TYR A  32      10.862  -2.219   3.048  1.00 40.26           C  
ANISOU  242  CD1 TYR A  32     5876   4696   4725    616    701    313       C  
ATOM    243  CD2 TYR A  32      11.622  -0.520   4.539  1.00 30.70           C  
ANISOU  243  CD2 TYR A  32     4454   3685   3525    691    486    417       C  
ATOM    244  CE1 TYR A  32      12.154  -2.358   2.540  1.00 34.22           C  
ANISOU  244  CE1 TYR A  32     5110   3908   3984    683    788    393       C  
ATOM    245  CE2 TYR A  32      12.902  -0.647   4.043  1.00 30.09           C  
ANISOU  245  CE2 TYR A  32     4368   3596   3470    753    564    498       C  
ATOM    246  CZ  TYR A  32      13.166  -1.564   3.045  1.00 32.93           C  
ANISOU  246  CZ  TYR A  32     4832   3842   3839    754    716    488       C  
ATOM    247  OH  TYR A  32      14.448  -1.675   2.573  1.00 35.51           O  
ANISOU  247  OH  TYR A  32     5146   4157   4191    822    799    574       O  
ATOM    248  N   CYS A  33       9.415  -1.782   7.571  1.00 30.90           N  
ANISOU  248  N   CYS A  33     4437   3733   3573    704    474    403       N  
ATOM    249  CA  CYS A  33      10.170  -1.973   8.806  1.00 29.14           C  
ANISOU  249  CA  CYS A  33     4124   3573   3375    799    490    524       C  
ATOM    250  C   CYS A  33       9.894  -3.344   9.434  1.00 34.29           C  
ANISOU  250  C   CYS A  33     4818   4153   4058    846    628    564       C  
ATOM    251  O   CYS A  33      10.819  -4.048   9.841  1.00 38.63           O  
ANISOU  251  O   CYS A  33     5343   4694   4642    944    734    684       O  
ATOM    252  CB  CYS A  33       9.841  -0.861   9.796  1.00 25.80           C  
ANISOU  252  CB  CYS A  33     3603   3270   2928    779    329    515       C  
ATOM    253  SG  CYS A  33      10.670   0.693   9.407  1.00 32.61           S  
ANISOU  253  SG  CYS A  33     4391   4232   3768    761    197    524       S  
ATOM    254  N   THR A  34       8.621  -3.723   9.480  1.00 32.03           N  
ANISOU  254  N   THR A  34     4595   3814   3760    777    631    468       N  
ATOM    255  CA  THR A  34       8.228  -5.044   9.956  1.00 38.49           C  
ANISOU  255  CA  THR A  34     5473   4547   4606    804    770    488       C  
ATOM    256  C   THR A  34       8.889  -6.127   9.124  1.00 42.90           C  
ANISOU  256  C   THR A  34     6123   4983   5195    844    958    525       C  
ATOM    257  O   THR A  34       9.513  -7.044   9.653  1.00 49.22           O  
ANISOU  257  O   THR A  34     6921   5743   6037    940   1090    632       O  
ATOM    258  CB  THR A  34       6.707  -5.237   9.891  1.00 36.27           C  
ANISOU  258  CB  THR A  34     5256   4224   4302    701    744    361       C  
ATOM    259  CG2 THR A  34       6.335  -6.679  10.235  1.00 37.29           C  
ANISOU  259  CG2 THR A  34     5462   4246   4459    720    909    374       C  
ATOM    260  OG1 THR A  34       6.072  -4.345  10.814  1.00 37.77           O  
ANISOU  260  OG1 THR A  34     5361   4519   4471    679    591    338       O  
ATOM    261  N   GLN A  35       8.730  -5.994   7.813  1.00 48.43           N  
ANISOU  261  N   GLN A  35     6904   5624   5873    768    971    436       N  
ATOM    262  CA  GLN A  35       9.281  -6.906   6.821  1.00 52.48           C  
ANISOU  262  CA  GLN A  35     7521   6013   6405    781   1147    444       C  
ATOM    263  C   GLN A  35      10.772  -7.139   7.023  1.00 48.14           C  
ANISOU  263  C   GLN A  35     6917   5471   5902    915   1236    597       C  
ATOM    264  O   GLN A  35      11.252  -8.263   6.901  1.00 48.77           O  
ANISOU  264  O   GLN A  35     7061   5445   6024    979   1425    659       O  
ATOM    265  CB  GLN A  35       9.013  -6.338   5.427  1.00 64.27           C  
ANISOU  265  CB  GLN A  35     9078   7489   7852    676   1097    333       C  
ATOM    266  CG  GLN A  35       9.329  -7.237   4.258  1.00 73.43           C  
ANISOU  266  CG  GLN A  35    10369   8515   9015    652   1274    304       C  
ATOM    267  CD  GLN A  35       8.884  -6.611   2.950  1.00 82.25           C  
ANISOU  267  CD  GLN A  35    11544   9636  10072    530   1202    186       C  
ATOM    268  NE2 GLN A  35       9.408  -7.115   1.841  1.00 88.93           N  
ANISOU  268  NE2 GLN A  35    12489  10388  10913    512   1333    169       N  
ATOM    269  OE1 GLN A  35       8.081  -5.674   2.939  1.00 82.43           O  
ANISOU  269  OE1 GLN A  35    11522   9746  10052    455   1033    115       O  
ATOM    270  N   LYS A  36      11.499  -6.073   7.343  1.00 51.10           N  
ANISOU  270  N   LYS A  36     7192   6264   5960   1140    298   1020       N  
ATOM    271  CA  LYS A  36      12.942  -6.162   7.542  1.00 52.34           C  
ANISOU  271  CA  LYS A  36     7286   6428   6173   1200    326   1013       C  
ATOM    272  C   LYS A  36      13.296  -6.378   9.012  1.00 56.18           C  
ANISOU  272  C   LYS A  36     7683   7013   6649   1178    267    985       C  
ATOM    273  O   LYS A  36      14.474  -6.456   9.368  1.00 54.14           O  
ANISOU  273  O   LYS A  36     7361   6774   6435   1220    281    976       O  
ATOM    274  CB  LYS A  36      13.636  -4.899   7.022  1.00 55.68           C  
ANISOU  274  CB  LYS A  36     7618   6828   6709   1223    406    975       C  
ATOM    275  CG  LYS A  36      13.449  -4.629   5.527  1.00 54.75           C  
ANISOU  275  CG  LYS A  36     7581   6612   6611   1252    473   1002       C  
ATOM    276  CD  LYS A  36      14.207  -5.630   4.667  1.00 58.36           C  
ANISOU  276  CD  LYS A  36     8128   7001   7047   1314    496   1044       C  
ATOM    277  CE  LYS A  36      14.006  -5.343   3.186  1.00 69.07           C  
ANISOU  277  CE  LYS A  36     9527   8288   8427   1290    551   1020       C  
ATOM    278  NZ  LYS A  36      14.695  -6.329   2.305  1.00 72.29           N1+
ANISOU  278  NZ  LYS A  36     9991   8658   8817   1300    563   1015       N1+
ATOM    279  N   GLU A  37      12.270  -6.472   9.856  1.00 53.19           N  
ANISOU  279  N   GLU A  37     7300   6697   6213   1111    201    971       N  
ATOM    280  CA  GLU A  37      12.436  -6.607  11.304  1.00 46.99           C  
ANISOU  280  CA  GLU A  37     6430   6012   5414   1080    141    941       C  
ATOM    281  C   GLU A  37      13.287  -5.486  11.900  1.00 44.18           C  
ANISOU  281  C   GLU A  37     5922   5707   5156   1078    173    879       C  
ATOM    282  O   GLU A  37      14.107  -5.723  12.785  1.00 43.85           O  
ANISOU  282  O   GLU A  37     5811   5723   5128   1091    149    865       O  
ATOM    283  CB  GLU A  37      13.046  -7.967  11.658  1.00 46.64           C  
ANISOU  283  CB  GLU A  37     6439   5972   5310   1120     99    985       C  
ATOM    284  CG  GLU A  37      12.292  -9.149  11.070  1.00 51.88           C  
ANISOU  284  CG  GLU A  37     7256   6581   5876   1125     66   1049       C  
ATOM    285  CD  GLU A  37      12.530 -10.438  11.836  1.00 59.43           C  
ANISOU  285  CD  GLU A  37     8250   7572   6757   1137     -1   1083       C  
ATOM    286  OE1 GLU A  37      12.738 -10.375  13.066  1.00 63.69           O  
ANISOU  286  OE1 GLU A  37     8699   8202   7300   1110    -45   1052       O  
ATOM    287  OE2 GLU A  37      12.508 -11.516  11.206  1.00 66.00           O1-
ANISOU  287  OE2 GLU A  37     9162   8345   7571   1115     -9   1084       O1-
ATOM    288  N   TRP A  38      13.087  -4.265  11.413  1.00 37.45           N  
ANISOU  288  N   TRP A  38     5019   4836   4375   1062    228    842       N  
ATOM    289  CA  TRP A  38      13.767  -3.106  11.980  1.00 42.75           C  
ANISOU  289  CA  TRP A  38     5546   5556   5141   1052    257    779       C  
ATOM    290  C   TRP A  38      12.927  -2.511  13.090  1.00 46.22           C  
ANISOU  290  C   TRP A  38     5912   6082   5567    976    209    729       C  
ATOM    291  O   TRP A  38      11.745  -2.222  12.891  1.00 42.13           O  
ANISOU  291  O   TRP A  38     5432   5557   5017    929    199    727       O  
ATOM    292  CB  TRP A  38      14.031  -2.038  10.923  1.00 39.04           C  
ANISOU  292  CB  TRP A  38     5051   5022   4759   1074    341    763       C  
ATOM    293  CG  TRP A  38      14.987  -2.440   9.858  1.00 36.25           C  
ANISOU  293  CG  TRP A  38     4751   4588   4435   1152    397    804       C  
ATOM    294  CD1 TRP A  38      15.851  -3.496   9.882  1.00 40.00           C  
ANISOU  294  CD1 TRP A  38     5264   5051   4883   1207    385    845       C  
ATOM    295  CD2 TRP A  38      15.175  -1.791   8.596  1.00 39.01           C  
ANISOU  295  CD2 TRP A  38     5119   4857   4845   1184    476    811       C  
ATOM    296  CE2 TRP A  38      16.173  -2.505   7.904  1.00 39.83           C  
ANISOU  296  CE2 TRP A  38     5276   4903   4956   1261    509    856       C  
ATOM    297  CE3 TRP A  38      14.596  -0.674   7.985  1.00 33.36           C  
ANISOU  297  CE3 TRP A  38     4382   4112   4180   1157    522    784       C  
ATOM    298  NE1 TRP A  38      16.568  -3.543   8.709  1.00 42.96           N  
ANISOU  298  NE1 TRP A  38     5683   5341   5297   1274    453    876       N  
ATOM    299  CZ2 TRP A  38      16.604  -2.140   6.628  1.00 41.75           C  
ANISOU  299  CZ2 TRP A  38     5550   5061   5252   1310    586    875       C  
ATOM    300  CZ3 TRP A  38      15.025  -0.312   6.721  1.00 40.39           C  
ANISOU  300  CZ3 TRP A  38     5302   4919   5123   1205    598    803       C  
ATOM    301  CH2 TRP A  38      16.020  -1.042   6.056  1.00 43.78           C  
ANISOU  301  CH2 TRP A  38     5784   5293   5557   1281    629    848       C  
ATOM    302  N   ALA A  39      13.539  -2.328  14.255  1.00 47.59           N  
ANISOU  302  N   ALA A  39     5981   6337   5764    963    180    690       N  
ATOM    303  CA  ALA A  39      12.854  -1.715  15.380  1.00 52.81           C  
ANISOU  303  CA  ALA A  39     6563   7085   6418    893    137    637       C  
ATOM    304  C   ALA A  39      12.494  -0.288  15.011  1.00 57.51           C  
ANISOU  304  C   ALA A  39     7096   7666   7088    864    190    589       C  
ATOM    305  O   ALA A  39      13.367   0.515  14.675  1.00 60.00           O  
ANISOU  305  O   ALA A  39     7341   7962   7496    893    248    561       O  
ATOM    306  CB  ALA A  39      13.721  -1.751  16.628  1.00 59.40           C  
ANISOU  306  CB  ALA A  39     7295   8004   7271    891    102    604       C  
ATOM    307  N   MET A  40      11.204   0.021  15.055  1.00 55.28           N  
ANISOU  307  N   MET A  40     6840   7394   6768    809    171    580       N  
ATOM    308  CA  MET A  40      10.743   1.335  14.639  1.00 53.07           C  
ANISOU  308  CA  MET A  40     6512   7097   6554    781    222    539       C  
ATOM    309  C   MET A  40      10.928   2.380  15.721  1.00 51.36           C  
ANISOU  309  C   MET A  40     6159   6961   6394    740    216    465       C  
ATOM    310  O   MET A  40      10.896   2.079  16.920  1.00 48.76           O  
ANISOU  310  O   MET A  40     5787   6713   6027    711    156    445       O  
ATOM    311  CB  MET A  40       9.279   1.287  14.228  1.00 47.57           C  
ANISOU  311  CB  MET A  40     5898   6379   5798    738    207    561       C  
ATOM    312  CG  MET A  40       9.031   0.444  13.003  1.00 46.87           C  
ANISOU  312  CG  MET A  40     5945   6202   5663    775    222    630       C  
ATOM    313  SD  MET A  40       7.423   0.813  12.302  1.00 55.80           S  
ANISOU  313  SD  MET A  40     7149   7296   6758    726    227    647       S  
ATOM    314  CE  MET A  40       7.676   2.536  11.836  1.00 38.49           C  
ANISOU  314  CE  MET A  40     4854   5083   4688    721    310    588       C  
ATOM    315  N   ASN A  41      11.123   3.615  15.282  1.00 46.14           N  
ANISOU  315  N   ASN A  41     5432   6275   5823    738    278    424       N  
ATOM    316  CA  ASN A  41      11.267   4.721  16.199  1.00 48.65           C  
ANISOU  316  CA  ASN A  41     5623   6662   6202    699    279    351       C  
ATOM    317  C   ASN A  41       9.937   5.021  16.876  1.00 48.55           C  
ANISOU  317  C   ASN A  41     5606   6701   6138    629    237    327       C  
ATOM    318  O   ASN A  41       9.899   5.366  18.059  1.00 50.64           O  
ANISOU  318  O   ASN A  41     5789   7048   6402    590    200    278       O  
ATOM    319  CB  ASN A  41      11.793   5.953  15.472  1.00 57.00           C  
ANISOU  319  CB  ASN A  41     6618   7672   7369    716    358    318       C  
ATOM    320  CG  ASN A  41      12.620   6.836  16.372  1.00 66.06           C  
ANISOU  320  CG  ASN A  41     7628   8879   8591    703    364    252       C  
ATOM    321  ND2 ASN A  41      13.931   6.618  16.371  1.00 66.37           N  
ANISOU  321  ND2 ASN A  41     7630   8914   8675    751    380    257       N  
ATOM    322  OD1 ASN A  41      12.089   7.701  17.070  1.00 68.48           O  
ANISOU  322  OD1 ASN A  41     7865   9238   8917    650    354    197       O  
ATOM    323  N   VAL A  42       8.840   4.885  16.131  1.00 34.91           N  
ANISOU  323  N   VAL A  42     3968   4929   4368    613    243    361       N  
ATOM    324  CA  VAL A  42       7.525   5.106  16.723  1.00 36.37           C  
ANISOU  324  CA  VAL A  42     4156   5162   4501    548    203    345       C  
ATOM    325  C   VAL A  42       6.553   3.941  16.464  1.00 40.22           C  
ANISOU  325  C   VAL A  42     4769   5633   4881    539    155    410       C  
ATOM    326  O   VAL A  42       6.172   3.241  17.406  1.00 50.21           O  
ANISOU  326  O   VAL A  42     6044   6962   6072    512     87    417       O  
ATOM    327  CB  VAL A  42       6.929   6.441  16.236  1.00 36.83           C  
ANISOU  327  CB  VAL A  42     4175   5195   4624    520    258    308       C  
ATOM    328  CG1 VAL A  42       5.472   6.570  16.638  1.00 27.31           C  
ANISOU  328  CG1 VAL A  42     2992   4026   3359    459    222    305       C  
ATOM    329  CG2 VAL A  42       7.732   7.586  16.828  1.00 33.53           C  
ANISOU  329  CG2 VAL A  42     3623   4815   4300    514    288    235       C  
ATOM    330  N   GLY A  43       6.165   3.711  15.214  1.00 35.73           N  
ANISOU  330  N   GLY A  43     4295   4979   4301    561    189    459       N  
ATOM    331  CA  GLY A  43       5.245   2.621  14.912  1.00 30.30           C  
ANISOU  331  CA  GLY A  43     3729   4271   3512    551    144    522       C  
ATOM    332  C   GLY A  43       3.795   2.986  15.187  1.00 27.97           C  
ANISOU  332  C   GLY A  43     3445   4006   3175    486    118    515       C  
ATOM    333  O   GLY A  43       3.510   3.985  15.847  1.00 27.53           O  
ANISOU  333  O   GLY A  43     3298   4003   3160    446    124    458       O  
ATOM    334  N   ASP A  44       2.866   2.166  14.707  1.00 24.30           N  
ANISOU  334  N   ASP A  44     3093   3511   2630    475     88    574       N  
ATOM    335  CA  ASP A  44       1.469   2.582  14.697  1.00 23.95           C  
ANISOU  335  CA  ASP A  44     3067   3478   2553    418     75    576       C  
ATOM    336  C   ASP A  44       0.814   2.662  16.077  1.00 31.40           C  
ANISOU  336  C   ASP A  44     3952   4522   3455    362     15    544       C  
ATOM    337  O   ASP A  44      -0.023   3.535  16.293  1.00 29.85           O  
ANISOU  337  O   ASP A  44     3714   4353   3276    317     24    514       O  
ATOM    338  CB  ASP A  44       0.638   1.662  13.807  1.00 26.04           C  
ANISOU  338  CB  ASP A  44     3470   3683   2740    419     56    651       C  
ATOM    339  CG  ASP A  44      -0.790   2.153  13.655  1.00 34.98           C  
ANISOU  339  CG  ASP A  44     4622   4819   3847    363     51    657       C  
ATOM    340  OD1 ASP A  44      -1.030   3.081  12.839  1.00 34.00           O  
ANISOU  340  OD1 ASP A  44     4487   4648   3783    362    111    646       O  
ATOM    341  OD2 ASP A  44      -1.666   1.632  14.378  1.00 31.79           O1-
ANISOU  341  OD2 ASP A  44     4242   4470   3367    321    -13    673       O1-
ATOM    342  N   ALA A  45       1.178   1.764  16.996  1.00 25.83           N  
ANISOU  342  N   ALA A  45     3246   3873   2696    365    -45    551       N  
ATOM    343  CA  ALA A  45       0.587   1.752  18.338  1.00 26.19           C  
ANISOU  343  CA  ALA A  45     3239   4016   2696    313   -106    523       C  
ATOM    344  C   ALA A  45       0.907   3.027  19.103  1.00 25.45           C  
ANISOU  344  C   ALA A  45     3012   3980   2679    291    -80    442       C  
ATOM    345  O   ALA A  45       0.008   3.690  19.616  1.00 28.82           O  
ANISOU  345  O   ALA A  45     3398   4451   3101    241    -89    413       O  
ATOM    346  CB  ALA A  45       1.065   0.527  19.133  1.00 22.90           C  
ANISOU  346  CB  ALA A  45     2844   3644   2212    327   -172    547       C  
ATOM    347  N   LYS A  46       2.185   3.386  19.169  1.00 19.84           N  
ANISOU  347  N   LYS A  46     2232   3264   2040    329    -46    407       N  
ATOM    348  CA  LYS A  46       2.550   4.681  19.739  1.00 23.25           C  
ANISOU  348  CA  LYS A  46     2540   3738   2555    311    -13    330       C  
ATOM    349  C   LYS A  46       1.935   5.803  18.924  1.00 26.72           C  
ANISOU  349  C   LYS A  46     2970   4129   3052    295     48    313       C  
ATOM    350  O   LYS A  46       1.573   6.845  19.462  1.00 25.94           O  
ANISOU  350  O   LYS A  46     2790   4072   2992    258     61    257       O  
ATOM    351  CB  LYS A  46       4.063   4.862  19.791  1.00 25.49           C  
ANISOU  351  CB  LYS A  46     2758   4015   2912    358     17    302       C  
ATOM    352  CG  LYS A  46       4.767   4.028  20.826  1.00 34.66           C  
ANISOU  352  CG  LYS A  46     3894   5240   4033    367    -41    301       C  
ATOM    353  CD  LYS A  46       6.250   4.365  20.845  1.00 33.42           C  
ANISOU  353  CD  LYS A  46     3663   5077   3958    410     -5    271       C  
ATOM    354  CE  LYS A  46       6.978   3.583  21.926  1.00 43.53           C  
ANISOU  354  CE  LYS A  46     4911   6426   5202    418    -63    268       C  
ATOM    355  NZ  LYS A  46       8.436   3.880  21.934  1.00 51.80           N1+
ANISOU  355  NZ  LYS A  46     5886   7466   6328    461    -29    243       N1+
ATOM    356  N   GLY A  47       1.838   5.580  17.616  1.00 20.93           N  
ANISOU  356  N   GLY A  47     2322   3307   2325    326     87    362       N  
ATOM    357  CA  GLY A  47       1.235   6.531  16.703  1.00 22.15           C  
ANISOU  357  CA  GLY A  47     2481   3407   2528    315    145    357       C  
ATOM    358  C   GLY A  47      -0.179   6.854  17.123  1.00 22.19           C  
ANISOU  358  C   GLY A  47     2489   3452   2489    254    118    352       C  
ATOM    359  O   GLY A  47      -0.599   8.014  17.077  1.00 21.25           O  
ANISOU  359  O   GLY A  47     2311   3336   2425    227    157    311       O  
ATOM    360  N   GLN A  48      -0.907   5.823  17.543  1.00 26.10           N  
ANISOU  360  N   GLN A  48     3052   3980   2885    232     51    395       N  
ATOM    361  CA  GLN A  48      -2.272   5.984  18.038  1.00 25.36           C  
ANISOU  361  CA  GLN A  48     2966   3933   2739    173     17    397       C  
ATOM    362  C   GLN A  48      -2.312   6.857  19.288  1.00 23.33           C  
ANISOU  362  C   GLN A  48     2590   3762   2510    136      7    324       C  
ATOM    363  O   GLN A  48      -3.256   7.627  19.489  1.00 23.83           O  
ANISOU  363  O   GLN A  48     2624   3849   2580     93     15    302       O  
ATOM    364  CB  GLN A  48      -2.907   4.618  18.334  1.00 25.16           C  
ANISOU  364  CB  GLN A  48     3032   3929   2600    160    -58    458       C  
ATOM    365  CG  GLN A  48      -3.019   3.703  17.131  1.00 30.73           C  
ANISOU  365  CG  GLN A  48     3863   4549   3265    191    -54    534       C  
ATOM    366  CD  GLN A  48      -4.102   4.122  16.146  1.00 36.51           C  
ANISOU  366  CD  GLN A  48     4650   5225   3995    169    -24    564       C  
ATOM    367  NE2 GLN A  48      -4.050   3.563  14.952  1.00 36.15           N  
ANISOU  367  NE2 GLN A  48     4704   5094   3935    201     -4    621       N  
ATOM    368  OE1 GLN A  48      -4.976   4.929  16.462  1.00 41.72           O  
ANISOU  368  OE1 GLN A  48     5266   5918   4666    125    -18    539       O  
ATOM    369  N   ILE A  49      -1.288   6.753  20.132  1.00 23.95           N  
ANISOU  369  N   ILE A  49     2603   3890   2608    152    -11    286       N  
ATOM    370  CA  ILE A  49      -1.246   7.593  21.320  1.00 28.00           C  
ANISOU  370  CA  ILE A  49     3004   4485   3150    118    -20    213       C  
ATOM    371  C   ILE A  49      -0.973   9.039  20.909  1.00 23.77           C  
ANISOU  371  C   ILE A  49     2391   3920   2722    119     54    157       C  
ATOM    372  O   ILE A  49      -1.607   9.960  21.405  1.00 23.24           O  
ANISOU  372  O   ILE A  49     2264   3891   2675     78     64    112       O  
ATOM    373  CB  ILE A  49      -0.185   7.110  22.328  1.00 33.10           C  
ANISOU  373  CB  ILE A  49     3597   5190   3790    134    -59    187       C  
ATOM    374  CG1 ILE A  49      -0.532   5.697  22.810  1.00 28.02           C  
ANISOU  374  CG1 ILE A  49     3026   4582   3038    128   -135    242       C  
ATOM    375  CG2 ILE A  49      -0.085   8.069  23.514  1.00 33.37           C  
ANISOU  375  CG2 ILE A  49     3513   5306   3861     99    -64    108       C  
ATOM    376  CD1 ILE A  49       0.589   5.003  23.548  1.00 41.14           C  
ANISOU  376  CD1 ILE A  49     4658   6284   4689    155   -172    234       C  
ATOM    377  N   MET A  50      -0.038   9.237  19.988  1.00 19.33           N  
ANISOU  377  N   MET A  50     1831   3287   2226    166    108    162       N  
ATOM    378  CA  MET A  50       0.229  10.582  19.484  1.00 24.25           C  
ANISOU  378  CA  MET A  50     2387   3874   2952    169    181    115       C  
ATOM    379  C   MET A  50      -1.011  11.230  18.855  1.00 25.36           C  
ANISOU  379  C   MET A  50     2558   3983   3096    138    211    126       C  
ATOM    380  O   MET A  50      -1.286  12.421  19.082  1.00 21.42           O  
ANISOU  380  O   MET A  50     1983   3500   2655    112    245     72       O  
ATOM    381  CB  MET A  50       1.364  10.545  18.474  1.00 23.61           C  
ANISOU  381  CB  MET A  50     2320   3716   2934    228    233    131       C  
ATOM    382  CG  MET A  50       2.685  10.091  19.069  1.00 37.06           C  
ANISOU  382  CG  MET A  50     3980   5450   4652    261    213    114       C  
ATOM    383  SD  MET A  50       3.864   9.686  17.770  1.00 45.24           S  
ANISOU  383  SD  MET A  50     5064   6390   5736    334    264    156       S  
ATOM    384  CE  MET A  50       3.892  11.229  16.863  1.00 37.06           C  
ANISOU  384  CE  MET A  50     3974   5293   4813    336    355    119       C  
ATOM    385  N   ASP A  51      -1.747  10.439  18.072  1.00 20.34           N  
ANISOU  385  N   ASP A  51     2031   3301   2397    142    198    196       N  
ATOM    386  CA  ASP A  51      -2.994  10.874  17.432  1.00 22.02           C  
ANISOU  386  CA  ASP A  51     2285   3483   2600    112    219    220       C  
ATOM    387  C   ASP A  51      -4.007  11.398  18.438  1.00 28.37           C  
ANISOU  387  C   ASP A  51     3039   4363   3377     54    190    185       C  
ATOM    388  O   ASP A  51      -4.616  12.453  18.236  1.00 25.30           O  
ANISOU  388  O   ASP A  51     2612   3966   3034     29    231    158       O  
ATOM    389  CB  ASP A  51      -3.642   9.719  16.647  1.00 23.91           C  
ANISOU  389  CB  ASP A  51     2654   3674   2755    119    190    305       C  
ATOM    390  CG  ASP A  51      -2.884   9.354  15.362  1.00 23.89           C  
ANISOU  390  CG  ASP A  51     2716   3579   2782    175    232    345       C  
ATOM    391  OD1 ASP A  51      -1.795   9.899  15.106  1.00 26.60           O  
ANISOU  391  OD1 ASP A  51     3004   3896   3207    210    280    311       O  
ATOM    392  OD2 ASP A  51      -3.385   8.500  14.600  1.00 28.02           O1-
ANISOU  392  OD2 ASP A  51     3347   4054   3244    182    216    413       O1-
ATOM    393  N   ALA A  52      -4.207  10.634  19.507  1.00 28.19           N  
ANISOU  393  N   ALA A  52     3018   4414   3279     33    120    189       N  
ATOM    394  CA  ALA A  52      -5.213  10.971  20.508  1.00 29.42           C  
ANISOU  394  CA  ALA A  52     3134   4646   3396    -21     86    163       C  
ATOM    395  C   ALA A  52      -4.826  12.257  21.227  1.00 29.26           C  
ANISOU  395  C   ALA A  52     2993   4669   3455    -36    119     76       C  
ATOM    396  O   ALA A  52      -5.685  13.079  21.533  1.00 27.56           O  
ANISOU  396  O   ALA A  52     2740   4481   3251    -74    132     48       O  
ATOM    397  CB  ALA A  52      -5.383   9.832  21.499  1.00 22.76           C  
ANISOU  397  CB  ALA A  52     2319   3873   2457    -35      5    186       C  
ATOM    398  N   VAL A  53      -3.528  12.433  21.472  1.00 22.06           N  
ANISOU  398  N   VAL A  53     2022   3761   2600     -5    134     36       N  
ATOM    399  CA  VAL A  53      -3.040  13.649  22.099  1.00 22.76           C  
ANISOU  399  CA  VAL A  53     1995   3883   2768    -17    166    -47       C  
ATOM    400  C   VAL A  53      -3.272  14.856  21.189  1.00 23.36           C  
ANISOU  400  C   VAL A  53     2049   3898   2930    -17    243    -67       C  
ATOM    401  O   VAL A  53      -3.746  15.892  21.653  1.00 26.04           O  
ANISOU  401  O   VAL A  53     2322   4269   3304    -50    263   -119       O  
ATOM    402  CB  VAL A  53      -1.542  13.548  22.462  1.00 19.63           C  
ANISOU  402  CB  VAL A  53     1544   3499   2417     18    167    -81       C  
ATOM    403  CG1 VAL A  53      -1.038  14.881  22.978  1.00 26.90           C  
ANISOU  403  CG1 VAL A  53     2349   4445   3428      5    205   -165       C  
ATOM    404  CG2 VAL A  53      -1.328  12.477  23.508  1.00 30.30           C  
ANISOU  404  CG2 VAL A  53     2904   4921   3688     12     91    -70       C  
ATOM    405  N   ILE A  54      -2.955  14.717  19.900  1.00 20.02           N  
ANISOU  405  N   ILE A  54     1682   3388   2538     21    285    -24       N  
ATOM    406  CA  ILE A  54      -3.215  15.774  18.922  1.00 22.62           C  
ANISOU  406  CA  ILE A  54     2000   3651   2943     23    358    -33       C  
ATOM    407  C   ILE A  54      -4.710  16.101  18.839  1.00 23.92           C  
ANISOU  407  C   ILE A  54     2193   3825   3073    -20    356    -16       C  
ATOM    408  O   ILE A  54      -5.124  17.266  18.853  1.00 26.31           O  
ANISOU  408  O   ILE A  54     2437   4128   3432    -43    398    -58       O  
ATOM    409  CB  ILE A  54      -2.735  15.394  17.506  1.00 19.11           C  
ANISOU  409  CB  ILE A  54     1628   3112   2523     71    398     21       C  
ATOM    410  CG1 ILE A  54      -1.226  15.146  17.467  1.00 31.56           C  
ANISOU  410  CG1 ILE A  54     3174   4673   4144    118    409      6       C  
ATOM    411  CG2 ILE A  54      -3.098  16.488  16.532  1.00 17.87           C  
ANISOU  411  CG2 ILE A  54     1458   2892   2440     70    470     13       C  
ATOM    412  CD1 ILE A  54      -0.406  16.399  17.425  1.00 37.06           C  
ANISOU  412  CD1 ILE A  54     3771   5356   4953    129    468    -59       C  
ATOM    413  N   ARG A  55      -5.530  15.067  18.747  1.00 22.38           N  
ANISOU  413  N   ARG A  55     2086   3634   2782    -32    308     48       N  
ATOM    414  CA  ARG A  55      -6.967  15.299  18.670  1.00 23.85           C  
ANISOU  414  CA  ARG A  55     2302   3830   2930    -74    302     72       C  
ATOM    415  C   ARG A  55      -7.499  15.939  19.949  1.00 27.84           C  
ANISOU  415  C   ARG A  55     2728   4423   3429   -119    281     14       C  
ATOM    416  O   ARG A  55      -8.334  16.847  19.908  1.00 27.35           O  
ANISOU  416  O   ARG A  55     2637   4364   3393   -148    311     -5       O  
ATOM    417  CB  ARG A  55      -7.700  13.997  18.388  1.00 27.69           C  
ANISOU  417  CB  ARG A  55     2900   4308   3312    -79    248    153       C  
ATOM    418  CG  ARG A  55      -7.464  13.490  16.984  1.00 25.88           C  
ANISOU  418  CG  ARG A  55     2760   3985   3088    -41    276    215       C  
ATOM    419  CD  ARG A  55      -8.496  12.453  16.592  1.00 27.03           C  
ANISOU  419  CD  ARG A  55     3016   4117   3136    -57    231    295       C  
ATOM    420  NE  ARG A  55      -8.003  11.642  15.485  1.00 38.57           N  
ANISOU  420  NE  ARG A  55     4569   5501   4586    -15    240    352       N  
ATOM    421  CZ  ARG A  55      -7.405  10.468  15.636  1.00 37.34           C  
ANISOU  421  CZ  ARG A  55     4464   5347   4376     11    195    383       C  
ATOM    422  NH1 ARG A  55      -7.238   9.961  16.855  1.00 38.42           N1+
ANISOU  422  NH1 ARG A  55     4569   5564   4466     -3    137    363       N1+
ATOM    423  NH2 ARG A  55      -6.987   9.795  14.570  1.00 39.11           N  
ANISOU  423  NH2 ARG A  55     4772   5496   4592     50    209    434       N  
ATOM    424  N   GLU A  56      -7.003  15.476  21.087  1.00 25.90           N  
ANISOU  424  N   GLU A  56     2445   4247   3147   -123    230    -15       N  
ATOM    425  CA  GLU A  56      -7.482  15.969  22.372  1.00 26.82           C  
ANISOU  425  CA  GLU A  56     2491   4453   3248   -165    203    -68       C  
ATOM    426  C   GLU A  56      -7.198  17.464  22.586  1.00 21.78           C  
ANISOU  426  C   GLU A  56     1750   3817   2707   -174    261   -148       C  
ATOM    427  O   GLU A  56      -8.024  18.175  23.151  1.00 29.20           O  
ANISOU  427  O   GLU A  56     2649   4800   3647   -211    265   -180       O  
ATOM    428  CB  GLU A  56      -6.856  15.148  23.501  1.00 31.84           C  
ANISOU  428  CB  GLU A  56     3108   5160   3831   -163    139    -82       C  
ATOM    429  CG  GLU A  56      -7.239  15.587  24.907  1.00 52.65           C  
ANISOU  429  CG  GLU A  56     5668   7891   6445   -204    107   -140       C  
ATOM    430  CD  GLU A  56      -6.750  14.604  25.963  1.00 67.47           C  
ANISOU  430  CD  GLU A  56     7542   9838   8256   -203     36   -140       C  
ATOM    431  OE1 GLU A  56      -6.433  13.451  25.588  1.00 72.17           O  
ANISOU  431  OE1 GLU A  56     8208  10409   8802   -178      4    -82       O  
ATOM    432  OE2 GLU A  56      -6.689  14.976  27.158  1.00 66.66           O1-
ANISOU  432  OE2 GLU A  56     7366   9814   8149   -228     13   -198       O1-
ATOM    433  N   TYR A  57      -6.044  17.940  22.121  1.00 23.67           N  
ANISOU  433  N   TYR A  57     1950   4012   3031   -139    307   -178       N  
ATOM    434  CA  TYR A  57      -5.610  19.302  22.441  1.00 22.41           C  
ANISOU  434  CA  TYR A  57     1688   3861   2965   -147    356   -259       C  
ATOM    435  C   TYR A  57      -5.649  20.270  21.258  1.00 24.95           C  
ANISOU  435  C   TYR A  57     2005   4100   3374   -133    435   -260       C  
ATOM    436  O   TYR A  57      -5.554  21.482  21.454  1.00 26.65           O  
ANISOU  436  O   TYR A  57     2141   4318   3665   -145    478   -322       O  
ATOM    437  CB  TYR A  57      -4.211  19.246  23.053  1.00 24.98           C  
ANISOU  437  CB  TYR A  57     1951   4212   3327   -124    345   -306       C  
ATOM    438  CG  TYR A  57      -4.235  18.513  24.380  1.00 33.31           C  
ANISOU  438  CG  TYR A  57     2994   5360   4303   -145    270   -317       C  
ATOM    439  CD1 TYR A  57      -4.561  19.177  25.560  1.00 36.01           C  
ANISOU  439  CD1 TYR A  57     3262   5778   4644   -183    255   -382       C  
ATOM    440  CD2 TYR A  57      -3.989  17.154  24.445  1.00 29.47           C  
ANISOU  440  CD2 TYR A  57     2573   4884   3742   -127    216   -263       C  
ATOM    441  CE1 TYR A  57      -4.605  18.514  26.773  1.00 26.69           C  
ANISOU  441  CE1 TYR A  57     2069   4682   3390   -203    187   -392       C  
ATOM    442  CE2 TYR A  57      -4.030  16.480  25.651  1.00 39.47           C  
ANISOU  442  CE2 TYR A  57     3828   6234   4936   -146    147   -272       C  
ATOM    443  CZ  TYR A  57      -4.344  17.165  26.812  1.00 35.33           C  
ANISOU  443  CZ  TYR A  57     3227   5786   4412   -185    133   -336       C  
ATOM    444  OH  TYR A  57      -4.387  16.490  28.008  1.00 34.39           O  
ANISOU  444  OH  TYR A  57     3096   5751   4219   -204     65   -344       O  
ATOM    445  N   SER A  58      -5.806  19.713  20.054  1.00 21.38           N  
ANISOU  445  N   SER A  58     2366   3044   2713    449   -312   -516       N  
ATOM    446  CA ASER A  58      -5.844  20.470  18.797  0.50 27.17           C  
ANISOU  446  CA ASER A  58     3136   3736   3451    500   -353   -496       C  
ATOM    447  CA BSER A  58      -5.857  20.478  18.803  0.50 27.16           C  
ANISOU  447  CA BSER A  58     3134   3735   3450    500   -353   -497       C  
ATOM    448  C   SER A  58      -4.840  21.620  18.733  1.00 25.61           C  
ANISOU  448  C   SER A  58     2981   3481   3269    521   -361   -458       C  
ATOM    449  O   SER A  58      -5.218  22.773  18.527  1.00 26.00           O  
ANISOU  449  O   SER A  58     3035   3507   3339    565   -402   -475       O  
ATOM    450  CB ASER A  58      -7.255  21.005  18.544  0.50 28.58           C  
ANISOU  450  CB ASER A  58     3276   3940   3644    543   -399   -557       C  
ATOM    451  CB BSER A  58      -7.267  21.041  18.581  0.50 28.57           C  
ANISOU  451  CB BSER A  58     3273   3938   3644    544   -399   -559       C  
ATOM    452  OG ASER A  58      -8.113  19.955  18.137  0.50 27.32           O  
ANISOU  452  OG ASER A  58     3092   3825   3464    528   -396   -582       O  
ATOM    453  OG BSER A  58      -7.568  22.056  19.523  0.50 25.16           O  
ANISOU  453  OG BSER A  58     2806   3512   3242    564   -413   -602       O  
ATOM    454  N   PRO A  59      -3.543  21.300  18.879  1.00 18.14           N  
ANISOU  454  N   PRO A  59     2067   2513   2313    488   -325   -408       N  
ATOM    455  CA  PRO A  59      -2.501  22.336  18.862  1.00 19.11           C  
ANISOU  455  CA  PRO A  59     2230   2586   2447    498   -326   -373       C  
ATOM    456  C   PRO A  59      -2.370  23.055  17.516  1.00 25.99           C  
ANISOU  456  C   PRO A  59     3156   3410   3310    530   -362   -343       C  
ATOM    457  O   PRO A  59      -2.458  22.410  16.474  1.00 21.62           O  
ANISOU  457  O   PRO A  59     2625   2857   2733    529   -367   -323       O  
ATOM    458  CB  PRO A  59      -1.227  21.543  19.156  1.00 13.37           C  
ANISOU  458  CB  PRO A  59     1520   1856   1704    454   -279   -333       C  
ATOM    459  CG  PRO A  59      -1.511  20.181  18.558  1.00 16.75           C  
ANISOU  459  CG  PRO A  59     1947   2310   2106    436   -268   -327       C  
ATOM    460  CD  PRO A  59      -2.974  19.939  18.805  1.00 17.68           C  
ANISOU  460  CD  PRO A  59     2019   2470   2229    446   -287   -381       C  
ATOM    461  N   SER A  60      -2.152  24.371  17.542  1.00 22.55           N  
ANISOU  461  N   SER A  60     2746   2933   2891    556   -389   -338       N  
ATOM    462  CA  SER A  60      -1.919  25.134  16.313  1.00 20.72           C  
ANISOU  462  CA  SER A  60     2579   2649   2646    579   -425   -305       C  
ATOM    463  C   SER A  60      -0.443  25.176  15.964  1.00 16.36           C  
ANISOU  463  C   SER A  60     2077   2065   2073    542   -391   -248       C  
ATOM    464  O   SER A  60      -0.069  25.380  14.807  1.00 23.50           O  
ANISOU  464  O   SER A  60     3038   2937   2953    541   -404   -213       O  
ATOM    465  CB  SER A  60      -2.437  26.573  16.447  1.00 22.22           C  
ANISOU  465  CB  SER A  60     2781   2801   2859    624   -478   -328       C  
ATOM    466  OG  SER A  60      -3.800  26.592  16.822  1.00 41.67           O  
ANISOU  466  OG  SER A  60     5190   5300   5344    661   -510   -391       O  
ATOM    467  N   LEU A  61       0.395  25.021  16.977  1.00 16.40           N  
ANISOU  467  N   LEU A  61     2062   2083   2088    511   -348   -244       N  
ATOM    468  CA  LEU A  61       1.843  25.038  16.774  1.00 16.29           C  
ANISOU  468  CA  LEU A  61     2085   2048   2058    476   -313   -200       C  
ATOM    469  C   LEU A  61       2.498  23.910  17.562  1.00 16.39           C  
ANISOU  469  C   LEU A  61     2061   2098   2069    440   -262   -200       C  
ATOM    470  O   LEU A  61       2.440  23.879  18.799  1.00 16.12           O  
ANISOU  470  O   LEU A  61     1986   2084   2055    434   -248   -224       O  
ATOM    471  CB  LEU A  61       2.433  26.386  17.184  1.00 19.12           C  
ANISOU  471  CB  LEU A  61     2470   2365   2429    478   -321   -191       C  
ATOM    472  CG  LEU A  61       3.949  26.554  17.001  1.00 21.03           C  
ANISOU  472  CG  LEU A  61     2749   2588   2654    437   -284   -151       C  
ATOM    473  CD1 LEU A  61       4.379  26.297  15.569  1.00 20.39           C  
ANISOU  473  CD1 LEU A  61     2720   2493   2536    421   -284   -116       C  
ATOM    474  CD2 LEU A  61       4.350  27.964  17.409  1.00 27.68           C  
ANISOU  474  CD2 LEU A  61     3620   3389   3509    440   -297   -146       C  
ATOM    475  N   VAL A  62       3.103  22.976  16.837  1.00 14.09           N  
ANISOU  475  N   VAL A  62     1786   1816   1752    418   -239   -175       N  
ATOM    476  CA  VAL A  62       3.750  21.825  17.444  1.00 15.07           C  
ANISOU  476  CA  VAL A  62     1883   1969   1872    389   -200   -175       C  
ATOM    477  C   VAL A  62       5.249  21.871  17.156  1.00 10.76           C  
ANISOU  477  C   VAL A  62     1366   1410   1314    362   -170   -145       C  
ATOM    478  O   VAL A  62       5.665  22.229  16.058  1.00 16.63           O  
ANISOU  478  O   VAL A  62     2150   2132   2036    358   -174   -121       O  
ATOM    479  CB  VAL A  62       3.155  20.513  16.902  1.00 15.88           C  
ANISOU  479  CB  VAL A  62     1975   2100   1958    387   -200   -181       C  
ATOM    480  CG1 VAL A  62       3.724  19.311  17.641  1.00 12.16           C  
ANISOU  480  CG1 VAL A  62     1481   1655   1483    360   -168   -184       C  
ATOM    481  CG2 VAL A  62       1.629  20.555  16.962  1.00 14.44           C  
ANISOU  481  CG2 VAL A  62     1768   1935   1785    412   -232   -214       C  
ATOM    482  N   LEU A  63       6.051  21.527  18.150  1.00 15.85           N  
ANISOU  482  N   LEU A  63     1987   2067   1968    343   -140   -149       N  
ATOM    483  CA  LEU A  63       7.487  21.348  17.975  1.00  9.45           C  
ANISOU  483  CA  LEU A  63     1190   1255   1146    318   -110   -131       C  
ATOM    484  C   LEU A  63       7.829  19.890  18.168  1.00 14.01           C  
ANISOU  484  C   LEU A  63     1748   1860   1716    306    -91   -137       C  
ATOM    485  O   LEU A  63       7.471  19.300  19.189  1.00 17.32           O  
ANISOU  485  O   LEU A  63     2138   2296   2147    305    -90   -154       O  
ATOM    486  CB  LEU A  63       8.273  22.179  18.982  1.00 12.18           C  
ANISOU  486  CB  LEU A  63     1527   1590   1509    306    -94   -133       C  
ATOM    487  CG  LEU A  63       9.779  21.919  19.018  1.00 16.21           C  
ANISOU  487  CG  LEU A  63     2040   2107   2011    280    -61   -124       C  
ATOM    488  CD1 LEU A  63      10.391  22.326  17.699  1.00 14.70           C  
ANISOU  488  CD1 LEU A  63     1890   1903   1794    266    -55   -104       C  
ATOM    489  CD2 LEU A  63      10.435  22.649  20.208  1.00 17.11           C  
ANISOU  489  CD2 LEU A  63     2138   2217   2147    271    -46   -132       C  
ATOM    490  N   GLU A  64       8.498  19.311  17.190  1.00 11.28           N  
ANISOU  490  N   GLU A  64     1421   1518   1348    297    -80   -125       N  
ATOM    491  CA  GLU A  64       8.963  17.930  17.292  1.00 15.38           C  
ANISOU  491  CA  GLU A  64     1926   2059   1860    289    -66   -132       C  
ATOM    492  C   GLU A  64      10.481  17.902  17.382  1.00 15.43           C  
ANISOU  492  C   GLU A  64     1931   2068   1864    273    -40   -132       C  
ATOM    493  O   GLU A  64      11.167  18.449  16.529  1.00 16.42           O  
ANISOU  493  O   GLU A  64     2077   2188   1974    261    -28   -121       O  
ATOM    494  CB  GLU A  64       8.510  17.100  16.084  1.00 15.21           C  
ANISOU  494  CB  GLU A  64     1920   2045   1816    294    -75   -127       C  
ATOM    495  CG  GLU A  64       9.132  15.718  16.052  1.00 25.46           C  
ANISOU  495  CG  GLU A  64     3210   3360   3105    288    -63   -136       C  
ATOM    496  CD  GLU A  64       8.860  14.950  14.757  1.00 41.77           C  
ANISOU  496  CD  GLU A  64     5291   5432   5146    291    -69   -131       C  
ATOM    497  OE1 GLU A  64       8.491  15.564  13.733  1.00 41.41           O  
ANISOU  497  OE1 GLU A  64     5268   5378   5087    293    -76   -118       O  
ATOM    498  OE2 GLU A  64       9.016  13.716  14.770  1.00 49.37           O1-
ANISOU  498  OE2 GLU A  64     6249   6407   6103    291    -68   -142       O1-
ATOM    499  N   LEU A  65      10.997  17.242  18.406  1.00 10.81           N  
ANISOU  499  N   LEU A  65     1322   1494   1290    270    -32   -146       N  
ATOM    500  CA  LEU A  65      12.433  17.069  18.553  1.00 13.96           C  
ANISOU  500  CA  LEU A  65     1714   1901   1689    259    -11   -153       C  
ATOM    501  C   LEU A  65      12.833  15.673  18.091  1.00 16.71           C  
ANISOU  501  C   LEU A  65     2060   2264   2024    264    -11   -165       C  
ATOM    502  O   LEU A  65      12.554  14.665  18.755  1.00 17.24           O  
ANISOU  502  O   LEU A  65     2119   2334   2096    271    -25   -174       O  
ATOM    503  CB  LEU A  65      12.856  17.317  19.995  1.00 11.33           C  
ANISOU  503  CB  LEU A  65     1360   1568   1378    256     -6   -164       C  
ATOM    504  CG  LEU A  65      12.431  18.689  20.546  1.00 18.38           C  
ANISOU  504  CG  LEU A  65     2252   2445   2286    253     -7   -157       C  
ATOM    505  CD1 LEU A  65      12.836  18.845  22.000  1.00 22.27           C  
ANISOU  505  CD1 LEU A  65     2722   2940   2798    248     -2   -169       C  
ATOM    506  CD2 LEU A  65      13.016  19.815  19.703  1.00 17.01           C  
ANISOU  506  CD2 LEU A  65     2100   2260   2102    241      6   -144       C  
ATOM    507  N   GLY A  66      13.464  15.627  16.927  1.00 15.45           N  
ANISOU  507  N   GLY A  66     1911   2113   1847    258      1   -165       N  
ATOM    508  CA  GLY A  66      13.924  14.378  16.347  1.00 18.21           C  
ANISOU  508  CA  GLY A  66     2257   2477   2184    264      1   -180       C  
ATOM    509  C   GLY A  66      12.977  13.970  15.244  1.00 17.94           C  
ANISOU  509  C   GLY A  66     2243   2442   2131    268    -11   -168       C  
ATOM    510  O   GLY A  66      11.796  13.782  15.495  1.00 25.88           O  
ANISOU  510  O   GLY A  66     3254   3440   3140    277    -30   -160       O  
ATOM    511  N   ALA A  67      13.476  13.865  14.019  1.00 17.87           N  
ANISOU  511  N   ALA A  67     2245   2446   2101    260      2   -171       N  
ATOM    512  CA  ALA A  67      12.600  13.558  12.885  1.00 21.14           C  
ANISOU  512  CA  ALA A  67     2680   2859   2494    263     -9   -159       C  
ATOM    513  C   ALA A  67      12.819  12.160  12.344  1.00 23.89           C  
ANISOU  513  C   ALA A  67     3023   3222   2831    272    -13   -177       C  
ATOM    514  O   ALA A  67      11.867  11.485  11.955  1.00 25.02           O  
ANISOU  514  O   ALA A  67     3177   3362   2967    281    -30   -171       O  
ATOM    515  CB  ALA A  67      12.795  14.576  11.760  1.00 23.13           C  
ANISOU  515  CB  ALA A  67     2957   3109   2723    242      4   -143       C  
ATOM    516  N   TYR A  68      14.081  11.745  12.311  1.00 20.70           N  
ANISOU  516  N   TYR A  68     2603   2836   2428    270      2   -202       N  
ATOM    517  CA  TYR A  68      14.475  10.476  11.709  1.00 25.48           C  
ANISOU  517  CA  TYR A  68     3202   3455   3022    281     -2   -226       C  
ATOM    518  C   TYR A  68      13.991  10.416  10.259  1.00 23.96           C  
ANISOU  518  C   TYR A  68     3030   3271   2802    271      2   -216       C  
ATOM    519  O   TYR A  68      14.325  11.296   9.461  1.00 27.77           O  
ANISOU  519  O   TYR A  68     3523   3762   3266    248     22   -209       O  
ATOM    520  CB  TYR A  68      13.953   9.314  12.558  1.00 23.97           C  
ANISOU  520  CB  TYR A  68     3011   3251   2846    303    -31   -233       C  
ATOM    521  CG  TYR A  68      14.352   9.483  14.012  1.00 24.91           C  
ANISOU  521  CG  TYR A  68     3116   3360   2989    308    -36   -238       C  
ATOM    522  CD1 TYR A  68      15.594   9.052  14.463  1.00 25.48           C  
ANISOU  522  CD1 TYR A  68     3169   3441   3072    319    -36   -269       C  
ATOM    523  CD2 TYR A  68      13.509  10.119  14.925  1.00 25.61           C  
ANISOU  523  CD2 TYR A  68     3209   3433   3089    302    -43   -217       C  
ATOM    524  CE1 TYR A  68      15.977   9.221  15.794  1.00 27.45           C  
ANISOU  524  CE1 TYR A  68     3407   3680   3342    324    -43   -274       C  
ATOM    525  CE2 TYR A  68      13.884  10.297  16.260  1.00 23.66           C  
ANISOU  525  CE2 TYR A  68     2949   3177   2862    304    -47   -222       C  
ATOM    526  CZ  TYR A  68      15.123   9.846  16.683  1.00 27.95           C  
ANISOU  526  CZ  TYR A  68     3479   3728   3415    314    -48   -249       C  
ATOM    527  OH  TYR A  68      15.509  10.010  17.999  1.00 27.81           O  
ANISOU  527  OH  TYR A  68     3450   3701   3415    316    -54   -254       O  
ATOM    528  N   CYS A  69      13.202   9.406   9.908  1.00 22.92           N  
ANISOU  528  N   CYS A  69     2909   3136   2664    285    -18   -216       N  
ATOM    529  CA  CYS A  69      12.757   9.270   8.526  1.00 23.19           C  
ANISOU  529  CA  CYS A  69     2961   3178   2671    277    -16   -208       C  
ATOM    530  C   CYS A  69      11.447  10.022   8.275  1.00 20.66           C  
ANISOU  530  C   CYS A  69     2665   2842   2344    274    -29   -174       C  
ATOM    531  O   CYS A  69      10.950  10.057   7.153  1.00 23.86           O  
ANISOU  531  O   CYS A  69     3090   3250   2725    267    -31   -163       O  
ATOM    532  CB  CYS A  69      12.596   7.795   8.157  1.00 36.03           C  
ANISOU  532  CB  CYS A  69     4587   4811   4292    294    -31   -227       C  
ATOM    533  SG  CYS A  69      11.159   7.003   8.899  1.00 32.83           S  
ANISOU  533  SG  CYS A  69     4193   4384   3897    309    -64   -213       S  
ATOM    534  N   GLY A  70      10.891  10.634   9.318  1.00 19.83           N  
ANISOU  534  N   GLY A  70     2557   2720   2260    279    -39   -161       N  
ATOM    535  CA  GLY A  70       9.748  11.507   9.130  1.00 11.31           C  
ANISOU  535  CA  GLY A  70     1495   1626   1178    279    -54   -137       C  
ATOM    536  C   GLY A  70       8.398  10.859   9.382  1.00 17.81           C  
ANISOU  536  C   GLY A  70     2317   2445   2005    294    -79   -136       C  
ATOM    537  O   GLY A  70       7.364  11.460   9.129  1.00 15.53           O  
ANISOU  537  O   GLY A  70     2038   2148   1713    300    -95   -123       O  
ATOM    538  N   TYR A  71       8.406   9.636   9.897  1.00 18.42           N  
ANISOU  538  N   TYR A  71     2382   2528   2088    300    -84   -152       N  
ATOM    539  CA  TYR A  71       7.176   8.975  10.323  1.00 16.75           C  
ANISOU  539  CA  TYR A  71     2168   2316   1879    305   -105   -154       C  
ATOM    540  C   TYR A  71       6.333   9.813  11.293  1.00 13.51           C  
ANISOU  540  C   TYR A  71     1747   1899   1486    306   -114   -150       C  
ATOM    541  O   TYR A  71       5.136  10.021  11.063  1.00 18.31           O  
ANISOU  541  O   TYR A  71     2356   2511   2091    311   -130   -148       O  
ATOM    542  CB  TYR A  71       7.505   7.634  10.985  1.00 18.43           C  
ANISOU  542  CB  TYR A  71     2378   2529   2096    306   -110   -171       C  
ATOM    543  CG  TYR A  71       6.291   6.804  11.339  1.00 20.76           C  
ANISOU  543  CG  TYR A  71     2677   2825   2385    301   -129   -175       C  
ATOM    544  CD1 TYR A  71       5.613   6.993  12.539  1.00 24.21           C  
ANISOU  544  CD1 TYR A  71     3104   3260   2834    292   -136   -178       C  
ATOM    545  CD2 TYR A  71       5.847   5.805  10.488  1.00 20.49           C  
ANISOU  545  CD2 TYR A  71     2656   2797   2332    301   -138   -180       C  
ATOM    546  CE1 TYR A  71       4.508   6.227  12.867  1.00 24.88           C  
ANISOU  546  CE1 TYR A  71     3192   3351   2909    278   -150   -186       C  
ATOM    547  CE2 TYR A  71       4.750   5.032  10.807  1.00 19.71           C  
ANISOU  547  CE2 TYR A  71     2562   2701   2225    291   -153   -186       C  
ATOM    548  CZ  TYR A  71       4.086   5.243  11.993  1.00 27.16           C  
ANISOU  548  CZ  TYR A  71     3495   3645   3178    277   -158   -190       C  
ATOM    549  OH  TYR A  71       2.994   4.464  12.298  1.00 25.67           O  
ANISOU  549  OH  TYR A  71     3311   3465   2976    258   -171   -200       O  
ATOM    550  N   SER A  72       6.924  10.288  12.386  1.00 12.82           N  
ANISOU  550  N   SER A  72     1647   1805   1418    303   -105   -152       N  
ATOM    551  CA ASER A  72       6.133  11.034  13.363  0.50 13.95           C  
ANISOU  551  CA ASER A  72     1777   1946   1579    303   -114   -153       C  
ATOM    552  CA BSER A  72       6.159  11.056  13.372  0.50 14.92           C  
ANISOU  552  CA BSER A  72     1899   2067   1701    303   -113   -153       C  
ATOM    553  C   SER A  72       5.669  12.367  12.786  1.00 17.81           C  
ANISOU  553  C   SER A  72     2272   2426   2068    312   -120   -141       C  
ATOM    554  O   SER A  72       4.572  12.830  13.105  1.00 18.58           O  
ANISOU  554  O   SER A  72     2359   2525   2174    319   -137   -147       O  
ATOM    555  CB ASER A  72       6.923  11.252  14.657  0.50 17.76           C  
ANISOU  555  CB ASER A  72     2245   2422   2080    296   -103   -158       C  
ATOM    556  CB BSER A  72       6.994  11.337  14.623  0.50 18.45           C  
ANISOU  556  CB BSER A  72     2333   2510   2169    297   -102   -157       C  
ATOM    557  OG ASER A  72       8.239  11.692  14.382  0.50 15.33           O  
ANISOU  557  OG ASER A  72     1941   2110   1775    296    -85   -154       O  
ATOM    558  OG BSER A  72       7.242  10.153  15.350  0.50 14.59           O  
ANISOU  558  OG BSER A  72     1842   2022   1678    290   -105   -169       O  
ATOM    559  N   ALA A  73       6.492  12.971  11.929  1.00 17.38           N  
ANISOU  559  N   ALA A  73     2236   2364   2004    310   -109   -127       N  
ATOM    560  CA  ALA A  73       6.120  14.241  11.284  1.00 17.82           C  
ANISOU  560  CA  ALA A  73     2311   2404   2055    316   -121   -112       C  
ATOM    561  C   ALA A  73       4.889  14.066  10.387  1.00 19.32           C  
ANISOU  561  C   ALA A  73     2513   2597   2231    329   -146   -111       C  
ATOM    562  O   ALA A  73       3.961  14.880  10.407  1.00 17.07           O  
ANISOU  562  O   ALA A  73     2230   2304   1954    345   -171   -112       O  
ATOM    563  CB  ALA A  73       7.283  14.786  10.488  1.00 20.56           C  
ANISOU  563  CB  ALA A  73     2682   2744   2385    300   -102    -98       C  
ATOM    564  N   VAL A  74       4.860  12.985   9.619  1.00 16.03           N  
ANISOU  564  N   VAL A  74     2101   2195   1795    325   -144   -113       N  
ATOM    565  CA  VAL A  74       3.702  12.718   8.783  1.00 15.21           C  
ANISOU  565  CA  VAL A  74     2006   2097   1677    337   -167   -115       C  
ATOM    566  C   VAL A  74       2.514  12.432   9.675  1.00 14.16           C  
ANISOU  566  C   VAL A  74     1844   1977   1561    346   -183   -136       C  
ATOM    567  O   VAL A  74       1.407  12.910   9.434  1.00 17.15           O  
ANISOU  567  O   VAL A  74     2219   2356   1940    363   -209   -143       O  
ATOM    568  CB  VAL A  74       3.954  11.530   7.819  1.00 14.98           C  
ANISOU  568  CB  VAL A  74     1987   2082   1624    329   -159   -115       C  
ATOM    569  CG1 VAL A  74       2.669  11.044   7.199  1.00 16.44           C  
ANISOU  569  CG1 VAL A  74     2172   2277   1797    340   -183   -122       C  
ATOM    570  CG2 VAL A  74       4.983  11.904   6.739  1.00 13.86           C  
ANISOU  570  CG2 VAL A  74     1873   1934   1460    316   -144    -99       C  
ATOM    571  N   ARG A  75       2.760  11.643  10.712  1.00 13.42           N  
ANISOU  571  N   ARG A  75     1730   1893   1477    334   -169   -149       N  
ATOM    572  CA  ARG A  75       1.729  11.254  11.660  1.00 18.76           C  
ANISOU  572  CA  ARG A  75     2379   2585   2162    330   -179   -171       C  
ATOM    573  C   ARG A  75       1.060  12.470  12.275  1.00 23.09           C  
ANISOU  573  C   ARG A  75     2910   3132   2731    343   -193   -182       C  
ATOM    574  O   ARG A  75      -0.164  12.575  12.319  1.00 24.50           O  
ANISOU  574  O   ARG A  75     3071   3327   2913    352   -212   -203       O  
ATOM    575  CB  ARG A  75       2.332  10.389  12.757  1.00 19.91           C  
ANISOU  575  CB  ARG A  75     2516   2734   2313    309   -162   -178       C  
ATOM    576  CG  ARG A  75       1.315   9.752  13.657  1.00 24.80           C  
ANISOU  576  CG  ARG A  75     3116   3373   2932    293   -169   -201       C  
ATOM    577  CD  ARG A  75       1.170   8.275  13.317  1.00 26.13           C  
ANISOU  577  CD  ARG A  75     3300   3550   3080    277   -170   -205       C  
ATOM    578  NE  ARG A  75      -0.093   7.751  13.818  1.00 27.78           N  
ANISOU  578  NE  ARG A  75     3494   3783   3280    257   -178   -229       N  
ATOM    579  CZ  ARG A  75      -0.505   6.505  13.630  1.00 31.50           C  
ANISOU  579  CZ  ARG A  75     3977   4262   3729    237   -182   -237       C  
ATOM    580  NH1 ARG A  75       0.257   5.656  12.962  1.00 23.04           N1+
ANISOU  580  NH1 ARG A  75     2933   3176   2646    240   -180   -223       N1+
ATOM    581  NH2 ARG A  75      -1.672   6.112  14.118  1.00 37.72           N  
ANISOU  581  NH2 ARG A  75     4750   5076   4507    212   -186   -262       N  
ATOM    582  N   MET A  76       1.875  13.401  12.745  1.00 23.05           N  
ANISOU  582  N   MET A  76     2909   3108   2742    345   -184   -171       N  
ATOM    583  CA  MET A  76       1.328  14.585  13.383  1.00 19.37           C  
ANISOU  583  CA  MET A  76     2427   2636   2297    360   -198   -182       C  
ATOM    584  C   MET A  76       0.744  15.571  12.389  1.00 19.30           C  
ANISOU  584  C   MET A  76     2438   2612   2285    386   -228   -177       C  
ATOM    585  O   MET A  76      -0.366  16.067  12.601  1.00 21.05           O  
ANISOU  585  O   MET A  76     2639   2840   2517    406   -254   -201       O  
ATOM    586  CB  MET A  76       2.396  15.251  14.236  1.00 18.91           C  
ANISOU  586  CB  MET A  76     2368   2562   2255    352   -179   -173       C  
ATOM    587  CG  MET A  76       2.693  14.421  15.478  1.00 30.44           C  
ANISOU  587  CG  MET A  76     3806   4037   3722    329   -160   -185       C  
ATOM    588  SD  MET A  76       3.728  15.235  16.696  1.00 28.32           S  
ANISOU  588  SD  MET A  76     3530   3756   3477    321   -142   -182       S  
ATOM    589  CE  MET A  76       5.330  15.161  15.905  1.00 21.22           C  
ANISOU  589  CE  MET A  76     2658   2839   2565    316   -122   -155       C  
ATOM    590  N   ALA A  77       1.469  15.853  11.307  1.00 17.68           N  
ANISOU  590  N   ALA A  77     2270   2385   2061    386   -226   -148       N  
ATOM    591  CA  ALA A  77       1.030  16.865  10.344  1.00 22.12           C  
ANISOU  591  CA  ALA A  77     2864   2924   2615    408   -258   -137       C  
ATOM    592  C   ALA A  77      -0.325  16.539   9.724  1.00 18.95           C  
ANISOU  592  C   ALA A  77     2455   2539   2208    430   -291   -156       C  
ATOM    593  O   ALA A  77      -1.114  17.441   9.454  1.00 19.98           O  
ANISOU  593  O   ALA A  77     2593   2655   2344    458   -329   -165       O  
ATOM    594  CB  ALA A  77       2.071  17.053   9.242  1.00 22.73           C  
ANISOU  594  CB  ALA A  77     2988   2982   2667    392   -246   -104       C  
ATOM    595  N   ARG A  78      -0.600  15.254   9.513  1.00 17.12           N  
ANISOU  595  N   ARG A  78     2208   2335   1963    417   -278   -165       N  
ATOM    596  CA  ARG A  78      -1.835  14.867   8.850  1.00 22.89           C  
ANISOU  596  CA  ARG A  78     2930   3083   2683    434   -306   -183       C  
ATOM    597  C   ARG A  78      -3.060  15.236   9.681  1.00 24.02           C  
ANISOU  597  C   ARG A  78     3031   3246   2849    453   -330   -224       C  
ATOM    598  O   ARG A  78      -4.148  15.390   9.138  1.00 25.64           O  
ANISOU  598  O   ARG A  78     3229   3462   3052    478   -364   -245       O  
ATOM    599  CB  ARG A  78      -1.836  13.367   8.538  1.00 21.46           C  
ANISOU  599  CB  ARG A  78     2743   2929   2484    412   -286   -186       C  
ATOM    600  CG  ARG A  78      -2.411  12.476   9.628  1.00 23.21           C  
ANISOU  600  CG  ARG A  78     2924   3182   2714    395   -274   -216       C  
ATOM    601  CD  ARG A  78      -1.944  11.040   9.433  1.00 19.94           C  
ANISOU  601  CD  ARG A  78     2517   2778   2280    368   -250   -209       C  
ATOM    602  NE  ARG A  78      -2.793  10.054  10.100  1.00 28.11           N  
ANISOU  602  NE  ARG A  78     3524   3843   3311    348   -247   -238       N  
ATOM    603  CZ  ARG A  78      -2.750   9.764  11.399  1.00 25.38           C  
ANISOU  603  CZ  ARG A  78     3159   3508   2976    325   -232   -253       C  
ATOM    604  NH1 ARG A  78      -1.912  10.402  12.211  1.00 18.95           N1+
ANISOU  604  NH1 ARG A  78     2345   2677   2180    324   -220   -242       N1+
ATOM    605  NH2 ARG A  78      -3.560   8.837  11.890  1.00 24.79           N  
ANISOU  605  NH2 ARG A  78     3066   3462   2890    299   -230   -279       N  
ATOM    606  N   LEU A  79      -2.887  15.404  10.989  1.00 22.31           N  
ANISOU  606  N   LEU A  79     2785   3037   2654    443   -313   -240       N  
ATOM    607  CA  LEU A  79      -4.027  15.714  11.862  1.00 23.79           C  
ANISOU  607  CA  LEU A  79     2926   3252   2862    455   -330   -286       C  
ATOM    608  C   LEU A  79      -4.139  17.197  12.191  1.00 29.48           C  
ANISOU  608  C   LEU A  79     3647   3948   3607    487   -357   -295       C  
ATOM    609  O   LEU A  79      -5.093  17.617  12.841  1.00 29.28           O  
ANISOU  609  O   LEU A  79     3581   3944   3601    505   -376   -339       O  
ATOM    610  CB  LEU A  79      -3.944  14.911  13.165  1.00 22.95           C  
ANISOU  610  CB  LEU A  79     2785   3174   2760    419   -296   -305       C  
ATOM    611  CG  LEU A  79      -4.090  13.384  13.062  1.00 22.46           C  
ANISOU  611  CG  LEU A  79     2720   3139   2675    386   -276   -307       C  
ATOM    612  CD1 LEU A  79      -3.845  12.721  14.419  1.00 22.21           C  
ANISOU  612  CD1 LEU A  79     2669   3126   2646    346   -247   -319       C  
ATOM    613  CD2 LEU A  79      -5.451  12.984  12.504  1.00 25.69           C  
ANISOU  613  CD2 LEU A  79     3107   3581   3073    394   -299   -341       C  
ATOM    614  N   LEU A  80      -3.168  17.994  11.756  1.00 23.26           N  
ANISOU  614  N   LEU A  80     2904   3116   2817    493   -358   -256       N  
ATOM    615  CA  LEU A  80      -3.202  19.419  12.058  1.00 19.32           C  
ANISOU  615  CA  LEU A  80     2414   2586   2339    521   -386   -261       C  
ATOM    616  C   LEU A  80      -4.237  20.149  11.219  1.00 24.35           C  
ANISOU  616  C   LEU A  80     3065   3210   2978    566   -444   -278       C  
ATOM    617  O   LEU A  80      -4.393  19.880  10.026  1.00 17.70           O  
ANISOU  617  O   LEU A  80     2255   2358   2111    573   -461   -260       O  
ATOM    618  CB  LEU A  80      -1.837  20.062  11.838  1.00 21.74           C  
ANISOU  618  CB  LEU A  80     2770   2850   2639    506   -370   -215       C  
ATOM    619  CG  LEU A  80      -0.739  19.605  12.790  1.00 27.79           C  
ANISOU  619  CG  LEU A  80     3522   3626   3412    469   -320   -204       C  
ATOM    620  CD1 LEU A  80       0.494  20.460  12.546  1.00 28.58           C  
ANISOU  620  CD1 LEU A  80     3666   3686   3506    458   -309   -167       C  
ATOM    621  CD2 LEU A  80      -1.202  19.693  14.234  1.00 36.82           C  
ANISOU  621  CD2 LEU A  80     4614   4794   4583    469   -313   -241       C  
ATOM    622  N   GLN A  81      -4.926  21.085  11.858  1.00 31.41           N  
ANISOU  622  N   GLN A  81     3934   4101   3899    599   -476   -315       N  
ATOM    623  CA  GLN A  81      -5.874  21.962  11.188  1.00 42.90           C  
ANISOU  623  CA  GLN A  81     5403   5536   5360    651   -541   -337       C  
ATOM    624  C   GLN A  81      -5.179  22.794  10.124  1.00 43.77           C  
ANISOU  624  C   GLN A  81     5596   5584   5452    660   -567   -286       C  
ATOM    625  O   GLN A  81      -3.967  23.002  10.187  1.00 40.15           O  
ANISOU  625  O   GLN A  81     5173   5098   4984    628   -535   -243       O  
ATOM    626  CB  GLN A  81      -6.560  22.879  12.207  1.00 50.09           C  
ANISOU  626  CB  GLN A  81     6272   6453   6308    685   -568   -389       C  
ATOM    627  CG  GLN A  81      -7.771  22.262  12.891  1.00 67.96           C  
ANISOU  627  CG  GLN A  81     8456   8781   8585    690   -568   -457       C  
ATOM    628  CD  GLN A  81      -9.021  22.306  12.021  1.00 80.99           C  
ANISOU  628  CD  GLN A  81    10096  10445  10233    735   -623   -495       C  
ATOM    629  NE2 GLN A  81      -9.707  21.172  11.912  1.00 83.25           N  
ANISOU  629  NE2 GLN A  81    10341  10786  10506    716   -606   -522       N  
ATOM    630  OE1 GLN A  81      -9.364  23.347  11.454  1.00 82.75           O  
ANISOU  630  OE1 GLN A  81    10350  10627  10464    787   -684   -501       O  
ATOM    631  N   PRO A  82      -5.943  23.262   9.126  1.00 46.57           N  
ANISOU  631  N   PRO A  82     5980   5916   5797    700   -626   -292       N  
ATOM    632  CA  PRO A  82      -5.360  24.223   8.191  1.00 40.93           C  
ANISOU  632  CA  PRO A  82     5352   5137   5063    707   -660   -246       C  
ATOM    633  C   PRO A  82      -4.963  25.478   8.944  1.00 41.75           C  
ANISOU  633  C   PRO A  82     5473   5199   5189    720   -675   -247       C  
ATOM    634  O   PRO A  82      -5.727  25.963   9.788  1.00 44.06           O  
ANISOU  634  O   PRO A  82     5720   5504   5518    756   -701   -297       O  
ATOM    635  CB  PRO A  82      -6.496  24.504   7.209  1.00 35.91           C  
ANISOU  635  CB  PRO A  82     4735   4488   4419    757   -731   -267       C  
ATOM    636  CG  PRO A  82      -7.404  23.336   7.332  1.00 43.76           C  
ANISOU  636  CG  PRO A  82     5660   5550   5418    759   -716   -309       C  
ATOM    637  CD  PRO A  82      -7.325  22.909   8.764  1.00 42.64           C  
ANISOU  637  CD  PRO A  82     5446   5453   5304    737   -666   -340       C  
ATOM    638  N   GLY A  83      -3.779  25.994   8.651  1.00 26.97           N  
ANISOU  638  N   GLY A  83     3665   3283   3298    687   -657   -195       N  
ATOM    639  CA  GLY A  83      -3.280  27.154   9.359  1.00 30.05           C  
ANISOU  639  CA  GLY A  83     4076   3634   3707    691   -666   -191       C  
ATOM    640  C   GLY A  83      -2.258  26.782  10.413  1.00 28.08           C  
ANISOU  640  C   GLY A  83     3792   3409   3469    645   -595   -182       C  
ATOM    641  O   GLY A  83      -1.437  27.613  10.787  1.00 27.49           O  
ANISOU  641  O   GLY A  83     3748   3299   3396    629   -586   -161       O  
ATOM    642  N   ALA A  84      -2.298  25.533  10.884  1.00 23.25           N  
ANISOU  642  N   ALA A  84     3117   2855   2860    623   -547   -197       N  
ATOM    643  CA  ALA A  84      -1.372  25.075  11.924  1.00 23.24           C  
ANISOU  643  CA  ALA A  84     3081   2879   2869    583   -484   -192       C  
ATOM    644  C   ALA A  84       0.025  24.795  11.365  1.00 29.79           C  
ANISOU  644  C   ALA A  84     3956   3695   3668    534   -441   -141       C  
ATOM    645  O   ALA A  84       0.193  24.589  10.165  1.00 26.53           O  
ANISOU  645  O   ALA A  84     3589   3269   3223    524   -448   -113       O  
ATOM    646  CB  ALA A  84      -1.928  23.829  12.625  1.00 16.15           C  
ANISOU  646  CB  ALA A  84     2110   2044   1983    575   -454   -226       C  
ATOM    647  N   ARG A  85       1.031  24.797  12.236  1.00 21.78           N  
ANISOU  647  N   ARG A  85     2926   2686   2663    503   -396   -132       N  
ATOM    648  CA  ARG A  85       2.399  24.498  11.820  1.00 16.61           C  
ANISOU  648  CA  ARG A  85     2303   2028   1983    456   -351    -95       C  
ATOM    649  C   ARG A  85       3.015  23.426  12.701  1.00 17.97           C  
ANISOU  649  C   ARG A  85     2421   2241   2163    430   -298   -104       C  
ATOM    650  O   ARG A  85       2.819  23.409  13.917  1.00 18.36           O  
ANISOU  650  O   ARG A  85     2426   2308   2241    436   -289   -129       O  
ATOM    651  CB  ARG A  85       3.316  25.724  11.884  1.00 16.72           C  
ANISOU  651  CB  ARG A  85     2364   1998   1992    438   -350    -70       C  
ATOM    652  CG  ARG A  85       2.813  26.991  11.230  1.00 35.07           C  
ANISOU  652  CG  ARG A  85     4751   4267   4308    463   -409    -60       C  
ATOM    653  CD  ARG A  85       3.355  28.214  11.981  1.00 46.78           C  
ANISOU  653  CD  ARG A  85     6254   5714   5807    457   -412    -57       C  
ATOM    654  NE  ARG A  85       4.800  28.401  11.828  1.00 51.09           N  
ANISOU  654  NE  ARG A  85     6832   6250   6328    402   -367    -25       N  
ATOM    655  CZ  ARG A  85       5.549  29.157  12.633  1.00 44.33           C  
ANISOU  655  CZ  ARG A  85     5980   5378   5485    383   -349    -22       C  
ATOM    656  NH1 ARG A  85       5.004  29.786  13.668  1.00 43.65           N1+
ANISOU  656  NH1 ARG A  85     5866   5283   5437    417   -372    -49       N1+
ATOM    657  NH2 ARG A  85       6.851  29.279  12.409  1.00 40.69           N  
ANISOU  657  NH2 ARG A  85     5546   4915   4998    330   -308      2       N  
ATOM    658  N   LEU A  86       3.794  22.561  12.073  1.00 18.55           N  
ANISOU  658  N   LEU A  86     2506   2331   2212    400   -266    -84       N  
ATOM    659  CA  LEU A  86       4.693  21.676  12.789  1.00 11.15           C  
ANISOU  659  CA  LEU A  86     1534   1423   1280    373   -219    -88       C  
ATOM    660  C   LEU A  86       6.123  22.125  12.527  1.00 13.59           C  
ANISOU  660  C   LEU A  86     1874   1717   1572    339   -189    -64       C  
ATOM    661  O   LEU A  86       6.542  22.244  11.371  1.00 22.20           O  
ANISOU  661  O   LEU A  86     3007   2796   2631    322   -188    -43       O  
ATOM    662  CB  LEU A  86       4.479  20.240  12.327  1.00 12.08           C  
ANISOU  662  CB  LEU A  86     1633   1573   1382    369   -207    -93       C  
ATOM    663  CG  LEU A  86       5.470  19.193  12.828  1.00 19.16           C  
ANISOU  663  CG  LEU A  86     2506   2495   2279    344   -165    -96       C  
ATOM    664  CD1 LEU A  86       5.229  18.926  14.288  1.00 21.93           C  
ANISOU  664  CD1 LEU A  86     2812   2861   2657    347   -158   -119       C  
ATOM    665  CD2 LEU A  86       5.320  17.898  12.025  1.00 18.57           C  
ANISOU  665  CD2 LEU A  86     2431   2443   2184    340   -160    -96       C  
ATOM    666  N   LEU A  87       6.879  22.392  13.581  1.00 10.36           N  
ANISOU  666  N   LEU A  87     1444   1311   1182    326   -165    -70       N  
ATOM    667  CA  LEU A  87       8.295  22.649  13.409  1.00 11.90           C  
ANISOU  667  CA  LEU A  87     1657   1503   1362    290   -131    -55       C  
ATOM    668  C   LEU A  87       8.997  21.377  13.851  1.00 13.85           C  
ANISOU  668  C   LEU A  87     1864   1787   1612    278    -96    -69       C  
ATOM    669  O   LEU A  87       8.695  20.841  14.915  1.00 17.20           O  
ANISOU  669  O   LEU A  87     2247   2227   2060    290    -94    -87       O  
ATOM    670  CB  LEU A  87       8.751  23.844  14.231  1.00 13.72           C  
ANISOU  670  CB  LEU A  87     1894   1710   1609    283   -128    -54       C  
ATOM    671  CG  LEU A  87       7.877  25.088  14.071  1.00 18.32           C  
ANISOU  671  CG  LEU A  87     2512   2252   2198    306   -173    -48       C  
ATOM    672  CD1 LEU A  87       8.360  26.180  14.994  1.00 28.77           C  
ANISOU  672  CD1 LEU A  87     3838   3553   3541    299   -168    -50       C  
ATOM    673  CD2 LEU A  87       7.916  25.534  12.628  1.00 24.17           C  
ANISOU  673  CD2 LEU A  87     3318   2965   2901    293   -191    -22       C  
ATOM    674  N   THR A  88       9.931  20.896  13.045  1.00 14.52           N  
ANISOU  674  N   THR A  88     1960   1885   1671    253    -72    -63       N  
ATOM    675  CA  THR A  88      10.610  19.654  13.346  1.00 11.94           C  
ANISOU  675  CA  THR A  88     1599   1590   1347    247    -46    -79       C  
ATOM    676  C   THR A  88      12.113  19.844  13.351  1.00 16.41           C  
ANISOU  676  C   THR A  88     2164   2169   1905    216    -11    -84       C  
ATOM    677  O   THR A  88      12.682  20.289  12.359  1.00 27.38           O  
ANISOU  677  O   THR A  88     3583   3554   3264    190      1    -74       O  
ATOM    678  CB  THR A  88      10.267  18.578  12.316  1.00 20.82           C  
ANISOU  678  CB  THR A  88     2730   2732   2450    251    -51    -80       C  
ATOM    679  CG2 THR A  88      10.775  17.273  12.779  1.00 18.58           C  
ANISOU  679  CG2 THR A  88     2412   2474   2174    254    -35   -100       C  
ATOM    680  OG1 THR A  88       8.850  18.522  12.139  1.00 27.75           O  
ANISOU  680  OG1 THR A  88     3613   3600   3332    277    -84    -76       O  
ATOM    681  N   MET A  89      12.754  19.489  14.457  1.00 15.95           N  
ANISOU  681  N   MET A  89     2068   2124   1867    218      4   -102       N  
ATOM    682  CA  MET A  89      14.193  19.666  14.599  1.00 11.36           C  
ANISOU  682  CA  MET A  89     1477   1559   1283    192     36   -114       C  
ATOM    683  C   MET A  89      14.881  18.333  14.386  1.00 17.99           C  
ANISOU  683  C   MET A  89     2290   2429   2116    195     49   -137       C  
ATOM    684  O   MET A  89      14.447  17.318  14.929  1.00 15.02           O  
ANISOU  684  O   MET A  89     1893   2058   1754    219     35   -147       O  
ATOM    685  CB  MET A  89      14.539  20.227  15.980  1.00 11.89           C  
ANISOU  685  CB  MET A  89     1521   1620   1378    193     41   -122       C  
ATOM    686  CG  MET A  89      13.983  21.636  16.192  1.00 22.03           C  
ANISOU  686  CG  MET A  89     2831   2870   2667    190     28   -103       C  
ATOM    687  SD  MET A  89      14.434  22.351  17.776  1.00 23.31           S  
ANISOU  687  SD  MET A  89     2968   3028   2862    189     36   -114       S  
ATOM    688  CE  MET A  89      13.776  24.011  17.562  1.00 19.21           C  
ANISOU  688  CE  MET A  89     2492   2465   2341    186     15    -91       C  
ATOM    689  N   GLU A  90      15.955  18.335  13.604  1.00 18.05           N  
ANISOU  689  N   GLU A  90     2300   2458   2102    168     75   -149       N  
ATOM    690  CA  GLU A  90      16.655  17.092  13.306  1.00 18.40           C  
ANISOU  690  CA  GLU A  90     2318   2533   2141    174     85   -178       C  
ATOM    691  C   GLU A  90      18.144  17.393  13.191  1.00 22.40           C  
ANISOU  691  C   GLU A  90     2806   3068   2638    145    118   -205       C  
ATOM    692  O   GLU A  90      18.554  18.268  12.439  1.00 19.19           O  
ANISOU  692  O   GLU A  90     2422   2664   2204    107    139   -198       O  
ATOM    693  CB  GLU A  90      16.106  16.457  12.020  1.00 16.99           C  
ANISOU  693  CB  GLU A  90     2160   2360   1937    175     77   -172       C  
ATOM    694  CG  GLU A  90      16.929  15.284  11.479  1.00 19.62           C  
ANISOU  694  CG  GLU A  90     2470   2727   2260    178     90   -206       C  
ATOM    695  CD  GLU A  90      17.135  14.192  12.519  1.00 28.78           C  
ANISOU  695  CD  GLU A  90     3596   3892   3448    211     75   -230       C  
ATOM    696  OE1 GLU A  90      16.154  13.801  13.191  1.00 25.13           O  
ANISOU  696  OE1 GLU A  90     3138   3408   3002    234     49   -216       O  
ATOM    697  OE2 GLU A  90      18.285  13.738  12.677  1.00 21.31           O1-
ANISOU  697  OE2 GLU A  90     2620   2970   2506    212     88   -267       O1-
ATOM    698  N   ILE A  91      18.950  16.667  13.949  1.00 19.19           N  
ANISOU  698  N   ILE A  91     2360   2682   2250    161    122   -239       N  
ATOM    699  CA  ILE A  91      20.367  16.980  14.032  1.00 19.84           C  
ANISOU  699  CA  ILE A  91     2416   2795   2329    137    152   -272       C  
ATOM    700  C   ILE A  91      21.133  16.463  12.811  1.00 22.51           C  
ANISOU  700  C   ILE A  91     2744   3171   2638    117    173   -303       C  
ATOM    701  O   ILE A  91      22.141  17.045  12.413  1.00 24.15           O  
ANISOU  701  O   ILE A  91     2942   3407   2826     78    206   -325       O  
ATOM    702  CB  ILE A  91      20.979  16.417  15.343  1.00 16.36           C  
ANISOU  702  CB  ILE A  91     1934   2361   1920    165    142   -301       C  
ATOM    703  CG1 ILE A  91      22.362  17.037  15.610  1.00 21.25           C  
ANISOU  703  CG1 ILE A  91     2524   3010   2538    138    173   -334       C  
ATOM    704  CG2 ILE A  91      21.044  14.904  15.309  1.00 20.56           C  
ANISOU  704  CG2 ILE A  91     2448   2905   2460    201    121   -328       C  
ATOM    705  CD1 ILE A  91      22.807  16.921  17.072  1.00 19.85           C  
ANISOU  705  CD1 ILE A  91     2317   2830   2394    162    161   -351       C  
ATOM    706  N   ASN A  92      20.631  15.393  12.206  1.00 18.29           N  
ANISOU  706  N   ASN A  92     2213   2639   2098    141    157   -306       N  
ATOM    707  CA  ASN A  92      21.295  14.745  11.076  1.00 19.68           C  
ANISOU  707  CA  ASN A  92     2375   2853   2248    128    174   -341       C  
ATOM    708  C   ASN A  92      20.722  15.236   9.753  1.00 14.32           C  
ANISOU  708  C   ASN A  92     1740   2170   1531     94    184   -312       C  
ATOM    709  O   ASN A  92      19.564  14.969   9.439  1.00 21.60           O  
ANISOU  709  O   ASN A  92     2691   3065   2451    112    159   -279       O  
ATOM    710  CB  ASN A  92      21.150  13.220  11.188  1.00 27.13           C  
ANISOU  710  CB  ASN A  92     3298   3801   3208    175    146   -366       C  
ATOM    711  CG  ASN A  92      21.877  12.470  10.081  1.00 35.02           C  
ANISOU  711  CG  ASN A  92     4279   4843   4186    168    162   -410       C  
ATOM    712  ND2 ASN A  92      21.901  11.150  10.186  1.00 38.57           N  
ANISOU  712  ND2 ASN A  92     4710   5295   4650    210    136   -438       N  
ATOM    713  OD1 ASN A  92      22.396  13.067   9.141  1.00 35.69           O  
ANISOU  713  OD1 ASN A  92     4366   4955   4238    123    195   -420       O  
ATOM    714  N   PRO A  93      21.542  15.948   8.963  1.00 15.34           N  
ANISOU  714  N   PRO A  93     1875   2327   1626     42    220   -325       N  
ATOM    715  CA  PRO A  93      21.135  16.515   7.666  1.00 24.74           C  
ANISOU  715  CA  PRO A  93     3115   3514   2773     -1    230   -298       C  
ATOM    716  C   PRO A  93      20.500  15.489   6.739  1.00 18.99           C  
ANISOU  716  C   PRO A  93     2394   2790   2032     19    215   -298       C  
ATOM    717  O   PRO A  93      19.543  15.786   6.027  1.00 26.44           O  
ANISOU  717  O   PRO A  93     3385   3708   2955     11    201   -258       O  
ATOM    718  CB  PRO A  93      22.454  17.025   7.079  1.00 33.76           C  
ANISOU  718  CB  PRO A  93     4244   4702   3881    -61    276   -335       C  
ATOM    719  CG  PRO A  93      23.314  17.290   8.272  1.00 37.87           C  
ANISOU  719  CG  PRO A  93     4723   5235   4432    -54    287   -363       C  
ATOM    720  CD  PRO A  93      22.960  16.215   9.262  1.00 28.26           C  
ANISOU  720  CD  PRO A  93     3471   4004   3262     16    252   -373       C  
ATOM    721  N   ASP A  94      21.016  14.272   6.770  1.00 22.67           N  
ANISOU  721  N   ASP A  94     2816   3287   2511     47    214   -344       N  
ATOM    722  CA  ASP A  94      20.506  13.236   5.885  1.00 33.49           C  
ANISOU  722  CA  ASP A  94     4192   4665   3870     65    201   -349       C  
ATOM    723  C   ASP A  94      19.115  12.780   6.320  1.00 29.80           C  
ANISOU  723  C   ASP A  94     3746   4153   3425    110    160   -310       C  
ATOM    724  O   ASP A  94      18.261  12.500   5.481  1.00 29.95           O  
ANISOU  724  O   ASP A  94     3794   4162   3426    111    147   -288       O  
ATOM    725  CB  ASP A  94      21.482  12.063   5.825  1.00 42.90           C  
ANISOU  725  CB  ASP A  94     5330   5900   5070     86    208   -414       C  
ATOM    726  CG  ASP A  94      22.598  12.283   4.796  1.00 61.03           C  
ANISOU  726  CG  ASP A  94     7608   8252   7328     35    251   -459       C  
ATOM    727  OD1 ASP A  94      22.791  13.438   4.341  1.00 55.30           O  
ANISOU  727  OD1 ASP A  94     6912   7532   6570    -23    279   -439       O  
ATOM    728  OD2 ASP A  94      23.283  11.297   4.442  1.00 67.16           O1-
ANISOU  728  OD2 ASP A  94     8343   9068   8106     50    256   -516       O1-
ATOM    729  N   CYS A  95      18.877  12.729   7.627  1.00 17.12           N  
ANISOU  729  N   CYS A  95     2126   2523   1857    143    139   -302       N  
ATOM    730  CA  CYS A  95      17.531  12.460   8.134  1.00 17.76           C  
ANISOU  730  CA  CYS A  95     2226   2564   1956    175    104   -266       C  
ATOM    731  C   CYS A  95      16.593  13.617   7.830  1.00 25.55           C  
ANISOU  731  C   CYS A  95     3257   3522   2930    156     98   -219       C  
ATOM    732  O   CYS A  95      15.416  13.415   7.541  1.00 20.06           O  
ANISOU  732  O   CYS A  95     2585   2806   2232    172     74   -193       O  
ATOM    733  CB  CYS A  95      17.557  12.195   9.651  1.00 19.46           C  
ANISOU  733  CB  CYS A  95     2419   2764   2212    207     86   -272       C  
ATOM    734  SG  CYS A  95      18.337  10.602  10.099  1.00 35.30           S  
ANISOU  734  SG  CYS A  95     4386   4788   4237    244     72   -324       S  
ATOM    735  N   ALA A  96      17.105  14.836   7.941  1.00 18.04           N  
ANISOU  735  N   ALA A  96     2317   2567   1970    124    117   -210       N  
ATOM    736  CA  ALA A  96      16.311  15.993   7.583  1.00 14.36           C  
ANISOU  736  CA  ALA A  96     1898   2069   1487    106    107   -167       C  
ATOM    737  C   ALA A  96      15.869  15.898   6.117  1.00 17.58           C  
ANISOU  737  C   ALA A  96     2343   2480   1856     88    105   -153       C  
ATOM    738  O   ALA A  96      14.693  16.101   5.798  1.00 18.08           O  
ANISOU  738  O   ALA A  96     2440   2516   1916    102     76   -123       O  
ATOM    739  CB  ALA A  96      17.096  17.272   7.834  1.00 17.05           C  
ANISOU  739  CB  ALA A  96     2251   2407   1820     68    130   -163       C  
ATOM    740  N   ALA A  97      16.806  15.559   5.233  1.00 19.26           N  
ANISOU  740  N   ALA A  97     2549   2731   2039     56    134   -181       N  
ATOM    741  CA  ALA A  97      16.519  15.454   3.806  1.00 19.49           C  
ANISOU  741  CA  ALA A  97     2612   2767   2025     31    136   -171       C  
ATOM    742  C   ALA A  97      15.475  14.377   3.514  1.00 25.12           C  
ANISOU  742  C   ALA A  97     3323   3474   2747     72    107   -166       C  
ATOM    743  O   ALA A  97      14.544  14.602   2.736  1.00 15.09           O  
ANISOU  743  O   ALA A  97     2094   2184   1456     70     87   -136       O  
ATOM    744  CB  ALA A  97      17.806  15.181   3.021  1.00 23.18           C  
ANISOU  744  CB  ALA A  97     3061   3286   2461    -12    177   -212       C  
ATOM    745  N   ILE A  98      15.604  13.217   4.154  1.00 18.87           N  
ANISOU  745  N   ILE A  98     2487   2696   1986    109    102   -194       N  
ATOM    746  CA  ILE A  98      14.608  12.158   3.973  1.00 16.44           C  
ANISOU  746  CA  ILE A  98     2179   2381   1687    145     74   -190       C  
ATOM    747  C   ILE A  98      13.223  12.577   4.462  1.00 20.62           C  
ANISOU  747  C   ILE A  98     2731   2871   2232    169     40   -153       C  
ATOM    748  O   ILE A  98      12.212  12.348   3.771  1.00 19.53           O  
ANISOU  748  O   ILE A  98     2616   2724   2081    178     19   -135       O  
ATOM    749  CB  ILE A  98      15.009  10.870   4.701  1.00 24.33           C  
ANISOU  749  CB  ILE A  98     3135   3394   2715    179     69   -227       C  
ATOM    750  CG1 ILE A  98      16.316  10.321   4.134  1.00 29.33           C  
ANISOU  750  CG1 ILE A  98     3740   4070   3335    164     97   -274       C  
ATOM    751  CG2 ILE A  98      13.894   9.850   4.610  1.00 19.83           C  
ANISOU  751  CG2 ILE A  98     2571   2811   2152    210     39   -219       C  
ATOM    752  CD1 ILE A  98      16.323  10.195   2.637  1.00 39.28           C  
ANISOU  752  CD1 ILE A  98     5019   5352   4553    136    111   -278       C  
ATOM    753  N   THR A  99      13.182  13.194   5.646  1.00 20.61           N  
ANISOU  753  N   THR A  99     2719   2851   2259    179     34   -145       N  
ATOM    754  CA  THR A  99      11.927  13.631   6.241  1.00 20.45           C  
ANISOU  754  CA  THR A  99     2712   2799   2258    202      4   -119       C  
ATOM    755  C   THR A  99      11.228  14.625   5.302  1.00 17.08           C  
ANISOU  755  C   THR A  99     2333   2353   1805    188    -11    -88       C  
ATOM    756  O   THR A  99      10.012  14.555   5.117  1.00 15.11           O  
ANISOU  756  O   THR A  99     2096   2087   1556    210    -41    -74       O  
ATOM    757  CB  THR A  99      12.152  14.259   7.673  1.00 15.52           C  
ANISOU  757  CB  THR A  99     2068   2162   1667    210      4   -119       C  
ATOM    758  CG2 THR A  99      10.879  14.858   8.208  1.00 14.60           C  
ANISOU  758  CG2 THR A  99     1963   2017   1567    230    -25    -98       C  
ATOM    759  OG1 THR A  99      12.564  13.233   8.587  1.00 20.56           O  
ANISOU  759  OG1 THR A  99     2669   2813   2330    228      7   -145       O  
ATOM    760  N   GLN A 100      11.987  15.530   4.689  1.00 14.66           N  
ANISOU  760  N   GLN A 100     2054   2045   1470    150      8    -79       N  
ATOM    761  CA  GLN A 100      11.390  16.473   3.716  1.00 18.58           C  
ANISOU  761  CA  GLN A 100     2607   2516   1935    133    -11    -48       C  
ATOM    762  C   GLN A 100      10.731  15.742   2.547  1.00 15.11           C  
ANISOU  762  C   GLN A 100     2185   2086   1469    138    -25    -45       C  
ATOM    763  O   GLN A 100       9.587  16.016   2.188  1.00 19.76           O  
ANISOU  763  O   GLN A 100     2802   2651   2054    157    -61    -24       O  
ATOM    764  CB  GLN A 100      12.429  17.452   3.176  1.00 25.10           C  
ANISOU  764  CB  GLN A 100     3467   3343   2726     80     15    -41       C  
ATOM    765  CG  GLN A 100      11.819  18.539   2.300  1.00 20.23           C  
ANISOU  765  CG  GLN A 100     2921   2689   2075     61    -12     -5       C  
ATOM    766  CD  GLN A 100      10.880  19.442   3.075  1.00 19.39           C  
ANISOU  766  CD  GLN A 100     2830   2538   1997     94    -52     16       C  
ATOM    767  NE2 GLN A 100       9.582  19.305   2.840  1.00 22.34           N  
ANISOU  767  NE2 GLN A 100     3216   2894   2378    133    -95     27       N  
ATOM    768  OE1 GLN A 100      11.321  20.251   3.884  1.00 22.29           O  
ANISOU  768  OE1 GLN A 100     3197   2890   2380     86    -45     18       O  
ATOM    769  N   GLN A 101      11.453  14.782   1.988  1.00 21.89           N  
ANISOU  769  N   GLN A 101     3024   2981   2312    123      2    -69       N  
ATOM    770  CA AGLN A 101      10.943  13.994   0.880  0.50 22.29           C  
ANISOU  770  CA AGLN A 101     3087   3044   2338    125     -7    -70       C  
ATOM    771  CA BGLN A 101      10.931  14.004   0.878  0.50 22.33           C  
ANISOU  771  CA BGLN A 101     3092   3049   2343    125     -7    -69       C  
ATOM    772  C   GLN A 101       9.701  13.216   1.302  1.00 19.36           C  
ANISOU  772  C   GLN A 101     2698   2665   1995    172    -39    -69       C  
ATOM    773  O   GLN A 101       8.724  13.131   0.557  1.00 19.49           O  
ANISOU  773  O   GLN A 101     2739   2672   1995    182    -65    -54       O  
ATOM    774  CB AGLN A 101      12.031  13.050   0.363  0.50 21.17           C  
ANISOU  774  CB AGLN A 101     2918   2946   2181    105     29   -105       C  
ATOM    775  CB BGLN A 101      12.010  13.074   0.330  0.50 21.40           C  
ANISOU  775  CB BGLN A 101     2949   2975   2209    104     28   -104       C  
ATOM    776  CG AGLN A 101      13.227  13.762  -0.286  0.50 24.40           C  
ANISOU  776  CG AGLN A 101     3344   3374   2552     48     65   -112       C  
ATOM    777  CG BGLN A 101      13.100  13.803  -0.451  0.50 24.57           C  
ANISOU  777  CG BGLN A 101     3373   3393   2568     46     62   -108       C  
ATOM    778  CD AGLN A 101      12.964  14.164  -1.729  0.50 22.97           C  
ANISOU  778  CD AGLN A 101     3218   3192   2317     10     62    -91       C  
ATOM    779  CD BGLN A 101      14.219  12.878  -0.881  0.50 32.71           C  
ANISOU  779  CD BGLN A 101     4366   4474   3587     28     98   -154       C  
ATOM    780  NE2AGLN A 101      13.982  14.711  -2.390  0.50 25.43           N  
ANISOU  780  NE2AGLN A 101     3550   3525   2589    -49     96   -100       N  
ATOM    781  NE2BGLN A 101      15.117  12.569   0.046  0.50 39.23           N  
ANISOU  781  NE2BGLN A 101     5144   5318   4443     38    117   -187       N  
ATOM    782  OE1AGLN A 101      11.865  13.979  -2.245  0.50 26.11           O  
ANISOU  782  OE1AGLN A 101     3641   3571   2708     31     30    -70       O  
ATOM    783  OE1BGLN A 101      14.276  12.443  -2.033  0.50 33.60           O  
ANISOU  783  OE1BGLN A 101     4492   4609   3664      7    107   -163       O  
ATOM    784  N   MET A 102       9.746  12.657   2.504  1.00 15.38           N  
ANISOU  784  N   MET A 102     2151   2163   1528    198    -38    -86       N  
ATOM    785  CA  MET A 102       8.615  11.907   3.041  1.00 16.63           C  
ANISOU  785  CA  MET A 102     2291   2316   1710    233    -65    -89       C  
ATOM    786  C   MET A 102       7.389  12.794   3.094  1.00 20.76           C  
ANISOU  786  C   MET A 102     2837   2812   2237    249    -99    -66       C  
ATOM    787  O   MET A 102       6.313  12.411   2.646  1.00 17.21           O  
ANISOU  787  O   MET A 102     2394   2362   1782    266   -124    -63       O  
ATOM    788  CB  MET A 102       8.936  11.369   4.434  1.00 19.64           C  
ANISOU  788  CB  MET A 102     2633   2700   2128    250    -59   -108       C  
ATOM    789  CG  MET A 102       8.056  10.224   4.866  1.00 26.12           C  
ANISOU  789  CG  MET A 102     3437   3525   2964    274    -78   -119       C  
ATOM    790  SD  MET A 102       8.320   8.745   3.863  1.00 24.43           S  
ANISOU  790  SD  MET A 102     3220   3333   2728    273    -71   -139       S  
ATOM    791  CE  MET A 102       9.920   8.218   4.451  1.00 27.15           C  
ANISOU  791  CE  MET A 102     3537   3693   3087    269    -46   -170       C  
ATOM    792  N   LEU A 103       7.566  13.995   3.638  1.00 17.80           N  
ANISOU  792  N   LEU A 103     2474   2416   1872    244   -102    -53       N  
ATOM    793  CA  LEU A 103       6.474  14.945   3.729  1.00 20.77           C  
ANISOU  793  CA  LEU A 103     2872   2764   2255    264   -138    -36       C  
ATOM    794  C   LEU A 103       5.992  15.418   2.358  1.00 15.83           C  
ANISOU  794  C   LEU A 103     2297   2125   1593    256   -161    -15       C  
ATOM    795  O   LEU A 103       4.786  15.543   2.145  1.00 19.22           O  
ANISOU  795  O   LEU A 103     2735   2543   2025    283   -199    -12       O  
ATOM    796  CB  LEU A 103       6.894  16.137   4.591  1.00 22.27           C  
ANISOU  796  CB  LEU A 103     3066   2931   2463    259   -136    -28       C  
ATOM    797  CG  LEU A 103       7.015  15.786   6.073  1.00 17.04           C  
ANISOU  797  CG  LEU A 103     2356   2279   1841    273   -125    -47       C  
ATOM    798  CD1 LEU A 103       7.842  16.826   6.786  1.00 21.79           C  
ANISOU  798  CD1 LEU A 103     2961   2864   2454    259   -110    -42       C  
ATOM    799  CD2 LEU A 103       5.610  15.667   6.700  1.00 17.58           C  
ANISOU  799  CD2 LEU A 103     2403   2342   1933    307   -158    -56       C  
ATOM    800  N   ASN A 104       6.911  15.690   1.432  1.00 18.33           N  
ANISOU  800  N   ASN A 104     2647   2444   1873    218   -140     -5       N  
ATOM    801  CA  ASN A 104       6.495  16.059   0.072  1.00 16.25           C  
ANISOU  801  CA  ASN A 104     2438   2169   1568    205   -162     16       C  
ATOM    802  C   ASN A 104       5.621  14.962  -0.515  1.00 24.03           C  
ANISOU  802  C   ASN A 104     3410   3173   2549    227   -177      6       C  
ATOM    803  O   ASN A 104       4.558  15.208  -1.071  1.00 24.52           O  
ANISOU  803  O   ASN A 104     3497   3218   2600    247   -217     17       O  
ATOM    804  CB  ASN A 104       7.694  16.299  -0.854  1.00 20.87           C  
ANISOU  804  CB  ASN A 104     3057   2764   2109    150   -129     23       C  
ATOM    805  CG  ASN A 104       8.593  17.414  -0.374  1.00 32.66           C  
ANISOU  805  CG  ASN A 104     4569   4241   3601    120   -112     32       C  
ATOM    806  ND2 ASN A 104       9.797  17.486  -0.932  1.00 32.19           N  
ANISOU  806  ND2 ASN A 104     4522   4202   3507     67    -72     27       N  
ATOM    807  OD1 ASN A 104       8.211  18.208   0.487  1.00 37.13           O  
ANISOU  807  OD1 ASN A 104     5137   4777   4195    142   -133     41       O  
ATOM    808  N   PHE A 105       6.075  13.730  -0.374  1.00 21.21           N  
ANISOU  808  N   PHE A 105     3012   2849   2198    224   -148    -17       N  
ATOM    809  CA  PHE A 105       5.322  12.612  -0.910  1.00 14.15           C  
ANISOU  809  CA  PHE A 105     2105   1973   1299    241   -159    -28       C  
ATOM    810  C   PHE A 105       3.928  12.486  -0.271  1.00 15.28           C  
ANISOU  810  C   PHE A 105     2228   2108   1471    282   -196    -33       C  
ATOM    811  O   PHE A 105       2.966  12.140  -0.949  1.00 20.32           O  
ANISOU  811  O   PHE A 105     2874   2750   2096    296   -221    -33       O  
ATOM    812  CB  PHE A 105       6.103  11.320  -0.705  1.00 14.56           C  
ANISOU  812  CB  PHE A 105     2117   2057   1358    235   -125    -55       C  
ATOM    813  CG  PHE A 105       5.554  10.164  -1.485  1.00 18.32           C  
ANISOU  813  CG  PHE A 105     2589   2552   1819    242   -132    -66       C  
ATOM    814  CD1 PHE A 105       5.954   9.950  -2.796  1.00 19.20           C  
ANISOU  814  CD1 PHE A 105     2726   2679   1891    217   -120    -65       C  
ATOM    815  CD2 PHE A 105       4.618   9.315  -0.919  1.00 18.35           C  
ANISOU  815  CD2 PHE A 105     2566   2560   1846    270   -149    -79       C  
ATOM    816  CE1 PHE A 105       5.454   8.891  -3.526  1.00 17.38           C  
ANISOU  816  CE1 PHE A 105     2491   2465   1646    223   -126    -76       C  
ATOM    817  CE2 PHE A 105       4.115   8.254  -1.636  1.00 16.97           C  
ANISOU  817  CE2 PHE A 105     2390   2402   1657    274   -155    -89       C  
ATOM    818  CZ  PHE A 105       4.528   8.044  -2.946  1.00 18.66           C  
ANISOU  818  CZ  PHE A 105     2627   2629   1834    253   -145    -87       C  
ATOM    819  N   ALA A 106       3.827  12.761   1.031  1.00 20.68           N  
ANISOU  819  N   ALA A 106     2882   2784   2191    297   -197    -41       N  
ATOM    820  CA  ALA A 106       2.547  12.674   1.740  1.00 19.66           C  
ANISOU  820  CA  ALA A 106     2727   2654   2088    330   -227    -54       C  
ATOM    821  C   ALA A 106       1.647  13.889   1.465  1.00 19.03           C  
ANISOU  821  C   ALA A 106     2675   2547   2006    351   -270    -42       C  
ATOM    822  O   ALA A 106       0.475  13.895   1.843  1.00 20.36           O  
ANISOU  822  O   ALA A 106     2823   2719   2193    380   -300    -58       O  
ATOM    823  CB  ALA A 106       2.777  12.525   3.232  1.00 18.25           C  
ANISOU  823  CB  ALA A 106     2509   2480   1946    335   -211    -69       C  
ATOM    824  N   GLY A 107       2.207  14.907   0.812  1.00 17.91           N  
ANISOU  824  N   GLY A 107     2583   2381   1843    335   -275    -17       N  
ATOM    825  CA  GLY A 107       1.481  16.126   0.482  1.00 14.73           C  
ANISOU  825  CA  GLY A 107     2219   1943   1434    355   -322     -3       C  
ATOM    826  C   GLY A 107       1.274  17.076   1.658  1.00 21.22           C  
ANISOU  826  C   GLY A 107     3026   2743   2291    376   -337    -10       C  
ATOM    827  O   GLY A 107       0.387  17.940   1.634  1.00 24.96           O  
ANISOU  827  O   GLY A 107     3518   3192   2773    407   -386    -11       O  
ATOM    828  N   LEU A 108       2.119  16.942   2.673  1.00 16.87           N  
ANISOU  828  N   LEU A 108     2445   2202   1763    360   -299    -16       N  
ATOM    829  CA  LEU A 108       1.970  17.674   3.925  1.00 17.10           C  
ANISOU  829  CA  LEU A 108     2451   2219   1828    378   -307    -27       C  
ATOM    830  C   LEU A 108       3.030  18.766   4.096  1.00 12.49           C  
ANISOU  830  C   LEU A 108     1901   1605   1239    354   -293     -6       C  
ATOM    831  O   LEU A 108       3.115  19.392   5.151  1.00 20.21           O  
ANISOU  831  O   LEU A 108     2861   2572   2246    363   -293    -13       O  
ATOM    832  CB  LEU A 108       2.041  16.688   5.105  1.00 24.94           C  
ANISOU  832  CB  LEU A 108     3382   3244   2850    378   -276    -52       C  
ATOM    833  CG  LEU A 108       0.915  15.649   5.208  1.00 21.73           C  
ANISOU  833  CG  LEU A 108     2939   2867   2452    397   -289    -78       C  
ATOM    834  CD1 LEU A 108       1.255  14.537   6.198  1.00 22.24           C  
ANISOU  834  CD1 LEU A 108     2958   2959   2532    384   -255    -95       C  
ATOM    835  CD2 LEU A 108      -0.390  16.332   5.613  1.00 18.98           C  
ANISOU  835  CD2 LEU A 108     2575   2513   2124    433   -332    -98       C  
ATOM    836  N   GLN A 109       3.841  19.002   3.069  1.00 18.48           N  
ANISOU  836  N   GLN A 109     2709   2355   1959    319   -280     18       N  
ATOM    837  CA  GLN A 109       5.024  19.852   3.255  1.00 19.08           C  
ANISOU  837  CA  GLN A 109     2813   2412   2026    283   -255     34       C  
ATOM    838  C   GLN A 109       4.669  21.291   3.654  1.00 21.83           C  
ANISOU  838  C   GLN A 109     3195   2714   2386    299   -293     45       C  
ATOM    839  O   GLN A 109       5.480  21.996   4.254  1.00 20.96           O  
ANISOU  839  O   GLN A 109     3091   2590   2282    278   -274     51       O  
ATOM    840  CB  GLN A 109       5.895  19.865   1.991  1.00 26.24           C  
ANISOU  840  CB  GLN A 109     3768   3321   2881    235   -234     54       C  
ATOM    841  CG  GLN A 109       5.250  20.503   0.756  1.00 25.75           C  
ANISOU  841  CG  GLN A 109     3777   3226   2781    234   -279     79       C  
ATOM    842  CD  GLN A 109       4.316  19.567  -0.003  1.00 28.46           C  
ANISOU  842  CD  GLN A 109     4110   3588   3115    258   -300     71       C  
ATOM    843  NE2 GLN A 109       3.926  19.977  -1.205  1.00 34.27           N  
ANISOU  843  NE2 GLN A 109     4909   4301   3811    250   -334     93       N  
ATOM    844  OE1 GLN A 109       3.947  18.503   0.480  1.00 25.57           O  
ANISOU  844  OE1 GLN A 109     3684   3256   2775    281   -287     47       O  
ATOM    845  N   ASP A 110       3.451  21.710   3.329  1.00 21.40           N  
ANISOU  845  N   ASP A 110     3161   2636   2334    338   -349     44       N  
ATOM    846  CA  ASP A 110       3.033  23.087   3.572  1.00 20.72           C  
ANISOU  846  CA  ASP A 110     3115   2501   2258    360   -396     52       C  
ATOM    847  C   ASP A 110       2.908  23.375   5.069  1.00 25.08           C  
ANISOU  847  C   ASP A 110     3613   3057   2859    384   -391     27       C  
ATOM    848  O   ASP A 110       3.041  24.516   5.502  1.00 24.49           O  
ANISOU  848  O   ASP A 110     3565   2944   2794    388   -411     33       O  
ATOM    849  CB  ASP A 110       1.704  23.373   2.874  1.00 19.82           C  
ANISOU  849  CB  ASP A 110     3028   2365   2139    404   -464     48       C  
ATOM    850  CG  ASP A 110       1.410  24.868   2.790  1.00 35.10           C  
ANISOU  850  CG  ASP A 110     5027   4238   4071    422   -521     62       C  
ATOM    851  OD1 ASP A 110       2.063  25.552   1.973  1.00 41.55           O  
ANISOU  851  OD1 ASP A 110     5922   5017   4846    384   -527     97       O  
ATOM    852  OD2 ASP A 110       0.547  25.359   3.550  1.00 36.24           O1-
ANISOU  852  OD2 ASP A 110     5146   4371   4255    472   -560     35       O1-
ATOM    853  N   LYS A 111       2.664  22.324   5.846  1.00 20.80           N  
ANISOU  853  N   LYS A 111     2999   2559   2344    396   -364      0       N  
ATOM    854  CA  LYS A 111       2.382  22.450   7.262  1.00 24.85           C  
ANISOU  854  CA  LYS A 111     3457   3082   2901    417   -361    -27       C  
ATOM    855  C   LYS A 111       3.627  22.328   8.124  1.00 27.07           C  
ANISOU  855  C   LYS A 111     3717   3377   3193    383   -308    -24       C  
ATOM    856  O   LYS A 111       3.575  22.582   9.328  1.00 27.95           O  
ANISOU  856  O   LYS A 111     3791   3492   3337    394   -302    -43       O  
ATOM    857  CB  LYS A 111       1.375  21.386   7.703  1.00 25.04           C  
ANISOU  857  CB  LYS A 111     3420   3149   2947    443   -363    -61       C  
ATOM    858  CG  LYS A 111      -0.037  21.552   7.168  1.00 37.39           C  
ANISOU  858  CG  LYS A 111     4988   4708   4512    486   -419    -79       C  
ATOM    859  CD  LYS A 111      -0.985  20.647   7.949  1.00 41.56           C  
ANISOU  859  CD  LYS A 111     5444   5282   5065    504   -415   -120       C  
ATOM    860  CE  LYS A 111      -2.125  20.126   7.094  1.00 42.18           C  
ANISOU  860  CE  LYS A 111     5519   5377   5131    528   -449   -136       C  
ATOM    861  NZ  LYS A 111      -2.766  18.927   7.732  1.00 39.48           N1+
ANISOU  861  NZ  LYS A 111     5113   5086   4801    525   -428   -170       N1+
ATOM    862  N   VAL A 112       4.739  21.921   7.518  1.00 19.49           N  
ANISOU  862  N   VAL A 112     2776   2427   2204    342   -269     -5       N  
ATOM    863  CA  VAL A 112       5.920  21.579   8.285  1.00 14.94           C  
ANISOU  863  CA  VAL A 112     2169   1870   1636    313   -219    -10       C  
ATOM    864  C   VAL A 112       7.103  22.445   7.914  1.00 22.12           C  
ANISOU  864  C   VAL A 112     3123   2759   2521    272   -199     12       C  
ATOM    865  O   VAL A 112       7.317  22.753   6.745  1.00 27.97           O  
ANISOU  865  O   VAL A 112     3919   3485   3224    248   -206     33       O  
ATOM    866  CB  VAL A 112       6.317  20.094   8.089  1.00 15.28           C  
ANISOU  866  CB  VAL A 112     2179   1956   1672    300   -185    -20       C  
ATOM    867  CG1 VAL A 112       7.463  19.717   9.005  1.00 17.01           C  
ANISOU  867  CG1 VAL A 112     2362   2195   1905    280   -142    -31       C  
ATOM    868  CG2 VAL A 112       5.123  19.178   8.363  1.00 15.98           C  
ANISOU  868  CG2 VAL A 112     2229   2065   1777    333   -204    -41       C  
ATOM    869  N   THR A 113       7.861  22.855   8.919  1.00 17.87           N  
ANISOU  869  N   THR A 113     2565   2220   2003    259   -175      6       N  
ATOM    870  CA  THR A 113       9.150  23.460   8.672  1.00 12.22           C  
ANISOU  870  CA  THR A 113     1880   1498   1264    212   -144     20       C  
ATOM    871  C   THR A 113      10.200  22.587   9.327  1.00 21.78           C  
ANISOU  871  C   THR A 113     3037   2750   2486    194    -95      0       C  
ATOM    872  O   THR A 113      10.174  22.339  10.540  1.00 18.54           O  
ANISOU  872  O   THR A 113     2581   2352   2112    213    -88    -18       O  
ATOM    873  CB  THR A 113       9.252  24.880   9.221  1.00 22.78           C  
ANISOU  873  CB  THR A 113     3248   2795   2611    208   -160     30       C  
ATOM    874  CG2 THR A 113      10.482  25.575   8.651  1.00 27.34           C  
ANISOU  874  CG2 THR A 113     3874   3363   3152    149   -132     47       C  
ATOM    875  OG1 THR A 113       8.068  25.615   8.889  1.00 30.03           O  
ANISOU  875  OG1 THR A 113     4205   3672   3531    242   -218     39       O  
ATOM    876  N   ILE A 114      11.130  22.116   8.521  1.00 18.91           N  
ANISOU  876  N   ILE A 114     2682   2410   2091    157    -63      0       N  
ATOM    877  CA  ILE A 114      12.213  21.307   9.044  1.00 19.46           C  
ANISOU  877  CA  ILE A 114     2704   2520   2171    143    -21    -25       C  
ATOM    878  C   ILE A 114      13.366  22.197   9.465  1.00 20.89           C  
ANISOU  878  C   ILE A 114     2891   2699   2349    106      8    -26       C  
ATOM    879  O   ILE A 114      13.829  23.015   8.678  1.00 18.57           O  
ANISOU  879  O   ILE A 114     2646   2392   2019     65     15    -11       O  
ATOM    880  CB  ILE A 114      12.668  20.289   7.998  1.00 20.53           C  
ANISOU  880  CB  ILE A 114     2835   2688   2276    125      0    -34       C  
ATOM    881  CG1 ILE A 114      11.533  19.292   7.764  1.00 18.78           C  
ANISOU  881  CG1 ILE A 114     2600   2472   2063    164    -26    -36       C  
ATOM    882  CG2 ILE A 114      13.953  19.618   8.435  1.00 26.43           C  
ANISOU  882  CG2 ILE A 114     3537   3474   3030    109     41    -65       C  
ATOM    883  CD1 ILE A 114      11.761  18.349   6.631  1.00 24.90           C  
ANISOU  883  CD1 ILE A 114     3378   3273   2808    151    -14    -43       C  
ATOM    884  N   LEU A 115      13.809  22.052  10.712  1.00 19.34           N  
ANISOU  884  N   LEU A 115     2649   2515   2186    117     22    -45       N  
ATOM    885  CA  LEU A 115      14.956  22.801  11.217  1.00 20.42           C  
ANISOU  885  CA  LEU A 115     2783   2655   2322     83     51    -52       C  
ATOM    886  C   LEU A 115      16.116  21.850  11.407  1.00 23.43           C  
ANISOU  886  C   LEU A 115     3115   3083   2705     71     89    -85       C  
ATOM    887  O   LEU A 115      16.019  20.903  12.177  1.00 20.62           O  
ANISOU  887  O   LEU A 115     2713   2743   2377    103     86   -104       O  
ATOM    888  CB  LEU A 115      14.625  23.499  12.534  1.00 22.81           C  
ANISOU  888  CB  LEU A 115     3071   2935   2663    105     37    -51       C  
ATOM    889  CG  LEU A 115      13.294  24.247  12.585  1.00 31.83           C  
ANISOU  889  CG  LEU A 115     4245   4034   3816    134     -8    -31       C  
ATOM    890  CD1 LEU A 115      13.109  24.934  13.931  1.00 28.72           C  
ANISOU  890  CD1 LEU A 115     3832   3624   3459    152    -16    -37       C  
ATOM    891  CD2 LEU A 115      13.216  25.247  11.456  1.00 33.31           C  
ANISOU  891  CD2 LEU A 115     4504   4187   3965    107    -23     -4       C  
ATOM    892  N   ASN A 116      17.216  22.106  10.711  1.00 24.39           N  
ANISOU  892  N   ASN A 116     3247   3226   2793     22    122    -95       N  
ATOM    893  CA AASN A 116      18.382  21.246  10.764  0.50 29.78           C  
ANISOU  893  CA AASN A 116     3881   3958   3475     11    156   -135       C  
ATOM    894  CA BASN A 116      18.370  21.215  10.786  0.50 29.82           C  
ANISOU  894  CA BASN A 116     3886   3964   3482     12    155   -135       C  
ATOM    895  C   ASN A 116      19.379  21.741  11.791  1.00 35.36           C  
ANISOU  895  C   ASN A 116     4558   4678   4201     -3    178   -156       C  
ATOM    896  O   ASN A 116      19.912  22.839  11.652  1.00 34.38           O  
ANISOU  896  O   ASN A 116     4461   4545   4056    -48    196   -148       O  
ATOM    897  CB AASN A 116      19.018  21.184   9.384  0.50 32.03           C  
ANISOU  897  CB AASN A 116     4189   4271   3712    -37    181   -143       C  
ATOM    898  CB BASN A 116      19.025  21.026   9.409  0.50 32.10           C  
ANISOU  898  CB BASN A 116     4191   4283   3724    -32    181   -147       C  
ATOM    899  CG AASN A 116      18.011  21.436   8.291  0.50 29.75           C  
ANISOU  899  CG AASN A 116     3958   3953   3394    -41    156   -108       C  
ATOM    900  CG BASN A 116      20.159  19.992   9.424  0.50 30.48           C  
ANISOU  900  CG BASN A 116     3927   4132   3520    -34    211   -198       C  
ATOM    901  ND2AASN A 116      17.891  22.685   7.869  0.50 21.40           N  
ANISOU  901  ND2AASN A 116     2960   2862   2308    -78    151    -78       N  
ATOM    902  ND2BASN A 116      19.964  18.893  10.153  0.50 19.58           N  
ANISOU  902  ND2BASN A 116     2504   2760   2176     17    194   -217       N  
ATOM    903  OD1AASN A 116      17.322  20.520   7.852  0.50 45.29           O  
ANISOU  903  OD1AASN A 116     5920   5925   5364    -11    139   -107       O  
ATOM    904  OD1BASN A 116      21.196  20.187   8.789  0.50 29.28           O  
ANISOU  904  OD1BASN A 116     3772   4017   3337    -83    246   -223       O  
ATOM    905  N   GLY A 117      19.612  20.941  12.824  1.00 29.40           N  
ANISOU  905  N   GLY A 117     3751   3939   3482     32    176   -181       N  
ATOM    906  CA  GLY A 117      20.526  21.318  13.880  1.00 21.18           C  
ANISOU  906  CA  GLY A 117     2677   2910   2461     25    194   -202       C  
ATOM    907  C   GLY A 117      20.173  20.648  15.194  1.00 20.93           C  
ANISOU  907  C   GLY A 117     2609   2872   2471     73    172   -210       C  
ATOM    908  O   GLY A 117      19.216  19.863  15.292  1.00 18.66           O  
ANISOU  908  O   GLY A 117     2321   2572   2197    110    144   -200       O  
ATOM    909  N   ALA A 118      20.965  20.958  16.211  1.00 20.63           N  
ANISOU  909  N   ALA A 118     2541   2844   2453     69    184   -230       N  
ATOM    910  CA  ALA A 118      20.746  20.437  17.547  1.00 26.69           C  
ANISOU  910  CA  ALA A 118     3279   3605   3258    108    164   -237       C  
ATOM    911  C   ALA A 118      19.710  21.306  18.247  1.00 24.97           C  
ANISOU  911  C   ALA A 118     3083   3347   3056    116    145   -205       C  
ATOM    912  O   ALA A 118      19.655  22.514  18.024  1.00 17.84           O  
ANISOU  912  O   ALA A 118     2210   2425   2143     90    153   -186       O  
ATOM    913  CB  ALA A 118      22.047  20.403  18.329  1.00 24.30           C  
ANISOU  913  CB  ALA A 118     2935   3331   2968    101    183   -275       C  
ATOM    914  N   SER A 119      18.874  20.689  19.071  1.00 19.03           N  
ANISOU  914  N   SER A 119     2319   2582   2327    151    119   -200       N  
ATOM    915  CA  SER A 119      17.833  21.424  19.778  1.00 17.96           C  
ANISOU  915  CA  SER A 119     2198   2416   2209    161    100   -178       C  
ATOM    916  C   SER A 119      18.410  22.546  20.664  1.00 17.44           C  
ANISOU  916  C   SER A 119     2126   2344   2158    144    114   -180       C  
ATOM    917  O   SER A 119      17.840  23.632  20.724  1.00 20.43           O  
ANISOU  917  O   SER A 119     2529   2694   2539    138    107   -161       O  
ATOM    918  CB  SER A 119      16.981  20.471  20.619  1.00 21.14           C  
ANISOU  918  CB  SER A 119     2584   2817   2632    193     75   -181       C  
ATOM    919  OG  SER A 119      17.800  19.676  21.455  1.00 18.00           O  
ANISOU  919  OG  SER A 119     2156   2439   2246    200     78   -205       O  
ATOM    920  N   GLN A 120      19.539  22.305  21.321  1.00 15.48           N  
ANISOU  920  N   GLN A 120     1845   2118   1918    138    131   -206       N  
ATOM    921  CA  GLN A 120      20.103  23.343  22.187  1.00 23.97           C  
ANISOU  921  CA  GLN A 120     2914   3189   3007    120    145   -210       C  
ATOM    922  C   GLN A 120      20.511  24.581  21.390  1.00 27.36           C  
ANISOU  922  C   GLN A 120     3375   3608   3413     81    165   -198       C  
ATOM    923  O   GLN A 120      20.556  25.681  21.935  1.00 26.68           O  
ANISOU  923  O   GLN A 120     3300   3503   3336     66    169   -190       O  
ATOM    924  CB  GLN A 120      21.311  22.830  22.983  1.00 22.22           C  
ANISOU  924  CB  GLN A 120     2650   2997   2796    121    158   -244       C  
ATOM    925  CG  GLN A 120      22.496  22.410  22.146  1.00 25.11           C  
ANISOU  925  CG  GLN A 120     3000   3399   3142    104    181   -272       C  
ATOM    926  CD  GLN A 120      22.510  20.916  21.896  1.00 29.50           C  
ANISOU  926  CD  GLN A 120     3538   3972   3698    134    164   -291       C  
ATOM    927  NE2 GLN A 120      23.693  20.317  21.943  1.00 27.92           N  
ANISOU  927  NE2 GLN A 120     3303   3807   3498    137    174   -332       N  
ATOM    928  OE1 GLN A 120      21.467  20.305  21.683  1.00 33.14           O  
ANISOU  928  OE1 GLN A 120     4016   4416   4160    156    141   -272       O  
ATOM    929  N   ASP A 121      20.800  24.403  20.107  1.00 22.64           N  
ANISOU  929  N   ASP A 121     2796   3022   2785     60    177   -198       N  
ATOM    930  CA  ASP A 121      21.125  25.537  19.236  1.00 20.04           C  
ANISOU  930  CA  ASP A 121     2508   2680   2425     15    195   -183       C  
ATOM    931  C   ASP A 121      19.872  26.190  18.654  1.00 25.58           C  
ANISOU  931  C   ASP A 121     3264   3337   3118     22    166   -146       C  
ATOM    932  O   ASP A 121      19.814  27.409  18.489  1.00 23.05           O  
ANISOU  932  O   ASP A 121     2986   2986   2786     -4    164   -127       O  
ATOM    933  CB  ASP A 121      22.049  25.094  18.104  1.00 24.50           C  
ANISOU  933  CB  ASP A 121     3070   3282   2955    -18    223   -203       C  
ATOM    934  CG  ASP A 121      23.458  24.745  18.594  1.00 33.84           C  
ANISOU  934  CG  ASP A 121     4202   4513   4144    -32    253   -248       C  
ATOM    935  OD1 ASP A 121      23.905  25.318  19.611  1.00 40.17           O  
ANISOU  935  OD1 ASP A 121     4986   5312   4964    -37    260   -257       O  
ATOM    936  OD2 ASP A 121      24.114  23.898  17.955  1.00 35.10           O1-
ANISOU  936  OD2 ASP A 121     4337   4712   4289    -37    267   -278       O1-
ATOM    937  N   LEU A 122      18.868  25.376  18.353  1.00 23.16           N  
ANISOU  937  N   LEU A 122     2957   3025   2816     57    141   -137       N  
ATOM    938  CA  LEU A 122      17.706  25.850  17.616  1.00 21.35           C  
ANISOU  938  CA  LEU A 122     2776   2759   2576     67    111   -107       C  
ATOM    939  C   LEU A 122      16.567  26.380  18.480  1.00 15.74           C  
ANISOU  939  C   LEU A 122     2069   2016   1897    102     78    -97       C  
ATOM    940  O   LEU A 122      15.860  27.283  18.049  1.00 16.43           O  
ANISOU  940  O   LEU A 122     2201   2066   1977    103     53    -76       O  
ATOM    941  CB  LEU A 122      17.165  24.735  16.718  1.00 23.39           C  
ANISOU  941  CB  LEU A 122     3034   3031   2820     85    100   -105       C  
ATOM    942  CG  LEU A 122      18.047  24.310  15.549  1.00 25.88           C  
ANISOU  942  CG  LEU A 122     3358   3376   3100     51    127   -114       C  
ATOM    943  CD1 LEU A 122      17.416  23.127  14.829  1.00 26.90           C  
ANISOU  943  CD1 LEU A 122     3481   3517   3221     76    113   -114       C  
ATOM    944  CD2 LEU A 122      18.264  25.482  14.609  1.00 27.49           C  
ANISOU  944  CD2 LEU A 122     3622   3557   3267      5    133    -92       C  
ATOM    945  N   ILE A 123      16.352  25.799  19.661  1.00 13.82           N  
ANISOU  945  N   ILE A 123     1780   1787   1685    129     74   -113       N  
ATOM    946  CA  ILE A 123      15.248  26.219  20.537  1.00 15.82           C  
ANISOU  946  CA  ILE A 123     2027   2018   1967    159     46   -112       C  
ATOM    947  C   ILE A 123      15.298  27.726  20.881  1.00 16.78           C  
ANISOU  947  C   ILE A 123     2176   2106   2095    147     40   -103       C  
ATOM    948  O   ILE A 123      14.250  28.382  20.908  1.00 20.24           O  
ANISOU  948  O   ILE A 123     2634   2513   2544    170      8    -96       O  
ATOM    949  CB  ILE A 123      15.200  25.361  21.853  1.00 16.57           C  
ANISOU  949  CB  ILE A 123     2070   2138   2089    178     49   -133       C  
ATOM    950  CG1 ILE A 123      14.635  23.969  21.537  1.00 13.45           C  
ANISOU  950  CG1 ILE A 123     1659   1762   1689    198     39   -138       C  
ATOM    951  CG2 ILE A 123      14.330  26.027  22.925  1.00 17.64           C  
ANISOU  951  CG2 ILE A 123     2194   2256   2252    197     29   -138       C  
ATOM    952  CD1 ILE A 123      14.665  22.999  22.692  1.00 13.49           C  
ANISOU  952  CD1 ILE A 123     1625   1788   1711    209     39   -156       C  
ATOM    953  N   PRO A 124      16.500  28.284  21.125  1.00 13.75           N  
ANISOU  953  N   PRO A 124     1793   1726   1705    112     69   -108       N  
ATOM    954  CA  PRO A 124      16.515  29.726  21.434  1.00 14.03           C  
ANISOU  954  CA  PRO A 124     1861   1726   1746     99     61    -99       C  
ATOM    955  C   PRO A 124      16.255  30.617  20.223  1.00 23.24           C  
ANISOU  955  C   PRO A 124     3097   2852   2882     81     43    -73       C  
ATOM    956  O   PRO A 124      16.066  31.825  20.392  1.00 21.88           O  
ANISOU  956  O   PRO A 124     2962   2639   2712     76     25    -63       O  
ATOM    957  CB  PRO A 124      17.939  29.964  21.964  1.00 24.69           C  
ANISOU  957  CB  PRO A 124     3190   3097   3092     61    101   -112       C  
ATOM    958  CG  PRO A 124      18.454  28.607  22.357  1.00 26.24           C  
ANISOU  958  CG  PRO A 124     3332   3341   3297     71    120   -135       C  
ATOM    959  CD  PRO A 124      17.814  27.658  21.400  1.00 19.44           C  
ANISOU  959  CD  PRO A 124     2479   2487   2422     89    106   -127       C  
ATOM    960  N   GLN A 125      16.253  30.041  19.023  1.00 21.65           N  
ANISOU  960  N   GLN A 125     2917   2660   2650     71     45    -62       N  
ATOM    961  CA AGLN A 125      15.985  30.806  17.810  0.70 23.10           C  
ANISOU  961  CA AGLN A 125     3173   2804   2798     51     25    -36       C  
ATOM    962  CA BGLN A 125      15.990  30.807  17.809  0.30 23.43           C  
ANISOU  962  CA BGLN A 125     3216   2847   2841     51     25    -36       C  
ATOM    963  C   GLN A 125      14.503  30.864  17.465  1.00 26.25           C  
ANISOU  963  C   GLN A 125     3595   3172   3207     99    -27    -25       C  
ATOM    964  O   GLN A 125      14.090  31.650  16.617  1.00 22.54           O  
ANISOU  964  O   GLN A 125     3190   2659   2714     93    -58     -3       O  
ATOM    965  CB AGLN A 125      16.752  30.215  16.629  0.70 23.97           C  
ANISOU  965  CB AGLN A 125     3299   2943   2867     11     53    -31       C  
ATOM    966  CB BGLN A 125      16.764  30.218  16.627  0.30 23.96           C  
ANISOU  966  CB BGLN A 125     3298   2942   2866     10     54    -31       C  
ATOM    967  CG AGLN A 125      18.253  30.378  16.718  0.70 24.30           C  
ANISOU  967  CG AGLN A 125     3328   3014   2890    -45    102    -45       C  
ATOM    968  CG BGLN A 125      18.266  30.127  16.838  0.30 25.61           C  
ANISOU  968  CG BGLN A 125     3479   3189   3061    -38    105    -50       C  
ATOM    969  CD AGLN A 125      18.953  29.841  15.490  0.70 30.88           C  
ANISOU  969  CD AGLN A 125     4175   3878   3678    -87    130    -47       C  
ATOM    970  CD BGLN A 125      18.998  29.654  15.596  0.30 29.68           C  
ANISOU  970  CD BGLN A 125     4011   3734   3531    -82    133    -52       C  
ATOM    971  NE2AGLN A 125      19.983  30.549  15.034  0.70 31.32           N  
ANISOU  971  NE2AGLN A 125     4263   3939   3698   -152    161    -48       N  
ATOM    972  NE2BGLN A 125      19.962  28.759  15.779  0.30 29.16           N  
ANISOU  972  NE2BGLN A 125     3889   3723   3467    -93    171    -84       N  
ATOM    973  OE1AGLN A 125      18.563  28.810  14.945  0.70 30.33           O  
ANISOU  973  OE1AGLN A 125     4088   3830   3606    -64    125    -51       O  
ATOM    974  OE1BGLN A 125      18.696  30.086  14.483  0.30 32.45           O  
ANISOU  974  OE1BGLN A 125     4425   4059   3846   -106    119    -28       O  
ATOM    975  N   LEU A 126      13.704  30.025  18.115  1.00 17.58           N  
ANISOU  975  N   LEU A 126     2443   2095   2140    144    -39    -42       N  
ATOM    976  CA  LEU A 126      12.280  29.938  17.813  1.00 17.37           C  
ANISOU  976  CA  LEU A 126     2425   2050   2123    189    -85    -41       C  
ATOM    977  C   LEU A 126      11.523  31.271  17.905  1.00 21.01           C  
ANISOU  977  C   LEU A 126     2930   2458   2596    211   -131    -36       C  
ATOM    978  O   LEU A 126      10.815  31.627  16.972  1.00 22.52           O  
ANISOU  978  O   LEU A 126     3170   2616   2770    226   -170    -22       O  
ATOM    979  CB  LEU A 126      11.610  28.917  18.728  1.00 18.95           C  
ANISOU  979  CB  LEU A 126     2559   2287   2356    225    -84    -67       C  
ATOM    980  CG  LEU A 126      12.046  27.480  18.446  1.00 22.02           C  
ANISOU  980  CG  LEU A 126     2915   2719   2733    215    -55    -71       C  
ATOM    981  CD1 LEU A 126      11.265  26.521  19.317  1.00 15.85           C  
ANISOU  981  CD1 LEU A 126     2080   1966   1978    246    -61    -93       C  
ATOM    982  CD2 LEU A 126      11.863  27.137  16.969  1.00 31.66           C  
ANISOU  982  CD2 LEU A 126     4174   3936   3919    208    -64    -53       C  
ATOM    983  N   LYS A 127      11.671  31.990  19.016  1.00 27.26           N  
ANISOU  983  N   LYS A 127     3705   3239   3415    215   -129    -49       N  
ATOM    984  CA  LYS A 127      10.865  33.194  19.269  1.00 28.05           C  
ANISOU  984  CA  LYS A 127     3836   3289   3532    245   -178    -53       C  
ATOM    985  C   LYS A 127      10.974  34.222  18.154  1.00 33.12           C  
ANISOU  985  C   LYS A 127     4569   3874   4140    226   -208    -24       C  
ATOM    986  O   LYS A 127       9.983  34.837  17.768  1.00 41.54           O  
ANISOU  986  O   LYS A 127     5674   4899   5211    263   -264    -23       O  
ATOM    987  CB  LYS A 127      11.266  33.858  20.596  1.00 23.58           C  
ANISOU  987  CB  LYS A 127     3243   2722   2997    242   -164    -71       C  
ATOM    988  CG  LYS A 127      10.633  33.258  21.839  1.00 21.88           C  
ANISOU  988  CG  LYS A 127     2950   2544   2821    275   -160   -106       C  
ATOM    989  CD  LYS A 127       9.255  33.854  22.124  1.00 36.68           C  
ANISOU  989  CD  LYS A 127     4821   4394   4723    328   -214   -130       C  
ATOM    990  CE  LYS A 127       8.795  33.493  23.535  1.00 32.59           C  
ANISOU  990  CE  LYS A 127     4228   3914   4241    348   -203   -168       C  
ATOM    991  NZ  LYS A 127       7.407  33.933  23.848  1.00 37.45           N1+
ANISOU  991  NZ  LYS A 127     4825   4519   4883    399   -252   -203       N1+
ATOM    992  N   LYS A 128      12.175  34.396  17.621  1.00 34.42           N  
ANISOU  992  N   LYS A 128     4770   4038   4269    167   -172     -1       N  
ATOM    993  CA  LYS A 128      12.417  35.505  16.714  1.00 37.51           C  
ANISOU  993  CA  LYS A 128     5256   4372   4623    135   -197     28       C  
ATOM    994  C   LYS A 128      12.622  35.063  15.270  1.00 37.80           C  
ANISOU  994  C   LYS A 128     5340   4411   4610    102   -193     53       C  
ATOM    995  O   LYS A 128      12.074  35.661  14.352  1.00 45.45           O  
ANISOU  995  O   LYS A 128     6385   5331   5553    107   -240     75       O  
ATOM    996  CB  LYS A 128      13.624  36.305  17.202  1.00 42.22           C  
ANISOU  996  CB  LYS A 128     5871   4960   5210     81   -162     32       C  
ATOM    997  CG  LYS A 128      13.520  36.718  18.671  1.00 50.85           C  
ANISOU  997  CG  LYS A 128     6915   6055   6352    108   -162      6       C  
ATOM    998  CD  LYS A 128      12.528  37.851  18.887  1.00 60.16           C  
ANISOU  998  CD  LYS A 128     8137   7170   7551    152   -227      3       C  
ATOM    999  CE  LYS A 128      12.504  38.287  20.344  1.00 68.43           C  
ANISOU  999  CE  LYS A 128     9134   8222   8644    173   -222    -25       C  
ATOM   1000  NZ  LYS A 128      11.526  39.387  20.582  1.00 75.20           N1+
ANISOU 1000  NZ  LYS A 128    10027   9019   9524    221   -288    -36       N1+
ATOM   1001  N   LYS A 129      13.400  34.011  15.064  1.00 34.35           N  
ANISOU 1001  N   LYS A 129     4861   4031   4158     71   -139     48       N  
ATOM   1002  CA  LYS A 129      13.711  33.577  13.709  1.00 33.37           C  
ANISOU 1002  CA  LYS A 129     4778   3917   3985     34   -128     68       C  
ATOM   1003  C   LYS A 129      12.552  32.826  13.052  1.00 38.48           C  
ANISOU 1003  C   LYS A 129     5419   4566   4634     82   -164     70       C  
ATOM   1004  O   LYS A 129      12.411  32.848  11.831  1.00 39.90           O  
ANISOU 1004  O   LYS A 129     5658   4730   4774     63   -181     92       O  
ATOM   1005  CB  LYS A 129      14.969  32.709  13.712  1.00 31.91           C  
ANISOU 1005  CB  LYS A 129     4544   3795   3785    -13    -60     55       C  
ATOM   1006  CG  LYS A 129      15.473  32.328  12.337  1.00 40.00           C  
ANISOU 1006  CG  LYS A 129     5608   4836   4755    -62    -40     69       C  
ATOM   1007  CD  LYS A 129      16.886  31.780  12.431  1.00 45.92           C  
ANISOU 1007  CD  LYS A 129     6313   5644   5490   -114     26     48       C  
ATOM   1008  CE  LYS A 129      17.342  31.164  11.126  1.00 53.62           C  
ANISOU 1008  CE  LYS A 129     7308   6650   6416   -157     50     51       C  
ATOM   1009  NZ  LYS A 129      18.709  30.589  11.275  1.00 63.03           N1+
ANISOU 1009  NZ  LYS A 129     8447   7905   7598   -201    112     19       N1+
ATOM   1010  N   TYR A 130      11.722  32.169  13.856  1.00 24.93           N  
ANISOU 1010  N   TYR A 130     3636   2874   2964    140   -176     45       N  
ATOM   1011  CA  TYR A 130      10.604  31.398  13.309  1.00 25.48           C  
ANISOU 1011  CA  TYR A 130     3692   2952   3037    183   -207     41       C  
ATOM   1012  C   TYR A 130       9.253  31.896  13.831  1.00 29.77           C  
ANISOU 1012  C   TYR A 130     4229   3466   3617    248   -265     26       C  
ATOM   1013  O   TYR A 130       8.238  31.195  13.733  1.00 31.65           O  
ANISOU 1013  O   TYR A 130     4434   3722   3870    290   -288     10       O  
ATOM   1014  CB  TYR A 130      10.800  29.905  13.612  1.00 29.36           C  
ANISOU 1014  CB  TYR A 130     4106   3508   3541    188   -166     22       C  
ATOM   1015  CG  TYR A 130      12.092  29.383  13.025  1.00 29.52           C  
ANISOU 1015  CG  TYR A 130     4129   3560   3526    132   -114     29       C  
ATOM   1016  CD1 TYR A 130      12.177  29.031  11.686  1.00 32.77           C  
ANISOU 1016  CD1 TYR A 130     4581   3976   3896    108   -113     46       C  
ATOM   1017  CD2 TYR A 130      13.240  29.291  13.802  1.00 27.17           C  
ANISOU 1017  CD2 TYR A 130     3795   3292   3238    102    -66     15       C  
ATOM   1018  CE1 TYR A 130      13.373  28.585  11.142  1.00 34.42           C  
ANISOU 1018  CE1 TYR A 130     4787   4218   4071     54    -64     45       C  
ATOM   1019  CE2 TYR A 130      14.431  28.844  13.272  1.00 31.77           C  
ANISOU 1019  CE2 TYR A 130     4374   3908   3789     52    -20     13       C  
ATOM   1020  CZ  TYR A 130      14.496  28.490  11.945  1.00 39.56           C  
ANISOU 1020  CZ  TYR A 130     5396   4901   4734     28    -18     26       C  
ATOM   1021  OH  TYR A 130      15.694  28.045  11.431  1.00 47.45           O  
ANISOU 1021  OH  TYR A 130     6386   5940   5703    -23     30     16       O  
ATOM   1022  N   ASP A 131       9.261  33.111  14.383  1.00 29.59           N  
ANISOU 1022  N   ASP A 131     4235   3399   3608    253   -289     25       N  
ATOM   1023  CA  ASP A 131       8.044  33.811  14.818  1.00 35.36           C  
ANISOU 1023  CA  ASP A 131     4968   4095   4372    313   -351      5       C  
ATOM   1024  C   ASP A 131       7.158  33.006  15.758  1.00 34.55           C  
ANISOU 1024  C   ASP A 131     4776   4038   4314    361   -350    -35       C  
ATOM   1025  O   ASP A 131       5.940  32.952  15.581  1.00 31.84           O  
ANISOU 1025  O   ASP A 131     4424   3690   3986    412   -398    -54       O  
ATOM   1026  CB  ASP A 131       7.217  34.232  13.607  1.00 53.72           C  
ANISOU 1026  CB  ASP A 131     7366   6374   6673    336   -414     22       C  
ATOM   1027  CG  ASP A 131       7.878  35.328  12.806  1.00 71.16           C  
ANISOU 1027  CG  ASP A 131     9679   8521   8839    292   -431     60       C  
ATOM   1028  OD1 ASP A 131       8.452  36.252  13.424  1.00 75.68           O  
ANISOU 1028  OD1 ASP A 131    10273   9065   9418    272   -426     62       O  
ATOM   1029  OD2 ASP A 131       7.827  35.263  11.558  1.00 79.67           O1-
ANISOU 1029  OD2 ASP A 131    10818   9579   9873    274   -450     87       O1-
ATOM   1030  N   VAL A 132       7.761  32.376  16.754  1.00 27.18           N  
ANISOU 1030  N   VAL A 132     3777   3151   3399    344   -298    -49       N  
ATOM   1031  CA  VAL A 132       6.985  31.596  17.694  1.00 21.41           C  
ANISOU 1031  CA  VAL A 132     2967   2464   2703    378   -294    -86       C  
ATOM   1032  C   VAL A 132       6.687  32.439  18.930  1.00 26.03           C  
ANISOU 1032  C   VAL A 132     3526   3038   3327    401   -308   -115       C  
ATOM   1033  O   VAL A 132       7.569  33.110  19.456  1.00 27.21           O  
ANISOU 1033  O   VAL A 132     3688   3171   3479    374   -288   -106       O  
ATOM   1034  CB  VAL A 132       7.712  30.290  18.087  1.00 21.81           C  
ANISOU 1034  CB  VAL A 132     2964   2571   2751    348   -235    -88       C  
ATOM   1035  CG1 VAL A 132       6.973  29.582  19.207  1.00 24.91           C  
ANISOU 1035  CG1 VAL A 132     3282   3005   3176    374   -231   -124       C  
ATOM   1036  CG2 VAL A 132       7.847  29.374  16.857  1.00 22.33           C  
ANISOU 1036  CG2 VAL A 132     3050   2653   2783    333   -226    -67       C  
ATOM   1037  N   ASP A 133       5.428  32.445  19.355  1.00 28.33           N  
ANISOU 1037  N   ASP A 133     3780   3337   3646    450   -345   -152       N  
ATOM   1038  CA  ASP A 133       5.072  33.026  20.643  1.00 33.35           C  
ANISOU 1038  CA  ASP A 133     4373   3977   4320    471   -352   -189       C  
ATOM   1039  C   ASP A 133       5.178  31.937  21.702  1.00 24.36           C  
ANISOU 1039  C   ASP A 133     3158   2902   3197    455   -304   -211       C  
ATOM   1040  O   ASP A 133       6.140  31.897  22.465  1.00 26.13           O  
ANISOU 1040  O   ASP A 133     3367   3138   3424    422   -263   -204       O  
ATOM   1041  CB  ASP A 133       3.669  33.626  20.613  1.00 41.85           C  
ANISOU 1041  CB  ASP A 133     5445   5037   5420    531   -417   -227       C  
ATOM   1042  CG  ASP A 133       3.654  35.045  20.062  1.00 64.60           C  
ANISOU 1042  CG  ASP A 133     8403   7844   8298    551   -471   -214       C  
ATOM   1043  OD1 ASP A 133       4.604  35.807  20.353  1.00 74.54           O  
ANISOU 1043  OD1 ASP A 133     9698   9071   9553    521   -455   -192       O  
ATOM   1044  OD2 ASP A 133       2.696  35.395  19.337  1.00 68.10           O1-
ANISOU 1044  OD2 ASP A 133     8874   8259   8741    595   -532   -225       O1-
ATOM   1045  N   THR A 134       4.189  31.050  21.744  1.00 24.09           N  
ANISOU 1045  N   THR A 134     3079   2907   3168    476   -312   -238       N  
ATOM   1046  CA  THR A 134       4.281  29.887  22.614  1.00 15.77           C  
ANISOU 1046  CA  THR A 134     1963   1909   2118    454   -269   -253       C  
ATOM   1047  C   THR A 134       3.912  28.643  21.827  1.00 22.82           C  
ANISOU 1047  C   THR A 134     2851   2831   2990    450   -263   -246       C  
ATOM   1048  O   THR A 134       3.148  28.698  20.857  1.00 23.45           O  
ANISOU 1048  O   THR A 134     2951   2898   3060    477   -299   -246       O  
ATOM   1049  CB  THR A 134       3.379  29.997  23.874  1.00 30.08           C  
ANISOU 1049  CB  THR A 134     3714   3753   3962    472   -276   -306       C  
ATOM   1050  CG2 THR A 134       3.882  31.098  24.824  1.00 30.36           C  
ANISOU 1050  CG2 THR A 134     3750   3767   4020    469   -273   -315       C  
ATOM   1051  OG1 THR A 134       2.022  30.267  23.489  1.00 25.80           O  
ANISOU 1051  OG1 THR A 134     3161   3211   3430    517   -325   -342       O  
ATOM   1052  N   LEU A 135       4.478  27.521  22.254  1.00 23.38           N  
ANISOU 1052  N   LEU A 135     2894   2938   3051    418   -221   -239       N  
ATOM   1053  CA  LEU A 135       4.164  26.229  21.665  1.00 19.43           C  
ANISOU 1053  CA  LEU A 135     2384   2467   2531    411   -213   -235       C  
ATOM   1054  C   LEU A 135       2.922  25.632  22.313  1.00 20.76           C  
ANISOU 1054  C   LEU A 135     2501   2676   2711    423   -222   -278       C  
ATOM   1055  O   LEU A 135       2.717  25.784  23.515  1.00 23.51           O  
ANISOU 1055  O   LEU A 135     2810   3044   3078    418   -213   -307       O  
ATOM   1056  CB  LEU A 135       5.358  25.289  21.828  1.00  9.84           C  
ANISOU 1056  CB  LEU A 135     1169   1268   1301    374   -169   -211       C  
ATOM   1057  CG  LEU A 135       6.653  25.799  21.190  1.00 17.45           C  
ANISOU 1057  CG  LEU A 135     2177   2203   2250    355   -153   -175       C  
ATOM   1058  CD1 LEU A 135       7.884  25.024  21.661  1.00 23.74           C  
ANISOU 1058  CD1 LEU A 135     2961   3020   3040    323   -111   -166       C  
ATOM   1059  CD2 LEU A 135       6.527  25.765  19.693  1.00 16.57           C  
ANISOU 1059  CD2 LEU A 135     2110   2074   2113    361   -170   -152       C  
ATOM   1060  N   ASP A 136       2.098  24.953  21.519  1.00 19.45           N  
ANISOU 1060  N   ASP A 136     2333   2525   2531    436   -239   -284       N  
ATOM   1061  CA  ASP A 136       0.900  24.296  22.041  1.00 14.80           C  
ANISOU 1061  CA  ASP A 136     1694   1981   1947    440   -245   -328       C  
ATOM   1062  C   ASP A 136       1.224  22.853  22.433  1.00 18.85           C  
ANISOU 1062  C   ASP A 136     2192   2529   2443    400   -209   -321       C  
ATOM   1063  O   ASP A 136       0.562  22.252  23.285  1.00 15.40           O  
ANISOU 1063  O   ASP A 136     1714   2132   2007    384   -200   -355       O  
ATOM   1064  CB  ASP A 136      -0.230  24.323  21.005  1.00 16.97           C  
ANISOU 1064  CB  ASP A 136     1974   2258   2218    474   -285   -344       C  
ATOM   1065  CG  ASP A 136      -0.574  25.737  20.545  1.00 29.44           C  
ANISOU 1065  CG  ASP A 136     3579   3795   3813    518   -332   -351       C  
ATOM   1066  OD1 ASP A 136      -0.761  26.611  21.417  1.00 33.02           O  
ANISOU 1066  OD1 ASP A 136     4010   4243   4291    531   -342   -379       O  
ATOM   1067  OD2 ASP A 136      -0.648  25.975  19.318  1.00 32.79           O1-
ANISOU 1067  OD2 ASP A 136     4048   4189   4223    538   -360   -327       O1-
ATOM   1068  N   MET A 137       2.244  22.303  21.788  1.00 12.15           N  
ANISOU 1068  N   MET A 137     1377   1665   1575    384   -190   -280       N  
ATOM   1069  CA  MET A 137       2.638  20.909  22.003  1.00 12.75           C  
ANISOU 1069  CA  MET A 137     1447   1765   1632    352   -163   -271       C  
ATOM   1070  C   MET A 137       4.106  20.688  21.628  1.00 14.71           C  
ANISOU 1070  C   MET A 137     1728   1992   1870    337   -140   -233       C  
ATOM   1071  O   MET A 137       4.625  21.308  20.688  1.00 15.33           O  
ANISOU 1071  O   MET A 137     1839   2043   1943    348   -145   -209       O  
ATOM   1072  CB  MET A 137       1.749  19.964  21.192  1.00 12.09           C  
ANISOU 1072  CB  MET A 137     1363   1702   1531    356   -175   -279       C  
ATOM   1073  CG  MET A 137       2.193  18.506  21.243  1.00 18.02           C  
ANISOU 1073  CG  MET A 137     2119   2469   2260    326   -153   -266       C  
ATOM   1074  SD  MET A 137       0.918  17.480  20.507  1.00 26.79           S  
ANISOU 1074  SD  MET A 137     3221   3608   3350    326   -168   -284       S  
ATOM   1075  CE  MET A 137       1.738  15.877  20.549  1.00 37.30           C  
ANISOU 1075  CE  MET A 137     4572   4944   4657    293   -145   -263       C  
ATOM   1076  N   VAL A 138       4.772  19.806  22.371  1.00 14.61           N  
ANISOU 1076  N   VAL A 138     1705   1993   1852    311   -116   -230       N  
ATOM   1077  CA  VAL A 138       6.171  19.459  22.106  1.00 12.24           C  
ANISOU 1077  CA  VAL A 138     1426   1680   1542    299    -96   -204       C  
ATOM   1078  C   VAL A 138       6.255  17.942  22.134  1.00 18.82           C  
ANISOU 1078  C   VAL A 138     2260   2533   2359    283    -89   -205       C  
ATOM   1079  O   VAL A 138       5.818  17.322  23.095  1.00 15.55           O  
ANISOU 1079  O   VAL A 138     1828   2135   1943    267    -88   -222       O  
ATOM   1080  CB  VAL A 138       7.130  20.052  23.150  1.00 14.46           C  
ANISOU 1080  CB  VAL A 138     1700   1955   1840    287    -78   -204       C  
ATOM   1081  CG1 VAL A 138       8.604  19.663  22.872  1.00 10.83           C  
ANISOU 1081  CG1 VAL A 138     1256   1489   1372    275    -58   -185       C  
ATOM   1082  CG2 VAL A 138       6.964  21.585  23.238  1.00 14.60           C  
ANISOU 1082  CG2 VAL A 138     1720   1952   1876    301    -88   -206       C  
ATOM   1083  N   PHE A 139       6.780  17.355  21.072  1.00 13.08           N  
ANISOU 1083  N   PHE A 139     1555   1800   1615    286    -86   -188       N  
ATOM   1084  CA  PHE A 139       7.034  15.927  21.057  1.00 11.70           C  
ANISOU 1084  CA  PHE A 139     1386   1636   1424    274    -83   -188       C  
ATOM   1085  C   PHE A 139       8.519  15.696  21.232  1.00  8.48           C  
ANISOU 1085  C   PHE A 139      984   1220   1017    268    -67   -180       C  
ATOM   1086  O   PHE A 139       9.313  16.069  20.370  1.00 16.83           O  
ANISOU 1086  O   PHE A 139     2054   2270   2070    274    -57   -168       O  
ATOM   1087  CB  PHE A 139       6.537  15.302  19.752  1.00 10.58           C  
ANISOU 1087  CB  PHE A 139     1260   1497   1263    283    -92   -181       C  
ATOM   1088  CG  PHE A 139       6.673  13.802  19.711  1.00 17.35           C  
ANISOU 1088  CG  PHE A 139     2125   2363   2104    272    -93   -184       C  
ATOM   1089  CD1 PHE A 139       6.189  13.024  20.750  1.00 22.36           C  
ANISOU 1089  CD1 PHE A 139     2752   3008   2735    253    -98   -198       C  
ATOM   1090  CD2 PHE A 139       7.274  13.179  18.626  1.00 17.22           C  
ANISOU 1090  CD2 PHE A 139     2127   2343   2072    278    -91   -174       C  
ATOM   1091  CE1 PHE A 139       6.311  11.635  20.713  1.00 25.70           C  
ANISOU 1091  CE1 PHE A 139     3192   3433   3141    242   -104   -199       C  
ATOM   1092  CE2 PHE A 139       7.402  11.795  18.575  1.00 19.94           C  
ANISOU 1092  CE2 PHE A 139     2482   2692   2403    272    -96   -179       C  
ATOM   1093  CZ  PHE A 139       6.918  11.023  19.625  1.00 20.18           C  
ANISOU 1093  CZ  PHE A 139     2511   2728   2431    255   -105   -190       C  
ATOM   1094  N   LEU A 140       8.896  15.070  22.340  1.00 10.47           N  
ANISOU 1094  N   LEU A 140     1229   1478   1273    256    -65   -189       N  
ATOM   1095  CA  LEU A 140      10.306  14.853  22.637  1.00  8.95           C  
ANISOU 1095  CA  LEU A 140     1038   1280   1084    254    -54   -188       C  
ATOM   1096  C   LEU A 140      10.671  13.449  22.224  1.00 12.82           C  
ANISOU 1096  C   LEU A 140     1542   1771   1558    257    -63   -191       C  
ATOM   1097  O   LEU A 140      10.186  12.491  22.825  1.00 13.57           O  
ANISOU 1097  O   LEU A 140     1645   1867   1644    247    -78   -197       O  
ATOM   1098  CB  LEU A 140      10.601  15.045  24.124  1.00 12.19           C  
ANISOU 1098  CB  LEU A 140     1435   1690   1508    242    -52   -197       C  
ATOM   1099  CG  LEU A 140      10.381  16.446  24.713  1.00 14.97           C  
ANISOU 1099  CG  LEU A 140     1770   2039   1879    240    -44   -199       C  
ATOM   1100  CD1 LEU A 140       8.921  16.615  25.074  1.00 14.23           C  
ANISOU 1100  CD1 LEU A 140     1666   1955   1785    235    -54   -209       C  
ATOM   1101  CD2 LEU A 140      11.264  16.628  25.935  1.00 19.67           C  
ANISOU 1101  CD2 LEU A 140     2355   2633   2486    230    -36   -205       C  
ATOM   1102  N   ASP A 141      11.514  13.321  21.209  1.00 15.70           N  
ANISOU 1102  N   ASP A 141     1913   2135   1916    267    -56   -189       N  
ATOM   1103  CA  ASP A 141      11.879  12.005  20.699  1.00 22.44           C  
ANISOU 1103  CA  ASP A 141     2779   2991   2756    275    -66   -196       C  
ATOM   1104  C   ASP A 141      13.303  12.018  20.187  1.00 20.71           C  
ANISOU 1104  C   ASP A 141     2554   2777   2539    284    -54   -207       C  
ATOM   1105  O   ASP A 141      13.667  11.259  19.292  1.00 18.41           O  
ANISOU 1105  O   ASP A 141     2268   2490   2235    293    -56   -215       O  
ATOM   1106  CB  ASP A 141      10.922  11.569  19.588  1.00 16.43           C  
ANISOU 1106  CB  ASP A 141     2031   2233   1978    277    -73   -189       C  
ATOM   1107  CG  ASP A 141      11.026  10.074  19.296  1.00 22.63           C  
ANISOU 1107  CG  ASP A 141     2832   3016   2748    282    -90   -198       C  
ATOM   1108  OD1 ASP A 141      11.679   9.371  20.093  1.00 24.49           O  
ANISOU 1108  OD1 ASP A 141     3072   3245   2988    284   -101   -209       O  
ATOM   1109  OD2 ASP A 141      10.472   9.618  18.281  1.00 28.18           O1-
ANISOU 1109  OD2 ASP A 141     3546   3723   3436    286    -94   -194       O1-
ATOM   1110  N   HIS A 142      14.111  12.900  20.753  1.00 15.43           N  
ANISOU 1110  N   HIS A 142     1869   2110   1884    280    -39   -211       N  
ATOM   1111  CA  HIS A 142      15.465  13.041  20.277  1.00 14.21           C  
ANISOU 1111  CA  HIS A 142     1702   1967   1730    283    -23   -226       C  
ATOM   1112  C   HIS A 142      16.368  12.274  21.242  1.00 21.75           C  
ANISOU 1112  C   HIS A 142     2646   2921   2695    295    -37   -249       C  
ATOM   1113  O   HIS A 142      16.115  11.101  21.516  1.00 29.96           O  
ANISOU 1113  O   HIS A 142     3700   3952   3730    305    -63   -255       O  
ATOM   1114  CB  HIS A 142      15.847  14.537  20.097  1.00 12.73           C  
ANISOU 1114  CB  HIS A 142     1507   1782   1547    268      3   -218       C  
ATOM   1115  CG  HIS A 142      15.716  15.388  21.328  1.00 17.15           C  
ANISOU 1115  CG  HIS A 142     2057   2332   2125    261      5   -213       C  
ATOM   1116  CD2 HIS A 142      16.354  16.537  21.679  1.00 17.48           C  
ANISOU 1116  CD2 HIS A 142     2089   2375   2177    248     24   -213       C  
ATOM   1117  ND1 HIS A 142      14.828  15.119  22.351  1.00 19.44           N  
ANISOU 1117  ND1 HIS A 142     2350   2613   2424    262    -13   -208       N  
ATOM   1118  CE1 HIS A 142      14.935  16.052  23.286  1.00 16.66           C  
ANISOU 1118  CE1 HIS A 142     1986   2257   2087    254     -5   -207       C  
ATOM   1119  NE2 HIS A 142      15.861  16.920  22.906  1.00 14.77           N  
ANISOU 1119  NE2 HIS A 142     1739   2021   1850    247     16   -209       N  
ATOM   1120  N   TRP A 143      17.415  12.900  21.750  1.00 18.02           N  
ANISOU 1120  N   TRP A 143     2154   2457   2236    292    -24   -263       N  
ATOM   1121  CA ATRP A 143      18.377  12.217  22.609  0.50 21.43           C  
ANISOU 1121  CA ATRP A 143     2574   2889   2677    307    -41   -289       C  
ATOM   1122  CA BTRP A 143      18.356  12.194  22.602  0.50 20.68           C  
ANISOU 1122  CA BTRP A 143     2481   2795   2583    308    -41   -289       C  
ATOM   1123  C   TRP A 143      17.963  12.230  24.074  1.00 19.94           C  
ANISOU 1123  C   TRP A 143     2393   2683   2499    302    -58   -280       C  
ATOM   1124  O   TRP A 143      17.709  13.291  24.634  1.00 18.04           O  
ANISOU 1124  O   TRP A 143     2145   2443   2268    286    -42   -267       O  
ATOM   1125  CB ATRP A 143      19.757  12.858  22.457  0.50 25.15           C  
ANISOU 1125  CB ATRP A 143     3016   3383   3156    306    -18   -315       C  
ATOM   1126  CB BTRP A 143      19.749  12.776  22.417  0.50 24.29           C  
ANISOU 1126  CB BTRP A 143     2907   3274   3046    307    -19   -316       C  
ATOM   1127  CG ATRP A 143      20.809  12.209  23.289  0.50 27.72           C  
ANISOU 1127  CG ATRP A 143     3326   3712   3493    327    -38   -348       C  
ATOM   1128  CG BTRP A 143      20.802  12.031  23.139  0.50 29.06           C  
ANISOU 1128  CG BTRP A 143     3497   3882   3661    330    -41   -350       C  
ATOM   1129  CD1ATRP A 143      21.437  12.739  24.377  0.50 25.52           C  
ANISOU 1129  CD1ATRP A 143     3031   3435   3231    324    -37   -358       C  
ATOM   1130  CD1BTRP A 143      21.037  10.686  23.098  0.50 34.18           C  
ANISOU 1130  CD1BTRP A 143     4156   4525   4308    357    -75   -371       C  
ATOM   1131  CD2ATRP A 143      21.358  10.900  23.106  0.50 32.87           C  
ANISOU 1131  CD2ATRP A 143     3980   4365   4145    356    -68   -378       C  
ATOM   1132  CD2BTRP A 143      21.791  12.586  24.000  0.50 26.79           C  
ANISOU 1132  CD2BTRP A 143     3184   3605   3389    329    -34   -370       C  
ATOM   1133  CE2ATRP A 143      22.314  10.703  24.119  0.50 33.75           C  
ANISOU 1133  CE2ATRP A 143     4075   4476   4270    373    -88   -406       C  
ATOM   1134  CE2BTRP A 143      22.592  11.523  24.457  0.50 32.16           C  
ANISOU 1134  CE2BTRP A 143     3859   4285   4077    360    -68   -405       C  
ATOM   1135  CE3ATRP A 143      21.133   9.874  22.182  0.50 32.70           C  
ANISOU 1135  CE3ATRP A 143     3972   4343   4111    372    -84   -387       C  
ATOM   1136  CE3BTRP A 143      22.077  13.882  24.432  0.50 20.19           C  
ANISOU 1136  CE3BTRP A 143     2332   2777   2562    307     -6   -363       C  
ATOM   1137  NE1ATRP A 143      22.345  11.841  24.882  0.50 29.92           N  
ANISOU 1137  NE1ATRP A 143     3579   3994   3796    352    -66   -392       N  
ATOM   1138  NE1BTRP A 143      22.109  10.371  23.894  0.50 33.90           N  
ANISOU 1138  NE1BTRP A 143     4103   4492   4285    377    -94   -404       N  
ATOM   1139  CZ2ATRP A 143      23.046   9.523  24.234  0.50 33.93           C  
ANISOU 1139  CZ2ATRP A 143     4098   4497   4298    409   -126   -443       C  
ATOM   1140  CZ2BTRP A 143      23.660  11.716  25.322  0.50 29.49           C  
ANISOU 1140  CZ2BTRP A 143     3496   3956   3754    370    -75   -434       C  
ATOM   1141  CZ3ATRP A 143      21.861   8.705  22.299  0.50 33.18           C  
ANISOU 1141  CZ3ATRP A 143     4031   4400   4175    406   -119   -423       C  
ATOM   1142  CZ3BTRP A 143      23.134  14.071  25.294  0.50 26.52           C  
ANISOU 1142  CZ3BTRP A 143     3109   3590   3378    313     -8   -391       C  
ATOM   1143  CH2ATRP A 143      22.804   8.538  23.316  0.50 32.84           C  
ANISOU 1143  CH2ATRP A 143     3974   4355   4148    425   -142   -452       C  
ATOM   1144  CH2BTRP A 143      23.912  12.992  25.731  0.50 31.17           C  
ANISOU 1144  CH2BTRP A 143     3689   4181   3974    345    -42   -426       C  
ATOM   1145  N   LYS A 144      17.926  11.045  24.690  1.00 19.10           N  
ANISOU 1145  N   LYS A 144     2326   2076   2855    172   -287     28       N  
ATOM   1146  CA  LYS A 144      17.493  10.876  26.086  1.00 16.36           C  
ANISOU 1146  CA  LYS A 144     2011   1755   2448    145   -297     53       C  
ATOM   1147  C   LYS A 144      18.065  11.911  27.056  1.00 18.35           C  
ANISOU 1147  C   LYS A 144     2292   2028   2652    131   -322     48       C  
ATOM   1148  O   LYS A 144      17.319  12.468  27.860  1.00 21.57           O  
ANISOU 1148  O   LYS A 144     2729   2467   2998    116   -306     37       O  
ATOM   1149  CB  LYS A 144      17.849   9.465  26.590  1.00 16.93           C  
ANISOU 1149  CB  LYS A 144     2077   1811   2544    130   -327    106       C  
ATOM   1150  CG  LYS A 144      19.356   9.171  26.667  1.00 17.56           C  
ANISOU 1150  CG  LYS A 144     2142   1864   2667    130   -377    134       C  
ATOM   1151  CD  LYS A 144      19.611   7.687  26.920  1.00 23.04           C  
ANISOU 1151  CD  LYS A 144     2821   2534   3398    120   -400    185       C  
ATOM   1152  CE  LYS A 144      21.097   7.371  26.961  1.00 35.81           C  
ANISOU 1152  CE  LYS A 144     4420   4123   5064    122   -450    213       C  
ATOM   1153  NZ  LYS A 144      21.351   5.924  27.285  1.00 48.95           N1+
ANISOU 1153  NZ  LYS A 144     6070   5762   6766    113   -474    266       N1+
ATOM   1154  N   ASP A 145      19.366  12.192  26.972  1.00 16.07           N  
ANISOU 1154  N   ASP A 145     1994   1721   2391    134   -358     53       N  
ATOM   1155  CA  ASP A 145      19.979  13.105  27.928  1.00 17.29           C  
ANISOU 1155  CA  ASP A 145     2174   1895   2500    118   -383     49       C  
ATOM   1156  C   ASP A 145      19.689  14.570  27.622  1.00 21.44           C  
ANISOU 1156  C   ASP A 145     2711   2435   3000    129   -355     -2       C  
ATOM   1157  O   ASP A 145      20.179  15.444  28.326  1.00 20.82           O  
ANISOU 1157  O   ASP A 145     2652   2372   2885    116   -371    -13       O  
ATOM   1158  CB  ASP A 145      21.489  12.886  28.001  1.00 21.34           C  
ANISOU 1158  CB  ASP A 145     2672   2385   3051    117   -434     74       C  
ATOM   1159  CG  ASP A 145      21.856  11.538  28.608  1.00 39.45           C  
ANISOU 1159  CG  ASP A 145     4960   4668   5361    101   -469    131       C  
ATOM   1160  OD1 ASP A 145      21.283  11.172  29.657  1.00 34.54           O  
ANISOU 1160  OD1 ASP A 145     4362   4072   4690     77   -473    156       O  
ATOM   1161  OD2 ASP A 145      22.715  10.840  28.029  1.00 49.84           O1-
ANISOU 1161  OD2 ASP A 145     6247   5950   6742    113   -493    150       O1-
ATOM   1162  N   ARG A 146      18.884  14.853  26.598  1.00 17.63           N  
ANISOU 1162  N   ARG A 146     2216   1948   2535    151   -312    -34       N  
ATOM   1163  CA  ARG A 146      18.468  16.243  26.383  1.00 15.51           C  
ANISOU 1163  CA  ARG A 146     1959   1694   2239    161   -282    -81       C  
ATOM   1164  C   ARG A 146      16.986  16.484  26.707  1.00 18.72           C  
ANISOU 1164  C   ARG A 146     2384   2129   2599    156   -239    -99       C  
ATOM   1165  O   ARG A 146      16.491  17.620  26.590  1.00 15.31           O  
ANISOU 1165  O   ARG A 146     1963   1710   2144    164   -211   -137       O  
ATOM   1166  CB  ARG A 146      18.775  16.684  24.951  1.00 19.04           C  
ANISOU 1166  CB  ARG A 146     2379   2116   2740    191   -267   -109       C  
ATOM   1167  CG  ARG A 146      20.243  17.068  24.768  1.00 20.19           C  
ANISOU 1167  CG  ARG A 146     2515   2241   2916    194   -303   -109       C  
ATOM   1168  CD  ARG A 146      20.393  18.321  23.940  1.00 19.74           C  
ANISOU 1168  CD  ARG A 146     2453   2178   2870    214   -283   -151       C  
ATOM   1169  NE  ARG A 146      19.807  19.522  24.554  1.00 18.37           N  
ANISOU 1169  NE  ARG A 146     2308   2030   2643    208   -261   -180       N  
ATOM   1170  CZ  ARG A 146      20.453  20.335  25.396  1.00 24.18           C  
ANISOU 1170  CZ  ARG A 146     3064   2775   3348    193   -280   -189       C  
ATOM   1171  NH1 ARG A 146      21.705  20.072  25.764  1.00 23.12           N1+
ANISOU 1171  NH1 ARG A 146     2927   2630   3228    182   -324   -168       N1+
ATOM   1172  NH2 ARG A 146      19.845  21.417  25.875  1.00 18.68           N  
ANISOU 1172  NH2 ARG A 146     2390   2099   2607    188   -254   -219       N  
ATOM   1173  N   TYR A 147      16.281  15.442  27.139  1.00 15.90           N  
ANISOU 1173  N   TYR A 147     2031   1781   2228    143   -234    -71       N  
ATOM   1174  CA  TYR A 147      14.870  15.627  27.507  1.00 18.96           C  
ANISOU 1174  CA  TYR A 147     2436   2197   2570    137   -194    -88       C  
ATOM   1175  C   TYR A 147      14.679  16.675  28.596  1.00 14.92           C  
ANISOU 1175  C   TYR A 147     1957   1715   1995    117   -190   -108       C  
ATOM   1176  O   TYR A 147      13.921  17.633  28.427  1.00 16.80           O  
ANISOU 1176  O   TYR A 147     2203   1967   2214    126   -154   -147       O  
ATOM   1177  CB  TYR A 147      14.245  14.309  27.968  1.00 15.55           C  
ANISOU 1177  CB  TYR A 147     2006   1772   2130    120   -194    -52       C  
ATOM   1178  CG  TYR A 147      13.802  13.395  26.837  1.00 15.87           C  
ANISOU 1178  CG  TYR A 147     2016   1792   2222    140   -174    -47       C  
ATOM   1179  CD1 TYR A 147      14.539  13.296  25.652  1.00 15.20           C  
ANISOU 1179  CD1 TYR A 147     1899   1676   2200    164   -182    -53       C  
ATOM   1180  CD2 TYR A 147      12.658  12.614  26.961  1.00 18.89           C  
ANISOU 1180  CD2 TYR A 147     2399   2187   2590    133   -148    -39       C  
ATOM   1181  CE1 TYR A 147      14.143  12.436  24.617  1.00 15.62           C  
ANISOU 1181  CE1 TYR A 147     1923   1712   2299    178   -163    -50       C  
ATOM   1182  CE2 TYR A 147      12.260  11.750  25.938  1.00 18.16           C  
ANISOU 1182  CE2 TYR A 147     2279   2078   2545    148   -129    -35       C  
ATOM   1183  CZ  TYR A 147      12.993  11.671  24.770  1.00 21.85           C  
ANISOU 1183  CZ  TYR A 147     2714   2515   3073    171   -136    -42       C  
ATOM   1184  OH  TYR A 147      12.584  10.814  23.758  1.00 20.71           O  
ANISOU 1184  OH  TYR A 147     2539   2355   2973    184   -115    -41       O  
ATOM   1185  N   LEU A 148      15.362  16.498  29.720  1.00 13.47           N  
ANISOU 1185  N   LEU A 148     1793   1543   1781     89   -227    -82       N  
ATOM   1186  CA  LEU A 148      15.204  17.429  30.823  1.00 14.71           C  
ANISOU 1186  CA  LEU A 148     1982   1732   1876     65   -223   -101       C  
ATOM   1187  C   LEU A 148      15.859  18.790  30.540  1.00 14.69           C  
ANISOU 1187  C   LEU A 148     1980   1723   1879     77   -223   -139       C  
ATOM   1188  O   LEU A 148      15.240  19.815  30.789  1.00 19.62           O  
ANISOU 1188  O   LEU A 148     2619   2365   2469     75   -192   -177       O  
ATOM   1189  CB  LEU A 148      15.755  16.835  32.119  1.00 18.45           C  
ANISOU 1189  CB  LEU A 148     2476   2223   2313     29   -264    -61       C  
ATOM   1190  CG  LEU A 148      15.784  17.786  33.318  1.00 22.29           C  
ANISOU 1190  CG  LEU A 148     2994   2744   2733     -1   -266    -80       C  
ATOM   1191  CD1 LEU A 148      14.411  18.361  33.594  1.00 17.05           C  
ANISOU 1191  CD1 LEU A 148     2347   2107   2026     -6   -216   -116       C  
ATOM   1192  CD2 LEU A 148      16.337  17.083  34.565  1.00 24.21           C  
ANISOU 1192  CD2 LEU A 148     3254   3006   2938    -38   -310    -34       C  
ATOM   1193  N   PRO A 149      17.106  18.814  30.026  1.00 13.39           N  
ANISOU 1193  N   PRO A 149     1798   1532   1757     89   -256   -130       N  
ATOM   1194  CA  PRO A 149      17.654  20.151  29.723  1.00 19.12           C  
ANISOU 1194  CA  PRO A 149     2526   2252   2488    100   -251   -169       C  
ATOM   1195  C   PRO A 149      16.824  20.967  28.718  1.00 22.07           C  
ANISOU 1195  C   PRO A 149     2889   2618   2878    129   -203   -211       C  
ATOM   1196  O   PRO A 149      16.678  22.190  28.868  1.00 18.71           O  
ANISOU 1196  O   PRO A 149     2476   2201   2432    130   -182   -248       O  
ATOM   1197  CB  PRO A 149      19.034  19.833  29.130  1.00 11.79           C  
ANISOU 1197  CB  PRO A 149     1574   1293   1612    111   -291   -150       C  
ATOM   1198  CG  PRO A 149      19.404  18.531  29.754  1.00 18.09           C  
ANISOU 1198  CG  PRO A 149     2371   2091   2410     92   -328    -99       C  
ATOM   1199  CD  PRO A 149      18.131  17.762  29.881  1.00 16.70           C  
ANISOU 1199  CD  PRO A 149     2199   1928   2216     88   -300    -87       C  
ATOM   1200  N   ASP A 150      16.288  20.309  27.699  1.00 16.37           N  
ANISOU 1200  N   ASP A 150     2143   1881   2195    151   -185   -205       N  
ATOM   1201  CA  ASP A 150      15.513  21.041  26.711  1.00 18.87           C  
ANISOU 1201  CA  ASP A 150     2449   2193   2529    179   -142   -240       C  
ATOM   1202  C   ASP A 150      14.190  21.512  27.283  1.00 18.90           C  
ANISOU 1202  C   ASP A 150     2472   2224   2485    171   -102   -263       C  
ATOM   1203  O   ASP A 150      13.666  22.553  26.871  1.00 16.30           O  
ANISOU 1203  O   ASP A 150     2143   1897   2156    187    -69   -299       O  
ATOM   1204  CB  ASP A 150      15.273  20.200  25.466  1.00 12.24           C  
ANISOU 1204  CB  ASP A 150     1577   1332   1741    202   -133   -229       C  
ATOM   1205  CG  ASP A 150      16.474  20.186  24.540  1.00 25.33           C  
ANISOU 1205  CG  ASP A 150     3210   2959   3453    219   -157   -225       C  
ATOM   1206  OD1 ASP A 150      17.330  21.095  24.652  1.00 29.06           O  
ANISOU 1206  OD1 ASP A 150     3689   3425   3926    219   -172   -240       O  
ATOM   1207  OD2 ASP A 150      16.557  19.271  23.700  1.00 24.36           O1-
ANISOU 1207  OD2 ASP A 150     3062   2819   3374    230   -161   -208       O1-
ATOM   1208  N   THR A 151      13.644  20.737  28.213  1.00 15.61           N  
ANISOU 1208  N   THR A 151     2071   1830   2032    146   -105   -241       N  
ATOM   1209  CA  THR A 151      12.432  21.141  28.914  1.00 14.42           C  
ANISOU 1209  CA  THR A 151     1940   1708   1831    133    -69   -263       C  
ATOM   1210  C   THR A 151      12.704  22.415  29.708  1.00 19.05           C  
ANISOU 1210  C   THR A 151     2550   2308   2380    119    -66   -294       C  
ATOM   1211  O   THR A 151      11.928  23.371  29.658  1.00 17.49           O  
ANISOU 1211  O   THR A 151     2358   2119   2168    127    -28   -332       O  
ATOM   1212  CB  THR A 151      11.931  20.030  29.860  1.00 19.82           C  
ANISOU 1212  CB  THR A 151     2638   2413   2478    105    -77   -231       C  
ATOM   1213  CG2 THR A 151      10.716  20.497  30.677  1.00 18.99           C  
ANISOU 1213  CG2 THR A 151     2557   2341   2319     87    -40   -256       C  
ATOM   1214  OG1 THR A 151      11.574  18.881  29.083  1.00 16.09           O  
ANISOU 1214  OG1 THR A 151     2143   1927   2043    119    -73   -206       O  
ATOM   1215  N   LEU A 152      13.819  22.433  30.427  1.00 11.96           N  
ANISOU 1215  N   LEU A 152     1664   1411   1468     97   -106   -279       N  
ATOM   1216  CA  LEU A 152      14.214  23.642  31.164  1.00 12.20           C  
ANISOU 1216  CA  LEU A 152     1715   1454   1465     82   -106   -309       C  
ATOM   1217  C   LEU A 152      14.485  24.802  30.202  1.00 20.57           C  
ANISOU 1217  C   LEU A 152     2763   2492   2563    112    -87   -345       C  
ATOM   1218  O   LEU A 152      14.080  25.948  30.447  1.00 18.61           O  
ANISOU 1218  O   LEU A 152     2525   2251   2294    111    -58   -385       O  
ATOM   1219  CB  LEU A 152      15.444  23.353  32.037  1.00 12.52           C  
ANISOU 1219  CB  LEU A 152     1768   1502   1488     53   -156   -282       C  
ATOM   1220  CG  LEU A 152      15.206  22.308  33.123  1.00 16.18           C  
ANISOU 1220  CG  LEU A 152     2248   1992   1908     19   -176   -245       C  
ATOM   1221  CD1 LEU A 152      16.458  22.083  33.984  1.00 20.55           C  
ANISOU 1221  CD1 LEU A 152     2811   2553   2443     -9   -228   -216       C  
ATOM   1222  CD2 LEU A 152      14.005  22.681  33.972  1.00 25.66           C  
ANISOU 1222  CD2 LEU A 152     3472   3226   3052     -3   -138   -269       C  
ATOM   1223  N   LEU A 153      15.140  24.494  29.088  1.00 19.50           N  
ANISOU 1223  N   LEU A 153     2601   2325   2482    138   -103   -332       N  
ATOM   1224  CA  LEU A 153      15.439  25.504  28.074  1.00 19.20           C  
ANISOU 1224  CA  LEU A 153     2549   2264   2483    167    -88   -362       C  
ATOM   1225  C   LEU A 153      14.155  26.083  27.466  1.00 20.32           C  
ANISOU 1225  C   LEU A 153     2684   2408   2629    190    -37   -391       C  
ATOM   1226  O   LEU A 153      14.036  27.305  27.268  1.00 16.88           O  
ANISOU 1226  O   LEU A 153     2251   1966   2195    201    -13   -426       O  
ATOM   1227  CB  LEU A 153      16.333  24.900  26.985  1.00 23.53           C  
ANISOU 1227  CB  LEU A 153     3069   2783   3089    188   -115   -339       C  
ATOM   1228  CG  LEU A 153      16.924  25.849  25.943  1.00 22.95           C  
ANISOU 1228  CG  LEU A 153     2980   2683   3057    214   -108   -363       C  
ATOM   1229  CD1 LEU A 153      17.777  26.907  26.604  1.00 20.50           C  
ANISOU 1229  CD1 LEU A 153     2687   2373   2728    199   -122   -385       C  
ATOM   1230  CD2 LEU A 153      17.742  25.063  24.930  1.00 25.11           C  
ANISOU 1230  CD2 LEU A 153     3226   2930   3385    229   -134   -339       C  
ATOM   1231  N   LEU A 154      13.182  25.223  27.185  1.00 14.09           N  
ANISOU 1231  N   LEU A 154     1886   1627   1842    196    -20   -376       N  
ATOM   1232  CA  LEU A 154      11.906  25.703  26.641  1.00 18.16           C  
ANISOU 1232  CA  LEU A 154     2393   2147   2360    216     27   -402       C  
ATOM   1233  C   LEU A 154      11.201  26.645  27.636  1.00 19.99           C  
ANISOU 1233  C   LEU A 154     2650   2401   2545    200     56   -435       C  
ATOM   1234  O   LEU A 154      10.682  27.686  27.239  1.00 19.80           O  
ANISOU 1234  O   LEU A 154     2621   2371   2529    218     89   -467       O  
ATOM   1235  CB  LEU A 154      10.992  24.530  26.266  1.00 15.27           C  
ANISOU 1235  CB  LEU A 154     2013   1789   2000    221     39   -380       C  
ATOM   1236  CG  LEU A 154      11.333  23.712  25.002  1.00 10.28           C  
ANISOU 1236  CG  LEU A 154     1351   1135   1421    244     27   -358       C  
ATOM   1237  CD1 LEU A 154      10.598  22.351  24.993  1.00 13.57           C  
ANISOU 1237  CD1 LEU A 154     1759   1561   1835    237     31   -331       C  
ATOM   1238  CD2 LEU A 154      11.051  24.451  23.698  1.00 16.38           C  
ANISOU 1238  CD2 LEU A 154     2100   1892   2232    278     53   -380       C  
ATOM   1239  N   GLU A 155      11.194  26.288  28.919  1.00 14.76           N  
ANISOU 1239  N   GLU A 155     2011   1763   1833    164     44   -426       N  
ATOM   1240  CA  GLU A 155      10.682  27.187  29.967  1.00 16.70           C  
ANISOU 1240  CA  GLU A 155     2282   2031   2032    143     68   -460       C  
ATOM   1241  C   GLU A 155      11.445  28.503  29.991  1.00 18.42           C  
ANISOU 1241  C   GLU A 155     2505   2236   2257    146     68   -491       C  
ATOM   1242  O   GLU A 155      10.844  29.570  30.048  1.00 16.37           O  
ANISOU 1242  O   GLU A 155     2250   1978   1992    153    104   -529       O  
ATOM   1243  CB  GLU A 155      10.771  26.554  31.367  1.00 20.82           C  
ANISOU 1243  CB  GLU A 155     2830   2584   2498     99     48   -442       C  
ATOM   1244  CG  GLU A 155      10.006  25.248  31.555  1.00 31.73           C  
ANISOU 1244  CG  GLU A 155     4210   3980   3865     89     48   -410       C  
ATOM   1245  CD  GLU A 155      10.195  24.663  32.958  1.00 43.03           C  
ANISOU 1245  CD  GLU A 155     5668   5441   5240     44     25   -389       C  
ATOM   1246  OE1 GLU A 155      10.145  25.443  33.936  1.00 37.59           O  
ANISOU 1246  OE1 GLU A 155     5001   4774   4507     18     34   -416       O  
ATOM   1247  OE2 GLU A 155      10.398  23.429  33.080  1.00 36.83           O1-
ANISOU 1247  OE2 GLU A 155     4880   4658   4456     34     -3   -346       O1-
ATOM   1248  N   LYS A 156      12.768  28.426  29.974  1.00 18.47           N  
ANISOU 1248  N   LYS A 156     2511   2229   2277    140     27   -475       N  
ATOM   1249  CA  LYS A 156      13.568  29.638  30.087  1.00 22.00           C  
ANISOU 1249  CA  LYS A 156     2965   2665   2728    139     25   -504       C  
ATOM   1250  C   LYS A 156      13.335  30.589  28.918  1.00 25.45           C  
ANISOU 1250  C   LYS A 156     3384   3076   3211    177     55   -530       C  
ATOM   1251  O   LYS A 156      13.339  31.811  29.088  1.00 21.70           O  
ANISOU 1251  O   LYS A 156     2917   2596   2733    179     77   -567       O  
ATOM   1252  CB  LYS A 156      15.051  29.309  30.174  1.00 23.62           C  
ANISOU 1252  CB  LYS A 156     3169   2860   2944    129    -26   -480       C  
ATOM   1253  CG  LYS A 156      15.873  30.477  30.728  1.00 30.49           C  
ANISOU 1253  CG  LYS A 156     4054   3730   3800    114    -31   -510       C  
ATOM   1254  CD  LYS A 156      15.935  30.401  32.255  1.00 43.99           C  
ANISOU 1254  CD  LYS A 156     5792   5476   5447     68    -43   -512       C  
ATOM   1255  CE  LYS A 156      15.967  31.772  32.915  1.00 53.30           C  
ANISOU 1255  CE  LYS A 156     6988   6664   6600     52    -19   -560       C  
ATOM   1256  NZ  LYS A 156      17.210  32.538  32.634  1.00 60.32           N1+
ANISOU 1256  NZ  LYS A 156     7874   7532   7515     57    -39   -573       N1+
ATOM   1257  N   CYS A 157      13.134  30.027  27.734  1.00 17.04           N  
ANISOU 1257  N   CYS A 157     2294   1993   2189    207     56   -511       N  
ATOM   1258  CA  CYS A 157      12.921  30.840  26.545  1.00 21.05           C  
ANISOU 1258  CA  CYS A 157     2782   2476   2740    243     81   -530       C  
ATOM   1259  C   CYS A 157      11.482  31.352  26.461  1.00 22.63           C  
ANISOU 1259  C   CYS A 157     2980   2686   2932    257    130   -555       C  
ATOM   1260  O   CYS A 157      11.127  32.040  25.519  1.00 29.95           O  
ANISOU 1260  O   CYS A 157     3890   3595   3892    287    155   -569       O  
ATOM   1261  CB  CYS A 157      13.287  30.047  25.288  1.00 19.28           C  
ANISOU 1261  CB  CYS A 157     2530   2233   2563    268     63   -501       C  
ATOM   1262  SG  CYS A 157      15.061  29.714  25.146  1.00 23.09           S  
ANISOU 1262  SG  CYS A 157     3008   2695   3068    260     10   -480       S  
ATOM   1263  N   GLY A 158      10.663  31.020  27.455  1.00 20.70           N  
ANISOU 1263  N   GLY A 158     2752   2469   2643    233    144   -559       N  
ATOM   1264  CA  GLY A 158       9.285  31.475  27.472  1.00 21.44           C  
ANISOU 1264  CA  GLY A 158     2844   2574   2728    243    191   -584       C  
ATOM   1265  C   GLY A 158       8.438  30.872  26.364  1.00 20.08           C  
ANISOU 1265  C   GLY A 158     2646   2397   2586    273    207   -568       C  
ATOM   1266  O   GLY A 158       7.511  31.515  25.870  1.00 21.99           O  
ANISOU 1266  O   GLY A 158     2876   2636   2843    296    244   -589       O  
ATOM   1267  N   LEU A 159       8.748  29.632  25.982  1.00 14.44           N  
ANISOU 1267  N   LEU A 159     1922   1684   1883    272    179   -531       N  
ATOM   1268  CA  LEU A 159       8.046  28.950  24.893  1.00 19.54           C  
ANISOU 1268  CA  LEU A 159     2540   2326   2557    297    191   -515       C  
ATOM   1269  C   LEU A 159       6.878  28.087  25.360  1.00 23.03           C  
ANISOU 1269  C   LEU A 159     2985   2794   2970    285    209   -508       C  
ATOM   1270  O   LEU A 159       6.123  27.563  24.538  1.00 22.30           O  
ANISOU 1270  O   LEU A 159     2872   2705   2898    304    225   -499       O  
ATOM   1271  CB  LEU A 159       9.029  28.075  24.093  1.00 19.42           C  
ANISOU 1271  CB  LEU A 159     2509   2295   2577    305    154   -482       C  
ATOM   1272  CG  LEU A 159       9.993  28.894  23.241  1.00 21.42           C  
ANISOU 1272  CG  LEU A 159     2749   2519   2868    325    143   -490       C  
ATOM   1273  CD1 LEU A 159      11.177  28.068  22.697  1.00 15.85           C  
ANISOU 1273  CD1 LEU A 159     2033   1798   2193    324    102   -461       C  
ATOM   1274  CD2 LEU A 159       9.214  29.541  22.114  1.00 21.24           C  
ANISOU 1274  CD2 LEU A 159     2705   2490   2877    358    176   -505       C  
ATOM   1275  N   LEU A 160       6.744  27.920  26.673  1.00 19.45           N  
ANISOU 1275  N   LEU A 160     2558   2363   2469    252    207   -511       N  
ATOM   1276  CA  LEU A 160       5.648  27.136  27.236  1.00 16.89           C  
ANISOU 1276  CA  LEU A 160     2240   2065   2112    236    225   -506       C  
ATOM   1277  C   LEU A 160       4.607  28.015  27.901  1.00 21.47           C  
ANISOU 1277  C   LEU A 160     2832   2661   2663    230    267   -544       C  
ATOM   1278  O   LEU A 160       4.940  28.986  28.576  1.00 23.49           O  
ANISOU 1278  O   LEU A 160     3105   2917   2901    218    271   -570       O  
ATOM   1279  CB  LEU A 160       6.168  26.125  28.259  1.00 22.53           C  
ANISOU 1279  CB  LEU A 160     2975   2794   2791    200    192   -477       C  
ATOM   1280  CG  LEU A 160       7.334  25.237  27.830  1.00 23.73           C  
ANISOU 1280  CG  LEU A 160     3118   2929   2970    200    147   -439       C  
ATOM   1281  CD1 LEU A 160       7.730  24.319  28.966  1.00 27.09           C  
ANISOU 1281  CD1 LEU A 160     3565   3372   3358    163    116   -410       C  
ATOM   1282  CD2 LEU A 160       6.974  24.427  26.603  1.00 14.18           C  
ANISOU 1282  CD2 LEU A 160     1878   1707   1802    227    151   -420       C  
ATOM   1283  N   ARG A 161       3.342  27.663  27.734  1.00 16.28           N  
ANISOU 1283  N   ARG A 161     2165   2020   2001    237    298   -549       N  
ATOM   1284  CA  ARG A 161       2.286  28.357  28.464  1.00 23.32           C  
ANISOU 1284  CA  ARG A 161     3068   2930   2862    228    338   -585       C  
ATOM   1285  C   ARG A 161       1.458  27.309  29.163  1.00 26.79           C  
ANISOU 1285  C   ARG A 161     3517   3398   3264    202    346   -573       C  
ATOM   1286  O   ARG A 161       1.667  26.098  28.948  1.00 18.85           O  
ANISOU 1286  O   ARG A 161     2506   2394   2261    197    323   -537       O  
ATOM   1287  CB  ARG A 161       1.438  29.237  27.531  1.00 22.60           C  
ANISOU 1287  CB  ARG A 161     2953   2827   2807    265    376   -611       C  
ATOM   1288  CG  ARG A 161       1.022  28.577  26.217  1.00 27.62           C  
ANISOU 1288  CG  ARG A 161     3557   3457   3481    296    378   -589       C  
ATOM   1289  CD  ARG A 161      -0.380  28.006  26.271  1.00 21.29           C  
ANISOU 1289  CD  ARG A 161     2747   2678   2665    296    409   -593       C  
ATOM   1290  NE  ARG A 161      -0.753  27.404  24.998  1.00 26.05           N  
ANISOU 1290  NE  ARG A 161     3319   3277   3302    323    409   -569       N  
ATOM   1291  CZ  ARG A 161      -1.654  26.434  24.861  1.00 24.76           C  
ANISOU 1291  CZ  ARG A 161     3146   3133   3131    320    421   -558       C  
ATOM   1292  NH1 ARG A 161      -1.913  25.930  23.658  1.00 22.88           N1+
ANISOU 1292  NH1 ARG A 161     2884   2890   2921    340    411   -522       N1+
ATOM   1293  NH2 ARG A 161      -2.275  25.945  25.930  1.00 19.69           N  
ANISOU 1293  NH2 ARG A 161     2522   2514   2447    292    436   -568       N  
ATOM   1294  N   LYS A 162       0.549  27.755  30.025  1.00 22.63           N  
ANISOU 1294  N   LYS A 162     3004   2893   2702    185    380   -604       N  
ATOM   1295  CA  LYS A 162      -0.270  26.810  30.765  1.00 19.99           C  
ANISOU 1295  CA  LYS A 162     2681   2587   2328    157    390   -595       C  
ATOM   1296  C   LYS A 162      -1.034  25.991  29.748  1.00 18.93           C  
ANISOU 1296  C   LYS A 162     2519   2451   2222    183    401   -577       C  
ATOM   1297  O   LYS A 162      -1.661  26.548  28.853  1.00 18.38           O  
ANISOU 1297  O   LYS A 162     2426   2372   2185    216    427   -595       O  
ATOM   1298  CB  LYS A 162      -1.232  27.517  31.724  1.00 19.51           C  
ANISOU 1298  CB  LYS A 162     2635   2549   2229    137    431   -637       C  
ATOM   1299  CG  LYS A 162      -2.036  26.558  32.597  1.00 19.56           C  
ANISOU 1299  CG  LYS A 162     2656   2588   2190    104    441   -629       C  
ATOM   1300  CD  LYS A 162      -3.167  27.300  33.293  1.00 33.31           C  
ANISOU 1300  CD  LYS A 162     4404   4349   3903     91    489   -675       C  
ATOM   1301  CE  LYS A 162      -3.584  26.631  34.594  1.00 46.12           C  
ANISOU 1301  CE  LYS A 162     6053   6006   5464     42    493   -674       C  
ATOM   1302  NZ  LYS A 162      -3.738  25.168  34.435  1.00 52.54           N1+
ANISOU 1302  NZ  LYS A 162     6864   6828   6271     35    474   -630       N1+
ATOM   1303  N   GLY A 163      -0.949  24.672  29.863  1.00 19.24           N  
ANISOU 1303  N   GLY A 163     2561   2499   2251    167    380   -542       N  
ATOM   1304  CA  GLY A 163      -1.667  23.806  28.956  1.00 19.82           C  
ANISOU 1304  CA  GLY A 163     2609   2572   2348    187    391   -525       C  
ATOM   1305  C   GLY A 163      -0.820  23.283  27.811  1.00 23.86           C  
ANISOU 1305  C   GLY A 163     3099   3060   2907    210    360   -495       C  
ATOM   1306  O   GLY A 163      -1.275  22.427  27.046  1.00 21.31           O  
ANISOU 1306  O   GLY A 163     2754   2737   2605    223    365   -479       O  
ATOM   1307  N   THR A 164       0.402  23.796  27.672  1.00 18.24           N  
ANISOU 1307  N   THR A 164     2391   2327   2213    215    331   -490       N  
ATOM   1308  CA  THR A 164       1.290  23.278  26.654  1.00 14.20           C  
ANISOU 1308  CA  THR A 164     1860   1792   1744    234    301   -462       C  
ATOM   1309  C   THR A 164       1.530  21.802  26.952  1.00 19.16           C  
ANISOU 1309  C   THR A 164     2492   2425   2364    212    276   -424       C  
ATOM   1310  O   THR A 164       1.892  21.438  28.063  1.00 19.77           O  
ANISOU 1310  O   THR A 164     2594   2512   2404    180    257   -410       O  
ATOM   1311  CB  THR A 164       2.643  24.024  26.591  1.00 14.88           C  
ANISOU 1311  CB  THR A 164     1952   1855   1846    238    271   -462       C  
ATOM   1312  CG2 THR A 164       3.610  23.266  25.673  1.00 14.18           C  
ANISOU 1312  CG2 THR A 164     1844   1744   1799    251    237   -430       C  
ATOM   1313  OG1 THR A 164       2.451  25.355  26.080  1.00 14.59           O  
ANISOU 1313  OG1 THR A 164     1906   1808   1829    264    294   -495       O  
ATOM   1314  N   VAL A 165       1.307  20.955  25.959  1.00 19.68           N  
ANISOU 1314  N   VAL A 165     2532   2484   2463    229    277   -406       N  
ATOM   1315  CA  VAL A 165       1.449  19.515  26.152  1.00 16.36           C  
ANISOU 1315  CA  VAL A 165     2112   2065   2041    210    258   -370       C  
ATOM   1316  C   VAL A 165       2.822  19.019  25.705  1.00 19.33           C  
ANISOU 1316  C   VAL A 165     2479   2414   2452    214    215   -341       C  
ATOM   1317  O   VAL A 165       3.160  19.092  24.521  1.00 19.53           O  
ANISOU 1317  O   VAL A 165     2477   2420   2522    240    212   -341       O  
ATOM   1318  CB  VAL A 165       0.362  18.747  25.386  1.00 17.76           C  
ANISOU 1318  CB  VAL A 165     2263   2250   2233    223    286   -369       C  
ATOM   1319  CG1 VAL A 165       0.551  17.245  25.554  1.00 19.74           C  
ANISOU 1319  CG1 VAL A 165     2514   2499   2488    204    267   -332       C  
ATOM   1320  CG2 VAL A 165      -1.023  19.171  25.865  1.00 26.26           C  
ANISOU 1320  CG2 VAL A 165     3347   3354   3276    218    328   -398       C  
ATOM   1321  N   LEU A 166       3.612  18.527  26.656  1.00 18.17           N  
ANISOU 1321  N   LEU A 166     2353   2265   2283    186    182   -315       N  
ATOM   1322  CA  LEU A 166       4.862  17.832  26.339  1.00 11.10           C  
ANISOU 1322  CA  LEU A 166     1450   1346   1422    186    140   -282       C  
ATOM   1323  C   LEU A 166       4.544  16.352  26.248  1.00 18.26           C  
ANISOU 1323  C   LEU A 166     2347   2252   2340    176    137   -251       C  
ATOM   1324  O   LEU A 166       4.007  15.783  27.188  1.00 21.51           O  
ANISOU 1324  O   LEU A 166     2777   2683   2714    150    141   -238       O  
ATOM   1325  CB  LEU A 166       5.937  18.030  27.405  1.00 18.99           C  
ANISOU 1325  CB  LEU A 166     2475   2344   2397    161    102   -267       C  
ATOM   1326  CG  LEU A 166       6.444  19.428  27.756  1.00 29.00           C  
ANISOU 1326  CG  LEU A 166     3758   3612   3648    162    100   -295       C  
ATOM   1327  CD1 LEU A 166       7.609  19.344  28.733  1.00 29.95           C  
ANISOU 1327  CD1 LEU A 166     3900   3732   3749    136     56   -273       C  
ATOM   1328  CD2 LEU A 166       6.876  20.130  26.519  1.00 19.82           C  
ANISOU 1328  CD2 LEU A 166     2572   2427   2534    196    103   -312       C  
ATOM   1329  N   LEU A 167       4.873  15.729  25.131  1.00 18.14           N  
ANISOU 1329  N   LEU A 167     2301   2215   2375    195    130   -239       N  
ATOM   1330  CA  LEU A 167       4.707  14.283  25.022  1.00 16.72           C  
ANISOU 1330  CA  LEU A 167     2110   2030   2212    185    126   -208       C  
ATOM   1331  C   LEU A 167       6.069  13.706  24.702  1.00 17.06           C  
ANISOU 1331  C   LEU A 167     2142   2043   2297    186     84   -179       C  
ATOM   1332  O   LEU A 167       6.630  13.989  23.648  1.00 20.85           O  
ANISOU 1332  O   LEU A 167     2598   2504   2820    209     80   -189       O  
ATOM   1333  CB  LEU A 167       3.661  13.928  23.959  1.00 18.41           C  
ANISOU 1333  CB  LEU A 167     2296   2250   2449    203    163   -224       C  
ATOM   1334  CG  LEU A 167       3.361  12.440  23.749  1.00 16.47           C  
ANISOU 1334  CG  LEU A 167     2036   1999   2223    194    165   -197       C  
ATOM   1335  CD1 LEU A 167       2.672  11.843  24.966  1.00 14.67           C  
ANISOU 1335  CD1 LEU A 167     1834   1791   1948    164    172   -182       C  
ATOM   1336  CD2 LEU A 167       2.524  12.217  22.482  1.00 22.64           C  
ANISOU 1336  CD2 LEU A 167     2783   2784   3034    215    199   -217       C  
ATOM   1337  N   ALA A 168       6.615  12.934  25.636  1.00 15.78           N  
ANISOU 1337  N   ALA A 168     1997   1878   2123    161     54   -144       N  
ATOM   1338  CA  ALA A 168       7.972  12.425  25.523  1.00 10.72           C  
ANISOU 1338  CA  ALA A 168     1346   1207   1518    159     11   -114       C  
ATOM   1339  C   ALA A 168       7.906  10.938  25.220  1.00 23.32           C  
ANISOU 1339  C   ALA A 168     2923   2788   3149    154      7    -83       C  
ATOM   1340  O   ALA A 168       7.178  10.216  25.880  1.00 15.64           O  
ANISOU 1340  O   ALA A 168     1963   1829   2150    135     17    -66       O  
ATOM   1341  CB  ALA A 168       8.749  12.668  26.805  1.00 16.83           C  
ANISOU 1341  CB  ALA A 168     2151   1988   2257    135    -25    -94       C  
ATOM   1342  N   ASP A 169       8.660  10.487  24.228  1.00 24.17           N  
ANISOU 1342  N   ASP A 169     3001   2866   3316    170     -7    -76       N  
ATOM   1343  CA  ASP A 169       8.707   9.060  23.913  1.00 23.12           C  
ANISOU 1343  CA  ASP A 169     2848   2713   3223    165    -11    -47       C  
ATOM   1344  C   ASP A 169       9.918   8.397  24.577  1.00 20.11           C  
ANISOU 1344  C   ASP A 169     2472   2309   2859    150    -59     -4       C  
ATOM   1345  O   ASP A 169      10.871   9.069  24.968  1.00 16.71           O  
ANISOU 1345  O   ASP A 169     2053   1875   2422    149    -90     -1       O  
ATOM   1346  CB  ASP A 169       8.738   8.857  22.403  1.00 18.88           C  
ANISOU 1346  CB  ASP A 169     2272   2159   2743    189      7    -66       C  
ATOM   1347  CG  ASP A 169       8.564   7.396  21.997  1.00 29.63           C  
ANISOU 1347  CG  ASP A 169     3610   3503   4146    184     13    -44       C  
ATOM   1348  OD1 ASP A 169       8.058   6.597  22.815  1.00 22.23           O  
ANISOU 1348  OD1 ASP A 169     2687   2572   3186    163     15    -19       O  
ATOM   1349  OD2 ASP A 169       8.934   7.054  20.854  1.00 37.83           O1-
ANISOU 1349  OD2 ASP A 169     4615   4520   5238    198     17    -52       O1-
ATOM   1350  N   ASN A 170       9.862   7.078  24.730  1.00 20.72           N  
ANISOU 1350  N   ASN A 170     2541   2372   2959    138    -65     30       N  
ATOM   1351  CA  ASN A 170      10.980   6.313  25.265  1.00 22.56           C  
ANISOU 1351  CA  ASN A 170     2774   2580   3218    125   -110     75       C  
ATOM   1352  C   ASN A 170      11.398   6.726  26.668  1.00 19.73           C  
ANISOU 1352  C   ASN A 170     2451   2239   2805    103   -143     98       C  
ATOM   1353  O   ASN A 170      12.578   6.738  26.972  1.00 17.16           O  
ANISOU 1353  O   ASN A 170     2125   1897   2497    100   -185    120       O  
ATOM   1354  CB  ASN A 170      12.201   6.426  24.337  1.00 26.94           C  
ANISOU 1354  CB  ASN A 170     3299   3102   3834    145   -133     70       C  
ATOM   1355  CG  ASN A 170      11.921   5.928  22.935  1.00 33.94           C  
ANISOU 1355  CG  ASN A 170     4148   3971   4777    164   -104     50       C  
ATOM   1356  ND2 ASN A 170      11.360   4.725  22.827  1.00 30.63           N  
ANISOU 1356  ND2 ASN A 170     3716   3542   4378    156    -89     67       N  
ATOM   1357  OD1 ASN A 170      12.213   6.614  21.958  1.00 40.46           O  
ANISOU 1357  OD1 ASN A 170     4956   4791   5626    184    -96     18       O  
ATOM   1358  N   VAL A 171      10.454   7.045  27.542  1.00 16.68           N  
ANISOU 1358  N   VAL A 171     2094   1887   2355     85   -124     92       N  
ATOM   1359  CA  VAL A 171      10.879   7.465  28.871  1.00 21.90           C  
ANISOU 1359  CA  VAL A 171     2789   2568   2963     60   -155    111       C  
ATOM   1360  C   VAL A 171      11.255   6.272  29.756  1.00 21.49           C  
ANISOU 1360  C   VAL A 171     2745   2507   2912     35   -188    169       C  
ATOM   1361  O   VAL A 171      11.812   6.472  30.832  1.00 16.45           O  
ANISOU 1361  O   VAL A 171     2131   1883   2237     13   -221    194       O  
ATOM   1362  CB  VAL A 171       9.807   8.308  29.584  1.00 22.40           C  
ANISOU 1362  CB  VAL A 171     2883   2673   2955     47   -124     83       C  
ATOM   1363  CG1 VAL A 171       9.487   9.564  28.771  1.00 22.95           C  
ANISOU 1363  CG1 VAL A 171     2945   2750   3025     72    -95     28       C  
ATOM   1364  CG2 VAL A 171       8.566   7.493  29.831  1.00 17.69           C  
ANISOU 1364  CG2 VAL A 171     2292   2091   2338     33    -93     90       C  
ATOM   1365  N   ILE A 172      10.963   5.046  29.304  1.00 20.87           N  
ANISOU 1365  N   ILE A 172     2646   2407   2876     38   -178    191       N  
ATOM   1366  CA  ILE A 172      11.361   3.847  30.062  1.00 20.31           C  
ANISOU 1366  CA  ILE A 172     2579   2321   2815     16   -210    250       C  
ATOM   1367  C   ILE A 172      12.556   3.134  29.406  1.00 18.47           C  
ANISOU 1367  C   ILE A 172     2314   2043   2662     31   -242    276       C  
ATOM   1368  O   ILE A 172      13.538   2.804  30.072  1.00 22.92           O  
ANISOU 1368  O   ILE A 172     2881   2594   3233     19   -288    318       O  
ATOM   1369  CB  ILE A 172      10.205   2.836  30.213  1.00 22.28           C  
ANISOU 1369  CB  ILE A 172     2831   2577   3057      3   -178    264       C  
ATOM   1370  CG1 ILE A 172       8.940   3.509  30.768  1.00 18.14           C  
ANISOU 1370  CG1 ILE A 172     2336   2098   2460    -11   -141    233       C  
ATOM   1371  CG2 ILE A 172      10.637   1.672  31.110  1.00 26.15           C  
ANISOU 1371  CG2 ILE A 172     3329   3053   3553    -22   -213    328       C  
ATOM   1372  CD1 ILE A 172       9.131   4.201  32.101  1.00 23.22           C  
ANISOU 1372  CD1 ILE A 172     3017   2774   3032    -38   -165    244       C  
ATOM   1373  N   VAL A 173      12.468   2.909  28.101  1.00 17.86           N  
ANISOU 1373  N   VAL A 173     2202   1941   2642     56   -217    250       N  
ATOM   1374  CA  VAL A 173      13.564   2.338  27.338  1.00 21.31           C  
ANISOU 1374  CA  VAL A 173     2605   2334   3157     72   -241    264       C  
ATOM   1375  C   VAL A 173      13.959   3.241  26.178  1.00 19.07           C  
ANISOU 1375  C   VAL A 173     2300   2043   2903     99   -230    217       C  
ATOM   1376  O   VAL A 173      13.145   3.502  25.297  1.00 22.99           O  
ANISOU 1376  O   VAL A 173     2784   2548   3403    113   -188    177       O  
ATOM   1377  CB  VAL A 173      13.198   0.953  26.768  1.00 27.62           C  
ANISOU 1377  CB  VAL A 173     3377   3105   4013     74   -223    282       C  
ATOM   1378  CG1 VAL A 173      14.331   0.429  25.906  1.00 25.55           C  
ANISOU 1378  CG1 VAL A 173     3075   2796   3835     90   -244    290       C  
ATOM   1379  CG2 VAL A 173      12.865  -0.016  27.883  1.00 23.08           C  
ANISOU 1379  CG2 VAL A 173     2821   2532   3415     47   -235    333       C  
ATOM   1380  N   PRO A 174      15.223   3.699  26.152  1.00 22.24           N  
ANISOU 1380  N   PRO A 174     2695   2429   3327    106   -268    222       N  
ATOM   1381  CA  PRO A 174      16.271   3.388  27.133  1.00 20.23           C  
ANISOU 1381  CA  PRO A 174     2451   2164   3072     91   -321    270       C  
ATOM   1382  C   PRO A 174      16.090   4.143  28.449  1.00 22.92           C  
ANISOU 1382  C   PRO A 174     2834   2545   3331     68   -336    278       C  
ATOM   1383  O   PRO A 174      16.765   3.852  29.433  1.00 33.07           O  
ANISOU 1383  O   PRO A 174     4132   3830   4601     50   -379    321       O  
ATOM   1384  CB  PRO A 174      17.557   3.815  26.419  1.00 21.48           C  
ANISOU 1384  CB  PRO A 174     2585   2296   3282    110   -347    257       C  
ATOM   1385  CG  PRO A 174      17.130   4.892  25.496  1.00 27.22           C  
ANISOU 1385  CG  PRO A 174     3306   3035   3999    129   -311    199       C  
ATOM   1386  CD  PRO A 174      15.733   4.516  25.038  1.00 24.14           C  
ANISOU 1386  CD  PRO A 174     2914   2658   3599    131   -261    180       C  
ATOM   1387  N   GLY A 175      15.171   5.098  28.478  1.00 18.85           N  
ANISOU 1387  N   GLY A 175     2339   2063   2761     69   -302    237       N  
ATOM   1388  CA  GLY A 175      14.816   5.709  29.742  1.00 26.08           C  
ANISOU 1388  CA  GLY A 175     3294   3019   3597     44   -308    242       C  
ATOM   1389  C   GLY A 175      15.252   7.154  29.909  1.00 27.72           C  
ANISOU 1389  C   GLY A 175     3517   3246   3770     47   -316    208       C  
ATOM   1390  O   GLY A 175      16.365   7.554  29.544  1.00 26.86           O  
ANISOU 1390  O   GLY A 175     3394   3118   3694     60   -343    204       O  
ATOM   1391  N   THR A 176      14.347   7.942  30.467  1.00 26.43           N  
ANISOU 1391  N   THR A 176     3381   3120   3541     35   -289    181       N  
ATOM   1392  CA  THR A 176      14.656   9.316  30.847  1.00 15.09           C  
ANISOU 1392  CA  THR A 176     1965   1706   2063     33   -294    149       C  
ATOM   1393  C   THR A 176      14.193   9.525  32.284  1.00 23.33           C  
ANISOU 1393  C   THR A 176     3046   2789   3028     -2   -298    162       C  
ATOM   1394  O   THR A 176      13.245  10.272  32.531  1.00 25.67           O  
ANISOU 1394  O   THR A 176     3362   3116   3277     -8   -263    126       O  
ATOM   1395  CB  THR A 176      13.975  10.321  29.901  1.00 22.82           C  
ANISOU 1395  CB  THR A 176     2937   2690   3044     58   -249     91       C  
ATOM   1396  CG2 THR A 176      14.480  10.134  28.491  1.00 13.53           C  
ANISOU 1396  CG2 THR A 176     1722   1476   1941     89   -246     80       C  
ATOM   1397  OG1 THR A 176      12.566  10.082  29.902  1.00 21.51           O  
ANISOU 1397  OG1 THR A 176     2778   2543   2852     54   -205     78       O  
ATOM   1398  N   PRO A 177      14.851   8.849  33.239  1.00 24.36           N  
ANISOU 1398  N   PRO A 177     3188   2922   3146    -28   -342    213       N  
ATOM   1399  CA  PRO A 177      14.389   8.879  34.635  1.00 28.15           C  
ANISOU 1399  CA  PRO A 177     3704   3443   3551    -66   -347    230       C  
ATOM   1400  C   PRO A 177      14.485  10.257  35.291  1.00 23.11           C  
ANISOU 1400  C   PRO A 177     3090   2838   2852    -80   -346    194       C  
ATOM   1401  O   PRO A 177      13.618  10.609  36.088  1.00 26.73           O  
ANISOU 1401  O   PRO A 177     3576   3332   3246   -104   -323    180       O  
ATOM   1402  CB  PRO A 177      15.316   7.878  35.336  1.00 33.25           C  
ANISOU 1402  CB  PRO A 177     4349   4078   4209    -85   -401    296       C  
ATOM   1403  CG  PRO A 177      16.509   7.779  34.462  1.00 33.48           C  
ANISOU 1403  CG  PRO A 177     4345   4065   4309    -58   -429    302       C  
ATOM   1404  CD  PRO A 177      16.044   8.001  33.064  1.00 23.72           C  
ANISOU 1404  CD  PRO A 177     3084   2806   3121    -22   -388    257       C  
ATOM   1405  N   ASP A 178      15.525  11.018  34.969  1.00 20.44           N  
ANISOU 1405  N   ASP A 178     2743   2488   2536    -66   -368    178       N  
ATOM   1406  CA  ASP A 178      15.675  12.359  35.530  1.00 28.39           C  
ANISOU 1406  CA  ASP A 178     3772   3523   3491    -78   -365    141       C  
ATOM   1407  C   ASP A 178      14.591  13.297  35.003  1.00 26.76           C  
ANISOU 1407  C   ASP A 178     3570   3328   3270    -63   -309     82       C  
ATOM   1408  O   ASP A 178      14.033  14.109  35.756  1.00 28.49           O  
ANISOU 1408  O   ASP A 178     3815   3581   3429    -83   -288     53       O  
ATOM   1409  CB  ASP A 178      17.065  12.922  35.223  1.00 33.03           C  
ANISOU 1409  CB  ASP A 178     4347   4092   4111    -66   -401    137       C  
ATOM   1410  CG  ASP A 178      18.165  12.192  35.976  1.00 43.02           C  
ANISOU 1410  CG  ASP A 178     5611   5355   5379    -87   -460    194       C  
ATOM   1411  OD1 ASP A 178      17.874  11.600  37.042  1.00 36.47           O  
ANISOU 1411  OD1 ASP A 178     4803   4551   4504   -120   -475    231       O  
ATOM   1412  OD2 ASP A 178      19.320  12.206  35.496  1.00 50.98           O1-
ANISOU 1412  OD2 ASP A 178     6599   6336   6436    -71   -493    203       O1-
ATOM   1413  N   PHE A 179      14.288  13.179  33.716  1.00 20.46           N  
ANISOU 1413  N   PHE A 179     2745   2501   2528    -27   -283     63       N  
ATOM   1414  CA  PHE A 179      13.213  13.972  33.132  1.00 16.26           C  
ANISOU 1414  CA  PHE A 179     2213   1978   1988    -10   -229     11       C  
ATOM   1415  C   PHE A 179      11.929  13.623  33.870  1.00 21.74           C  
ANISOU 1415  C   PHE A 179     2928   2703   2630    -33   -200     12       C  
ATOM   1416  O   PHE A 179      11.187  14.502  34.281  1.00 16.42           O  
ANISOU 1416  O   PHE A 179     2273   2056   1911    -42   -169    -25       O  
ATOM   1417  CB  PHE A 179      13.078  13.705  31.626  1.00 13.83           C  
ANISOU 1417  CB  PHE A 179     1871   1637   1748     29   -209     -2       C  
ATOM   1418  CG  PHE A 179      11.793  14.227  31.027  1.00 15.16           C  
ANISOU 1418  CG  PHE A 179     2037   1816   1909     46   -155    -45       C  
ATOM   1419  CD1 PHE A 179      11.671  15.560  30.669  1.00 12.21           C  
ANISOU 1419  CD1 PHE A 179     1664   1446   1528     62   -132    -92       C  
ATOM   1420  CD2 PHE A 179      10.703  13.386  30.845  1.00 19.98           C  
ANISOU 1420  CD2 PHE A 179     2641   2430   2520     46   -126    -37       C  
ATOM   1421  CE1 PHE A 179      10.499  16.044  30.114  1.00 16.89           C  
ANISOU 1421  CE1 PHE A 179     2253   2049   2118     78    -83   -129       C  
ATOM   1422  CE2 PHE A 179       9.518  13.858  30.291  1.00 15.20           C  
ANISOU 1422  CE2 PHE A 179     2031   1836   1908     61    -77    -76       C  
ATOM   1423  CZ  PHE A 179       9.409  15.197  29.933  1.00 15.15           C  
ANISOU 1423  CZ  PHE A 179     2026   1834   1896     78    -56   -121       C  
ATOM   1424  N   LEU A 180      11.693  12.325  34.063  1.00 20.15           N  
ANISOU 1424  N   LEU A 180     2722   2496   2436    -44   -209     55       N  
ATOM   1425  CA  LEU A 180      10.466  11.856  34.704  1.00 24.72           C  
ANISOU 1425  CA  LEU A 180     3320   3102   2971    -66   -180     59       C  
ATOM   1426  C   LEU A 180      10.364  12.357  36.137  1.00 26.79           C  
ANISOU 1426  C   LEU A 180     3619   3406   3156   -106   -188     59       C  
ATOM   1427  O   LEU A 180       9.313  12.851  36.551  1.00 23.92           O  
ANISOU 1427  O   LEU A 180     3272   3070   2746   -119   -150     27       O  
ATOM   1428  CB  LEU A 180      10.386  10.318  34.679  1.00 25.98           C  
ANISOU 1428  CB  LEU A 180     3468   3245   3157    -72   -194    111       C  
ATOM   1429  CG  LEU A 180      10.057   9.680  33.323  1.00 29.97           C  
ANISOU 1429  CG  LEU A 180     3940   3717   3730    -39   -172    106       C  
ATOM   1430  CD1 LEU A 180       9.897   8.164  33.450  1.00 32.88           C  
ANISOU 1430  CD1 LEU A 180     4301   4071   4120    -50   -182    155       C  
ATOM   1431  CD2 LEU A 180       8.805  10.288  32.697  1.00 21.97           C  
ANISOU 1431  CD2 LEU A 180     2923   2717   2708    -21   -116     54       C  
ATOM   1432  N   ALA A 181      11.460  12.227  36.884  1.00 21.62           N  
ANISOU 1432  N   ALA A 181     2973   2754   2489   -127   -238     94       N  
ATOM   1433  CA  ALA A 181      11.520  12.690  38.262  1.00 26.32           C  
ANISOU 1433  CA  ALA A 181     3601   3390   3009   -169   -251     96       C  
ATOM   1434  C   ALA A 181      11.187  14.171  38.329  1.00 22.56           C  
ANISOU 1434  C   ALA A 181     3137   2934   2500   -167   -219     34       C  
ATOM   1435  O   ALA A 181      10.468  14.608  39.221  1.00 23.66           O  
ANISOU 1435  O   ALA A 181     3302   3111   2578   -197   -197     13       O  
ATOM   1436  CB  ALA A 181      12.899  12.421  38.861  1.00 25.51           C  
ANISOU 1436  CB  ALA A 181     3500   3284   2906   -186   -312    141       C  
ATOM   1437  N   TYR A 182      11.695  14.933  37.362  1.00 22.23           N  
ANISOU 1437  N   TYR A 182     3075   2866   2504   -133   -215      3       N  
ATOM   1438  CA  TYR A 182      11.433  16.368  37.311  1.00 14.52           C  
ANISOU 1438  CA  TYR A 182     2107   1902   1507   -127   -184    -57       C  
ATOM   1439  C   TYR A 182       9.961  16.678  37.067  1.00 22.56           C  
ANISOU 1439  C   TYR A 182     3128   2933   2510   -119   -126    -96       C  
ATOM   1440  O   TYR A 182       9.366  17.426  37.836  1.00 23.64           O  
ANISOU 1440  O   TYR A 182     3287   3102   2594   -142   -101   -128       O  
ATOM   1441  CB  TYR A 182      12.280  17.049  36.233  1.00 18.72           C  
ANISOU 1441  CB  TYR A 182     2616   2401   2096    -90   -192    -78       C  
ATOM   1442  CG  TYR A 182      11.972  18.541  36.099  1.00 18.85           C  
ANISOU 1442  CG  TYR A 182     2639   2426   2097    -81   -157   -138       C  
ATOM   1443  CD1 TYR A 182      12.268  19.427  37.126  1.00 25.22           C  
ANISOU 1443  CD1 TYR A 182     3471   3261   2852   -111   -163   -159       C  
ATOM   1444  CD2 TYR A 182      11.373  19.049  34.951  1.00 25.47           C  
ANISOU 1444  CD2 TYR A 182     3458   3244   2975    -43   -119   -174       C  
ATOM   1445  CE1 TYR A 182      11.982  20.796  37.010  1.00 21.48           C  
ANISOU 1445  CE1 TYR A 182     3001   2791   2367   -103   -129   -216       C  
ATOM   1446  CE2 TYR A 182      11.088  20.410  34.822  1.00 26.72           C  
ANISOU 1446  CE2 TYR A 182     3621   3407   3124    -33    -87   -227       C  
ATOM   1447  CZ  TYR A 182      11.393  21.277  35.861  1.00 25.21           C  
ANISOU 1447  CZ  TYR A 182     3454   3241   2883    -63    -92   -248       C  
ATOM   1448  OH  TYR A 182      11.107  22.626  35.742  1.00 31.15           O  
ANISOU 1448  OH  TYR A 182     4211   3995   3629    -54    -58   -302       O  
ATOM   1449  N   VAL A 183       9.360  16.128  36.009  1.00 19.38           N  
ANISOU 1449  N   VAL A 183     2702   2507   2154    -88   -103    -95       N  
ATOM   1450  CA  VAL A 183       8.006  16.573  35.670  1.00 19.17           C  
ANISOU 1450  CA  VAL A 183     2674   2491   2117    -76    -47   -138       C  
ATOM   1451  C   VAL A 183       6.971  15.997  36.637  1.00 22.93           C  
ANISOU 1451  C   VAL A 183     3172   3001   2539   -110    -28   -128       C  
ATOM   1452  O   VAL A 183       5.995  16.663  36.969  1.00 22.78           O  
ANISOU 1452  O   VAL A 183     3166   3006   2485   -119     12   -168       O  
ATOM   1453  CB  VAL A 183       7.600  16.238  34.197  1.00 16.29           C  
ANISOU 1453  CB  VAL A 183     2276   2096   1816    -33    -25   -144       C  
ATOM   1454  CG1 VAL A 183       8.480  17.015  33.204  1.00 13.40           C  
ANISOU 1454  CG1 VAL A 183     1890   1701   1501      0    -36   -163       C  
ATOM   1455  CG2 VAL A 183       7.652  14.727  33.907  1.00 20.91           C  
ANISOU 1455  CG2 VAL A 183     2848   2665   2433    -33    -43    -96       C  
ATOM   1456  N   ARG A 184       7.185  14.778  37.108  1.00 24.53           N  
ANISOU 1456  N   ARG A 184     3380   3205   2736   -131    -57    -76       N  
ATOM   1457  CA  ARG A 184       6.223  14.169  38.011  1.00 25.08           C  
ANISOU 1457  CA  ARG A 184     3470   3306   2754   -165    -39    -64       C  
ATOM   1458  C   ARG A 184       6.232  14.851  39.370  1.00 26.38           C  
ANISOU 1458  C   ARG A 184     3668   3511   2845   -208    -42    -78       C  
ATOM   1459  O   ARG A 184       5.205  14.891  40.047  1.00 29.55           O  
ANISOU 1459  O   ARG A 184     4088   3943   3198   -233    -10    -95       O  
ATOM   1460  CB  ARG A 184       6.494  12.674  38.168  1.00 19.65           C  
ANISOU 1460  CB  ARG A 184     2778   2606   2081   -177    -70     -2       C  
ATOM   1461  CG  ARG A 184       6.234  11.902  36.895  1.00 19.19           C  
ANISOU 1461  CG  ARG A 184     2688   2512   2090   -140    -57      7       C  
ATOM   1462  CD  ARG A 184       6.624  10.445  37.035  1.00 26.50           C  
ANISOU 1462  CD  ARG A 184     3609   3422   3039   -151    -89     69       C  
ATOM   1463  NE  ARG A 184       6.242   9.673  35.859  1.00 27.72           N  
ANISOU 1463  NE  ARG A 184     3733   3546   3254   -120    -71     73       N  
ATOM   1464  CZ  ARG A 184       6.613   8.414  35.646  1.00 34.42           C  
ANISOU 1464  CZ  ARG A 184     4567   4369   4142   -120    -93    121       C  
ATOM   1465  NH1 ARG A 184       7.381   7.796  36.535  1.00 24.96           N1+
ANISOU 1465  NH1 ARG A 184     3382   3171   2929   -147   -138    172       N1+
ATOM   1466  NH2 ARG A 184       6.222   7.773  34.544  1.00 26.52           N  
ANISOU 1466  NH2 ARG A 184     3538   3342   3197    -93    -72    117       N  
ATOM   1467  N   GLY A 185       7.380  15.406  39.754  1.00 21.24           N  
ANISOU 1467  N   GLY A 185     3024   2861   2187   -217    -79    -73       N  
ATOM   1468  CA  GLY A 185       7.520  16.025  41.058  1.00 25.83           C  
ANISOU 1468  CA  GLY A 185     3636   3482   2697   -261    -86    -84       C  
ATOM   1469  C   GLY A 185       7.358  17.533  41.033  1.00 32.24           C  
ANISOU 1469  C   GLY A 185     4452   4303   3495   -255    -55   -148       C  
ATOM   1470  O   GLY A 185       7.306  18.170  42.085  1.00 30.41           O  
ANISOU 1470  O   GLY A 185     4244   4106   3203   -292    -51   -169       O  
ATOM   1471  N   SER A 186       7.276  18.114  39.840  1.00 29.63           N  
ANISOU 1471  N   SER A 186     4097   3941   3218   -209    -33   -180       N  
ATOM   1472  CA  SER A 186       7.154  19.571  39.723  1.00 24.31           C  
ANISOU 1472  CA  SER A 186     3426   3271   2540   -199     -3   -240       C  
ATOM   1473  C   SER A 186       5.694  20.007  39.710  1.00 25.73           C  
ANISOU 1473  C   SER A 186     3609   3467   2702   -197     56   -285       C  
ATOM   1474  O   SER A 186       4.859  19.376  39.077  1.00 24.70           O  
ANISOU 1474  O   SER A 186     3464   3326   2596   -177     79   -279       O  
ATOM   1475  CB  SER A 186       7.858  20.081  38.460  1.00 30.37           C  
ANISOU 1475  CB  SER A 186     4166   3997   3375   -153    -11   -252       C  
ATOM   1476  OG  SER A 186       7.631  21.472  38.280  1.00 34.33           O  
ANISOU 1476  OG  SER A 186     4668   4499   3877   -140     22   -309       O  
ATOM   1477  N   SER A 187       5.378  21.101  40.390  1.00 27.30           N  
ANISOU 1477  N   SER A 187     3824   3689   2860   -217     82   -332       N  
ATOM   1478  CA  SER A 187       4.005  21.591  40.357  1.00 26.64           C  
ANISOU 1478  CA  SER A 187     3740   3618   2764   -213    140   -378       C  
ATOM   1479  C   SER A 187       3.733  22.270  39.015  1.00 24.65           C  
ANISOU 1479  C   SER A 187     3460   3331   2574   -160    167   -409       C  
ATOM   1480  O   SER A 187       2.591  22.581  38.688  1.00 31.62           O  
ANISOU 1480  O   SER A 187     4334   4216   3462   -145    214   -442       O  
ATOM   1481  CB  SER A 187       3.726  22.549  41.526  1.00 34.96           C  
ANISOU 1481  CB  SER A 187     4819   4707   3756   -253    163   -421       C  
ATOM   1482  OG  SER A 187       4.570  23.686  41.481  1.00 39.43           O  
ANISOU 1482  OG  SER A 187     5386   5264   4333   -247    155   -450       O  
ATOM   1483  N   SER A 188       4.787  22.491  38.234  1.00 23.28           N  
ANISOU 1483  N   SER A 188     3270   3126   2447   -131    138   -398       N  
ATOM   1484  CA  SER A 188       4.646  23.085  36.904  1.00 25.05           C  
ANISOU 1484  CA  SER A 188     3467   3317   2732    -81    159   -421       C  
ATOM   1485  C   SER A 188       4.122  22.084  35.858  1.00 21.19           C  
ANISOU 1485  C   SER A 188     2954   2809   2286    -51    164   -395       C  
ATOM   1486  O   SER A 188       3.846  22.455  34.721  1.00 22.62           O  
ANISOU 1486  O   SER A 188     3111   2968   2516    -11    184   -412       O  
ATOM   1487  CB  SER A 188       5.984  23.665  36.437  1.00 24.72           C  
ANISOU 1487  CB  SER A 188     3418   3249   2724    -64    126   -419       C  
ATOM   1488  OG  SER A 188       6.290  24.886  37.097  1.00 34.16           O  
ANISOU 1488  OG  SER A 188     4629   4456   3893    -81    135   -458       O  
ATOM   1489  N   PHE A 189       3.962  20.826  36.243  1.00 20.92           N  
ANISOU 1489  N   PHE A 189     2926   2787   2236    -71    148   -354       N  
ATOM   1490  CA  PHE A 189       3.515  19.815  35.275  1.00 21.43           C  
ANISOU 1490  CA  PHE A 189     2966   2833   2341    -45    153   -330       C  
ATOM   1491  C   PHE A 189       2.441  18.874  35.847  1.00 26.94           C  
ANISOU 1491  C   PHE A 189     3674   3556   3005    -69    172   -316       C  
ATOM   1492  O   PHE A 189       2.499  18.500  37.009  1.00 34.39           O  
ANISOU 1492  O   PHE A 189     4644   4526   3898   -111    159   -299       O  
ATOM   1493  CB  PHE A 189       4.715  18.993  34.773  1.00 22.71           C  
ANISOU 1493  CB  PHE A 189     3116   2969   2543    -35    104   -283       C  
ATOM   1494  CG  PHE A 189       5.707  19.778  33.938  1.00 20.93           C  
ANISOU 1494  CG  PHE A 189     2875   2714   2363     -5     87   -294       C  
ATOM   1495  CD1 PHE A 189       5.517  19.930  32.572  1.00 18.32           C  
ANISOU 1495  CD1 PHE A 189     2515   2358   2089     37    104   -307       C  
ATOM   1496  CD2 PHE A 189       6.842  20.346  34.522  1.00 19.71           C  
ANISOU 1496  CD2 PHE A 189     2735   2561   2195    -21     55   -293       C  
ATOM   1497  CE1 PHE A 189       6.432  20.633  31.796  1.00 21.24           C  
ANISOU 1497  CE1 PHE A 189     2870   2701   2499     63     89   -316       C  
ATOM   1498  CE2 PHE A 189       7.751  21.058  33.762  1.00 17.07           C  
ANISOU 1498  CE2 PHE A 189     2386   2200   1902      6     40   -304       C  
ATOM   1499  CZ  PHE A 189       7.551  21.202  32.392  1.00 16.34           C  
ANISOU 1499  CZ  PHE A 189     2264   2080   1864     48     58   -316       C  
ATOM   1500  N   GLU A 190       1.460  18.508  35.022  1.00 26.36           N  
ANISOU 1500  N   GLU A 190     3581   3477   2959    -45    204   -324       N  
ATOM   1501  CA  GLU A 190       0.510  17.436  35.343  1.00 25.59           C  
ANISOU 1501  CA  GLU A 190     3487   3397   2840    -63    221   -306       C  
ATOM   1502  C   GLU A 190       0.757  16.255  34.412  1.00 30.17           C  
ANISOU 1502  C   GLU A 190     4043   3951   3470    -42    203   -267       C  
ATOM   1503  O   GLU A 190       0.652  16.397  33.189  1.00 24.83           O  
ANISOU 1503  O   GLU A 190     3339   3253   2845     -4    215   -279       O  
ATOM   1504  CB  GLU A 190      -0.939  17.905  35.205  1.00 26.19           C  
ANISOU 1504  CB  GLU A 190     3557   3490   2904    -55    276   -350       C  
ATOM   1505  CG  GLU A 190      -1.423  18.828  36.306  1.00 45.85           C  
ANISOU 1505  CG  GLU A 190     6073   6010   5339    -84    301   -388       C  
ATOM   1506  CD  GLU A 190      -2.912  19.121  36.199  1.00 67.84           C  
ANISOU 1506  CD  GLU A 190     8850   8812   8114    -78    356   -428       C  
ATOM   1507  OE1 GLU A 190      -3.579  18.519  35.325  1.00 74.79           O  
ANISOU 1507  OE1 GLU A 190     9707   9682   9026    -54    373   -422       O  
ATOM   1508  OE2 GLU A 190      -3.416  19.955  36.987  1.00 72.94           O1-
ANISOU 1508  OE2 GLU A 190     9512   9480   8721    -98    383   -467       O1-
ATOM   1509  N   CYS A 191       1.048  15.087  34.983  1.00 28.32           N  
ANISOU 1509  N   CYS A 191     3819   3720   3222    -69    176   -221       N  
ATOM   1510  CA  CYS A 191       1.614  13.993  34.203  1.00 31.70           C  
ANISOU 1510  CA  CYS A 191     4225   4118   3700    -52    150   -180       C  
ATOM   1511  C   CYS A 191       0.738  12.753  34.096  1.00 33.78           C  
ANISOU 1511  C   CYS A 191     4483   4386   3968    -59    167   -158       C  
ATOM   1512  O   CYS A 191       0.092  12.353  35.061  1.00 27.01           O  
ANISOU 1512  O   CYS A 191     3646   3553   3061    -93    178   -151       O  
ATOM   1513  CB  CYS A 191       2.963  13.589  34.791  1.00 27.41           C  
ANISOU 1513  CB  CYS A 191     3695   3565   3156    -71     95   -136       C  
ATOM   1514  SG  CYS A 191       4.154  14.917  34.755  1.00 31.95           S  
ANISOU 1514  SG  CYS A 191     4272   4130   3736    -60     70   -157       S  
ATOM   1515  N   THR A 192       0.752  12.161  32.905  1.00 27.97           N  
ANISOU 1515  N   THR A 192     3715   3622   3289    -29    170   -150       N  
ATOM   1516  CA  THR A 192       0.068  10.910  32.612  1.00 24.42           C  
ANISOU 1516  CA  THR A 192     3254   3170   2856    -32    184   -128       C  
ATOM   1517  C   THR A 192       1.041  10.000  31.875  1.00 23.36           C  
ANISOU 1517  C   THR A 192     3097   3000   2780    -18    151    -90       C  
ATOM   1518  O   THR A 192       1.818  10.461  31.042  1.00 27.00           O  
ANISOU 1518  O   THR A 192     3539   3437   3282     10    136    -98       O  
ATOM   1519  CB  THR A 192      -1.198  11.140  31.758  1.00 33.65           C  
ANISOU 1519  CB  THR A 192     4401   4347   4037     -9    235   -168       C  
ATOM   1520  CG2 THR A 192      -1.980   9.843  31.570  1.00 34.32           C  
ANISOU 1520  CG2 THR A 192     4476   4433   4132    -17    253   -148       C  
ATOM   1521  OG1 THR A 192      -2.038  12.102  32.404  1.00 40.85           O  
ANISOU 1521  OG1 THR A 192     5332   5290   4901    -20    266   -207       O  
ATOM   1522  N   HIS A 193       0.992   8.711  32.180  1.00 21.13           N  
ANISOU 1522  N   HIS A 193     2815   2710   2501    -36    140    -49       N  
ATOM   1523  CA  HIS A 193       1.894   7.744  31.575  1.00 19.77           C  
ANISOU 1523  CA  HIS A 193     2623   2503   2388    -26    110    -11       C  
ATOM   1524  C   HIS A 193       1.122   6.810  30.648  1.00 22.67           C  
ANISOU 1524  C   HIS A 193     2962   2858   2794    -12    140    -12       C  
ATOM   1525  O   HIS A 193      -0.014   6.424  30.939  1.00 26.81           O  
ANISOU 1525  O   HIS A 193     3493   3404   3291    -26    173    -20       O  
ATOM   1526  CB  HIS A 193       2.632   6.937  32.651  1.00 25.83           C  
ANISOU 1526  CB  HIS A 193     3410   3266   3136    -58     68     43       C  
ATOM   1527  CG  HIS A 193       3.704   6.047  32.099  1.00 26.01           C  
ANISOU 1527  CG  HIS A 193     3411   3249   3221    -46     32     83       C  
ATOM   1528  CD2 HIS A 193       3.733   4.710  31.878  1.00 28.15           C  
ANISOU 1528  CD2 HIS A 193     3668   3498   3531    -50     26    120       C  
ATOM   1529  ND1 HIS A 193       4.925   6.533  31.676  1.00 20.36           N  
ANISOU 1529  ND1 HIS A 193     2684   2511   2540    -28     -1     85       N  
ATOM   1530  CE1 HIS A 193       5.661   5.531  31.223  1.00 27.95           C  
ANISOU 1530  CE1 HIS A 193     3624   3438   3557    -21    -26    121       C  
ATOM   1531  NE2 HIS A 193       4.966   4.413  31.342  1.00 29.22           N  
ANISOU 1531  NE2 HIS A 193     3783   3598   3723    -34    -10    143       N  
ATOM   1532  N   TYR A 194       1.733   6.466  29.522  1.00 21.48           N  
ANISOU 1532  N   TYR A 194     2780   2676   2707     14    130     -8       N  
ATOM   1533  CA  TYR A 194       1.132   5.540  28.575  1.00 18.91           C  
ANISOU 1533  CA  TYR A 194     2425   2338   2424     26    156     -9       C  
ATOM   1534  C   TYR A 194       2.129   4.435  28.303  1.00 24.10           C  
ANISOU 1534  C   TYR A 194     3065   2957   3135     26    123     34       C  
ATOM   1535  O   TYR A 194       3.248   4.701  27.902  1.00 23.99           O  
ANISOU 1535  O   TYR A 194     3040   2920   3155     40     92     40       O  
ATOM   1536  CB  TYR A 194       0.739   6.242  27.281  1.00 26.01           C  
ANISOU 1536  CB  TYR A 194     3295   3237   3351     60    185    -54       C  
ATOM   1537  CG  TYR A 194      -0.286   7.339  27.454  1.00 23.85           C  
ANISOU 1537  CG  TYR A 194     3032   2997   3032     64    220    -97       C  
ATOM   1538  CD1 TYR A 194      -1.649   7.052  27.496  1.00 29.93           C  
ANISOU 1538  CD1 TYR A 194     3801   3791   3779     57    262   -115       C  
ATOM   1539  CD2 TYR A 194       0.107   8.666  27.573  1.00 31.10           C  
ANISOU 1539  CD2 TYR A 194     3962   3923   3933     75    212   -121       C  
ATOM   1540  CE1 TYR A 194      -2.590   8.058  27.649  1.00 32.53           C  
ANISOU 1540  CE1 TYR A 194     4139   4149   4070     62    294   -155       C  
ATOM   1541  CE2 TYR A 194      -0.824   9.676  27.725  1.00 29.43           C  
ANISOU 1541  CE2 TYR A 194     3759   3739   3685     80    245   -161       C  
ATOM   1542  CZ  TYR A 194      -2.167   9.373  27.764  1.00 31.86           C  
ANISOU 1542  CZ  TYR A 194     4065   4070   3972     74    285   -177       C  
ATOM   1543  OH  TYR A 194      -3.080  10.389  27.920  1.00 36.98           O  
ANISOU 1543  OH  TYR A 194     4719   4744   4587     79    318   -217       O  
ATOM   1544  N   SER A 195       1.726   3.198  28.551  1.00 24.71           N  
ANISOU 1544  N   SER A 195     3140   3027   3219      8    129     63       N  
ATOM   1545  CA  SER A 195       2.579   2.055  28.286  1.00 22.70           C  
ANISOU 1545  CA  SER A 195     2868   2735   3022      7    102    104       C  
ATOM   1546  C   SER A 195       2.499   1.630  26.830  1.00 22.01           C  
ANISOU 1546  C   SER A 195     2738   2625   2999     33    124     83       C  
ATOM   1547  O   SER A 195       1.461   1.766  26.188  1.00 24.62           O  
ANISOU 1547  O   SER A 195     3056   2973   3325     43    166     48       O  
ATOM   1548  CB  SER A 195       2.194   0.875  29.185  1.00 25.38           C  
ANISOU 1548  CB  SER A 195     3224   3075   3346    -24    101    146       C  
ATOM   1549  OG  SER A 195       2.580   1.116  30.526  1.00 29.33           O  
ANISOU 1549  OG  SER A 195     3760   3590   3794    -50     70    175       O  
ATOM   1550  N   SER A 196       3.609   1.118  26.313  1.00 23.28           N  
ANISOU 1550  N   SER A 196     2877   2748   3219     43     95    105       N  
ATOM   1551  CA ASER A 196       3.602   0.519  24.989  0.50 26.94           C  
ANISOU 1551  CA ASER A 196     3300   3189   3748     62    114     90       C  
ATOM   1552  CA BSER A 196       3.699   0.649  24.935  0.50 26.34           C  
ANISOU 1552  CA BSER A 196     3223   3112   3672     64    112     88       C  
ATOM   1553  C   SER A 196       4.789  -0.405  24.817  1.00 27.56           C  
ANISOU 1553  C   SER A 196     3360   3222   3889     61     79    129       C  
ATOM   1554  O   SER A 196       5.835  -0.253  25.425  1.00 43.01           O  
ANISOU 1554  O   SER A 196     5329   5165   5847     57     36    158       O  
ATOM   1555  CB ASER A 196       3.589   1.574  23.877  0.50 25.01           C  
ANISOU 1555  CB ASER A 196     3036   2953   3516     90    130     43       C  
ATOM   1556  CB BSER A 196       4.000   1.811  23.989  0.50 21.92           C  
ANISOU 1556  CB BSER A 196     2648   2557   3124     92    116     47       C  
ATOM   1557  OG ASER A 196       3.076   1.007  22.675  0.50 18.42           O  
ANISOU 1557  OG ASER A 196     2164   2111   2724    102    163     21       O  
ATOM   1558  OG BSER A 196       5.256   2.383  24.307  0.50 17.32           O  
ANISOU 1558  OG BSER A 196     2075   1960   2547     96     72     62       O  
ATOM   1559  N   TYR A 197       4.566  -1.413  23.996  1.00 30.50           N  
ANISOU 1559  N   TYR A 197     3701   3573   4314     65    101    127       N  
ATOM   1560  CA  TYR A 197       5.478  -2.527  23.863  1.00 25.27           C  
ANISOU 1560  CA  TYR A 197     3019   2867   3717     61     76    165       C  
ATOM   1561  C   TYR A 197       6.439  -2.358  22.697  1.00 29.61           C  
ANISOU 1561  C   TYR A 197     3533   3389   4330     85     66    146       C  
ATOM   1562  O   TYR A 197       6.025  -1.976  21.605  1.00 30.77           O  
ANISOU 1562  O   TYR A 197     3657   3546   4490    101     96    103       O  
ATOM   1563  CB  TYR A 197       4.646  -3.786  23.688  1.00 32.63           C  
ANISOU 1563  CB  TYR A 197     3936   3790   4672     49    109    173       C  
ATOM   1564  CG  TYR A 197       5.364  -5.098  23.730  1.00 30.37           C  
ANISOU 1564  CG  TYR A 197     3632   3458   4449     40     89    216       C  
ATOM   1565  CD1 TYR A 197       5.732  -5.666  24.937  1.00 33.23           C  
ANISOU 1565  CD1 TYR A 197     4019   3808   4798     20     57    271       C  
ATOM   1566  CD2 TYR A 197       5.596  -5.811  22.566  1.00 30.47           C  
ANISOU 1566  CD2 TYR A 197     3603   3440   4535     51    106    201       C  
ATOM   1567  CE1 TYR A 197       6.346  -6.895  24.980  1.00 36.83           C  
ANISOU 1567  CE1 TYR A 197     4458   4220   5316     13     40    312       C  
ATOM   1568  CE2 TYR A 197       6.209  -7.039  22.598  1.00 32.87           C  
ANISOU 1568  CE2 TYR A 197     3888   3699   4902     44     92    238       C  
ATOM   1569  CZ  TYR A 197       6.581  -7.577  23.808  1.00 37.95           C  
ANISOU 1569  CZ  TYR A 197     4557   4329   5535     26     58    295       C  
ATOM   1570  OH  TYR A 197       7.193  -8.806  23.843  1.00 46.46           O  
ANISOU 1570  OH  TYR A 197     5614   5359   6679     19     44    335       O  
ATOM   1571  N   LEU A 198       7.719  -2.631  22.942  1.00 22.39           N  
ANISOU 1571  N   LEU A 198     2613   2440   3452     85     22    180       N  
ATOM   1572  CA  LEU A 198       8.738  -2.615  21.901  1.00 20.05           C  
ANISOU 1572  CA  LEU A 198     2283   2113   3223    104      9    167       C  
ATOM   1573  C   LEU A 198       9.020  -4.026  21.453  1.00 29.59           C  
ANISOU 1573  C   LEU A 198     3459   3280   4505     99     13    187       C  
ATOM   1574  O   LEU A 198       9.453  -4.848  22.257  1.00 24.59           O  
ANISOU 1574  O   LEU A 198     2834   2623   3887     85    -13    236       O  
ATOM   1575  CB  LEU A 198      10.032  -1.984  22.403  1.00 25.58           C  
ANISOU 1575  CB  LEU A 198     2995   2801   3923    108    -41    187       C  
ATOM   1576  CG  LEU A 198       9.960  -0.540  22.898  1.00 28.74           C  
ANISOU 1576  CG  LEU A 198     3427   3238   4255    112    -50    167       C  
ATOM   1577  CD1 LEU A 198      11.348  -0.048  23.278  1.00 34.93           C  
ANISOU 1577  CD1 LEU A 198     4216   4005   5050    116   -100    187       C  
ATOM   1578  CD2 LEU A 198       9.312   0.376  21.860  1.00 32.28           C  
ANISOU 1578  CD2 LEU A 198     3863   3710   4693    131    -13    111       C  
ATOM   1579  N   GLU A 199       8.778  -4.326  20.184  1.00 23.74           N  
ANISOU 1579  N   GLU A 199     2791   2787   3443   -227    185     -9       N  
ATOM   1580  CA AGLU A 199       9.080  -5.670  19.714  0.70 27.02           C  
ANISOU 1580  CA AGLU A 199     3193   3169   3903   -212    174      1       C  
ATOM   1581  CA BGLU A 199       9.075  -5.643  19.641  0.30 26.50           C  
ANISOU 1581  CA BGLU A 199     3127   3103   3840   -215    177     -1       C  
ATOM   1582  C   GLU A 199      10.588  -5.833  19.544  1.00 26.02           C  
ANISOU 1582  C   GLU A 199     3009   3039   3839   -198    147    -68       C  
ATOM   1583  O   GLU A 199      11.345  -4.856  19.619  1.00 33.53           O  
ANISOU 1583  O   GLU A 199     3929   4009   4800   -207    146   -124       O  
ATOM   1584  CB AGLU A 199       8.345  -5.988  18.412  0.70 27.50           C  
ANISOU 1584  CB AGLU A 199     3268   3199   3981   -251    230     21       C  
ATOM   1585  CB BGLU A 199       8.412  -5.818  18.271  0.30 25.62           C  
ANISOU 1585  CB BGLU A 199     3025   2962   3746   -258    237     11       C  
ATOM   1586  CG AGLU A 199       7.405  -7.195  18.530  0.70 36.16           C  
ANISOU 1586  CG AGLU A 199     4404   4274   5060   -235    222     96       C  
ATOM   1587  CG BGLU A 199       6.887  -5.741  18.299  0.30 24.88           C  
ANISOU 1587  CG BGLU A 199     2988   2868   3596   -275    267     81       C  
ATOM   1588  CD AGLU A 199       8.084  -8.442  19.102  0.70 40.24           C  
ANISOU 1588  CD AGLU A 199     4905   4779   5606   -188    164    104       C  
ATOM   1589  CD BGLU A 199       6.233  -7.065  18.675  0.30 30.53           C  
ANISOU 1589  CD BGLU A 199     3735   3565   4300   -246    242    150       C  
ATOM   1590  OE1AGLU A 199       7.419  -9.200  19.851  0.70 30.43           O  
ANISOU 1590  OE1AGLU A 199     3696   3535   4331   -160    136    168       O  
ATOM   1591  OE1BGLU A 199       6.901  -8.113  18.550  0.30 37.74           O  
ANISOU 1591  OE1BGLU A 199     4625   4456   5257   -223    213    142       O  
ATOM   1592  OE2AGLU A 199       9.276  -8.670  18.799  0.70 44.05           O1-
ANISOU 1592  OE2AGLU A 199     5341   5253   6142   -179    148     47       O1-
ATOM   1593  OE2BGLU A 199       5.051  -7.061  19.089  0.30 21.24           O1-
ANISOU 1593  OE2BGLU A 199     2605   2396   3069   -247    251    214       O1-
ATOM   1594  N   TYR A 200      11.004  -7.085  19.379  1.00 25.84           N  
ANISOU 1594  N   TYR A 200     2973   2991   3855   -174    123    -61       N  
ATOM   1595  CA  TYR A 200      12.395  -7.506  19.243  1.00 22.58           C  
ANISOU 1595  CA  TYR A 200     2507   2570   3502   -154     93   -118       C  
ATOM   1596  C   TYR A 200      13.053  -7.447  20.608  1.00 22.10           C  
ANISOU 1596  C   TYR A 200     2436   2536   3425   -110     30   -126       C  
ATOM   1597  O   TYR A 200      13.544  -8.452  21.079  1.00 17.39           O  
ANISOU 1597  O   TYR A 200     1829   1929   2847    -71    -15   -118       O  
ATOM   1598  CB  TYR A 200      13.143  -6.668  18.190  1.00 22.17           C  
ANISOU 1598  CB  TYR A 200     2412   2518   3494   -192    132   -188       C  
ATOM   1599  CG  TYR A 200      12.316  -6.521  16.939  1.00 26.89           C  
ANISOU 1599  CG  TYR A 200     3027   3096   4095   -239    197   -174       C  
ATOM   1600  CD1 TYR A 200      11.760  -7.639  16.326  1.00 32.19           C  
ANISOU 1600  CD1 TYR A 200     3717   3734   4780   -238    209   -135       C  
ATOM   1601  CD2 TYR A 200      12.017  -5.270  16.419  1.00 26.13           C  
ANISOU 1601  CD2 TYR A 200     2932   3013   3985   -282    244   -197       C  
ATOM   1602  CE1 TYR A 200      10.969  -7.519  15.214  1.00 34.75           C  
ANISOU 1602  CE1 TYR A 200     4058   4039   5105   -279    267   -121       C  
ATOM   1603  CE2 TYR A 200      11.225  -5.139  15.304  1.00 36.53           C  
ANISOU 1603  CE2 TYR A 200     4266   4312   5302   -323    303   -182       C  
ATOM   1604  CZ  TYR A 200      10.704  -6.267  14.704  1.00 38.20           C  
ANISOU 1604  CZ  TYR A 200     4496   4492   5528   -321    315   -144       C  
ATOM   1605  OH  TYR A 200       9.910  -6.146  13.592  1.00 42.13           O  
ANISOU 1605  OH  TYR A 200     5011   4971   6026   -362    373   -130       O  
ATOM   1606  N   MET A 201      13.031  -6.291  21.263  1.00 14.49           N  
ANISOU 1606  N   MET A 201     1477   1604   2424   -114     27   -141       N  
ATOM   1607  CA  MET A 201      13.461  -6.224  22.653  1.00 17.08           C  
ANISOU 1607  CA  MET A 201     1805   1960   2727    -70    -32   -140       C  
ATOM   1608  C   MET A 201      12.410  -6.774  23.609  1.00 21.82           C  
ANISOU 1608  C   MET A 201     2456   2567   3268    -42    -55    -62       C  
ATOM   1609  O   MET A 201      12.736  -7.100  24.738  1.00 19.56           O  
ANISOU 1609  O   MET A 201     2171   2297   2965      2   -109    -51       O  
ATOM   1610  CB  MET A 201      13.820  -4.791  23.031  1.00 14.93           C  
ANISOU 1610  CB  MET A 201     1518   1718   2435    -83    -31   -185       C  
ATOM   1611  CG  MET A 201      15.089  -4.328  22.337  1.00 16.77           C  
ANISOU 1611  CG  MET A 201     1694   1948   2730   -100    -23   -264       C  
ATOM   1612  SD  MET A 201      15.399  -2.593  22.677  1.00 27.48           S  
ANISOU 1612  SD  MET A 201     3037   3338   4065   -121    -17   -313       S  
ATOM   1613  CE  MET A 201      14.100  -1.854  21.691  1.00 33.55           C  
ANISOU 1613  CE  MET A 201     3842   4101   4804   -178     58   -287       C  
ATOM   1614  N   LYS A 202      11.159  -6.860  23.151  1.00 18.18           N  
ANISOU 1614  N   LYS A 202     2037   2096   2777    -67    -15     -9       N  
ATOM   1615  CA  LYS A 202      10.082  -7.463  23.930  1.00 22.48           C  
ANISOU 1615  CA  LYS A 202     2630   2644   3268    -43    -31     71       C  
ATOM   1616  C   LYS A 202       9.974  -6.852  25.325  1.00 27.50           C  
ANISOU 1616  C   LYS A 202     3283   3320   3847    -12    -70     84       C  
ATOM   1617  O   LYS A 202       9.967  -7.554  26.335  1.00 19.48           O  
ANISOU 1617  O   LYS A 202     2278   2312   2811     31   -118    120       O  
ATOM   1618  CB  LYS A 202      10.282  -8.986  24.024  1.00 17.82           C  
ANISOU 1618  CB  LYS A 202     2036   2026   2707    -11    -66    101       C  
ATOM   1619  CG  LYS A 202      10.210  -9.680  22.686  1.00 19.47           C  
ANISOU 1619  CG  LYS A 202     2236   2195   2965    -39    -30     98       C  
ATOM   1620  CD  LYS A 202      10.074 -11.173  22.863  1.00 29.14           C  
ANISOU 1620  CD  LYS A 202     3471   3394   4206     -8    -62    145       C  
ATOM   1621  CE  LYS A 202      10.015 -11.879  21.533  1.00 38.78           C  
ANISOU 1621  CE  LYS A 202     4684   4575   5477    -33    -29    140       C  
ATOM   1622  NZ  LYS A 202       9.844 -13.342  21.740  1.00 50.05           N1+
ANISOU 1622  NZ  LYS A 202     6123   5975   6918     -2    -63    188       N1+
ATOM   1623  N   VAL A 203       9.871  -5.531  25.369  1.00 23.56           N  
ANISOU 1623  N   VAL A 203     2785   2846   3322    -35    -47     56       N  
ATOM   1624  CA  VAL A 203       9.940  -4.814  26.621  1.00 17.54           C  
ANISOU 1624  CA  VAL A 203     2032   2121   2511     -7    -84     54       C  
ATOM   1625  C   VAL A 203       8.879  -3.720  26.623  1.00 28.36           C  
ANISOU 1625  C   VAL A 203     3439   3512   3824    -35    -45     76       C  
ATOM   1626  O   VAL A 203       8.607  -3.095  25.593  1.00 20.36           O  
ANISOU 1626  O   VAL A 203     2424   2489   2824    -82      8     56       O  
ATOM   1627  CB  VAL A 203      11.362  -4.217  26.841  1.00 18.81           C  
ANISOU 1627  CB  VAL A 203     2142   2294   2709      3   -113    -25       C  
ATOM   1628  CG1 VAL A 203      11.721  -3.226  25.723  1.00 16.30           C  
ANISOU 1628  CG1 VAL A 203     1798   1970   2426    -47    -65    -85       C  
ATOM   1629  CG2 VAL A 203      11.469  -3.566  28.207  1.00 32.44           C  
ANISOU 1629  CG2 VAL A 203     3879   4060   4387     38   -157    -26       C  
ATOM   1630  N   VAL A 204       8.249  -3.526  27.776  1.00 19.90           N  
ANISOU 1630  N   VAL A 204     2402   2471   2688     -6    -71    120       N  
ATOM   1631  CA  VAL A 204       7.294  -2.456  27.940  1.00 16.51           C  
ANISOU 1631  CA  VAL A 204     2007   2066   2199    -26    -42    139       C  
ATOM   1632  C   VAL A 204       8.076  -1.146  28.029  1.00 18.24           C  
ANISOU 1632  C   VAL A 204     2198   2306   2426    -38    -45     67       C  
ATOM   1633  O   VAL A 204       8.941  -0.977  28.878  1.00 23.73           O  
ANISOU 1633  O   VAL A 204     2872   3019   3125     -4    -93     34       O  
ATOM   1634  CB  VAL A 204       6.405  -2.663  29.187  1.00 22.02           C  
ANISOU 1634  CB  VAL A 204     2749   2792   2825     13    -71    208       C  
ATOM   1635  CG1 VAL A 204       5.382  -1.540  29.306  1.00 26.95           C  
ANISOU 1635  CG1 VAL A 204     3410   3442   3387     -9    -38    227       C  
ATOM   1636  CG2 VAL A 204       5.702  -4.012  29.116  1.00 26.14           C  
ANISOU 1636  CG2 VAL A 204     3296   3293   3345     25    -73    279       C  
ATOM   1637  N   ASP A 205       7.802  -0.249  27.097  1.00 26.24           N  
ANISOU 1637  N   ASP A 205     3211   3314   3446    -86      8     41       N  
ATOM   1638  CA  ASP A 205       8.358   1.097  27.111  1.00 24.08           C  
ANISOU 1638  CA  ASP A 205     2916   3059   3174   -104     12    -21       C  
ATOM   1639  C   ASP A 205       7.176   2.001  27.447  1.00 26.48           C  
ANISOU 1639  C   ASP A 205     3266   3388   3407   -116     35     14       C  
ATOM   1640  O   ASP A 205       6.100   1.513  27.788  1.00 20.19           O  
ANISOU 1640  O   ASP A 205     2512   2596   2563   -104     41     83       O  
ATOM   1641  CB  ASP A 205       9.003   1.434  25.761  1.00 21.55           C  
ANISOU 1641  CB  ASP A 205     2556   2713   2918   -151     53    -80       C  
ATOM   1642  CG  ASP A 205       9.718   2.795  25.748  1.00 25.99           C  
ANISOU 1642  CG  ASP A 205     3091   3294   3492   -169     53   -148       C  
ATOM   1643  OD1 ASP A 205       9.996   3.352  26.836  1.00 20.07           O  
ANISOU 1643  OD1 ASP A 205     2343   2573   2710   -139     11   -161       O  
ATOM   1644  OD2 ASP A 205       9.997   3.300  24.639  1.00 29.67           O1-
ANISOU 1644  OD2 ASP A 205     3533   3744   3997   -214     96   -189       O1-
ATOM   1645  N   GLY A 206       7.342   3.311  27.361  1.00 28.68           N  
ANISOU 1645  N   GLY A 206     3537   3683   3677   -139     49    -31       N  
ATOM   1646  CA  GLY A 206       6.205   4.166  27.612  1.00 15.74           C  
ANISOU 1646  CA  GLY A 206     1942   2066   1972   -152     74      1       C  
ATOM   1647  C   GLY A 206       6.403   5.565  27.078  1.00 22.42           C  
ANISOU 1647  C   GLY A 206     2775   2919   2825   -192    103    -54       C  
ATOM   1648  O   GLY A 206       7.506   5.936  26.704  1.00 18.43           O  
ANISOU 1648  O   GLY A 206     2225   2406   2373   -204     97   -119       O  
ATOM   1649  N   LEU A 207       5.314   6.320  27.030  1.00 21.80           N  
ANISOU 1649  N   LEU A 207     2736   2854   2693   -213    137    -26       N  
ATOM   1650  CA  LEU A 207       5.360   7.742  26.752  1.00 20.91           C  
ANISOU 1650  CA  LEU A 207     2619   2754   2574   -246    159    -71       C  
ATOM   1651  C   LEU A 207       4.882   8.469  27.985  1.00 24.46           C  
ANISOU 1651  C   LEU A 207     3100   3242   2951   -214    127    -55       C  
ATOM   1652  O   LEU A 207       3.998   7.988  28.702  1.00 26.32           O  
ANISOU 1652  O   LEU A 207     3376   3494   3132   -185    116      8       O  
ATOM   1653  CB  LEU A 207       4.486   8.111  25.553  1.00 19.32           C  
ANISOU 1653  CB  LEU A 207     2435   2534   2370   -301    228    -58       C  
ATOM   1654  CG  LEU A 207       4.948   7.552  24.211  1.00 24.85           C  
ANISOU 1654  CG  LEU A 207     3102   3197   3141   -338    266    -80       C  
ATOM   1655  CD1 LEU A 207       4.306   6.188  23.943  1.00 24.95           C  
ANISOU 1655  CD1 LEU A 207     3136   3188   3155   -329    277    -18       C  
ATOM   1656  CD2 LEU A 207       4.652   8.547  23.100  1.00 34.43           C  
ANISOU 1656  CD2 LEU A 207     4313   4401   4366   -396    324   -108       C  
ATOM   1657  N   GLU A 208       5.465   9.629  28.240  1.00 19.52           N  
ANISOU 1657  N   GLU A 208     2457   2633   2327   -219    112   -111       N  
ATOM   1658  CA  GLU A 208       4.956  10.477  29.292  1.00 14.69           C  
ANISOU 1658  CA  GLU A 208     1877   2057   1647   -194     87   -100       C  
ATOM   1659  C   GLU A 208       4.260  11.694  28.684  1.00 21.62           C  
ANISOU 1659  C   GLU A 208     2773   2939   2501   -240    135   -111       C  
ATOM   1660  O   GLU A 208       4.821  12.368  27.825  1.00 17.95           O  
ANISOU 1660  O   GLU A 208     2278   2459   2082   -281    159   -165       O  
ATOM   1661  CB  GLU A 208       6.085  10.923  30.221  1.00 14.34           C  
ANISOU 1661  CB  GLU A 208     1802   2032   1613   -159     26   -153       C  
ATOM   1662  CG  GLU A 208       5.595  11.552  31.515  1.00 25.00           C  
ANISOU 1662  CG  GLU A 208     3188   3423   2890   -119    -11   -134       C  
ATOM   1663  CD  GLU A 208       5.151  10.513  32.543  1.00 27.99           C  
ANISOU 1663  CD  GLU A 208     3594   3818   3225    -65    -46    -72       C  
ATOM   1664  OE1 GLU A 208       5.269   9.290  32.277  1.00 22.67           O  
ANISOU 1664  OE1 GLU A 208     2911   3123   2581    -58    -46    -43       O  
ATOM   1665  OE2 GLU A 208       4.693  10.926  33.627  1.00 22.79           O1-
ANISOU 1665  OE2 GLU A 208     2964   3193   2500    -29    -76    -50       O1-
ATOM   1666  N   LYS A 209       3.032  11.953  29.115  1.00 23.21           N  
ANISOU 1666  N   LYS A 209     3026   3162   2632   -233    148    -58       N  
ATOM   1667  CA  LYS A 209       2.380  13.208  28.792  1.00 18.47           C  
ANISOU 1667  CA  LYS A 209     2447   2572   1999   -267    182    -70       C  
ATOM   1668  C   LYS A 209       2.502  14.124  29.993  1.00 23.72           C  
ANISOU 1668  C   LYS A 209     3123   3275   2616   -232    135    -89       C  
ATOM   1669  O   LYS A 209       2.069  13.784  31.090  1.00 27.31           O  
ANISOU 1669  O   LYS A 209     3605   3755   3015   -184    100    -47       O  
ATOM   1670  CB  LYS A 209       0.912  13.014  28.428  1.00 21.19           C  
ANISOU 1670  CB  LYS A 209     2840   2917   2295   -286    231     -3       C  
ATOM   1671  CG  LYS A 209       0.255  14.322  27.983  1.00 23.22           C  
ANISOU 1671  CG  LYS A 209     3117   3182   2523   -326    270    -17       C  
ATOM   1672  CD  LYS A 209      -1.190  14.110  27.555  1.00 30.58           C  
ANISOU 1672  CD  LYS A 209     4096   4113   3411   -346    321     49       C  
ATOM   1673  CE  LYS A 209      -2.064  13.666  28.713  1.00 23.81           C  
ANISOU 1673  CE  LYS A 209     3282   3286   2479   -297    293    116       C  
ATOM   1674  NZ  LYS A 209      -3.502  13.746  28.339  1.00 27.65           N1+
ANISOU 1674  NZ  LYS A 209     3796   3762   2948   -297    325    168       N1+
ATOM   1675  N   ALA A 210       3.104  15.284  29.790  1.00 16.46           N  
ANISOU 1675  N   ALA A 210     2181   2357   1716   -254    133   -153       N  
ATOM   1676  CA  ALA A 210       3.261  16.250  30.862  1.00 18.12           C  
ANISOU 1676  CA  ALA A 210     2400   2600   1884   -223     89   -177       C  
ATOM   1677  C   ALA A 210       2.737  17.605  30.400  1.00 17.88           C  
ANISOU 1677  C   ALA A 210     2386   2575   1833   -264    123   -200       C  
ATOM   1678  O   ALA A 210       3.288  18.221  29.495  1.00 19.84           O  
ANISOU 1678  O   ALA A 210     2603   2803   2132   -308    148   -250       O  
ATOM   1679  CB  ALA A 210       4.727  16.348  31.293  1.00 17.82           C  
ANISOU 1679  CB  ALA A 210     2314   2561   1896   -201     35   -240       C  
ATOM   1680  N   ILE A 211       1.643  18.040  31.013  1.00 16.93           N  
ANISOU 1680  N   ILE A 211     2315   2483   1636   -247    125   -159       N  
ATOM   1681  CA  ILE A 211       1.027  19.310  30.676  1.00 18.11           C  
ANISOU 1681  CA  ILE A 211     2485   2640   1756   -281    156   -174       C  
ATOM   1682  C   ILE A 211       1.568  20.427  31.564  1.00 23.70           C  
ANISOU 1682  C   ILE A 211     3187   3374   2445   -257    106   -224       C  
ATOM   1683  O   ILE A 211       1.467  20.371  32.784  1.00 25.64           O  
ANISOU 1683  O   ILE A 211     3452   3650   2641   -203     58   -207       O  
ATOM   1684  CB  ILE A 211      -0.486  19.230  30.813  1.00 22.78           C  
ANISOU 1684  CB  ILE A 211     3132   3248   2273   -278    188   -104       C  
ATOM   1685  CG1 ILE A 211      -1.031  18.113  29.917  1.00 31.14           C  
ANISOU 1685  CG1 ILE A 211     4198   4280   3354   -303    236    -55       C  
ATOM   1686  CG2 ILE A 211      -1.111  20.561  30.484  1.00 20.07           C  
ANISOU 1686  CG2 ILE A 211     2812   2914   1900   -312    218   -122       C  
ATOM   1687  CD1 ILE A 211      -2.478  17.819  30.154  1.00 41.64           C  
ANISOU 1687  CD1 ILE A 211     5581   5627   4613   -294    261     21       C  
ATOM   1688  N   TYR A 212       2.155  21.437  30.935  1.00 25.10           N  
ANISOU 1688  N   TYR A 212     3337   3538   2663   -296    117   -286       N  
ATOM   1689  CA  TYR A 212       2.704  22.575  31.650  1.00 23.50           C  
ANISOU 1689  CA  TYR A 212     3126   3354   2449   -280     72   -338       C  
ATOM   1690  C   TYR A 212       1.589  23.345  32.359  1.00 26.15           C  
ANISOU 1690  C   TYR A 212     3515   3723   2699   -261     69   -309       C  
ATOM   1691  O   TYR A 212       0.497  23.531  31.815  1.00 26.05           O  
ANISOU 1691  O   TYR A 212     3536   3709   2653   -289    119   -272       O  
ATOM   1692  CB  TYR A 212       3.456  23.478  30.683  1.00 21.31           C  
ANISOU 1692  CB  TYR A 212     2810   3053   2235   -333     92   -404       C  
ATOM   1693  CG  TYR A 212       4.305  24.543  31.331  1.00 19.69           C  
ANISOU 1693  CG  TYR A 212     2584   2861   2038   -319     40   -466       C  
ATOM   1694  CD1 TYR A 212       5.321  24.209  32.216  1.00 24.25           C  
ANISOU 1694  CD1 TYR A 212     3134   3447   2633   -273    -23   -493       C  
ATOM   1695  CD2 TYR A 212       4.108  25.883  31.033  1.00 25.09           C  
ANISOU 1695  CD2 TYR A 212     3274   3546   2713   -351     54   -500       C  
ATOM   1696  CE1 TYR A 212       6.113  25.178  32.794  1.00 24.30           C  
ANISOU 1696  CE1 TYR A 212     3120   3463   2649   -260    -71   -551       C  
ATOM   1697  CE2 TYR A 212       4.905  26.861  31.606  1.00 31.88           C  
ANISOU 1697  CE2 TYR A 212     4113   4415   3583   -339      4   -559       C  
ATOM   1698  CZ  TYR A 212       5.902  26.498  32.489  1.00 26.94           C  
ANISOU 1698  CZ  TYR A 212     3462   3799   2976   -293    -58   -583       C  
ATOM   1699  OH  TYR A 212       6.692  27.464  33.063  1.00 33.68           O  
ANISOU 1699  OH  TYR A 212     4296   4661   3840   -280   -109   -641       O  
ATOM   1700  N   GLN A 213       1.859  23.775  33.584  1.00 20.71           N  
ANISOU 1700  N   GLN A 213     2834   3064   1972   -211      9   -324       N  
ATOM   1701  CA  GLN A 213       0.842  24.455  34.377  1.00 29.66           C  
ANISOU 1701  CA  GLN A 213     4017   4233   3020   -185      0   -297       C  
ATOM   1702  C   GLN A 213       1.166  25.933  34.521  1.00 30.22           C  
ANISOU 1702  C   GLN A 213     4083   4311   3087   -196    -20   -357       C  
ATOM   1703  O   GLN A 213       0.392  26.703  35.093  1.00 29.16           O  
ANISOU 1703  O   GLN A 213     3988   4205   2887   -179    -28   -345       O  
ATOM   1704  CB  GLN A 213       0.722  23.800  35.748  1.00 29.68           C  
ANISOU 1704  CB  GLN A 213     4040   4268   2970   -113    -53   -260       C  
ATOM   1705  CG  GLN A 213       0.346  22.336  35.669  1.00 34.12           C  
ANISOU 1705  CG  GLN A 213     4609   4824   3531   -100    -36   -196       C  
ATOM   1706  CD  GLN A 213      -1.070  22.135  35.177  1.00 35.82           C  
ANISOU 1706  CD  GLN A 213     4869   5042   3701   -122     21   -132       C  
ATOM   1707  NE2 GLN A 213      -1.219  21.408  34.070  1.00 25.11           N  
ANISOU 1707  NE2 GLN A 213     3500   3652   2387   -164     72   -111       N  
ATOM   1708  OE1 GLN A 213      -2.022  22.640  35.777  1.00 36.40           O  
ANISOU 1708  OE1 GLN A 213     4984   5146   3699   -102     20   -101       O  
ATOM   1709  N   GLY A 214       2.312  26.321  33.980  1.00 27.58           N  
ANISOU 1709  N   GLY A 214     3700   3952   2827   -225    -29   -421       N  
ATOM   1710  CA  GLY A 214       2.849  27.643  34.221  1.00 31.79           C  
ANISOU 1710  CA  GLY A 214     4220   4490   3366   -231    -59   -484       C  
ATOM   1711  C   GLY A 214       4.013  27.547  35.184  1.00 31.92           C  
ANISOU 1711  C   GLY A 214     4207   4517   3405   -184   -132   -523       C  
ATOM   1712  O   GLY A 214       4.232  26.497  35.796  1.00 33.63           O  
ANISOU 1712  O   GLY A 214     4421   4742   3616   -142   -158   -496       O  
ATOM   1713  N   PRO A 215       4.772  28.642  35.322  1.00 43.35           N  
ANISOU 1713  N   PRO A 215     5632   5963   4877   -192   -164   -588       N  
ATOM   1714  CA  PRO A 215       5.938  28.720  36.211  1.00 45.72           C  
ANISOU 1714  CA  PRO A 215     5901   6271   5201   -151   -235   -634       C  
ATOM   1715  C   PRO A 215       5.578  28.560  37.687  1.00 45.17           C  
ANISOU 1715  C   PRO A 215     5865   6241   5056    -78   -289   -607       C  
ATOM   1716  O   PRO A 215       4.413  28.707  38.055  1.00 41.63           O  
ANISOU 1716  O   PRO A 215     5467   5816   4533    -62   -275   -562       O  
ATOM   1717  CB  PRO A 215       6.494  30.121  35.937  1.00 43.88           C  
ANISOU 1717  CB  PRO A 215     5647   6029   4998   -183   -248   -701       C  
ATOM   1718  CG  PRO A 215       5.344  30.887  35.388  1.00 42.46           C  
ANISOU 1718  CG  PRO A 215     5504   5851   4776   -219   -199   -681       C  
ATOM   1719  CD  PRO A 215       4.549  29.901  34.593  1.00 45.89           C  
ANISOU 1719  CD  PRO A 215     5954   6273   5207   -243   -135   -622       C  
ATOM   1720  N   SER A 216       6.573  28.263  38.517  1.00 56.24           N  
ANISOU 1720  N   SER A 216     7241   7650   6478    -35   -351   -635       N  
ATOM   1721  CA  SER A 216       6.345  28.025  39.943  1.00 65.18           C  
ANISOU 1721  CA  SER A 216     8403   8820   7544     38   -406   -611       C  
ATOM   1722  C   SER A 216       6.405  29.308  40.770  1.00 66.84           C  
ANISOU 1722  C   SER A 216     8627   9053   7715     63   -454   -652       C  
ATOM   1723  O   SER A 216       7.037  30.287  40.374  1.00 72.83           O  
ANISOU 1723  O   SER A 216     9360   9796   8516     31   -462   -712       O  
ATOM   1724  CB  SER A 216       7.361  27.016  40.481  1.00 68.76           C  
ANISOU 1724  CB  SER A 216     8822   9271   8033     76   -450   -618       C  
ATOM   1725  OG  SER A 216       7.096  25.710  39.992  1.00 69.71           O  
ANISOU 1725  OG  SER A 216     8940   9378   8169     69   -413   -567       O  
TER   
HETATM 1726  N1  6P4 A 301      19.686  15.727  18.870  1.00 16.24           N  
HETATM 1727  C2  6P4 A 301      18.611  15.761  17.958  1.00 16.32           C  
HETATM 1728  C3  6P4 A 301      19.787  17.017  19.420  1.00 16.92           C  
HETATM 1729  C4  6P4 A 301      20.553  14.707  19.244  1.00 21.49           C  
HETATM 1730  C5  6P4 A 301      18.151  14.629  17.206  1.00 18.72           C  
HETATM 1731  C6  6P4 A 301      18.107  17.068  18.004  1.00 20.26           C  
HETATM 1732  N7  6P4 A 301      18.829  17.838  18.902  1.00 18.69           N  
HETATM 1733  C8  6P4 A 301      20.820  17.280  20.379  1.00 19.79           C  
HETATM 1734  C9  6P4 A 301      21.537  14.974  20.176  1.00 25.39           C  
HETATM 1735  C10 6P4 A 301      18.104  13.270  17.663  1.00 14.45           C  
HETATM 1736  N11 6P4 A 301      17.642  14.724  15.946  1.00 22.57           N  
HETATM 1737  C12 6P4 A 301      16.969  17.612  17.222  1.00 19.14           C  
HETATM 1738  C13 6P4 A 301      21.662  16.280  20.750  1.00 18.65           C  
HETATM 1739  C14 6P4 A 301      22.502  13.904  20.611  1.00 24.81           C  
HETATM 1740  C15 6P4 A 301      17.570  12.530  16.622  1.00 20.44           C  
HETATM 1741  N16 6P4 A 301      17.300  13.430  15.618  1.00 23.48           N  
HETATM 1742  K     K A 302       3.831  17.029  38.783  1.00 32.22           K1+
HETATM 1743  O   HOH A 401      -2.404  25.044   7.235  1.00 33.92           O  
HETATM 1744  O   HOH A 402      10.875   6.866  19.821  1.00 34.62           O  
HETATM 1745  O   HOH A 403       8.792  27.257  34.112  1.00 44.44           O  
HETATM 1746  O   HOH A 404      -9.574  19.150  12.998  0.50 15.17           O  
HETATM 1747  O   HOH A 405       9.723  -1.998  30.887  1.00 30.06           O  
HETATM 1748  O   HOH A 406      23.908   6.081   1.918  1.00 54.01           O  
HETATM 1749  O   HOH A 407       7.118  -2.266  11.533  1.00 51.82           O  
HETATM 1750  O   HOH A 408       3.516  -1.972   1.103  1.00 42.50           O  
HETATM 1751  O   HOH A 409      13.693  20.835   4.322  1.00 24.51           O  
HETATM 1752  O   HOH A 410      -2.025  -0.103  16.117  1.00 38.93           O  
HETATM 1753  O   HOH A 411       0.478   1.439  31.807  1.00 49.51           O  
HETATM 1754  O   HOH A 412       0.186  28.780  22.682  1.00 29.36           O  
HETATM 1755  O   HOH A 413      -4.028  12.776  25.623  1.00 48.52           O  
HETATM 1756  O   HOH A 414      12.880   6.029  33.052  1.00 23.23           O  
HETATM 1757  O   HOH A 415       3.249  34.280  17.155  1.00 41.10           O  
HETATM 1758  O   HOH A 416      18.906  11.394  13.414  1.00 25.68           O  
HETATM 1759  O   HOH A 417      20.809   4.577  25.191  1.00 32.29           O  
HETATM 1760  O   HOH A 418       7.971  21.413   4.381  1.00 31.94           O  
HETATM 1761  O   HOH A 419      13.921 -10.664  19.833  1.00 33.24           O  
HETATM 1762  O   HOH A 420       3.338  17.089  -2.352  1.00 29.80           O  
HETATM 1763  O   HOH A 421       5.695  25.079   9.771  1.00 37.66           O  
HETATM 1764  O   HOH A 422       2.958  18.979  -3.390  1.00 33.14           O  
HETATM 1765  O   HOH A 423      11.399  -0.803  -2.631  1.00 42.42           O  
HETATM 1766  O   HOH A 424       4.972   0.363  21.000  1.00 44.32           O  
HETATM 1767  O   HOH A 425       8.350  -8.773  27.993  1.00 38.90           O  
HETATM 1768  O   HOH A 426      19.107   2.818  29.983  1.00 26.17           O  
HETATM 1769  O   HOH A 427       8.648  -8.222  12.595  1.00 41.98           O  
HETATM 1770  O   HOH A 428       5.692   1.970  30.342  1.00 25.42           O  
HETATM 1771  O   HOH A 429      19.155  32.678  30.874  1.00 38.85           O  
HETATM 1772  O   HOH A 430      -3.976  23.570  21.703  1.00 41.29           O  
HETATM 1773  O   HOH A 431      21.558  28.110  22.067  1.00 40.27           O  
HETATM 1774  O   HOH A 432      15.136  15.227  37.869  1.00 26.04           O  
HETATM 1775  O   HOH A 433      13.863   0.018  -0.174  1.00 32.43           O  
HETATM 1776  O   HOH A 434       1.189  32.750  23.786  1.00 29.80           O  
HETATM 1777  O   HOH A 435      20.342   8.740   4.485  1.00 40.84           O  
HETATM 1778  O   HOH A 436       3.754   4.525  -5.237  1.00 30.32           O  
HETATM 1779  O   HOH A 437       5.579  -6.474   2.717  1.00 47.13           O  
HETATM 1780  O   HOH A 438      14.793  33.899  19.371  1.00 24.38           O  
HETATM 1781  O   HOH A 439      10.380  18.199  40.153  1.00 37.49           O  
HETATM 1782  O   HOH A 440       7.647  28.054   9.823  1.00 33.15           O  
HETATM 1783  O   HOH A 441      -4.307  21.759  14.693  1.00 23.41           O  
HETATM 1784  O   HOH A 442      23.077  23.011  15.684  1.00 36.04           O  
HETATM 1785  O   HOH A 443      10.401   3.802  20.153  1.00 43.82           O  
HETATM 1786  O   HOH A 444      10.733  22.196   5.597  1.00 26.26           O  
HETATM 1787  O   HOH A 445      10.233  11.027  16.011  1.00 35.00           O  
HETATM 1788  O   HOH A 446      -2.027  22.453  23.869  1.00 35.20           O  
HETATM 1789  O   HOH A 447      14.346   3.451  32.525  1.00 43.99           O  
HETATM 1790  O   HOH A 448      12.180  25.465  35.658  1.00 48.83           O  
HETATM 1791  O   HOH A 449      -5.751   7.394  15.151  1.00 45.98           O  
HETATM 1792  O   HOH A 450      10.430  32.078  30.865  1.00 43.66           O  
HETATM 1793  O   HOH A 451      12.499   8.590  37.445  1.00 28.66           O  
HETATM 1794  O   HOH A 452      -0.338  12.071  15.716  1.00 34.23           O  
HETATM 1795  O   HOH A 453       4.930  31.671  28.400  1.00 40.60           O  
HETATM 1796  O   HOH A 454      23.594  18.224  25.255  1.00 31.55           O  
HETATM 1797  O   HOH A 455      14.049  26.916  32.962  1.00 26.08           O  
HETATM 1798  O   HOH A 456       3.708  -9.239  19.938  1.00 37.08           O  
HETATM 1799  O   HOH A 457      -1.402  24.125   4.980  1.00 26.50           O  
HETATM 1800  O   HOH A 458      -1.263  14.642  31.836  1.00 32.14           O  
HETATM 1801  O   HOH A 459      22.580  31.289  15.404  1.00 51.99           O  
HETATM 1802  O   HOH A 460      -7.079  16.579  14.403  1.00 34.44           O  
HETATM 1803  O   HOH A 461       0.764  27.228   5.533  1.00 40.59           O  
HETATM 1804  O   HOH A 462      -5.267   4.677   2.353  1.00 42.88           O  
HETATM 1805  O   HOH A 463       5.340   0.666  -7.972  1.00 45.01           O  
HETATM 1806  O   HOH A 464      11.809   0.283  18.798  1.00 39.84           O  
HETATM 1807  O   HOH A 465       0.694   1.683   2.001  1.00 30.01           O  
HETATM 1808  O   HOH A 466      21.139  29.445  19.799  1.00 32.41           O  
HETATM 1809  O   HOH A 467       4.226  25.971   7.526  1.00 47.82           O  
HETATM 1810  O   HOH A 468       1.571  30.444  19.408  1.00 43.44           O  
HETATM 1811  O   HOH A 469       1.281  20.555   1.643  1.00 27.19           O  
HETATM 1812  O   HOH A 470       9.236  -3.312  13.293  1.00 40.50           O  
HETATM 1813  O   HOH A 471      20.431  15.239  31.077  1.00 35.62           O  
HETATM 1814  O   HOH A 472      -3.713  23.585  25.694  1.00 30.70           O  
HETATM 1815  O   HOH A 473      15.083  10.253  -3.532  1.00 37.16           O  
HETATM 1816  O   HOH A 474       9.337  12.634  11.983  1.00 22.77           O  
HETATM 1817  O   HOH A 475       9.015  25.298  36.696  1.00 50.03           O  
HETATM 1818  O   HOH A 476       4.376   1.290  18.279  1.00 22.99           O  
HETATM 1819  O   HOH A 477       9.190  12.504  -2.138  1.00 25.16           O  
HETATM 1820  O   HOH A 478       8.944  28.101  37.023  1.00 49.25           O  
HETATM 1821  O   HOH A 479       6.761   5.028  34.790  1.00 34.89           O  
HETATM 1822  O   HOH A 480      10.677  -5.206   0.218  1.00 48.51           O  
HETATM 1823  O   HOH A 481       9.680  12.920  41.335  1.00 36.28           O  
HETATM 1824  O   HOH A 482      -6.151  17.039  30.139  1.00 40.54           O  
HETATM 1825  O   HOH A 483      14.193   9.046  21.736  1.00 29.05           O  
HETATM 1826  O   HOH A 484       6.900  -2.322  18.937  1.00 37.46           O  
HETATM 1827  O   HOH A 485      -3.197   4.666  11.943  1.00 46.65           O  
HETATM 1828  O   HOH A 486      -5.887   7.447  18.423  1.00 35.32           O  
HETATM 1829  O   HOH A 487       2.726   9.808  35.354  1.00 32.67           O  
HETATM 1830  O   HOH A 488       7.778  29.127  29.036  1.00 22.28           O  
HETATM 1831  O   HOH A 489      21.463  32.491  13.546  1.00 58.69           O  
HETATM 1832  O   HOH A 490      17.206  14.142  30.198  1.00 17.94           O  
HETATM 1833  O   HOH A 491      13.064  30.955  21.443  1.00 22.77           O  
HETATM 1834  O   HOH A 492      15.898   7.223  -0.822  1.00 28.85           O  
HETATM 1835  O   HOH A 493       6.369  24.757   4.895  1.00 32.54           O  
HETATM 1836  O   HOH A 494       1.694  26.187   8.250  1.00 39.49           O  
HETATM 1837  O   HOH A 495       0.464  28.108  13.932  1.00 35.65           O  
HETATM 1838  O   HOH A 496      -2.377  24.594  37.914  1.00 38.77           O  
HETATM 1839  O   HOH A 497       9.768   9.435  13.341  1.00 24.23           O  
HETATM 1840  O   HOH A 498      -0.006  30.602  30.399  1.00 30.65           O  
HETATM 1841  O   HOH A 499       8.655  -5.117  30.226  1.00 29.57           O  
HETATM 1842  O   HOH A 500      -4.730  12.594  30.764  1.00 37.80           O  
HETATM 1843  O   HOH A 501      -2.901  28.533  20.738  1.00 51.60           O  
HETATM 1844  O   HOH A 502      -3.635  10.720  34.475  1.00 43.74           O  
HETATM 1845  O   HOH A 503      -1.270   2.888  26.401  1.00 37.63           O  
HETATM 1846  O   HOH A 504      16.076  -3.008   0.199  1.00 50.36           O  
HETATM 1847  O   HOH A 505      18.345   8.487  23.255  1.00 21.59           O  
HETATM 1848  O   HOH A 506      -6.598  24.280  21.263  1.00 48.10           O  
HETATM 1849  O   HOH A 507      -0.154   8.041  34.858  1.00 38.65           O  
HETATM 1850  O   HOH A 508       7.123  22.048  42.626  1.00 32.95           O  
HETATM 1851  O   HOH A 509      14.498   7.804  -3.090  1.00 30.02           O  
HETATM 1852  O   HOH A 510      -1.681  27.217  37.190  1.00 46.02           O  
HETATM 1853  O   HOH A 511       8.616  21.157   0.123  1.00 58.34           O  
HETATM 1854  O   HOH A 512      18.288   9.494  19.007  1.00 45.69           O  
HETATM 1855  O   HOH A 513      24.354   5.965  27.189  1.00 41.72           O  
HETATM 1856  O   HOH A 514       9.019   5.273  13.153  1.00 32.59           O  
HETATM 1857  O   HOH A 515       1.131  -1.283   3.441  1.00 48.12           O  
HETATM 1858  O   HOH A 516      23.354   5.964  -1.484  1.00 45.73           O  
HETATM 1859  O   HOH A 517      -3.962  17.291   5.479  1.00 50.06           O  
HETATM 1860  O   HOH A 518      -8.171  26.130  11.640  1.00 48.44           O  
HETATM 1861  O   HOH A 519       9.327  37.637  16.766  1.00 50.83           O  
HETATM 1862  O   HOH A 520       4.107  -0.457  13.766  1.00 42.84           O  
HETATM 1863  O   HOH A 521      19.728  -4.764   6.151  1.00 45.75           O  
HETATM 1864  O   HOH A 522       6.728  30.041  31.399  1.00 32.66           O  
HETATM 1865  O   HOH A 523       8.343  26.296   5.908  1.00 37.30           O  
HETATM 1866  O   HOH A 524      17.922  10.517  33.115  1.00 30.88           O  
HETATM 1867  O   HOH A 525      16.446   5.820  17.946  1.00 47.40           O  
HETATM 1868  O   HOH A 526      -5.868  22.379  24.381  1.00 32.21           O  
HETATM 1869  O   HOH A 527      16.687  24.843   6.024  1.00 39.57           O  
HETATM 1870  O   HOH A 528      -3.554  25.611  20.285  1.00 44.65           O  
HETATM 1871  O   HOH A 529       3.022  31.719  17.559  1.00 38.17           O  
HETATM 1872  O   HOH A 530      16.540  11.896  32.035  1.00 15.47           O  
HETATM 1873  O   HOH A 531      19.113  25.587  10.475  1.00 43.94           O  
HETATM 1874  O   HOH A 532      16.559  -3.008  14.500  1.00 47.23           O  
HETATM 1875  O   HOH A 533      -9.746  12.808  13.182  1.00 32.41           O  
HETATM 1876  O   HOH A 534      18.290   5.561  31.547  1.00 34.33           O  
HETATM 1877  O   HOH A 535      18.292   9.891  30.297  1.00 36.65           O  
HETATM 1878  O   HOH A 536       1.267  -1.332   8.257  1.00 52.83           O  
HETATM 1879  O   HOH A 537      17.996  35.303  31.381  1.00 37.98           O  
HETATM 1880  O   HOH A 538      11.077   7.905  11.672  1.00 41.95           O  
HETATM 1881  O   HOH A 539      13.414  24.081  37.352  1.00 39.32           O  
HETATM 1882  O   HOH A 540       4.141  30.303   9.373  1.00 42.99           O  
HETATM 1883  O   HOH A 541      -6.088   6.909  12.075  1.00 52.04           O  
HETATM 1884  O   HOH A 542       2.040  14.729  38.013  1.00 26.20           O  
HETATM 1885  O   HOH A 543      20.595   7.835  10.915  1.00 45.85           O  
HETATM 1886  O   HOH A 544       1.624   0.031  -5.047  1.00 38.70           O  
HETATM 1887  O   HOH A 545       9.546   9.089  38.565  1.00 31.17           O  
HETATM 1888  O   HOH A 546       2.981  -0.799  16.169  1.00 25.26           O  
HETATM 1889  O   HOH A 547     -11.112  11.209  14.650  1.00 45.44           O  
HETATM 1890  O   HOH A 548       7.592   8.581  39.749  1.00 45.49           O  
HETATM 1891  O   HOH A 549      18.839  -5.840   7.911  1.00 49.09           O  
HETATM 1892  O   HOH A 550       9.175  31.127  32.492  1.00 71.30           O  
HETATM 1893  O   HOH A 551      -2.782   4.853  29.671  1.00 47.14           O  
HETATM 1894  O   HOH A 552      -3.757  16.238  32.761  1.00 34.65           O  
HETATM 1895  O   HOH A 553      -5.305  19.976  15.341  1.00 29.32           O  
HETATM 1896  O   HOH A 554      -6.220  23.816  15.373  1.00 45.17           O  
HETATM 1897  O   HOH A 555      26.143   3.280  -2.273  1.00 47.32           O  
HETATM 1898  O   HOH A 556      20.691  31.824  32.722  1.00 42.85           O  
HETATM 1899  O   HOH A 557      19.659  33.914  16.372  1.00 40.75           O  
HETATM 1900  O   HOH A 558       8.173  10.064  -5.709  1.00 29.42           O  
HETATM 1901  O   HOH A 559      16.678  34.349  17.075  1.00 22.00           O  
HETATM 1902  O   HOH A 560      12.936  29.203  33.664  1.00 35.70           O  
HETATM 1903  O   HOH A 561      16.210  36.562  15.058  1.00 36.43           O  
HETATM 1904  O   HOH A 562       9.939  13.084  -5.443  1.00 52.01           O  
HETATM 1905  O   HOH A 563      -0.134  -0.249   9.926  1.00 46.96           O  
HETATM 1906  O   HOH A 564      -6.383   4.935  -4.680  1.00 48.37           O  
HETATM 1907  O   HOH A 565      13.360 -13.065  20.150  1.00 32.41           O  
HETATM 1908  O   HOH A 566      15.527   7.699  23.660  1.00 27.90           O  
HETATM 1909  O   HOH A 567      10.817  20.468  40.522  1.00 35.03           O  
HETATM 1910  O   HOH A 568      20.164   6.455  23.446  1.00 41.12           O  
HETATM 1911  O   HOH A 569      24.503  17.117   4.211  1.00 45.27           O  
HETATM 1912  O   HOH A 570       5.390  28.313   7.424  1.00 53.90           O  
HETATM 1913  O   HOH A 571       3.203  28.687   7.998  1.00 47.69           O  
HETATM 1914  O   HOH A 572      20.143  10.801  19.296  1.00 43.28           O  
HETATM 1915  O   HOH A 573      21.381  -2.038   7.481  1.00 48.99           O  
HETATM 1916  O   HOH A 574      12.802   2.283  34.228  1.00 43.82           O  
HETATM 1917  O   HOH A 575      14.858  -4.314  -1.447  1.00 52.68           O  
HETATM 1918  O   HOH A 576      19.864   9.902  15.773  1.00 42.86           O  
HETATM 1919  O   HOH A 577     -12.081  11.689  17.170  1.00 44.53           O  
HETATM 1920  O   HOH A 578      15.580  -3.529  18.864  1.00 43.64           O  
HETATM 1921  O   HOH A 579      16.256  -5.122  16.703  1.00 41.41           O  
HETATM 1922  O   HOH A 580      15.066 -10.251  17.134  1.00 35.99           O  
HETATM 1923  O   HOH A 581       2.928  33.126  28.588  1.00 35.39           O  
HETATM 1924  O   HOH A 582      19.388   7.811  16.816  1.00 40.50           O  
HETATM 1925  O   HOH A 583      12.204   6.035  36.126  1.00 33.50           O  
HETATM 1926  O   HOH A 584      24.276  28.926  12.683  1.00 35.90           O  
HETATM 1927  O   HOH A 585      17.591 -10.114  15.958  1.00 44.84           O  
CONECT 1726 1727 1728 1729
CONECT 1727 1726 1730 1731
CONECT 1728 1726 1732 1733
CONECT 1729 1726 1734
CONECT 1730 1727 1736 1735
CONECT 1731 1727 1732 1737
CONECT 1732 1728 1731
CONECT 1733 1728 1738
CONECT 1734 1729 1739 1738
CONECT 1735 1730 1740
CONECT 1736 1730 1741
CONECT 1737 1731
CONECT 1738 1733 1734
CONECT 1739 1734
CONECT 1740 1735 1741
CONECT 1741 1736 1740
END
