# Supplementary material for: Solvent-Site Prediction for Fragment Docking and Its Implication on Fragment-Based Drug Discovery
Source: J Chem Inf Model. 2025 Nov 24;65(23):12959–77. doi: 10.1021/acs.jcim.5c02352 (PMC12690578; doi:10.1021/acs.jcim.5c02352)
Supplement: Supplementary file 3 [file ci5c02352_si_003.zip › Frag2Lead_dataset/2016-07/rec-lead.pdb]

ATOM      1  N   GLY A   2      26.310   3.855  -1.750  1.00 47.25           N  
ATOM      2  CA  GLY A   2      26.117   4.676  -0.566  1.00 42.38           C  
ATOM      3  C   GLY A   2      24.705   4.560  -0.012  1.00 46.66           C  
ATOM      4  O   GLY A   2      24.114   5.558   0.421  1.00 44.64           O  
ATOM      5  N   ASP A   3      24.171   3.339  -0.015  1.00 35.94           N  
ATOM      6  CA  ASP A   3      22.795   3.081   0.402  1.00 30.54           C  
ATOM      7  C   ASP A   3      22.665   3.041   1.932  1.00 30.74           C  
ATOM      8  O   ASP A   3      23.519   2.482   2.617  1.00 32.03           O  
ATOM      9  CB  ASP A   3      22.318   1.767  -0.214  1.00 31.90           C  
ATOM     10  CG  ASP A   3      20.837   1.531  -0.023  1.00 38.80           C  
ATOM     11  OD1 ASP A   3      20.055   2.500  -0.180  1.00 34.15           O  
ATOM     12  OD2 ASP A   3      20.464   0.368   0.276  1.00 36.68           O1-
ATOM     13  N   THR A   4      21.615   3.647   2.474  1.00 23.81           N  
ATOM     14  CA  THR A   4      21.409   3.608   3.923  1.00 22.57           C  
ATOM     15  C   THR A   4      20.024   3.077   4.265  1.00 21.34           C  
ATOM     16  O   THR A   4      19.125   3.045   3.421  1.00 19.23           O  
ATOM     17  CB  THR A   4      21.594   4.995   4.568  1.00 21.81           C  
ATOM     18  CG2 THR A   4      22.920   5.638   4.124  1.00 21.46           C  
ATOM     19  OG1 THR A   4      20.501   5.848   4.199  1.00 19.36           O  
ATOM     20  N   LYS A   5      19.849   2.656   5.514  1.00 19.91           N  
ATOM     21  CA  LYS A   5      18.541   2.221   5.969  1.00 22.47           C  
ATOM     22  C   LYS A   5      17.481   3.308   5.734  1.00 21.64           C  
ATOM     23  O   LYS A   5      16.367   3.006   5.348  1.00 18.44           O  
ATOM     24  CB  LYS A   5      18.591   1.846   7.447  1.00 20.21           C  
ATOM     25  CG  LYS A   5      17.232   1.749   8.101  1.00 21.94           C  
ATOM     26  CD  LYS A   5      17.373   1.432   9.585  1.00 23.12           C  
ATOM     27  CE  LYS A   5      18.194   0.165   9.787  1.00 26.95           C  
ATOM     28  NZ  LYS A   5      18.170  -0.269  11.220  1.00 31.40           N1+
ATOM     29  N   GLU A   6      17.845   4.572   5.950  1.00 19.34           N  
ATOM     30  CA  GLU A   6      16.883   5.664   5.833  1.00 22.16           C  
ATOM     31  C   GLU A   6      16.502   5.921   4.374  1.00 18.31           C  
ATOM     32  O   GLU A   6      15.344   6.246   4.067  1.00 16.59           O  
ATOM     33  CB  GLU A   6      17.437   6.946   6.475  1.00 22.27           C  
ATOM     34  CG  GLU A   6      17.652   6.851   7.990  1.00 27.77           C  
ATOM     35  CD  GLU A   6      18.990   6.255   8.377  1.00 23.66           C  
ATOM     36  OE1 GLU A   6      19.947   6.305   7.572  1.00 21.28           O  
ATOM     37  OE2 GLU A   6      19.092   5.739   9.504  1.00 22.53           O1-
ATOM     38  N   GLN A   7      17.467   5.784   3.472  1.00 21.04           N  
ATOM     39  CA  GLN A   7      17.138   5.860   2.048  1.00 20.13           C  
ATOM     40  C   GLN A   7      16.210   4.712   1.655  1.00 22.13           C  
ATOM     41  O   GLN A   7      15.292   4.896   0.849  1.00 22.98           O  
ATOM     42  CB  GLN A   7      18.403   5.842   1.180  1.00 19.85           C  
ATOM     43  CG  GLN A   7      19.255   7.097   1.333  1.00 22.51           C  
ATOM     44  CD  GLN A   7      20.492   7.067   0.465  1.00 33.75           C  
ATOM     45  NE2 GLN A   7      20.516   7.919  -0.550  1.00 37.67           N  
ATOM     46  OE1 GLN A   7      21.410   6.273   0.690  1.00 29.71           O  
ATOM     47  N   ARG A   8      16.435   3.537   2.237  1.00 20.25           N  
ATOM     48  CA  ARG A   8      15.628   2.369   1.885  1.00 22.25           C  
ATOM     49  C   ARG A   8      14.196   2.542   2.369  1.00 20.28           C  
ATOM     50  O   ARG A   8      13.259   2.187   1.659  1.00 25.32           O  
ATOM     51  CB  ARG A   8      16.221   1.079   2.449  1.00 23.86           C  
ATOM     52  CG  ARG A   8      17.471   0.584   1.722  1.00 25.86           C  
ATOM     53  CD  ARG A   8      17.877  -0.822   2.193  1.00 24.15           C  
ATOM     54  NE  ARG A   8      18.374  -0.915   3.577  1.00 26.27           N  
ATOM     55  CZ  ARG A   8      19.654  -0.752   3.922  1.00 26.59           C  
ATOM     56  NH1 ARG A   8      20.035  -0.893   5.181  1.00 23.11           N1+
ATOM     57  NH2 ARG A   8      20.563  -0.459   2.997  1.00 25.35           N  
ATOM     58  N   ILE A   9      14.021   3.086   3.568  1.00 19.10           N  
ATOM     59  CA  ILE A   9      12.682   3.383   4.061  1.00 18.29           C  
ATOM     60  C   ILE A   9      11.920   4.322   3.115  1.00 22.80           C  
ATOM     61  O   ILE A   9      10.792   4.034   2.728  1.00 23.89           O  
ATOM     62  CB  ILE A   9      12.721   4.020   5.462  1.00 20.97           C  
ATOM     63  CG1 ILE A   9      13.250   3.015   6.486  1.00 18.88           C  
ATOM     64  CG2 ILE A   9      11.337   4.496   5.852  1.00 18.10           C  
ATOM     65  CD1 ILE A   9      13.546   3.602   7.851  1.00 20.84           C  
ATOM     66  N   LEU A  10      12.541   5.442   2.752  1.00 20.73           N  
ATOM     67  CA  LEU A  10      11.931   6.396   1.832  1.00 23.09           C  
ATOM     68  C   LEU A  10      11.599   5.748   0.497  1.00 20.71           C  
ATOM     69  O   LEU A  10      10.536   6.000  -0.081  1.00 23.33           O  
ATOM     70  CB  LEU A  10      12.863   7.586   1.593  1.00 18.22           C  
ATOM     71  CG  LEU A  10      12.386   8.614   0.574  1.00 21.53           C  
ATOM     72  CD1 LEU A  10      11.110   9.281   1.081  1.00 17.69           C  
ATOM     73  CD2 LEU A  10      13.490   9.659   0.285  1.00 15.77           C  
ATOM     74  N   ARG A  11      12.528   4.938   0.001  1.00 20.21           N  
ATOM     75  CA  ARG A  11      12.334   4.266  -1.279  1.00 26.44           C  
ATOM     76  C   ARG A  11      11.123   3.355  -1.196  1.00 24.74           C  
ATOM     77  O   ARG A  11      10.285   3.333  -2.099  1.00 23.25           O  
ATOM     78  CB  ARG A  11      13.566   3.449  -1.671  1.00 28.89           C  
ATOM     79  CG  ARG A  11      14.037   3.722  -3.066  1.00 33.78           C  
ATOM     80  CD  ARG A  11      15.032   2.670  -3.565  1.00 40.30           C  
ATOM     81  NE  ARG A  11      16.150   2.510  -2.646  1.00 38.16           N  
ATOM     82  CZ  ARG A  11      17.133   3.392  -2.513  1.00 45.39           C  
ATOM     83  NH1 ARG A  11      18.115   3.165  -1.644  1.00 40.21           N1+
ATOM     84  NH2 ARG A  11      17.134   4.501  -3.248  1.00 41.51           N  
ATOM     85  N   TYR A  12      11.044   2.605  -0.101  1.00 21.49           N  
ATOM     86  CA  TYR A  12       9.920   1.703   0.116  1.00 23.32           C  
ATOM     87  C   TYR A  12       8.581   2.446   0.125  1.00 21.15           C  
ATOM     88  O   TYR A  12       7.612   1.958  -0.436  1.00 24.81           O  
ATOM     89  CB  TYR A  12      10.082   0.925   1.422  1.00 22.20           C  
ATOM     90  CG  TYR A  12       9.004  -0.138   1.582  1.00 25.91           C  
ATOM     91  CD1 TYR A  12       9.157  -1.395   1.004  1.00 20.36           C  
ATOM     92  CD2 TYR A  12       7.822   0.129   2.282  1.00 24.48           C  
ATOM     93  CE1 TYR A  12       8.176  -2.366   1.130  1.00 23.20           C  
ATOM     94  CE2 TYR A  12       6.837  -0.838   2.416  1.00 23.43           C  
ATOM     95  CZ  TYR A  12       7.023  -2.085   1.834  1.00 24.72           C  
ATOM     96  OH  TYR A  12       6.058  -3.059   1.949  1.00 29.31           O  
ATOM     97  N   VAL A  13       8.529   3.615   0.768  1.00 19.87           N  
ATOM     98  CA  VAL A  13       7.320   4.440   0.776  1.00 20.05           C  
ATOM     99  C   VAL A  13       6.952   4.913  -0.634  1.00 23.79           C  
ATOM    100  O   VAL A  13       5.810   4.786  -1.082  1.00 24.51           O  
ATOM    101  CB  VAL A  13       7.492   5.687   1.683  1.00 21.55           C  
ATOM    102  CG1 VAL A  13       6.338   6.658   1.491  1.00 19.38           C  
ATOM    103  CG2 VAL A  13       7.594   5.278   3.146  1.00 20.86           C  
ATOM    104  N   GLN A  14       7.937   5.469  -1.322  1.00 22.04           N  
ATOM    105  CA  GLN A  14       7.720   6.049  -2.628  1.00 23.19           C  
ATOM    106  C   GLN A  14       7.232   4.998  -3.610  1.00 25.00           C  
ATOM    107  O   GLN A  14       6.411   5.277  -4.473  1.00 23.19           O  
ATOM    108  CB  GLN A  14       9.000   6.708  -3.117  1.00 23.06           C  
ATOM    109  CG  GLN A  14       9.324   7.966  -2.315  1.00 22.91           C  
ATOM    110  CD  GLN A  14      10.697   8.510  -2.622  1.00 21.53           C  
ATOM    111  NE2 GLN A  14      10.799   9.832  -2.709  1.00 19.22           N  
ATOM    112  OE1 GLN A  14      11.654   7.751  -2.801  1.00 24.77           O  
ATOM    113  N   GLN A  15       7.716   3.778  -3.443  1.00 23.40           N  
ATOM    114  CA  GLN A  15       7.280   2.696  -4.288  1.00 26.74           C  
ATOM    115  C   GLN A  15       5.891   2.173  -3.930  1.00 31.46           C  
ATOM    116  O   GLN A  15       5.100   1.870  -4.825  1.00 31.47           O  
ATOM    117  CB  GLN A  15       8.286   1.554  -4.225  1.00 28.87           C  
ATOM    118  CG  GLN A  15       8.020   0.466  -5.238  1.00 37.29           C  
ATOM    119  CD  GLN A  15       9.187  -0.476  -5.356  1.00 46.44           C  
ATOM    120  NE2 GLN A  15       8.923  -1.696  -5.814  1.00 43.15           N  
ATOM    121  OE1 GLN A  15      10.322  -0.114  -5.025  1.00 53.24           O  
ATOM    122  N   ASN A  16       5.590   2.073  -2.635  1.00 22.05           N  
ATOM    123  CA  ASN A  16       4.412   1.333  -2.194  1.00 27.03           C  
ATOM    124  C   ASN A  16       3.252   2.164  -1.673  1.00 29.11           C  
ATOM    125  O   ASN A  16       2.109   1.704  -1.697  1.00 33.99           O  
ATOM    126  CB  ASN A  16       4.810   0.334  -1.110  1.00 25.06           C  
ATOM    127  CG  ASN A  16       5.702  -0.748  -1.633  1.00 30.91           C  
ATOM    128  ND2 ASN A  16       7.007  -0.613  -1.403  1.00 26.39           N  
ATOM    129  OD1 ASN A  16       5.228  -1.707  -2.241  1.00 38.23           O  
ATOM    130  N   ALA A  17       3.533   3.369  -1.182  1.00 25.76           N  
ATOM    131  CA  ALA A  17       2.470   4.257  -0.711  1.00 27.01           C  
ATOM    132  C   ALA A  17       1.878   5.045  -1.874  1.00 27.72           C  
ATOM    133  O   ALA A  17       2.288   4.880  -3.021  1.00 29.37           O  
ATOM    134  CB  ALA A  17       2.999   5.219   0.368  1.00 24.49           C  
ATOM    135  N   LYS A  18       0.911   5.905  -1.575  1.00 30.07           N  
ATOM    136  CA  LYS A  18       0.357   6.806  -2.579  1.00 27.44           C  
ATOM    137  C   LYS A  18       0.724   8.253  -2.233  1.00 31.55           C  
ATOM    138  O   LYS A  18       0.608   8.659  -1.075  1.00 30.06           O  
ATOM    139  CB  LYS A  18      -1.163   6.632  -2.662  1.00 30.46           C  
ATOM    140  CG  LYS A  18      -1.894   7.777  -3.357  1.00 39.46           C  
ATOM    141  CD  LYS A  18      -3.399   7.716  -3.089  1.00 53.06           C  
ATOM    142  CE  LYS A  18      -4.142   8.964  -3.606  1.00 60.30           C  
ATOM    143  NZ  LYS A  18      -3.911  10.211  -2.796  1.00 44.89           N1+
ATOM    144  N   PRO A  19       1.190   9.028  -3.225  1.00 28.53           N  
ATOM    145  CA  PRO A  19       1.487  10.443  -2.987  1.00 31.13           C  
ATOM    146  C   PRO A  19       0.249  11.182  -2.477  1.00 34.67           C  
ATOM    147  O   PRO A  19      -0.849  10.928  -2.976  1.00 33.19           O  
ATOM    148  CB  PRO A  19       1.904  10.959  -4.369  1.00 30.05           C  
ATOM    149  CG  PRO A  19       2.288   9.748  -5.138  1.00 32.53           C  
ATOM    150  CD  PRO A  19       1.440   8.633  -4.620  1.00 32.11           C  
ATOM    151  N   GLY A  20       0.419  12.048  -1.481  1.00 31.38           N  
ATOM    152  CA  GLY A  20      -0.683  12.821  -0.937  1.00 34.12           C  
ATOM    153  C   GLY A  20      -1.608  12.030  -0.034  1.00 33.42           C  
ATOM    154  O   GLY A  20      -2.676  12.508   0.332  1.00 32.67           O  
ATOM    155  N   ASP A  21      -1.195  10.820   0.329  1.00 31.48           N  
ATOM    156  CA  ASP A  21      -1.982   9.964   1.216  1.00 30.73           C  
ATOM    157  C   ASP A  21      -1.156   9.603   2.461  1.00 31.59           C  
ATOM    158  O   ASP A  21      -0.468   8.576   2.485  1.00 29.92           O  
ATOM    159  CB  ASP A  21      -2.436   8.699   0.465  1.00 35.03           C  
ATOM    160  CG  ASP A  21      -3.300   7.781   1.317  1.00 34.15           C  
ATOM    161  OD1 ASP A  21      -3.521   8.084   2.506  1.00 38.79           O  
ATOM    162  OD2 ASP A  21      -3.755   6.739   0.798  1.00 38.72           O1-
ATOM    163  N   PRO A  22      -1.222  10.452   3.497  1.00 30.31           N  
ATOM    164  CA  PRO A  22      -0.385  10.293   4.695  1.00 29.07           C  
ATOM    165  C   PRO A  22      -0.587   8.949   5.369  1.00 27.02           C  
ATOM    166  O   PRO A  22       0.376   8.395   5.895  1.00 25.64           O  
ATOM    167  CB  PRO A  22      -0.849  11.435   5.594  1.00 29.48           C  
ATOM    168  CG  PRO A  22      -1.318  12.479   4.623  1.00 30.08           C  
ATOM    169  CD  PRO A  22      -1.996  11.702   3.533  1.00 27.20           C  
ATOM    170  N   GLN A  23      -1.803   8.412   5.317  1.00 32.16           N  
ATOM    171  CA  GLN A  23      -2.070   7.126   5.960  1.00 34.32           C  
ATOM    172  C   GLN A  23      -1.322   5.986   5.268  1.00 30.12           C  
ATOM    173  O   GLN A  23      -0.789   5.097   5.938  1.00 31.59           O  
ATOM    174  CB  GLN A  23      -3.571   6.825   5.997  1.00 33.68           C  
ATOM    175  CG  GLN A  23      -3.930   5.496   6.686  1.00 39.00           C  
ATOM    176  CD  GLN A  23      -3.607   5.473   8.184  1.00 51.51           C  
ATOM    177  NE2 GLN A  23      -3.053   4.354   8.651  1.00 51.90           N  
ATOM    178  OE1 GLN A  23      -3.858   6.445   8.911  1.00 55.01           O  
ATOM    179  N   SER A  24      -1.275   5.998   3.939  1.00 28.40           N  
ATOM    180  CA  SER A  24      -0.572   4.925   3.230  1.00 27.46           C  
ATOM    181  C   SER A  24       0.916   5.032   3.514  1.00 23.21           C  
ATOM    182  O   SER A  24       1.615   4.026   3.600  1.00 26.18           O  
ATOM    183  CB  SER A  24      -0.841   4.965   1.718  1.00 24.69           C  
ATOM    184  OG  SER A  24      -0.206   6.070   1.094  1.00 31.16           O  
ATOM    185  N   VAL A  25       1.391   6.261   3.684  1.00 23.05           N  
ATOM    186  CA  VAL A  25       2.775   6.489   4.036  1.00 22.30           C  
ATOM    187  C   VAL A  25       3.113   5.839   5.391  1.00 25.62           C  
ATOM    188  O   VAL A  25       4.124   5.131   5.501  1.00 23.06           O  
ATOM    189  CB  VAL A  25       3.097   7.990   4.063  1.00 25.73           C  
ATOM    190  CG1 VAL A  25       4.473   8.224   4.646  1.00 22.96           C  
ATOM    191  CG2 VAL A  25       3.013   8.569   2.640  1.00 24.01           C  
ATOM    192  N   LEU A  26       2.259   6.048   6.399  1.00 18.28           N  
ATOM    193  CA  LEU A  26       2.511   5.503   7.724  1.00 23.52           C  
ATOM    194  C   LEU A  26       2.485   3.998   7.668  1.00 21.70           C  
ATOM    195  O   LEU A  26       3.343   3.333   8.248  1.00 29.28           O  
ATOM    196  CB  LEU A  26       1.483   6.008   8.753  1.00 22.36           C  
ATOM    197  CG  LEU A  26       1.481   7.519   9.000  1.00 24.92           C  
ATOM    198  CD1 LEU A  26       0.238   7.940   9.754  1.00 28.11           C  
ATOM    199  CD2 LEU A  26       2.736   7.929   9.745  1.00 23.35           C  
ATOM    200  N   GLU A  27       1.505   3.461   6.960  1.00 26.49           N  
ATOM    201  CA  GLU A  27       1.353   2.020   6.870  1.00 29.42           C  
ATOM    202  C   GLU A  27       2.545   1.405   6.144  1.00 23.86           C  
ATOM    203  O   GLU A  27       3.025   0.345   6.529  1.00 24.81           O  
ATOM    204  CB  GLU A  27       0.028   1.675   6.179  1.00 31.19           C  
ATOM    205  CG  GLU A  27      -1.186   2.086   7.027  1.00 41.64           C  
ATOM    206  CD  GLU A  27      -2.518   1.879   6.322  1.00 47.96           C  
ATOM    207  OE1 GLU A  27      -2.517   1.415   5.162  1.00 52.61           O  
ATOM    208  OE2 GLU A  27      -3.567   2.187   6.931  1.00 54.92           O1-
ATOM    209  N   ALA A  28       3.041   2.082   5.110  1.00 24.45           N  
ATOM    210  CA  ALA A  28       4.216   1.593   4.401  1.00 21.42           C  
ATOM    211  C   ALA A  28       5.428   1.541   5.328  1.00 24.96           C  
ATOM    212  O   ALA A  28       6.137   0.538   5.378  1.00 26.03           O  
ATOM    213  CB  ALA A  28       4.522   2.468   3.192  1.00 21.16           C  
ATOM    214  N   ILE A  29       5.669   2.629   6.052  1.00 23.10           N  
ATOM    215  CA  ILE A  29       6.816   2.690   6.935  1.00 20.91           C  
ATOM    216  C   ILE A  29       6.724   1.604   7.990  1.00 23.99           C  
ATOM    217  O   ILE A  29       7.706   0.919   8.278  1.00 22.23           O  
ATOM    218  CB  ILE A  29       6.927   4.064   7.611  1.00 19.85           C  
ATOM    219  CG1 ILE A  29       7.292   5.118   6.570  1.00 20.05           C  
ATOM    220  CG2 ILE A  29       7.972   4.038   8.711  1.00 19.16           C  
ATOM    221  CD1 ILE A  29       7.207   6.536   7.084  1.00 20.67           C  
ATOM    222  N   ASP A  30       5.527   1.458   8.549  1.00 29.72           N  
ATOM    223  CA  ASP A  30       5.276   0.510   9.621  1.00 27.97           C  
ATOM    224  C   ASP A  30       5.468  -0.921   9.152  1.00 31.88           C  
ATOM    225  O   ASP A  30       6.051  -1.740   9.865  1.00 31.72           O  
ATOM    226  CB  ASP A  30       3.862   0.712  10.192  1.00 29.12           C  
ATOM    227  CG  ASP A  30       3.827   1.775  11.278  1.00 31.63           C  
ATOM    228  OD1 ASP A  30       4.852   1.919  11.986  1.00 34.17           O  
ATOM    229  OD2 ASP A  30       2.794   2.475  11.424  1.00 31.90           O1-
ATOM    230  N   THR A  31       5.000  -1.219   7.944  1.00 28.53           N  
ATOM    231  CA  THR A  31       5.179  -2.555   7.384  1.00 31.53           C  
ATOM    232  C   THR A  31       6.655  -2.830   7.127  1.00 29.78           C  
ATOM    233  O   THR A  31       7.169  -3.899   7.450  1.00 25.33           O  
ATOM    234  CB  THR A  31       4.386  -2.725   6.081  1.00 34.89           C  
ATOM    235  CG2 THR A  31       4.573  -4.118   5.522  1.00 33.37           C  
ATOM    236  OG1 THR A  31       2.996  -2.507   6.346  1.00 34.22           O  
ATOM    237  N   TYR A  32       7.343  -1.843   6.570  1.00 29.17           N  
ATOM    238  CA  TYR A  32       8.755  -1.983   6.296  1.00 24.53           C  
ATOM    239  C   TYR A  32       9.546  -2.291   7.567  1.00 27.78           C  
ATOM    240  O   TYR A  32      10.392  -3.180   7.584  1.00 28.34           O  
ATOM    241  CB  TYR A  32       9.315  -0.713   5.646  1.00 27.23           C  
ATOM    242  CG  TYR A  32      10.733  -0.937   5.204  1.00 26.74           C  
ATOM    243  CD1 TYR A  32      11.005  -1.513   3.972  1.00 26.21           C  
ATOM    244  CD2 TYR A  32      11.801  -0.635   6.043  1.00 26.80           C  
ATOM    245  CE1 TYR A  32      12.300  -1.750   3.565  1.00 27.24           C  
ATOM    246  CE2 TYR A  32      13.093  -0.870   5.649  1.00 25.67           C  
ATOM    247  CZ  TYR A  32      13.339  -1.430   4.413  1.00 27.36           C  
ATOM    248  OH  TYR A  32      14.634  -1.676   4.022  1.00 27.76           O  
ATOM    249  N   CYS A  33       9.271  -1.541   8.628  1.00 25.29           N  
ATOM    250  CA  CYS A  33      10.061  -1.644   9.837  1.00 26.66           C  
ATOM    251  C   CYS A  33       9.656  -2.874  10.638  1.00 32.99           C  
ATOM    252  O   CYS A  33      10.400  -3.342  11.495  1.00 35.93           O  
ATOM    253  CB  CYS A  33       9.928  -0.367  10.665  1.00 27.30           C  
ATOM    254  SG  CYS A  33      10.658   1.069   9.815  1.00 41.08           S  
ATOM    255  N   THR A  34       8.480  -3.405  10.328  1.00 31.95           N  
ATOM    256  CA  THR A  34       8.002  -4.636  10.945  1.00 37.40           C  
ATOM    257  C   THR A  34       8.554  -5.878  10.243  1.00 34.86           C  
ATOM    258  O   THR A  34       8.871  -6.879  10.885  1.00 34.37           O  
ATOM    259  CB  THR A  34       6.470  -4.682  10.931  1.00 31.67           C  
ATOM    260  CG2 THR A  34       5.952  -6.062  11.330  1.00 41.96           C  
ATOM    261  OG1 THR A  34       5.973  -3.711  11.855  1.00 39.41           O  
ATOM    262  N   GLN A  35       8.695  -5.802   8.925  1.00 32.83           N  
ATOM    263  CA  GLN A  35       8.983  -7.001   8.153  1.00 35.14           C  
ATOM    264  C   GLN A  35      10.347  -7.039   7.465  1.00 34.33           C  
ATOM    265  O   GLN A  35      10.796  -8.104   7.063  1.00 36.33           O  
ATOM    266  CB  GLN A  35       7.878  -7.191   7.118  1.00 33.01           C  
ATOM    267  CG  GLN A  35       6.521  -7.476   7.752  1.00 38.03           C  
ATOM    268  CD  GLN A  35       5.373  -7.399   6.750  1.00 51.84           C  
ATOM    269  NE2 GLN A  35       4.155  -7.196   7.259  1.00 49.73           N  
ATOM    270  OE1 GLN A  35       5.580  -7.509   5.534  1.00 51.47           O  
ATOM    271  N   LYS A  36      11.018  -5.899   7.334  1.00 34.22           N  
ATOM    272  CA  LYS A  36      12.274  -5.874   6.581  1.00 31.95           C  
ATOM    273  C   LYS A  36      13.473  -5.476   7.437  1.00 29.12           C  
ATOM    274  O   LYS A  36      14.461  -6.197   7.493  1.00 29.24           O  
ATOM    275  CB  LYS A  36      12.152  -4.931   5.384  1.00 35.42           C  
ATOM    276  CG  LYS A  36      10.906  -5.176   4.532  1.00 38.84           C  
ATOM    277  CD  LYS A  36      11.223  -5.862   3.204  1.00 44.16           C  
ATOM    278  CE  LYS A  36      11.357  -7.375   3.356  1.00 48.69           C  
ATOM    279  NZ  LYS A  36      11.569  -8.056   2.032  1.00 51.02           N1+
ATOM    280  N   GLU A  37      13.406  -4.316   8.081  1.00 30.78           N  
ATOM    281  CA  GLU A  37      14.455  -3.947   9.016  1.00 32.35           C  
ATOM    282  C   GLU A  37      13.961  -2.909  10.000  1.00 30.90           C  
ATOM    283  O   GLU A  37      13.225  -1.976   9.656  1.00 30.90           O  
ATOM    284  CB  GLU A  37      15.728  -3.461   8.288  1.00 36.40           C  
ATOM    285  CG  GLU A  37      15.617  -2.191   7.475  1.00 31.26           C  
ATOM    286  CD  GLU A  37      16.854  -1.930   6.593  1.00 30.91           C  
ATOM    287  OE1 GLU A  37      18.003  -2.145   7.044  1.00 28.61           O  
ATOM    288  OE2 GLU A  37      16.669  -1.511   5.433  1.00 33.10           O1-
ATOM    289  N   TRP A  38      14.358  -3.115  11.246  1.00 25.32           N  
ATOM    290  CA  TRP A  38      13.963  -2.261  12.339  1.00 31.00           C  
ATOM    291  C   TRP A  38      14.494  -0.863  12.095  1.00 29.43           C  
ATOM    292  O   TRP A  38      15.585  -0.707  11.544  1.00 28.13           O  
ATOM    293  CB  TRP A  38      14.500  -2.812  13.655  1.00 28.62           C  
ATOM    294  CG  TRP A  38      14.218  -1.941  14.825  1.00 30.73           C  
ATOM    295  CD1 TRP A  38      13.154  -2.029  15.672  1.00 34.37           C  
ATOM    296  CD2 TRP A  38      15.018  -0.853  15.296  1.00 28.84           C  
ATOM    297  CE2 TRP A  38      14.380  -0.331  16.437  1.00 31.05           C  
ATOM    298  CE3 TRP A  38      16.215  -0.274  14.868  1.00 30.18           C  
ATOM    299  NE1 TRP A  38      13.244  -1.066  16.645  1.00 28.78           N  
ATOM    300  CZ2 TRP A  38      14.896   0.748  17.153  1.00 31.82           C  
ATOM    301  CZ3 TRP A  38      16.728   0.792  15.582  1.00 33.54           C  
ATOM    302  CH2 TRP A  38      16.069   1.291  16.712  1.00 31.36           C  
ATOM    303  N   ALA A  39      13.720   0.143  12.496  1.00 28.02           N  
ATOM    304  CA  ALA A  39      14.179   1.535  12.465  1.00 30.38           C  
ATOM    305  C   ALA A  39      13.675   2.294  13.691  1.00 28.34           C  
ATOM    306  O   ALA A  39      12.625   1.958  14.241  1.00 29.15           O  
ATOM    307  CB  ALA A  39      13.714   2.222  11.182  1.00 22.19           C  
ATOM    308  N   MET A  40      14.422   3.305  14.125  1.00 26.30           N  
ATOM    309  CA  MET A  40      13.991   4.164  15.236  1.00 29.83           C  
ATOM    310  C   MET A  40      12.685   4.898  14.951  1.00 32.87           C  
ATOM    311  O   MET A  40      12.308   5.099  13.786  1.00 28.51           O  
ATOM    312  CB  MET A  40      15.041   5.230  15.557  1.00 30.62           C  
ATOM    313  CG  MET A  40      16.113   4.862  16.537  1.00 35.53           C  
ATOM    314  SD  MET A  40      17.279   6.251  16.636  1.00 42.77           S  
ATOM    315  CE  MET A  40      17.843   6.320  14.938  1.00 34.90           C  
ATOM    316  N   ASN A  41      12.023   5.306  16.034  1.00 29.86           N  
ATOM    317  CA  ASN A  41      10.970   6.326  16.010  1.00 32.56           C  
ATOM    318  C   ASN A  41       9.810   6.049  15.046  1.00 32.78           C  
ATOM    319  O   ASN A  41       9.279   6.974  14.416  1.00 31.28           O  
ATOM    320  CB  ASN A  41      11.589   7.702  15.690  1.00 30.54           C  
ATOM    321  CG  ASN A  41      12.433   8.242  16.839  1.00 34.24           C  
ATOM    322  ND2 ASN A  41      12.848   9.514  16.742  1.00 29.11           N  
ATOM    323  OD1 ASN A  41      12.708   7.525  17.803  1.00 34.22           O  
ATOM    324  N   VAL A  42       9.422   4.782  14.938  1.00 30.59           N  
ATOM    325  CA  VAL A  42       8.216   4.412  14.205  1.00 30.93           C  
ATOM    326  C   VAL A  42       7.348   3.557  15.133  1.00 30.60           C  
ATOM    327  O   VAL A  42       7.685   3.373  16.291  1.00 42.80           O  
ATOM    328  CB  VAL A  42       8.528   3.652  12.882  1.00 33.47           C  
ATOM    329  CG1 VAL A  42       9.543   4.428  12.031  1.00 29.37           C  
ATOM    330  CG2 VAL A  42       9.012   2.232  13.161  1.00 28.56           C  
ATOM    331  N   GLY A  43       6.224   3.054  14.632  1.00 39.30           N  
ATOM    332  CA  GLY A  43       5.357   2.215  15.439  1.00 37.23           C  
ATOM    333  C   GLY A  43       3.947   2.759  15.548  1.00 34.78           C  
ATOM    334  O   GLY A  43       3.728   3.886  15.990  1.00 37.03           O  
ATOM    335  N   ASP A  44       2.982   1.937  15.159  1.00 31.43           N  
ATOM    336  CA  ASP A  44       1.598   2.359  15.102  1.00 31.23           C  
ATOM    337  C   ASP A  44       0.936   2.391  16.484  1.00 31.96           C  
ATOM    338  O   ASP A  44       0.047   3.200  16.717  1.00 31.89           O  
ATOM    339  CB  ASP A  44       0.812   1.445  14.155  1.00 38.05           C  
ATOM    340  CG  ASP A  44      -0.605   1.912  13.952  1.00 38.03           C  
ATOM    341  OD1 ASP A  44      -0.807   2.879  13.179  1.00 37.13           O  
ATOM    342  OD2 ASP A  44      -1.510   1.324  14.579  1.00 37.97           O1-
ATOM    343  N   ALA A  45       1.367   1.518  17.392  1.00 31.30           N  
ATOM    344  CA  ALA A  45       0.832   1.508  18.753  1.00 33.76           C  
ATOM    345  C   ALA A  45       1.133   2.841  19.430  1.00 34.75           C  
ATOM    346  O   ALA A  45       0.246   3.478  20.009  1.00 37.37           O  
ATOM    347  CB  ALA A  45       1.419   0.358  19.556  1.00 33.50           C  
ATOM    348  N   LYS A  46       2.388   3.260  19.343  1.00 32.64           N  
ATOM    349  CA  LYS A  46       2.786   4.563  19.856  1.00 34.79           C  
ATOM    350  C   LYS A  46       2.031   5.659  19.112  1.00 30.59           C  
ATOM    351  O   LYS A  46       1.582   6.643  19.702  1.00 32.63           O  
ATOM    352  CB  LYS A  46       4.291   4.754  19.717  1.00 33.75           C  
ATOM    353  CG  LYS A  46       5.054   4.628  21.010  1.00 38.21           C  
ATOM    354  CD  LYS A  46       5.248   3.185  21.407  1.00 42.45           C  
ATOM    355  CE  LYS A  46       6.199   3.077  22.599  1.00 36.78           C  
ATOM    356  NZ  LYS A  46       7.539   3.691  22.357  1.00 31.51           N1+
ATOM    357  N   GLY A  47       1.872   5.459  17.810  1.00 33.90           N  
ATOM    358  CA  GLY A  47       1.162   6.408  16.971  1.00 33.37           C  
ATOM    359  C   GLY A  47      -0.282   6.652  17.359  1.00 28.45           C  
ATOM    360  O   GLY A  47      -0.799   7.739  17.124  1.00 28.97           O  
ATOM    361  N   GLN A  48      -0.929   5.637  17.935  1.00 31.97           N  
ATOM    362  CA  GLN A  48      -2.302   5.745  18.435  1.00 31.76           C  
ATOM    363  C   GLN A  48      -2.404   6.772  19.559  1.00 30.86           C  
ATOM    364  O   GLN A  48      -3.327   7.588  19.607  1.00 29.13           O  
ATOM    365  CB  GLN A  48      -2.799   4.388  18.948  1.00 35.52           C  
ATOM    366  CG  GLN A  48      -2.751   3.272  17.927  1.00 39.86           C  
ATOM    367  CD  GLN A  48      -3.801   3.426  16.859  1.00 42.38           C  
ATOM    368  NE2 GLN A  48      -5.067   3.376  17.266  1.00 46.98           N  
ATOM    369  OE1 GLN A  48      -3.485   3.591  15.676  1.00 50.34           O  
ATOM    370  N   ILE A  49      -1.449   6.698  20.474  1.00 32.31           N  
ATOM    371  CA  ILE A  49      -1.379   7.619  21.601  1.00 29.74           C  
ATOM    372  C   ILE A  49      -1.115   9.034  21.091  1.00 26.04           C  
ATOM    373  O   ILE A  49      -1.786   9.981  21.486  1.00 27.81           O  
ATOM    374  CB  ILE A  49      -0.294   7.171  22.589  1.00 27.81           C  
ATOM    375  CG1 ILE A  49      -0.652   5.784  23.129  1.00 31.55           C  
ATOM    376  CG2 ILE A  49      -0.118   8.197  23.714  1.00 27.58           C  
ATOM    377  CD1 ILE A  49       0.522   4.983  23.620  1.00 37.14           C  
ATOM    378  N   MET A  50      -0.157   9.169  20.182  1.00 30.77           N  
ATOM    379  CA  MET A  50       0.129  10.461  19.563  1.00 29.34           C  
ATOM    380  C   MET A  50      -1.105  11.051  18.888  1.00 29.49           C  
ATOM    381  O   MET A  50      -1.388  12.247  19.033  1.00 28.36           O  
ATOM    382  CB  MET A  50       1.254  10.331  18.533  1.00 32.04           C  
ATOM    383  CG  MET A  50       2.582   9.881  19.118  1.00 38.75           C  
ATOM    384  SD  MET A  50       3.833   9.670  17.826  1.00 41.27           S  
ATOM    385  CE  MET A  50       3.552  11.162  16.869  1.00 28.11           C  
ATOM    386  N   ASP A  51      -1.817  10.209  18.137  1.00 27.35           N  
ATOM    387  CA  ASP A  51      -3.040  10.613  17.454  1.00 32.15           C  
ATOM    388  C   ASP A  51      -4.049  11.180  18.448  1.00 30.94           C  
ATOM    389  O   ASP A  51      -4.647  12.234  18.220  1.00 29.61           O  
ATOM    390  CB  ASP A  51      -3.679   9.429  16.712  1.00 34.22           C  
ATOM    391  CG  ASP A  51      -2.904   9.014  15.470  1.00 37.57           C  
ATOM    392  OD1 ASP A  51      -1.992   9.758  15.050  1.00 34.68           O  
ATOM    393  OD2 ASP A  51      -3.222   7.941  14.908  1.00 36.34           O1-
ATOM    394  N   ALA A  52      -4.236  10.451  19.542  1.00 25.63           N  
ATOM    395  CA  ALA A  52      -5.229  10.810  20.542  1.00 32.00           C  
ATOM    396  C   ALA A  52      -4.869  12.144  21.174  1.00 31.47           C  
ATOM    397  O   ALA A  52      -5.740  12.977  21.429  1.00 32.17           O  
ATOM    398  CB  ALA A  52      -5.335   9.729  21.599  1.00 24.61           C  
ATOM    399  N   VAL A  53      -3.580  12.355  21.413  1.00 30.72           N  
ATOM    400  CA  VAL A  53      -3.154  13.608  22.021  1.00 32.60           C  
ATOM    401  C   VAL A  53      -3.413  14.784  21.084  1.00 29.72           C  
ATOM    402  O   VAL A  53      -3.981  15.785  21.498  1.00 31.64           O  
ATOM    403  CB  VAL A  53      -1.680  13.556  22.432  1.00 31.25           C  
ATOM    404  CG1 VAL A  53      -1.161  14.949  22.747  1.00 33.06           C  
ATOM    405  CG2 VAL A  53      -1.533  12.661  23.642  1.00 28.40           C  
ATOM    406  N   ILE A  54      -3.015  14.657  19.823  1.00 31.33           N  
ATOM    407  CA  ILE A  54      -3.306  15.698  18.832  1.00 32.29           C  
ATOM    408  C   ILE A  54      -4.813  15.967  18.730  1.00 35.46           C  
ATOM    409  O   ILE A  54      -5.248  17.114  18.650  1.00 33.30           O  
ATOM    410  CB  ILE A  54      -2.795  15.324  17.420  1.00 30.24           C  
ATOM    411  CG1 ILE A  54      -1.303  14.965  17.429  1.00 33.95           C  
ATOM    412  CG2 ILE A  54      -3.065  16.453  16.445  1.00 32.14           C  
ATOM    413  CD1 ILE A  54      -0.381  16.164  17.483  1.00 33.38           C  
ATOM    414  N   ARG A  55      -5.605  14.898  18.722  1.00 33.17           N  
ATOM    415  CA  ARG A  55      -7.047  15.032  18.541  1.00 38.34           C  
ATOM    416  C   ARG A  55      -7.669  15.757  19.721  1.00 37.84           C  
ATOM    417  O   ARG A  55      -8.497  16.653  19.537  1.00 38.45           O  
ATOM    418  CB  ARG A  55      -7.706  13.660  18.342  1.00 38.49           C  
ATOM    419  CG  ARG A  55      -7.429  13.067  16.966  1.00 39.11           C  
ATOM    420  CD  ARG A  55      -8.297  11.865  16.660  1.00 39.70           C  
ATOM    421  NE  ARG A  55      -8.027  11.364  15.315  1.00 47.62           N  
ATOM    422  CZ  ARG A  55      -7.453  10.192  15.055  1.00 51.40           C  
ATOM    423  NH1 ARG A  55      -7.104   9.381  16.053  1.00 44.76           N1+
ATOM    424  NH2 ARG A  55      -7.240   9.825  13.794  1.00 46.77           N  
ATOM    425  N   GLU A  56      -7.247  15.385  20.926  1.00 33.64           N  
ATOM    426  CA  GLU A  56      -7.776  15.996  22.136  1.00 37.00           C  
ATOM    427  C   GLU A  56      -7.417  17.479  22.284  1.00 39.00           C  
ATOM    428  O   GLU A  56      -8.267  18.288  22.641  1.00 39.26           O  
ATOM    429  CB  GLU A  56      -7.288  15.232  23.368  1.00 35.50           C  
ATOM    430  CG  GLU A  56      -7.692  15.874  24.679  1.00 39.58           C  
ATOM    431  CD  GLU A  56      -7.177  15.117  25.895  1.00 40.95           C  
ATOM    432  OE1 GLU A  56      -6.649  13.995  25.730  1.00 44.87           O  
ATOM    433  OE2 GLU A  56      -7.305  15.647  27.021  1.00 43.91           O1-
ATOM    434  N   TYR A  57      -6.170  17.849  22.017  1.00 41.02           N  
ATOM    435  CA  TYR A  57      -5.752  19.228  22.277  1.00 36.13           C  
ATOM    436  C   TYR A  57      -5.769  20.125  21.042  1.00 36.91           C  
ATOM    437  O   TYR A  57      -5.730  21.354  21.166  1.00 40.00           O  
ATOM    438  CB  TYR A  57      -4.361  19.243  22.913  1.00 35.76           C  
ATOM    439  CG  TYR A  57      -4.314  18.538  24.249  1.00 35.80           C  
ATOM    440  CD1 TYR A  57      -4.648  19.210  25.430  1.00 36.53           C  
ATOM    441  CD2 TYR A  57      -3.949  17.203  24.332  1.00 32.98           C  
ATOM    442  CE1 TYR A  57      -4.610  18.563  26.653  1.00 31.17           C  
ATOM    443  CE2 TYR A  57      -3.914  16.544  25.550  1.00 33.04           C  
ATOM    444  CZ  TYR A  57      -4.245  17.231  26.708  1.00 39.76           C  
ATOM    445  OH  TYR A  57      -4.207  16.570  27.917  1.00 37.11           O  
ATOM    446  N   SER A  58      -5.842  19.516  19.863  1.00 34.67           N  
ATOM    447  CA  SER A  58      -5.879  20.264  18.603  1.00 39.83           C  
ATOM    448  C   SER A  58      -4.901  21.435  18.590  1.00 39.29           C  
ATOM    449  O   SER A  58      -5.320  22.587  18.436  1.00 37.43           O  
ATOM    450  CB  SER A  58      -7.298  20.785  18.326  1.00 42.55           C  
ATOM    451  OG  SER A  58      -8.166  19.732  17.934  1.00 49.86           O  
ATOM    452  N   PRO A  59      -3.600  21.148  18.776  1.00 36.25           N  
ATOM    453  CA  PRO A  59      -2.606  22.221  18.871  1.00 32.85           C  
ATOM    454  C   PRO A  59      -2.545  23.007  17.569  1.00 33.83           C  
ATOM    455  O   PRO A  59      -2.873  22.458  16.525  1.00 33.83           O  
ATOM    456  CB  PRO A  59      -1.302  21.462  19.136  1.00 34.59           C  
ATOM    457  CG  PRO A  59      -1.522  20.126  18.487  1.00 30.32           C  
ATOM    458  CD  PRO A  59      -2.968  19.817  18.756  1.00 36.06           C  
ATOM    459  N   SER A  60      -2.152  24.273  17.623  1.00 30.46           N  
ATOM    460  CA  SER A  60      -2.014  25.056  16.402  1.00 30.20           C  
ATOM    461  C   SER A  60      -0.546  25.159  16.021  1.00 32.59           C  
ATOM    462  O   SER A  60      -0.197  25.354  14.857  1.00 33.83           O  
ATOM    463  CB  SER A  60      -2.617  26.453  16.578  1.00 35.12           C  
ATOM    464  OG  SER A  60      -3.939  26.365  17.076  1.00 42.18           O  
ATOM    465  N   LEU A  61       0.309  25.027  17.026  1.00 30.98           N  
ATOM    466  CA  LEU A  61       1.745  25.102  16.837  1.00 27.87           C  
ATOM    467  C   LEU A  61       2.393  23.964  17.611  1.00 28.79           C  
ATOM    468  O   LEU A  61       2.279  23.887  18.847  1.00 29.56           O  
ATOM    469  CB  LEU A  61       2.275  26.467  17.289  1.00 27.00           C  
ATOM    470  CG  LEU A  61       3.752  26.764  17.052  1.00 32.28           C  
ATOM    471  CD1 LEU A  61       4.149  26.479  15.600  1.00 29.01           C  
ATOM    472  CD2 LEU A  61       4.055  28.212  17.430  1.00 32.96           C  
ATOM    473  N   VAL A  62       3.045  23.072  16.871  1.00 29.38           N  
ATOM    474  CA  VAL A  62       3.697  21.895  17.427  1.00 27.54           C  
ATOM    475  C   VAL A  62       5.193  21.904  17.136  1.00 25.54           C  
ATOM    476  O   VAL A  62       5.619  22.194  16.010  1.00 21.64           O  
ATOM    477  CB  VAL A  62       3.099  20.594  16.856  1.00 28.05           C  
ATOM    478  CG1 VAL A  62       3.684  19.365  17.572  1.00 25.97           C  
ATOM    479  CG2 VAL A  62       1.589  20.612  16.956  1.00 29.04           C  
ATOM    480  N   LEU A  63       5.980  21.601  18.164  1.00 22.49           N  
ATOM    481  CA  LEU A  63       7.413  21.394  18.010  1.00 24.18           C  
ATOM    482  C   LEU A  63       7.727  19.929  18.233  1.00 25.40           C  
ATOM    483  O   LEU A  63       7.310  19.346  19.240  1.00 22.08           O  
ATOM    484  CB  LEU A  63       8.213  22.258  18.998  1.00 20.51           C  
ATOM    485  CG  LEU A  63       9.731  22.041  19.062  1.00 21.70           C  
ATOM    486  CD1 LEU A  63      10.379  22.462  17.743  1.00 19.49           C  
ATOM    487  CD2 LEU A  63      10.363  22.798  20.253  1.00 20.93           C  
ATOM    488  N   GLU A  64       8.463  19.345  17.295  1.00 17.63           N  
ATOM    489  CA  GLU A  64       8.953  17.979  17.414  1.00 21.20           C  
ATOM    490  C   GLU A  64      10.472  17.997  17.496  1.00 22.55           C  
ATOM    491  O   GLU A  64      11.144  18.647  16.682  1.00 24.36           O  
ATOM    492  CB  GLU A  64       8.491  17.116  16.217  1.00 22.49           C  
ATOM    493  CG  GLU A  64       9.319  15.827  15.984  1.00 25.01           C  
ATOM    494  CD  GLU A  64       8.896  15.067  14.721  1.00 32.15           C  
ATOM    495  OE1 GLU A  64       8.718  15.719  13.666  1.00 31.19           O  
ATOM    496  OE2 GLU A  64       8.726  13.825  14.786  1.00 28.49           O1-
ATOM    497  N   LEU A  65      11.022  17.302  18.483  1.00 21.10           N  
ATOM    498  CA  LEU A  65      12.473  17.144  18.562  1.00 22.57           C  
ATOM    499  C   LEU A  65      12.906  15.768  18.099  1.00 22.07           C  
ATOM    500  O   LEU A  65      12.636  14.777  18.775  1.00 21.18           O  
ATOM    501  CB  LEU A  65      12.962  17.381  19.991  1.00 20.37           C  
ATOM    502  CG  LEU A  65      12.601  18.745  20.574  1.00 22.91           C  
ATOM    503  CD1 LEU A  65      13.254  18.929  21.932  1.00 20.86           C  
ATOM    504  CD2 LEU A  65      13.023  19.835  19.626  1.00 20.66           C  
ATOM    505  N   GLY A  66      13.596  15.712  16.962  1.00 19.71           N  
ATOM    506  CA  GLY A  66      14.144  14.465  16.443  1.00 23.62           C  
ATOM    507  C   GLY A  66      13.269  13.809  15.377  1.00 23.78           C  
ATOM    508  O   GLY A  66      12.686  12.758  15.605  1.00 24.48           O  
ATOM    509  N   ALA A  67      13.175  14.430  14.212  1.00 20.71           N  
ATOM    510  CA  ALA A  67      12.298  13.944  13.151  1.00 21.79           C  
ATOM    511  C   ALA A  67      12.689  12.558  12.617  1.00 20.87           C  
ATOM    512  O   ALA A  67      11.823  11.773  12.220  1.00 21.82           O  
ATOM    513  CB  ALA A  67      12.274  14.953  12.004  1.00 22.77           C  
ATOM    514  N   TYR A  68      13.990  12.271  12.616  1.00 23.27           N  
ATOM    515  CA  TYR A  68      14.569  11.074  11.974  1.00 24.72           C  
ATOM    516  C   TYR A  68      14.152  10.934  10.487  1.00 23.09           C  
ATOM    517  O   TYR A  68      14.654  11.662   9.635  1.00 22.62           O  
ATOM    518  CB  TYR A  68      14.209   9.794  12.752  1.00 19.77           C  
ATOM    519  CG  TYR A  68      15.005   8.590  12.289  1.00 22.17           C  
ATOM    520  CD1 TYR A  68      16.330   8.727  11.869  1.00 21.45           C  
ATOM    521  CD2 TYR A  68      14.423   7.328  12.224  1.00 25.24           C  
ATOM    522  CE1 TYR A  68      17.063   7.636  11.442  1.00 24.18           C  
ATOM    523  CE2 TYR A  68      15.146   6.230  11.782  1.00 22.44           C  
ATOM    524  CZ  TYR A  68      16.466   6.387  11.394  1.00 25.32           C  
ATOM    525  OH  TYR A  68      17.186   5.290  10.963  1.00 23.59           O  
ATOM    526  N   CYS A  69      13.242  10.012  10.169  1.00 19.48           N  
ATOM    527  CA  CYS A  69      12.793   9.885   8.784  1.00 21.88           C  
ATOM    528  C   CYS A  69      11.470  10.562   8.489  1.00 23.96           C  
ATOM    529  O   CYS A  69      10.991  10.525   7.352  1.00 24.08           O  
ATOM    530  CB  CYS A  69      12.689   8.424   8.396  1.00 25.35           C  
ATOM    531  SG  CYS A  69      14.294   7.690   8.287  1.00 31.03           S  
ATOM    532  N   GLY A  70      10.872  11.176   9.501  1.00 20.83           N  
ATOM    533  CA  GLY A  70       9.641  11.907   9.279  1.00 25.94           C  
ATOM    534  C   GLY A  70       8.373  11.131   9.573  1.00 22.44           C  
ATOM    535  O   GLY A  70       7.282  11.603   9.277  1.00 21.25           O  
ATOM    536  N   TYR A  71       8.498   9.950  10.164  1.00 23.04           N  
ATOM    537  CA  TYR A  71       7.297   9.174  10.499  1.00 26.84           C  
ATOM    538  C   TYR A  71       6.365   9.944  11.449  1.00 25.24           C  
ATOM    539  O   TYR A  71       5.162  10.045  11.209  1.00 27.02           O  
ATOM    540  CB  TYR A  71       7.677   7.830  11.116  1.00 24.57           C  
ATOM    541  CG  TYR A  71       6.494   6.973  11.535  1.00 25.32           C  
ATOM    542  CD1 TYR A  71       5.903   6.070  10.644  1.00 20.67           C  
ATOM    543  CD2 TYR A  71       5.982   7.050  12.826  1.00 25.08           C  
ATOM    544  CE1 TYR A  71       4.832   5.266  11.042  1.00 25.71           C  
ATOM    545  CE2 TYR A  71       4.920   6.271  13.224  1.00 27.83           C  
ATOM    546  CZ  TYR A  71       4.340   5.384  12.339  1.00 29.19           C  
ATOM    547  OH  TYR A  71       3.274   4.621  12.775  1.00 28.61           O  
ATOM    548  N   SER A  72       6.914  10.494  12.521  1.00 24.06           N  
ATOM    549  CA  SER A  72       6.089  11.197  13.492  1.00 25.05           C  
ATOM    550  C   SER A  72       5.619  12.540  12.950  1.00 23.41           C  
ATOM    551  O   SER A  72       4.538  12.998  13.295  1.00 26.88           O  
ATOM    552  CB  SER A  72       6.851  11.400  14.797  1.00 28.02           C  
ATOM    553  OG  SER A  72       7.128  10.154  15.406  1.00 34.69           O  
ATOM    554  N   ALA A  73       6.433  13.169  12.106  1.00 21.48           N  
ATOM    555  CA  ALA A  73       6.040  14.407  11.449  1.00 22.13           C  
ATOM    556  C   ALA A  73       4.837  14.161  10.536  1.00 25.58           C  
ATOM    557  O   ALA A  73       3.886  14.942  10.533  1.00 21.63           O  
ATOM    558  CB  ALA A  73       7.189  14.991  10.666  1.00 22.07           C  
ATOM    559  N   VAL A  74       4.879  13.079   9.761  1.00 23.44           N  
ATOM    560  CA  VAL A  74       3.728  12.706   8.945  1.00 23.99           C  
ATOM    561  C   VAL A  74       2.527  12.402   9.843  1.00 24.13           C  
ATOM    562  O   VAL A  74       1.420  12.861   9.589  1.00 26.92           O  
ATOM    563  CB  VAL A  74       4.047  11.494   8.043  1.00 25.04           C  
ATOM    564  CG1 VAL A  74       2.782  10.895   7.476  1.00 26.12           C  
ATOM    565  CG2 VAL A  74       4.997  11.916   6.904  1.00 22.49           C  
ATOM    566  N   ARG A  75       2.775  11.642  10.904  1.00 23.77           N  
ATOM    567  CA  ARG A  75       1.744  11.221  11.853  1.00 27.32           C  
ATOM    568  C   ARG A  75       0.953  12.400  12.425  1.00 29.57           C  
ATOM    569  O   ARG A  75      -0.282  12.426  12.364  1.00 26.44           O  
ATOM    570  CB  ARG A  75       2.386  10.425  12.991  1.00 25.35           C  
ATOM    571  CG  ARG A  75       1.403   9.726  13.915  1.00 33.23           C  
ATOM    572  CD  ARG A  75       1.211   8.295  13.488  1.00 33.55           C  
ATOM    573  NE  ARG A  75      -0.092   7.783  13.898  1.00 31.42           N  
ATOM    574  CZ  ARG A  75      -0.462   6.513  13.777  1.00 36.08           C  
ATOM    575  NH1 ARG A  75      -1.672   6.137  14.179  1.00 31.03           N1+
ATOM    576  NH2 ARG A  75       0.381   5.619  13.261  1.00 32.40           N  
ATOM    577  N   MET A  76       1.679  13.381  12.958  1.00 26.70           N  
ATOM    578  CA  MET A  76       1.070  14.543  13.585  1.00 29.70           C  
ATOM    579  C   MET A  76       0.499  15.509  12.549  1.00 31.84           C  
ATOM    580  O   MET A  76      -0.668  15.899  12.636  1.00 28.83           O  
ATOM    581  CB  MET A  76       2.089  15.263  14.492  1.00 30.51           C  
ATOM    582  CG  MET A  76       2.482  14.459  15.756  1.00 30.48           C  
ATOM    583  SD  MET A  76       3.644  15.266  16.900  1.00 32.09           S  
ATOM    584  CE  MET A  76       5.106  15.474  15.869  1.00 25.98           C  
ATOM    585  N   ALA A  77       1.307  15.884  11.560  1.00 26.61           N  
ATOM    586  CA  ALA A  77       0.877  16.896  10.592  1.00 23.67           C  
ATOM    587  C   ALA A  77      -0.392  16.495   9.843  1.00 29.30           C  
ATOM    588  O   ALA A  77      -1.153  17.357   9.410  1.00 32.80           O  
ATOM    589  CB  ALA A  77       2.005  17.205   9.595  1.00 26.77           C  
ATOM    590  N   ARG A  78      -0.642  15.196   9.703  1.00 25.50           N  
ATOM    591  CA  ARG A  78      -1.824  14.764   8.966  1.00 30.09           C  
ATOM    592  C   ARG A  78      -3.106  15.073   9.744  1.00 33.78           C  
ATOM    593  O   ARG A  78      -4.188  15.134   9.167  1.00 32.51           O  
ATOM    594  CB  ARG A  78      -1.752  13.271   8.646  1.00 28.18           C  
ATOM    595  CG  ARG A  78      -2.400  12.367   9.684  1.00 28.69           C  
ATOM    596  CD  ARG A  78      -1.942  10.944   9.491  1.00 31.30           C  
ATOM    597  NE  ARG A  78      -2.839   9.975  10.098  1.00 32.17           N  
ATOM    598  CZ  ARG A  78      -2.816   9.634  11.383  1.00 35.94           C  
ATOM    599  NH1 ARG A  78      -1.949  10.206  12.219  1.00 30.63           N1+
ATOM    600  NH2 ARG A  78      -3.673   8.728  11.837  1.00 36.19           N  
ATOM    601  N   LEU A  79      -2.985  15.268  11.053  1.00 34.59           N  
ATOM    602  CA  LEU A  79      -4.156  15.554  11.875  1.00 34.75           C  
ATOM    603  C   LEU A  79      -4.278  17.055  12.170  1.00 34.96           C  
ATOM    604  O   LEU A  79      -5.264  17.504  12.758  1.00 38.38           O  
ATOM    605  CB  LEU A  79      -4.108  14.751  13.188  1.00 26.62           C  
ATOM    606  CG  LEU A  79      -4.097  13.219  13.073  1.00 31.46           C  
ATOM    607  CD1 LEU A  79      -4.228  12.560  14.438  1.00 40.66           C  
ATOM    608  CD2 LEU A  79      -5.170  12.686  12.130  1.00 31.42           C  
ATOM    609  N   LEU A  80      -3.288  17.835  11.753  1.00 34.52           N  
ATOM    610  CA  LEU A  80      -3.323  19.263  12.024  1.00 33.97           C  
ATOM    611  C   LEU A  80      -4.368  19.970  11.181  1.00 42.20           C  
ATOM    612  O   LEU A  80      -4.547  19.669   9.999  1.00 38.08           O  
ATOM    613  CB  LEU A  80      -1.955  19.905  11.786  1.00 33.04           C  
ATOM    614  CG  LEU A  80      -0.832  19.500  12.749  1.00 34.86           C  
ATOM    615  CD1 LEU A  80       0.418  20.330  12.497  1.00 34.07           C  
ATOM    616  CD2 LEU A  80      -1.274  19.613  14.197  1.00 31.71           C  
ATOM    617  N   GLN A  81      -5.048  20.926  11.808  1.00 42.71           N  
ATOM    618  CA  GLN A  81      -5.993  21.789  11.123  1.00 42.06           C  
ATOM    619  C   GLN A  81      -5.290  22.672  10.098  1.00 40.81           C  
ATOM    620  O   GLN A  81      -4.078  22.872  10.165  1.00 40.67           O  
ATOM    621  CB  GLN A  81      -6.744  22.648  12.143  1.00 45.51           C  
ATOM    622  CG  GLN A  81      -7.710  21.859  13.003  1.00 49.03           C  
ATOM    623  CD  GLN A  81      -8.983  21.500  12.257  1.00 53.68           C  
ATOM    624  NE2 GLN A  81      -9.083  20.247  11.814  1.00 50.61           N  
ATOM    625  OE1 GLN A  81      -9.869  22.344  12.080  1.00 60.47           O  
ATOM    626  N   PRO A  82      -6.048  23.197   9.127  1.00 41.09           N  
ATOM    627  CA  PRO A  82      -5.436  24.182   8.231  1.00 42.05           C  
ATOM    628  C   PRO A  82      -4.943  25.379   9.030  1.00 43.29           C  
ATOM    629  O   PRO A  82      -5.605  25.769   9.994  1.00 39.66           O  
ATOM    630  CB  PRO A  82      -6.585  24.566   7.294  1.00 42.42           C  
ATOM    631  CG  PRO A  82      -7.468  23.357   7.293  1.00 45.78           C  
ATOM    632  CD  PRO A  82      -7.406  22.825   8.698  1.00 42.97           C  
ATOM    633  N   GLY A  83      -3.799  25.942   8.658  1.00 40.47           N  
ATOM    634  CA  GLY A  83      -3.240  27.055   9.412  1.00 43.34           C  
ATOM    635  C   GLY A  83      -2.356  26.619  10.573  1.00 42.67           C  
ATOM    636  O   GLY A  83      -1.461  27.357  10.991  1.00 43.20           O  
ATOM    637  N   ALA A  84      -2.619  25.426  11.099  1.00 36.77           N  
ATOM    638  CA  ALA A  84      -1.759  24.813  12.102  1.00 35.92           C  
ATOM    639  C   ALA A  84      -0.400  24.453  11.496  1.00 38.37           C  
ATOM    640  O   ALA A  84      -0.321  24.056  10.335  1.00 40.09           O  
ATOM    641  CB  ALA A  84      -2.416  23.583  12.676  1.00 35.95           C  
ATOM    642  N   ARG A  85       0.665  24.577  12.283  1.00 32.69           N  
ATOM    643  CA  ARG A  85       2.006  24.281  11.789  1.00 31.91           C  
ATOM    644  C   ARG A  85       2.799  23.344  12.700  1.00 26.16           C  
ATOM    645  O   ARG A  85       2.661  23.369  13.927  1.00 26.68           O  
ATOM    646  CB  ARG A  85       2.788  25.580  11.574  1.00 32.78           C  
ATOM    647  CG  ARG A  85       2.236  26.426  10.427  1.00 43.35           C  
ATOM    648  CD  ARG A  85       2.013  25.565   9.168  1.00 45.73           C  
ATOM    649  NE  ARG A  85       1.299  26.247   8.080  1.00 48.18           N  
ATOM    650  CZ  ARG A  85       0.103  25.883   7.607  1.00 51.00           C  
ATOM    651  NH1 ARG A  85      -0.543  24.842   8.121  1.00 49.10           N1+
ATOM    652  NH2 ARG A  85      -0.453  26.560   6.610  1.00 55.15           N  
ATOM    653  N   LEU A  86       3.617  22.506  12.076  1.00 23.18           N  
ATOM    654  CA  LEU A  86       4.585  21.693  12.787  1.00 23.52           C  
ATOM    655  C   LEU A  86       5.972  22.219  12.471  1.00 29.98           C  
ATOM    656  O   LEU A  86       6.309  22.461  11.304  1.00 26.34           O  
ATOM    657  CB  LEU A  86       4.485  20.210  12.400  1.00 21.21           C  
ATOM    658  CG  LEU A  86       5.651  19.335  12.907  1.00 24.25           C  
ATOM    659  CD1 LEU A  86       5.631  19.191  14.431  1.00 24.29           C  
ATOM    660  CD2 LEU A  86       5.629  17.972  12.255  1.00 26.32           C  
ATOM    661  N   LEU A  87       6.769  22.420  13.513  1.00 21.47           N  
ATOM    662  CA  LEU A  87       8.187  22.701  13.341  1.00 24.22           C  
ATOM    663  C   LEU A  87       8.921  21.473  13.833  1.00 22.86           C  
ATOM    664  O   LEU A  87       8.675  20.998  14.938  1.00 23.01           O  
ATOM    665  CB  LEU A  87       8.630  23.943  14.122  1.00 22.02           C  
ATOM    666  CG  LEU A  87       7.702  25.154  14.224  1.00 25.46           C  
ATOM    667  CD1 LEU A  87       8.327  26.199  15.142  1.00 23.25           C  
ATOM    668  CD2 LEU A  87       7.386  25.754  12.854  1.00 32.11           C  
ATOM    669  N   THR A  88       9.795  20.914  13.021  1.00 22.44           N  
ATOM    670  CA  THR A  88      10.465  19.729  13.484  1.00 18.14           C  
ATOM    671  C   THR A  88      11.971  19.873  13.355  1.00 23.29           C  
ATOM    672  O   THR A  88      12.487  20.331  12.334  1.00 26.94           O  
ATOM    673  CB  THR A  88       9.951  18.468  12.756  1.00 25.26           C  
ATOM    674  CG2 THR A  88      10.257  18.481  11.260  1.00 22.98           C  
ATOM    675  OG1 THR A  88      10.556  17.316  13.354  1.00 31.05           O  
ATOM    676  N   MET A  89      12.675  19.510  14.420  1.00 22.32           N  
ATOM    677  CA  MET A  89      14.122  19.637  14.444  1.00 22.90           C  
ATOM    678  C   MET A  89      14.810  18.292  14.268  1.00 22.65           C  
ATOM    679  O   MET A  89      14.383  17.279  14.853  1.00 21.83           O  
ATOM    680  CB  MET A  89      14.578  20.280  15.747  1.00 21.69           C  
ATOM    681  CG  MET A  89      13.971  21.635  16.012  1.00 23.32           C  
ATOM    682  SD  MET A  89      14.561  22.262  17.592  1.00 25.94           S  
ATOM    683  CE  MET A  89      13.764  23.860  17.579  1.00 30.17           C  
ATOM    684  N   GLU A  90      15.886  18.292  13.473  1.00 20.12           N  
ATOM    685  CA  GLU A  90      16.628  17.078  13.154  1.00 17.52           C  
ATOM    686  C   GLU A  90      18.108  17.392  13.000  1.00 21.91           C  
ATOM    687  O   GLU A  90      18.499  18.187  12.138  1.00 17.71           O  
ATOM    688  CB  GLU A  90      16.095  16.435  11.874  1.00 21.74           C  
ATOM    689  CG  GLU A  90      16.988  15.332  11.327  1.00 22.59           C  
ATOM    690  CD  GLU A  90      17.279  14.241  12.353  1.00 23.84           C  
ATOM    691  OE1 GLU A  90      16.317  13.746  12.986  1.00 20.98           O  
ATOM    692  OE2 GLU A  90      18.468  13.883  12.529  1.00 21.31           O1-
ATOM    693  N   ILE A  91      18.935  16.751  13.819  1.00 21.10           N  
ATOM    694  CA  ILE A  91      20.334  17.141  13.921  1.00 22.57           C  
ATOM    695  C   ILE A  91      21.188  16.626  12.754  1.00 22.93           C  
ATOM    696  O   ILE A  91      22.208  17.224  12.434  1.00 22.20           O  
ATOM    697  CB  ILE A  91      20.949  16.662  15.283  1.00 24.14           C  
ATOM    698  CG1 ILE A  91      22.257  17.403  15.592  1.00 19.68           C  
ATOM    699  CG2 ILE A  91      21.137  15.132  15.319  1.00 22.56           C  
ATOM    700  CD1 ILE A  91      22.742  17.170  17.010  1.00 27.52           C  
ATOM    701  N   ASN A  92      20.775  15.535  12.112  1.00 24.07           N  
ATOM    702  CA  ASN A  92      21.556  14.957  11.015  1.00 24.99           C  
ATOM    703  C   ASN A  92      21.038  15.411   9.635  1.00 21.59           C  
ATOM    704  O   ASN A  92      19.885  15.159   9.283  1.00 18.53           O  
ATOM    705  CB  ASN A  92      21.555  13.419  11.120  1.00 23.13           C  
ATOM    706  CG  ASN A  92      22.335  12.748   9.991  1.00 25.31           C  
ATOM    707  ND2 ASN A  92      23.543  12.289  10.289  1.00 21.41           N  
ATOM    708  OD1 ASN A  92      21.845  12.644   8.867  1.00 26.21           O  
ATOM    709  N   PRO A  93      21.895  16.089   8.848  1.00 24.92           N  
ATOM    710  CA  PRO A  93      21.441  16.661   7.568  1.00 23.19           C  
ATOM    711  C   PRO A  93      20.826  15.632   6.607  1.00 25.82           C  
ATOM    712  O   PRO A  93      19.824  15.928   5.952  1.00 22.52           O  
ATOM    713  CB  PRO A  93      22.722  17.271   6.967  1.00 29.79           C  
ATOM    714  CG  PRO A  93      23.847  16.864   7.867  1.00 30.05           C  
ATOM    715  CD  PRO A  93      23.266  16.506   9.194  1.00 21.71           C  
ATOM    716  N   ASP A  94      21.400  14.438   6.538  1.00 23.31           N  
ATOM    717  CA  ASP A  94      20.863  13.423   5.648  1.00 23.91           C  
ATOM    718  C   ASP A  94      19.460  13.013   6.095  1.00 24.37           C  
ATOM    719  O   ASP A  94      18.553  12.920   5.265  1.00 21.76           O  
ATOM    720  CB  ASP A  94      21.803  12.220   5.570  1.00 21.86           C  
ATOM    721  CG  ASP A  94      23.162  12.587   4.978  1.00 35.94           C  
ATOM    722  OD1 ASP A  94      23.215  13.488   4.106  1.00 32.75           O  
ATOM    723  OD2 ASP A  94      24.181  11.996   5.402  1.00 40.51           O1-
ATOM    724  N   CYS A  95      19.267  12.804   7.399  1.00 19.38           N  
ATOM    725  CA  CYS A  95      17.924  12.530   7.908  1.00 23.25           C  
ATOM    726  C   CYS A  95      16.983  13.712   7.684  1.00 24.10           C  
ATOM    727  O   CYS A  95      15.821  13.521   7.355  1.00 22.61           O  
ATOM    728  CB  CYS A  95      17.964  12.168   9.402  1.00 21.36           C  
ATOM    729  SG  CYS A  95      18.786  10.592   9.671  1.00 26.41           S  
ATOM    730  N   ALA A  96      17.472  14.935   7.867  1.00 19.47           N  
ATOM    731  CA  ALA A  96      16.629  16.088   7.586  1.00 21.34           C  
ATOM    732  C   ALA A  96      16.141  16.039   6.131  1.00 21.07           C  
ATOM    733  O   ALA A  96      14.983  16.335   5.846  1.00 18.11           O  
ATOM    734  CB  ALA A  96      17.379  17.381   7.868  1.00 20.46           C  
ATOM    735  N   ALA A  97      17.030  15.642   5.221  1.00 23.44           N  
ATOM    736  CA  ALA A  97      16.702  15.592   3.797  1.00 22.47           C  
ATOM    737  C   ALA A  97      15.640  14.523   3.526  1.00 22.98           C  
ATOM    738  O   ALA A  97      14.720  14.720   2.732  1.00 21.85           O  
ATOM    739  CB  ALA A  97      17.960  15.310   2.973  1.00 25.90           C  
ATOM    740  N   ILE A  98      15.796  13.383   4.185  1.00 18.39           N  
ATOM    741  CA  ILE A  98      14.844  12.294   4.071  1.00 20.35           C  
ATOM    742  C   ILE A  98      13.480  12.738   4.594  1.00 23.11           C  
ATOM    743  O   ILE A  98      12.457  12.514   3.945  1.00 21.49           O  
ATOM    744  CB  ILE A  98      15.312  11.048   4.851  1.00 22.94           C  
ATOM    745  CG1 ILE A  98      16.651  10.519   4.316  1.00 28.08           C  
ATOM    746  CG2 ILE A  98      14.241   9.972   4.820  1.00 22.93           C  
ATOM    747  CD1 ILE A  98      16.547   9.775   3.026  1.00 23.49           C  
ATOM    748  N   THR A  99      13.468  13.363   5.774  1.00 22.09           N  
ATOM    749  CA  THR A  99      12.216  13.856   6.344  1.00 23.21           C  
ATOM    750  C   THR A  99      11.498  14.772   5.362  1.00 20.35           C  
ATOM    751  O   THR A  99      10.293  14.665   5.193  1.00 18.99           O  
ATOM    752  CB  THR A  99      12.439  14.604   7.684  1.00 21.73           C  
ATOM    753  CG2 THR A  99      11.135  15.237   8.185  1.00 21.35           C  
ATOM    754  OG1 THR A  99      12.895  13.671   8.672  1.00 23.31           O  
ATOM    755  N   GLN A 100      12.242  15.650   4.697  1.00 19.91           N  
ATOM    756  CA  GLN A 100      11.620  16.587   3.775  1.00 23.76           C  
ATOM    757  C   GLN A 100      10.947  15.867   2.618  1.00 18.81           C  
ATOM    758  O   GLN A 100       9.824  16.203   2.260  1.00 20.01           O  
ATOM    759  CB  GLN A 100      12.647  17.599   3.251  1.00 27.25           C  
ATOM    760  CG  GLN A 100      12.039  18.662   2.346  1.00 30.58           C  
ATOM    761  CD  GLN A 100      10.987  19.505   3.056  1.00 39.96           C  
ATOM    762  NE2 GLN A 100       9.701  19.172   2.847  1.00 35.34           N  
ATOM    763  OE1 GLN A 100      11.323  20.446   3.784  1.00 41.63           O  
ATOM    764  N   GLN A 101      11.626  14.863   2.061  1.00 23.84           N  
ATOM    765  CA  GLN A 101      11.105  14.117   0.918  1.00 26.06           C  
ATOM    766  C   GLN A 101       9.893  13.292   1.327  1.00 23.15           C  
ATOM    767  O   GLN A 101       8.914  13.170   0.582  1.00 19.33           O  
ATOM    768  CB  GLN A 101      12.187  13.213   0.326  1.00 20.81           C  
ATOM    769  CG  GLN A 101      13.450  13.965  -0.116  1.00 27.82           C  
ATOM    770  CD  GLN A 101      14.569  13.050  -0.647  1.00 42.64           C  
ATOM    771  NE2 GLN A 101      15.785  13.217  -0.110  1.00 38.36           N  
ATOM    772  OE1 GLN A 101      14.341  12.222  -1.538  1.00 47.70           O  
ATOM    773  N   MET A 102       9.968  12.736   2.528  1.00 23.16           N  
ATOM    774  CA  MET A 102       8.866  11.969   3.093  1.00 18.17           C  
ATOM    775  C   MET A 102       7.616  12.840   3.190  1.00 21.26           C  
ATOM    776  O   MET A 102       6.511  12.406   2.855  1.00 22.43           O  
ATOM    777  CB  MET A 102       9.251  11.427   4.476  1.00 19.25           C  
ATOM    778  CG  MET A 102       8.289  10.393   5.029  1.00 21.44           C  
ATOM    779  SD  MET A 102       8.417   8.856   4.094  1.00 26.85           S  
ATOM    780  CE  MET A 102       9.992   8.241   4.674  1.00 19.99           C  
ATOM    781  N   LEU A 103       7.797  14.073   3.659  1.00 21.21           N  
ATOM    782  CA  LEU A 103       6.675  14.964   3.894  1.00 23.38           C  
ATOM    783  C   LEU A 103       6.101  15.460   2.571  1.00 23.75           C  
ATOM    784  O   LEU A 103       4.886  15.521   2.399  1.00 25.09           O  
ATOM    785  CB  LEU A 103       7.106  16.136   4.776  1.00 24.45           C  
ATOM    786  CG  LEU A 103       7.207  15.767   6.264  1.00 22.87           C  
ATOM    787  CD1 LEU A 103       8.014  16.817   6.983  1.00 24.60           C  
ATOM    788  CD2 LEU A 103       5.809  15.666   6.855  1.00 20.56           C  
ATOM    789  N   ASN A 104       6.989  15.805   1.647  1.00 22.07           N  
ATOM    790  CA  ASN A 104       6.613  16.147   0.277  1.00 25.45           C  
ATOM    791  C   ASN A 104       5.751  15.042  -0.330  1.00 27.61           C  
ATOM    792  O   ASN A 104       4.663  15.309  -0.842  1.00 33.99           O  
ATOM    793  CB  ASN A 104       7.870  16.381  -0.579  1.00 24.31           C  
ATOM    794  CG  ASN A 104       7.573  17.102  -1.890  1.00 36.77           C  
ATOM    795  ND2 ASN A 104       8.472  16.956  -2.870  1.00 38.71           N  
ATOM    796  OD1 ASN A 104       6.550  17.785  -2.022  1.00 38.57           O  
ATOM    797  N   PHE A 105       6.235  13.802  -0.259  1.00 27.03           N  
ATOM    798  CA  PHE A 105       5.502  12.680  -0.838  1.00 26.16           C  
ATOM    799  C   PHE A 105       4.118  12.572  -0.206  1.00 29.75           C  
ATOM    800  O   PHE A 105       3.134  12.406  -0.915  1.00 28.61           O  
ATOM    801  CB  PHE A 105       6.272  11.369  -0.672  1.00 25.42           C  
ATOM    802  CG  PHE A 105       5.605  10.181  -1.327  1.00 26.25           C  
ATOM    803  CD1 PHE A 105       5.832   9.887  -2.662  1.00 29.27           C  
ATOM    804  CD2 PHE A 105       4.749   9.366  -0.609  1.00 26.64           C  
ATOM    805  CE1 PHE A 105       5.225   8.812  -3.260  1.00 21.17           C  
ATOM    806  CE2 PHE A 105       4.139   8.291  -1.206  1.00 25.22           C  
ATOM    807  CZ  PHE A 105       4.383   8.010  -2.534  1.00 24.44           C  
ATOM    808  N   ALA A 106       4.044  12.700   1.121  1.00 26.65           N  
ATOM    809  CA  ALA A 106       2.769  12.631   1.842  1.00 29.28           C  
ATOM    810  C   ALA A 106       1.839  13.816   1.547  1.00 28.44           C  
ATOM    811  O   ALA A 106       0.651  13.748   1.836  1.00 29.58           O  
ATOM    812  CB  ALA A 106       3.020  12.528   3.364  1.00 22.69           C  
ATOM    813  N   GLY A 107       2.374  14.890   0.975  1.00 24.28           N  
ATOM    814  CA  GLY A 107       1.573  16.065   0.677  1.00 29.99           C  
ATOM    815  C   GLY A 107       1.401  17.025   1.846  1.00 34.37           C  
ATOM    816  O   GLY A 107       0.461  17.829   1.867  1.00 28.04           O  
ATOM    817  N   LEU A 108       2.303  16.942   2.826  1.00 30.46           N  
ATOM    818  CA  LEU A 108       2.182  17.738   4.045  1.00 33.74           C  
ATOM    819  C   LEU A 108       3.254  18.821   4.163  1.00 31.30           C  
ATOM    820  O   LEU A 108       3.371  19.472   5.207  1.00 29.52           O  
ATOM    821  CB  LEU A 108       2.245  16.822   5.271  1.00 26.44           C  
ATOM    822  CG  LEU A 108       1.152  15.758   5.341  1.00 26.79           C  
ATOM    823  CD1 LEU A 108       1.533  14.643   6.308  1.00 21.98           C  
ATOM    824  CD2 LEU A 108      -0.187  16.382   5.733  1.00 26.51           C  
ATOM    825  N   GLN A 109       4.033  19.013   3.102  1.00 28.29           N  
ATOM    826  CA  GLN A 109       5.220  19.864   3.181  1.00 36.31           C  
ATOM    827  C   GLN A 109       4.881  21.319   3.526  1.00 34.21           C  
ATOM    828  O   GLN A 109       5.728  22.045   4.048  1.00 33.33           O  
ATOM    829  CB  GLN A 109       6.023  19.799   1.872  1.00 34.05           C  
ATOM    830  CG  GLN A 109       5.423  20.550   0.692  1.00 41.72           C  
ATOM    831  CD  GLN A 109       4.473  19.702  -0.146  1.00 45.67           C  
ATOM    832  NE2 GLN A 109       4.121  20.207  -1.328  1.00 52.89           N  
ATOM    833  OE1 GLN A 109       4.067  18.605   0.256  1.00 45.52           O  
ATOM    834  N   ASP A 110       3.639  21.726   3.260  1.00 37.28           N  
ATOM    835  CA  ASP A 110       3.179  23.079   3.564  1.00 36.69           C  
ATOM    836  C   ASP A 110       2.777  23.258   5.025  1.00 33.83           C  
ATOM    837  O   ASP A 110       2.608  24.386   5.495  1.00 32.81           O  
ATOM    838  CB  ASP A 110       2.000  23.452   2.672  1.00 39.83           C  
ATOM    839  CG  ASP A 110       2.378  23.512   1.211  1.00 52.18           C  
ATOM    840  OD1 ASP A 110       3.551  23.834   0.911  1.00 49.17           O  
ATOM    841  OD2 ASP A 110       1.504  23.239   0.362  1.00 61.66           O1-
ATOM    842  N   LYS A 111       2.608  22.150   5.735  1.00 32.37           N  
ATOM    843  CA  LYS A 111       2.265  22.212   7.155  1.00 34.19           C  
ATOM    844  C   LYS A 111       3.508  22.151   8.048  1.00 31.90           C  
ATOM    845  O   LYS A 111       3.436  22.420   9.247  1.00 30.69           O  
ATOM    846  CB  LYS A 111       1.314  21.072   7.530  1.00 35.24           C  
ATOM    847  CG  LYS A 111      -0.090  21.157   6.927  1.00 38.60           C  
ATOM    848  CD  LYS A 111      -1.149  21.103   8.033  1.00 40.95           C  
ATOM    849  CE  LYS A 111      -2.523  20.643   7.516  1.00 53.17           C  
ATOM    850  NZ  LYS A 111      -2.701  19.148   7.477  1.00 37.21           N1+
ATOM    851  N   VAL A 112       4.645  21.782   7.459  1.00 32.94           N  
ATOM    852  CA  VAL A 112       5.831  21.466   8.240  1.00 30.74           C  
ATOM    853  C   VAL A 112       7.052  22.293   7.855  1.00 33.58           C  
ATOM    854  O   VAL A 112       7.359  22.436   6.675  1.00 29.14           O  
ATOM    855  CB  VAL A 112       6.213  19.978   8.098  1.00 29.49           C  
ATOM    856  CG1 VAL A 112       7.329  19.636   9.070  1.00 28.03           C  
ATOM    857  CG2 VAL A 112       5.006  19.075   8.312  1.00 20.66           C  
ATOM    858  N   THR A 113       7.732  22.840   8.861  1.00 23.23           N  
ATOM    859  CA  THR A 113       9.062  23.407   8.685  1.00 27.31           C  
ATOM    860  C   THR A 113      10.116  22.502   9.298  1.00 28.42           C  
ATOM    861  O   THR A 113      10.074  22.210  10.495  1.00 27.36           O  
ATOM    862  CB  THR A 113       9.221  24.790   9.354  1.00 27.78           C  
ATOM    863  CG2 THR A 113      10.562  25.401   8.981  1.00 27.44           C  
ATOM    864  OG1 THR A 113       8.169  25.659   8.943  1.00 33.01           O  
ATOM    865  N   ILE A 114      11.087  22.105   8.492  1.00 27.03           N  
ATOM    866  CA  ILE A 114      12.176  21.277   8.972  1.00 26.59           C  
ATOM    867  C   ILE A 114      13.420  22.091   9.285  1.00 32.59           C  
ATOM    868  O   ILE A 114      13.956  22.792   8.421  1.00 32.48           O  
ATOM    869  CB  ILE A 114      12.520  20.203   7.960  1.00 32.72           C  
ATOM    870  CG1 ILE A 114      11.244  19.439   7.628  1.00 28.90           C  
ATOM    871  CG2 ILE A 114      13.628  19.286   8.507  1.00 29.74           C  
ATOM    872  CD1 ILE A 114      11.412  18.433   6.594  1.00 31.08           C  
ATOM    873  N   LEU A 115      13.867  21.985  10.535  1.00 24.53           N  
ATOM    874  CA  LEU A 115      15.054  22.690  10.996  1.00 27.71           C  
ATOM    875  C   LEU A 115      16.172  21.690  11.235  1.00 28.02           C  
ATOM    876  O   LEU A 115      16.018  20.739  12.010  1.00 27.59           O  
ATOM    877  CB  LEU A 115      14.758  23.468  12.277  1.00 22.80           C  
ATOM    878  CG  LEU A 115      13.453  24.263  12.300  1.00 32.61           C  
ATOM    879  CD1 LEU A 115      13.304  25.032  13.589  1.00 30.01           C  
ATOM    880  CD2 LEU A 115      13.395  25.196  11.123  1.00 39.71           C  
ATOM    881  N   ASN A 116      17.305  21.905  10.586  1.00 28.43           N  
ATOM    882  CA  ASN A 116      18.421  20.990  10.725  1.00 29.32           C  
ATOM    883  C   ASN A 116      19.455  21.591  11.664  1.00 33.44           C  
ATOM    884  O   ASN A 116      20.107  22.571  11.335  1.00 32.11           O  
ATOM    885  CB  ASN A 116      19.009  20.654   9.340  1.00 31.25           C  
ATOM    886  CG  ASN A 116      20.313  19.857   9.419  1.00 33.81           C  
ATOM    887  ND2 ASN A 116      20.344  18.826  10.267  1.00 23.19           N  
ATOM    888  OD1 ASN A 116      21.286  20.176   8.729  1.00 31.07           O  
ATOM    889  N   GLY A 117      19.569  21.014  12.857  1.00 28.74           N  
ATOM    890  CA  GLY A 117      20.477  21.515  13.865  1.00 23.31           C  
ATOM    891  C   GLY A 117      20.251  20.836  15.206  1.00 22.91           C  
ATOM    892  O   GLY A 117      19.378  19.982  15.341  1.00 21.31           O  
ATOM    893  N   ALA A 118      21.052  21.212  16.194  1.00 20.31           N  
ATOM    894  CA  ALA A 118      20.885  20.714  17.553  1.00 22.01           C  
ATOM    895  C   ALA A 118      19.772  21.487  18.258  1.00 22.08           C  
ATOM    896  O   ALA A 118      19.642  22.707  18.109  1.00 22.10           O  
ATOM    897  CB  ALA A 118      22.188  20.821  18.325  1.00 22.25           C  
ATOM    898  N   SER A 119      18.968  20.768  19.024  1.00 22.05           N  
ATOM    899  CA  SER A 119      17.866  21.366  19.760  1.00 18.62           C  
ATOM    900  C   SER A 119      18.287  22.577  20.614  1.00 20.66           C  
ATOM    901  O   SER A 119      17.618  23.605  20.598  1.00 20.26           O  
ATOM    902  CB  SER A 119      17.217  20.307  20.645  1.00 19.71           C  
ATOM    903  OG  SER A 119      18.200  19.722  21.488  1.00 22.14           O  
ATOM    904  N   GLN A 120      19.385  22.460  21.353  1.00 16.03           N  
ATOM    905  CA  GLN A 120      19.774  23.545  22.253  1.00 22.84           C  
ATOM    906  C   GLN A 120      20.207  24.783  21.469  1.00 24.31           C  
ATOM    907  O   GLN A 120      20.203  25.889  21.997  1.00 23.41           O  
ATOM    908  CB  GLN A 120      20.878  23.093  23.221  1.00 20.98           C  
ATOM    909  CG  GLN A 120      22.275  22.907  22.635  1.00 25.55           C  
ATOM    910  CD  GLN A 120      22.505  21.540  21.991  1.00 27.67           C  
ATOM    911  NE2 GLN A 120      23.730  21.306  21.534  1.00 24.21           N  
ATOM    912  OE1 GLN A 120      21.596  20.717  21.893  1.00 26.95           O  
ATOM    913  N   ASP A 121      20.553  24.593  20.197  1.00 24.19           N  
ATOM    914  CA  ASP A 121      20.928  25.709  19.331  1.00 25.48           C  
ATOM    915  C   ASP A 121      19.721  26.353  18.675  1.00 28.39           C  
ATOM    916  O   ASP A 121      19.686  27.567  18.504  1.00 25.51           O  
ATOM    917  CB  ASP A 121      21.901  25.258  18.237  1.00 28.07           C  
ATOM    918  CG  ASP A 121      23.241  24.822  18.794  1.00 30.98           C  
ATOM    919  OD1 ASP A 121      23.580  25.256  19.914  1.00 29.86           O  
ATOM    920  OD2 ASP A 121      23.954  24.052  18.105  1.00 36.37           O1-
ATOM    921  N   LEU A 122      18.735  25.539  18.303  1.00 24.01           N  
ATOM    922  CA  LEU A 122      17.605  26.043  17.528  1.00 19.85           C  
ATOM    923  C   LEU A 122      16.474  26.572  18.408  1.00 21.63           C  
ATOM    924  O   LEU A 122      15.790  27.514  18.042  1.00 19.77           O  
ATOM    925  CB  LEU A 122      17.083  24.946  16.600  1.00 22.96           C  
ATOM    926  CG  LEU A 122      18.059  24.598  15.468  1.00 24.24           C  
ATOM    927  CD1 LEU A 122      17.617  23.354  14.752  1.00 23.24           C  
ATOM    928  CD2 LEU A 122      18.171  25.778  14.488  1.00 24.17           C  
ATOM    929  N   ILE A 123      16.279  25.961  19.572  1.00 20.27           N  
ATOM    930  CA  ILE A 123      15.168  26.357  20.433  1.00 20.37           C  
ATOM    931  C   ILE A 123      15.206  27.863  20.801  1.00 20.05           C  
ATOM    932  O   ILE A 123      14.177  28.524  20.744  1.00 24.52           O  
ATOM    933  CB  ILE A 123      15.129  25.473  21.703  1.00 21.08           C  
ATOM    934  CG1 ILE A 123      14.501  24.114  21.364  1.00 21.54           C  
ATOM    935  CG2 ILE A 123      14.347  26.136  22.827  1.00 20.75           C  
ATOM    936  CD1 ILE A 123      14.654  23.094  22.457  1.00 17.34           C  
ATOM    937  N   PRO A 124      16.380  28.416  21.146  1.00 22.19           N  
ATOM    938  CA  PRO A 124      16.310  29.852  21.480  1.00 25.28           C  
ATOM    939  C   PRO A 124      16.140  30.781  20.268  1.00 27.65           C  
ATOM    940  O   PRO A 124      16.003  31.993  20.461  1.00 25.33           O  
ATOM    941  CB  PRO A 124      17.644  30.134  22.185  1.00 23.69           C  
ATOM    942  CG  PRO A 124      18.478  28.942  22.051  1.00 28.42           C  
ATOM    943  CD  PRO A 124      17.659  27.794  21.549  1.00 22.80           C  
ATOM    944  N   GLN A 125      16.124  30.231  19.056  1.00 26.37           N  
ATOM    945  CA  GLN A 125      15.902  31.045  17.852  1.00 25.47           C  
ATOM    946  C   GLN A 125      14.453  31.047  17.390  1.00 26.16           C  
ATOM    947  O   GLN A 125      14.091  31.803  16.482  1.00 22.04           O  
ATOM    948  CB  GLN A 125      16.765  30.559  16.693  1.00 23.56           C  
ATOM    949  CG  GLN A 125      18.256  30.619  16.927  1.00 30.63           C  
ATOM    950  CD  GLN A 125      19.017  30.140  15.708  1.00 38.14           C  
ATOM    951  NE2 GLN A 125      19.850  29.122  15.884  1.00 38.42           N  
ATOM    952  OE1 GLN A 125      18.826  30.657  14.608  1.00 43.90           O  
ATOM    953  N   LEU A 126      13.628  30.187  17.984  1.00 24.58           N  
ATOM    954  CA  LEU A 126      12.250  30.027  17.512  1.00 24.46           C  
ATOM    955  C   LEU A 126      11.447  31.321  17.559  1.00 28.77           C  
ATOM    956  O   LEU A 126      10.685  31.614  16.627  1.00 28.90           O  
ATOM    957  CB  LEU A 126      11.519  28.950  18.324  1.00 25.64           C  
ATOM    958  CG  LEU A 126      12.027  27.521  18.118  1.00 26.19           C  
ATOM    959  CD1 LEU A 126      11.379  26.581  19.107  1.00 24.13           C  
ATOM    960  CD2 LEU A 126      11.725  27.086  16.707  1.00 19.68           C  
ATOM    961  N   LYS A 127      11.600  32.088  18.639  1.00 23.78           N  
ATOM    962  CA  LYS A 127      10.847  33.333  18.765  1.00 31.73           C  
ATOM    963  C   LYS A 127      11.254  34.333  17.681  1.00 31.98           C  
ATOM    964  O   LYS A 127      10.413  34.923  17.007  1.00 34.21           O  
ATOM    965  CB  LYS A 127      11.048  33.949  20.151  1.00 24.02           C  
ATOM    966  CG  LYS A 127      10.115  33.384  21.214  1.00 26.71           C  
ATOM    967  CD  LYS A 127      10.288  34.112  22.542  1.00 22.53           C  
ATOM    968  CE  LYS A 127       9.253  33.674  23.556  1.00 23.44           C  
ATOM    969  NZ  LYS A 127       7.930  34.251  23.248  1.00 31.18           N1+
ATOM    970  N   LYS A 128      12.554  34.505  17.517  1.00 26.46           N  
ATOM    971  CA  LYS A 128      13.085  35.532  16.640  1.00 32.36           C  
ATOM    972  C   LYS A 128      13.071  35.119  15.165  1.00 33.89           C  
ATOM    973  O   LYS A 128      12.780  35.934  14.292  1.00 33.09           O  
ATOM    974  CB  LYS A 128      14.503  35.889  17.095  1.00 34.47           C  
ATOM    975  CG  LYS A 128      15.434  36.363  16.020  1.00 36.02           C  
ATOM    976  CD  LYS A 128      16.202  37.586  16.471  1.00 39.56           C  
ATOM    977  CE  LYS A 128      15.508  38.875  16.036  1.00 49.64           C  
ATOM    978  NZ  LYS A 128      14.127  39.051  16.596  1.00 45.44           N1+
ATOM    979  N   LYS A 129      13.368  33.855  14.885  1.00 29.65           N  
ATOM    980  CA  LYS A 129      13.486  33.414  13.496  1.00 34.17           C  
ATOM    981  C   LYS A 129      12.221  32.808  12.905  1.00 34.42           C  
ATOM    982  O   LYS A 129      11.969  32.951  11.717  1.00 31.94           O  
ATOM    983  CB  LYS A 129      14.619  32.405  13.363  1.00 33.11           C  
ATOM    984  CG  LYS A 129      15.982  33.051  13.272  1.00 38.47           C  
ATOM    985  CD  LYS A 129      16.976  32.101  12.626  1.00 37.58           C  
ATOM    986  CE  LYS A 129      16.360  31.390  11.434  1.00 37.91           C  
ATOM    987  NZ  LYS A 129      17.389  30.661  10.633  1.00 50.62           N1+
ATOM    988  N   TYR A 130      11.425  32.124  13.717  1.00 33.06           N  
ATOM    989  CA  TYR A 130      10.310  31.377  13.157  1.00 32.34           C  
ATOM    990  C   TYR A 130       8.986  31.887  13.682  1.00 35.32           C  
ATOM    991  O   TYR A 130       7.962  31.214  13.570  1.00 41.12           O  
ATOM    992  CB  TYR A 130      10.499  29.880  13.420  1.00 33.59           C  
ATOM    993  CG  TYR A 130      11.732  29.356  12.700  1.00 34.72           C  
ATOM    994  CD1 TYR A 130      11.684  29.004  11.352  1.00 37.94           C  
ATOM    995  CD2 TYR A 130      12.953  29.270  13.350  1.00 34.24           C  
ATOM    996  CE1 TYR A 130      12.823  28.552  10.687  1.00 36.53           C  
ATOM    997  CE2 TYR A 130      14.081  28.817  12.705  1.00 32.77           C  
ATOM    998  CZ  TYR A 130      14.012  28.461  11.373  1.00 39.01           C  
ATOM    999  OH  TYR A 130      15.150  28.019  10.744  1.00 47.68           O  
ATOM   1000  N   ASP A 131       9.016  33.098  14.233  1.00 38.19           N  
ATOM   1001  CA  ASP A 131       7.803  33.799  14.642  1.00 39.67           C  
ATOM   1002  C   ASP A 131       6.965  33.001  15.616  1.00 39.38           C  
ATOM   1003  O   ASP A 131       5.740  32.947  15.494  1.00 41.28           O  
ATOM   1004  CB  ASP A 131       6.950  34.142  13.424  1.00 40.04           C  
ATOM   1005  CG  ASP A 131       6.914  35.616  13.152  1.00 56.34           C  
ATOM   1006  OD1 ASP A 131       8.001  36.232  13.128  1.00 56.97           O  
ATOM   1007  OD2 ASP A 131       5.800  36.159  12.983  1.00 67.94           O1-
ATOM   1008  N   VAL A 132       7.617  32.358  16.569  1.00 35.27           N  
ATOM   1009  CA  VAL A 132       6.867  31.621  17.568  1.00 35.82           C  
ATOM   1010  C   VAL A 132       6.548  32.547  18.738  1.00 36.53           C  
ATOM   1011  O   VAL A 132       7.400  33.315  19.184  1.00 37.47           O  
ATOM   1012  CB  VAL A 132       7.644  30.378  18.049  1.00 30.31           C  
ATOM   1013  CG1 VAL A 132       6.939  29.716  19.234  1.00 26.33           C  
ATOM   1014  CG2 VAL A 132       7.787  29.396  16.903  1.00 32.43           C  
ATOM   1015  N   ASP A 133       5.315  32.506  19.222  1.00 33.83           N  
ATOM   1016  CA  ASP A 133       5.044  33.121  20.512  1.00 33.27           C  
ATOM   1017  C   ASP A 133       5.272  32.059  21.571  1.00 29.75           C  
ATOM   1018  O   ASP A 133       6.317  32.027  22.220  1.00 29.95           O  
ATOM   1019  CB  ASP A 133       3.621  33.682  20.594  1.00 32.94           C  
ATOM   1020  CG  ASP A 133       3.305  34.260  21.969  1.00 42.39           C  
ATOM   1021  OD1 ASP A 133       4.251  34.710  22.654  1.00 40.47           O  
ATOM   1022  OD2 ASP A 133       2.115  34.261  22.364  1.00 43.81           O1-
ATOM   1023  N   THR A 134       4.286  31.188  21.746  1.00 29.94           N  
ATOM   1024  CA  THR A 134       4.449  30.032  22.612  1.00 30.02           C  
ATOM   1025  C   THR A 134       4.021  28.768  21.871  1.00 26.82           C  
ATOM   1026  O   THR A 134       3.270  28.829  20.897  1.00 32.17           O  
ATOM   1027  CB  THR A 134       3.643  30.178  23.912  1.00 29.50           C  
ATOM   1028  CG2 THR A 134       4.004  31.490  24.625  1.00 26.99           C  
ATOM   1029  OG1 THR A 134       2.246  30.154  23.610  1.00 28.35           O  
ATOM   1030  N   LEU A 135       4.508  27.623  22.321  1.00 24.28           N  
ATOM   1031  CA  LEU A 135       4.159  26.367  21.674  1.00 24.82           C  
ATOM   1032  C   LEU A 135       2.924  25.744  22.321  1.00 29.71           C  
ATOM   1033  O   LEU A 135       2.732  25.852  23.543  1.00 27.74           O  
ATOM   1034  CB  LEU A 135       5.345  25.398  21.731  1.00 25.26           C  
ATOM   1035  CG  LEU A 135       6.642  25.920  21.089  1.00 28.62           C  
ATOM   1036  CD1 LEU A 135       7.816  25.067  21.498  1.00 24.05           C  
ATOM   1037  CD2 LEU A 135       6.543  25.980  19.569  1.00 27.61           C  
ATOM   1038  N   ASP A 136       2.089  25.098  21.508  1.00 25.23           N  
ATOM   1039  CA  ASP A 136       0.908  24.395  22.009  1.00 28.41           C  
ATOM   1040  C   ASP A 136       1.244  22.969  22.404  1.00 30.67           C  
ATOM   1041  O   ASP A 136       0.621  22.384  23.289  1.00 29.43           O  
ATOM   1042  CB  ASP A 136      -0.203  24.373  20.960  1.00 29.48           C  
ATOM   1043  CG  ASP A 136      -0.638  25.755  20.544  1.00 33.90           C  
ATOM   1044  OD1 ASP A 136      -0.867  26.612  21.435  1.00 35.16           O  
ATOM   1045  OD2 ASP A 136      -0.747  25.989  19.318  1.00 41.11           O1-
ATOM   1046  N   MET A 137       2.227  22.402  21.727  1.00 24.98           N  
ATOM   1047  CA  MET A 137       2.573  21.022  21.966  1.00 26.30           C  
ATOM   1048  C   MET A 137       4.006  20.747  21.549  1.00 26.52           C  
ATOM   1049  O   MET A 137       4.480  21.265  20.532  1.00 21.64           O  
ATOM   1050  CB  MET A 137       1.612  20.099  21.220  1.00 24.79           C  
ATOM   1051  CG  MET A 137       1.992  18.657  21.326  1.00 27.27           C  
ATOM   1052  SD  MET A 137       0.792  17.572  20.549  1.00 33.12           S  
ATOM   1053  CE  MET A 137       1.692  16.022  20.600  1.00 37.00           C  
ATOM   1054  N   VAL A 138       4.684  19.941  22.362  1.00 22.04           N  
ATOM   1055  CA  VAL A 138       6.049  19.534  22.111  1.00 22.04           C  
ATOM   1056  C   VAL A 138       6.143  18.017  22.154  1.00 22.37           C  
ATOM   1057  O   VAL A 138       5.727  17.389  23.129  1.00 24.89           O  
ATOM   1058  CB  VAL A 138       7.036  20.138  23.143  1.00 26.35           C  
ATOM   1059  CG1 VAL A 138       8.455  19.708  22.819  1.00 23.61           C  
ATOM   1060  CG2 VAL A 138       6.928  21.666  23.168  1.00 23.07           C  
ATOM   1061  N   PHE A 139       6.679  17.438  21.087  1.00 18.25           N  
ATOM   1062  CA  PHE A 139       6.941  15.997  21.016  1.00 21.77           C  
ATOM   1063  C   PHE A 139       8.443  15.746  21.089  1.00 24.09           C  
ATOM   1064  O   PHE A 139       9.218  16.255  20.270  1.00 22.11           O  
ATOM   1065  CB  PHE A 139       6.358  15.396  19.724  1.00 23.90           C  
ATOM   1066  CG  PHE A 139       6.532  13.901  19.608  1.00 25.63           C  
ATOM   1067  CD1 PHE A 139       5.895  13.044  20.493  1.00 26.18           C  
ATOM   1068  CD2 PHE A 139       7.320  13.352  18.604  1.00 25.53           C  
ATOM   1069  CE1 PHE A 139       6.051  11.652  20.385  1.00 27.36           C  
ATOM   1070  CE2 PHE A 139       7.476  11.977  18.488  1.00 25.69           C  
ATOM   1071  CZ  PHE A 139       6.840  11.127  19.382  1.00 26.45           C  
ATOM   1072  N   LEU A 140       8.847  14.955  22.069  1.00 23.35           N  
ATOM   1073  CA  LEU A 140      10.255  14.684  22.309  1.00 19.97           C  
ATOM   1074  C   LEU A 140      10.586  13.256  21.939  1.00 26.87           C  
ATOM   1075  O   LEU A 140      10.039  12.327  22.526  1.00 23.14           O  
ATOM   1076  CB  LEU A 140      10.611  14.933  23.771  1.00 20.86           C  
ATOM   1077  CG  LEU A 140      10.508  16.388  24.238  1.00 23.57           C  
ATOM   1078  CD1 LEU A 140       9.097  16.712  24.694  1.00 29.37           C  
ATOM   1079  CD2 LEU A 140      11.478  16.628  25.352  1.00 24.90           C  
ATOM   1080  N   ASP A 141      11.473  13.085  20.960  1.00 24.25           N  
ATOM   1081  CA  ASP A 141      11.934  11.755  20.546  1.00 23.60           C  
ATOM   1082  C   ASP A 141      13.374  11.798  20.026  1.00 22.97           C  
ATOM   1083  O   ASP A 141      13.776  10.969  19.198  1.00 23.89           O  
ATOM   1084  CB  ASP A 141      11.002  11.185  19.482  1.00 22.02           C  
ATOM   1085  CG  ASP A 141      10.970   9.653  19.473  1.00 27.76           C  
ATOM   1086  OD1 ASP A 141      11.720   8.999  20.246  1.00 26.74           O  
ATOM   1087  OD2 ASP A 141      10.182   9.098  18.675  1.00 33.51           O1-
ATOM   1088  N   HIS A 142      14.150  12.765  20.517  1.00 20.61           N  
ATOM   1089  CA  HIS A 142      15.558  12.876  20.150  1.00 19.37           C  
ATOM   1090  C   HIS A 142      16.467  12.161  21.181  1.00 22.86           C  
ATOM   1091  O   HIS A 142      16.080  11.129  21.726  1.00 21.81           O  
ATOM   1092  CB  HIS A 142      15.955  14.353  19.962  1.00 16.80           C  
ATOM   1093  CG  HIS A 142      15.724  15.241  21.156  1.00 19.69           C  
ATOM   1094  CD2 HIS A 142      16.316  16.410  21.509  1.00 20.58           C  
ATOM   1095  ND1 HIS A 142      14.770  14.995  22.122  1.00 18.33           N  
ATOM   1096  CE1 HIS A 142      14.796  15.960  23.023  1.00 21.86           C  
ATOM   1097  NE2 HIS A 142      15.733  16.829  22.680  1.00 19.25           N  
ATOM   1098  N   TRP A 143      17.670  12.684  21.429  1.00 20.58           N  
ATOM   1099  CA  TRP A 143      18.587  12.054  22.378  1.00 23.10           C  
ATOM   1100  C   TRP A 143      17.996  12.114  23.772  1.00 21.74           C  
ATOM   1101  O   TRP A 143      17.561  13.184  24.210  1.00 22.08           O  
ATOM   1102  CB  TRP A 143      19.955  12.731  22.373  1.00 20.83           C  
ATOM   1103  CG  TRP A 143      20.701  12.607  21.101  1.00 22.22           C  
ATOM   1104  CD1 TRP A 143      20.428  11.766  20.051  1.00 22.76           C  
ATOM   1105  CD2 TRP A 143      21.836  13.370  20.726  1.00 22.42           C  
ATOM   1106  CE2 TRP A 143      22.215  12.942  19.436  1.00 22.62           C  
ATOM   1107  CE3 TRP A 143      22.572  14.381  21.356  1.00 19.19           C  
ATOM   1108  NE1 TRP A 143      21.344  11.957  19.052  1.00 24.11           N  
ATOM   1109  CZ2 TRP A 143      23.300  13.484  18.768  1.00 27.77           C  
ATOM   1110  CZ3 TRP A 143      23.649  14.914  20.694  1.00 27.36           C  
ATOM   1111  CH2 TRP A 143      24.003  14.469  19.409  1.00 23.07           C  
ATOM   1112  N   LYS A 144      17.990  10.974  24.459  1.00 22.22           N  
ATOM   1113  CA  LYS A 144      17.263  10.850  25.725  1.00 25.52           C  
ATOM   1114  C   LYS A 144      17.818  11.747  26.829  1.00 25.35           C  
ATOM   1115  O   LYS A 144      17.053  12.285  27.633  1.00 25.11           O  
ATOM   1116  CB  LYS A 144      17.250   9.398  26.211  1.00 26.26           C  
ATOM   1117  CG  LYS A 144      16.698   8.392  25.207  1.00 27.81           C  
ATOM   1118  CD  LYS A 144      15.481   8.908  24.472  1.00 22.89           C  
ATOM   1119  CE  LYS A 144      15.289   8.145  23.166  1.00 29.85           C  
ATOM   1120  NZ  LYS A 144      14.464   8.886  22.171  1.00 26.67           N1+
ATOM   1121  N   ASP A 145      19.136  11.917  26.882  1.00 22.85           N  
ATOM   1122  CA  ASP A 145      19.718  12.786  27.901  1.00 19.95           C  
ATOM   1123  C   ASP A 145      19.388  14.257  27.657  1.00 22.01           C  
ATOM   1124  O   ASP A 145      19.684  15.109  28.492  1.00 24.14           O  
ATOM   1125  CB  ASP A 145      21.232  12.584  27.989  1.00 22.42           C  
ATOM   1126  CG  ASP A 145      21.971  13.053  26.744  1.00 25.45           C  
ATOM   1127  OD1 ASP A 145      21.323  13.378  25.733  1.00 22.09           O  
ATOM   1128  OD2 ASP A 145      23.217  13.092  26.783  1.00 24.56           O1-
ATOM   1129  N   ARG A 146      18.773  14.566  26.518  1.00 20.67           N  
ATOM   1130  CA  ARG A 146      18.403  15.952  26.237  1.00 21.47           C  
ATOM   1131  C   ARG A 146      16.935  16.299  26.580  1.00 22.11           C  
ATOM   1132  O   ARG A 146      16.556  17.473  26.525  1.00 19.17           O  
ATOM   1133  CB  ARG A 146      18.683  16.284  24.765  1.00 17.89           C  
ATOM   1134  CG  ARG A 146      20.100  15.987  24.328  1.00 25.49           C  
ATOM   1135  CD  ARG A 146      21.156  16.536  25.292  1.00 22.98           C  
ATOM   1136  NE  ARG A 146      22.467  16.033  24.903  1.00 25.37           N  
ATOM   1137  CZ  ARG A 146      23.256  16.639  24.019  1.00 26.61           C  
ATOM   1138  NH1 ARG A 146      22.870  17.786  23.470  1.00 22.48           N1+
ATOM   1139  NH2 ARG A 146      24.431  16.110  23.697  1.00 24.41           N  
ATOM   1140  N   TYR A 147      16.113  15.307  26.936  1.00 20.19           N  
ATOM   1141  CA  TYR A 147      14.712  15.595  27.268  1.00 19.09           C  
ATOM   1142  C   TYR A 147      14.600  16.625  28.388  1.00 19.41           C  
ATOM   1143  O   TYR A 147      13.847  17.607  28.285  1.00 20.30           O  
ATOM   1144  CB  TYR A 147      13.951  14.344  27.692  1.00 19.57           C  
ATOM   1145  CG  TYR A 147      13.552  13.378  26.592  1.00 26.07           C  
ATOM   1146  CD1 TYR A 147      14.239  13.320  25.380  1.00 18.77           C  
ATOM   1147  CD2 TYR A 147      12.478  12.510  26.782  1.00 22.71           C  
ATOM   1148  CE1 TYR A 147      13.858  12.404  24.379  1.00 22.07           C  
ATOM   1149  CE2 TYR A 147      12.096  11.607  25.806  1.00 24.12           C  
ATOM   1150  CZ  TYR A 147      12.790  11.551  24.609  1.00 23.14           C  
ATOM   1151  OH  TYR A 147      12.393  10.647  23.658  1.00 20.35           O  
ATOM   1152  N   LEU A 148      15.334  16.399  29.470  1.00 20.74           N  
ATOM   1153  CA  LEU A 148      15.240  17.289  30.616  1.00 22.50           C  
ATOM   1154  C   LEU A 148      15.842  18.660  30.294  1.00 21.58           C  
ATOM   1155  O   LEU A 148      15.154  19.659  30.434  1.00 20.19           O  
ATOM   1156  CB  LEU A 148      15.911  16.680  31.850  1.00 25.53           C  
ATOM   1157  CG  LEU A 148      15.934  17.551  33.108  1.00 24.43           C  
ATOM   1158  CD1 LEU A 148      14.532  17.927  33.535  1.00 22.70           C  
ATOM   1159  CD2 LEU A 148      16.653  16.813  34.231  1.00 30.82           C  
ATOM   1160  N   PRO A 149      17.114  18.715  29.845  1.00 23.69           N  
ATOM   1161  CA  PRO A 149      17.619  20.082  29.668  1.00 24.26           C  
ATOM   1162  C   PRO A 149      16.912  20.869  28.556  1.00 21.81           C  
ATOM   1163  O   PRO A 149      16.815  22.089  28.701  1.00 22.91           O  
ATOM   1164  CB  PRO A 149      19.108  19.875  29.351  1.00 23.95           C  
ATOM   1165  CG  PRO A 149      19.228  18.451  28.902  1.00 28.37           C  
ATOM   1166  CD  PRO A 149      18.169  17.702  29.636  1.00 20.73           C  
ATOM   1167  N   ASP A 150      16.408  20.217  27.508  1.00 20.79           N  
ATOM   1168  CA  ASP A 150      15.635  20.940  26.483  1.00 19.56           C  
ATOM   1169  C   ASP A 150      14.264  21.401  27.012  1.00 20.87           C  
ATOM   1170  O   ASP A 150      13.776  22.475  26.655  1.00 20.63           O  
ATOM   1171  CB  ASP A 150      15.443  20.092  25.232  1.00 23.42           C  
ATOM   1172  CG  ASP A 150      16.730  19.896  24.447  1.00 23.06           C  
ATOM   1173  OD1 ASP A 150      17.740  20.578  24.753  1.00 20.33           O  
ATOM   1174  OD2 ASP A 150      16.720  19.052  23.519  1.00 20.07           O1-
ATOM   1175  N   THR A 151      13.652  20.610  27.883  1.00 18.99           N  
ATOM   1176  CA  THR A 151      12.418  21.049  28.540  1.00 17.25           C  
ATOM   1177  C   THR A 151      12.648  22.302  29.396  1.00 19.85           C  
ATOM   1178  O   THR A 151      11.857  23.247  29.327  1.00 20.67           O  
ATOM   1179  CB  THR A 151      11.813  19.926  29.409  1.00 20.61           C  
ATOM   1180  CG2 THR A 151      10.659  20.448  30.270  1.00 19.53           C  
ATOM   1181  OG1 THR A 151      11.310  18.905  28.543  1.00 21.42           O  
ATOM   1182  N   LEU A 152      13.727  22.309  30.180  1.00 20.49           N  
ATOM   1183  CA  LEU A 152      14.100  23.481  30.982  1.00 23.16           C  
ATOM   1184  C   LEU A 152      14.481  24.649  30.078  1.00 23.65           C  
ATOM   1185  O   LEU A 152      14.220  25.807  30.398  1.00 22.59           O  
ATOM   1186  CB  LEU A 152      15.258  23.165  31.922  1.00 22.46           C  
ATOM   1187  CG  LEU A 152      15.065  22.061  32.957  1.00 25.24           C  
ATOM   1188  CD1 LEU A 152      16.402  21.689  33.576  1.00 25.55           C  
ATOM   1189  CD2 LEU A 152      14.106  22.506  34.024  1.00 34.19           C  
ATOM   1190  N   LEU A 153      15.099  24.344  28.942  1.00 20.25           N  
ATOM   1191  CA  LEU A 153      15.471  25.383  27.995  1.00 22.55           C  
ATOM   1192  C   LEU A 153      14.227  26.060  27.418  1.00 21.60           C  
ATOM   1193  O   LEU A 153      14.138  27.296  27.364  1.00 22.57           O  
ATOM   1194  CB  LEU A 153      16.332  24.801  26.865  1.00 21.63           C  
ATOM   1195  CG  LEU A 153      16.744  25.791  25.785  1.00 23.75           C  
ATOM   1196  CD1 LEU A 153      17.597  26.905  26.419  1.00 22.86           C  
ATOM   1197  CD2 LEU A 153      17.503  25.080  24.653  1.00 20.04           C  
ATOM   1198  N   LEU A 154      13.273  25.233  26.999  1.00 20.63           N  
ATOM   1199  CA  LEU A 154      11.984  25.681  26.490  1.00 22.68           C  
ATOM   1200  C   LEU A 154      11.263  26.583  27.472  1.00 20.83           C  
ATOM   1201  O   LEU A 154      10.706  27.604  27.085  1.00 20.62           O  
ATOM   1202  CB  LEU A 154      11.092  24.482  26.168  1.00 21.70           C  
ATOM   1203  CG  LEU A 154      11.342  23.734  24.866  1.00 23.45           C  
ATOM   1204  CD1 LEU A 154      10.733  22.344  24.978  1.00 24.49           C  
ATOM   1205  CD2 LEU A 154      10.744  24.502  23.697  1.00 19.83           C  
ATOM   1206  N   GLU A 155      11.276  26.201  28.744  1.00 24.16           N  
ATOM   1207  CA  GLU A 155      10.633  27.004  29.778  1.00 24.20           C  
ATOM   1208  C   GLU A 155      11.352  28.346  29.934  1.00 22.45           C  
ATOM   1209  O   GLU A 155      10.739  29.418  29.978  1.00 25.78           O  
ATOM   1210  CB  GLU A 155      10.611  26.264  31.122  1.00 22.69           C  
ATOM   1211  CG  GLU A 155       9.874  27.080  32.189  1.00 28.56           C  
ATOM   1212  CD  GLU A 155       9.827  26.422  33.562  1.00 29.68           C  
ATOM   1213  OE1 GLU A 155      10.761  25.671  33.914  1.00 27.56           O  
ATOM   1214  OE2 GLU A 155       8.843  26.675  34.289  1.00 33.26           O1-
ATOM   1215  N   LYS A 156      12.667  28.251  30.018  1.00 23.56           N  
ATOM   1216  CA  LYS A 156      13.571  29.396  30.046  1.00 27.76           C  
ATOM   1217  C   LYS A 156      13.271  30.412  28.932  1.00 23.36           C  
ATOM   1218  O   LYS A 156      13.215  31.630  29.151  1.00 21.54           O  
ATOM   1219  CB  LYS A 156      14.994  28.877  29.895  1.00 24.31           C  
ATOM   1220  CG  LYS A 156      16.009  29.478  30.761  1.00 32.21           C  
ATOM   1221  CD  LYS A 156      17.336  28.918  30.338  1.00 27.09           C  
ATOM   1222  CE  LYS A 156      17.544  27.564  30.953  1.00 31.51           C  
ATOM   1223  NZ  LYS A 156      17.656  27.662  32.428  1.00 38.56           N1+
ATOM   1224  N   CYS A 157      13.088  29.902  27.722  1.00 23.36           N  
ATOM   1225  CA  CYS A 157      12.952  30.781  26.568  1.00 21.86           C  
ATOM   1226  C   CYS A 157      11.545  31.332  26.428  1.00 23.64           C  
ATOM   1227  O   CYS A 157      11.266  32.093  25.499  1.00 23.12           O  
ATOM   1228  CB  CYS A 157      13.369  30.043  25.295  1.00 24.23           C  
ATOM   1229  SG  CYS A 157      15.138  29.704  25.253  1.00 29.18           S  
ATOM   1230  N   GLY A 158      10.670  30.958  27.358  1.00 22.18           N  
ATOM   1231  CA  GLY A 158       9.295  31.423  27.344  1.00 21.89           C  
ATOM   1232  C   GLY A 158       8.443  30.807  26.251  1.00 24.78           C  
ATOM   1233  O   GLY A 158       7.534  31.451  25.730  1.00 24.96           O  
ATOM   1234  N   LEU A 159       8.728  29.563  25.890  1.00 25.38           N  
ATOM   1235  CA  LEU A 159       8.035  28.948  24.762  1.00 23.65           C  
ATOM   1236  C   LEU A 159       6.870  28.095  25.251  1.00 24.52           C  
ATOM   1237  O   LEU A 159       6.042  27.630  24.462  1.00 24.24           O  
ATOM   1238  CB  LEU A 159       9.012  28.116  23.926  1.00 23.84           C  
ATOM   1239  CG  LEU A 159       9.994  28.960  23.110  1.00 24.38           C  
ATOM   1240  CD1 LEU A 159      11.216  28.168  22.691  1.00 20.22           C  
ATOM   1241  CD2 LEU A 159       9.292  29.531  21.894  1.00 20.47           C  
ATOM   1242  N   LEU A 160       6.804  27.904  26.562  1.00 25.78           N  
ATOM   1243  CA  LEU A 160       5.740  27.119  27.157  1.00 23.37           C  
ATOM   1244  C   LEU A 160       4.688  28.059  27.764  1.00 33.09           C  
ATOM   1245  O   LEU A 160       5.017  29.116  28.311  1.00 30.12           O  
ATOM   1246  CB  LEU A 160       6.299  26.160  28.221  1.00 28.55           C  
ATOM   1247  CG  LEU A 160       7.412  25.175  27.824  1.00 26.72           C  
ATOM   1248  CD1 LEU A 160       7.771  24.221  28.966  1.00 27.03           C  
ATOM   1249  CD2 LEU A 160       7.049  24.387  26.581  1.00 25.22           C  
ATOM   1250  N   ARG A 161       3.420  27.684  27.628  1.00 31.17           N  
ATOM   1251  CA  ARG A 161       2.332  28.386  28.293  1.00 29.35           C  
ATOM   1252  C   ARG A 161       1.580  27.385  29.147  1.00 32.55           C  
ATOM   1253  O   ARG A 161       1.767  26.172  28.997  1.00 31.77           O  
ATOM   1254  CB  ARG A 161       1.387  29.033  27.279  1.00 33.27           C  
ATOM   1255  CG  ARG A 161       0.796  28.025  26.322  1.00 33.84           C  
ATOM   1256  CD  ARG A 161      -0.450  28.535  25.647  1.00 38.99           C  
ATOM   1257  NE  ARG A 161      -0.944  27.607  24.626  1.00 34.49           N  
ATOM   1258  CZ  ARG A 161      -1.718  26.552  24.877  1.00 36.03           C  
ATOM   1259  NH1 ARG A 161      -2.118  25.784  23.882  1.00 35.97           N1+
ATOM   1260  NH2 ARG A 161      -2.092  26.259  26.120  1.00 38.49           N  
ATOM   1261  N   LYS A 162       0.737  27.882  30.044  1.00 33.10           N  
ATOM   1262  CA  LYS A 162      -0.144  27.002  30.800  1.00 36.87           C  
ATOM   1263  C   LYS A 162      -1.025  26.212  29.838  1.00 29.42           C  
ATOM   1264  O   LYS A 162      -1.731  26.790  29.013  1.00 31.77           O  
ATOM   1265  CB  LYS A 162      -1.008  27.799  31.776  1.00 37.21           C  
ATOM   1266  CG  LYS A 162      -1.957  26.924  32.560  1.00 43.47           C  
ATOM   1267  CD  LYS A 162      -2.865  27.738  33.474  1.00 45.66           C  
ATOM   1268  CE  LYS A 162      -3.642  26.805  34.384  1.00 46.46           C  
ATOM   1269  NZ  LYS A 162      -4.225  25.682  33.592  1.00 45.23           N1+
ATOM   1270  N   GLY A 163      -0.965  24.890  29.920  1.00 33.69           N  
ATOM   1271  CA  GLY A 163      -1.738  24.051  29.019  1.00 31.08           C  
ATOM   1272  C   GLY A 163      -0.954  23.496  27.833  1.00 34.15           C  
ATOM   1273  O   GLY A 163      -1.476  22.675  27.075  1.00 32.97           O  
ATOM   1274  N   THR A 164       0.285  23.946  27.652  1.00 29.75           N  
ATOM   1275  CA  THR A 164       1.165  23.338  26.645  1.00 29.95           C  
ATOM   1276  C   THR A 164       1.384  21.860  26.956  1.00 27.84           C  
ATOM   1277  O   THR A 164       1.725  21.499  28.077  1.00 29.30           O  
ATOM   1278  CB  THR A 164       2.534  24.042  26.568  1.00 31.44           C  
ATOM   1279  CG2 THR A 164       3.449  23.330  25.565  1.00 27.87           C  
ATOM   1280  OG1 THR A 164       2.346  25.400  26.154  1.00 30.29           O  
ATOM   1281  N   VAL A 165       1.162  21.012  25.959  1.00 27.26           N  
ATOM   1282  CA  VAL A 165       1.311  19.574  26.124  1.00 26.55           C  
ATOM   1283  C   VAL A 165       2.718  19.116  25.724  1.00 27.03           C  
ATOM   1284  O   VAL A 165       3.104  19.298  24.578  1.00 26.87           O  
ATOM   1285  CB  VAL A 165       0.275  18.811  25.253  1.00 30.11           C  
ATOM   1286  CG1 VAL A 165       0.315  17.310  25.541  1.00 30.02           C  
ATOM   1287  CG2 VAL A 165      -1.115  19.374  25.460  1.00 36.88           C  
ATOM   1288  N   LEU A 166       3.489  18.543  26.647  1.00 28.22           N  
ATOM   1289  CA  LEU A 166       4.693  17.808  26.232  1.00 29.12           C  
ATOM   1290  C   LEU A 166       4.376  16.332  26.180  1.00 24.76           C  
ATOM   1291  O   LEU A 166       3.714  15.805  27.072  1.00 24.00           O  
ATOM   1292  CB  LEU A 166       5.888  18.006  27.168  1.00 28.83           C  
ATOM   1293  CG  LEU A 166       6.416  19.365  27.623  1.00 34.70           C  
ATOM   1294  CD1 LEU A 166       7.883  19.221  28.011  1.00 34.34           C  
ATOM   1295  CD2 LEU A 166       6.242  20.410  26.572  1.00 32.71           C  
ATOM   1296  N   LEU A 167       4.883  15.671  25.150  1.00 21.10           N  
ATOM   1297  CA  LEU A 167       4.705  14.244  24.976  1.00 18.86           C  
ATOM   1298  C   LEU A 167       6.073  13.654  24.700  1.00 24.30           C  
ATOM   1299  O   LEU A 167       6.712  14.008  23.707  1.00 24.59           O  
ATOM   1300  CB  LEU A 167       3.729  13.954  23.837  1.00 22.79           C  
ATOM   1301  CG  LEU A 167       3.313  12.493  23.637  1.00 27.67           C  
ATOM   1302  CD1 LEU A 167       2.698  11.952  24.927  1.00 27.52           C  
ATOM   1303  CD2 LEU A 167       2.349  12.351  22.450  1.00 25.12           C  
ATOM   1304  N   ALA A 168       6.543  12.783  25.588  1.00 22.45           N  
ATOM   1305  CA  ALA A 168       7.899  12.263  25.483  1.00 25.24           C  
ATOM   1306  C   ALA A 168       7.878  10.773  25.213  1.00 27.23           C  
ATOM   1307  O   ALA A 168       7.262  10.025  25.968  1.00 26.50           O  
ATOM   1308  CB  ALA A 168       8.677  12.552  26.743  1.00 21.34           C  
ATOM   1309  N   ASP A 169       8.549  10.341  24.145  1.00 21.71           N  
ATOM   1310  CA  ASP A 169       8.624   8.909  23.818  1.00 25.48           C  
ATOM   1311  C   ASP A 169       9.819   8.241  24.508  1.00 26.29           C  
ATOM   1312  O   ASP A 169      10.740   8.922  24.989  1.00 22.36           O  
ATOM   1313  CB  ASP A 169       8.703   8.707  22.302  1.00 27.67           C  
ATOM   1314  CG  ASP A 169       8.397   7.267  21.874  1.00 34.21           C  
ATOM   1315  OD1 ASP A 169       7.950   6.445  22.717  1.00 31.25           O  
ATOM   1316  OD2 ASP A 169       8.596   6.961  20.680  1.00 43.00           O1-
ATOM   1317  N   ASN A 170       9.771   6.914  24.587  1.00 23.67           N  
ATOM   1318  CA  ASN A 170      10.871   6.107  25.098  1.00 27.17           C  
ATOM   1319  C   ASN A 170      11.284   6.435  26.543  1.00 27.44           C  
ATOM   1320  O   ASN A 170      12.432   6.214  26.921  1.00 24.77           O  
ATOM   1321  CB  ASN A 170      12.108   6.244  24.197  1.00 30.23           C  
ATOM   1322  CG  ASN A 170      11.852   5.806  22.756  1.00 33.23           C  
ATOM   1323  ND2 ASN A 170      11.264   4.620  22.576  1.00 24.56           N  
ATOM   1324  OD1 ASN A 170      12.204   6.518  21.821  1.00 31.28           O  
ATOM   1325  N   VAL A 171      10.362   6.943  27.351  1.00 28.19           N  
ATOM   1326  CA  VAL A 171      10.724   7.297  28.717  1.00 27.83           C  
ATOM   1327  C   VAL A 171      10.970   6.059  29.599  1.00 31.49           C  
ATOM   1328  O   VAL A 171      11.493   6.177  30.695  1.00 28.17           O  
ATOM   1329  CB  VAL A 171       9.656   8.203  29.373  1.00 24.80           C  
ATOM   1330  CG1 VAL A 171       9.422   9.431  28.509  1.00 21.93           C  
ATOM   1331  CG2 VAL A 171       8.352   7.454  29.614  1.00 22.83           C  
ATOM   1332  N   ILE A 172      10.608   4.875  29.115  1.00 31.81           N  
ATOM   1333  CA  ILE A 172      10.895   3.642  29.856  1.00 32.97           C  
ATOM   1334  C   ILE A 172      12.018   2.841  29.193  1.00 30.97           C  
ATOM   1335  O   ILE A 172      12.954   2.398  29.861  1.00 36.05           O  
ATOM   1336  CB  ILE A 172       9.647   2.746  29.976  1.00 33.71           C  
ATOM   1337  CG1 ILE A 172       8.498   3.518  30.630  1.00 31.02           C  
ATOM   1338  CG2 ILE A 172       9.983   1.464  30.742  1.00 32.02           C  
ATOM   1339  CD1 ILE A 172       8.813   4.071  32.035  1.00 34.67           C  
ATOM   1340  N   VAL A 173      11.916   2.668  27.879  1.00 31.69           N  
ATOM   1341  CA  VAL A 173      12.924   1.976  27.075  1.00 27.36           C  
ATOM   1342  C   VAL A 173      13.398   2.863  25.929  1.00 30.61           C  
ATOM   1343  O   VAL A 173      12.634   3.138  25.011  1.00 29.34           O  
ATOM   1344  CB  VAL A 173      12.377   0.660  26.478  1.00 33.90           C  
ATOM   1345  CG1 VAL A 173      13.422  -0.002  25.601  1.00 32.80           C  
ATOM   1346  CG2 VAL A 173      11.926  -0.282  27.585  1.00 38.25           C  
ATOM   1347  N   PRO A 174      14.672   3.281  25.957  1.00 32.90           N  
ATOM   1348  CA  PRO A 174      15.678   2.871  26.939  1.00 34.51           C  
ATOM   1349  C   PRO A 174      15.625   3.709  28.198  1.00 34.64           C  
ATOM   1350  O   PRO A 174      16.515   3.590  29.033  1.00 38.38           O  
ATOM   1351  CB  PRO A 174      16.993   3.090  26.192  1.00 33.55           C  
ATOM   1352  CG  PRO A 174      16.718   4.276  25.359  1.00 32.52           C  
ATOM   1353  CD  PRO A 174      15.256   4.163  24.930  1.00 33.09           C  
ATOM   1354  N   GLY A 175      14.592   4.536  28.330  1.00 35.24           N  
ATOM   1355  CA  GLY A 175      14.323   5.233  29.579  1.00 36.30           C  
ATOM   1356  C   GLY A 175      14.912   6.624  29.692  1.00 35.39           C  
ATOM   1357  O   GLY A 175      15.996   6.891  29.174  1.00 35.36           O  
ATOM   1358  N   THR A 176      14.179   7.517  30.356  1.00 32.20           N  
ATOM   1359  CA  THR A 176      14.661   8.868  30.632  1.00 32.88           C  
ATOM   1360  C   THR A 176      14.349   9.213  32.085  1.00 31.95           C  
ATOM   1361  O   THR A 176      13.463  10.023  32.353  1.00 30.55           O  
ATOM   1362  CB  THR A 176      14.020   9.927  29.689  1.00 30.37           C  
ATOM   1363  CG2 THR A 176      14.314   9.597  28.233  1.00 27.73           C  
ATOM   1364  OG1 THR A 176      12.597   9.955  29.876  1.00 28.47           O  
ATOM   1365  N   PRO A 177      15.074   8.584  33.028  1.00 36.48           N  
ATOM   1366  CA  PRO A 177      14.780   8.717  34.459  1.00 38.65           C  
ATOM   1367  C   PRO A 177      14.865  10.160  34.991  1.00 33.48           C  
ATOM   1368  O   PRO A 177      13.953  10.568  35.714  1.00 34.06           O  
ATOM   1369  CB  PRO A 177      15.843   7.820  35.116  1.00 33.97           C  
ATOM   1370  CG  PRO A 177      16.927   7.707  34.121  1.00 39.34           C  
ATOM   1371  CD  PRO A 177      16.264   7.749  32.788  1.00 35.28           C  
ATOM   1372  N   ASP A 178      15.905  10.919  34.643  1.00 32.52           N  
ATOM   1373  CA  ASP A 178      16.022  12.282  35.163  1.00 32.48           C  
ATOM   1374  C   ASP A 178      14.809  13.103  34.740  1.00 34.73           C  
ATOM   1375  O   ASP A 178      14.198  13.792  35.571  1.00 31.99           O  
ATOM   1376  CB  ASP A 178      17.340  12.954  34.729  1.00 33.76           C  
ATOM   1377  CG  ASP A 178      17.534  13.005  33.202  1.00 41.23           C  
ATOM   1378  OD1 ASP A 178      16.815  12.291  32.457  1.00 41.33           O  
ATOM   1379  OD2 ASP A 178      18.431  13.763  32.750  1.00 32.47           O1-
ATOM   1380  N   PHE A 179      14.418  12.976  33.469  1.00 29.75           N  
ATOM   1381  CA  PHE A 179      13.258  13.684  32.950  1.00 26.74           C  
ATOM   1382  C   PHE A 179      11.972  13.306  33.682  1.00 27.83           C  
ATOM   1383  O   PHE A 179      11.188  14.172  34.071  1.00 26.26           O  
ATOM   1384  CB  PHE A 179      13.092  13.412  31.452  1.00 26.09           C  
ATOM   1385  CG  PHE A 179      11.836  13.988  30.864  1.00 23.17           C  
ATOM   1386  CD1 PHE A 179      11.778  15.326  30.477  1.00 25.99           C  
ATOM   1387  CD2 PHE A 179      10.718  13.193  30.675  1.00 23.01           C  
ATOM   1388  CE1 PHE A 179      10.616  15.867  29.918  1.00 19.22           C  
ATOM   1389  CE2 PHE A 179       9.559  13.719  30.110  1.00 25.18           C  
ATOM   1390  CZ  PHE A 179       9.510  15.064  29.738  1.00 25.51           C  
ATOM   1391  N   LEU A 180      11.736  12.008  33.829  1.00 29.51           N  
ATOM   1392  CA  LEU A 180      10.534  11.545  34.507  1.00 34.54           C  
ATOM   1393  C   LEU A 180      10.475  12.095  35.931  1.00 28.43           C  
ATOM   1394  O   LEU A 180       9.465  12.657  36.335  1.00 28.33           O  
ATOM   1395  CB  LEU A 180      10.468  10.018  34.525  1.00 31.83           C  
ATOM   1396  CG  LEU A 180      10.081   9.367  33.200  1.00 33.01           C  
ATOM   1397  CD1 LEU A 180       9.852   7.887  33.406  1.00 29.46           C  
ATOM   1398  CD2 LEU A 180       8.836  10.038  32.595  1.00 28.39           C  
ATOM   1399  N   ALA A 181      11.573  11.945  36.668  1.00 31.32           N  
ATOM   1400  CA  ALA A 181      11.636  12.410  38.050  1.00 32.45           C  
ATOM   1401  C   ALA A 181      11.309  13.885  38.139  1.00 30.82           C  
ATOM   1402  O   ALA A 181      10.561  14.308  39.025  1.00 31.78           O  
ATOM   1403  CB  ALA A 181      13.012  12.137  38.651  1.00 31.47           C  
ATOM   1404  N   TYR A 182      11.847  14.676  37.217  1.00 28.51           N  
ATOM   1405  CA  TYR A 182      11.599  16.109  37.272  1.00 28.94           C  
ATOM   1406  C   TYR A 182      10.147  16.466  36.968  1.00 31.04           C  
ATOM   1407  O   TYR A 182       9.525  17.188  37.756  1.00 29.44           O  
ATOM   1408  CB  TYR A 182      12.518  16.883  36.327  1.00 28.41           C  
ATOM   1409  CG  TYR A 182      12.265  18.375  36.377  1.00 29.76           C  
ATOM   1410  CD1 TYR A 182      12.803  19.158  37.395  1.00 37.27           C  
ATOM   1411  CD2 TYR A 182      11.473  19.002  35.422  1.00 33.07           C  
ATOM   1412  CE1 TYR A 182      12.564  20.529  37.449  1.00 38.10           C  
ATOM   1413  CE2 TYR A 182      11.234  20.370  35.468  1.00 34.14           C  
ATOM   1414  CZ  TYR A 182      11.780  21.125  36.480  1.00 35.58           C  
ATOM   1415  OH  TYR A 182      11.539  22.479  36.524  1.00 48.38           O  
ATOM   1416  N   VAL A 183       9.592  15.993  35.848  1.00 27.61           N  
ATOM   1417  CA  VAL A 183       8.268  16.479  35.474  1.00 26.98           C  
ATOM   1418  C   VAL A 183       7.200  15.942  36.425  1.00 32.21           C  
ATOM   1419  O   VAL A 183       6.242  16.652  36.730  1.00 29.56           O  
ATOM   1420  CB  VAL A 183       7.875  16.151  34.000  1.00 31.09           C  
ATOM   1421  CG1 VAL A 183       8.668  17.038  33.038  1.00 22.33           C  
ATOM   1422  CG2 VAL A 183       8.025  14.653  33.677  1.00 27.19           C  
ATOM   1423  N   ARG A 184       7.370  14.715  36.906  1.00 27.87           N  
ATOM   1424  CA  ARG A 184       6.423  14.151  37.864  1.00 31.83           C  
ATOM   1425  C   ARG A 184       6.558  14.811  39.248  1.00 33.86           C  
ATOM   1426  O   ARG A 184       5.571  15.032  39.940  1.00 35.19           O  
ATOM   1427  CB  ARG A 184       6.621  12.645  37.977  1.00 29.86           C  
ATOM   1428  CG  ARG A 184       6.185  11.883  36.741  1.00 30.76           C  
ATOM   1429  CD  ARG A 184       6.518  10.410  36.881  1.00 31.54           C  
ATOM   1430  NE  ARG A 184       6.076   9.656  35.716  1.00 33.14           N  
ATOM   1431  CZ  ARG A 184       6.429   8.404  35.462  1.00 33.27           C  
ATOM   1432  NH1 ARG A 184       7.227   7.746  36.301  1.00 29.46           N1+
ATOM   1433  NH2 ARG A 184       5.976   7.811  34.369  1.00 37.67           N  
ATOM   1434  N   GLY A 185       7.786  15.136  39.631  1.00 33.88           N  
ATOM   1435  CA  GLY A 185       8.043  15.786  40.907  1.00 38.77           C  
ATOM   1436  C   GLY A 185       7.737  17.275  40.942  1.00 39.30           C  
ATOM   1437  O   GLY A 185       7.617  17.862  42.019  1.00 42.56           O  
ATOM   1438  N   SER A 186       7.597  17.891  39.773  1.00 35.36           N  
ATOM   1439  CA  SER A 186       7.409  19.338  39.690  1.00 35.41           C  
ATOM   1440  C   SER A 186       5.944  19.733  39.647  1.00 38.42           C  
ATOM   1441  O   SER A 186       5.163  19.102  38.961  1.00 38.51           O  
ATOM   1442  CB  SER A 186       8.107  19.892  38.450  1.00 37.27           C  
ATOM   1443  OG  SER A 186       7.754  21.243  38.241  1.00 35.53           O  
ATOM   1444  N   SER A 187       5.576  20.807  40.344  1.00 40.06           N  
ATOM   1445  CA  SER A 187       4.192  21.280  40.311  1.00 38.53           C  
ATOM   1446  C   SER A 187       3.892  22.004  38.995  1.00 35.61           C  
ATOM   1447  O   SER A 187       2.749  22.347  38.711  1.00 39.64           O  
ATOM   1448  CB  SER A 187       3.899  22.203  41.502  1.00 39.45           C  
ATOM   1449  OG  SER A 187       4.400  23.508  41.274  1.00 43.79           O  
ATOM   1450  N   SER A 188       4.924  22.230  38.189  1.00 37.13           N  
ATOM   1451  CA  SER A 188       4.734  22.889  36.901  1.00 37.69           C  
ATOM   1452  C   SER A 188       4.231  21.941  35.806  1.00 30.70           C  
ATOM   1453  O   SER A 188       3.866  22.390  34.724  1.00 30.91           O  
ATOM   1454  CB  SER A 188       6.036  23.557  36.454  1.00 36.19           C  
ATOM   1455  OG  SER A 188       6.261  24.739  37.202  1.00 42.05           O  
ATOM   1456  N   PHE A 189       4.217  20.639  36.084  1.00 35.12           N  
ATOM   1457  CA  PHE A 189       3.719  19.658  35.109  1.00 32.28           C  
ATOM   1458  C   PHE A 189       2.745  18.666  35.724  1.00 34.71           C  
ATOM   1459  O   PHE A 189       3.029  18.044  36.747  1.00 35.28           O  
ATOM   1460  CB  PHE A 189       4.875  18.892  34.462  1.00 28.30           C  
ATOM   1461  CG  PHE A 189       5.818  19.767  33.690  1.00 30.27           C  
ATOM   1462  CD1 PHE A 189       6.874  20.407  34.327  1.00 34.13           C  
ATOM   1463  CD2 PHE A 189       5.640  19.964  32.332  1.00 29.84           C  
ATOM   1464  CE1 PHE A 189       7.749  21.231  33.619  1.00 34.23           C  
ATOM   1465  CE2 PHE A 189       6.508  20.787  31.608  1.00 33.70           C  
ATOM   1466  CZ  PHE A 189       7.566  21.416  32.255  1.00 35.87           C  
ATOM   1467  N   GLU A 190       1.595  18.531  35.072  1.00 37.05           N  
ATOM   1468  CA  GLU A 190       0.621  17.497  35.372  1.00 39.74           C  
ATOM   1469  C   GLU A 190       0.861  16.311  34.432  1.00 35.31           C  
ATOM   1470  O   GLU A 190       0.683  16.430  33.223  1.00 30.40           O  
ATOM   1471  CB  GLU A 190      -0.801  18.050  35.217  1.00 37.78           C  
ATOM   1472  CG  GLU A 190      -1.912  17.048  35.483  1.00 50.46           C  
ATOM   1473  CD  GLU A 190      -1.876  16.499  36.901  1.00 63.62           C  
ATOM   1474  OE1 GLU A 190      -1.551  17.272  37.835  1.00 64.58           O  
ATOM   1475  OE2 GLU A 190      -2.167  15.291  37.077  1.00 62.70           O1-
ATOM   1476  N   CYS A 191       1.258  15.171  34.988  1.00 33.66           N  
ATOM   1477  CA  CYS A 191       1.774  14.075  34.174  1.00 32.32           C  
ATOM   1478  C   CYS A 191       0.866  12.851  34.066  1.00 36.19           C  
ATOM   1479  O   CYS A 191       0.270  12.402  35.051  1.00 30.48           O  
ATOM   1480  CB  CYS A 191       3.133  13.628  34.724  1.00 37.15           C  
ATOM   1481  SG  CYS A 191       4.417  14.883  34.612  1.00 35.61           S  
ATOM   1482  N   THR A 192       0.799  12.304  32.859  1.00 31.57           N  
ATOM   1483  CA  THR A 192       0.100  11.051  32.585  1.00 33.87           C  
ATOM   1484  C   THR A 192       1.026  10.078  31.863  1.00 36.84           C  
ATOM   1485  O   THR A 192       1.733  10.464  30.918  1.00 32.48           O  
ATOM   1486  CB  THR A 192      -1.146  11.275  31.714  1.00 30.61           C  
ATOM   1487  CG2 THR A 192      -1.860   9.954  31.445  1.00 37.03           C  
ATOM   1488  OG1 THR A 192      -2.038  12.168  32.381  1.00 34.35           O  
ATOM   1489  N   HIS A 193       1.034   8.822  32.298  1.00 35.19           N  
ATOM   1490  CA  HIS A 193       1.831   7.817  31.612  1.00 37.09           C  
ATOM   1491  C   HIS A 193       0.993   6.923  30.705  1.00 39.26           C  
ATOM   1492  O   HIS A 193       0.002   6.336  31.144  1.00 36.31           O  
ATOM   1493  CB  HIS A 193       2.590   6.940  32.601  1.00 35.03           C  
ATOM   1494  CG  HIS A 193       3.575   6.038  31.931  1.00 38.65           C  
ATOM   1495  CD2 HIS A 193       3.525   4.715  31.649  1.00 34.89           C  
ATOM   1496  ND1 HIS A 193       4.766   6.500  31.414  1.00 33.85           N  
ATOM   1497  CE1 HIS A 193       5.423   5.492  30.864  1.00 34.27           C  
ATOM   1498  NE2 HIS A 193       4.693   4.399  30.997  1.00 35.89           N  
ATOM   1499  N   TYR A 194       1.407   6.816  29.443  1.00 32.95           N  
ATOM   1500  CA  TYR A 194       0.755   5.932  28.484  1.00 31.58           C  
ATOM   1501  C   TYR A 194       1.667   4.758  28.138  1.00 38.53           C  
ATOM   1502  O   TYR A 194       2.599   4.892  27.340  1.00 35.83           O  
ATOM   1503  CB  TYR A 194       0.391   6.686  27.210  1.00 29.01           C  
ATOM   1504  CG  TYR A 194      -0.577   7.830  27.386  1.00 32.58           C  
ATOM   1505  CD1 TYR A 194      -0.165   9.036  27.916  1.00 31.83           C  
ATOM   1506  CD2 TYR A 194      -1.901   7.716  26.967  1.00 42.91           C  
ATOM   1507  CE1 TYR A 194      -1.048  10.094  28.068  1.00 32.47           C  
ATOM   1508  CE2 TYR A 194      -2.797   8.771  27.109  1.00 40.58           C  
ATOM   1509  CZ  TYR A 194      -2.362   9.959  27.663  1.00 42.55           C  
ATOM   1510  OH  TYR A 194      -3.241  11.018  27.813  1.00 44.06           O  
ATOM   1511  N   SER A 195       1.413   3.603  28.733  1.00 34.26           N  
ATOM   1512  CA  SER A 195       2.242   2.452  28.429  1.00 33.15           C  
ATOM   1513  C   SER A 195       2.006   2.043  26.985  1.00 34.53           C  
ATOM   1514  O   SER A 195       0.940   2.298  26.424  1.00 35.91           O  
ATOM   1515  CB  SER A 195       1.938   1.285  29.360  1.00 37.57           C  
ATOM   1516  OG  SER A 195       1.916   1.701  30.714  1.00 45.74           O  
ATOM   1517  N   SER A 196       3.014   1.431  26.378  1.00 34.93           N  
ATOM   1518  CA  SER A 196       2.862   0.888  25.040  1.00 37.81           C  
ATOM   1519  C   SER A 196       3.824  -0.268  24.848  1.00 35.43           C  
ATOM   1520  O   SER A 196       5.030  -0.136  25.039  1.00 31.35           O  
ATOM   1521  CB  SER A 196       3.082   1.962  23.978  1.00 38.76           C  
ATOM   1522  OG  SER A 196       2.490   1.578  22.745  1.00 41.40           O  
ATOM   1523  N   TYR A 197       3.261  -1.410  24.480  1.00 41.54           N  
ATOM   1524  CA  TYR A 197       4.006  -2.643  24.357  1.00 42.78           C  
ATOM   1525  C   TYR A 197       4.809  -2.671  23.060  1.00 43.50           C  
ATOM   1526  O   TYR A 197       4.294  -2.350  21.994  1.00 47.00           O  
ATOM   1527  CB  TYR A 197       3.047  -3.836  24.428  1.00 42.58           C  
ATOM   1528  CG  TYR A 197       3.736  -5.166  24.596  1.00 45.88           C  
ATOM   1529  CD1 TYR A 197       4.566  -5.402  25.681  1.00 41.38           C  
ATOM   1530  CD2 TYR A 197       3.544  -6.193  23.676  1.00 47.17           C  
ATOM   1531  CE1 TYR A 197       5.203  -6.619  25.841  1.00 48.96           C  
ATOM   1532  CE2 TYR A 197       4.173  -7.416  23.829  1.00 49.78           C  
ATOM   1533  CZ  TYR A 197       5.002  -7.623  24.914  1.00 51.32           C  
ATOM   1534  OH  TYR A 197       5.636  -8.835  25.080  1.00 59.20           O  
ATOM   1535  N   LEU A 198       6.082  -3.035  23.161  1.00 44.13           N  
ATOM   1536  CA  LEU A 198       6.907  -3.243  21.972  1.00 49.69           C  
ATOM   1537  C   LEU A 198       6.832  -4.724  21.596  1.00 50.93           C  
ATOM   1538  O   LEU A 198       7.587  -5.549  22.105  1.00 55.09           O  
ATOM   1539  CB  LEU A 198       8.348  -2.787  22.229  1.00 48.41           C  
ATOM   1540  CG  LEU A 198       8.492  -1.302  22.594  1.00 39.99           C  
ATOM   1541  CD1 LEU A 198       9.871  -0.981  23.164  1.00 43.49           C  
ATOM   1542  CD2 LEU A 198       8.224  -0.448  21.377  1.00 39.70           C  
ATOM   1543  N   GLU A 199       5.900  -5.042  20.701  1.00 55.42           N  
ATOM   1544  CA  GLU A 199       5.431  -6.414  20.489  1.00 63.25           C  
ATOM   1545  C   GLU A 199       6.500  -7.433  20.073  1.00 67.48           C  
ATOM   1546  O   GLU A 199       6.336  -8.634  20.306  1.00 66.63           O  
ATOM   1547  CB  GLU A 199       4.305  -6.419  19.440  1.00 65.38           C  
ATOM   1548  CG  GLU A 199       2.937  -5.955  19.970  1.00 70.37           C  
ATOM   1549  CD  GLU A 199       2.641  -4.483  19.678  1.00 75.39           C  
ATOM   1550  OE1 GLU A 199       2.803  -4.066  18.508  1.00 77.33           O  
ATOM   1551  OE2 GLU A 199       2.242  -3.746  20.617  1.00 62.24           O1-
ATOM   1552  N   TYR A 200       7.586  -6.967  19.466  1.00 67.97           N  
ATOM   1553  CA  TYR A 200       8.603  -7.882  18.949  1.00 68.09           C  
ATOM   1554  C   TYR A 200       9.835  -7.957  19.842  1.00 66.59           C  
ATOM   1555  O   TYR A 200      10.525  -8.977  19.879  1.00 65.96           O  
ATOM   1556  CB  TYR A 200       9.002  -7.473  17.533  1.00 70.88           C  
ATOM   1557  CG  TYR A 200       7.904  -7.720  16.526  1.00 73.09           C  
ATOM   1558  CD1 TYR A 200       7.116  -8.864  16.602  1.00 77.05           C  
ATOM   1559  CD2 TYR A 200       7.644  -6.809  15.511  1.00 68.14           C  
ATOM   1560  CE1 TYR A 200       6.101  -9.100  15.686  1.00 77.72           C  
ATOM   1561  CE2 TYR A 200       6.632  -7.034  14.593  1.00 66.45           C  
ATOM   1562  CZ  TYR A 200       5.864  -8.181  14.684  1.00 71.35           C  
ATOM   1563  OH  TYR A 200       4.858  -8.410  13.774  1.00 77.96           O  
ATOM   1564  N   MET A 201      10.109  -6.874  20.559  1.00 64.33           N  
ATOM   1565  CA  MET A 201      11.193  -6.858  21.529  1.00 59.60           C  
ATOM   1566  C   MET A 201      10.643  -7.327  22.875  1.00 62.55           C  
ATOM   1567  O   MET A 201      11.382  -7.478  23.855  1.00 61.14           O  
ATOM   1568  CB  MET A 201      11.821  -5.461  21.619  1.00 63.67           C  
ATOM   1569  CG  MET A 201      12.738  -5.112  20.427  1.00 69.61           C  
ATOM   1570  SD  MET A 201      12.211  -3.766  19.313  1.00 70.88           S  
ATOM   1571  CE  MET A 201      10.725  -4.436  18.553  1.00 58.82           C  
ATOM   1572  N   LYS A 202       9.329  -7.558  22.892  1.00 60.18           N  
ATOM   1573  CA  LYS A 202       8.613  -8.162  24.016  1.00 58.40           C  
ATOM   1574  C   LYS A 202       8.729  -7.390  25.322  1.00 52.43           C  
ATOM   1575  O   LYS A 202       8.821  -7.997  26.386  1.00 52.98           O  
ATOM   1576  CB  LYS A 202       9.099  -9.599  24.249  1.00 62.55           C  
ATOM   1577  CG  LYS A 202       8.740 -10.589  23.151  1.00 67.50           C  
ATOM   1578  CD  LYS A 202       7.233 -10.748  23.003  1.00 67.54           C  
ATOM   1579  CE  LYS A 202       6.880 -11.901  22.068  1.00 69.19           C  
ATOM   1580  NZ  LYS A 202       7.515 -11.756  20.727  1.00 67.95           N1+
ATOM   1581  N   VAL A 203       8.718  -6.063  25.256  1.00 50.95           N  
ATOM   1582  CA  VAL A 203       8.886  -5.266  26.471  1.00 48.65           C  
ATOM   1583  C   VAL A 203       7.993  -4.024  26.477  1.00 42.34           C  
ATOM   1584  O   VAL A 203       7.718  -3.423  25.437  1.00 38.56           O  
ATOM   1585  CB  VAL A 203      10.377  -4.849  26.658  1.00 51.62           C  
ATOM   1586  CG1 VAL A 203      10.881  -4.069  25.454  1.00 48.36           C  
ATOM   1587  CG2 VAL A 203      10.580  -4.066  27.956  1.00 45.98           C  
ATOM   1588  N   VAL A 204       7.534  -3.656  27.665  1.00 33.65           N  
ATOM   1589  CA  VAL A 204       6.709  -2.483  27.822  1.00 35.13           C  
ATOM   1590  C   VAL A 204       7.577  -1.231  27.792  1.00 35.22           C  
ATOM   1591  O   VAL A 204       8.542  -1.108  28.539  1.00 36.63           O  
ATOM   1592  CB  VAL A 204       5.905  -2.544  29.128  1.00 35.74           C  
ATOM   1593  CG1 VAL A 204       5.120  -1.274  29.326  1.00 37.14           C  
ATOM   1594  CG2 VAL A 204       4.967  -3.759  29.108  1.00 37.98           C  
ATOM   1595  N   ASP A 205       7.251  -0.325  26.883  1.00 35.14           N  
ATOM   1596  CA  ASP A 205       7.834   1.009  26.877  1.00 33.22           C  
ATOM   1597  C   ASP A 205       6.693   1.942  27.284  1.00 34.61           C  
ATOM   1598  O   ASP A 205       5.621   1.466  27.679  1.00 28.44           O  
ATOM   1599  CB  ASP A 205       8.419   1.343  25.494  1.00 31.29           C  
ATOM   1600  CG  ASP A 205       9.200   2.658  25.470  1.00 32.62           C  
ATOM   1601  OD1 ASP A 205       9.494   3.208  26.554  1.00 27.91           O  
ATOM   1602  OD2 ASP A 205       9.518   3.135  24.358  1.00 31.53           O1-
ATOM   1603  N   GLY A 206       6.899   3.253  27.200  1.00 29.92           N  
ATOM   1604  CA  GLY A 206       5.820   4.176  27.485  1.00 31.12           C  
ATOM   1605  C   GLY A 206       6.057   5.574  26.965  1.00 29.11           C  
ATOM   1606  O   GLY A 206       7.192   5.946  26.650  1.00 30.99           O  
ATOM   1607  N   LEU A 207       4.979   6.342  26.850  1.00 26.11           N  
ATOM   1608  CA  LEU A 207       5.085   7.780  26.623  1.00 24.29           C  
ATOM   1609  C   LEU A 207       4.684   8.515  27.875  1.00 29.99           C  
ATOM   1610  O   LEU A 207       3.835   8.054  28.635  1.00 29.12           O  
ATOM   1611  CB  LEU A 207       4.212   8.241  25.463  1.00 26.15           C  
ATOM   1612  CG  LEU A 207       4.664   7.730  24.098  1.00 29.07           C  
ATOM   1613  CD1 LEU A 207       3.701   6.681  23.628  1.00 34.05           C  
ATOM   1614  CD2 LEU A 207       4.760   8.885  23.118  1.00 26.96           C  
ATOM   1615  N   GLU A 208       5.299   9.662  28.099  1.00 24.36           N  
ATOM   1616  CA  GLU A 208       4.851  10.513  29.170  1.00 25.36           C  
ATOM   1617  C   GLU A 208       4.226  11.755  28.561  1.00 26.11           C  
ATOM   1618  O   GLU A 208       4.833  12.423  27.702  1.00 25.17           O  
ATOM   1619  CB  GLU A 208       6.010  10.859  30.097  1.00 23.08           C  
ATOM   1620  CG  GLU A 208       5.579  11.474  31.401  1.00 27.04           C  
ATOM   1621  CD  GLU A 208       5.026  10.459  32.385  1.00 32.92           C  
ATOM   1622  OE1 GLU A 208       5.087   9.240  32.110  1.00 31.37           O  
ATOM   1623  OE2 GLU A 208       4.538  10.893  33.446  1.00 32.34           O1-
ATOM   1624  N   LYS A 209       2.993  12.038  28.961  1.00 22.26           N  
ATOM   1625  CA  LYS A 209       2.378  13.325  28.664  1.00 23.71           C  
ATOM   1626  C   LYS A 209       2.540  14.252  29.870  1.00 31.80           C  
ATOM   1627  O   LYS A 209       2.160  13.912  30.995  1.00 26.81           O  
ATOM   1628  CB  LYS A 209       0.903  13.171  28.304  1.00 26.40           C  
ATOM   1629  CG  LYS A 209       0.213  14.517  28.097  1.00 29.20           C  
ATOM   1630  CD  LYS A 209      -1.213  14.354  27.636  1.00 37.63           C  
ATOM   1631  CE  LYS A 209      -2.127  13.927  28.777  1.00 35.33           C  
ATOM   1632  NZ  LYS A 209      -3.510  13.777  28.250  1.00 33.84           N1+
ATOM   1633  N   ALA A 210       3.131  15.420  29.651  1.00 28.54           N  
ATOM   1634  CA  ALA A 210       3.297  16.363  30.749  1.00 26.62           C  
ATOM   1635  C   ALA A 210       2.709  17.710  30.343  1.00 28.32           C  
ATOM   1636  O   ALA A 210       3.213  18.360  29.429  1.00 29.47           O  
ATOM   1637  CB  ALA A 210       4.762  16.488  31.133  1.00 29.67           C  
ATOM   1638  N   ILE A 211       1.619  18.104  31.004  1.00 29.28           N  
ATOM   1639  CA  ILE A 211       0.940  19.368  30.716  1.00 26.25           C  
ATOM   1640  C   ILE A 211       1.523  20.501  31.563  1.00 32.28           C  
ATOM   1641  O   ILE A 211       1.470  20.451  32.796  1.00 30.77           O  
ATOM   1642  CB  ILE A 211      -0.575  19.292  31.001  1.00 33.38           C  
ATOM   1643  CG1 ILE A 211      -1.211  18.072  30.320  1.00 33.43           C  
ATOM   1644  CG2 ILE A 211      -1.263  20.607  30.603  1.00 28.50           C  
ATOM   1645  CD1 ILE A 211      -1.219  18.147  28.818  1.00 31.58           C  
ATOM   1646  N   TYR A 212       2.059  21.526  30.907  1.00 29.18           N  
ATOM   1647  CA  TYR A 212       2.693  22.621  31.632  1.00 31.80           C  
ATOM   1648  C   TYR A 212       1.652  23.392  32.418  1.00 31.95           C  
ATOM   1649  O   TYR A 212       0.620  23.771  31.873  1.00 27.88           O  
ATOM   1650  CB  TYR A 212       3.424  23.568  30.686  1.00 31.14           C  
ATOM   1651  CG  TYR A 212       4.308  24.579  31.392  1.00 29.94           C  
ATOM   1652  CD1 TYR A 212       5.289  24.170  32.291  1.00 29.39           C  
ATOM   1653  CD2 TYR A 212       4.173  25.938  31.144  1.00 31.05           C  
ATOM   1654  CE1 TYR A 212       6.110  25.089  32.931  1.00 32.45           C  
ATOM   1655  CE2 TYR A 212       4.991  26.867  31.775  1.00 33.97           C  
ATOM   1656  CZ  TYR A 212       5.954  26.439  32.671  1.00 32.69           C  
ATOM   1657  OH  TYR A 212       6.766  27.367  33.291  1.00 30.65           O  
ATOM   1658  N   GLN A 213       1.944  23.632  33.691  1.00 32.52           N  
ATOM   1659  CA  GLN A 213       1.000  24.286  34.591  1.00 36.57           C  
ATOM   1660  C   GLN A 213       1.347  25.753  34.834  1.00 41.43           C  
ATOM   1661  O   GLN A 213       0.617  26.459  35.524  1.00 43.08           O  
ATOM   1662  CB  GLN A 213       0.945  23.530  35.920  1.00 38.12           C  
ATOM   1663  CG  GLN A 213       0.450  22.093  35.782  1.00 37.29           C  
ATOM   1664  CD  GLN A 213      -0.961  22.035  35.232  1.00 42.08           C  
ATOM   1665  NE2 GLN A 213      -1.195  21.140  34.279  1.00 36.01           N  
ATOM   1666  OE1 GLN A 213      -1.829  22.804  35.648  1.00 44.88           O  
ATOM   1667  N   GLY A 214       2.452  26.213  34.254  1.00 39.00           N  
ATOM   1668  CA  GLY A 214       2.945  27.554  34.514  1.00 36.44           C  
ATOM   1669  C   GLY A 214       4.122  27.485  35.465  1.00 41.99           C  
ATOM   1670  O   GLY A 214       4.342  26.455  36.106  1.00 40.73           O  
ATOM   1671  N   PRO A 215       4.887  28.584  35.573  1.00 39.68           N  
ATOM   1672  CA  PRO A 215       6.135  28.568  36.346  1.00 39.66           C  
ATOM   1673  C   PRO A 215       5.910  28.342  37.841  1.00 44.34           C  
ATOM   1674  O   PRO A 215       4.855  28.701  38.362  1.00 41.54           O  
ATOM   1675  CB  PRO A 215       6.724  29.969  36.111  1.00 39.20           C  
ATOM   1676  CG  PRO A 215       5.893  30.600  35.014  1.00 38.69           C  
ATOM   1677  CD  PRO A 215       4.554  29.931  35.081  1.00 38.00           C  
ATOM   1678  N   SER A 216       6.891  27.748  38.508  1.00 42.45           N  
ATOM   1679  CA  SER A 216       6.910  27.681  39.967  1.00 51.88           C  
ATOM   1680  C   SER A 216       6.950  29.088  40.577  1.00 53.19           C  
ATOM   1681  O   SER A 216       7.826  29.880  40.245  1.00 48.26           O  
ATOM   1682  CB  SER A 216       8.117  26.868  40.445  1.00 50.84           C  
ATOM   1683  OG  SER A 216       8.324  27.033  41.840  1.00 62.01           O  
ATOM   1684  N   SER A 217       6.014  29.401  41.469  1.00 58.71           N  
ATOM   1685  CA  SER A 217       5.927  30.764  41.994  1.00 57.71           C  
ATOM   1686  C   SER A 217       6.816  30.934  43.219  1.00 62.98           C  
ATOM   1687  O   SER A 217       6.897  30.036  44.064  1.00 61.58           O  
ATOM   1688  CB  SER A 217       4.477  31.130  42.330  1.00 58.67           C  
ATOM   1689  OG  SER A 217       4.051  30.510  43.530  1.00 70.69           O  
ATOM   1690  N   PRO A 218       7.501  32.091  43.309  1.00 61.61           N  
ATOM   1691  CA  PRO A 218       8.404  32.403  44.427  1.00 59.48           C  
ATOM   1692  C   PRO A 218       7.694  32.400  45.784  1.00 62.48           C  
ATOM   1693  O   PRO A 218       6.484  32.633  45.851  1.00 62.80           O  
ATOM   1694  CB  PRO A 218       8.929  33.807  44.082  1.00 52.19           C  
ATOM   1695  CG  PRO A 218       8.022  34.332  43.014  1.00 50.53           C  
ATOM   1696  CD  PRO A 218       7.523  33.137  42.271  1.00 54.64           C  
ATOM   1697  N   ASP A 219       8.443  32.138  46.851  1.00 61.01           N  
ATOM   1698  CA  ASP A 219       7.856  32.067  48.187  1.00 65.55           C  
ATOM   1699  C   ASP A 219       7.425  33.439  48.713  1.00 58.52           C  
ATOM   1700  O   ASP A 219       8.081  34.455  48.458  1.00 42.46           O  
ATOM   1701  CB  ASP A 219       8.839  31.421  49.172  1.00 69.40           C  
ATOM   1702  CG  ASP A 219       9.159  29.981  48.815  1.00 81.45           C  
ATOM   1703  OD1 ASP A 219       8.492  29.426  47.907  1.00 81.19           O  
ATOM   1704  OD2 ASP A 219      10.073  29.402  49.445  1.00 87.44           O1-
ATOM   1705  N   LYS A 220       6.310  33.452  49.445  1.00 61.08           N  
ATOM   1706  CA  LYS A 220       5.802  34.672  50.068  1.00 60.36           C  
ATOM   1707  C   LYS A 220       6.382  34.876  51.466  1.00 49.93           C  
ATOM   1708  O   LYS A 220       5.952  35.769  52.194  1.00 53.42           O  
ATOM   1709  CB  LYS A 220       4.271  34.648  50.141  1.00 58.67           C  
ATOM   1710  CG  LYS A 220       3.558  35.333  48.981  1.00 50.73           C  
ATOM   1711  CD  LYS A 220       3.191  34.366  47.867  1.00 52.85           C  
ATOM   1712  CE  LYS A 220       2.103  34.967  46.980  1.00 61.46           C  
ATOM   1713  NZ  LYS A 220       1.698  34.072  45.847  1.00 68.01           N1+
TER   
HETATM 1714 MG    MG A 301      11.853   6.713  19.714  1.00 33.36          MG2+
HETATM 1715  C01 6P2 A 302      15.893  10.646  15.708  1.00 20.06           C  
HETATM 1716  C02 6P2 A 302      17.188  11.173  16.237  1.00 26.87           C  
HETATM 1717  C03 6P2 A 302      17.122  10.649  14.837  1.00 24.73           C  
HETATM 1718  S04 6P2 A 302      19.880  15.514  19.177  1.00 18.90           S  
HETATM 1719  C05 6P2 A 302      18.691  15.717  17.995  1.00 18.90           C  
HETATM 1720  C06 6P2 A 302      18.317  17.095  18.004  1.00 18.77           C  
HETATM 1721  N07 6P2 A 302      18.988  17.847  18.919  1.00 18.98           N  
HETATM 1722  C08 6P2 A 302      19.910  17.136  19.663  1.00 16.61           C  
HETATM 1723  C09 6P2 A 302      20.795  17.698  20.729  1.00 18.97           C  
HETATM 1724  C10 6P2 A 302      17.295  17.674  17.100  1.00 20.02           C  
HETATM 1725  C11 6P2 A 302      18.172  14.598  17.142  1.00 21.47           C  
HETATM 1726  N12 6P2 A 302      17.765  14.695  15.886  1.00 24.23           N  
HETATM 1727  N13 6P2 A 302      17.397  13.519  15.484  1.00 23.25           N  
HETATM 1728  C14 6P2 A 302      17.556  12.624  16.408  1.00 20.71           C  
HETATM 1729  C15 6P2 A 302      18.072  13.267  17.551  1.00 18.80           C  
HETATM 1730  C16 6P2 A 302      17.969  10.279  17.206  1.00 30.86           C  
HETATM 1731  C17 6P2 A 302      17.340   9.844  18.360  1.00 26.10           C  
HETATM 1732  C18 6P2 A 302      18.018   9.012  19.278  1.00 25.24           C  
HETATM 1733  C19 6P2 A 302      19.281   8.634  19.022  1.00 31.55           C  
HETATM 1734  C20 6P2 A 302      19.923   9.070  17.833  1.00 27.94           C  
HETATM 1735  C21 6P2 A 302      19.257   9.889  16.927  1.00 29.20           C  
HETATM 1736  O22 6P2 A 302      19.917   7.833  19.909  1.00 34.52           O  
HETATM 1737  C23 6P2 A 302      21.309   7.578  19.767  1.00 33.83           C  
HETATM 1738  K     K A 304       4.360  16.773  38.256  1.00 56.25           K1+
HETATM 1739  O   HOH A 401       6.385  24.243  40.336  1.00 44.89           O  
HETATM 1740  O   HOH A 402       0.758   1.698  10.537  1.00 39.75           O  
HETATM 1741  O   HOH A 403      14.635  10.645  -3.295  1.00 32.61           O  
HETATM 1742  O   HOH A 404      16.064   0.239  -1.810  1.00 38.11           O  
HETATM 1743  O   HOH A 405      -5.350  25.068  18.562  1.00 44.04           O  
HETATM 1744  O   HOH A 406      19.934  28.096  33.203  1.00 45.35           O  
HETATM 1745  O   HOH A 407      -4.600  12.667  25.400  1.00 36.99           O  
HETATM 1746  O   HOH A 408      12.700  13.340  -3.059  1.00 40.46           O  
HETATM 1747  O   HOH A 409      14.104   8.265  -2.831  1.00 24.69           O  
HETATM 1748  O   HOH A 410      25.918  22.557  18.686  1.00 37.60           O  
HETATM 1749  O   HOH A 411      -4.279  11.173  33.043  1.00 40.82           O  
HETATM 1750  O   HOH A 412      20.080  14.650  31.031  1.00 29.60           O  
HETATM 1751  O   HOH A 413       6.836  19.412  -3.961  1.00 39.21           O  
HETATM 1752  O   HOH A 414      -3.068  27.898  21.127  1.00 39.92           O  
HETATM 1753  O   HOH A 415       9.695  10.311  16.462  1.00 34.77           O  
HETATM 1754  O   HOH A 416       1.235  20.297   1.920  1.00 40.22           O  
HETATM 1755  O   HOH A 417       0.312  28.731  22.639  1.00 29.51           O  
HETATM 1756  O   HOH A 418      20.433   8.430   4.623  1.00 34.81           O  
HETATM 1757  O   HOH A 419       9.260  22.703  39.809  1.00 46.45           O  
HETATM 1758  O   HOH A 420       1.947   4.771  -5.637  1.00 40.92           O  
HETATM 1759  O   HOH A 421      19.279  21.909  26.439  1.00 29.44           O  
HETATM 1760  O   HOH A 422      -0.830  10.239  36.110  1.00 40.71           O  
HETATM 1761  O   HOH A 423      15.427  14.907  37.633  1.00 32.63           O  
HETATM 1762  O   HOH A 424      14.335  33.863  19.595  1.00 30.09           O  
HETATM 1763  O   HOH A 425      24.474  10.897   8.227  1.00 30.26           O  
HETATM 1764  O   HOH A 426      -4.527  21.638  14.606  1.00 35.23           O  
HETATM 1765  O   HOH A 427       9.181  12.876  12.315  1.00 26.65           O  
HETATM 1766  O   HOH A 428      11.000  22.276   5.740  1.00 31.06           O  
HETATM 1767  O   HOH A 429      17.109   6.020  -5.484  1.00 33.38           O  
HETATM 1768  O   HOH A 430      -1.229  15.011  31.919  1.00 33.77           O  
HETATM 1769  O   HOH A 431      20.396  19.453  23.987  1.00 24.45           O  
HETATM 1770  O   HOH A 432      25.491  24.062  21.449  1.00 35.95           O  
HETATM 1771  O   HOH A 433      16.903   3.406  12.973  1.00 22.15           O  
HETATM 1772  O   HOH A 434       2.730   9.902  35.249  1.00 32.72           O  
HETATM 1773  O   HOH A 435       5.062  31.833  28.714  1.00 35.23           O  
HETATM 1774  O   HOH A 436      10.925   2.098  16.399  1.00 40.47           O  
HETATM 1775  O   HOH A 437      12.893  30.967  20.834  1.00 26.62           O  
HETATM 1776  O   HOH A 438       8.417  21.138   4.475  1.00 37.93           O  
HETATM 1777  O   HOH A 439      13.626   0.009  -0.011  1.00 25.53           O  
HETATM 1778  O   HOH A 440      -5.629   6.572  15.030  1.00 42.79           O  
HETATM 1779  O   HOH A 441      23.005  23.123  15.664  1.00 27.12           O  
HETATM 1780  O   HOH A 442       0.974   1.680   2.241  1.00 30.71           O  
HETATM 1781  O   HOH A 443      14.999  16.506   0.607  1.00 28.30           O  
HETATM 1782  O   HOH A 444      20.015  11.954  13.836  1.00 32.73           O  
HETATM 1783  O   HOH A 445      23.375  19.736  12.842  1.00 29.35           O  
HETATM 1784  O   HOH A 446      19.796  18.427   4.686  1.00 30.99           O  
HETATM 1785  O   HOH A 447       6.410  34.019  25.777  1.00 36.96           O  
HETATM 1786  O   HOH A 448       5.020   1.642  30.591  1.00 38.52           O  
HETATM 1787  O   HOH A 449      16.785  13.771  30.006  1.00 23.05           O  
HETATM 1788  O   HOH A 450       6.750  36.321  21.749  1.00 37.05           O  
HETATM 1789  O   HOH A 451      22.070  -1.918   0.642  1.00 45.07           O  
HETATM 1790  O   HOH A 452       3.946  34.734  25.463  1.00 38.43           O  
HETATM 1791  O   HOH A 453       7.442   6.744  -6.661  1.00 28.29           O  
HETATM 1792  O   HOH A 454      13.407   2.993  32.592  1.00 45.19           O  
HETATM 1793  O   HOH A 455      10.070  -9.972   5.058  1.00 45.82           O  
HETATM 1794  O   HOH A 456      24.945  16.486  12.289  1.00 38.90           O  
HETATM 1795  O   HOH A 457      -1.021   3.550  30.203  1.00 37.50           O  
HETATM 1796  O   HOH A 458      -5.858   7.116  18.389  1.00 37.85           O  
HETATM 1797  O   HOH A 459       3.939  -0.367  13.778  1.00 36.75           O  
HETATM 1798  O   HOH A 460       7.407  21.569  42.396  1.00 41.22           O  
HETATM 1799  O   HOH A 461      -4.257  22.217  27.570  1.00 40.97           O  
HETATM 1800  O   HOH A 462      23.479  20.502  10.540  1.00 38.21           O  
HETATM 1801  O   HOH A 463       7.062  29.664  31.609  1.00 33.52           O  
HETATM 1802  O   HOH A 464       4.479   1.452  18.576  1.00 38.85           O  
HETATM 1803  O   HOH A 465       8.098  36.050  18.617  1.00 42.53           O  
HETATM 1804  O   HOH A 466      12.006  -0.094  -2.687  1.00 42.00           O  
HETATM 1805  O   HOH A 467      10.319  -3.727  14.361  1.00 42.02           O  
HETATM 1806  O   HOH A 468       9.671   9.671  13.443  1.00 29.77           O  
HETATM 1807  O   HOH A 469       0.882  30.742  30.467  1.00 38.74           O  
HETATM 1808  O   HOH A 470      13.844  26.265  33.236  1.00 27.48           O  
HETATM 1809  O   HOH A 471       7.828  29.186  29.037  1.00 25.25           O  
HETATM 1810  O   HOH A 472      15.928   7.099  -0.947  1.00 23.80           O  
HETATM 1811  O   HOH A 473       5.388  24.876   9.526  1.00 35.28           O  
HETATM 1812  O   HOH A 474      11.133   8.440  11.510  1.00 25.09           O  
HETATM 1813  O   HOH A 475       0.989   1.032  33.445  1.00 37.81           O  
HETATM 1814  O   HOH A 476      18.716  23.971  29.974  1.00 35.57           O  
HETATM 1815  O   HOH A 477       2.521  14.887  37.656  1.00 40.84           O  
HETATM 1816  O   HOH A 478       4.468  34.431  44.626  1.00 49.17           O  
HETATM 1817  O   HOH A 479      -2.227  22.710  24.073  1.00 40.25           O  
HETATM 1818  O   HOH A 480      27.053  16.017  22.268  1.00 44.43           O  
HETATM 1819  O   HOH A 481      -4.713   9.745   4.697  1.00 37.19           O  
HETATM 1820  O   HOH A 482      11.969   4.547  19.571  1.00 44.20           O  
HETATM 1821  O   HOH A 483       6.110   4.824  34.625  1.00 42.55           O  
HETATM 1822  O   HOH A 484      -1.696  15.570   2.357  1.00 39.54           O  
HETATM 1823  O   HOH A 485      -1.851   3.382  26.806  1.00 40.77           O  
HETATM 1824  O   HOH A 486      -4.565   9.987   7.623  1.00 40.61           O  
HETATM 1825  O   HOH A 487       8.682  -2.853  -2.561  1.00 43.34           O  
HETATM 1826  O   HOH A 488       4.466  25.920   7.331  1.00 41.92           O  
HETATM 1827  O   HOH A 489      -3.784  23.644  21.612  1.00 41.15           O  
HETATM 1828  O   HOH A 490      -3.912  25.688  20.057  1.00 42.66           O  
HETATM 1829  O   HOH A 491      22.292  11.213  16.200  1.00 33.29           O  
HETATM 1830  O   HOH A 492      -1.506  23.652  38.616  1.00 44.96           O  
HETATM 1831  O   HOH A 493       0.221  28.169  13.611  1.00 38.46           O  
HETATM 1832  O   HOH A 494       1.880  14.733  -2.608  1.00 37.79           O  
HETATM 1833  O   HOH A 495      20.807   9.184   6.660  1.00 37.34           O  
HETATM 1834  O   HOH A 496      13.806  24.395  37.574  1.00 46.35           O  
HETATM 1835  O   HOH A 497       2.467  -3.764   9.223  1.00 39.91           O  
HETATM 1836  O   HOH A 498      10.838  18.601  40.302  1.00 40.76           O  
HETATM 1837  O   HOH A 499      21.292  26.565  24.929  1.00 41.65           O  
HETATM 1838  O   HOH A 500      25.232   0.636  -1.375  1.00 46.27           O  
HETATM 1839  O   HOH A 501      25.405  18.188  21.441  1.00 34.75           O  
HETATM 1840  O   HOH A 502      21.368  13.178   1.488  1.00 41.59           O  
HETATM 1841  O   HOH A 503      -5.546  10.535  25.593  1.00 42.37           O  
HETATM 1842  O   HOH A 504      -4.224  14.340   2.528  1.00 51.08           O  
HETATM 1843  O   HOH A 505       1.013   7.980  35.454  1.00 37.92           O  
HETATM 1844  O   HOH A 506      -7.074  16.713   9.143  1.00 41.99           O  
HETATM 1845  O   HOH A 507      20.979  -3.005   8.217  1.00 37.24           O  
HETATM 1846  O   HOH A 508       3.023  26.064  39.373  1.00 42.00           O  
HETATM 1847  O   HOH A 509      16.947   0.392  30.071  1.00 43.25           O  
HETATM 1848  O   HOH A 510      -5.355  11.105   1.887  1.00 43.25           O  
HETATM 1849  O   HOH A 511       2.158  17.027  39.875  1.00 48.66           O  
HETATM 1850  O   HOH A 512       4.838  29.732  13.809  1.00 37.16           O  
HETATM 1851  O   HOH A 513       6.987   6.692  17.068  1.00 42.21           O  
HETATM 1852  O   HOH A 514      -4.077  12.952  35.285  1.00 45.00           O  
HETATM 1853  O   HOH A 515       0.574  31.757  20.444  1.00 45.12           O  
HETATM 1854  O   HOH A 516      23.901  -1.332   2.097  1.00 34.19           O  
HETATM 1855  O   HOH A 517      23.080   9.269  17.071  1.00 39.97           O  
HETATM 1856  O   HOH A 518      25.580  18.662  19.411  1.00 40.18           O  
HETATM 1857  O   HOH A 519      21.773  20.446  26.118  1.00 31.57           O  
HETATM 1858  O   HOH A 520      -3.762  15.820  32.714  1.00 40.66           O  
HETATM 1859  O   HOH A 521       0.263  14.480  -4.734  1.00 41.43           O  
HETATM 1860  O   HOH A 522      24.849  20.465  14.897  1.00 35.51           O  
HETATM 1861  O   HOH A 523      12.342  17.144  -1.318  1.00 29.13           O  
HETATM 1862  O   HOH A 524      -1.618  16.310  -2.512  1.00 44.67           O  
CONECT 1715 1716 1717
CONECT 1716 1715 1717 1728 1730
CONECT 1717 1715 1716
CONECT 1718 1719 1722
CONECT 1719 1718 1720 1725
CONECT 1720 1719 1721 1724
CONECT 1721 1720 1722
CONECT 1722 1718 1721 1723
CONECT 1723 1722
CONECT 1724 1720
CONECT 1725 1719 1726 1729
CONECT 1726 1725 1727
CONECT 1727 1726 1728
CONECT 1728 1716 1727 1729
CONECT 1729 1725 1728
CONECT 1730 1716 1731 1735
CONECT 1731 1730 1732
CONECT 1732 1731 1733
CONECT 1733 1732 1734 1736
CONECT 1734 1733 1735
CONECT 1735 1730 1734
CONECT 1736 1733 1737
CONECT 1737 1736
END
