# Supplementary material for: Solvent-Site Prediction for Fragment Docking and Its Implication on Fragment-Based Drug Discovery
Source: J Chem Inf Model. 2025 Nov 24;65(23):12959–77. doi: 10.1021/acs.jcim.5c02352 (PMC12690578; doi:10.1021/acs.jcim.5c02352)
Supplement: Supplementary file 3 [file ci5c02352_si_003.zip › Frag2Lead_dataset/2016-08/frag.sdf]

frag.A
 OpenBabel08112213043D

 10 10  0  0  0  0  0  0  0  0999 V2000
   -2.2270   15.9380   18.4800 C   0  0  0  0  0  0  0  0  0  0  0  0
    1.8620   16.5960   20.0630 C   0  0  0  0  0  0  0  0  0  0  0  0
    2.1630   16.3430   21.4090 C   0  0  0  0  0  0  0  0  0  0  0  0
    0.5740   16.3340   19.5600 C   0  0  0  0  0  0  0  0  0  0  0  0
   -0.1290   15.5590   21.7680 C   0  0  0  0  0  0  0  0  0  0  0  0
   -1.8270   15.5210   19.8960 C   0  0  0  0  0  0  0  0  0  0  0  0
    1.1670   15.8230   22.2700 C   0  0  0  0  0  0  0  0  0  0  0  0
   -0.4360   15.8120   20.4080 C   0  0  0  0  0  0  0  0  0  0  0  0
    1.4620   15.5590   23.6530 N   0  0  0  0  0  0  0  0  0  0  0  0
   -2.6410   14.9470   20.6170 O   0  0  0  0  0  0  0  0  0  0  0  0
  1  6  1  0  0  0  0
  2  3  2  0  0  0  0
  2  4  1  0  0  0  0
  3  7  1  0  0  0  0
  4  8  2  0  0  0  0
  5  7  2  0  0  0  0
  5  8  1  0  0  0  0
  6  8  1  0  0  0  0
  6 10  2  0  0  0  0
  7  9  1  0  0  0  0
M  END
$$$$
