# Supplementary material for: Solvent-Site Prediction for Fragment Docking and Its Implication on Fragment-Based Drug Discovery
Source: J Chem Inf Model. 2025 Nov 24;65(23):12959–77. doi: 10.1021/acs.jcim.5c02352 (PMC12690578; doi:10.1021/acs.jcim.5c02352)
Supplement: Supplementary file 3 [file ci5c02352_si_003.zip › Frag2Lead_dataset/2016-08/lead.sdf]

lead.X
 OpenBabel08112213043D

 32 34  0  0  1  0  0  0  0  0999 V2000
    3.0240   19.7740   18.2260 N   0  0  0  0  0  0  0  0  0  0  0  0
    4.0260   20.7190   17.9010 C   0  0  2  0  0  0  0  0  0  0  0  0
    6.7760   22.6140   12.6070 C   0  0  0  0  0  0  0  0  0  0  0  0
    6.4360   25.3180   15.9860 C   0  0  0  0  0  0  0  0  0  0  0  0
    6.4090   24.9490   17.3040 C   0  0  0  0  0  0  0  0  0  0  0  0
    6.5870   24.3780   14.9980 C   0  0  0  0  0  0  0  0  0  0  0  0
    6.5070   23.6470   17.6290 C   0  0  0  0  0  0  0  0  0  0  0  0
    1.9730   16.1340   22.0330 C   0  0  0  0  0  0  0  0  0  0  0  0
   -0.1660   15.2490   21.5070 C   0  0  0  0  0  0  0  0  0  0  0  0
    2.0900   16.6640   20.7870 C   0  0  0  0  0  0  0  0  0  0  0  0
   -0.0140   15.7400   20.2350 C   0  0  0  0  0  0  0  0  0  0  0  0
    8.7580   21.2660   18.5530 C   0  0  0  0  0  0  0  0  0  0  0  0
    1.1800   16.9730   18.5030 C   0  0  0  0  0  0  0  0  0  0  0  0
    8.3110   20.8580   17.1540 C   0  0  0  0  0  0  0  0  0  0  0  0
    7.5390   20.7970   19.4030 C   0  0  0  0  0  0  0  0  0  0  0  0
    2.9560   18.6090   17.8880 C   0  0  0  0  0  0  0  0  0  0  0  0
    0.8610   15.4570   22.4430 C   0  0  0  0  0  0  0  0  0  0  0  0
    5.1670   20.5830   18.9060 C   0  0  0  0  0  0  0  0  0  0  0  0
    4.9710   20.2200   20.0480 O   0  0  0  0  0  0  0  0  0  0  0  0
    0.7660   14.9620   23.6990 N   0  0  0  0  0  0  0  0  0  0  0  0
    1.8040   18.1910   18.4730 N   0  0  0  0  0  0  0  0  0  0  0  0
    3.7360   18.0530   17.1580 O   0  0  0  0  0  0  0  0  0  0  0  0
    6.8700   21.8000   14.1330 S   0  0  0  0  0  0  0  0  0  0  0  0
    3.3850   22.0950   18.1570 C   0  0  0  0  0  0  0  0  0  0  0  0
    1.0730   16.4790   19.8600 C   0  0  0  0  0  0  0  0  0  0  0  0
    6.7220   23.0480   15.3400 C   0  0  0  0  0  0  0  0  0  0  0  0
    6.6660   22.6520   16.6880 C   0  0  0  0  0  0  0  0  0  0  0  0
    6.8190   21.2630   17.0730 C   0  0  2  0  0  0  0  0  0  0  0  0
    6.3980   20.9240   18.4920 N   0  0  0  0  0  0  0  0  0  0  0  0
    2.0700   22.0920   17.3870 C   0  0  0  0  0  0  0  0  0  0  0  0
    1.7850   23.6510   16.5740 S   0  0  0  0  0  0  0  0  0  0  0  0
    1.6920   24.3250   18.1000 C   0  0  0  0  0  0  0  0  0  0  0  0
  1  2  1  0  0  0  0
  1 16  1  0  0  0  0
  2 18  1  0  0  0  0
  2 24  1  1  0  0  0
  3 23  1  0  0  0  0
  4  5  2  0  0  0  0
  4  6  1  0  0  0  0
  5  7  1  0  0  0  0
  6 26  2  0  0  0  0
  7 27  2  0  0  0  0
  8 10  2  0  0  0  0
  8 17  1  0  0  0  0
  9 11  1  0  0  0  0
  9 17  2  0  0  0  0
 10 25  1  0  0  0  0
 11 25  2  0  0  0  0
 12 14  1  0  0  0  0
 12 15  1  0  0  0  0
 13 21  1  0  0  0  0
 13 25  1  0  0  0  0
 14 28  1  0  0  0  0
 15 29  1  0  0  0  0
 16 21  1  0  0  0  0
 16 22  2  0  0  0  0
 17 20  1  0  0  0  0
 18 19  2  0  0  0  0
 18 29  1  0  0  0  0
 23 26  1  0  0  0  0
 24 30  1  0  0  0  0
 26 27  1  0  0  0  0
 28 27  1  1  0  0  0
 28 29  1  0  0  0  0
 30 31  1  0  0  0  0
 31 32  1  0  0  0  0
M  END
$$$$
