# Supplementary material for: Solvent-Site Prediction for Fragment Docking and Its Implication on Fragment-Based Drug Discovery
Source: J Chem Inf Model. 2025 Nov 24;65(23):12959–77. doi: 10.1021/acs.jcim.5c02352 (PMC12690578; doi:10.1021/acs.jcim.5c02352)
Supplement: Supplementary file 3 [file ci5c02352_si_003.zip › Frag2Lead_dataset/2016-08/rec-frag.pdb]

ATOM      1  N   GLY A  44      20.897  12.922  43.233  1.00  8.56           N  
ANISOU    1  N   GLY A  44     1093   1126   1034     32    -23     40       N  
ATOM      2  CA  GLY A  44      20.772  14.050  42.269  1.00  7.90           C  
ANISOU    2  CA  GLY A  44      989   1057    955     23    -53     32       C  
ATOM      3  C   GLY A  44      19.744  13.787  41.181  1.00  7.64           C  
ANISOU    3  C   GLY A  44      974    999    930     26    -39     45       C  
ATOM      4  O   GLY A  44      18.974  12.825  41.244  1.00  7.92           O  
ANISOU    4  O   GLY A  44     1012   1032    965     19    -36     51       O  
ATOM      5  N   ASN A  45      19.746  14.653  40.172  1.00  7.05           N  
ANISOU    5  N   ASN A  45      894    935    849     13    -69     46       N  
ATOM      6  CA  ASN A  45      18.846  14.525  39.027  1.00  6.70           C  
ANISOU    6  CA  ASN A  45      849    888    808     16    -45     33       C  
ATOM      7  C   ASN A  45      19.084  13.234  38.244  1.00  6.64           C  
ANISOU    7  C   ASN A  45      836    869    816     43    -23     44       C  
ATOM      8  O   ASN A  45      20.231  12.808  38.091  1.00  7.13           O  
ANISOU    8  O   ASN A  45      811    975    921     86      9     56       O  
ATOM      9  CB  ASN A  45      19.025  15.714  38.076  1.00  6.46           C  
ANISOU    9  CB  ASN A  45      812    852    789     -8    -56     30       C  
ATOM     10  CG  ASN A  45      18.345  16.984  38.567  1.00  5.69           C  
ANISOU   10  CG  ASN A  45      714    805    641     -6   -126     34       C  
ATOM     11  ND2 ASN A  45      18.854  18.125  38.119  1.00  6.64           N  
ANISOU   11  ND2 ASN A  45      707    850    963    -19   -148    112       N  
ATOM     12  OD1 ASN A  45      17.366  16.946  39.312  1.00  5.91           O  
ANISOU   12  OD1 ASN A  45      775    786    684     41    -57     11       O  
ATOM     13  N   PRO A  46      18.008  12.619  37.725  1.00  6.25           N  
ANISOU   13  N   PRO A  46      813    796    763     19      0     49       N  
ATOM     14  CA  PRO A  46      18.197  11.425  36.902  1.00  6.28           C  
ANISOU   14  CA  PRO A  46      814    773    796      1      0     45       C  
ATOM     15  C   PRO A  46      19.028  11.652  35.641  1.00  5.69           C  
ANISOU   15  C   PRO A  46      745    703    714    -19    -10     65       C  
ATOM     16  O   PRO A  46      18.922  12.707  35.004  1.00  5.65           O  
ANISOU   16  O   PRO A  46      747    674    725     47    -13     61       O  
ATOM     17  CB  PRO A  46      16.767  11.043  36.495  1.00  6.82           C  
ANISOU   17  CB  PRO A  46      873    825    893    -34     22     28       C  
ATOM     18  CG  PRO A  46      15.893  11.679  37.484  1.00  6.80           C  
ANISOU   18  CG  PRO A  46      851    841    890      5    -19     24       C  
ATOM     19  CD  PRO A  46      16.580  12.943  37.892  1.00  6.33           C  
ANISOU   19  CD  PRO A  46      824    802    778     14    -28     25       C  
ATOM     20  N   LEU A  47      19.832  10.649  35.295  1.00  5.25           N  
ANISOU   20  N   LEU A  47      678    674    640      0    -25     68       N  
ATOM     21  CA  LEU A  47      20.463  10.531  33.985  1.00  5.18           C  
ANISOU   21  CA  LEU A  47      638    645    686    -21    -27     61       C  
ATOM     22  C   LEU A  47      19.800   9.356  33.283  1.00  4.82           C  
ANISOU   22  C   LEU A  47      592    583    653     -7    -19     69       C  
ATOM     23  O   LEU A  47      19.713   8.260  33.845  1.00  4.76           O  
ANISOU   23  O   LEU A  47      618    557    633    -52    -83     66       O  
ATOM     24  CB  LEU A  47      21.966  10.250  34.099  1.00  5.80           C  
ANISOU   24  CB  LEU A  47      699    717    787      9    -38     49       C  
ATOM     25  CG  LEU A  47      22.892  11.343  34.634  1.00  6.42           C  
ANISOU   25  CG  LEU A  47      838    678    922      6    -32     14       C  
ATOM     26  CD1 LEU A  47      24.347  10.943  34.398  1.00  7.53           C  
ANISOU   26  CD1 LEU A  47      815    987   1059     29     -4     35       C  
ATOM     27  CD2 LEU A  47      22.603  12.702  34.012  1.00  7.75           C  
ANISOU   27  CD2 LEU A  47     1016    826   1102     10    -72     56       C  
ATOM     28  N   VAL A  48      19.324   9.594  32.062  1.00  4.49           N  
ANISOU   28  N   VAL A  48      550    540    614    -14    -23     67       N  
ATOM     29  CA  VAL A  48      18.703   8.557  31.240  1.00  4.60           C  
ANISOU   29  CA  VAL A  48      514    592    641    -21    -19     56       C  
ATOM     30  C   VAL A  48      19.371   8.508  29.862  1.00  4.63           C  
ANISOU   30  C   VAL A  48      539    590    627    -43     -7     74       C  
ATOM     31  O   VAL A  48      20.117   9.417  29.493  1.00  4.88           O  
ANISOU   31  O   VAL A  48      600    584    668    -51    -33     54       O  
ATOM     32  CB  VAL A  48      17.179   8.777  31.107  1.00  4.34           C  
ANISOU   32  CB  VAL A  48      478    535    636    -22     -6     45       C  
ATOM     33  CG1 VAL A  48      16.506   8.683  32.486  1.00  4.62           C  
ANISOU   33  CG1 VAL A  48      424    594    737    -39     42     60       C  
ATOM     34  CG2 VAL A  48      16.875  10.122  30.452  1.00  5.11           C  
ANISOU   34  CG2 VAL A  48      521    684    736    -16    -47     68       C  
ATOM     35  N   TYR A  49      19.112   7.442  29.110  1.00  4.90           N  
ANISOU   35  N   TYR A  49      586    664    609    -66     20     67       N  
ATOM     36  CA  TYR A  49      19.714   7.277  27.788  1.00  5.23           C  
ANISOU   36  CA  TYR A  49      600    716    671    -41      8     37       C  
ATOM     37  C   TYR A  49      18.718   6.809  26.745  1.00  5.03           C  
ANISOU   37  C   TYR A  49      590    672    648    -36     13     19       C  
ATOM     38  O   TYR A  49      17.736   6.129  27.061  1.00  5.14           O  
ANISOU   38  O   TYR A  49      621    731    599    -36    -11    -16       O  
ATOM     39  CB  TYR A  49      20.891   6.291  27.836  1.00  6.14           C  
ANISOU   39  CB  TYR A  49      680    873    779    -11     -5     18       C  
ATOM     40  CG  TYR A  49      20.499   4.859  28.139  1.00  6.54           C  
ANISOU   40  CG  TYR A  49      753    854    878     23    -20      6       C  
ATOM     41  CD1 TYR A  49      20.246   3.945  27.115  1.00  6.89           C  
ANISOU   41  CD1 TYR A  49      795    904    916     47    -52      6       C  
ATOM     42  CD2 TYR A  49      20.387   4.411  29.453  1.00  6.73           C  
ANISOU   42  CD2 TYR A  49      767    876    913     17    -65     74       C  
ATOM     43  CE1 TYR A  49      19.885   2.625  27.400  1.00  7.49           C  
ANISOU   43  CE1 TYR A  49      880    935   1029      6    -44    -43       C  
ATOM     44  CE2 TYR A  49      20.026   3.102  29.745  1.00  7.23           C  
ANISOU   44  CE2 TYR A  49      840    898   1008     28    -46     69       C  
ATOM     45  CZ  TYR A  49      19.773   2.216  28.718  1.00  7.73           C  
ANISOU   45  CZ  TYR A  49      897    958   1081     36    -43     33       C  
ATOM     46  OH  TYR A  49      19.415   0.918  29.010  0.80  8.01           O  
ANISOU   46  OH  TYR A  49      982    946   1114     20    -41     47       O  
ATOM     47  N   LEU A  50      19.016   7.182  25.501  1.00  4.77           N  
ANISOU   47  N   LEU A  50      567    626    616    -37     -1     30       N  
ATOM     48  CA  LEU A  50      18.354   6.675  24.308  1.00  4.76           C  
ANISOU   48  CA  LEU A  50      588    618    601    -15      5     12       C  
ATOM     49  C   LEU A  50      19.431   6.155  23.368  1.00  4.91           C  
ANISOU   49  C   LEU A  50      622    627    617    -23      4    -11       C  
ATOM     50  O   LEU A  50      20.348   6.896  23.004  1.00  5.40           O  
ANISOU   50  O   LEU A  50      665    671    716    -21     18    -31       O  
ATOM     51  CB  LEU A  50      17.614   7.799  23.571  1.00  4.81           C  
ANISOU   51  CB  LEU A  50      604    626    595    -32     11      3       C  
ATOM     52  CG  LEU A  50      16.686   8.708  24.373  1.00  4.88           C  
ANISOU   52  CG  LEU A  50      625    591    636     26     29    -28       C  
ATOM     53  CD1 LEU A  50      16.193   9.847  23.487  1.00  6.26           C  
ANISOU   53  CD1 LEU A  50      839    712    825     53    -24     38       C  
ATOM     54  CD2 LEU A  50      15.517   7.932  24.983  1.00  5.84           C  
ANISOU   54  CD2 LEU A  50      719    747    750     19    144     -4       C  
ATOM     55  N   ASP A  51      19.322   4.889  22.969  1.00  4.74           N  
ANISOU   55  N   ASP A  51      613    597    588    -30      6    -19       N  
ATOM     56  CA  ASP A  51      20.159   4.332  21.902  1.00  5.37           C  
ANISOU   56  CA  ASP A  51      668    692    678    -19    -10    -33       C  
ATOM     57  C   ASP A  51      19.352   4.373  20.619  1.00  5.36           C  
ANISOU   57  C   ASP A  51      672    685    676     -4     -5    -29       C  
ATOM     58  O   ASP A  51      18.229   3.878  20.580  1.00  5.65           O  
ANISOU   58  O   ASP A  51      742    731    672    -35     12    -61       O  
ATOM     59  CB  ASP A  51      20.562   2.890  22.217  1.00  5.91           C  
ANISOU   59  CB  ASP A  51      719    752    772    -21      9    -19       C  
ATOM     60  CG  ASP A  51      21.511   2.791  23.394  1.00  6.92           C  
ANISOU   60  CG  ASP A  51      876    886    866     -4      5     20       C  
ATOM     61  OD1 ASP A  51      22.342   3.704  23.562  1.00  7.89           O  
ANISOU   61  OD1 ASP A  51      912   1043   1040      6   -202    120       O  
ATOM     62  OD2 ASP A  51      21.424   1.797  24.142  1.00  9.37           O1-
ANISOU   62  OD2 ASP A  51     1290    988   1278    -45   -204    126       O1-
ATOM     63  N   VAL A  52      19.928   4.959  19.572  1.00  5.74           N  
ANISOU   63  N   VAL A  52      737    725    716    -12      3    -27       N  
ATOM     64  CA  VAL A  52      19.179   5.281  18.359  1.00  5.99           C  
ANISOU   64  CA  VAL A  52      781    758    737    -11    -12    -42       C  
ATOM     65  C   VAL A  52      19.806   4.640  17.118  1.00  6.39           C  
ANISOU   65  C   VAL A  52      830    809    789     -2     10    -62       C  
ATOM     66  O   VAL A  52      21.015   4.746  16.904  1.00  6.95           O  
ANISOU   66  O   VAL A  52      896    919    826    -37     10   -119       O  
ATOM     67  CB  VAL A  52      19.077   6.813  18.168  1.00  6.17           C  
ANISOU   67  CB  VAL A  52      806    750    786    -25     -9    -28       C  
ATOM     68  CG1 VAL A  52      18.193   7.156  16.968  1.00  7.36           C  
ANISOU   68  CG1 VAL A  52     1038    936    821    -22    -65    -21       C  
ATOM     69  CG2 VAL A  52      18.526   7.482  19.435  1.00  6.69           C  
ANISOU   69  CG2 VAL A  52      890    809    841     13     -1    -38       C  
ATOM     70  N   ASP A  53      18.960   3.974  16.322  1.00  6.48           N  
ANISOU   70  N   ASP A  53      870    843    747      6     21    -77       N  
ATOM     71  CA  ASP A  53      19.311   3.430  14.997  1.00  6.75           C  
ANISOU   71  CA  ASP A  53      908    865    792     28     30    -76       C  
ATOM     72  C   ASP A  53      18.828   4.377  13.903  1.00  6.92           C  
ANISOU   72  C   ASP A  53      919    906    801     49     27    -74       C  
ATOM     73  O   ASP A  53      17.823   5.070  14.077  1.00  7.21           O  
ANISOU   73  O   ASP A  53      949    996    793     76     28   -104       O  
ATOM     74  CB  ASP A  53      18.582   2.097  14.729  1.00  7.12           C  
ANISOU   74  CB  ASP A  53     1016    853    833     20     36    -63       C  
ATOM     75  CG  ASP A  53      19.330   0.861  15.213  0.80  6.97           C  
ANISOU   75  CG  ASP A  53      980    853    813    -15     38    -69       C  
ATOM     76  OD1 ASP A  53      18.860  -0.245  14.856  0.80  8.24           O  
ANISOU   76  OD1 ASP A  53     1212    908   1007    -43     30    -93       O  
ATOM     77  OD2 ASP A  53      20.349   0.955  15.924  0.80  7.28           O1-
ANISOU   77  OD2 ASP A  53      917    872    974      6     25    116       O1-
ATOM     78  N   ALA A  54      19.517   4.363  12.762  1.00  7.11           N  
ANISOU   78  N   ALA A  54      989    918    795     52     13    -54       N  
ATOM     79  CA  ALA A  54      19.001   4.935  11.515  1.00  7.44           C  
ANISOU   79  CA  ALA A  54     1027    949    848     51      1    -74       C  
ATOM     80  C   ALA A  54      19.072   3.842  10.454  1.00  7.75           C  
ANISOU   80  C   ALA A  54     1061    991    892     46     -8    -82       C  
ATOM     81  O   ALA A  54      20.146   3.303  10.184  1.00  7.85           O  
ANISOU   81  O   ALA A  54     1072   1028    881     38      2   -115       O  
ATOM     82  CB  ALA A  54      19.811   6.150  11.088  1.00  8.03           C  
ANISOU   82  CB  ALA A  54     1088   1020    942     34     18    -54       C  
ATOM     83  N   ASN A  55      17.927   3.511   9.861  1.00  7.92           N  
ANISOU   83  N   ASN A  55     1072   1024    913     41    -18    -97       N  
ATOM     84  CA  ASN A  55      17.835   2.399   8.905  1.00  8.19           C  
ANISOU   84  CA  ASN A  55     1105   1041    965     29     -7    -96       C  
ATOM     85  C   ASN A  55      18.492   1.120   9.434  1.00  8.43           C  
ANISOU   85  C   ASN A  55     1130   1065   1005     14    -14    -98       C  
ATOM     86  O   ASN A  55      19.236   0.437   8.720  1.00  8.49           O  
ANISOU   86  O   ASN A  55     1133   1067   1024     29      5   -128       O  
ATOM     87  CB  ASN A  55      18.411   2.796   7.537  1.00  8.21           C  
ANISOU   87  CB  ASN A  55     1122   1056    939     43    -26   -107       C  
ATOM     88  CG  ASN A  55      17.513   3.753   6.775  1.00  8.15           C  
ANISOU   88  CG  ASN A  55     1153    990    951     23    -46   -147       C  
ATOM     89  ND2 ASN A  55      18.071   4.395   5.756  1.00  8.37           N  
ANISOU   89  ND2 ASN A  55     1207   1010    960     76     20   -144       N  
ATOM     90  OD1 ASN A  55      16.331   3.907   7.093  1.00  8.17           O  
ANISOU   90  OD1 ASN A  55     1258    998    847     50    -89   -236       O  
ATOM     91  N   GLY A  56      18.224   0.822  10.702  1.00  8.56           N  
ANISOU   91  N   GLY A  56     1131   1067   1053      1     -5    -71       N  
ATOM     92  CA  GLY A  56      18.631  -0.435  11.308  1.00  8.58           C  
ANISOU   92  CA  GLY A  56     1134   1070   1054     12     -5    -57       C  
ATOM     93  C   GLY A  56      20.086  -0.548  11.709  1.00  8.67           C  
ANISOU   93  C   GLY A  56     1145   1070   1077     15      5    -49       C  
ATOM     94  O   GLY A  56      20.526  -1.639  12.071  1.00  9.63           O  
ANISOU   94  O   GLY A  56     1278   1156   1225     40    -11     -3       O  
ATOM     95  N   LYS A  57      20.833   0.555  11.656  1.00  8.41           N  
ANISOU   95  N   LYS A  57     1102   1060   1031     31     -6    -66       N  
ATOM     96  CA  LYS A  57      22.224   0.558  12.105  1.00  8.35           C  
ANISOU   96  CA  LYS A  57     1090   1057   1024     25     10    -69       C  
ATOM     97  C   LYS A  57      22.433   1.611  13.196  1.00  7.85           C  
ANISOU   97  C   LYS A  57     1036    975    971     27      8    -58       C  
ATOM     98  O   LYS A  57      21.910   2.727  13.110  1.00  7.62           O  
ANISOU   98  O   LYS A  57     1043    978    872     25    -15    -67       O  
ATOM     99  CB  LYS A  57      23.185   0.777  10.934  0.80  8.81           C  
ANISOU   99  CB  LYS A  57     1126   1128   1091     -1     13    -43       C  
ATOM    100  CG  LYS A  57      23.107  -0.290   9.831  0.70  9.72           C  
ANISOU  100  CG  LYS A  57     1240   1241   1210    -10     11    -63       C  
ATOM    101  CD  LYS A  57      23.294  -1.731  10.323  0.50 10.50           C  
ANISOU  101  CD  LYS A  57     1334   1312   1340      1     31    -28       C  
ATOM    102  CE  LYS A  57      24.623  -1.956  11.024  0.40 10.88           C  
ANISOU  102  CE  LYS A  57     1384   1367   1381      6     11    -16       C  
ATOM    103  NZ  LYS A  57      24.739  -3.346  11.543  0.30 10.93           N1+
ANISOU  103  NZ  LYS A  57     1377   1369   1406     10      1      2       N1+
ATOM    104  N   PRO A  58      23.193   1.247  14.239  1.00  7.49           N  
ANISOU  104  N   PRO A  58      986    911    946     37     -2    -53       N  
ATOM    105  CA  PRO A  58      23.300   2.117  15.405  1.00  7.29           C  
ANISOU  105  CA  PRO A  58      963    893    914     33     -5    -33       C  
ATOM    106  C   PRO A  58      24.070   3.411  15.150  1.00  6.98           C  
ANISOU  106  C   PRO A  58      888    893    871     47     20    -41       C  
ATOM    107  O   PRO A  58      25.133   3.391  14.527  1.00  7.11           O  
ANISOU  107  O   PRO A  58      876    911    911     62     60    -84       O  
ATOM    108  CB  PRO A  58      24.034   1.239  16.427  1.00  7.24           C  
ANISOU  108  CB  PRO A  58      947    870    934     38    -32    -21       C  
ATOM    109  CG  PRO A  58      24.815   0.279  15.611  1.00  8.04           C  
ANISOU  109  CG  PRO A  58     1064    948   1043     37    -37    -22       C  
ATOM    110  CD  PRO A  58      23.978   0.009  14.403  1.00  7.99           C  
ANISOU  110  CD  PRO A  58     1050    939   1047     27    -29    -30       C  
ATOM    111  N   LEU A  59      23.516   4.521  15.638  1.00  6.78           N  
ANISOU  111  N   LEU A  59      898    857    818     33     18    -38       N  
ATOM    112  CA  LEU A  59      24.188   5.820  15.619  1.00  6.91           C  
ANISOU  112  CA  LEU A  59      912    869    844     18      7    -17       C  
ATOM    113  C   LEU A  59      24.967   6.097  16.899  1.00  6.75           C  
ANISOU  113  C   LEU A  59      865    863    836    -22      5    -24       C  
ATOM    114  O   LEU A  59      25.887   6.917  16.901  1.00  7.18           O  
ANISOU  114  O   LEU A  59      905    948    874    -88     28     29       O  
ATOM    115  CB  LEU A  59      23.166   6.941  15.449  1.00  7.03           C  
ANISOU  115  CB  LEU A  59      943    866    862     13      5    -31       C  
ATOM    116  CG  LEU A  59      22.372   6.970  14.146  1.00  8.11           C  
ANISOU  116  CG  LEU A  59     1067   1026    988     69    -38    -49       C  
ATOM    117  CD1 LEU A  59      21.319   8.069  14.219  1.00  8.56           C  
ANISOU  117  CD1 LEU A  59     1123   1005   1122    100   -105     -8       C  
ATOM    118  CD2 LEU A  59      23.296   7.170  12.950  1.00  9.22           C  
ANISOU  118  CD2 LEU A  59     1218   1189   1096     48     45    -74       C  
ATOM    119  N   GLY A  60      24.565   5.446  17.988  1.00  6.50           N  
ANISOU  119  N   GLY A  60      807    822    841    -34     15    -26       N  
ATOM    120  CA  GLY A  60      25.137   5.694  19.303  1.00  6.24           C  
ANISOU  120  CA  GLY A  60      774    804    792      3     10    -24       C  
ATOM    121  C   GLY A  60      24.080   6.052  20.330  1.00  5.98           C  
ANISOU  121  C   GLY A  60      718    758    795      0      9    -19       C  
ATOM    122  O   GLY A  60      22.889   5.763  20.153  1.00  6.11           O  
ANISOU  122  O   GLY A  60      759    828    732     16     21    -80       O  
ATOM    123  N   ARG A  61      24.539   6.695  21.401  1.00  5.57           N  
ANISOU  123  N   ARG A  61      657    727    730      5     22    -14       N  
ATOM    124  CA  ARG A  61      23.735   6.944  22.590  1.00  5.53           C  
ANISOU  124  CA  ARG A  61      663    706    732     19      9      1       C  
ATOM    125  C   ARG A  61      23.606   8.438  22.872  1.00  5.35           C  
ANISOU  125  C   ARG A  61      628    705    696     -2     17      0       C  
ATOM    126  O   ARG A  61      24.592   9.179  22.819  1.00  5.80           O  
ANISOU  126  O   ARG A  61      680    737    786    -10     23    -11       O  
ATOM    127  CB  ARG A  61      24.387   6.255  23.791  1.00  5.65           C  
ANISOU  127  CB  ARG A  61      686    714    747     42     -9    -15       C  
ATOM    128  CG  ARG A  61      23.661   6.491  25.118  1.00  5.72           C  
ANISOU  128  CG  ARG A  61      720    692    760     18     13      0       C  
ATOM    129  CD  ARG A  61      24.152   5.558  26.218  1.00  6.44           C  
ANISOU  129  CD  ARG A  61      821    806    817     82     20     12       C  
ATOM    130  NE  ARG A  61      23.673   4.195  26.002  1.00  6.58           N  
ANISOU  130  NE  ARG A  61      859    806    835    112     16     22       N  
ATOM    131  CZ  ARG A  61      23.735   3.212  26.897  1.00  7.48           C  
ANISOU  131  CZ  ARG A  61      956    926    959    117      4     68       C  
ATOM    132  NH1 ARG A  61      24.291   3.401  28.085  1.00  8.73           N1+
ANISOU  132  NH1 ARG A  61     1190   1086   1040     34    -71     55       N1+
ATOM    133  NH2 ARG A  61      23.249   2.020  26.586  1.00  7.67           N  
ANISOU  133  NH2 ARG A  61     1031    964    920     71    -30    148       N  
ATOM    134  N   VAL A  62      22.385   8.861  23.191  1.00  4.84           N  
ANISOU  134  N   VAL A  62      578    650    608    -12      9      9       N  
ATOM    135  CA  VAL A  62      22.127  10.200  23.717  1.00  4.88           C  
ANISOU  135  CA  VAL A  62      613    666    573    -11     13      7       C  
ATOM    136  C   VAL A  62      21.852  10.061  25.217  1.00  4.69           C  
ANISOU  136  C   VAL A  62      559    669    554    -13     17     19       C  
ATOM    137  O   VAL A  62      20.955   9.308  25.624  1.00  5.10           O  
ANISOU  137  O   VAL A  62      645    735    555    -76     -3      1       O  
ATOM    138  CB  VAL A  62      20.909  10.859  23.036  1.00  4.90           C  
ANISOU  138  CB  VAL A  62      625    672    564    -21      0      7       C  
ATOM    139  CG1 VAL A  62      20.701  12.265  23.568  1.00  5.68           C  
ANISOU  139  CG1 VAL A  62      766    772    620     -2     38    -25       C  
ATOM    140  CG2 VAL A  62      21.082  10.885  21.512  1.00  5.73           C  
ANISOU  140  CG2 VAL A  62      797    769    610     57     -5      0       C  
ATOM    141  N   VAL A  63      22.631  10.770  26.032  1.00  4.50           N  
ANISOU  141  N   VAL A  63      567    598    543    -39     37     38       N  
ATOM    142  CA  VAL A  63      22.433  10.790  27.484  1.00  4.65           C  
ANISOU  142  CA  VAL A  63      588    617    562     -5     15     12       C  
ATOM    143  C   VAL A  63      21.824  12.135  27.871  1.00  4.33           C  
ANISOU  143  C   VAL A  63      528    585    531    -14      0     41       C  
ATOM    144  O   VAL A  63      22.294  13.188  27.422  1.00  4.54           O  
ANISOU  144  O   VAL A  63      585    577    560     19      2     62       O  
ATOM    145  CB  VAL A  63      23.751  10.563  28.245  1.00  5.03           C  
ANISOU  145  CB  VAL A  63      615    653    640    -26     23      3       C  
ATOM    146  CG1 VAL A  63      23.509  10.602  29.762  1.00  5.16           C  
ANISOU  146  CG1 VAL A  63      668    677    615     -4     13     16       C  
ATOM    147  CG2 VAL A  63      24.385   9.235  27.832  1.00  5.59           C  
ANISOU  147  CG2 VAL A  63      727    688    707     61    -29    -11       C  
ATOM    148  N   LEU A  64      20.758  12.079  28.670  1.00  4.44           N  
ANISOU  148  N   LEU A  64      534    594    557      3     -1     31       N  
ATOM    149  CA  LEU A  64      19.982  13.254  29.052  1.00  4.71           C  
ANISOU  149  CA  LEU A  64      581    640    568     21    -17     12       C  
ATOM    150  C   LEU A  64      19.937  13.387  30.569  1.00  4.30           C  
ANISOU  150  C   LEU A  64      522    588    521      0    -35     20       C  
ATOM    151  O   LEU A  64      19.688  12.405  31.272  1.00  4.44           O  
ANISOU  151  O   LEU A  64      603    568    514     17    -66      6       O  
ATOM    152  CB  LEU A  64      18.551  13.123  28.525  1.00  4.60           C  
ANISOU  152  CB  LEU A  64      555    632    559     22     -5     16       C  
ATOM    153  CG  LEU A  64      18.417  12.981  27.002  1.00  5.01           C  
ANISOU  153  CG  LEU A  64      628    681    595     52    -72     40       C  
ATOM    154  CD1 LEU A  64      17.075  12.348  26.631  1.00  5.70           C  
ANISOU  154  CD1 LEU A  64      660    808    697     46    -75      5       C  
ATOM    155  CD2 LEU A  64      18.574  14.329  26.316  1.00  5.48           C  
ANISOU  155  CD2 LEU A  64      705    690    686     13    -16     63       C  
ATOM    156  N   GLU A  65      20.195  14.597  31.065  1.00  4.27           N  
ANISOU  156  N   GLU A  65      519    549    554      3      1     41       N  
ATOM    157  CA  GLU A  65      19.918  14.938  32.458  1.00  4.67           C  
ANISOU  157  CA  GLU A  65      556    608    610     11     11     23       C  
ATOM    158  C   GLU A  65      18.500  15.494  32.543  1.00  4.57           C  
ANISOU  158  C   GLU A  65      539    608    587     17     30     52       C  
ATOM    159  O   GLU A  65      18.133  16.389  31.776  1.00  5.27           O  
ANISOU  159  O   GLU A  65      586    677    738     14    123    142       O  
ATOM    160  CB AGLU A  65      20.909  15.973  33.003  0.70  4.78           C  
ANISOU  160  CB AGLU A  65      576    617    621     -5     26      0       C  
ATOM    161  CB BGLU A  65      20.932  15.959  32.979  0.30  4.67           C  
ANISOU  161  CB BGLU A  65      566    602    605      3     16     12       C  
ATOM    162  CG AGLU A  65      20.464  16.548  34.352  0.70  4.65           C  
ANISOU  162  CG AGLU A  65      567    616    581      0     28      5       C  
ATOM    163  CG BGLU A  65      20.925  16.126  34.494  0.30  4.61           C  
ANISOU  163  CG BGLU A  65      570    579    601     23      9      8       C  
ATOM    164  CD AGLU A  65      21.466  17.477  35.007  0.70  5.00           C  
ANISOU  164  CD AGLU A  65      604    642    651     21      4    -13       C  
ATOM    165  CD BGLU A  65      22.197  16.768  35.018  0.30  5.01           C  
ANISOU  165  CD BGLU A  65      618    647    638      7      0      1       C  
ATOM    166  OE1AGLU A  65      22.542  17.734  34.425  0.70  6.02           O  
ANISOU  166  OE1AGLU A  65      651    812    824    -27      0    -84       O  
ATOM    167  OE1BGLU A  65      22.404  17.973  34.768  0.30  5.29           O  
ANISOU  167  OE1BGLU A  65      677    643    689     26     27    -38       O  
ATOM    168  OE2AGLU A  65      21.167  17.947  36.126  0.70  5.76           O1-
ANISOU  168  OE2AGLU A  65      667    812    707    -45    -52   -126       O1-
ATOM    169  OE2BGLU A  65      22.989  16.071  35.687  0.20  5.36           O1-
ANISOU  169  OE2BGLU A  65      673    681    680     26      6     12       O1-
ATOM    170  N   LEU A  66      17.716  14.968  33.480  1.00  4.51           N  
ANISOU  170  N   LEU A  66      521    601    590     14     -1    101       N  
ATOM    171  CA  LEU A  66      16.343  15.418  33.703  1.00  5.02           C  
ANISOU  171  CA  LEU A  66      589    699    620     25      0     89       C  
ATOM    172  C   LEU A  66      16.311  16.309  34.945  1.00  5.14           C  
ANISOU  172  C   LEU A  66      621    725    604     17    -27     86       C  
ATOM    173  O   LEU A  66      16.738  15.884  36.026  1.00  5.45           O  
ANISOU  173  O   LEU A  66      635    858    578     83    -47     80       O  
ATOM    174  CB  LEU A  66      15.413  14.212  33.881  1.00  5.09           C  
ANISOU  174  CB  LEU A  66      588    726    616     19    -20    102       C  
ATOM    175  CG  LEU A  66      15.529  13.110  32.821  1.00  4.89           C  
ANISOU  175  CG  LEU A  66      519    740    597     22    -26    123       C  
ATOM    176  CD1 LEU A  66      14.517  11.996  33.095  1.00  5.58           C  
ANISOU  176  CD1 LEU A  66      572    817    731    -57    -54     89       C  
ATOM    177  CD2 LEU A  66      15.342  13.674  31.410  1.00  5.11           C  
ANISOU  177  CD2 LEU A  66      671    701    568     66    -58     78       C  
ATOM    178  N   LYS A  67      15.815  17.536  34.790  1.00  5.19           N  
ANISOU  178  N   LYS A  67      667    735    567      2    -39     72       N  
ATOM    179  CA  LYS A  67      15.871  18.538  35.857  1.00  5.50           C  
ANISOU  179  CA  LYS A  67      712    718    657      0    -37     46       C  
ATOM    180  C   LYS A  67      14.701  18.376  36.828  1.00  5.54           C  
ANISOU  180  C   LYS A  67      709    748    647     24    -33     31       C  
ATOM    181  O   LYS A  67      13.807  19.226  36.923  1.00  5.54           O  
ANISOU  181  O   LYS A  67      721    760    624     34    -91     21       O  
ATOM    182  CB  LYS A  67      15.938  19.950  35.264  1.00  6.22           C  
ANISOU  182  CB  LYS A  67      827    793    742     -6    -43     74       C  
ATOM    183  CG  LYS A  67      17.210  20.221  34.454  1.00  7.58           C  
ANISOU  183  CG  LYS A  67      969    983    926    -34     -7     58       C  
ATOM    184  CD ALYS A  67      18.440  20.200  35.367  0.30  7.34           C  
ANISOU  184  CD ALYS A  67      922    938    927    -17      3     39       C  
ATOM    185  CD BLYS A  67      18.504  20.192  35.261  0.40  9.07           C  
ANISOU  185  CD BLYS A  67     1113   1168   1165     -5    -25     46       C  
ATOM    186  CE ALYS A  67      19.677  20.789  34.711  0.30  6.93           C  
ANISOU  186  CE ALYS A  67      877    895    861    -10    -16     38       C  
ATOM    187  CE BLYS A  67      18.770  21.497  35.976  0.40 10.34           C  
ANISOU  187  CE BLYS A  67     1321   1252   1353     -1    -30     10       C  
ATOM    188  NZ ALYS A  67      20.866  20.695  35.603  0.30  7.01           N1+
ANISOU  188  NZ ALYS A  67      890    894    878      4     -8     22       N1+
ATOM    189  NZ BLYS A  67      17.975  21.623  37.222  0.40 11.26           N1+
ANISOU  189  NZ BLYS A  67     1473   1377   1427      2    -17    -13       N1+
ATOM    190  N   ALA A  68      14.739  17.267  37.563  1.00  5.29           N  
ANISOU  190  N   ALA A  68      647    718    643     23    -44     18       N  
ATOM    191  CA  ALA A  68      13.719  16.944  38.555  1.00  5.66           C  
ANISOU  191  CA  ALA A  68      713    758    680     16    -28     10       C  
ATOM    192  C   ALA A  68      13.677  17.955  39.698  1.00  5.88           C  
ANISOU  192  C   ALA A  68      775    771    685     12    -57     29       C  
ATOM    193  O   ALA A  68      12.657  18.074  40.367  1.00  5.95           O  
ANISOU  193  O   ALA A  68      820    764    674     -4    -27     -1       O  
ATOM    194  CB  ALA A  68      13.947  15.543  39.101  1.00  5.83           C  
ANISOU  194  CB  ALA A  68      744    774    696     20    -26     19       C  
ATOM    195  N   ASP A  69      14.786  18.662  39.924  1.00  6.44           N  
ANISOU  195  N   ASP A  69      851    822    773     16    -67     26       N  
ATOM    196  CA  ASP A  69      14.821  19.757  40.906  1.00  6.91           C  
ANISOU  196  CA  ASP A  69      905    867    852      7    -59      3       C  
ATOM    197  C   ASP A  69      13.870  20.905  40.557  1.00  6.96           C  
ANISOU  197  C   ASP A  69      919    884    841     13    -72    -11       C  
ATOM    198  O   ASP A  69      13.333  21.556  41.458  1.00  8.12           O  
ANISOU  198  O   ASP A  69     1164   1018    902     58    -61     -5       O  
ATOM    199  CB AASP A  69      16.254  20.288  41.091  0.50  7.27           C  
ANISOU  199  CB AASP A  69      921    898    940      8    -70     -4       C  
ATOM    200  CB BASP A  69      16.254  20.268  41.157  0.50  7.49           C  
ANISOU  200  CB BASP A  69      949    924    973      1    -75     -4       C  
ATOM    201  CG AASP A  69      16.844  20.877  39.816  0.40  7.59           C  
ANISOU  201  CG AASP A  69      905    916   1063     12    -41     19       C  
ATOM    202  CG BASP A  69      17.005  20.627  39.884  0.40  8.32           C  
ANISOU  202  CG BASP A  69     1026    994   1140     -6    -29     25       C  
ATOM    203  OD1AASP A  69      16.896  20.165  38.792  0.50  6.63           O  
ANISOU  203  OD1AASP A  69      652    778   1088     37    -45     51       O  
ATOM    204  OD1BASP A  69      16.502  20.367  38.772  0.50  9.41           O  
ANISOU  204  OD1BASP A  69     1155   1124   1297    -37    -58    -20       O  
ATOM    205  OD2AASP A  69      17.277  22.051  39.844  0.40  8.83           O1-
ANISOU  205  OD2AASP A  69     1075    991   1288     -8      8      3       O1-
ATOM    206  OD2BASP A  69      18.125  21.166  40.010  0.40  9.87           O1-
ANISOU  206  OD2BASP A  69     1130   1258   1360    -69    -65     33       O1-
ATOM    207  N   VAL A  70      13.657  21.129  39.258  1.00  6.04           N  
ANISOU  207  N   VAL A  70      804    750    738     -4    -58     19       N  
ATOM    208  CA  VAL A  70      12.829  22.232  38.751  1.00  5.82           C  
ANISOU  208  CA  VAL A  70      775    704    732     -4    -50      0       C  
ATOM    209  C   VAL A  70      11.430  21.768  38.324  1.00  5.01           C  
ANISOU  209  C   VAL A  70      695    606    601     16    -39      0       C  
ATOM    210  O   VAL A  70      10.427  22.445  38.578  1.00  4.98           O  
ANISOU  210  O   VAL A  70      725    573    591    -18    -50    -54       O  
ATOM    211  CB  VAL A  70      13.517  22.909  37.532  1.00  6.02           C  
ANISOU  211  CB  VAL A  70      768    690    829     -7    -43     13       C  
ATOM    212  CG1 VAL A  70      12.715  24.110  37.048  1.00  6.43           C  
ANISOU  212  CG1 VAL A  70      836    708    897      1    -37     56       C  
ATOM    213  CG2 VAL A  70      14.933  23.331  37.892  1.00  7.11           C  
ANISOU  213  CG2 VAL A  70      849    857    996    -41    -58      4       C  
ATOM    214  N   VAL A  71      11.384  20.617  37.655  1.00  4.43           N  
ANISOU  214  N   VAL A  71      616    533    535      9     -8      3       N  
ATOM    215  CA  VAL A  71      10.151  20.068  37.083  1.00  4.50           C  
ANISOU  215  CA  VAL A  71      605    559    542     23     -5     19       C  
ATOM    216  C   VAL A  71      10.069  18.578  37.441  1.00  4.34           C  
ANISOU  216  C   VAL A  71      575    545    529      4     18     30       C  
ATOM    217  O   VAL A  71      10.236  17.701  36.588  1.00  4.06           O  
ANISOU  217  O   VAL A  71      565    456    518    -18      6     20       O  
ATOM    218  CB  VAL A  71      10.066  20.303  35.536  1.00  4.52           C  
ANISOU  218  CB  VAL A  71      643    532    542     17     16      6       C  
ATOM    219  CG1 VAL A  71       9.587  21.714  35.236  1.00  4.74           C  
ANISOU  219  CG1 VAL A  71      736    543    520     52     28     14       C  
ATOM    220  CG2 VAL A  71      11.404  20.040  34.856  1.00  5.11           C  
ANISOU  220  CG2 VAL A  71      660    741    541     -4     10     26       C  
ATOM    221  N   PRO A  72       9.824  18.275  38.730  1.00  4.36           N  
ANISOU  221  N   PRO A  72      598    551    508    -31      1     29       N  
ATOM    222  CA  PRO A  72       9.814  16.876  39.162  1.00  4.56           C  
ANISOU  222  CA  PRO A  72      602    573    556    -11      5     26       C  
ATOM    223  C   PRO A  72       8.783  15.996  38.456  1.00  4.36           C  
ANISOU  223  C   PRO A  72      541    593    521     -9      7     28       C  
ATOM    224  O   PRO A  72       9.070  14.838  38.173  1.00  4.27           O  
ANISOU  224  O   PRO A  72      538    534    548      0     20      9       O  
ATOM    225  CB  PRO A  72       9.516  16.971  40.667  1.00  4.76           C  
ANISOU  225  CB  PRO A  72      611    638    559    -21      6     16       C  
ATOM    226  CG  PRO A  72       8.906  18.323  40.858  1.00  4.75           C  
ANISOU  226  CG  PRO A  72      649    631    525    -10    -20      6       C  
ATOM    227  CD  PRO A  72       9.567  19.199  39.850  1.00  4.58           C  
ANISOU  227  CD  PRO A  72      627    591    521     -1      7     23       C  
ATOM    228  N   LYS A  73       7.592  16.516  38.187  1.00  4.28           N  
ANISOU  228  N   LYS A  73      536    545    545     -1      2     18       N  
ATOM    229  CA  LYS A  73       6.541  15.687  37.591  1.00  4.67           C  
ANISOU  229  CA  LYS A  73      561    609    602     -5      3     -4       C  
ATOM    230  C   LYS A  73       6.857  15.354  36.139  1.00  4.38           C  
ANISOU  230  C   LYS A  73      536    551    575      0     -2    -14       C  
ATOM    231  O   LYS A  73       6.627  14.235  35.678  1.00  3.92           O  
ANISOU  231  O   LYS A  73      501    472    515     -7     36    -12       O  
ATOM    232  CB  LYS A  73       5.179  16.380  37.694  1.00  4.81           C  
ANISOU  232  CB  LYS A  73      568    643    615      2      9      1       C  
ATOM    233  CG  LYS A  73       4.724  16.606  39.138  1.00  5.38           C  
ANISOU  233  CG  LYS A  73      663    689    691    -29     58    -25       C  
ATOM    234  CD  LYS A  73       3.516  17.536  39.217  1.00  5.95           C  
ANISOU  234  CD  LYS A  73      669    802    788     10     44    -37       C  
ATOM    235  CE  LYS A  73       3.008  17.693  40.646  1.00  7.08           C  
ANISOU  235  CE  LYS A  73      832   1005    852     33     87    -28       C  
ATOM    236  NZ ALYS A  73       4.039  18.266  41.564  0.40  7.51           N1+
ANISOU  236  NZ ALYS A  73      947   1010    895     16     50    -49       N1+
ATOM    237  NZ BLYS A  73       4.039  18.266  41.568  0.60  7.70           N1+
ANISOU  237  NZ BLYS A  73      982   1045    897     18     59    -68       N1+
ATOM    238  N   THR A  74       7.382  16.340  35.426  1.00  4.27           N  
ANISOU  238  N   THR A  74      556    548    519    -30     -4    -25       N  
ATOM    239  CA  THR A  74       7.734  16.175  34.020  1.00  4.38           C  
ANISOU  239  CA  THR A  74      522    582    559    -14      2    -17       C  
ATOM    240  C   THR A  74       8.968  15.271  33.884  1.00  4.26           C  
ANISOU  240  C   THR A  74      521    560    538     -4      7      7       C  
ATOM    241  O   THR A  74       9.010  14.382  33.028  1.00  3.90           O  
ANISOU  241  O   THR A  74      421    523    535     44    -30     -7       O  
ATOM    242  CB  THR A  74       7.969  17.549  33.361  1.00  4.25           C  
ANISOU  242  CB  THR A  74      491    577    545      1     16    -18       C  
ATOM    243  CG2 THR A  74       8.194  17.403  31.851  1.00  4.67           C  
ANISOU  243  CG2 THR A  74      605    631    536    -44     -2      8       C  
ATOM    244  OG1 THR A  74       6.828  18.390  33.587  1.00  4.62           O  
ANISOU  244  OG1 THR A  74      551    601    603     43     43     56       O  
ATOM    245  N   ALA A  75       9.963  15.478  34.743  1.00  4.15           N  
ANISOU  245  N   ALA A  75      474    537    564    -30     10    -17       N  
ATOM    246  CA  ALA A  75      11.143  14.616  34.764  1.00  4.19           C  
ANISOU  246  CA  ALA A  75      491    563    537    -26     -1      4       C  
ATOM    247  C   ALA A  75      10.772  13.166  35.071  1.00  4.15           C  
ANISOU  247  C   ALA A  75      484    561    531    -11    -17     17       C  
ATOM    248  O   ALA A  75      11.266  12.248  34.422  1.00  4.24           O  
ANISOU  248  O   ALA A  75      512    562    534    -34     32     11       O  
ATOM    249  CB  ALA A  75      12.168  15.125  35.780  1.00  4.65           C  
ANISOU  249  CB  ALA A  75      537    603    627    -20    -56     12       C  
ATOM    250  N   GLU A  76       9.889  12.956  36.048  1.00  4.24           N  
ANISOU  250  N   GLU A  76      528    553    528     -5     -8    -15       N  
ATOM    251  CA  GLU A  76       9.511  11.603  36.464  1.00  4.17           C  
ANISOU  251  CA  GLU A  76      509    561    514     -2    -16      2       C  
ATOM    252  C   GLU A  76       8.793  10.855  35.339  1.00  4.19           C  
ANISOU  252  C   GLU A  76      509    575    507    -17      0      9       C  
ATOM    253  O   GLU A  76       9.049   9.672  35.115  1.00  4.28           O  
ANISOU  253  O   GLU A  76      499    595    533     -7    -25     16       O  
ATOM    254  CB  GLU A  76       8.627  11.654  37.718  1.00  4.61           C  
ANISOU  254  CB  GLU A  76      577    616    559    -13      5      4       C  
ATOM    255  CG  GLU A  76       8.014  10.319  38.151  1.00  4.84           C  
ANISOU  255  CG  GLU A  76      619    620    599    -26    -33     23       C  
ATOM    256  CD  GLU A  76       9.032   9.224  38.428  1.00  5.63           C  
ANISOU  256  CD  GLU A  76      696    676    765    -49     16     66       C  
ATOM    257  OE1 GLU A  76      10.238   9.512  38.642  1.00  5.72           O  
ANISOU  257  OE1 GLU A  76      698    756    717     51    -82    116       O  
ATOM    258  OE2 GLU A  76       8.616   8.047  38.442  1.00  6.87           O1-
ANISOU  258  OE2 GLU A  76      721    761   1125    -59    128    109       O1-
ATOM    259  N   ASN A  77       7.900  11.542  34.633  1.00  3.95           N  
ANISOU  259  N   ASN A  77      474    516    508     -1    -14    -23       N  
ATOM    260  CA  ASN A  77       7.233  10.963  33.477  1.00  3.75           C  
ANISOU  260  CA  ASN A  77      437    483    503     -1     -4     -6       C  
ATOM    261  C   ASN A  77       8.255  10.444  32.462  1.00  3.77           C  
ANISOU  261  C   ASN A  77      441    485    506      3    -27      1       C  
ATOM    262  O   ASN A  77       8.197   9.284  32.046  1.00  3.95           O  
ANISOU  262  O   ASN A  77      426    495    579    -36      1    -12       O  
ATOM    263  CB  ASN A  77       6.302  11.998  32.838  1.00  3.84           C  
ANISOU  263  CB  ASN A  77      472    479    506     19     31      0       C  
ATOM    264  CG  ASN A  77       5.585  11.463  31.619  1.00  4.10           C  
ANISOU  264  CG  ASN A  77      523    485    547     -4    -14     15       C  
ATOM    265  ND2 ASN A  77       5.780  12.124  30.480  1.00  4.67           N  
ANISOU  265  ND2 ASN A  77      629    574    571     66     60     64       N  
ATOM    266  OD1 ASN A  77       4.869  10.462  31.698  1.00  4.98           O  
ANISOU  266  OD1 ASN A  77      497    686    706    -54    -17     33       O  
ATOM    267  N   PHE A  78       9.198  11.293  32.063  1.00  3.89           N  
ANISOU  267  N   PHE A  78      460    492    524     10     -3      4       N  
ATOM    268  CA  PHE A  78      10.173  10.914  31.046  1.00  4.03           C  
ANISOU  268  CA  PHE A  78      513    501    515      8      1     22       C  
ATOM    269  C   PHE A  78      11.049   9.770  31.550  1.00  3.91           C  
ANISOU  269  C   PHE A  78      503    475    508    -39     -3     20       C  
ATOM    270  O   PHE A  78      11.321   8.827  30.815  1.00  4.03           O  
ANISOU  270  O   PHE A  78      598    445    485     36    -32     30       O  
ATOM    271  CB  PHE A  78      11.027  12.120  30.647  1.00  4.24           C  
ANISOU  271  CB  PHE A  78      491    546    572      2    -18     22       C  
ATOM    272  CG  PHE A  78      11.846  11.905  29.401  1.00  4.26           C  
ANISOU  272  CG  PHE A  78      528    525    564    -25    -15     28       C  
ATOM    273  CD1 PHE A  78      11.325  12.231  28.156  1.00  4.62           C  
ANISOU  273  CD1 PHE A  78      571    562    622     25    -83     48       C  
ATOM    274  CD2 PHE A  78      13.143  11.408  29.471  1.00  4.65           C  
ANISOU  274  CD2 PHE A  78      530    654    580    -67    -12     62       C  
ATOM    275  CE1 PHE A  78      12.075  12.052  27.010  1.00  4.59           C  
ANISOU  275  CE1 PHE A  78      534    592    616    -93    -70     -6       C  
ATOM    276  CE2 PHE A  78      13.898  11.226  28.325  1.00  4.47           C  
ANISOU  276  CE2 PHE A  78      451    555    691     34    -26    -32       C  
ATOM    277  CZ  PHE A  78      13.364  11.551  27.091  1.00  4.80           C  
ANISOU  277  CZ  PHE A  78      597    610    614    -47     55      6       C  
ATOM    278  N   ARG A  79      11.490   9.856  32.806  1.00  4.26           N  
ANISOU  278  N   ARG A  79      514    553    551      6    -20     44       N  
ATOM    279  CA  ARG A  79      12.329   8.813  33.401  1.00  4.28           C  
ANISOU  279  CA  ARG A  79      533    516    576    -10    -10     22       C  
ATOM    280  C   ARG A  79      11.658   7.442  33.312  1.00  3.97           C  
ANISOU  280  C   ARG A  79      510    473    524    -15    -15     26       C  
ATOM    281  O   ARG A  79      12.251   6.472  32.835  1.00  4.36           O  
ANISOU  281  O   ARG A  79      608    509    540     -4    -42     37       O  
ATOM    282  CB  ARG A  79      12.630   9.155  34.865  1.00  4.40           C  
ANISOU  282  CB  ARG A  79      520    553    597    -32     -7      9       C  
ATOM    283  CG  ARG A  79      13.614   8.197  35.547  1.00  4.73           C  
ANISOU  283  CG  ARG A  79      610    594    593    -15    -30     42       C  
ATOM    284  CD  ARG A  79      13.471   8.210  37.074  1.00  4.70           C  
ANISOU  284  CD  ARG A  79      596    583    606     20     -3     13       C  
ATOM    285  NE  ARG A  79      12.163   7.700  37.487  1.00  4.71           N  
ANISOU  285  NE  ARG A  79      537    623    630     22    -21     74       N  
ATOM    286  CZ  ARG A  79      11.820   6.416  37.489  1.00  5.25           C  
ANISOU  286  CZ  ARG A  79      621    701    671     -1     16      2       C  
ATOM    287  NH1 ARG A  79      12.680   5.473  37.126  1.00  5.55           N1+
ANISOU  287  NH1 ARG A  79      708    642    759    -12     85     83       N1+
ATOM    288  NH2 ARG A  79      10.590   6.072  37.843  1.00  5.56           N  
ANISOU  288  NH2 ARG A  79      630    702    780      4     76     68       N  
ATOM    289  N   ALA A  80      10.408   7.375  33.755  1.00  3.99           N  
ANISOU  289  N   ALA A  80      484    464    566    -21      2     17       N  
ATOM    290  CA  ALA A  80       9.668   6.113  33.764  1.00  4.29           C  
ANISOU  290  CA  ALA A  80      528    504    597    -34     -7     24       C  
ATOM    291  C   ALA A  80       9.356   5.596  32.354  1.00  4.48           C  
ANISOU  291  C   ALA A  80      531    532    639    -36    -17     11       C  
ATOM    292  O   ALA A  80       9.316   4.383  32.132  1.00  4.82           O  
ANISOU  292  O   ALA A  80      630    537    664    -29    -41     17       O  
ATOM    293  CB  ALA A  80       8.385   6.253  34.572  1.00  4.32           C  
ANISOU  293  CB  ALA A  80      492    536    610    -44     -5     68       C  
ATOM    294  N   LEU A  81       9.132   6.503  31.405  1.00  4.34           N  
ANISOU  294  N   LEU A  81      558    484    606    -12     -5    -34       N  
ATOM    295  CA  LEU A  81       8.932   6.092  30.010  1.00  4.55           C  
ANISOU  295  CA  LEU A  81      562    564    601    -19    -11     -7       C  
ATOM    296  C   LEU A  81      10.229   5.542  29.396  1.00  4.47           C  
ANISOU  296  C   LEU A  81      548    572    578    -15     -7     28       C  
ATOM    297  O   LEU A  81      10.185   4.681  28.512  1.00  4.64           O  
ANISOU  297  O   LEU A  81      581    558    622    106    -13     16       O  
ATOM    298  CB  LEU A  81       8.359   7.247  29.179  1.00  4.48           C  
ANISOU  298  CB  LEU A  81      548    538    613    -38      6     10       C  
ATOM    299  CG  LEU A  81       6.935   7.668  29.566  1.00  4.56           C  
ANISOU  299  CG  LEU A  81      503    662    566     -3     22    -29       C  
ATOM    300  CD1 LEU A  81       6.541   8.930  28.803  1.00  5.36           C  
ANISOU  300  CD1 LEU A  81      679    669    687     20    -39     60       C  
ATOM    301  CD2 LEU A  81       5.919   6.547  29.327  1.00  5.62           C  
ANISOU  301  CD2 LEU A  81      527    743    865     42    -44    -47       C  
ATOM    302  N   CYS A  82      11.380   5.997  29.891  1.00  4.44           N  
ANISOU  302  N   CYS A  82      572    593    520     -5    -16     27       N  
ATOM    303  CA  CYS A  82      12.668   5.438  29.472  1.00  4.66           C  
ANISOU  303  CA  CYS A  82      585    608    574    -18     -5     10       C  
ATOM    304  C   CYS A  82      12.898   4.032  30.034  1.00  4.84           C  
ANISOU  304  C   CYS A  82      594    622    621    -20    -12      2       C  
ATOM    305  O   CYS A  82      13.370   3.150  29.319  1.00  5.37           O  
ANISOU  305  O   CYS A  82      730    611    697     32     -3     16       O  
ATOM    306  CB  CYS A  82      13.829   6.356  29.872  1.00  4.62           C  
ANISOU  306  CB  CYS A  82      564    596    595      1      6      9       C  
ATOM    307  SG  CYS A  82      13.999   7.846  28.868  1.00  4.60           S  
ANISOU  307  SG  CYS A  82      554    578    614    -29     25     32       S  
ATOM    308  N   THR A  83      12.588   3.818  31.311  1.00  4.88           N  
ANISOU  308  N   THR A  83      615    605    631     -7      6     -2       N  
ATOM    309  CA  THR A  83      12.801   2.493  31.907  1.00  5.48           C  
ANISOU  309  CA  THR A  83      693    672    716     -8    -13     25       C  
ATOM    310  C   THR A  83      11.748   1.497  31.432  1.00  5.53           C  
ANISOU  310  C   THR A  83      707    661    731     -3    -30     23       C  
ATOM    311  O   THR A  83      11.983   0.290  31.446  1.00  5.97           O  
ANISOU  311  O   THR A  83      769    657    840     19    -49     28       O  
ATOM    312  CB  THR A  83      12.760   2.510  33.444  1.00  5.39           C  
ANISOU  312  CB  THR A  83      703    642    701    -14    -20     31       C  
ATOM    313  CG2 THR A  83      13.789   3.481  34.019  1.00  5.78           C  
ANISOU  313  CG2 THR A  83      670    747    777      3    -70     21       C  
ATOM    314  OG1 THR A  83      11.442   2.857  33.875  1.00  5.48           O  
ANISOU  314  OG1 THR A  83      679    662    740    -19    -33    122       O  
ATOM    315  N   GLY A  84      10.578   1.999  31.046  1.00  5.16           N  
ANISOU  315  N   GLY A  84      663    579    718    -21    -18      8       N  
ATOM    316  CA  GLY A  84       9.450   1.149  30.678  1.00  5.73           C  
ANISOU  316  CA  GLY A  84      742    640    791    -47    -14     11       C  
ATOM    317  C   GLY A  84       8.779   0.468  31.859  1.00  6.14           C  
ANISOU  317  C   GLY A  84      818    678    837    -28    -11     14       C  
ATOM    318  O   GLY A  84       7.980  -0.445  31.669  1.00  6.66           O  
ANISOU  318  O   GLY A  84      852    770    907    -87     16     26       O  
ATOM    319  N   GLU A  85       9.072   0.933  33.071  1.00  6.22           N  
ANISOU  319  N   GLU A  85      825    688    850    -84      7     52       N  
ATOM    320  CA  GLU A  85       8.621   0.258  34.297  1.00  6.78           C  
ANISOU  320  CA  GLU A  85      869    806    900    -64     38     54       C  
ATOM    321  C   GLU A  85       7.102   0.210  34.510  1.00  7.11           C  
ANISOU  321  C   GLU A  85      887    867    945    -79     42     55       C  
ATOM    322  O   GLU A  85       6.623  -0.614  35.292  1.00  7.60           O  
ANISOU  322  O   GLU A  85      925    896   1066   -131     76    111       O  
ATOM    323  CB  GLU A  85       9.298   0.869  35.526  1.00  7.01           C  
ANISOU  323  CB  GLU A  85      878    857    926    -69     40     50       C  
ATOM    324  CG  GLU A  85       8.933   2.312  35.831  1.00  7.20           C  
ANISOU  324  CG  GLU A  85      943    912    879    -62     44     38       C  
ATOM    325  CD  GLU A  85       9.887   2.935  36.819  1.00  7.79           C  
ANISOU  325  CD  GLU A  85     1029    981    947    -95     22     -7       C  
ATOM    326  OE1 GLU A  85      11.086   3.055  36.493  1.00  8.26           O  
ANISOU  326  OE1 GLU A  85     1110   1139    887   -199     10    -14       O  
ATOM    327  OE2 GLU A  85       9.446   3.294  37.929  1.00  8.99           O1-
ANISOU  327  OE2 GLU A  85     1207   1176   1030   -144    119    -46       O1-
ATOM    328  N   LYS A  86       6.347   1.079  33.837  1.00  7.47           N  
ANISOU  328  N   LYS A  86      916    910   1011    -65     45     51       N  
ATOM    329  CA  LYS A  86       4.882   1.046  33.921  1.00  8.00           C  
ANISOU  329  CA  LYS A  86      953    994   1093    -50     33     38       C  
ATOM    330  C   LYS A  86       4.260   0.090  32.893  1.00  8.13           C  
ANISOU  330  C   LYS A  86      950   1004   1133    -59      3     48       C  
ATOM    331  O   LYS A  86       3.037  -0.061  32.861  1.00  9.02           O  
ANISOU  331  O   LYS A  86      961   1118   1346    -91      0     43       O  
ATOM    332  CB  LYS A  86       4.285   2.447  33.729  1.00  8.65           C  
ANISOU  332  CB  LYS A  86     1043   1081   1162    -35     46     62       C  
ATOM    333  CG  LYS A  86       4.892   3.556  34.585  1.00  9.64           C  
ANISOU  333  CG  LYS A  86     1196   1190   1274     17     41     16       C  
ATOM    334  CD  LYS A  86       4.745   3.310  36.075  1.00 10.26           C  
ANISOU  334  CD  LYS A  86     1299   1249   1350     10     36     21       C  
ATOM    335  CE  LYS A  86       5.248   4.513  36.862  0.70  9.97           C  
ANISOU  335  CE  LYS A  86     1276   1250   1260     29      2     -1       C  
ATOM    336  NZ  LYS A  86       5.137   4.319  38.333  0.70 10.31           N1+
ANISOU  336  NZ  LYS A  86     1299   1317   1299      9     55      0       N1+
ATOM    337  N   GLY A  87       5.083  -0.537  32.053  1.00  7.99           N  
ANISOU  337  N   GLY A  87      972    959   1106    -69    -13     34       N  
ATOM    338  CA  GLY A  87       4.600  -1.481  31.041  1.00  7.85           C  
ANISOU  338  CA  GLY A  87      970    938   1072    -57    -14     33       C  
ATOM    339  C   GLY A  87       4.469  -0.885  29.649  1.00  7.78           C  
ANISOU  339  C   GLY A  87      976    925   1054    -47    -28     26       C  
ATOM    340  O   GLY A  87       3.962  -1.541  28.741  1.00  8.45           O  
ANISOU  340  O   GLY A  87     1056    989   1162   -108    -67     13       O  
ATOM    341  N   PHE A  88       4.903   0.364  29.490  1.00  7.51           N  
ANISOU  341  N   PHE A  88      937    911   1005    -55    -26     12       N  
ATOM    342  CA  PHE A  88       4.920   1.047  28.197  1.00  7.23           C  
ANISOU  342  CA  PHE A  88      874    900    973    -46    -27      2       C  
ATOM    343  C   PHE A  88       5.978   2.147  28.251  1.00  6.60           C  
ANISOU  343  C   PHE A  88      784    825    899    -29    -32    -10       C  
ATOM    344  O   PHE A  88       6.480   2.484  29.328  1.00  6.22           O  
ANISOU  344  O   PHE A  88      732    798    831    -23    -21    -36       O  
ATOM    345  CB  PHE A  88       3.543   1.637  27.866  1.00  7.76           C  
ANISOU  345  CB  PHE A  88      940    958   1050    -29    -27     19       C  
ATOM    346  CG  PHE A  88       2.971   2.512  28.952  1.00  7.87           C  
ANISOU  346  CG  PHE A  88      939    990   1061    -24    -19     18       C  
ATOM    347  CD1 PHE A  88       3.257   3.872  28.995  1.00  8.42           C  
ANISOU  347  CD1 PHE A  88      996   1042   1159      9    -33      3       C  
ATOM    348  CD2 PHE A  88       2.138   1.975  29.926  1.00  8.81           C  
ANISOU  348  CD2 PHE A  88     1082   1081   1184    -34     43     21       C  
ATOM    349  CE1 PHE A  88       2.729   4.681  29.994  1.00  8.86           C  
ANISOU  349  CE1 PHE A  88     1124   1034   1208    -21    -18    -21       C  
ATOM    350  CE2 PHE A  88       1.606   2.776  30.926  1.00  9.34           C  
ANISOU  350  CE2 PHE A  88     1176   1155   1216    -27     83     -8       C  
ATOM    351  CZ  PHE A  88       1.902   4.131  30.963  1.00  9.12           C  
ANISOU  351  CZ  PHE A  88     1132   1110   1222     12     57    -51       C  
ATOM    352  N   GLY A  89       6.328   2.697  27.095  1.00  6.19           N  
ANISOU  352  N   GLY A  89      725    775    853    -43    -31    -22       N  
ATOM    353  CA  GLY A  89       7.372   3.711  27.038  1.00  6.20           C  
ANISOU  353  CA  GLY A  89      726    792    835    -34    -22    -13       C  
ATOM    354  C   GLY A  89       8.024   3.828  25.681  1.00  5.86           C  
ANISOU  354  C   GLY A  89      681    769    775    -17    -37      0       C  
ATOM    355  O   GLY A  89       7.484   3.369  24.674  1.00  6.07           O  
ANISOU  355  O   GLY A  89      705    800    799    -51    -71      0       O  
ATOM    356  N   TYR A  90       9.208   4.428  25.668  1.00  5.36           N  
ANISOU  356  N   TYR A  90      650    712    672    -30    -34     -7       N  
ATOM    357  CA  TYR A  90       9.847   4.840  24.420  1.00  5.62           C  
ANISOU  357  CA  TYR A  90      696    743    695    -30    -16      7       C  
ATOM    358  C   TYR A  90      10.527   3.727  23.629  1.00  5.86           C  
ANISOU  358  C   TYR A  90      725    773    725    -38     12      1       C  
ATOM    359  O   TYR A  90      10.786   3.908  22.436  1.00  6.23           O  
ANISOU  359  O   TYR A  90      843    820    700    -48     -1    -18       O  
ATOM    360  CB  TYR A  90      10.879   5.939  24.691  1.00  5.10           C  
ANISOU  360  CB  TYR A  90      623    682    631    -21    -13     -9       C  
ATOM    361  CG  TYR A  90      10.295   7.220  25.252  1.00  4.78           C  
ANISOU  361  CG  TYR A  90      612    598    605    -20    -44     34       C  
ATOM    362  CD1 TYR A  90       9.213   7.846  24.636  1.00  4.74           C  
ANISOU  362  CD1 TYR A  90      573    661    566      9    -84    -47       C  
ATOM    363  CD2 TYR A  90      10.844   7.828  26.382  1.00  4.74           C  
ANISOU  363  CD2 TYR A  90      567    642    590    -48    -36     52       C  
ATOM    364  CE1 TYR A  90       8.686   9.031  25.142  1.00  4.89           C  
ANISOU  364  CE1 TYR A  90      524    707    625     -6      4     -7       C  
ATOM    365  CE2 TYR A  90      10.321   9.003  26.891  1.00  4.89           C  
ANISOU  365  CE2 TYR A  90      593    689    574    -55    -98     12       C  
ATOM    366  CZ  TYR A  90       9.245   9.599  26.271  1.00  5.04           C  
ANISOU  366  CZ  TYR A  90      602    702    612    -21    -49     12       C  
ATOM    367  OH  TYR A  90       8.760  10.775  26.793  1.00  4.55           O  
ANISOU  367  OH  TYR A  90      528    640    561    -54    -47      4       O  
ATOM    368  N   LYS A  91      10.837   2.601  24.267  1.00  6.03           N  
ANISOU  368  N   LYS A  91      756    795    741    -29     19    -27       N  
ATOM    369  CA  LYS A  91      11.550   1.530  23.568  1.00  6.52           C  
ANISOU  369  CA  LYS A  91      831    834    812    -35     19    -35       C  
ATOM    370  C   LYS A  91      10.810   1.112  22.299  1.00  6.60           C  
ANISOU  370  C   LYS A  91      843    853    813    -53     11    -57       C  
ATOM    371  O   LYS A  91       9.624   0.774  22.341  1.00  6.82           O  
ANISOU  371  O   LYS A  91      922    852    815   -106     29    -68       O  
ATOM    372  CB  LYS A  91      11.756   0.315  24.475  1.00  6.86           C  
ANISOU  372  CB  LYS A  91      886    875    846    -16     42    -21       C  
ATOM    373  CG  LYS A  91      12.580  -0.790  23.827  0.90  7.08           C  
ANISOU  373  CG  LYS A  91      896    888    904     23     17    -30       C  
ATOM    374  CD  LYS A  91      12.617  -2.044  24.676  0.85  7.73           C  
ANISOU  374  CD  LYS A  91     1024    922    990     10     20    -22       C  
ATOM    375  CE ALYS A  91      13.565  -3.074  24.098  0.50  8.17           C  
ANISOU  375  CE ALYS A  91     1081    970   1053     40     26      7       C  
ATOM    376  CE BLYS A  91      13.561  -3.077  24.078  0.20  7.66           C  
ANISOU  376  CE BLYS A  91      999    928    981     19     14      2       C  
ATOM    377  NZ ALYS A  91      14.978  -2.669  24.299  0.40  8.43           N1+
ANISOU  377  NZ ALYS A  91     1115   1015   1072    -11     25     24       N1+
ATOM    378  NZ BLYS A  91      13.542  -4.366  24.822  0.20  7.58           N1+
ANISOU  378  NZ BLYS A  91      990    914    973     18      6      3       N1+
ATOM    379  N   GLY A  92      11.517   1.175  21.175  1.00  6.97           N  
ANISOU  379  N   GLY A  92      875    890    881    -73     15    -38       N  
ATOM    380  CA  GLY A  92      10.979   0.735  19.895  1.00  7.50           C  
ANISOU  380  CA  GLY A  92      951    979    919    -61      9    -29       C  
ATOM    381  C   GLY A  92      10.299   1.831  19.098  1.00  7.86           C  
ANISOU  381  C   GLY A  92      997   1035    951    -60    -14    -16       C  
ATOM    382  O   GLY A  92       9.945   1.607  17.939  0.90  8.69           O  
ANISOU  382  O   GLY A  92     1112   1205    984    -68    -39    -11       O  
ATOM    383  N   SER A  93      10.119   3.011  19.692  1.00  7.95           N  
ANISOU  383  N   SER A  93     1008   1065    946    -41     -5     19       N  
ATOM    384  CA  SER A  93       9.442   4.118  19.010  1.00  7.91           C  
ANISOU  384  CA  SER A  93      999   1044    959    -27     11     25       C  
ATOM    385  C   SER A  93      10.431   4.957  18.192  1.00  7.59           C  
ANISOU  385  C   SER A  93      967   1018    896    -38     25     23       C  
ATOM    386  O   SER A  93      11.630   4.683  18.189  1.00  8.27           O  
ANISOU  386  O   SER A  93     1032   1127    983    -22    -17     83       O  
ATOM    387  CB  SER A  93       8.640   4.969  20.004  1.00  8.56           C  
ANISOU  387  CB  SER A  93     1061   1137   1054      0     38     73       C  
ATOM    388  OG  SER A  93       9.464   5.658  20.922  1.00  9.18           O  
ANISOU  388  OG  SER A  93     1158   1250   1078     86     88    -10       O  
ATOM    389  N   THR A  94       9.919   5.960  17.485  1.00  7.08           N  
ANISOU  389  N   THR A  94      915    919    854    -19     27    -22       N  
ATOM    390  CA  THR A  94      10.688   6.655  16.450  1.00  6.77           C  
ANISOU  390  CA  THR A  94      897    848    826     -1     18    -32       C  
ATOM    391  C   THR A  94      10.832   8.155  16.689  1.00  6.46           C  
ANISOU  391  C   THR A  94      868    806    777     -3     22    -46       C  
ATOM    392  O   THR A  94      10.051   8.761  17.429  1.00  6.68           O  
ANISOU  392  O   THR A  94      891    871    776     40     38    -67       O  
ATOM    393  CB  THR A  94      10.028   6.477  15.060  1.00  7.24           C  
ANISOU  393  CB  THR A  94      976    906    868    -17     14    -64       C  
ATOM    394  CG2 THR A  94       9.756   5.002  14.762  1.00  7.80           C  
ANISOU  394  CG2 THR A  94     1090    917    956     -8     -1    -80       C  
ATOM    395  OG1 THR A  94       8.802   7.221  15.013  1.00  7.62           O  
ANISOU  395  OG1 THR A  94     1063    933    896     19   -110    -65       O  
ATOM    396  N   PHE A  95      11.841   8.741  16.047  1.00  5.94           N  
ANISOU  396  N   PHE A  95      792    732    730     21      7    -25       N  
ATOM    397  CA  PHE A  95      11.871  10.177  15.791  1.00  5.88           C  
ANISOU  397  CA  PHE A  95      783    732    718     27     18    -26       C  
ATOM    398  C   PHE A  95      11.101  10.390  14.487  1.00  6.04           C  
ANISOU  398  C   PHE A  95      797    770    728     16     18    -32       C  
ATOM    399  O   PHE A  95      11.604  10.073  13.407  1.00  6.79           O  
ANISOU  399  O   PHE A  95      915    897    765     82     46    -55       O  
ATOM    400  CB  PHE A  95      13.310  10.685  15.663  1.00  5.95           C  
ANISOU  400  CB  PHE A  95      773    744    743     23     21     -4       C  
ATOM    401  CG  PHE A  95      14.003  10.897  16.982  1.00  5.65           C  
ANISOU  401  CG  PHE A  95      753    698    693     11     70    -27       C  
ATOM    402  CD1 PHE A  95      14.571   9.833  17.672  1.00  6.18           C  
ANISOU  402  CD1 PHE A  95      805    771    772     -7     48     35       C  
ATOM    403  CD2 PHE A  95      14.083  12.168  17.534  1.00  5.66           C  
ANISOU  403  CD2 PHE A  95      691    671    786    -13     21     11       C  
ATOM    404  CE1 PHE A  95      15.204  10.036  18.897  1.00  6.16           C  
ANISOU  404  CE1 PHE A  95      731    801    807      1     60     58       C  
ATOM    405  CE2 PHE A  95      14.723  12.384  18.756  1.00  5.88           C  
ANISOU  405  CE2 PHE A  95      676    776    782    -32     49     12       C  
ATOM    406  CZ  PHE A  95      15.281  11.312  19.437  1.00  6.17           C  
ANISOU  406  CZ  PHE A  95      764    826    754    -33     19     10       C  
ATOM    407  N   HIS A  96       9.869  10.882  14.594  1.00  6.06           N  
ANISOU  407  N   HIS A  96      802    794    706     25     21    -32       N  
ATOM    408  CA  HIS A  96       8.957  10.962  13.445  1.00  6.13           C  
ANISOU  408  CA  HIS A  96      768    814    744     -1    -10    -18       C  
ATOM    409  C   HIS A  96       8.963  12.319  12.744  1.00  6.11           C  
ANISOU  409  C   HIS A  96      744    834    742     -5    -10    -19       C  
ATOM    410  O   HIS A  96       8.499  12.430  11.612  1.00  6.35           O  
ANISOU  410  O   HIS A  96      760    887    763      2    -66    -21       O  
ATOM    411  CB  HIS A  96       7.529  10.631  13.879  1.00  6.31           C  
ANISOU  411  CB  HIS A  96      802    826    767    -33    -23    -10       C  
ATOM    412  CG  HIS A  96       6.923  11.665  14.769  1.00  6.09           C  
ANISOU  412  CG  HIS A  96      710    802    800    -23    -29     17       C  
ATOM    413  CD2 HIS A  96       6.140  12.733  14.490  1.00  6.86           C  
ANISOU  413  CD2 HIS A  96      764    845    996    -61    -72     88       C  
ATOM    414  ND1 HIS A  96       7.124  11.678  16.132  1.00  6.29           N  
ANISOU  414  ND1 HIS A  96      748    791    849    -30    -19      0       N  
ATOM    415  CE1 HIS A  96       6.481  12.707  16.653  1.00  6.43           C  
ANISOU  415  CE1 HIS A  96      722    819    900     42     -6      0       C  
ATOM    416  NE2 HIS A  96       5.879  13.365  15.679  1.00  7.34           N  
ANISOU  416  NE2 HIS A  96      822    891   1073    -23    -37     69       N  
ATOM    417  N   ARG A  97       9.455  13.353  13.420  1.00  5.98           N  
ANISOU  417  N   ARG A  97      715    823    732    -26    -24     34       N  
ATOM    418  CA  ARG A  97       9.447  14.710  12.879  1.00  6.28           C  
ANISOU  418  CA  ARG A  97      754    853    775    -34    -25     34       C  
ATOM    419  C   ARG A  97      10.784  15.353  13.212  1.00  5.61           C  
ANISOU  419  C   ARG A  97      670    796    663    -42    -52     15       C  
ATOM    420  O   ARG A  97      11.085  15.592  14.382  1.00  5.78           O  
ANISOU  420  O   ARG A  97      706    866    622    -85    -85     10       O  
ATOM    421  CB  ARG A  97       8.280  15.509  13.472  1.00  6.48           C  
ANISOU  421  CB  ARG A  97      775    877    810    -20    -36     56       C  
ATOM    422  CG  ARG A  97       8.254  16.996  13.114  1.00  7.01           C  
ANISOU  422  CG  ARG A  97      859    887    917    -30    -28     61       C  
ATOM    423  CD AARG A  97       7.048  17.699  13.712  0.60  8.08           C  
ANISOU  423  CD AARG A  97      987   1029   1051     -6     15     39       C  
ATOM    424  CD BARG A  97       7.029  17.673  13.717  0.20  7.02           C  
ANISOU  424  CD BARG A  97      871    901    893    -17     -5     22       C  
ATOM    425  NE AARG A  97       7.035  19.115  13.335  0.60  8.86           N  
ANISOU  425  NE AARG A  97     1134   1055   1178     23     -6     86       N  
ATOM    426  NE BARG A  97       7.064  19.132  13.591  0.20  7.15           N  
ANISOU  426  NE BARG A  97      909    904    900     -5     -8     16       N  
ATOM    427  CZ AARG A  97       6.986  20.152  14.174  0.50  9.35           C  
ANISOU  427  CZ AARG A  97     1177   1144   1231     15     -5     40       C  
ATOM    428  CZ BARG A  97       6.796  19.816  12.477  0.20  7.37           C  
ANISOU  428  CZ BARG A  97      925    939    933      0    -10     20       C  
ATOM    429  NH1AARG A  97       6.926  19.989  15.491  0.50  9.82           N1+
ANISOU  429  NH1AARG A  97     1285   1192   1252     15     -5     17       N1+
ATOM    430  NH1BARG A  97       6.476  19.191  11.344  0.20  7.49           N1+
ANISOU  430  NH1BARG A  97      930    943    972     -3    -18      5       N1+
ATOM    431  NH2AARG A  97       6.984  21.384  13.678  0.50  9.63           N  
ANISOU  431  NH2AARG A  97     1263   1135   1261      9     11     61       N  
ATOM    432  NH2BARG A  97       6.860  21.143  12.491  0.10  7.39           N  
ANISOU  432  NH2BARG A  97      929    939    938      4     -8      2       N  
ATOM    433  N   VAL A  98      11.583  15.622  12.183  1.00  5.32           N  
ANISOU  433  N   VAL A  98      662    742    617    -30    -59     27       N  
ATOM    434  CA  VAL A  98      12.933  16.156  12.354  1.00  5.77           C  
ANISOU  434  CA  VAL A  98      732    813    646    -13    -31      4       C  
ATOM    435  C   VAL A  98      13.140  17.272  11.343  1.00  5.97           C  
ANISOU  435  C   VAL A  98      772    841    652    -10    -17     27       C  
ATOM    436  O   VAL A  98      12.972  17.060  10.139  1.00  6.06           O  
ANISOU  436  O   VAL A  98      840    898    562     -3    -14     37       O  
ATOM    437  CB  VAL A  98      14.007  15.054  12.163  1.00  5.71           C  
ANISOU  437  CB  VAL A  98      730    787    650     -5    -21    -14       C  
ATOM    438  CG1 VAL A  98      15.406  15.628  12.313  1.00  6.03           C  
ANISOU  438  CG1 VAL A  98      736    787    766    -30    -53     12       C  
ATOM    439  CG2 VAL A  98      13.794  13.909  13.151  1.00  6.39           C  
ANISOU  439  CG2 VAL A  98      792    849    784     32    -60     10       C  
ATOM    440  N   ILE A  99      13.477  18.458  11.841  1.00  6.12           N  
ANISOU  440  N   ILE A  99      835    858    629      5     -7     59       N  
ATOM    441  CA  ILE A  99      13.631  19.644  11.009  1.00  6.50           C  
ANISOU  441  CA  ILE A  99      877    871    720     -1    -17     47       C  
ATOM    442  C   ILE A  99      15.032  20.214  11.220  1.00  6.42           C  
ANISOU  442  C   ILE A  99      853    862    721      6     -3     49       C  
ATOM    443  O   ILE A  99      15.352  20.686  12.317  1.00  6.36           O  
ANISOU  443  O   ILE A  99      850    844    721    -32    -22     61       O  
ATOM    444  CB  ILE A  99      12.570  20.706  11.354  1.00  6.42           C  
ANISOU  444  CB  ILE A  99      846    886    706      3    -35     37       C  
ATOM    445  CG1 ILE A  99      11.168  20.152  11.080  1.00  7.34           C  
ANISOU  445  CG1 ILE A  99      936    996    856      0    -47     26       C  
ATOM    446  CG2 ILE A  99      12.808  21.983  10.550  1.00  7.03           C  
ANISOU  446  CG2 ILE A  99      953    893    823      5    -30     62       C  
ATOM    447  CD1 ILE A  99      10.046  21.068  11.511  1.00  7.88           C  
ANISOU  447  CD1 ILE A  99      973   1048    972     17    -22     19       C  
ATOM    448  N   PRO A 100      15.891  20.138  10.185  1.00  6.69           N  
ANISOU  448  N   PRO A 100      883    892    766     -1     16     43       N  
ATOM    449  CA  PRO A 100      17.245  20.679  10.308  1.00  6.90           C  
ANISOU  449  CA  PRO A 100      893    907    819      8     15     55       C  
ATOM    450  C   PRO A 100      17.267  22.141  10.748  1.00  6.81           C  
ANISOU  450  C   PRO A 100      890    880    816      0     33     82       C  
ATOM    451  O   PRO A 100      16.418  22.937  10.330  1.00  7.12           O  
ANISOU  451  O   PRO A 100      935    884    886     -6    -26    104       O  
ATOM    452  CB  PRO A 100      17.817  20.520   8.893  1.00  7.12           C  
ANISOU  452  CB  PRO A 100      916    930    858     22     55     40       C  
ATOM    453  CG  PRO A 100      17.071  19.374   8.326  1.00  7.64           C  
ANISOU  453  CG  PRO A 100     1008    982    913     -7     35     13       C  
ATOM    454  CD  PRO A 100      15.679  19.511   8.868  1.00  7.14           C  
ANISOU  454  CD  PRO A 100      953    927    832     -1      6     -4       C  
ATOM    455  N   SER A 101      18.236  22.465  11.600  1.00  6.94           N  
ANISOU  455  N   SER A 101      893    889    854    -23     35     68       N  
ATOM    456  CA  SER A 101      18.396  23.794  12.198  1.00  6.93           C  
ANISOU  456  CA  SER A 101      912    872    848    -23     17     66       C  
ATOM    457  C   SER A 101      17.197  24.195  13.075  1.00  6.64           C  
ANISOU  457  C   SER A 101      906    808    807    -38     27     71       C  
ATOM    458  O   SER A 101      16.937  25.379  13.269  1.00  7.47           O  
ANISOU  458  O   SER A 101     1065    864    909    -47    109     46       O  
ATOM    459  CB ASER A 101      18.690  24.851  11.120  0.70  7.12           C  
ANISOU  459  CB ASER A 101      936    895    872    -32     20     57       C  
ATOM    460  CB BSER A 101      18.663  24.854  11.119  0.20  6.97           C  
ANISOU  460  CB BSER A 101      912    878    858    -22     17     51       C  
ATOM    461  OG ASER A 101      19.821  24.474  10.352  0.50  7.52           O  
ANISOU  461  OG ASER A 101     1003    939    915      0     77     64       O  
ATOM    462  OG BSER A 101      19.241  26.019  11.682  0.20  7.24           O  
ANISOU  462  OG BSER A 101      943    908    897    -17     23     34       O  
ATOM    463  N   PHE A 102      16.495  23.203  13.628  1.00  6.45           N  
ANISOU  463  N   PHE A 102      902    755    793    -17     12     77       N  
ATOM    464  CA  PHE A 102      15.396  23.449  14.566  1.00  6.11           C  
ANISOU  464  CA  PHE A 102      836    732    753    -10      0     58       C  
ATOM    465  C   PHE A 102      15.410  22.407  15.696  1.00  5.74           C  
ANISOU  465  C   PHE A 102      775    679    725      0     -7     48       C  
ATOM    466  O   PHE A 102      15.891  22.702  16.792  1.00  5.43           O  
ANISOU  466  O   PHE A 102      704    686    670      9     -1     66       O  
ATOM    467  CB  PHE A 102      14.051  23.515  13.818  1.00  6.44           C  
ANISOU  467  CB  PHE A 102      875    757    814      0     -7     54       C  
ATOM    468  CG  PHE A 102      12.835  23.707  14.705  1.00  6.37           C  
ANISOU  468  CG  PHE A 102      873    712    835      6      4     92       C  
ATOM    469  CD1 PHE A 102      12.921  24.293  15.970  1.00  7.06           C  
ANISOU  469  CD1 PHE A 102      937    830    913     20     38     63       C  
ATOM    470  CD2 PHE A 102      11.580  23.325  14.242  1.00  7.52           C  
ANISOU  470  CD2 PHE A 102      927    944    986     53    -11    -22       C  
ATOM    471  CE1 PHE A 102      11.785  24.458  16.754  1.00  7.28           C  
ANISOU  471  CE1 PHE A 102      952    893    919     43     40     14       C  
ATOM    472  CE2 PHE A 102      10.444  23.497  15.018  1.00  7.66           C  
ANISOU  472  CE2 PHE A 102      913    987   1010     31     -9    -49       C  
ATOM    473  CZ  PHE A 102      10.547  24.061  16.277  1.00  7.65           C  
ANISOU  473  CZ  PHE A 102      974    934    996      8     56    -26       C  
ATOM    474  N   MET A 103      14.911  21.200  15.434  1.00  5.24           N  
ANISOU  474  N   MET A 103      739    648    601      7    -14     67       N  
ATOM    475  CA  MET A 103      14.766  20.198  16.489  1.00  5.41           C  
ANISOU  475  CA  MET A 103      752    679    622      6      1     38       C  
ATOM    476  C   MET A 103      14.471  18.808  15.935  1.00  5.20           C  
ANISOU  476  C   MET A 103      709    677    589     -4      2     11       C  
ATOM    477  O   MET A 103      14.128  18.639  14.758  1.00  5.39           O  
ANISOU  477  O   MET A 103      761    679    606    -10    -32     12       O  
ATOM    478  CB  MET A 103      13.680  20.619  17.496  1.00  5.95           C  
ANISOU  478  CB  MET A 103      811    710    737     -4     38     21       C  
ATOM    479  CG  MET A 103      12.287  20.798  16.907  1.00  6.99           C  
ANISOU  479  CG  MET A 103      913    848    895    -37      6     55       C  
ATOM    480  SD  MET A 103      11.364  19.253  16.792  1.00  8.24           S  
ANISOU  480  SD  MET A 103     1075   1042   1013   -177   -154    221       S  
ATOM    481  CE  MET A 103      10.536  19.476  15.225  1.00  9.36           C  
ANISOU  481  CE  MET A 103     1256   1167   1132    -97   -194     71       C  
ATOM    482  N   CYS A 104      14.620  17.818  16.814  1.00  4.33           N  
ANISOU  482  N   CYS A 104      615    584    446     -1     -5    -29       N  
ATOM    483  CA  CYS A 104      14.318  16.416  16.534  1.00  4.66           C  
ANISOU  483  CA  CYS A 104      617    611    541      5      9    -24       C  
ATOM    484  C   CYS A 104      13.233  15.966  17.512  1.00  4.62           C  
ANISOU  484  C   CYS A 104      609    621    523     10      0    -23       C  
ATOM    485  O   CYS A 104      13.451  16.016  18.723  1.00  4.70           O  
ANISOU  485  O   CYS A 104      629    673    483     -5     35    -60       O  
ATOM    486  CB  CYS A 104      15.573  15.550  16.737  1.00  4.50           C  
ANISOU  486  CB  CYS A 104      539    620    548     21     50    -39       C  
ATOM    487  SG  CYS A 104      17.053  16.097  15.856  1.00  5.70           S  
ANISOU  487  SG  CYS A 104      587    906    671    -33    113    -14       S  
ATOM    488  N   GLN A 105      12.083  15.539  16.992  1.00  4.75           N  
ANISOU  488  N   GLN A 105      644    635    525      2     17    -26       N  
ATOM    489  CA  GLN A 105      10.920  15.177  17.810  1.00  4.80           C  
ANISOU  489  CA  GLN A 105      644    594    586      1     -4    -33       C  
ATOM    490  C   GLN A 105      10.624  13.680  17.762  1.00  4.71           C  
ANISOU  490  C   GLN A 105      620    565    603     10     -2    -41       C  
ATOM    491  O   GLN A 105      10.695  13.046  16.704  1.00  5.02           O  
ANISOU  491  O   GLN A 105      734    610    562    -38      0    -54       O  
ATOM    492  CB  GLN A 105       9.691  15.958  17.339  1.00  4.88           C  
ANISOU  492  CB  GLN A 105      675    554    625     -5     -8    -35       C  
ATOM    493  CG  GLN A 105       8.433  15.744  18.169  1.00  5.37           C  
ANISOU  493  CG  GLN A 105      704    690    645     -1     13     -3       C  
ATOM    494  CD  GLN A 105       7.308  16.699  17.791  1.00  6.13           C  
ANISOU  494  CD  GLN A 105      792    760    775     37     39     15       C  
ATOM    495  NE2 GLN A 105       6.070  16.287  18.046  1.00  6.75           N  
ANISOU  495  NE2 GLN A 105      732    956    875     76     12     30       N  
ATOM    496  OE1 GLN A 105       7.551  17.797  17.293  1.00  8.21           O  
ANISOU  496  OE1 GLN A 105      960    945   1211     91    129    154       O  
ATOM    497  N   ALA A 106      10.264  13.135  18.923  1.00  4.79           N  
ANISOU  497  N   ALA A 106      617    595    605     12      0    -14       N  
ATOM    498  CA  ALA A 106      10.022  11.709  19.105  1.00  5.12           C  
ANISOU  498  CA  ALA A 106      629    652    664     33    -19      2       C  
ATOM    499  C   ALA A 106       8.969  11.490  20.189  1.00  5.34           C  
ANISOU  499  C   ALA A 106      629    723    676     32    -35     21       C  
ATOM    500  O   ALA A 106       8.371  12.435  20.701  1.00  5.49           O  
ANISOU  500  O   ALA A 106      643    800    643    -34      2    -34       O  
ATOM    501  CB  ALA A 106      11.322  11.013  19.496  1.00  5.18           C  
ANISOU  501  CB  ALA A 106      621    664    680     38    -33      0       C  
ATOM    502  N   GLY A 107       8.754  10.229  20.544  1.00  6.37           N  
ANISOU  502  N   GLY A 107      746    807    865     51     15     70       N  
ATOM    503  CA  GLY A 107       7.976   9.888  21.729  1.00  6.51           C  
ANISOU  503  CA  GLY A 107      789    850    832     24     -2     75       C  
ATOM    504  C   GLY A 107       6.532   9.493  21.512  1.00  6.50           C  
ANISOU  504  C   GLY A 107      797    861    811     42     -8     61       C  
ATOM    505  O   GLY A 107       5.829   9.236  22.484  1.00  6.38           O  
ANISOU  505  O   GLY A 107      767    898    757      5     13     96       O  
ATOM    506  N   ASP A 108       6.066   9.441  20.265  1.00  6.69           N  
ANISOU  506  N   ASP A 108      850    894    796     49     -3     48       N  
ATOM    507  CA  ASP A 108       4.711   8.968  19.997  1.00  7.01           C  
ANISOU  507  CA  ASP A 108      908    911    844     51    -28     36       C  
ATOM    508  C   ASP A 108       4.755   7.452  19.863  1.00  7.28           C  
ANISOU  508  C   ASP A 108      975    920    867     52    -22    -10       C  
ATOM    509  O   ASP A 108       4.831   6.909  18.755  1.00  7.73           O  
ANISOU  509  O   ASP A 108     1076    962    896     50    -33    -61       O  
ATOM    510  CB  ASP A 108       4.109   9.618  18.745  1.00  6.97           C  
ANISOU  510  CB  ASP A 108      876    951    819     75    -28     28       C  
ATOM    511  CG  ASP A 108       2.687   9.156  18.480  1.00  7.39           C  
ANISOU  511  CG  ASP A 108      930   1003    874     78    -80     19       C  
ATOM    512  OD1 ASP A 108       2.185   8.297  19.240  1.00  7.94           O  
ANISOU  512  OD1 ASP A 108     1065   1045    907    -22   -243    -54       O  
ATOM    513  OD2 ASP A 108       2.071   9.644  17.506  1.00  8.30           O1-
ANISOU  513  OD2 ASP A 108      985   1270    897    124   -158      7       O1-
ATOM    514  N   PHE A 109       4.719   6.767  21.001  1.00  7.86           N  
ANISOU  514  N   PHE A 109     1062    965    959     62    -23      5       N  
ATOM    515  CA  PHE A 109       4.859   5.315  21.008  1.00  8.46           C  
ANISOU  515  CA  PHE A 109     1123   1015   1073     41    -54     -3       C  
ATOM    516  C   PHE A 109       3.531   4.593  20.824  0.90  8.98           C  
ANISOU  516  C   PHE A 109     1184   1062   1165     19    -88    -10       C  
ATOM    517  O   PHE A 109       3.500   3.367  20.853  0.90  9.36           O  
ANISOU  517  O   PHE A 109     1238   1000   1317     10   -157    -42       O  
ATOM    518  CB  PHE A 109       5.585   4.811  22.268  1.00  8.21           C  
ANISOU  518  CB  PHE A 109     1095    994   1030     55    -16      7       C  
ATOM    519  CG  PHE A 109       4.934   5.210  23.566  1.00  7.23           C  
ANISOU  519  CG  PHE A 109      963    832    950     71     -2     14       C  
ATOM    520  CD1 PHE A 109       3.838   4.517  24.064  1.00  8.02           C  
ANISOU  520  CD1 PHE A 109     1024    974   1047    -12    -19    -22       C  
ATOM    521  CD2 PHE A 109       5.447   6.257  24.314  1.00  7.64           C  
ANISOU  521  CD2 PHE A 109      960    886   1054      0    -16     78       C  
ATOM    522  CE1 PHE A 109       3.255   4.885  25.272  1.00  8.61           C  
ANISOU  522  CE1 PHE A 109     1060   1101   1110     13     -7     11       C  
ATOM    523  CE2 PHE A 109       4.868   6.624  25.519  1.00  8.08           C  
ANISOU  523  CE2 PHE A 109     1126    890   1052     71    -83     -8       C  
ATOM    524  CZ  PHE A 109       3.772   5.941  25.995  1.00  8.40           C  
ANISOU  524  CZ  PHE A 109     1110   1070   1012     67    -24     30       C  
ATOM    525  N   THR A 110       2.439   5.334  20.633  1.00  9.78           N  
ANISOU  525  N   THR A 110     1251   1171   1293     -1   -114    -25       N  
ATOM    526  CA  THR A 110       1.148   4.714  20.334  1.00 10.28           C  
ANISOU  526  CA  THR A 110     1299   1243   1363    -13    -96      0       C  
ATOM    527  C   THR A 110       0.779   4.810  18.841  0.80 10.52           C  
ANISOU  527  C   THR A 110     1332   1286   1378    -18    -94    -22       C  
ATOM    528  O   THR A 110       0.337   3.820  18.259  0.80 10.94           O  
ANISOU  528  O   THR A 110     1384   1290   1479    -17   -127    -44       O  
ATOM    529  CB  THR A 110       0.019   5.276  21.229  1.00 10.54           C  
ANISOU  529  CB  THR A 110     1315   1275   1414    -37    -96      6       C  
ATOM    530  CG2 THR A 110       0.362   5.090  22.711  0.90 11.33           C  
ANISOU  530  CG2 THR A 110     1414   1385   1504    -25    -60     15       C  
ATOM    531  OG1 THR A 110      -0.187   6.668  20.958  0.90 10.89           O  
ANISOU  531  OG1 THR A 110     1347   1264   1527    -37   -145     47       O  
ATOM    532  N   ASN A 111       0.977   5.978  18.225  0.90 10.67           N  
ANISOU  532  N   ASN A 111     1364   1330   1358     -5    -97    -20       N  
ATOM    533  CA  ASN A 111       0.617   6.198  16.807  0.90 10.61           C  
ANISOU  533  CA  ASN A 111     1362   1326   1342      0    -80    -20       C  
ATOM    534  C   ASN A 111       1.798   6.450  15.856  0.90 10.75           C  
ANISOU  534  C   ASN A 111     1384   1362   1339     11    -74    -46       C  
ATOM    535  O   ASN A 111       1.621   6.440  14.629  0.80 10.96           O  
ANISOU  535  O   ASN A 111     1412   1424   1327     28   -115    -52       O  
ATOM    536  CB  ASN A 111      -0.384   7.357  16.698  0.80 10.66           C  
ANISOU  536  CB  ASN A 111     1365   1328   1357     -7    -82    -31       C  
ATOM    537  CG  ASN A 111      -1.701   7.070  17.404  0.80 10.80           C  
ANISOU  537  CG  ASN A 111     1386   1321   1394    -16    -62     -5       C  
ATOM    538  ND2 ASN A 111      -2.487   8.115  17.639  0.80 10.72           N  
ANISOU  538  ND2 ASN A 111     1243   1334   1496    -51   -132     -4       N  
ATOM    539  OD1 ASN A 111      -2.011   5.923  17.731  0.80 12.42           O  
ANISOU  539  OD1 ASN A 111     1545   1454   1719    -35   -120     68       O  
ATOM    540  N   HIS A 112       2.985   6.692  16.414  0.90 10.73           N  
ANISOU  540  N   HIS A 112     1355   1407   1314     37    -48    -28       N  
ATOM    541  CA  HIS A 112       4.226   6.852  15.637  0.90 10.67           C  
ANISOU  541  CA  HIS A 112     1360   1381   1310     41    -28    -29       C  
ATOM    542  C   HIS A 112       4.163   7.918  14.540  0.90 10.52           C  
ANISOU  542  C   HIS A 112     1328   1392   1277     58     -2    -29       C  
ATOM    543  O   HIS A 112       4.896   7.841  13.546  0.80 10.69           O  
ANISOU  543  O   HIS A 112     1337   1461   1264     78      9    -41       O  
ATOM    544  CB  HIS A 112       4.650   5.497  15.057  0.80 11.04           C  
ANISOU  544  CB  HIS A 112     1379   1434   1379     34     -9    -65       C  
ATOM    545  CG  HIS A 112       4.675   4.402  16.076  0.80 12.00           C  
ANISOU  545  CG  HIS A 112     1533   1497   1527     38    -13    -37       C  
ATOM    546  CD2 HIS A 112       3.763   3.451  16.385  0.80 12.83           C  
ANISOU  546  CD2 HIS A 112     1579   1590   1705      8    -13    -34       C  
ATOM    547  ND1 HIS A 112       5.724   4.228  16.953  0.80 12.34           N  
ANISOU  547  ND1 HIS A 112     1541   1555   1592     30    -21    -69       N  
ATOM    548  CE1 HIS A 112       5.465   3.205  17.746  0.80 12.58           C  
ANISOU  548  CE1 HIS A 112     1589   1559   1631     13    -13    -26       C  
ATOM    549  NE2 HIS A 112       4.281   2.716  17.423  0.80 13.12           N  
ANISOU  549  NE2 HIS A 112     1668   1587   1729     -8      0    -42       N  
ATOM    550  N   ASN A 113       3.301   8.917  14.724  0.90 10.23           N  
ANISOU  550  N   ASN A 113     1296   1367   1223     68    -26    -20       N  
ATOM    551  CA  ASN A 113       3.115   9.947  13.701  0.90  9.95           C  
ANISOU  551  CA  ASN A 113     1243   1344   1191     49    -40     -2       C  
ATOM    552  C   ASN A 113       2.878  11.359  14.217  0.90  9.69           C  
ANISOU  552  C   ASN A 113     1181   1341   1160     50    -40      6       C  
ATOM    553  O   ASN A 113       2.641  12.269  13.424  0.90  9.84           O  
ANISOU  553  O   ASN A 113     1150   1432   1155     80    -58     44       O  
ATOM    554  CB  ASN A 113       1.983   9.545  12.747  0.90 10.21           C  
ANISOU  554  CB  ASN A 113     1311   1366   1200     67    -64    -19       C  
ATOM    555  CG  ASN A 113       0.619   9.474  13.427  0.90 10.08           C  
ANISOU  555  CG  ASN A 113     1322   1373   1132     90    -77    -16       C  
ATOM    556  ND2 ASN A 113      -0.342   8.876  12.734  0.90 12.20           N  
ANISOU  556  ND2 ASN A 113     1581   1621   1433     41   -152   -116       N  
ATOM    557  OD1 ASN A 113       0.422   9.956  14.550  0.90  9.96           O  
ANISOU  557  OD1 ASN A 113     1393   1359   1032    134   -111    -93       O  
ATOM    558  N   GLY A 114       2.938  11.550  15.532  1.00  9.01           N  
ANISOU  558  N   GLY A 114     1052   1298   1070     46    -42     39       N  
ATOM    559  CA  GLY A 114       2.787  12.867  16.099  1.00  8.73           C  
ANISOU  559  CA  GLY A 114     1030   1220   1065     27    -45     62       C  
ATOM    560  C   GLY A 114       1.411  13.178  16.642  1.00  8.07           C  
ANISOU  560  C   GLY A 114      931   1151    983      8    -74     72       C  
ATOM    561  O   GLY A 114       1.211  14.267  17.161  0.95  8.62           O  
ANISOU  561  O   GLY A 114      965   1173   1135      2   -174     86       O  
ATOM    562  N   THR A 115       0.465  12.237  16.541  1.00  7.78           N  
ANISOU  562  N   THR A 115      935   1084    935      9    -48     48       N  
ATOM    563  CA  THR A 115      -0.878  12.439  17.098  1.00  7.85           C  
ANISOU  563  CA  THR A 115      957   1082    941     -2    -36     31       C  
ATOM    564  C   THR A 115      -1.069  11.808  18.478  1.00  7.93           C  
ANISOU  564  C   THR A 115      976   1100    935     -9    -14     13       C  
ATOM    565  O   THR A 115      -2.014  12.164  19.180  1.00  8.94           O  
ANISOU  565  O   THR A 115     1065   1266   1066     38     26     -4       O  
ATOM    566  CB  THR A 115      -1.983  11.880  16.171  1.00  7.70           C  
ANISOU  566  CB  THR A 115      943   1082    901      4    -44     58       C  
ATOM    567  CG2 THR A 115      -1.933  12.545  14.793  1.00  7.87           C  
ANISOU  567  CG2 THR A 115      956   1131    899      5    -58     82       C  
ATOM    568  OG1 THR A 115      -1.843  10.456  16.042  1.00  8.72           O  
ANISOU  568  OG1 THR A 115     1113   1160   1038   -100   -113     13       O  
ATOM    569  N   GLY A 116      -0.182  10.891  18.866  1.00  7.70           N  
ANISOU  569  N   GLY A 116      950   1065    908    -35    -22     -3       N  
ATOM    570  CA  GLY A 116      -0.401  10.051  20.045  1.00  7.58           C  
ANISOU  570  CA  GLY A 116      939   1025    914    -40    -38      0       C  
ATOM    571  C   GLY A 116       0.579  10.229  21.191  1.00  7.66           C  
ANISOU  571  C   GLY A 116      957   1034    917    -58    -46    -13       C  
ATOM    572  O   GLY A 116       1.138  11.316  21.404  1.00  7.77           O  
ANISOU  572  O   GLY A 116     1043   1068    840    -74    -75    -23       O  
ATOM    573  N   GLY A 117       0.781   9.136  21.926  1.00  7.84           N  
ANISOU  573  N   GLY A 117      991   1036    949    -33    -53    -24       N  
ATOM    574  CA  GLY A 117       1.544   9.145  23.171  1.00  7.61           C  
ANISOU  574  CA  GLY A 117      927   1016    946    -15    -46     -7       C  
ATOM    575  C   GLY A 117       0.631   9.235  24.381  1.00  7.57           C  
ANISOU  575  C   GLY A 117      914    996    965    -15    -46    -15       C  
ATOM    576  O   GLY A 117      -0.536   9.612  24.270  1.00  8.08           O  
ANISOU  576  O   GLY A 117      946   1100   1025     29    -20    -12       O  
ATOM    577  N   LYS A 118       1.166   8.872  25.542  1.00  7.08           N  
ANISOU  577  N   LYS A 118      836    963    890    -19    -20      2       N  
ATOM    578  CA  LYS A 118       0.464   9.009  26.814  1.00  6.71           C  
ANISOU  578  CA  LYS A 118      756    930    863    -14    -24    -38       C  
ATOM    579  C   LYS A 118       1.496   9.123  27.921  1.00  5.86           C  
ANISOU  579  C   LYS A 118      657    810    758    -20    -19    -26       C  
ATOM    580  O   LYS A 118       2.638   8.680  27.768  1.00  5.46           O  
ANISOU  580  O   LYS A 118      650    778    644    -24    -19    -29       O  
ATOM    581  CB  LYS A 118      -0.481   7.834  27.068  1.00  7.21           C  
ANISOU  581  CB  LYS A 118      840    986    914    -21    -12      0       C  
ATOM    582  CG  LYS A 118       0.195   6.477  27.164  1.00  7.69           C  
ANISOU  582  CG  LYS A 118      877    996   1047    -43    -55    -71       C  
ATOM    583  CD  LYS A 118      -0.818   5.372  27.449  0.90  7.91           C  
ANISOU  583  CD  LYS A 118      906   1036   1061    -44     -6     -2       C  
ATOM    584  CE  LYS A 118      -0.160   4.010  27.442  0.80  8.59           C  
ANISOU  584  CE  LYS A 118     1014   1094   1153    -38     -2      5       C  
ATOM    585  NZ  LYS A 118      -1.124   2.923  27.783  0.70  9.02           N1+
ANISOU  585  NZ  LYS A 118     1006   1070   1350    -81     -9      0       N1+
ATOM    586  N   SER A 119       1.100   9.752  29.020  1.00  5.56           N  
ANISOU  586  N   SER A 119      605    780    726     -5    -20    -61       N  
ATOM    587  CA  SER A 119       1.982   9.913  30.171  1.00  5.30           C  
ANISOU  587  CA  SER A 119      577    718    717    -11    -10    -31       C  
ATOM    588  C   SER A 119       1.760   8.788  31.172  1.00  5.31           C  
ANISOU  588  C   SER A 119      566    728    721    -12      5    -35       C  
ATOM    589  O   SER A 119       0.812   7.996  31.059  1.00  5.57           O  
ANISOU  589  O   SER A 119      623    724    768    -46    -50    -34       O  
ATOM    590  CB  SER A 119       1.759  11.277  30.842  1.00  5.02           C  
ANISOU  590  CB  SER A 119      515    720    671      9      8    -31       C  
ATOM    591  OG  SER A 119       0.653  11.266  31.733  1.00  4.58           O  
ANISOU  591  OG  SER A 119      529    597    612     94     93    -23       O  
ATOM    592  N   ILE A 120       2.625   8.735  32.178  1.00  5.14           N  
ANISOU  592  N   ILE A 120      579    673    700    -24      3     -2       N  
ATOM    593  CA  ILE A 120       2.442   7.778  33.272  1.00  5.40           C  
ANISOU  593  CA  ILE A 120      622    693    736    -11      3     32       C  
ATOM    594  C   ILE A 120       1.275   8.140  34.199  1.00  5.48           C  
ANISOU  594  C   ILE A 120      656    701    726    -13     25     80       C  
ATOM    595  O   ILE A 120       0.871   7.322  35.022  1.00  6.43           O  
ANISOU  595  O   ILE A 120      832    742    867    -11     59    195       O  
ATOM    596  CB  ILE A 120       3.732   7.600  34.114  1.00  5.60           C  
ANISOU  596  CB  ILE A 120      631    750    746    -23     15     61       C  
ATOM    597  CG1 ILE A 120       4.104   8.892  34.855  1.00  5.57           C  
ANISOU  597  CG1 ILE A 120      585    789    740     22     24     86       C  
ATOM    598  CG2 ILE A 120       4.873   7.120  33.220  1.00  5.82           C  
ANISOU  598  CG2 ILE A 120      610    780    820     47      4     21       C  
ATOM    599  CD1 ILE A 120       5.187   8.707  35.876  1.00  5.87           C  
ANISOU  599  CD1 ILE A 120      631    834    761    -17    -45     59       C  
ATOM    600  N   TYR A 121       0.744   9.355  34.061  1.00  5.16           N  
ANISOU  600  N   TYR A 121      621    662    675     -5     33     83       N  
ATOM    601  CA  TYR A 121      -0.337   9.858  34.920  1.00  5.30           C  
ANISOU  601  CA  TYR A 121      614    701    698     13     11     54       C  
ATOM    602  C   TYR A 121      -1.729   9.666  34.327  1.00  5.46           C  
ANISOU  602  C   TYR A 121      622    732    717    -11     28     27       C  
ATOM    603  O   TYR A 121      -2.724   9.723  35.049  1.00  5.75           O  
ANISOU  603  O   TYR A 121      582    854    745    -30     26     73       O  
ATOM    604  CB  TYR A 121      -0.138  11.352  35.185  1.00  5.35           C  
ANISOU  604  CB  TYR A 121      663    688    681     19     -8     56       C  
ATOM    605  CG  TYR A 121       1.247  11.687  35.672  1.00  4.90           C  
ANISOU  605  CG  TYR A 121      606    605    648     34     16     40       C  
ATOM    606  CD1 TYR A 121       1.725  11.158  36.865  1.00  5.31           C  
ANISOU  606  CD1 TYR A 121      635    737    644      6      2     71       C  
ATOM    607  CD2 TYR A 121       2.090  12.518  34.939  1.00  5.04           C  
ANISOU  607  CD2 TYR A 121      696    589    628     38    -13     51       C  
ATOM    608  CE1 TYR A 121       3.003  11.441  37.318  1.00  5.24           C  
ANISOU  608  CE1 TYR A 121      662    659    670    -11    -22     83       C  
ATOM    609  CE2 TYR A 121       3.371  12.817  35.385  1.00  5.22           C  
ANISOU  609  CE2 TYR A 121      635    636    710     48     19     71       C  
ATOM    610  CZ  TYR A 121       3.824  12.272  36.577  1.00  4.94           C  
ANISOU  610  CZ  TYR A 121      651    572    653    -15      9     66       C  
ATOM    611  OH  TYR A 121       5.089  12.546  37.043  1.00  5.30           O  
ANISOU  611  OH  TYR A 121      680    646    685    -19    -54     84       O  
ATOM    612  N   GLY A 122      -1.790   9.455  33.012  1.00  5.43           N  
ANISOU  612  N   GLY A 122      592    734    735     -3      0      8       N  
ATOM    613  CA  GLY A 122      -3.027   9.554  32.243  1.00  5.36           C  
ANISOU  613  CA  GLY A 122      599    702    734     -2      6      6       C  
ATOM    614  C   GLY A 122      -2.660   9.991  30.839  1.00  5.35           C  
ANISOU  614  C   GLY A 122      590    719    721    -16     26     -2       C  
ATOM    615  O   GLY A 122      -1.475  10.068  30.499  1.00  5.48           O  
ANISOU  615  O   GLY A 122      557    744    780     -1     68    -47       O  
ATOM    616  N   SER A 123      -3.654  10.284  30.012  1.00  5.48           N  
ANISOU  616  N   SER A 123      618    738    725    -13     23      0       N  
ATOM    617  CA  SER A 123      -3.355  10.598  28.612  1.00  5.84           C  
ANISOU  617  CA  SER A 123      718    761    738    -18     26     19       C  
ATOM    618  C   SER A 123      -2.568  11.898  28.468  1.00  5.84           C  
ANISOU  618  C   SER A 123      722    766    732     -7     35     42       C  
ATOM    619  O   SER A 123      -1.629  11.957  27.677  1.00  6.25           O  
ANISOU  619  O   SER A 123      796    784    794      2    139     -3       O  
ATOM    620  CB ASER A 123      -4.620  10.611  27.744  0.50  5.94           C  
ANISOU  620  CB ASER A 123      731    790    735    -28     21     35       C  
ATOM    621  CB BSER A 123      -4.634  10.661  27.779  0.40  6.01           C  
ANISOU  621  CB BSER A 123      738    795    747    -22     19     30       C  
ATOM    622  OG ASER A 123      -5.502  11.658  28.092  0.50  5.60           O  
ANISOU  622  OG ASER A 123      729    750    648    -66     11     39       O  
ATOM    623  OG BSER A 123      -5.187   9.368  27.622  0.30  6.61           O  
ANISOU  623  OG BSER A 123      846    839    825    -41     -5     33       O  
ATOM    624  N   ARG A 124      -2.926  12.914  29.254  1.00  5.65           N  
ANISOU  624  N   ARG A 124      683    741    722    -12     31     46       N  
ATOM    625  CA  ARG A 124      -2.284  14.231  29.191  1.00  5.80           C  
ANISOU  625  CA  ARG A 124      741    719    741      2     10     37       C  
ATOM    626  C   ARG A 124      -2.079  14.775  30.604  1.00  5.56           C  
ANISOU  626  C   ARG A 124      693    706    712     -7     46     19       C  
ATOM    627  O   ARG A 124      -2.797  14.385  31.529  1.00  5.63           O  
ANISOU  627  O   ARG A 124      640    738    758    -51     76     18       O  
ATOM    628  CB  ARG A 124      -3.141  15.212  28.376  1.00  6.46           C  
ANISOU  628  CB  ARG A 124      840    762    853     -6     -1     51       C  
ATOM    629  CG  ARG A 124      -3.412  14.796  26.922  0.90  7.37           C  
ANISOU  629  CG  ARG A 124      994    840    965      4    -59     35       C  
ATOM    630  CD  ARG A 124      -2.156  14.847  26.072  0.85  8.42           C  
ANISOU  630  CD  ARG A 124     1148    998   1053      4    -36     25       C  
ATOM    631  NE  ARG A 124      -2.400  14.500  24.670  0.85  9.03           N  
ANISOU  631  NE  ARG A 124     1318   1083   1028     23    -10     13       N  
ATOM    632  CZ  ARG A 124      -2.178  13.308  24.115  0.70  9.22           C  
ANISOU  632  CZ  ARG A 124     1315   1081   1103      9    -24     11       C  
ATOM    633  NH1 ARG A 124      -1.702  12.292  24.826  0.70  8.83           N1+
ANISOU  633  NH1 ARG A 124     1294    968   1092     66     21    -40       N1+
ATOM    634  NH2 ARG A 124      -2.434  13.127  22.823  0.60  9.66           N  
ANISOU  634  NH2 ARG A 124     1402   1126   1141     -3    -46    -13       N  
ATOM    635  N   PHE A 125      -1.107  15.671  30.773  1.00  4.98           N  
ANISOU  635  N   PHE A 125      624    633    635     18     63     28       N  
ATOM    636  CA  PHE A 125      -0.895  16.326  32.067  1.00  5.00           C  
ANISOU  636  CA  PHE A 125      626    644    630      6     46     40       C  
ATOM    637  C   PHE A 125      -0.500  17.797  31.916  1.00  4.84           C  
ANISOU  637  C   PHE A 125      590    624    622    -18     27     42       C  
ATOM    638  O   PHE A 125      -0.050  18.219  30.845  1.00  4.74           O  
ANISOU  638  O   PHE A 125      521    683    594    -39     45     43       O  
ATOM    639  CB  PHE A 125       0.075  15.513  32.949  1.00  4.90           C  
ANISOU  639  CB  PHE A 125      622    637    599    -20     39     33       C  
ATOM    640  CG  PHE A 125       1.512  15.495  32.484  1.00  4.51           C  
ANISOU  640  CG  PHE A 125      635    513    564     27     43     76       C  
ATOM    641  CD1 PHE A 125       1.929  14.647  31.460  1.00  4.78           C  
ANISOU  641  CD1 PHE A 125      607    605    601      6      0     39       C  
ATOM    642  CD2 PHE A 125       2.466  16.268  33.132  1.00  5.40           C  
ANISOU  642  CD2 PHE A 125      726    666    659     34     -8      9       C  
ATOM    643  CE1 PHE A 125       3.261  14.609  31.062  1.00  4.85           C  
ANISOU  643  CE1 PHE A 125      644    619    579     -8      9     25       C  
ATOM    644  CE2 PHE A 125       3.799  16.233  32.744  1.00  5.29           C  
ANISOU  644  CE2 PHE A 125      666    688    655     -8    -50     -4       C  
ATOM    645  CZ  PHE A 125       4.196  15.400  31.708  1.00  4.83           C  
ANISOU  645  CZ  PHE A 125      592    575    666      7      2     47       C  
ATOM    646  N   PRO A 126      -0.729  18.605  32.967  1.00  5.06           N  
ANISOU  646  N   PRO A 126      621    651    648     17     49     45       N  
ATOM    647  CA  PRO A 126      -0.498  20.049  32.869  1.00  5.23           C  
ANISOU  647  CA  PRO A 126      640    661    685     12     52     19       C  
ATOM    648  C   PRO A 126       0.938  20.473  32.604  1.00  4.95           C  
ANISOU  648  C   PRO A 126      599    644    634     11     11     13       C  
ATOM    649  O   PRO A 126       1.883  19.739  32.901  1.00  4.93           O  
ANISOU  649  O   PRO A 126      625    639    606      6     20     37       O  
ATOM    650  CB  PRO A 126      -0.921  20.583  34.249  1.00  5.84           C  
ANISOU  650  CB  PRO A 126      716    710    790     19     92     -6       C  
ATOM    651  CG  PRO A 126      -1.712  19.526  34.873  1.00  6.00           C  
ANISOU  651  CG  PRO A 126      784    725    769     -8     52     34       C  
ATOM    652  CD  PRO A 126      -1.275  18.226  34.284  1.00  5.31           C  
ANISOU  652  CD  PRO A 126      620    729    668     12     47     27       C  
ATOM    653  N   ASP A 127       1.076  21.689  32.080  1.00  4.66           N  
ANISOU  653  N   ASP A 127      539    622    608     42      0     26       N  
ATOM    654  CA  ASP A 127       2.359  22.381  32.030  1.00  5.04           C  
ANISOU  654  CA  ASP A 127      603    659    653     17     16      6       C  
ATOM    655  C   ASP A 127       2.811  22.671  33.456  1.00  4.90           C  
ANISOU  655  C   ASP A 127      617    620    625     40     38    -21       C  
ATOM    656  O   ASP A 127       2.152  23.418  34.184  1.00  5.31           O  
ANISOU  656  O   ASP A 127      661    693    663    105     36    -31       O  
ATOM    657  CB  ASP A 127       2.235  23.702  31.267  1.00  5.18           C  
ANISOU  657  CB  ASP A 127      629    668    669     20     11      3       C  
ATOM    658  CG  ASP A 127       1.879  23.504  29.805  1.00  5.17           C  
ANISOU  658  CG  ASP A 127      665    641    655    -21    -32     15       C  
ATOM    659  OD1 ASP A 127       2.432  22.573  29.182  1.00  4.86           O  
ANISOU  659  OD1 ASP A 127      640    529    675    -10    -55     51       O  
ATOM    660  OD2 ASP A 127       1.042  24.280  29.280  1.00  4.93           O1-
ANISOU  660  OD2 ASP A 127      557    620    693     57      9     64       O1-
ATOM    661  N   GLU A 128       3.938  22.090  33.853  1.00  4.79           N  
ANISOU  661  N   GLU A 128      607    616    595     14     41     -9       N  
ATOM    662  CA  GLU A 128       4.393  22.165  35.243  1.00  4.90           C  
ANISOU  662  CA  GLU A 128      636    614    611      8     18     -5       C  
ATOM    663  C   GLU A 128       4.866  23.579  35.595  1.00  4.95           C  
ANISOU  663  C   GLU A 128      666    613    601     13     22    -18       C  
ATOM    664  O   GLU A 128       4.410  24.174  36.577  1.00  5.20           O  
ANISOU  664  O   GLU A 128      738    605    631     17     83      5       O  
ATOM    665  CB  GLU A 128       5.484  21.120  35.474  1.00  4.75           C  
ANISOU  665  CB  GLU A 128      592    615    596    -35     10      0       C  
ATOM    666  CG  GLU A 128       5.873  20.930  36.931  1.00  5.05           C  
ANISOU  666  CG  GLU A 128      619    662    637     10      7     10       C  
ATOM    667  CD  GLU A 128       6.681  19.665  37.172  1.00  4.85           C  
ANISOU  667  CD  GLU A 128      635    590    616     -5    -31     37       C  
ATOM    668  OE1 GLU A 128       7.165  19.051  36.195  1.00  4.83           O  
ANISOU  668  OE1 GLU A 128      543    674    619      2    -66     17       O  
ATOM    669  OE2 GLU A 128       6.830  19.269  38.351  1.00  5.11           O1-
ANISOU  669  OE2 GLU A 128      736    628    575     83     17    -11       O1-
ATOM    670  N   ASN A 129       5.771  24.103  34.779  1.00  4.86           N  
ANISOU  670  N   ASN A 129      675    576    593     27     31    -54       N  
ATOM    671  CA  ASN A 129       6.196  25.500  34.822  1.00  4.86           C  
ANISOU  671  CA  ASN A 129      654    587    604     29     17    -37       C  
ATOM    672  C   ASN A 129       7.018  25.778  33.566  1.00  4.61           C  
ANISOU  672  C   ASN A 129      629    564    558     43      1    -38       C  
ATOM    673  O   ASN A 129       7.337  24.849  32.808  1.00  4.75           O  
ANISOU  673  O   ASN A 129      685    541    578     69     14      7       O  
ATOM    674  CB  ASN A 129       6.997  25.820  36.098  1.00  4.94           C  
ANISOU  674  CB  ASN A 129      668    616    593     20     34    -44       C  
ATOM    675  CG  ASN A 129       8.271  25.000  36.219  1.00  4.68           C  
ANISOU  675  CG  ASN A 129      653    546    579     -7     -4    -60       C  
ATOM    676  ND2 ASN A 129       8.376  24.230  37.295  1.00  4.97           N  
ANISOU  676  ND2 ASN A 129      761    505    619      6     41    -12       N  
ATOM    677  OD1 ASN A 129       9.160  25.075  35.370  1.00  4.88           O  
ANISOU  677  OD1 ASN A 129      677    581    597    133     49    -17       O  
ATOM    678  N   PHE A 130       7.342  27.049  33.353  1.00  4.68           N  
ANISOU  678  N   PHE A 130      646    575    556     48     25      0       N  
ATOM    679  CA  PHE A 130       8.152  27.469  32.211  1.00  4.97           C  
ANISOU  679  CA  PHE A 130      668    600    617     20      7     24       C  
ATOM    680  C   PHE A 130       9.474  28.073  32.683  1.00  5.09           C  
ANISOU  680  C   PHE A 130      695    607    630     27     -8     39       C  
ATOM    681  O   PHE A 130      10.045  28.938  32.026  1.00  5.50           O  
ANISOU  681  O   PHE A 130      769    598    720     -5    -29    109       O  
ATOM    682  CB  PHE A 130       7.352  28.439  31.337  1.00  5.31           C  
ANISOU  682  CB  PHE A 130      714    676    625     30     18     39       C  
ATOM    683  CG  PHE A 130       6.081  27.840  30.798  1.00  5.17           C  
ANISOU  683  CG  PHE A 130      699    634    630     18     13    111       C  
ATOM    684  CD1 PHE A 130       6.127  26.816  29.859  1.00  5.47           C  
ANISOU  684  CD1 PHE A 130      698    657    722    -12      2    133       C  
ATOM    685  CD2 PHE A 130       4.841  28.283  31.238  1.00  6.09           C  
ANISOU  685  CD2 PHE A 130      767    744    802     16      4     55       C  
ATOM    686  CE1 PHE A 130       4.957  26.253  29.364  1.00  5.82           C  
ANISOU  686  CE1 PHE A 130      800    700    712    -24    -31     60       C  
ATOM    687  CE2 PHE A 130       3.665  27.720  30.743  1.00  6.52           C  
ANISOU  687  CE2 PHE A 130      758    881    837    -17     31     90       C  
ATOM    688  CZ  PHE A 130       3.727  26.704  29.812  1.00  6.44           C  
ANISOU  688  CZ  PHE A 130      821    823    802    -63    -25    115       C  
ATOM    689  N   THR A 131       9.978  27.591  33.815  1.00  5.34           N  
ANISOU  689  N   THR A 131      731    633    663      0     -9     11       N  
ATOM    690  CA  THR A 131      11.132  28.213  34.457  1.00  5.50           C  
ANISOU  690  CA  THR A 131      729    661    698      2    -12      8       C  
ATOM    691  C   THR A 131      12.424  28.047  33.655  1.00  5.32           C  
ANISOU  691  C   THR A 131      725    622    672      8    -15      1       C  
ATOM    692  O   THR A 131      13.196  28.997  33.531  1.00  5.85           O  
ANISOU  692  O   THR A 131      768    627    824      2     39    -27       O  
ATOM    693  CB  THR A 131      11.307  27.674  35.881  1.00  5.68           C  
ANISOU  693  CB  THR A 131      731    718    706      2    -13    -20       C  
ATOM    694  CG2 THR A 131      12.458  28.382  36.605  1.00  6.35           C  
ANISOU  694  CG2 THR A 131      804    849    758    -60    -43    -18       C  
ATOM    695  OG1 THR A 131      10.087  27.883  36.600  1.00  6.70           O  
ANISOU  695  OG1 THR A 131      850    971    723    -20     60    -87       O  
ATOM    696  N   LEU A 132      12.653  26.852  33.114  1.00  4.96           N  
ANISOU  696  N   LEU A 132      698    558    628    -14     -8     35       N  
ATOM    697  CA  LEU A 132      13.796  26.598  32.240  1.00  4.97           C  
ANISOU  697  CA  LEU A 132      657    577    653    -12    -18     18       C  
ATOM    698  C   LEU A 132      13.484  27.091  30.830  1.00  4.69           C  
ANISOU  698  C   LEU A 132      624    521    636    -20    -29     21       C  
ATOM    699  O   LEU A 132      12.355  26.962  30.349  1.00  4.77           O  
ANISOU  699  O   LEU A 132      655    542    612    -72    -34     87       O  
ATOM    700  CB  LEU A 132      14.128  25.104  32.213  1.00  4.71           C  
ANISOU  700  CB  LEU A 132      582    554    653     -8     -2     15       C  
ATOM    701  CG  LEU A 132      14.801  24.569  33.482  1.00  4.94           C  
ANISOU  701  CG  LEU A 132      617    631    626    -21     -6      6       C  
ATOM    702  CD1 LEU A 132      14.626  23.064  33.591  1.00  6.27           C  
ANISOU  702  CD1 LEU A 132      843    729    807     24    -26     33       C  
ATOM    703  CD2 LEU A 132      16.275  24.942  33.501  1.00  5.62           C  
ANISOU  703  CD2 LEU A 132      619    752    764      6    -28    -47       C  
ATOM    704  N   LYS A 133      14.493  27.646  30.165  1.00  4.87           N  
ANISOU  704  N   LYS A 133      633    567    648      3    -16     30       N  
ATOM    705  CA  LYS A 133      14.302  28.253  28.848  1.00  5.21           C  
ANISOU  705  CA  LYS A 133      700    601    679    -19    -11     44       C  
ATOM    706  C   LYS A 133      14.983  27.448  27.740  1.00  5.20           C  
ANISOU  706  C   LYS A 133      688    615    673    -41    -17     57       C  
ATOM    707  O   LYS A 133      15.876  26.628  27.987  1.00  5.40           O  
ANISOU  707  O   LYS A 133      706    720    624    -64     -6     50       O  
ATOM    708  CB  LYS A 133      14.805  29.703  28.851  1.00  5.70           C  
ANISOU  708  CB  LYS A 133      788    636    742    -58     -4     47       C  
ATOM    709  CG  LYS A 133      14.265  30.570  30.000  1.00  6.71           C  
ANISOU  709  CG  LYS A 133      950    742    858    -21     15     35       C  
ATOM    710  CD  LYS A 133      12.743  30.661  30.023  1.00  6.99           C  
ANISOU  710  CD  LYS A 133     1011    777    865    -13      0     25       C  
ATOM    711  CE  LYS A 133      12.248  31.459  31.218  1.00  7.62           C  
ANISOU  711  CE  LYS A 133     1093    813    986      8     34      7       C  
ATOM    712  NZ  LYS A 133      10.757  31.523  31.281  1.00  8.70           N1+
ANISOU  712  NZ  LYS A 133     1188    940   1177     59     84     13       N1+
ATOM    713  N   HIS A 134      14.535  27.699  26.514  1.00  5.33           N  
ANISOU  713  N   HIS A 134      686    672    666    -46     -1     59       N  
ATOM    714  CA  HIS A 134      15.082  27.042  25.333  1.00  5.49           C  
ANISOU  714  CA  HIS A 134      687    705    693    -37      9     51       C  
ATOM    715  C   HIS A 134      16.356  27.793  24.927  1.00  5.79           C  
ANISOU  715  C   HIS A 134      713    774    712    -59     26     55       C  
ATOM    716  O   HIS A 134      16.354  28.595  23.993  1.00  6.82           O  
ANISOU  716  O   HIS A 134      824    912    855    -70     28    123       O  
ATOM    717  CB  HIS A 134      14.044  27.044  24.205  1.00  5.25           C  
ANISOU  717  CB  HIS A 134      682    710    602    -43     26     81       C  
ATOM    718  CG  HIS A 134      12.816  26.232  24.501  1.00  4.75           C  
ANISOU  718  CG  HIS A 134      600    683    521     21     24     92       C  
ATOM    719  CD2 HIS A 134      12.476  24.968  24.152  1.00  4.72           C  
ANISOU  719  CD2 HIS A 134      613    658    520     31     30      9       C  
ATOM    720  ND1 HIS A 134      11.754  26.726  25.227  1.00  4.76           N  
ANISOU  720  ND1 HIS A 134      604    674    529     22     43     73       N  
ATOM    721  CE1 HIS A 134      10.819  25.795  25.322  1.00  4.58           C  
ANISOU  721  CE1 HIS A 134      651    615    475    -12     41     45       C  
ATOM    722  NE2 HIS A 134      11.227  24.722  24.670  1.00  4.60           N  
ANISOU  722  NE2 HIS A 134      646    576    525      1    -44     81       N  
ATOM    723  N   VAL A 135      17.442  27.526  25.646  1.00  5.96           N  
ANISOU  723  N   VAL A 135      698    810    757    -21     26     30       N  
ATOM    724  CA  VAL A 135      18.646  28.370  25.592  1.00  6.60           C  
ANISOU  724  CA  VAL A 135      759    896    852    -44     27     27       C  
ATOM    725  C   VAL A 135      19.602  28.082  24.435  1.00  6.54           C  
ANISOU  725  C   VAL A 135      744    888    850    -36     39     37       C  
ATOM    726  O   VAL A 135      20.434  28.926  24.099  1.00  7.32           O  
ANISOU  726  O   VAL A 135      821    989    970    -95     83     77       O  
ATOM    727  CB  VAL A 135      19.458  28.284  26.909  1.00  6.76           C  
ANISOU  727  CB  VAL A 135      754    950    863    -71      1    -12       C  
ATOM    728  CG1 VAL A 135      18.656  28.873  28.061  1.00  7.49           C  
ANISOU  728  CG1 VAL A 135      820   1074    950    -43     21    -41       C  
ATOM    729  CG2 VAL A 135      19.874  26.850  27.209  1.00  7.78           C  
ANISOU  729  CG2 VAL A 135      920   1048    984    -33    -24      0       C  
ATOM    730  N   GLY A 136      19.504  26.902  23.828  1.00  6.47           N  
ANISOU  730  N   GLY A 136      744    884    827    -48     57     40       N  
ATOM    731  CA  GLY A 136      20.443  26.519  22.779  1.00  6.64           C  
ANISOU  731  CA  GLY A 136      783    912    828    -38     61     40       C  
ATOM    732  C   GLY A 136      20.329  25.062  22.383  1.00  6.49           C  
ANISOU  732  C   GLY A 136      759    911    796    -63     71     48       C  
ATOM    733  O   GLY A 136      19.400  24.361  22.812  1.00  6.58           O  
ANISOU  733  O   GLY A 136      783    962    753   -104     76     54       O  
ATOM    734  N   PRO A 137      21.276  24.594  21.553  1.00  6.64           N  
ANISOU  734  N   PRO A 137      774    922    826    -53     66     43       N  
ATOM    735  CA  PRO A 137      21.307  23.190  21.164  1.00  6.33           C  
ANISOU  735  CA  PRO A 137      761    873    770    -33     36     45       C  
ATOM    736  C   PRO A 137      21.391  22.277  22.387  1.00  6.28           C  
ANISOU  736  C   PRO A 137      777    862    745    -28      1     36       C  
ATOM    737  O   PRO A 137      22.087  22.603  23.351  1.00  7.12           O  
ANISOU  737  O   PRO A 137      842   1026    837    -44    -59     58       O  
ATOM    738  CB  PRO A 137      22.587  23.079  20.320  1.00  6.77           C  
ANISOU  738  CB  PRO A 137      819    902    849     -9     53     33       C  
ATOM    739  CG  PRO A 137      22.882  24.461  19.871  1.00  7.50           C  
ANISOU  739  CG  PRO A 137      894    965    988    -36     42     31       C  
ATOM    740  CD  PRO A 137      22.381  25.361  20.948  1.00  6.84           C  
ANISOU  740  CD  PRO A 137      800    907    892    -65     66     61       C  
ATOM    741  N   GLY A 138      20.693  21.147  22.337  1.00  5.61           N  
ANISOU  741  N   GLY A 138      685    773    671      8     -3     10       N  
ATOM    742  CA  GLY A 138      20.739  20.160  23.412  1.00  5.22           C  
ANISOU  742  CA  GLY A 138      604    727    652      1    -20     18       C  
ATOM    743  C   GLY A 138      19.610  20.244  24.426  1.00  4.81           C  
ANISOU  743  C   GLY A 138      573    660    594      1    -41      1       C  
ATOM    744  O   GLY A 138      19.471  19.356  25.264  1.00  4.91           O  
ANISOU  744  O   GLY A 138      559    698    608     27      2     11       O  
ATOM    745  N   VAL A 139      18.799  21.298  24.359  1.00  4.59           N  
ANISOU  745  N   VAL A 139      526    639    577     -8    -15     14       N  
ATOM    746  CA  VAL A 139      17.649  21.433  25.242  1.00  4.52           C  
ANISOU  746  CA  VAL A 139      534    606    577    -10     -7     -8       C  
ATOM    747  C   VAL A 139      16.610  20.340  24.961  1.00  4.23           C  
ANISOU  747  C   VAL A 139      465    564    577     -2    -27    -22       C  
ATOM    748  O   VAL A 139      16.281  20.068  23.806  1.00  4.40           O  
ANISOU  748  O   VAL A 139      462    626    580    -30    -15     -2       O  
ATOM    749  CB  VAL A 139      17.008  22.834  25.084  1.00  4.80           C  
ANISOU  749  CB  VAL A 139      585    629    609      3     -3    -11       C  
ATOM    750  CG1 VAL A 139      15.592  22.876  25.673  1.00  5.33           C  
ANISOU  750  CG1 VAL A 139      567    704    754     45    101     25       C  
ATOM    751  CG2 VAL A 139      17.905  23.900  25.711  1.00  5.36           C  
ANISOU  751  CG2 VAL A 139      693    652    690    -40     16    -81       C  
ATOM    752  N   LEU A 140      16.100  19.738  26.034  1.00  3.93           N  
ANISOU  752  N   LEU A 140      462    526    502      6    -36    -21       N  
ATOM    753  CA  LEU A 140      15.074  18.698  25.997  1.00  4.17           C  
ANISOU  753  CA  LEU A 140      520    553    508     16      7     -5       C  
ATOM    754  C   LEU A 140      13.776  19.305  26.520  1.00  3.76           C  
ANISOU  754  C   LEU A 140      462    496    468    -11     19      0       C  
ATOM    755  O   LEU A 140      13.735  19.836  27.636  1.00  3.94           O  
ANISOU  755  O   LEU A 140      523    474    497      5     35    -18       O  
ATOM    756  CB  LEU A 140      15.513  17.527  26.874  1.00  4.02           C  
ANISOU  756  CB  LEU A 140      502    549    475     14     18    -26       C  
ATOM    757  CG  LEU A 140      14.537  16.365  27.070  1.00  4.51           C  
ANISOU  757  CG  LEU A 140      558    547    605     13     -3     34       C  
ATOM    758  CD1 LEU A 140      14.325  15.610  25.760  1.00  5.57           C  
ANISOU  758  CD1 LEU A 140      788    580    747    -36      0    -13       C  
ATOM    759  CD2 LEU A 140      15.025  15.423  28.170  1.00  4.99           C  
ANISOU  759  CD2 LEU A 140      645    590    660     40     12     43       C  
ATOM    760  N   SER A 141      12.725  19.230  25.709  1.00  3.58           N  
ANISOU  760  N   SER A 141      439    482    439    -12     26    -38       N  
ATOM    761  CA  SER A 141      11.478  19.937  25.978  1.00  4.14           C  
ANISOU  761  CA  SER A 141      492    567    513      3     33    -17       C  
ATOM    762  C   SER A 141      10.276  19.099  25.551  1.00  3.82           C  
ANISOU  762  C   SER A 141      467    503    478     28     12     -6       C  
ATOM    763  O   SER A 141      10.389  18.217  24.695  1.00  3.75           O  
ANISOU  763  O   SER A 141      372    504    547      3      9    -28       O  
ATOM    764  CB  SER A 141      11.508  21.270  25.234  1.00  4.16           C  
ANISOU  764  CB  SER A 141      475    592    514    -23     37    -15       C  
ATOM    765  OG  SER A 141      10.390  22.077  25.548  1.00  4.67           O  
ANISOU  765  OG  SER A 141      467    656    650     22    102    -11       O  
ATOM    766  N   MET A 142       9.124  19.364  26.163  1.00  3.82           N  
ANISOU  766  N   MET A 142      468    534    449     36     -8    -19       N  
ATOM    767  CA  MET A 142       7.904  18.612  25.850  1.00  4.13           C  
ANISOU  767  CA  MET A 142      490    544    535     40      3     -7       C  
ATOM    768  C   MET A 142       7.188  19.170  24.631  1.00  4.22           C  
ANISOU  768  C   MET A 142      505    541    555     47    -11     -9       C  
ATOM    769  O   MET A 142       6.909  20.371  24.556  1.00  4.38           O  
ANISOU  769  O   MET A 142      531    556    574     60    -97     34       O  
ATOM    770  CB  MET A 142       6.925  18.619  27.023  1.00  4.21           C  
ANISOU  770  CB  MET A 142      492    571    535     69      9    -10       C  
ATOM    771  CG  MET A 142       7.390  17.833  28.231  1.00  4.85           C  
ANISOU  771  CG  MET A 142      564    664    614    -37     -2      6       C  
ATOM    772  SD  MET A 142       7.694  16.076  27.929  1.00  4.86           S  
ANISOU  772  SD  MET A 142      512    711    623    -98    -28    143       S  
ATOM    773  CE  MET A 142       6.024  15.430  27.807  1.00  6.27           C  
ANISOU  773  CE  MET A 142      549    958    876    -66    -22     28       C  
ATOM    774  N   ALA A 143       6.881  18.285  23.684  1.00  4.24           N  
ANISOU  774  N   ALA A 143      524    535    553     36    -14      0       N  
ATOM    775  CA  ALA A 143       5.986  18.625  22.581  1.00  4.65           C  
ANISOU  775  CA  ALA A 143      581    608    578     38    -35     -8       C  
ATOM    776  C   ALA A 143       4.579  18.737  23.145  1.00  4.72           C  
ANISOU  776  C   ALA A 143      547    648    597     38    -79      5       C  
ATOM    777  O   ALA A 143       4.284  18.166  24.197  1.00  5.02           O  
ANISOU  777  O   ALA A 143      548    660    697      9     -9     61       O  
ATOM    778  CB  ALA A 143       6.040  17.556  21.499  1.00  4.98           C  
ANISOU  778  CB  ALA A 143      626    626    638     68    -61    -42       C  
ATOM    779  N   ASN A 144       3.713  19.484  22.469  1.00  4.79           N  
ANISOU  779  N   ASN A 144      552    688    580     43    -58     -4       N  
ATOM    780  CA  ASN A 144       2.328  19.589  22.912  1.00  5.29           C  
ANISOU  780  CA  ASN A 144      622    769    618     33    -36     -5       C  
ATOM    781  C   ASN A 144       1.405  20.045  21.785  1.00  5.58           C  
ANISOU  781  C   ASN A 144      638    828    654     50    -26      2       C  
ATOM    782  O   ASN A 144       1.855  20.316  20.665  1.00  6.34           O  
ANISOU  782  O   ASN A 144      722   1028    657     50    -30     17       O  
ATOM    783  CB  ASN A 144       2.211  20.483  24.168  1.00  5.25           C  
ANISOU  783  CB  ASN A 144      617    762    614     44    -36    -19       C  
ATOM    784  CG  ASN A 144       2.519  21.948  23.896  1.00  5.04           C  
ANISOU  784  CG  ASN A 144      560    760    596     18    -10     33       C  
ATOM    785  ND2 ASN A 144       3.344  22.547  24.752  1.00  4.81           N  
ANISOU  785  ND2 ASN A 144      416    759    651     41     75    -12       N  
ATOM    786  OD1 ASN A 144       1.996  22.546  22.955  1.00  5.68           O  
ANISOU  786  OD1 ASN A 144      591    696    869     15   -134    192       O  
ATOM    787  N   ALA A 145       0.111  20.077  22.098  1.00  5.66           N  
ANISOU  787  N   ALA A 145      617    873    658     39    -33    -19       N  
ATOM    788  CA  ALA A 145      -0.934  20.525  21.182  1.00  6.24           C  
ANISOU  788  CA  ALA A 145      685    915    770     44    -75    -23       C  
ATOM    789  C   ALA A 145      -1.688  21.704  21.791  1.00  6.45           C  
ANISOU  789  C   ALA A 145      708    934    805     39    -73    -17       C  
ATOM    790  O   ALA A 145      -2.899  21.840  21.601  1.00  7.22           O  
ANISOU  790  O   ALA A 145      721   1082    938     47   -133    -61       O  
ATOM    791  CB  ALA A 145      -1.893  19.378  20.887  1.00  7.11           C  
ANISOU  791  CB  ALA A 145      772   1019    909     56   -106    -66       C  
ATOM    792  N   GLY A 146      -0.956  22.562  22.498  1.00  6.25           N  
ANISOU  792  N   GLY A 146      697    879    797     33    -66     14       N  
ATOM    793  CA  GLY A 146      -1.530  23.700  23.202  1.00  6.15           C  
ANISOU  793  CA  GLY A 146      722    828    787     30    -45     36       C  
ATOM    794  C   GLY A 146      -1.314  23.584  24.696  1.00  5.82           C  
ANISOU  794  C   GLY A 146      692    766    753     27    -30     66       C  
ATOM    795  O   GLY A 146      -0.710  22.621  25.171  1.00  5.39           O  
ANISOU  795  O   GLY A 146      645    690    711     46    -17     57       O  
ATOM    796  N   PRO A 147      -1.792  24.576  25.462  1.00  5.86           N  
ANISOU  796  N   PRO A 147      708    743    774     40    -23     81       N  
ATOM    797  CA  PRO A 147      -1.626  24.532  26.913  1.00  5.71           C  
ANISOU  797  CA  PRO A 147      680    722    765     37      0     46       C  
ATOM    798  C   PRO A 147      -2.110  23.231  27.550  1.00  5.33           C  
ANISOU  798  C   PRO A 147      616    697    710     46      3     33       C  
ATOM    799  O   PRO A 147      -3.165  22.710  27.190  1.00  5.59           O  
ANISOU  799  O   PRO A 147      613    757    752     57     -6     53       O  
ATOM    800  CB  PRO A 147      -2.461  25.721  27.391  1.00  6.03           C  
ANISOU  800  CB  PRO A 147      728    720    840     37      7     34       C  
ATOM    801  CG  PRO A 147      -2.404  26.681  26.249  1.00  6.76           C  
ANISOU  801  CG  PRO A 147      883    763    920     30      7     58       C  
ATOM    802  CD  PRO A 147      -2.469  25.811  25.027  1.00  6.39           C  
ANISOU  802  CD  PRO A 147      756    774    897     47    -12     72       C  
ATOM    803  N   ASN A 148      -1.306  22.710  28.473  1.00  4.73           N  
ANISOU  803  N   ASN A 148      529    626    641     41      0     40       N  
ATOM    804  CA  ASN A 148      -1.672  21.557  29.299  1.00  4.78           C  
ANISOU  804  CA  ASN A 148      518    648    647     29     12     52       C  
ATOM    805  C   ASN A 148      -2.048  20.303  28.509  1.00  4.72           C  
ANISOU  805  C   ASN A 148      500    646    645     29     24     70       C  
ATOM    806  O   ASN A 148      -3.051  19.638  28.816  1.00  4.75           O  
ANISOU  806  O   ASN A 148      471    607    725     40     28     86       O  
ATOM    807  CB  ASN A 148      -2.793  21.953  30.258  1.00  4.98           C  
ANISOU  807  CB  ASN A 148      543    673    673     26     -2     50       C  
ATOM    808  CG  ASN A 148      -2.438  23.175  31.066  1.00  5.12           C  
ANISOU  808  CG  ASN A 148      630    640    676     -3     27     53       C  
ATOM    809  ND2 ASN A 148      -3.224  24.238  30.913  1.00  5.71           N  
ANISOU  809  ND2 ASN A 148      758    679    733      8     26     69       N  
ATOM    810  OD1 ASN A 148      -1.454  23.174  31.809  1.00  5.08           O  
ANISOU  810  OD1 ASN A 148      580    717    631     51     43    -62       O  
ATOM    811  N   THR A 149      -1.221  19.972  27.514  1.00  4.63           N  
ANISOU  811  N   THR A 149      508    608    643     46      7     35       N  
ATOM    812  CA  THR A 149      -1.423  18.766  26.712  1.00  4.76           C  
ANISOU  812  CA  THR A 149      498    653    656     49      2      7       C  
ATOM    813  C   THR A 149      -0.136  17.939  26.584  1.00  4.69           C  
ANISOU  813  C   THR A 149      507    672    602     68     -4     -2       C  
ATOM    814  O   THR A 149       0.109  17.305  25.559  1.00  5.54           O  
ANISOU  814  O   THR A 149      694    706    702    155    -45    -70       O  
ATOM    815  CB  THR A 149      -1.994  19.099  25.305  1.00  4.66           C  
ANISOU  815  CB  THR A 149      469    639    662     26    -42     24       C  
ATOM    816  CG2 THR A 149      -3.369  19.742  25.415  1.00  5.46           C  
ANISOU  816  CG2 THR A 149      519    787    768     46    -19     26       C  
ATOM    817  OG1 THR A 149      -1.102  19.977  24.605  1.00  5.26           O  
ANISOU  817  OG1 THR A 149      535    747    715      9     21     87       O  
ATOM    818  N   ASN A 150       0.675  17.929  27.640  1.00  4.75           N  
ANISOU  818  N   ASN A 150      521    681    603     51      0      2       N  
ATOM    819  CA  ASN A 150       1.856  17.070  27.689  1.00  4.57           C  
ANISOU  819  CA  ASN A 150      507    637    589     38     18      7       C  
ATOM    820  C   ASN A 150       1.434  15.615  27.768  1.00  4.39           C  
ANISOU  820  C   ASN A 150      499    603    564     33     44     15       C  
ATOM    821  O   ASN A 150       0.493  15.285  28.480  1.00  4.78           O  
ANISOU  821  O   ASN A 150      544    633    636     21    144      5       O  
ATOM    822  CB  ASN A 150       2.711  17.431  28.899  1.00  4.61           C  
ANISOU  822  CB  ASN A 150      524    653    572     48     23     25       C  
ATOM    823  CG  ASN A 150       3.133  18.872  28.875  1.00  4.52           C  
ANISOU  823  CG  ASN A 150      514    625    576     99     22     23       C  
ATOM    824  ND2 ASN A 150       2.496  19.702  29.703  1.00  5.00           N  
ANISOU  824  ND2 ASN A 150      659    675    563     26      3    -34       N  
ATOM    825  OD1 ASN A 150       3.995  19.248  28.082  1.00  4.83           O  
ANISOU  825  OD1 ASN A 150      558    631    645     26     80     -2       O  
ATOM    826  N   GLY A 151       2.114  14.756  27.020  1.00  4.26           N  
ANISOU  826  N   GLY A 151      509    601    505     40     29     29       N  
ATOM    827  CA  GLY A 151       1.866  13.320  27.078  1.00  4.54           C  
ANISOU  827  CA  GLY A 151      513    638    572     17      7     10       C  
ATOM    828  C   GLY A 151       3.187  12.600  27.196  1.00  4.40           C  
ANISOU  828  C   GLY A 151      473    648    548      0    -11     15       C  
ATOM    829  O   GLY A 151       3.756  12.496  28.285  1.00  5.18           O  
ANISOU  829  O   GLY A 151      566    778    622     41    -41    -11       O  
ATOM    830  N   SER A 152       3.682  12.121  26.057  1.00  4.29           N  
ANISOU  830  N   SER A 152      441    628    560     -1     -6    -18       N  
ATOM    831  CA  SER A 152       5.007  11.517  25.970  1.00  4.45           C  
ANISOU  831  CA  SER A 152      479    631    580      2      3      1       C  
ATOM    832  C   SER A 152       5.904  12.126  24.893  1.00  4.11           C  
ANISOU  832  C   SER A 152      486    565    510     -6      0    -23       C  
ATOM    833  O   SER A 152       7.112  11.940  24.942  1.00  4.29           O  
ANISOU  833  O   SER A 152      479    571    579      2     29      3       O  
ATOM    834  CB  SER A 152       4.888  10.016  25.729  1.00  4.76           C  
ANISOU  834  CB  SER A 152      508    648    649    -24     32     14       C  
ATOM    835  OG  SER A 152       4.087   9.734  24.599  1.00  5.38           O  
ANISOU  835  OG  SER A 152      613    632    798     16    -16    -28       O  
ATOM    836  N   GLN A 153       5.347  12.837  23.915  1.00  4.53           N  
ANISOU  836  N   GLN A 153      505    647    567     13     -5    -11       N  
ATOM    837  CA  GLN A 153       6.179  13.367  22.838  1.00  4.55           C  
ANISOU  837  CA  GLN A 153      535    629    564     12    -22     -7       C  
ATOM    838  C   GLN A 153       7.105  14.463  23.367  1.00  4.24           C  
ANISOU  838  C   GLN A 153      529    584    499      8    -40    -15       C  
ATOM    839  O   GLN A 153       6.721  15.267  24.224  1.00  4.68           O  
ANISOU  839  O   GLN A 153      503    685    587     -9    -30     -6       O  
ATOM    840  CB  GLN A 153       5.328  13.895  21.695  1.00  4.55           C  
ANISOU  840  CB  GLN A 153      550    617    561     -7     -8     -8       C  
ATOM    841  CG  GLN A 153       4.611  12.807  20.908  1.00  5.05           C  
ANISOU  841  CG  GLN A 153      646    636    634      4    -36    -12       C  
ATOM    842  CD  GLN A 153       3.912  13.387  19.707  1.00  5.06           C  
ANISOU  842  CD  GLN A 153      566    698    655     -2    -86    -43       C  
ATOM    843  NE2 GLN A 153       2.600  13.217  19.637  1.00  6.31           N  
ANISOU  843  NE2 GLN A 153      621    856    919    -18   -135     30       N  
ATOM    844  OE1 GLN A 153       4.549  14.005  18.859  1.00  5.56           O  
ANISOU  844  OE1 GLN A 153      601    871    638     -8   -105     -9       O  
ATOM    845  N   PHE A 154       8.320  14.480  22.829  1.00  4.33           N  
ANISOU  845  N   PHE A 154      542    631    472     -7    -44    -35       N  
ATOM    846  CA  PHE A 154       9.365  15.388  23.284  1.00  4.58           C  
ANISOU  846  CA  PHE A 154      586    634    519     -9    -37    -35       C  
ATOM    847  C   PHE A 154      10.224  15.783  22.101  1.00  4.51           C  
ANISOU  847  C   PHE A 154      581    627    506      6    -27    -35       C  
ATOM    848  O   PHE A 154      10.170  15.150  21.039  1.00  4.73           O  
ANISOU  848  O   PHE A 154      658    637    501      5     -3    -37       O  
ATOM    849  CB  PHE A 154      10.229  14.722  24.362  1.00  4.68           C  
ANISOU  849  CB  PHE A 154      589    657    531    -17    -30    -33       C  
ATOM    850  CG  PHE A 154      11.030  13.536  23.868  1.00  4.68           C  
ANISOU  850  CG  PHE A 154      594    647    538    -31    -45    -23       C  
ATOM    851  CD1 PHE A 154      12.341  13.691  23.438  1.00  4.83           C  
ANISOU  851  CD1 PHE A 154      607    652    575     -6    -40      2       C  
ATOM    852  CD2 PHE A 154      10.483  12.258  23.856  1.00  4.90           C  
ANISOU  852  CD2 PHE A 154      661    660    538    -48    -21      0       C  
ATOM    853  CE1 PHE A 154      13.080  12.603  22.997  1.00  5.40           C  
ANISOU  853  CE1 PHE A 154      644    752    654      0    -36    -30       C  
ATOM    854  CE2 PHE A 154      11.222  11.162  23.415  1.00  5.12           C  
ANISOU  854  CE2 PHE A 154      728    651    566    -38    -30    -27       C  
ATOM    855  CZ  PHE A 154      12.523  11.336  22.991  1.00  5.53           C  
ANISOU  855  CZ  PHE A 154      699    724    677     22    -24    -55       C  
ATOM    856  N   PHE A 155      11.027  16.821  22.289  1.00  4.29           N  
ANISOU  856  N   PHE A 155      562    589    476     13      7    -31       N  
ATOM    857  CA  PHE A 155      11.991  17.204  21.275  1.00  4.47           C  
ANISOU  857  CA  PHE A 155      582    590    526     23     -1    -29       C  
ATOM    858  C   PHE A 155      13.323  17.623  21.876  1.00  4.48           C  
ANISOU  858  C   PHE A 155      578    575    548     10    -11    -41       C  
ATOM    859  O   PHE A 155      13.404  18.066  23.031  1.00  4.45           O  
ANISOU  859  O   PHE A 155      549    558    582     -5     -7    -82       O  
ATOM    860  CB  PHE A 155      11.427  18.272  20.322  1.00  4.88           C  
ANISOU  860  CB  PHE A 155      625    668    560     -9    -15      7       C  
ATOM    861  CG  PHE A 155      11.032  19.577  20.980  1.00  4.90           C  
ANISOU  861  CG  PHE A 155      691    645    523     25    -22     50       C  
ATOM    862  CD1 PHE A 155       9.815  19.703  21.644  1.00  5.82           C  
ANISOU  862  CD1 PHE A 155      672    765    772     -5    -63     54       C  
ATOM    863  CD2 PHE A 155      11.852  20.699  20.880  1.00  5.16           C  
ANISOU  863  CD2 PHE A 155      669    682    607     35     -8    -43       C  
ATOM    864  CE1 PHE A 155       9.436  20.909  22.219  1.00  6.18           C  
ANISOU  864  CE1 PHE A 155      744    810    792     26     20     62       C  
ATOM    865  CE2 PHE A 155      11.478  21.907  21.452  1.00  5.53           C  
ANISOU  865  CE2 PHE A 155      699    741    661     25     -8    -23       C  
ATOM    866  CZ  PHE A 155      10.265  22.013  22.121  1.00  5.37           C  
ANISOU  866  CZ  PHE A 155      633    694    711     57     -7     25       C  
ATOM    867  N   ILE A 156      14.367  17.447  21.074  1.00  4.16           N  
ANISOU  867  N   ILE A 156      507    568    506     -2    -18    -30       N  
ATOM    868  CA  ILE A 156      15.708  17.899  21.401  1.00  4.48           C  
ANISOU  868  CA  ILE A 156      555    610    535      0     -1    -28       C  
ATOM    869  C   ILE A 156      16.061  18.989  20.404  1.00  4.48           C  
ANISOU  869  C   ILE A 156      557    626    517      9     22    -12       C  
ATOM    870  O   ILE A 156      16.029  18.769  19.185  1.00  4.73           O  
ANISOU  870  O   ILE A 156      611    687    499    -28      5     12       O  
ATOM    871  CB  ILE A 156      16.745  16.757  21.331  1.00  4.24           C  
ANISOU  871  CB  ILE A 156      554    572    484     29     15    -17       C  
ATOM    872  CG1 ILE A 156      16.377  15.649  22.323  1.00  4.94           C  
ANISOU  872  CG1 ILE A 156      607    642    626    -42      2     23       C  
ATOM    873  CG2 ILE A 156      18.147  17.290  21.638  1.00  4.84           C  
ANISOU  873  CG2 ILE A 156      580    654    604      6      8    -43       C  
ATOM    874  CD1 ILE A 156      17.204  14.389  22.169  1.00  5.69           C  
ANISOU  874  CD1 ILE A 156      700    717    743     31     23     27       C  
ATOM    875  N   CYS A 157      16.343  20.177  20.921  1.00  4.61           N  
ANISOU  875  N   CYS A 157      633    624    495     16     21      0       N  
ATOM    876  CA  CYS A 157      16.664  21.323  20.081  1.00  4.93           C  
ANISOU  876  CA  CYS A 157      650    627    593      1     19      7       C  
ATOM    877  C   CYS A 157      18.063  21.212  19.500  1.00  5.12           C  
ANISOU  877  C   CYS A 157      678    644    621      6     41     26       C  
ATOM    878  O   CYS A 157      18.974  20.692  20.142  1.00  5.36           O  
ANISOU  878  O   CYS A 157      658    709    667     47     36     40       O  
ATOM    879  CB  CYS A 157      16.570  22.611  20.892  1.00  5.11           C  
ANISOU  879  CB  CYS A 157      693    642    605     -4     26     15       C  
ATOM    880  SG  CYS A 157      14.941  22.912  21.584  1.00  6.39           S  
ANISOU  880  SG  CYS A 157      788    748    891     49    200    117       S  
ATOM    881  N   THR A 158      18.239  21.716  18.283  1.00  5.36           N  
ANISOU  881  N   THR A 158      697    687    650     10     47     18       N  
ATOM    882  CA  THR A 158      19.566  21.817  17.680  1.00  6.18           C  
ANISOU  882  CA  THR A 158      792    782    771     15     81     -1       C  
ATOM    883  C   THR A 158      20.003  23.276  17.494  1.00  6.53           C  
ANISOU  883  C   THR A 158      830    828    823      0    104     -8       C  
ATOM    884  O   THR A 158      21.059  23.538  16.915  1.00  7.40           O  
ANISOU  884  O   THR A 158      875    904   1032    -55    136      9       O  
ATOM    885  CB  THR A 158      19.608  21.074  16.347  1.00  6.32           C  
ANISOU  885  CB  THR A 158      832    780    790     55     67    -10       C  
ATOM    886  CG2 THR A 158      19.334  19.591  16.558  1.00  6.86           C  
ANISOU  886  CG2 THR A 158      962    806    836     13     70    -42       C  
ATOM    887  OG1 THR A 158      18.623  21.628  15.471  1.00  6.54           O  
ANISOU  887  OG1 THR A 158      910    838    736    117     83     22       O  
ATOM    888  N   ILE A 159      19.186  24.199  18.006  1.00  6.77           N  
ANISOU  888  N   ILE A 159      868    811    889    -13     91     11       N  
ATOM    889  CA  ILE A 159      19.457  25.632  18.005  1.00  7.04           C  
ANISOU  889  CA  ILE A 159      919    849    906    -11     63      5       C  
ATOM    890  C   ILE A 159      18.719  26.233  19.203  1.00  6.69           C  
ANISOU  890  C   ILE A 159      874    808    857    -12     67      0       C  
ATOM    891  O   ILE A 159      17.877  25.569  19.802  1.00  6.72           O  
ANISOU  891  O   ILE A 159      934    797    823    -65    106     18       O  
ATOM    892  CB AILE A 159      18.951  26.336  16.717  0.45  7.19           C  
ANISOU  892  CB AILE A 159      956    862    913      1     59      4       C  
ATOM    893  CB BILE A 159      18.977  26.280  16.682  0.55  7.36           C  
ANISOU  893  CB BILE A 159      980    886    928      1     59      7       C  
ATOM    894  CG1AILE A 159      17.466  26.036  16.471  0.45  7.30           C  
ANISOU  894  CG1AILE A 159      997    879    898     -5     29     -4       C  
ATOM    895  CG1BILE A 159      19.689  27.614  16.431  0.55  7.96           C  
ANISOU  895  CG1BILE A 159     1013    975   1036     -3     53     30       C  
ATOM    896  CG2AILE A 159      19.774  25.914  15.505  0.45  7.48           C  
ANISOU  896  CG2AILE A 159      988    898    955     16     72     11       C  
ATOM    897  CG2BILE A 159      17.459  26.457  16.679  0.55  7.35           C  
ANISOU  897  CG2BILE A 159     1016    851    923    -38      4     41       C  
ATOM    898  CD1AILE A 159      16.735  27.138  15.727  0.45  7.28           C  
ANISOU  898  CD1AILE A 159      979    886    898     -1     42    -15       C  
ATOM    899  CD1BILE A 159      19.473  28.158  15.041  0.55  7.99           C  
ANISOU  899  CD1BILE A 159     1030    977   1026      6     47     22       C  
ATOM    900  N   LYS A 160      19.026  27.477  19.552  1.00  6.87           N  
ANISOU  900  N   LYS A 160      902    818    890    -16     48     10       N  
ATOM    901  CA  LYS A 160      18.206  28.243  20.491  1.00  6.91           C  
ANISOU  901  CA  LYS A 160      923    840    861    -14     23      8       C  
ATOM    902  C   LYS A 160      16.822  28.464  19.880  1.00  6.83           C  
ANISOU  902  C   LYS A 160      918    847    829    -16     21     18       C  
ATOM    903  O   LYS A 160      16.720  28.973  18.760  1.00  7.69           O  
ANISOU  903  O   LYS A 160     1031    977    913    -12     -8     73       O  
ATOM    904  CB  LYS A 160      18.878  29.586  20.786  1.00  6.98           C  
ANISOU  904  CB  LYS A 160      928    854    867    -25      9     11       C  
ATOM    905  CG  LYS A 160      18.086  30.522  21.689  1.00  7.20           C  
ANISOU  905  CG  LYS A 160      976    858    900    -10     16      1       C  
ATOM    906  CD  LYS A 160      18.892  31.780  21.987  0.70  7.45           C  
ANISOU  906  CD  LYS A 160     1001    903    924    -38      8    -16       C  
ATOM    907  CE  LYS A 160      18.040  32.884  22.586  0.50  7.97           C  
ANISOU  907  CE  LYS A 160     1043    956   1026     -2      6    -32       C  
ATOM    908  NZ  LYS A 160      18.805  34.157  22.723  0.40  8.30           N1+
ANISOU  908  NZ  LYS A 160     1077    972   1102     -4     26    -41       N1+
ATOM    909  N   THR A 161      15.769  28.074  20.597  1.00  6.51           N  
ANISOU  909  N   THR A 161      892    843    737     19      3     21       N  
ATOM    910  CA  THR A 161      14.397  28.245  20.110  1.00  6.55           C  
ANISOU  910  CA  THR A 161      875    855    757      8     12      8       C  
ATOM    911  C   THR A 161      13.597  29.110  21.087  1.00  6.38           C  
ANISOU  911  C   THR A 161      833    851    739     11     28     17       C  
ATOM    912  O   THR A 161      12.654  28.638  21.738  1.00  6.14           O  
ANISOU  912  O   THR A 161      838    828    666    -15     67     70       O  
ATOM    913  CB  THR A 161      13.695  26.879  19.880  1.00  6.49           C  
ANISOU  913  CB  THR A 161      857    853    755     43     -6    -18       C  
ATOM    914  CG2 THR A 161      14.471  26.030  18.880  1.00  7.08           C  
ANISOU  914  CG2 THR A 161      925    992    773     57     24    -35       C  
ATOM    915  OG1 THR A 161      13.596  26.157  21.113  1.00  6.34           O  
ANISOU  915  OG1 THR A 161      776    880    750    -15    -16    -26       O  
ATOM    916  N   ASP A 162      13.961  30.389  21.169  1.00  6.84           N  
ANISOU  916  N   ASP A 162      922    879    795    -17     24      8       N  
ATOM    917  CA  ASP A 162      13.431  31.269  22.216  1.00  6.83           C  
ANISOU  917  CA  ASP A 162      938    820    835     -8     21     23       C  
ATOM    918  C   ASP A 162      11.923  31.505  22.134  1.00  6.49           C  
ANISOU  918  C   ASP A 162      907    770    785     -4     22     32       C  
ATOM    919  O   ASP A 162      11.286  31.761  23.150  1.00  6.17           O  
ANISOU  919  O   ASP A 162      874    639    831    -10     90     57       O  
ATOM    920  CB  ASP A 162      14.217  32.599  22.311  1.00  7.48           C  
ANISOU  920  CB  ASP A 162     1024    900    916    -45     33     26       C  
ATOM    921  CG  ASP A 162      14.008  33.546  21.118  0.90  8.13           C  
ANISOU  921  CG  ASP A 162     1135    922   1029    -73      9     39       C  
ATOM    922  OD1 ASP A 162      14.509  34.690  21.213  0.90  9.93           O  
ANISOU  922  OD1 ASP A 162     1440   1054   1279   -115   -109     99       O  
ATOM    923  OD2 ASP A 162      13.370  33.183  20.107  0.90  8.63           O1-
ANISOU  923  OD2 ASP A 162     1285   1011    980   -130    -15    126       O1-
ATOM    924  N   TRP A 163      11.352  31.383  20.938  1.00  6.24           N  
ANISOU  924  N   TRP A 163      883    728    758     -2     17     49       N  
ATOM    925  CA  TRP A 163       9.921  31.602  20.741  1.00  6.41           C  
ANISOU  925  CA  TRP A 163      885    758    793     15      6     78       C  
ATOM    926  C   TRP A 163       9.056  30.517  21.401  1.00  6.12           C  
ANISOU  926  C   TRP A 163      834    723    768     30     10    100       C  
ATOM    927  O   TRP A 163       7.851  30.706  21.559  1.00  6.54           O  
ANISOU  927  O   TRP A 163      827    780    877     19     16    201       O  
ATOM    928  CB  TRP A 163       9.590  31.747  19.245  1.00  7.06           C  
ANISOU  928  CB  TRP A 163      983    872    826      0    -17     97       C  
ATOM    929  CG  TRP A 163       9.744  30.482  18.445  1.00  7.42           C  
ANISOU  929  CG  TRP A 163     1046    936    837     12      7    106       C  
ATOM    930  CD1 TRP A 163       8.762  29.585  18.146  1.00  7.73           C  
ANISOU  930  CD1 TRP A 163     1063    996    877     26    -34     67       C  
ATOM    931  CD2 TRP A 163      10.941  29.982  17.830  1.00  6.93           C  
ANISOU  931  CD2 TRP A 163     1025    930    677     39    -15    120       C  
ATOM    932  CE2 TRP A 163      10.603  28.774  17.186  1.00  7.69           C  
ANISOU  932  CE2 TRP A 163     1101    975    844     46    -20     76       C  
ATOM    933  CE3 TRP A 163      12.264  30.439  17.754  1.00  7.51           C  
ANISOU  933  CE3 TRP A 163     1059    966    825     18     -4     86       C  
ATOM    934  NE1 TRP A 163       9.268  28.559  17.395  1.00  7.72           N  
ANISOU  934  NE1 TRP A 163     1099    963    871     -4    -63     94       N  
ATOM    935  CZ2 TRP A 163      11.536  28.014  16.479  1.00  7.82           C  
ANISOU  935  CZ2 TRP A 163     1112    970    889     43    -39     52       C  
ATOM    936  CZ3 TRP A 163      13.192  29.681  17.048  1.00  7.57           C  
ANISOU  936  CZ3 TRP A 163     1056    954    864     22      0     82       C  
ATOM    937  CH2 TRP A 163      12.820  28.481  16.424  1.00  7.75           C  
ANISOU  937  CH2 TRP A 163     1082    985    877     47     -4     74       C  
ATOM    938  N   LEU A 164       9.664  29.398  21.796  1.00  5.69           N  
ANISOU  938  N   LEU A 164      762    670    730      6     17     92       N  
ATOM    939  CA  LEU A 164       8.947  28.336  22.501  1.00  5.51           C  
ANISOU  939  CA  LEU A 164      755    641    694      5      8     48       C  
ATOM    940  C   LEU A 164       8.931  28.548  24.018  1.00  5.23           C  
ANISOU  940  C   LEU A 164      680    633    673     14      6     29       C  
ATOM    941  O   LEU A 164       8.214  27.841  24.728  1.00  4.90           O  
ANISOU  941  O   LEU A 164      685    529    645     40      9     54       O  
ATOM    942  CB  LEU A 164       9.542  26.970  22.144  1.00  5.59           C  
ANISOU  942  CB  LEU A 164      747    679    695      1     23     30       C  
ATOM    943  CG  LEU A 164       9.531  26.654  20.641  1.00  6.49           C  
ANISOU  943  CG  LEU A 164      944    825    695    -22     15     21       C  
ATOM    944  CD1 LEU A 164      10.112  25.269  20.389  1.00  7.00           C  
ANISOU  944  CD1 LEU A 164     1097    793    768    -52     78    -40       C  
ATOM    945  CD2 LEU A 164       8.130  26.759  20.056  1.00  7.44           C  
ANISOU  945  CD2 LEU A 164      993   1014    818    -78     40     28       C  
ATOM    946  N   ASP A 165       9.700  29.514  24.519  1.00  5.10           N  
ANISOU  946  N   ASP A 165      679    605    652      1     14     71       N  
ATOM    947  CA  ASP A 165       9.683  29.840  25.946  1.00  5.50           C  
ANISOU  947  CA  ASP A 165      743    642    704     25     21     52       C  
ATOM    948  C   ASP A 165       8.277  30.261  26.356  1.00  5.35           C  
ANISOU  948  C   ASP A 165      716    624    691     22     22     84       C  
ATOM    949  O   ASP A 165       7.637  31.072  25.678  1.00  5.76           O  
ANISOU  949  O   ASP A 165      764    669    756     66     38    143       O  
ATOM    950  CB  ASP A 165      10.664  30.971  26.268  1.00  5.64           C  
ANISOU  950  CB  ASP A 165      767    686    689      1     20     58       C  
ATOM    951  CG  ASP A 165      12.117  30.558  26.127  1.00  5.76           C  
ANISOU  951  CG  ASP A 165      803    671    713    -17     14     55       C  
ATOM    952  OD1 ASP A 165      12.402  29.349  25.989  1.00  5.78           O  
ANISOU  952  OD1 ASP A 165      669    666    858    -29     70     42       O  
ATOM    953  OD2 ASP A 165      12.984  31.461  26.167  1.00  6.87           O1-
ANISOU  953  OD2 ASP A 165      909    764    937    -62     10    106       O1-
ATOM    954  N   GLY A 166       7.791  29.693  27.454  1.00  5.19           N  
ANISOU  954  N   GLY A 166      697    578    693     23     30     67       N  
ATOM    955  CA  GLY A 166       6.448  29.984  27.941  1.00  5.51           C  
ANISOU  955  CA  GLY A 166      715    636    740     39     35     41       C  
ATOM    956  C   GLY A 166       5.346  29.181  27.265  1.00  5.53           C  
ANISOU  956  C   GLY A 166      717    636    746     40     52     44       C  
ATOM    957  O   GLY A 166       4.174  29.317  27.629  1.00  5.75           O  
ANISOU  957  O   GLY A 166      686    672    825     30     69     25       O  
ATOM    958  N   LYS A 167       5.711  28.351  26.286  1.00  5.33           N  
ANISOU  958  N   LYS A 167      653    634    736     32     28     30       N  
ATOM    959  CA  LYS A 167       4.751  27.511  25.562  1.00  5.67           C  
ANISOU  959  CA  LYS A 167      709    682    764     30     -7     35       C  
ATOM    960  C   LYS A 167       5.053  26.012  25.704  1.00  5.18           C  
ANISOU  960  C   LYS A 167      638    638    691     19      0     31       C  
ATOM    961  O   LYS A 167       4.131  25.196  25.751  1.00  5.76           O  
ANISOU  961  O   LYS A 167      640    695    852     69     -1     -7       O  
ATOM    962  CB  LYS A 167       4.697  27.921  24.085  1.00  6.40           C  
ANISOU  962  CB  LYS A 167      823    748    859      3    -37     45       C  
ATOM    963  CG  LYS A 167       4.090  29.304  23.874  0.85  7.10           C  
ANISOU  963  CG  LYS A 167      902    832    962     30     -8     56       C  
ATOM    964  CD  LYS A 167       3.951  29.640  22.404  0.70  7.19           C  
ANISOU  964  CD  LYS A 167      916    863    951     41    -29     70       C  
ATOM    965  CE ALYS A 167       3.306  31.003  22.198  0.40  7.92           C  
ANISOU  965  CE ALYS A 167     1020    930   1059     59    -18     60       C  
ATOM    966  CE BLYS A 167       3.311  31.005  22.214  0.20  7.26           C  
ANISOU  966  CE BLYS A 167      929    862    968     31    -15     43       C  
ATOM    967  NZ ALYS A 167       4.157  32.109  22.707  0.30  8.89           N1+
ANISOU  967  NZ ALYS A 167     1118   1109   1148     15    -17     13       N1+
ATOM    968  NZ BLYS A 167       3.080  31.318  20.779  0.20  7.31           N1+
ANISOU  968  NZ BLYS A 167      919    890    966     24      2     38       N1+
ATOM    969  N   HIS A 168       6.335  25.659  25.766  1.00  4.73           N  
ANISOU  969  N   HIS A 168      585    588    623      4      2     30       N  
ATOM    970  CA  HIS A 168       6.752  24.273  25.966  1.00  4.65           C  
ANISOU  970  CA  HIS A 168      564    587    614     -9     -3     29       C  
ATOM    971  C   HIS A 168       7.571  24.158  27.238  1.00  4.40           C  
ANISOU  971  C   HIS A 168      518    559    595    -18    -30     30       C  
ATOM    972  O   HIS A 168       8.418  25.010  27.523  1.00  4.47           O  
ANISOU  972  O   HIS A 168      547    549    602    -20    -15     36       O  
ATOM    973  CB  HIS A 168       7.556  23.772  24.767  1.00  4.74           C  
ANISOU  973  CB  HIS A 168      557    599    643     14     14     38       C  
ATOM    974  CG  HIS A 168       6.755  23.740  23.505  1.00  4.99           C  
ANISOU  974  CG  HIS A 168      614    621    661     29     18     49       C  
ATOM    975  CD2 HIS A 168       6.379  24.735  22.666  1.00  5.37           C  
ANISOU  975  CD2 HIS A 168      662    688    687    -15    -21     97       C  
ATOM    976  ND1 HIS A 168       6.182  22.588  23.013  1.00  4.51           N  
ANISOU  976  ND1 HIS A 168      531    584    596    119    -56      3       N  
ATOM    977  CE1 HIS A 168       5.512  22.870  21.909  1.00  5.69           C  
ANISOU  977  CE1 HIS A 168      687    787    688    -24    -90     60       C  
ATOM    978  NE2 HIS A 168       5.607  24.168  21.682  1.00  5.94           N  
ANISOU  978  NE2 HIS A 168      708    854    694      7    -78     96       N  
ATOM    979  N   VAL A 169       7.314  23.096  27.999  1.00  3.93           N  
ANISOU  979  N   VAL A 169      485    502    504    -42     -4      1       N  
ATOM    980  CA  VAL A 169       8.020  22.856  29.252  1.00  4.08           C  
ANISOU  980  CA  VAL A 169      483    546    520    -35     -2      0       C  
ATOM    981  C   VAL A 169       9.376  22.203  28.990  1.00  3.91           C  
ANISOU  981  C   VAL A 169      503    527    454    -31     -6      1       C  
ATOM    982  O   VAL A 169       9.456  21.049  28.556  1.00  3.90           O  
ANISOU  982  O   VAL A 169      475    512    492    -57     18      0       O  
ATOM    983  CB  VAL A 169       7.186  21.970  30.202  1.00  4.09           C  
ANISOU  983  CB  VAL A 169      475    542    535    -43    -11    -24       C  
ATOM    984  CG1 VAL A 169       7.968  21.658  31.475  1.00  4.39           C  
ANISOU  984  CG1 VAL A 169      559    559    551     -4    -35    -50       C  
ATOM    985  CG2 VAL A 169       5.869  22.653  30.547  1.00  4.52           C  
ANISOU  985  CG2 VAL A 169      456    657    603    -62     52     17       C  
ATOM    986  N   VAL A 170      10.433  22.960  29.270  1.00  3.94           N  
ANISOU  986  N   VAL A 170      499    508    486    -16    -15    -10       N  
ATOM    987  CA  VAL A 170      11.803  22.454  29.224  1.00  4.06           C  
ANISOU  987  CA  VAL A 170      518    511    511    -13      3      8       C  
ATOM    988  C   VAL A 170      12.069  21.654  30.495  1.00  4.03           C  
ANISOU  988  C   VAL A 170      530    477    523    -14    -16    -14       C  
ATOM    989  O   VAL A 170      11.719  22.093  31.599  1.00  4.14           O  
ANISOU  989  O   VAL A 170      534    463    576     42     43    -29       O  
ATOM    990  CB  VAL A 170      12.824  23.609  29.097  1.00  4.16           C  
ANISOU  990  CB  VAL A 170      579    494    506    -18     -8     16       C  
ATOM    991  CG1 VAL A 170      14.257  23.088  29.171  1.00  4.57           C  
ANISOU  991  CG1 VAL A 170      584    520    632    -15      6      0       C  
ATOM    992  CG2 VAL A 170      12.581  24.386  27.801  1.00  4.60           C  
ANISOU  992  CG2 VAL A 170      658    548    542    -35    -37     65       C  
ATOM    993  N   PHE A 171      12.672  20.478  30.342  1.00  3.95           N  
ANISOU  993  N   PHE A 171      545    497    457     -5     31     -1       N  
ATOM    994  CA  PHE A 171      12.887  19.607  31.492  1.00  4.19           C  
ANISOU  994  CA  PHE A 171      533    541    517      7     10     19       C  
ATOM    995  C   PHE A 171      14.228  18.869  31.531  1.00  4.22           C  
ANISOU  995  C   PHE A 171      513    561    528     -2      2      7       C  
ATOM    996  O   PHE A 171      14.434  18.027  32.400  1.00  4.26           O  
ANISOU  996  O   PHE A 171      510    552    556     54     -2     55       O  
ATOM    997  CB  PHE A 171      11.715  18.619  31.632  1.00  4.46           C  
ANISOU  997  CB  PHE A 171      566    564    564      5     12     26       C  
ATOM    998  CG  PHE A 171      11.618  17.606  30.517  1.00  4.06           C  
ANISOU  998  CG  PHE A 171      478    521    540     13     38     69       C  
ATOM    999  CD1 PHE A 171      11.011  17.930  29.307  1.00  3.93           C  
ANISOU  999  CD1 PHE A 171      392    488    613    -12      3     31       C  
ATOM   1000  CD2 PHE A 171      12.105  16.317  30.692  1.00  4.04           C  
ANISOU 1000  CD2 PHE A 171      488    490    557    -61    -22     79       C  
ATOM   1001  CE1 PHE A 171      10.912  16.984  28.290  1.00  4.38           C  
ANISOU 1001  CE1 PHE A 171      528    475    661     33     -6    -20       C  
ATOM   1002  CE2 PHE A 171      12.011  15.375  29.683  1.00  4.74           C  
ANISOU 1002  CE2 PHE A 171      559    576    663     10     28     16       C  
ATOM   1003  CZ  PHE A 171      11.413  15.708  28.477  1.00  4.35           C  
ANISOU 1003  CZ  PHE A 171      485    520    645    -53      0    -19       C  
ATOM   1004  N   GLY A 172      15.142  19.186  30.624  1.00  4.46           N  
ANISOU 1004  N   GLY A 172      497    609    587     19    -27     40       N  
ATOM   1005  CA  GLY A 172      16.462  18.572  30.673  1.00  4.72           C  
ANISOU 1005  CA  GLY A 172      533    644    614     15    -29     23       C  
ATOM   1006  C   GLY A 172      17.359  19.048  29.560  1.00  4.48           C  
ANISOU 1006  C   GLY A 172      506    612    583     36     -6     -2       C  
ATOM   1007  O   GLY A 172      17.040  20.015  28.851  1.00  4.34           O  
ANISOU 1007  O   GLY A 172      486    591    571     -2     -2      9       O  
ATOM   1008  N   HIS A 173      18.487  18.359  29.406  1.00  4.63           N  
ANISOU 1008  N   HIS A 173      554    612    593     33    -13      4       N  
ATOM   1009  CA AHIS A 173      19.451  18.704  28.352  0.60  4.76           C  
ANISOU 1009  CA AHIS A 173      575    614    619     17     -9     14       C  
ATOM   1010  CA BHIS A 173      19.450  18.679  28.391  0.40  4.90           C  
ANISOU 1010  CA BHIS A 173      594    641    627     18     -5     14       C  
ATOM   1011  C   HIS A 173      20.359  17.503  28.076  1.00  4.72           C  
ANISOU 1011  C   HIS A 173      599    601    591     15     -6     28       C  
ATOM   1012  O   HIS A 173      20.496  16.583  28.891  1.00  4.71           O  
ANISOU 1012  O   HIS A 173      595    627    565     37     29     79       O  
ATOM   1013  CB AHIS A 173      20.277  19.999  28.664  0.70  5.17           C  
ANISOU 1013  CB AHIS A 173      639    626    696     20    -13      2       C  
ATOM   1014  CB BHIS A 173      20.312  19.823  28.951  0.30  5.41           C  
ANISOU 1014  CB BHIS A 173      661    683    710     21    -14     -6       C  
ATOM   1015  CG AHIS A 173      21.332  19.805  29.702  0.70  4.88           C  
ANISOU 1015  CG AHIS A 173      587    573    693      4    -25    -11       C  
ATOM   1016  CG BHIS A 173      20.854  20.757  27.919  0.30  6.23           C  
ANISOU 1016  CG BHIS A 173      764    819    782     -1      8     11       C  
ATOM   1017  CD2AHIS A 173      22.639  19.475  29.594  0.70  5.35           C  
ANISOU 1017  CD2AHIS A 173      649    675    706      3    -20    -47       C  
ATOM   1018  CD2BHIS A 173      20.435  21.981  27.522  0.30  6.76           C  
ANISOU 1018  CD2BHIS A 173      852    854    862     19      0      3       C  
ATOM   1019  ND1AHIS A 173      21.076  19.945  31.047  0.70  5.91           N  
ANISOU 1019  ND1AHIS A 173      757    754    732     13    -18      5       N  
ATOM   1020  ND1BHIS A 173      21.996  20.490  27.196  0.30  6.92           N  
ANISOU 1020  ND1BHIS A 173      845    898    883     15     39     10       N  
ATOM   1021  CE1AHIS A 173      22.186  19.716  31.724  0.70  5.85           C  
ANISOU 1021  CE1AHIS A 173      663    840    717     44    -52     14       C  
ATOM   1022  CE1BHIS A 173      22.242  21.499  26.378  0.30  6.85           C  
ANISOU 1022  CE1BHIS A 173      833    895    873    -17     12     23       C  
ATOM   1023  NE2AHIS A 173      23.148  19.426  30.867  0.70  5.28           N  
ANISOU 1023  NE2AHIS A 173      539    766    699     57    -92    -13       N  
ATOM   1024  NE2BHIS A 173      21.309  22.416  26.556  0.30  6.97           N  
ANISOU 1024  NE2BHIS A 173      881    899    866    -17    -18      5       N  
ATOM   1025  N   VAL A 174      20.980  17.539  26.903  1.00  4.61           N  
ANISOU 1025  N   VAL A 174      549    626    576      0      5     32       N  
ATOM   1026  CA  VAL A 174      21.914  16.513  26.461  1.00  4.76           C  
ANISOU 1026  CA  VAL A 174      590    615    604     -7      6     13       C  
ATOM   1027  C   VAL A 174      23.253  16.645  27.204  1.00  4.89           C  
ANISOU 1027  C   VAL A 174      618    604    635    -49      0     26       C  
ATOM   1028  O   VAL A 174      23.930  17.676  27.123  1.00  5.52           O  
ANISOU 1028  O   VAL A 174      669    657    769    -74    -51     54       O  
ATOM   1029  CB  VAL A 174      22.162  16.607  24.928  1.00  4.66           C  
ANISOU 1029  CB  VAL A 174      568    617    585    -31     32     38       C  
ATOM   1030  CG1 VAL A 174      23.274  15.656  24.493  1.00  5.38           C  
ANISOU 1030  CG1 VAL A 174      661    715    667     45     58    -10       C  
ATOM   1031  CG2 VAL A 174      20.868  16.333  24.154  1.00  5.12           C  
ANISOU 1031  CG2 VAL A 174      614    634    694     16    -37    -16       C  
ATOM   1032  N   ILE A 175      23.626  15.572  27.899  1.00  4.93           N  
ANISOU 1032  N   ILE A 175      601    634    638    -26    -21     24       N  
ATOM   1033  CA  ILE A 175      24.900  15.449  28.621  1.00  5.14           C  
ANISOU 1033  CA  ILE A 175      620    681    652     -1    -22     11       C  
ATOM   1034  C   ILE A 175      26.011  14.928  27.704  1.00  4.96           C  
ANISOU 1034  C   ILE A 175      570    666    648      2    -21     11       C  
ATOM   1035  O   ILE A 175      27.171  15.358  27.791  1.00  5.51           O  
ANISOU 1035  O   ILE A 175      602    746    742    -22    -33    -29       O  
ATOM   1036  CB  ILE A 175      24.737  14.461  29.817  1.00  5.39           C  
ANISOU 1036  CB  ILE A 175      653    728    666    -13    -48      4       C  
ATOM   1037  CG1 ILE A 175      23.837  15.066  30.898  1.00  5.90           C  
ANISOU 1037  CG1 ILE A 175      758    790    693     -6    -33     23       C  
ATOM   1038  CG2 ILE A 175      26.087  14.057  30.387  1.00  5.75           C  
ANISOU 1038  CG2 ILE A 175      700    732    752     36    -54     50       C  
ATOM   1039  CD1 ILE A 175      24.496  16.149  31.724  1.00  6.54           C  
ANISOU 1039  CD1 ILE A 175      863    801    819    -15      6    -67       C  
ATOM   1040  N   GLU A 176      25.637  13.977  26.850  1.00  5.06           N  
ANISOU 1040  N   GLU A 176      584    699    638     -4     17     24       N  
ATOM   1041  CA  GLU A 176      26.542  13.277  25.953  1.00  5.45           C  
ANISOU 1041  CA  GLU A 176      619    733    717     18     -3      3       C  
ATOM   1042  C   GLU A 176      25.749  12.866  24.722  1.00  5.13           C  
ANISOU 1042  C   GLU A 176      582    687    677     21     18     29       C  
ATOM   1043  O   GLU A 176      24.563  12.552  24.826  1.00  4.80           O  
ANISOU 1043  O   GLU A 176      571    653    598      5      0     61       O  
ATOM   1044  CB  GLU A 176      27.064  12.030  26.667  0.95  5.91           C  
ANISOU 1044  CB  GLU A 176      694    805    745      6    -34     13       C  
ATOM   1045  CG  GLU A 176      28.133  11.259  25.943  0.95  6.43           C  
ANISOU 1045  CG  GLU A 176      723    895    822     18      4      0       C  
ATOM   1046  CD  GLU A 176      28.346   9.892  26.546  0.90  6.31           C  
ANISOU 1046  CD  GLU A 176      747    811    838     34    -40     -4       C  
ATOM   1047  OE1 GLU A 176      28.724   9.812  27.736  0.90  6.35           O  
ANISOU 1047  OE1 GLU A 176      830    720    861     38   -131     20       O  
ATOM   1048  OE2 GLU A 176      28.153   8.898  25.819  0.90  6.93           O1-
ANISOU 1048  OE2 GLU A 176      923    862    848     51   -124      7       O1-
ATOM   1049  N   GLY A 177      26.397  12.887  23.561  1.00  5.51           N  
ANISOU 1049  N   GLY A 177      613    759    722      4     41     33       N  
ATOM   1050  CA  GLY A 177      25.778  12.392  22.337  1.00  5.49           C  
ANISOU 1050  CA  GLY A 177      646    730    709     -5     41     37       C  
ATOM   1051  C   GLY A 177      25.178  13.439  21.419  1.00  5.52           C  
ANISOU 1051  C   GLY A 177      652    715    728      6     50     33       C  
ATOM   1052  O   GLY A 177      24.329  13.107  20.594  1.00  5.63           O  
ANISOU 1052  O   GLY A 177      680    762    696     -9     42     19       O  
ATOM   1053  N   MET A 178      25.600  14.700  21.514  1.00  6.15           N  
ANISOU 1053  N   MET A 178      758    786    789    -12     46      4       N  
ATOM   1054  CA  MET A 178      25.133  15.674  20.518  1.00  6.32           C  
ANISOU 1054  CA  MET A 178      784    800    817     16     27      8       C  
ATOM   1055  C   MET A 178      25.541  15.253  19.100  1.00  6.54           C  
ANISOU 1055  C   MET A 178      820    836    829     11     24      7       C  
ATOM   1056  O   MET A 178      24.837  15.584  18.151  1.00  6.52           O  
ANISOU 1056  O   MET A 178      790    835    850      7    -23     20       O  
ATOM   1057  CB AMET A 178      25.605  17.101  20.821  0.50  6.56           C  
ANISOU 1057  CB AMET A 178      843    808    840     17     26     -5       C  
ATOM   1058  CB BMET A 178      25.648  17.083  20.831  0.50  6.70           C  
ANISOU 1058  CB BMET A 178      852    832    861      7     22     -7       C  
ATOM   1059  CG AMET A 178      24.703  17.859  21.799  0.40  6.42           C  
ANISOU 1059  CG AMET A 178      887    747    804     27     30      4       C  
ATOM   1060  CG BMET A 178      24.835  18.197  20.186  0.40  6.84           C  
ANISOU 1060  CG BMET A 178      875    854    867      0      4     12       C  
ATOM   1061  SD AMET A 178      22.954  17.950  21.321  0.40  6.23           S  
ANISOU 1061  SD AMET A 178      933    647    787    165    146     57       S  
ATOM   1062  SD BMET A 178      23.152  18.320  20.834  0.40  7.24           S  
ANISOU 1062  SD BMET A 178      920    899    932     46    -21    -19       S  
ATOM   1063  CE AMET A 178      23.060  18.849  19.775  0.40  6.51           C  
ANISOU 1063  CE AMET A 178      936    688    848     24     58     86       C  
ATOM   1064  CE BMET A 178      22.348  19.200  19.500  0.40  7.03           C  
ANISOU 1064  CE BMET A 178      869    873    925     -8     -2     21       C  
ATOM   1065  N   ASP A 179      26.635  14.503  18.955  1.00  6.52           N  
ANISOU 1065  N   ASP A 179      825    863    788     11     20     34       N  
ATOM   1066  CA  ASP A 179      27.001  13.964  17.641  1.00  6.35           C  
ANISOU 1066  CA  ASP A 179      792    836    781     21     41     28       C  
ATOM   1067  C   ASP A 179      25.890  13.079  17.081  1.00  5.84           C  
ANISOU 1067  C   ASP A 179      743    755    718     56     31     32       C  
ATOM   1068  O   ASP A 179      25.599  13.124  15.882  1.00  5.91           O  
ANISOU 1068  O   ASP A 179      717    823    703     70     66     23       O  
ATOM   1069  CB  ASP A 179      28.347  13.213  17.674  1.00  6.72           C  
ANISOU 1069  CB  ASP A 179      825    902    826     40     35     29       C  
ATOM   1070  CG  ASP A 179      28.307  11.939  18.510  1.00  7.39           C  
ANISOU 1070  CG  ASP A 179      937    967    902     46     63     25       C  
ATOM   1071  OD1 ASP A 179      27.819  11.991  19.658  1.00  7.37           O  
ANISOU 1071  OD1 ASP A 179      869   1051    879     78     51    106       O  
ATOM   1072  OD2 ASP A 179      28.785  10.888  18.024  1.00  8.70           O1-
ANISOU 1072  OD2 ASP A 179     1154   1107   1043    120    141     95       O1-
ATOM   1073  N   VAL A 180      25.260  12.291  17.950  1.00  5.42           N  
ANISOU 1073  N   VAL A 180      701    687    669     62     29     -1       N  
ATOM   1074  CA  VAL A 180      24.133  11.449  17.557  1.00  5.64           C  
ANISOU 1074  CA  VAL A 180      750    704    688     53     20     20       C  
ATOM   1075  C   VAL A 180      22.930  12.311  17.169  1.00  5.35           C  
ANISOU 1075  C   VAL A 180      698    666    668     36     17     15       C  
ATOM   1076  O   VAL A 180      22.269  12.047  16.165  1.00  5.38           O  
ANISOU 1076  O   VAL A 180      685    682    676     52     50     -2       O  
ATOM   1077  CB  VAL A 180      23.755  10.455  18.685  1.00  5.83           C  
ANISOU 1077  CB  VAL A 180      795    694    725     41     31     32       C  
ATOM   1078  CG1 VAL A 180      22.529   9.631  18.303  1.00  6.43           C  
ANISOU 1078  CG1 VAL A 180      912    722    807    -33     49    -22       C  
ATOM   1079  CG2 VAL A 180      24.948   9.549  19.015  1.00  6.79           C  
ANISOU 1079  CG2 VAL A 180      935    773    870     94     62     90       C  
ATOM   1080  N   VAL A 181      22.654  13.337  17.968  1.00  5.28           N  
ANISOU 1080  N   VAL A 181      693    661    652     53     10     11       N  
ATOM   1081  CA  VAL A 181      21.578  14.276  17.660  1.00  5.44           C  
ANISOU 1081  CA  VAL A 181      715    680    669     55      6     10       C  
ATOM   1082  C   VAL A 181      21.802  14.957  16.298  1.00  5.53           C  
ANISOU 1082  C   VAL A 181      736    680    684     54     15    -11       C  
ATOM   1083  O   VAL A 181      20.867  15.089  15.517  1.00  5.62           O  
ANISOU 1083  O   VAL A 181      721    725    689     32     11    -45       O  
ATOM   1084  CB  VAL A 181      21.399  15.323  18.784  1.00  5.39           C  
ANISOU 1084  CB  VAL A 181      732    647    669     67     -4      8       C  
ATOM   1085  CG1 VAL A 181      20.329  16.343  18.411  1.00  6.18           C  
ANISOU 1085  CG1 VAL A 181      816    743    788    126    -23    -14       C  
ATOM   1086  CG2 VAL A 181      21.033  14.627  20.099  1.00  5.68           C  
ANISOU 1086  CG2 VAL A 181      723    713    720     47     73     11       C  
ATOM   1087  N   LYS A 182      23.037  15.359  16.002  1.00  5.63           N  
ANISOU 1087  N   LYS A 182      743    694    701     45      2     11       N  
ATOM   1088  CA  LYS A 182      23.336  15.990  14.708  1.00  5.90           C  
ANISOU 1088  CA  LYS A 182      772    710    759     29     24     12       C  
ATOM   1089  C   LYS A 182      23.140  15.010  13.549  1.00  5.65           C  
ANISOU 1089  C   LYS A 182      706    695    745     31     54     21       C  
ATOM   1090  O   LYS A 182      22.702  15.417  12.470  1.00  5.74           O  
ANISOU 1090  O   LYS A 182      747    695    738     71     36    -11       O  
ATOM   1091  CB  LYS A 182      24.751  16.589  14.675  1.00  6.26           C  
ANISOU 1091  CB  LYS A 182      818    769    790     -5     14     13       C  
ATOM   1092  CG  LYS A 182      25.022  17.700  15.700  1.00  7.33           C  
ANISOU 1092  CG  LYS A 182     1021    843    919    -58     21     -1       C  
ATOM   1093  CD  LYS A 182      24.195  18.959  15.478  1.00  8.06           C  
ANISOU 1093  CD  LYS A 182     1080   1018    964      2     22    -23       C  
ATOM   1094  CE  LYS A 182      24.697  19.803  14.318  1.00  7.76           C  
ANISOU 1094  CE  LYS A 182     1012    942    992     16    -11    -20       C  
ATOM   1095  NZ  LYS A 182      23.809  20.980  14.126  1.00  7.53           N1+
ANISOU 1095  NZ  LYS A 182     1005    928    927     50     39    -17       N1+
ATOM   1096  N   LYS A 183      23.431  13.726  13.765  1.00  5.65           N  
ANISOU 1096  N   LYS A 183      734    696    716     24     51    -20       N  
ATOM   1097  CA  LYS A 183      23.148  12.715  12.740  1.00  5.94           C  
ANISOU 1097  CA  LYS A 183      766    713    777     25     60    -37       C  
ATOM   1098  C   LYS A 183      21.641  12.629  12.498  1.00  5.84           C  
ANISOU 1098  C   LYS A 183      730    710    775     29     69    -42       C  
ATOM   1099  O   LYS A 183      21.181  12.676  11.357  1.00  6.23           O  
ANISOU 1099  O   LYS A 183      795    747    823     23     68    -96       O  
ATOM   1100  CB  LYS A 183      23.713  11.335  13.115  1.00  6.15           C  
ANISOU 1100  CB  LYS A 183      805    727    802     33     64    -35       C  
ATOM   1101  CG  LYS A 183      25.236  11.215  13.010  1.00  7.58           C  
ANISOU 1101  CG  LYS A 183      912    934   1032     65     23    -35       C  
ATOM   1102  CD  LYS A 183      25.781  11.356  11.582  0.60  8.31           C  
ANISOU 1102  CD  LYS A 183     1023   1063   1071     57     37     13       C  
ATOM   1103  CE  LYS A 183      25.306  10.255  10.649  0.60  9.11           C  
ANISOU 1103  CE  LYS A 183     1133   1164   1164     19     10     17       C  
ATOM   1104  NZ  LYS A 183      25.989  10.320   9.322  0.60  9.25           N1+
ANISOU 1104  NZ  LYS A 183     1176   1207   1130     29     22      2       N1+
ATOM   1105  N   ILE A 184      20.869  12.515  13.575  1.00  5.74           N  
ANISOU 1105  N   ILE A 184      698    731    749     10     61    -28       N  
ATOM   1106  CA  ILE A 184      19.409  12.453  13.460  1.00  5.94           C  
ANISOU 1106  CA  ILE A 184      726    775    753     -1     53    -37       C  
ATOM   1107  C   ILE A 184      18.892  13.672  12.686  1.00  5.95           C  
ANISOU 1107  C   ILE A 184      693    816    751     20     55    -30       C  
ATOM   1108  O   ILE A 184      18.106  13.540  11.739  1.00  6.31           O  
ANISOU 1108  O   ILE A 184      758    872    765     12     14    -27       O  
ATOM   1109  CB  ILE A 184      18.741  12.386  14.855  1.00  5.73           C  
ANISOU 1109  CB  ILE A 184      700    739    737     14     73    -49       C  
ATOM   1110  CG1 ILE A 184      19.103  11.077  15.568  1.00  5.83           C  
ANISOU 1110  CG1 ILE A 184      685    775    755     25     77    -56       C  
ATOM   1111  CG2 ILE A 184      17.223  12.511  14.742  1.00  5.88           C  
ANISOU 1111  CG2 ILE A 184      692    760    781    -23     98    -43       C  
ATOM   1112  CD1 ILE A 184      18.711  11.056  17.043  1.00  6.40           C  
ANISOU 1112  CD1 ILE A 184      811    835    785    -34     87     19       C  
ATOM   1113  N   GLU A 185      19.358  14.849  13.096  1.00  6.00           N  
ANISOU 1113  N   GLU A 185      745    810    724     12     37    -24       N  
ATOM   1114  CA  GLU A 185      19.002  16.121  12.465  1.00  6.34           C  
ANISOU 1114  CA  GLU A 185      800    847    761     13     25    -20       C  
ATOM   1115  C   GLU A 185      19.244  16.103  10.955  1.00  6.60           C  
ANISOU 1115  C   GLU A 185      864    880    761     20      0    -22       C  
ATOM   1116  O   GLU A 185      18.411  16.587  10.176  1.00  6.82           O  
ANISOU 1116  O   GLU A 185      900    895    795     17    -40    -44       O  
ATOM   1117  CB  GLU A 185      19.807  17.261  13.106  1.00  6.08           C  
ANISOU 1117  CB  GLU A 185      765    832    711     26     50    -13       C  
ATOM   1118  CG  GLU A 185      19.446  18.651  12.581  1.00  6.12           C  
ANISOU 1118  CG  GLU A 185      772    809    742     20     29     -3       C  
ATOM   1119  CD  GLU A 185      20.383  19.746  13.061  1.00  6.42           C  
ANISOU 1119  CD  GLU A 185      771    823    843     27    -14    -20       C  
ATOM   1120  OE1 GLU A 185      21.566  19.453  13.346  1.00  6.63           O  
ANISOU 1120  OE1 GLU A 185      744    832    940     33     35    -35       O  
ATOM   1121  OE2 GLU A 185      19.930  20.913  13.132  1.00  6.61           O1-
ANISOU 1121  OE2 GLU A 185      824    778    909     12     51    -10       O1-
ATOM   1122  N   SER A 186      20.378  15.536  10.551  1.00  6.80           N  
ANISOU 1122  N   SER A 186      872    949    762      2     25     -8       N  
ATOM   1123  CA  SER A 186      20.762  15.490   9.132  1.00  7.33           C  
ANISOU 1123  CA  SER A 186      961    987    834      5     35    -20       C  
ATOM   1124  C   SER A 186      19.841  14.611   8.278  1.00  7.63           C  
ANISOU 1124  C   SER A 186     1016   1003    878     10     24    -34       C  
ATOM   1125  O   SER A 186      19.869  14.689   7.045  1.00  8.16           O  
ANISOU 1125  O   SER A 186     1150   1078    873    -14     19    -61       O  
ATOM   1126  CB  SER A 186      22.219  15.030   8.978  1.00  7.50           C  
ANISOU 1126  CB  SER A 186      976   1028    846      0     56    -19       C  
ATOM   1127  OG  SER A 186      22.346  13.625   9.111  1.00  7.34           O  
ANISOU 1127  OG  SER A 186      866   1039    884    -24     93    -44       O  
ATOM   1128  N   PHE A 187      19.043  13.767   8.926  1.00  7.73           N  
ANISOU 1128  N   PHE A 187     1030   1005    900     -2      0    -57       N  
ATOM   1129  CA  PHE A 187      18.076  12.927   8.221  1.00  8.16           C  
ANISOU 1129  CA  PHE A 187     1060   1051    985      2     -9    -64       C  
ATOM   1130  C   PHE A 187      16.661  13.512   8.238  1.00  8.15           C  
ANISOU 1130  C   PHE A 187     1058   1055    980      6      0    -56       C  
ATOM   1131  O   PHE A 187      15.705  12.839   7.849  1.00  8.68           O  
ANISOU 1131  O   PHE A 187     1084   1124   1090     21    -19   -104       O  
ATOM   1132  CB  PHE A 187      18.112  11.502   8.786  1.00  9.18           C  
ANISOU 1132  CB  PHE A 187     1216   1145   1126    -23    -28    -50       C  
ATOM   1133  CG  PHE A 187      19.483  10.874   8.732  0.90  9.48           C  
ANISOU 1133  CG  PHE A 187     1216   1104   1281    -10    -71    -64       C  
ATOM   1134  CD1 PHE A 187      20.239  10.947   7.569  0.90 10.85           C  
ANISOU 1134  CD1 PHE A 187     1347   1315   1458    -12     -6     16       C  
ATOM   1135  CD2 PHE A 187      20.017  10.216   9.830  0.90 10.21           C  
ANISOU 1135  CD2 PHE A 187     1342   1184   1354     -4    -57    -71       C  
ATOM   1136  CE1 PHE A 187      21.503  10.389   7.498  0.90 10.98           C  
ANISOU 1136  CE1 PHE A 187     1356   1356   1459     12     33    -25       C  
ATOM   1137  CE2 PHE A 187      21.293   9.650   9.765  0.90 10.29           C  
ANISOU 1137  CE2 PHE A 187     1332   1196   1379      4    -70    -46       C  
ATOM   1138  CZ  PHE A 187      22.030   9.740   8.593  0.90 10.96           C  
ANISOU 1138  CZ  PHE A 187     1343   1356   1465      1    -47    -35       C  
ATOM   1139  N   GLY A 188      16.536  14.772   8.655  1.00  8.00           N  
ANISOU 1139  N   GLY A 188     1039   1050    948     20      9    -30       N  
ATOM   1140  CA  GLY A 188      15.262  15.487   8.602  1.00  8.14           C  
ANISOU 1140  CA  GLY A 188     1082   1070    940     28     17     -5       C  
ATOM   1141  C   GLY A 188      15.070  16.258   7.309  1.00  8.22           C  
ANISOU 1141  C   GLY A 188     1109   1093    918     17     33     -3       C  
ATOM   1142  O   GLY A 188      15.848  16.119   6.361  1.00  8.64           O  
ANISOU 1142  O   GLY A 188     1172   1169    939     41     67     14       O  
ATOM   1143  N   SER A 189      14.022  17.073   7.282  1.00  8.18           N  
ANISOU 1143  N   SER A 189     1136   1095    874     21     15     15       N  
ATOM   1144  CA  SER A 189      13.716  17.923   6.132  1.00  8.40           C  
ANISOU 1144  CA  SER A 189     1134   1112    944     20    -11     25       C  
ATOM   1145  C   SER A 189      12.873  19.107   6.593  1.00  8.51           C  
ANISOU 1145  C   SER A 189     1136   1111    986     30    -10     40       C  
ATOM   1146  O   SER A 189      12.397  19.123   7.728  1.00  7.86           O  
ANISOU 1146  O   SER A 189      999   1085    901     44    -35     68       O  
ATOM   1147  CB  SER A 189      12.962  17.129   5.067  1.00  8.57           C  
ANISOU 1147  CB  SER A 189     1186   1130    940     30    -33      7       C  
ATOM   1148  OG  SER A 189      11.681  16.747   5.531  1.00  8.84           O  
ANISOU 1148  OG  SER A 189     1178   1142   1035     -3   -153    -26       O  
ATOM   1149  N   LYS A 190      12.686  20.094   5.719  1.00  8.91           N  
ANISOU 1149  N   LYS A 190     1188   1139   1057     39      3     54       N  
ATOM   1150  CA  LYS A 190      11.876  21.270   6.058  1.00  9.41           C  
ANISOU 1150  CA  LYS A 190     1230   1186   1158     32     -9     44       C  
ATOM   1151  C   LYS A 190      10.456  20.898   6.507  1.00  9.52           C  
ANISOU 1151  C   LYS A 190     1237   1195   1186     39    -32     62       C  
ATOM   1152  O   LYS A 190       9.907  21.523   7.413  1.00  9.81           O  
ANISOU 1152  O   LYS A 190     1237   1227   1262     41    -12     73       O  
ATOM   1153  CB  LYS A 190      11.830  22.253   4.880  0.80  9.59           C  
ANISOU 1153  CB  LYS A 190     1264   1179   1198     26     -3     54       C  
ATOM   1154  CG  LYS A 190      13.135  23.017   4.672  0.60  9.96           C  
ANISOU 1154  CG  LYS A 190     1270   1260   1254      6     -6     31       C  
ATOM   1155  CD  LYS A 190      13.034  24.051   3.557  0.60 10.13           C  
ANISOU 1155  CD  LYS A 190     1303   1263   1282      1      9     32       C  
ATOM   1156  CE  LYS A 190      13.068  23.403   2.184  0.50 10.74           C  
ANISOU 1156  CE  LYS A 190     1368   1372   1339     -7     -9      4       C  
ATOM   1157  NZ  LYS A 190      13.029  24.411   1.092  0.50 10.91           N1+
ANISOU 1157  NZ  LYS A 190     1407   1407   1332    -14     19     27       N1+
ATOM   1158  N   SER A 191       9.882  19.865   5.892  1.00  9.59           N  
ANISOU 1158  N   SER A 191     1250   1219   1174     39    -46     60       N  
ATOM   1159  CA  SER A 191       8.532  19.400   6.229  1.00  9.48           C  
ANISOU 1159  CA  SER A 191     1226   1209   1164     26    -62     44       C  
ATOM   1160  C   SER A 191       8.462  18.596   7.526  1.00  9.36           C  
ANISOU 1160  C   SER A 191     1195   1204   1155     28    -63     48       C  
ATOM   1161  O   SER A 191       7.373  18.349   8.045  1.00  9.97           O  
ANISOU 1161  O   SER A 191     1228   1308   1249     65   -117     95       O  
ATOM   1162  CB  SER A 191       7.988  18.525   5.101  1.00  9.64           C  
ANISOU 1162  CB  SER A 191     1238   1237   1186      6    -60     36       C  
ATOM   1163  OG  SER A 191       8.608  17.248   5.109  1.00 10.44           O  
ANISOU 1163  OG  SER A 191     1392   1311   1261     14   -142    -11       O  
ATOM   1164  N   GLY A 192       9.620  18.165   8.023  1.00  8.71           N  
ANISOU 1164  N   GLY A 192     1130   1126   1054     18    -65     32       N  
ATOM   1165  CA  GLY A 192       9.695  17.285   9.188  1.00  8.28           C  
ANISOU 1165  CA  GLY A 192     1094   1062    990      4    -58     -9       C  
ATOM   1166  C   GLY A 192       9.837  15.812   8.830  1.00  7.74           C  
ANISOU 1166  C   GLY A 192     1063   1001    876      0    -54    -26       C  
ATOM   1167  O   GLY A 192      10.232  15.004   9.670  1.00  7.10           O  
ANISOU 1167  O   GLY A 192     1007    906    783    -26    -48    -16       O  
ATOM   1168  N   ARG A 193       9.513  15.449   7.588  1.00  8.22           N  
ANISOU 1168  N   ARG A 193     1107   1075    938     -2    -73    -21       N  
ATOM   1169  CA  ARG A 193       9.623  14.063   7.145  1.00  8.40           C  
ANISOU 1169  CA  ARG A 193     1152   1078    961    -18    -52    -40       C  
ATOM   1170  C   ARG A 193      11.070  13.593   7.193  1.00  8.24           C  
ANISOU 1170  C   ARG A 193     1174   1034    922    -23    -40    -58       C  
ATOM   1171  O   ARG A 193      11.966  14.288   6.720  1.00  8.36           O  
ANISOU 1171  O   ARG A 193     1221   1061    891    -32    -16    -35       O  
ATOM   1172  CB  ARG A 193       9.076  13.918   5.719  0.90  8.83           C  
ANISOU 1172  CB  ARG A 193     1189   1145   1020     -8    -47    -33       C  
ATOM   1173  CG  ARG A 193       9.197  12.519   5.121  0.70  9.10           C  
ANISOU 1173  CG  ARG A 193     1215   1161   1080      4    -46    -58       C  
ATOM   1174  CD  ARG A 193       8.347  11.490   5.857  0.50 10.54           C  
ANISOU 1174  CD  ARG A 193     1355   1347   1301    -11      4     -7       C  
ATOM   1175  NE  ARG A 193       8.936  10.150   5.778  0.50 11.00           N  
ANISOU 1175  NE  ARG A 193     1432   1334   1413      1    -15    -14       N  
ATOM   1176  CZ  ARG A 193       8.552   9.177   4.949  0.50 11.83           C  
ANISOU 1176  CZ  ARG A 193     1529   1468   1496    -19     -4    -20       C  
ATOM   1177  NH1 ARG A 193       7.548   9.346   4.092  0.40 12.13           N1+
ANISOU 1177  NH1 ARG A 193     1544   1523   1538    -11     -9     -6       N1+
ATOM   1178  NH2 ARG A 193       9.180   8.006   4.985  0.40 11.95           N  
ANISOU 1178  NH2 ARG A 193     1519   1485   1535     -2    -13     -9       N  
ATOM   1179  N   THR A 194      11.291  12.408   7.756  1.00  8.09           N  
ANISOU 1179  N   THR A 194     1158   1020    896    -54    -57    -53       N  
ATOM   1180  CA  THR A 194      12.636  11.849   7.856  1.00  8.27           C  
ANISOU 1180  CA  THR A 194     1192   1022    925    -28    -51    -55       C  
ATOM   1181  C   THR A 194      12.977  11.027   6.606  1.00  8.36           C  
ANISOU 1181  C   THR A 194     1217   1036    924    -34    -53    -52       C  
ATOM   1182  O   THR A 194      12.102  10.398   5.999  1.00  9.08           O  
ANISOU 1182  O   THR A 194     1318   1136    995    -52    -66    -86       O  
ATOM   1183  CB  THR A 194      12.803  10.983   9.127  1.00  8.16           C  
ANISOU 1183  CB  THR A 194     1186   1014    898    -22    -61    -59       C  
ATOM   1184  CG2 THR A 194      12.611  11.831  10.385  1.00  8.50           C  
ANISOU 1184  CG2 THR A 194     1288   1002    940     27    -46   -102       C  
ATOM   1185  OG1 THR A 194      11.848   9.914   9.124  1.00  8.36           O  
ANISOU 1185  OG1 THR A 194     1310   1020    846    -57   -105    -94       O  
ATOM   1186  N   SER A 195      14.252  11.051   6.224  1.00  8.25           N  
ANISOU 1186  N   SER A 195     1210   1012    911      3    -38    -58       N  
ATOM   1187  CA  SER A 195      14.736  10.335   5.037  1.00  8.58           C  
ANISOU 1187  CA  SER A 195     1231   1058    969      6    -14    -43       C  
ATOM   1188  C   SER A 195      15.367   8.981   5.381  1.00  8.38           C  
ANISOU 1188  C   SER A 195     1221   1035    926     25     -8    -46       C  
ATOM   1189  O   SER A 195      15.734   8.220   4.481  1.00  8.66           O  
ANISOU 1189  O   SER A 195     1302   1050    936     68     -6    -86       O  
ATOM   1190  CB  SER A 195      15.747  11.193   4.283  1.00  8.89           C  
ANISOU 1190  CB  SER A 195     1276   1082   1019      6     17    -16       C  
ATOM   1191  OG  SER A 195      16.897  11.440   5.073  1.00  9.72           O  
ANISOU 1191  OG  SER A 195     1325   1223   1143     17     16     -4       O  
ATOM   1192  N   LYS A 196      15.527   8.711   6.678  1.00  8.31           N  
ANISOU 1192  N   LYS A 196     1205   1042    907     15    -15    -43       N  
ATOM   1193  CA  LYS A 196      15.867   7.387   7.194  1.00  8.54           C  
ANISOU 1193  CA  LYS A 196     1211   1076    958     22     -2    -40       C  
ATOM   1194  C   LYS A 196      14.900   7.077   8.335  1.00  8.36           C  
ANISOU 1194  C   LYS A 196     1196   1057    921     48    -13    -46       C  
ATOM   1195  O   LYS A 196      14.342   7.994   8.944  1.00  8.87           O  
ANISOU 1195  O   LYS A 196     1347   1129    891     94     12    -74       O  
ATOM   1196  CB  LYS A 196      17.305   7.348   7.719  0.90  8.51           C  
ANISOU 1196  CB  LYS A 196     1210   1055    968     10     -6    -32       C  
ATOM   1197  CG  LYS A 196      18.383   7.617   6.676  0.90  8.76           C  
ANISOU 1197  CG  LYS A 196     1214   1080   1034    -38     -4    -35       C  
ATOM   1198  CD  LYS A 196      19.760   7.184   7.169  0.90  9.26           C  
ANISOU 1198  CD  LYS A 196     1248   1179   1088    -12     -9    -36       C  
ATOM   1199  CE  LYS A 196      20.810   7.262   6.071  0.90 10.16           C  
ANISOU 1199  CE  LYS A 196     1287   1317   1254    -28     11      8       C  
ATOM   1200  NZ  LYS A 196      22.090   6.618   6.477  0.60  9.94           N1+
ANISOU 1200  NZ  LYS A 196     1251   1273   1250    -36      9    -61       N1+
ATOM   1201  N   LYS A 197      14.699   5.795   8.621  1.00  8.32           N  
ANISOU 1201  N   LYS A 197     1160   1076    922     36    -23    -30       N  
ATOM   1202  CA  LYS A 197      13.866   5.397   9.748  1.00  8.27           C  
ANISOU 1202  CA  LYS A 197     1111   1070    958     20    -22    -25       C  
ATOM   1203  C   LYS A 197      14.698   5.474  11.024  1.00  7.74           C  
ANISOU 1203  C   LYS A 197     1035   1020    883     38    -14    -30       C  
ATOM   1204  O   LYS A 197      15.658   4.724  11.194  1.00  7.76           O  
ANISOU 1204  O   LYS A 197     1088    997    863     60    -23    -60       O  
ATOM   1205  CB  LYS A 197      13.307   3.986   9.567  1.00  8.73           C  
ANISOU 1205  CB  LYS A 197     1172   1103   1041     21    -24    -24       C  
ATOM   1206  CG  LYS A 197      12.318   3.610  10.658  0.70  9.14           C  
ANISOU 1206  CG  LYS A 197     1199   1178   1095     -4    -15      4       C  
ATOM   1207  CD  LYS A 197      11.545   2.350  10.330  0.30  9.04           C  
ANISOU 1207  CD  LYS A 197     1175   1146   1111      1     -9     -5       C  
ATOM   1208  CE  LYS A 197      10.525   2.033  11.414  0.30  9.62           C  
ANISOU 1208  CE  LYS A 197     1230   1235   1190    -21      3     12       C  
ATOM   1209  NZ  LYS A 197       9.514   3.115  11.567  0.30 10.24           N1+
ANISOU 1209  NZ  LYS A 197     1312   1288   1291     -5      3     -3       N1+
ATOM   1210  N   ILE A 198      14.310   6.377  11.921  1.00  7.12           N  
ANISOU 1210  N   ILE A 198      962    935    807     30    -18    -36       N  
ATOM   1211  CA  ILE A 198      15.083   6.682  13.122  1.00  6.88           C  
ANISOU 1211  CA  ILE A 198      908    893    813      0     -3     -4       C  
ATOM   1212  C   ILE A 198      14.360   6.082  14.330  1.00  6.57           C  
ANISOU 1212  C   ILE A 198      857    845    793      4      9    -15       C  
ATOM   1213  O   ILE A 198      13.266   6.530  14.686  1.00  6.60           O  
ANISOU 1213  O   ILE A 198      880    844    780     -8     84      8       O  
ATOM   1214  CB  ILE A 198      15.251   8.208  13.308  1.00  6.74           C  
ANISOU 1214  CB  ILE A 198      874    880    808      6      6     -3       C  
ATOM   1215  CG1AILE A 198      15.802   8.845  12.028  0.30  6.86           C  
ANISOU 1215  CG1AILE A 198      890    876    840    -12      5      7       C  
ATOM   1216  CG1BILE A 198      15.777   8.880  12.031  0.70  7.33           C  
ANISOU 1216  CG1BILE A 198      973    929    882    -40     15     22       C  
ATOM   1217  CG2 ILE A 198      16.176   8.497  14.485  1.00  6.90           C  
ANISOU 1217  CG2 ILE A 198      874    942    802      1     -6    -31       C  
ATOM   1218  CD1AILE A 198      15.783  10.352  12.035  0.30  6.78           C  
ANISOU 1218  CD1AILE A 198      887    859    830     14      1      9       C  
ATOM   1219  CD1BILE A 198      17.196   8.509  11.665  0.70  7.96           C  
ANISOU 1219  CD1BILE A 198     1074    997    951    -16     52     21       C  
ATOM   1220  N   VAL A 199      14.973   5.073  14.950  1.00  6.40           N  
ANISOU 1220  N   VAL A 199      872    827    731     -3     -9    -43       N  
ATOM   1221  CA  VAL A 199      14.326   4.267  15.983  1.00  6.51           C  
ANISOU 1221  CA  VAL A 199      866    819    788     -8    -18    -38       C  
ATOM   1222  C   VAL A 199      15.122   4.286  17.290  1.00  6.21           C  
ANISOU 1222  C   VAL A 199      812    796    749     -4      6    -32       C  
ATOM   1223  O   VAL A 199      16.336   4.071  17.296  1.00  6.13           O  
ANISOU 1223  O   VAL A 199      860    783    684     13    -35      5       O  
ATOM   1224  CB  VAL A 199      14.185   2.799  15.507  1.00  6.93           C  
ANISOU 1224  CB  VAL A 199      934    853    843    -14    -26    -56       C  
ATOM   1225  CG1 VAL A 199      13.637   1.921  16.615  1.00  7.71           C  
ANISOU 1225  CG1 VAL A 199     1053    906    969   -115    -21    -45       C  
ATOM   1226  CG2 VAL A 199      13.289   2.712  14.270  1.00  7.68           C  
ANISOU 1226  CG2 VAL A 199     1053    930    932    -31    -84    -77       C  
ATOM   1227  N   ILE A 200      14.421   4.545  18.393  1.00  6.23           N  
ANISOU 1227  N   ILE A 200      824    804    737     17     -5      0       N  
ATOM   1228  CA  ILE A 200      14.982   4.358  19.730  1.00  6.28           C  
ANISOU 1228  CA  ILE A 200      821    809    754      6    -15      0       C  
ATOM   1229  C   ILE A 200      14.916   2.858  20.026  1.00  6.47           C  
ANISOU 1229  C   ILE A 200      833    857    766     -9      6     -7       C  
ATOM   1230  O   ILE A 200      13.861   2.331  20.380  1.00  7.04           O  
ANISOU 1230  O   ILE A 200      899    912    864    -63     48     -8       O  
ATOM   1231  CB  ILE A 200      14.191   5.154  20.797  1.00  6.02           C  
ANISOU 1231  CB  ILE A 200      790    780    715      2    -40     32       C  
ATOM   1232  CG1 ILE A 200      14.239   6.655  20.484  1.00  6.08           C  
ANISOU 1232  CG1 ILE A 200      827    757    724     53    -36    -16       C  
ATOM   1233  CG2 ILE A 200      14.732   4.852  22.201  1.00  6.46           C  
ANISOU 1233  CG2 ILE A 200      888    807    758      8    -54     40       C  
ATOM   1234  CD1 ILE A 200      13.241   7.492  21.257  1.00  6.34           C  
ANISOU 1234  CD1 ILE A 200      840    839    727     23     24    -25       C  
ATOM   1235  N   THR A 201      16.036   2.165  19.856  1.00  6.39           N  
ANISOU 1235  N   THR A 201      845    805    777     -3    -11     -6       N  
ATOM   1236  CA  THR A 201      16.053   0.709  20.006  1.00  6.70           C  
ANISOU 1236  CA  THR A 201      911    821    814     -7      5      6       C  
ATOM   1237  C   THR A 201      16.064   0.282  21.472  1.00  6.64           C  
ANISOU 1237  C   THR A 201      924    784    811     -9     17      8       C  
ATOM   1238  O   THR A 201      15.522  -0.768  21.828  1.00  7.21           O  
ANISOU 1238  O   THR A 201     1088    788    863    -44     58    -44       O  
ATOM   1239  CB  THR A 201      17.269   0.084  19.300  1.00  6.99           C  
ANISOU 1239  CB  THR A 201      932    864    859      7     20     16       C  
ATOM   1240  CG2 THR A 201      17.240   0.378  17.800  1.00  7.39           C  
ANISOU 1240  CG2 THR A 201     1033    893    879     24     -6    -13       C  
ATOM   1241  OG1 THR A 201      18.480   0.596  19.872  1.00  7.84           O  
ANISOU 1241  OG1 THR A 201      986   1001    990      0     60    -26       O  
ATOM   1242  N   ASP A 202      16.714   1.087  22.307  1.00  6.57           N  
ANISOU 1242  N   ASP A 202      903    794    799    -23     27     13       N  
ATOM   1243  CA  ASP A 202      16.840   0.819  23.736  1.00  6.40           C  
ANISOU 1243  CA  ASP A 202      855    787    786     -7      2     21       C  
ATOM   1244  C   ASP A 202      16.847   2.150  24.471  1.00  6.13           C  
ANISOU 1244  C   ASP A 202      799    786    742     -4      8     19       C  
ATOM   1245  O   ASP A 202      17.267   3.165  23.918  1.00  6.06           O  
ANISOU 1245  O   ASP A 202      798    790    712     13     31     13       O  
ATOM   1246  CB  ASP A 202      18.151   0.086  24.050  1.00  6.82           C  
ANISOU 1246  CB  ASP A 202      916    837    837     -3      7     -3       C  
ATOM   1247  CG  ASP A 202      18.346  -1.175  23.225  0.65  7.05           C  
ANISOU 1247  CG  ASP A 202      934    844    899     36    -15     22       C  
ATOM   1248  OD1 ASP A 202      17.969  -2.268  23.706  0.65  8.13           O  
ANISOU 1248  OD1 ASP A 202     1174    866   1047     78      8     56       O  
ATOM   1249  OD2 ASP A 202      18.885  -1.074  22.098  0.65  7.19           O1-
ANISOU 1249  OD2 ASP A 202      965    843    924     11      8    -36       O1-
ATOM   1250  N   CYS A 203      16.395   2.136  25.719  1.00  5.68           N  
ANISOU 1250  N   CYS A 203      734    683    741    -10      7     16       N  
ATOM   1251  CA  CYS A 203      16.430   3.321  26.562  1.00  5.26           C  
ANISOU 1251  CA  CYS A 203      664    643    691     -3    -17     33       C  
ATOM   1252  C   CYS A 203      16.332   2.876  28.012  1.00  4.93           C  
ANISOU 1252  C   CYS A 203      611    588    674    -25      9     50       C  
ATOM   1253  O   CYS A 203      15.957   1.742  28.304  1.00  5.18           O  
ANISOU 1253  O   CYS A 203      659    588    719    -33     -7     47       O  
ATOM   1254  CB  CYS A 203      15.307   4.301  26.188  1.00  4.91           C  
ANISOU 1254  CB  CYS A 203      627    631    606    -14    -26      4       C  
ATOM   1255  SG  CYS A 203      13.675   3.548  25.969  1.00  5.19           S  
ANISOU 1255  SG  CYS A 203      619    675    678    -35    -70     10       S  
ATOM   1256  N   GLY A 204      16.702   3.763  28.922  1.00  4.89           N  
ANISOU 1256  N   GLY A 204      616    584    656    -24      4     68       N  
ATOM   1257  CA  GLY A 204      16.720   3.404  30.333  1.00  4.78           C  
ANISOU 1257  CA  GLY A 204      592    578    644    -21     -9     73       C  
ATOM   1258  C   GLY A 204      17.316   4.476  31.208  1.00  4.61           C  
ANISOU 1258  C   GLY A 204      538    569    644    -11     -2     75       C  
ATOM   1259  O   GLY A 204      17.538   5.608  30.765  1.00  4.64           O  
ANISOU 1259  O   GLY A 204      574    612    574    -61    -29    104       O  
ATOM   1260  N   GLN A 205      17.568   4.105  32.460  1.00  4.83           N  
ANISOU 1260  N   GLN A 205      559    603    672    -38    -26     91       N  
ATOM   1261  CA  GLN A 205      18.103   5.018  33.455  1.00  4.80           C  
ANISOU 1261  CA  GLN A 205      571    607    644    -28    -13     68       C  
ATOM   1262  C   GLN A 205      19.512   4.604  33.861  1.00  4.78           C  
ANISOU 1262  C   GLN A 205      584    583    648    -35    -28     57       C  
ATOM   1263  O   GLN A 205      19.767   3.433  34.138  1.00  5.43           O  
ANISOU 1263  O   GLN A 205      675    647    739    -36    -69    117       O  
ATOM   1264  CB  GLN A 205      17.193   5.054  34.682  1.00  4.95           C  
ANISOU 1264  CB  GLN A 205      583    639    656    -33     21     73       C  
ATOM   1265  CG  GLN A 205      17.663   6.040  35.737  1.00  4.59           C  
ANISOU 1265  CG  GLN A 205      514    571    656    -26    -31     83       C  
ATOM   1266  CD  GLN A 205      16.640   6.296  36.817  1.00  5.31           C  
ANISOU 1266  CD  GLN A 205      601    700    714     19     -6     67       C  
ATOM   1267  NE2 GLN A 205      16.895   7.305  37.643  1.00  5.77           N  
ANISOU 1267  NE2 GLN A 205      610    826    755      0    -21    -32       N  
ATOM   1268  OE1 GLN A 205      15.626   5.601  36.909  1.00  5.55           O  
ANISOU 1268  OE1 GLN A 205      614    748    747      7     82     81       O  
ATOM   1269  N   LEU A 206      20.413   5.583  33.897  1.00  4.86           N  
ANISOU 1269  N   LEU A 206      601    599    646    -41    -59     44       N  
ATOM   1270  CA  LEU A 206      21.804   5.376  34.295  1.00  5.00           C  
ANISOU 1270  CA  LEU A 206      598    633    666      2    -33     26       C  
ATOM   1271  C   LEU A 206      22.052   5.669  35.775  1.00  5.10           C  
ANISOU 1271  C   LEU A 206      617    652    666     -2    -62     24       C  
ATOM   1272  O   LEU A 206      22.883   5.015  36.404  1.00  5.15           O  
ANISOU 1272  O   LEU A 206      603    617    736     13    -66     99       O  
ATOM   1273  CB  LEU A 206      22.730   6.264  33.462  1.00  5.10           C  
ANISOU 1273  CB  LEU A 206      623    622    690     20    -31     26       C  
ATOM   1274  CG  LEU A 206      22.775   5.993  31.959  1.00  5.78           C  
ANISOU 1274  CG  LEU A 206      695    766    734    -31     14     14       C  
ATOM   1275  CD1 LEU A 206      23.686   6.996  31.260  1.00  7.53           C  
ANISOU 1275  CD1 LEU A 206      920   1000    940    -86    116     79       C  
ATOM   1276  CD2 LEU A 206      23.217   4.570  31.671  1.00  7.55           C  
ANISOU 1276  CD2 LEU A 206     1052    926    891     10     68    -58       C  
ATOM   1277  N   SER A 207      21.359   6.671  36.313  1.00  5.04           N  
ANISOU 1277  N   SER A 207      623    670    622     -5    -69     33       N  
ATOM   1278  CA  SER A 207      21.466   7.038  37.724  1.00  5.29           C  
ANISOU 1278  CA  SER A 207      621    729    659    -19    -41     34       C  
ATOM   1279  C   SER A 207      20.312   7.947  38.116  1.00  5.54           C  
ANISOU 1279  C   SER A 207      638    783    683    -18    -33     40       C  
ATOM   1280  O   SER A 207      20.141   8.240  39.304  1.00  6.49           O  
ANISOU 1280  O   SER A 207      761    911    794     14    -30     32       O  
ATOM   1281  CB  SER A 207      22.793   7.738  38.019  1.00  5.41           C  
ANISOU 1281  CB  SER A 207      640    746    670     -5    -30     28       C  
ATOM   1282  OG  SER A 207      22.902   8.959  37.314  1.00  5.50           O  
ANISOU 1282  OG  SER A 207      587    741    760    -36    -50    104       O  
ATOM   1283  OXT SER A 207      19.553   8.385  37.240  1.00  5.04           O1-
ANISOU 1283  OXT SER A 207      529    686    698    -20    -12     90       O1-
TER   
HETATM 1284  CAAA3AO A 301      -2.227  15.938  18.480  0.40 12.15           C  
ANISOU 1284  CAAA3AO A 301     1742   1618   1255      6    -84     56       C  
HETATM 1286  CADA3AO A 301       1.862  16.596  20.063  0.50 12.97           C  
ANISOU 1286  CADA3AO A 301     1726   1610   1591    -10      6     20       C  
HETATM 1288  CAEA3AO A 301       2.163  16.343  21.409  0.50 12.50           C  
ANISOU 1288  CAEA3AO A 301     1603   1578   1567    -36    -18     -9       C  
HETATM 1290  CAFA3AO A 301       0.574  16.334  19.560  0.50 12.92           C  
ANISOU 1290  CAFA3AO A 301     1719   1564   1625     20     21      4       C  
HETATM 1292  CAGA3AO A 301      -0.129  15.559  21.768  0.50 12.75           C  
ANISOU 1292  CAGA3AO A 301     1725   1547   1570     23     14      5       C  
HETATM 1294  CAHA3AO A 301      -1.827  15.521  19.896  0.40 15.29           C  
ANISOU 1294  CAHA3AO A 301     2467   1593   1747    -16    124     34       C  
HETATM 1296  CAIA3AO A 301       1.167  15.823  22.270  0.50 12.38           C  
ANISOU 1296  CAIA3AO A 301     1649   1530   1521      4      2     -2       C  
HETATM 1298  CAJA3AO A 301      -0.436  15.812  20.408  0.50 12.60           C  
ANISOU 1298  CAJA3AO A 301     1690   1566   1528      4      6     17       C  
HETATM 1300  NABA3AO A 301       1.462  15.559  23.653  0.50 12.23           N  
ANISOU 1300  NABA3AO A 301     1634   1504   1506     20     28      6       N  
HETATM 1302  OACA3AO A 301      -2.641  14.947  20.617  0.40 12.70           O  
ANISOU 1302  OACA3AO A 301     1645   1608   1569     10    -58     35       O  
HETATM 1304  O   HOH A 401      16.127  12.544  41.457  0.80 11.50           O  
ANISOU 1304  O   HOH A 401     1520   1704   1143    -84    -38     21       O  
HETATM 1305  O   HOH A 402      21.223  10.259  44.923  1.00 19.36           O  
ANISOU 1305  O   HOH A 402     2412   2521   2422     49     37     69       O  
HETATM 1306  O  AHOH A 403      16.689  16.733  41.963  0.50  6.69           O  
ANISOU 1306  O  AHOH A 403     1102    659    779     61    -49     72       O  
HETATM 1307  O  BHOH A 403      16.730  15.936  41.706  0.50 13.29           O  
ANISOU 1307  O  BHOH A 403     1749   1771   1527     57    -14     19       O  
HETATM 1308  O   HOH A 404      21.067  19.066  40.814  1.00 24.79           O  
ANISOU 1308  O   HOH A 404     3214   3140   3061    -11    -12    -23       O  
HETATM 1309  O  AHOH A 405      13.980  16.091  42.946  0.30  9.37           O  
ANISOU 1309  O  AHOH A 405     1253   1205   1101      7    -41     11       O  
HETATM 1310  O  BHOH A 405      14.815  14.713  42.487  0.70 11.05           O  
ANISOU 1310  O  BHOH A 405     1439   1523   1235    -42   -138    144       O  
HETATM 1311  O  AHOH A 406      16.135  18.594  44.025  0.60 11.28           O  
ANISOU 1311  O  AHOH A 406     1468   1469   1345     62     -8     71       O  
HETATM 1312  O  BHOH A 406      17.926  15.199  43.940  0.40 12.77           O  
ANISOU 1312  O  BHOH A 406     1640   1626   1582      1    -66     23       O  
HETATM 1313  O   HOH A 407      -2.833  27.780  22.080  0.80 36.00           O  
ANISOU 1313  O   HOH A 407     4583   4555   4538     -3    -22     26       O  
HETATM 1314  O   HOH A 408      22.149  -0.841  19.310  0.50 23.38           O  
ANISOU 1314  O   HOH A 408     2979   2965   2938     15     45     14       O  
HETATM 1315  O   HOH A 409      13.443  26.654   6.084  1.00 23.14           O  
ANISOU 1315  O   HOH A 409     3008   2846   2935     23     11     45       O  
HETATM 1316  O  AHOH A 410      23.697  -3.432  15.714  0.50 18.71           O  
ANISOU 1316  O  AHOH A 410     2356   2390   2362    -39      5     18       O  
HETATM 1317  O  BHOH A 410      24.289  -3.465  16.488  0.50 19.80           O  
ANISOU 1317  O  BHOH A 410     2467   2559   2495    -25     31     17       O  
HETATM 1318  O   HOH A 411      19.015   0.167  31.711  1.00 12.63           O  
ANISOU 1318  O   HOH A 411     1602   1576   1620    118     92     87       O  
HETATM 1319  O   HOH A 412      16.335  -2.992  10.976  1.00 31.90           O  
ANISOU 1319  O   HOH A 412     4045   4011   4061    -17     16      0       O  
HETATM 1320  O   HOH A 413      28.079   6.566  12.987  0.50  8.50           O  
ANISOU 1320  O   HOH A 413     1147   1113    968     19      6     16       O  
HETATM 1321  O   HOH A 414      28.576   0.289  14.638  1.00  9.97           O  
ANISOU 1321  O   HOH A 414     1062   1211   1514     71     27    224       O  
HETATM 1322  O   HOH A 415      26.606   5.923  10.828  1.00 20.24           O  
ANISOU 1322  O   HOH A 415     2566   2589   2532     -9    -15     54       O  
HETATM 1323  O   HOH A 416      -2.340  30.246  25.451  1.00 14.63           O  
ANISOU 1323  O   HOH A 416     1930   1648   1977     45   -104     97       O  
HETATM 1324  O  AHOH A 417      24.852   2.774  22.637  0.70 13.42           O  
ANISOU 1324  O  AHOH A 417     1668   1705   1723     61     -5    -45       O  
HETATM 1325  O  BHOH A 417      24.811   1.902  22.998  0.30 10.73           O  
ANISOU 1325  O  BHOH A 417     1269   1391   1413     10      0    -15       O  
HETATM 1326  O   HOH A 418      21.358  -0.705  25.216  0.50 23.60           O  
ANISOU 1326  O   HOH A 418     3004   2949   3011     13      0     14       O  
HETATM 1327  O   HOH A 419      24.851   1.761  20.085  0.80 11.72           O  
ANISOU 1327  O   HOH A 419     1467   1525   1459     73    -40    -60       O  
HETATM 1328  O   HOH A 420      27.081   4.248  22.647  0.70 15.54           O  
ANISOU 1328  O   HOH A 420     1888   2020   1995     97     17    -79       O  
HETATM 1329  O   HOH A 421      -4.362  28.673  24.149  1.00 24.15           O  
ANISOU 1329  O   HOH A 421     3112   3022   3042     22    -56     32       O  
HETATM 1330  O   HOH A 422      20.622   1.645  18.493  1.00  9.73           O  
ANISOU 1330  O   HOH A 422     1188   1342   1168    -77    -15    -20       O  
HETATM 1331  O   HOH A 423      16.117  -0.031  14.155  1.00 16.07           O  
ANISOU 1331  O   HOH A 423     2014   1976   2115    -78     -4    -13       O  
HETATM 1332  O   HOH A 424      21.460  -1.326  16.929  0.50 33.65           O  
ANISOU 1332  O   HOH A 424     4258   4241   4283      0      0      7       O  
HETATM 1333  O   HOH A 425      10.950  16.401  43.894  0.70  9.52           O  
ANISOU 1333  O   HOH A 425     1498   1148    970      6    -51     71       O  
HETATM 1334  O   HOH A 426      18.350  20.080  44.498  1.00 30.40           O  
ANISOU 1334  O   HOH A 426     3852   3884   3812      2     11    -28       O  
HETATM 1335  O   HOH A 427      13.991   4.108   5.350  1.00 12.06           O  
ANISOU 1335  O   HOH A 427     1554   1627   1402     55   -107   -175       O  
HETATM 1336  O   HOH A 428      21.498   1.492   7.094  1.00 15.05           O  
ANISOU 1336  O   HOH A 428     1933   1931   1854     66      1    -20       O  
HETATM 1337  O   HOH A 429      19.848  -2.249   8.215  1.00 19.95           O  
ANISOU 1337  O   HOH A 429     2717   2448   2413     29     18    -22       O  
HETATM 1338  O   HOH A 430       5.991  32.889  18.452  1.00 26.71           O  
ANISOU 1338  O   HOH A 430     3373   3486   3287     30     36     64       O  
HETATM 1339  O   HOH A 431      12.296  26.874  13.240  1.00 21.27           O  
ANISOU 1339  O   HOH A 431     2706   2704   2669     64   -102     46       O  
HETATM 1340  O   HOH A 432      12.142  14.374  42.233  1.00  9.80           O  
ANISOU 1340  O   HOH A 432     1537   1293    892   -175   -197    158       O  
HETATM 1341  O   HOH A 433      21.482  21.975   9.936  1.00 20.91           O  
ANISOU 1341  O   HOH A 433     2699   2603   2641     29     58    -17       O  
HETATM 1342  O   HOH A 434      22.074  25.209  12.531  1.00 24.99           O  
ANISOU 1342  O   HOH A 434     3160   3144   3187     -4     60     60       O  
HETATM 1343  O   HOH A 435      20.635  26.800   8.904  1.00 33.34           O  
ANISOU 1343  O   HOH A 435     4196   4236   4233      6     14     16       O  
HETATM 1344  O   HOH A 436       8.849  12.689  41.598  1.00 16.10           O  
ANISOU 1344  O   HOH A 436     2076   2032   2008     47    181    150       O  
HETATM 1345  O   HOH A 437       7.930  16.957  44.071  1.00 24.45           O  
ANISOU 1345  O   HOH A 437     3079   3237   2971    -34     -5     67       O  
HETATM 1346  O   HOH A 438      13.385  -1.641  17.788  1.00 20.93           O  
ANISOU 1346  O   HOH A 438     2753   2702   2497     56     36     33       O  
HETATM 1347  O   HOH A 439      10.963  -2.771  20.990  1.00 27.10           O  
ANISOU 1347  O   HOH A 439     3415   3443   3436    -38     17    -25       O  
HETATM 1348  O   HOH A 440      21.747   8.230  41.619  1.00 14.55           O  
ANISOU 1348  O   HOH A 440     1727   2172   1627    -47     39    203       O  
HETATM 1349  O   HOH A 441      19.292   4.331  38.397  0.70 14.65           O  
ANISOU 1349  O   HOH A 441     1947   1862   1755     59    -57    117       O  
HETATM 1350  O   HOH A 442      15.195   0.460   9.453  1.00 24.56           O  
ANISOU 1350  O   HOH A 442     3151   3078   3103      0    -32     11       O  
HETATM 1351  O  AHOH A 443       2.863  16.565  16.922  0.50 14.86           O  
ANISOU 1351  O  AHOH A 443     1980   1778   1886     14     -6    -20       O  
HETATM 1352  O  BHOH A 443       3.658  18.036  16.870  0.50 11.16           O  
ANISOU 1352  O  BHOH A 443     1310   1461   1470    -22    -51     77       O  
HETATM 1353  O   HOH A 444      21.415  -3.212  14.154  1.00 28.13           O  
ANISOU 1353  O   HOH A 444     3579   3543   3566     -7    -26      0       O  
HETATM 1354  O   HOH A 445      14.165  10.691  40.380  1.00 11.61           O  
ANISOU 1354  O   HOH A 445     1267   1886   1255     74   -136     52       O  
HETATM 1355  O   HOH A 446       4.099   8.434  39.585  1.00 34.39           O  
ANISOU 1355  O   HOH A 446     4346   4381   4338     13     12     29       O  
HETATM 1356  O   HOH A 447       8.283  10.061  42.282  1.00 25.23           O  
ANISOU 1356  O   HOH A 447     3281   3219   3085    -40     27     32       O  
HETATM 1357  O   HOH A 448       4.914   1.228  22.040  1.00 15.87           O  
ANISOU 1357  O   HOH A 448     2036   1892   2101     20    -98    -14       O  
HETATM 1358  O   HOH A 449       0.352   1.324  19.254  1.00 29.36           O  
ANISOU 1358  O   HOH A 449     3727   3688   3741     -5    -18     -1       O  
HETATM 1359  O   HOH A 450      12.536   9.898  42.431  1.00 13.25           O  
ANISOU 1359  O   HOH A 450     1733   1742   1558    -18    109    -27       O  
HETATM 1360  O   HOH A 451      -3.056   6.519  20.648  1.00 31.59           O  
ANISOU 1360  O   HOH A 451     3979   3996   4026     14     -5     23       O  
HETATM 1361  O   HOH A 452      -3.213   3.490  17.605  1.00 19.31           O  
ANISOU 1361  O   HOH A 452     2528   2261   2547    -62    -45    -87       O  
HETATM 1362  O   HOH A 453      25.311  -5.702  12.854  0.70 32.14           O  
ANISOU 1362  O   HOH A 453     4038   4103   4069     -6      0    -16       O  
HETATM 1363  O   HOH A 454      -3.940  16.633  23.172  1.00 13.09           O  
ANISOU 1363  O   HOH A 454     1689   1679   1605     93    -98    110       O  
HETATM 1364  O   HOH A 455      -3.394   6.295  14.431  1.00 27.99           O  
ANISOU 1364  O   HOH A 455     3580   3524   3527    -36    -45     25       O  
HETATM 1365  O   HOH A 456      -5.390   7.030  17.753  1.00 21.04           O  
ANISOU 1365  O   HOH A 456     2587   2658   2748     43    -38     -2       O  
HETATM 1366  O   HOH A 457      -4.906   4.977  16.124  0.80 19.15           O  
ANISOU 1366  O   HOH A 457     2475   2403   2395     -9    -61     -7       O  
HETATM 1367  O   HOH A 458       5.589   9.065  10.947  1.00 16.33           O  
ANISOU 1367  O   HOH A 458     2059   2243   1900     19    -65    -26       O  
HETATM 1368  O   HOH A 459      25.261   3.729  11.767  1.00 14.15           O  
ANISOU 1368  O   HOH A 459     1698   1960   1716     -5    104     31       O  
HETATM 1369  O   HOH A 460       4.613  13.811  11.599  0.60 10.11           O  
ANISOU 1369  O   HOH A 460     1149   1411   1281     17    -36     14       O  
HETATM 1370  O   HOH A 461       4.076  11.410  10.942  1.00 18.44           O  
ANISOU 1370  O   HOH A 461     2347   2599   2058    -23    -91     33       O  
HETATM 1371  O   HOH A 462       0.342  12.776  12.009  1.00  6.78           O  
ANISOU 1371  O   HOH A 462      868    885    821     60   -107     58       O  
HETATM 1372  O   HOH A 463      27.645   2.753  15.586  1.00 11.81           O  
ANISOU 1372  O   HOH A 463     1331   1367   1787     47    -30     93       O  
HETATM 1373  O   HOH A 464      10.277  -3.121  29.728  1.00 16.65           O  
ANISOU 1373  O   HOH A 464     2287   2014   2023    -49    -23     43       O  
HETATM 1374  O   HOH A 465      22.831   3.121  19.007  1.00  7.27           O  
ANISOU 1374  O   HOH A 465      896    873    993    -13     28    -49       O  
HETATM 1375  O   HOH A 466      -4.680  12.965  19.392  1.00 25.73           O  
ANISOU 1375  O   HOH A 466     3219   3332   3224     26    -17     -8       O  
HETATM 1376  O  AHOH A 467      18.488  24.130  37.435  0.80 21.57           O  
ANISOU 1376  O  AHOH A 467     2708   2704   2783     65    -15     -6       O  
HETATM 1377  O   HOH A 468       2.300  12.834  23.586  1.00  6.68           O  
ANISOU 1377  O   HOH A 468      658   1137    741     21   -191    -20       O  
HETATM 1378  O   HOH A 469      -3.181  10.037  22.484  1.00 19.13           O  
ANISOU 1378  O   HOH A 469     2503   2322   2443    -10     94    -82       O  
HETATM 1379  O   HOH A 470       0.299   0.744  26.532  1.00 21.08           O  
ANISOU 1379  O   HOH A 470     2540   2728   2739    -36    -88    -79       O  
HETATM 1380  O   HOH A 471      -2.050   3.162  30.326  1.00 30.78           O  
ANISOU 1380  O   HOH A 471     3800   3976   3917     -2     -2     18       O  
HETATM 1381  O  AHOH A 472      -1.704   6.871  30.640  0.50  8.46           O  
ANISOU 1381  O  AHOH A 472      983   1128   1104   -116    -44    -28       O  
HETATM 1382  O  BHOH A 472      -1.479   6.430  31.336  0.50  9.47           O  
ANISOU 1382  O  BHOH A 472     1123   1207   1265    -42      1     73       O  
HETATM 1383  O  AHOH A 473       1.906   7.989  38.111  0.40 14.75           O  
ANISOU 1383  O  AHOH A 473     1919   1824   1859      5     16     17       O  
HETATM 1384  O  BHOH A 473       1.764   7.168  37.577  0.60 27.53           O  
ANISOU 1384  O  BHOH A 473     3501   3510   3446     -2      8     21       O  
HETATM 1385  O  AHOH A 474       1.695   4.729  35.438  0.50 14.25           O  
ANISOU 1385  O  AHOH A 474     1755   1802   1856     -4      9     52       O  
HETATM 1386  O  BHOH A 474       1.002   4.612  34.323  0.50 18.04           O  
ANISOU 1386  O  BHOH A 474     2289   2266   2297     14     39    -21       O  
HETATM 1387  O  AHOH A 475       4.840  12.885  39.753  0.50  8.18           O  
ANISOU 1387  O  AHOH A 475      959   1039   1111    -14     -6     68       O  
HETATM 1388  O  BHOH A 475       5.617  12.435  39.759  0.50  8.90           O  
ANISOU 1388  O  BHOH A 475     1180   1106   1094     51     79     -5       O  
HETATM 1389  O   HOH A 476      21.888  16.473  40.164  1.00 11.22           O  
ANISOU 1389  O   HOH A 476     1335   1624   1304   -239    -13    100       O  
HETATM 1390  O   HOH A 477      -3.787   7.096  29.069  1.00 11.68           O  
ANISOU 1390  O   HOH A 477     1383   1289   1764    -84     34    -77       O  
HETATM 1391  O   HOH A 478      -6.267  13.736  27.896  0.50 14.42           O  
ANISOU 1391  O   HOH A 478     1856   1806   1818    -41     -6     44       O  
HETATM 1392  O   HOH A 479       7.167   1.979  41.610  0.70 21.66           O  
ANISOU 1392  O   HOH A 479     2751   2760   2716     31     27     25       O  
HETATM 1393  O  AHOH A 480      28.092  17.458  17.494  0.50 11.88           O  
ANISOU 1393  O  AHOH A 480     1402   1540   1570    -51     -5      1       O  
HETATM 1394  O  BHOH A 480      28.334  17.033  16.467  0.50 12.46           O  
ANISOU 1394  O  BHOH A 480     1541   1627   1563     -4     -4     15       O  
HETATM 1395  O   HOH A 481      -5.501  11.798  23.189  0.70 34.04           O  
ANISOU 1395  O   HOH A 481     4327   4300   4305      1     19      4       O  
HETATM 1396  O   HOH A 482      27.266  19.971  17.547  1.00 19.36           O  
ANISOU 1396  O   HOH A 482     2421   2465   2468    -66     19    -65       O  
HETATM 1397  O   HOH A 483       2.884  18.894  35.473  1.00  6.28           O  
ANISOU 1397  O   HOH A 483      780    927    677    -38    -11     81       O  
HETATM 1398  O   HOH A 484      -0.067  26.448  30.696  1.00  8.78           O  
ANISOU 1398  O   HOH A 484     1118    947   1269     86     67     40       O  
HETATM 1399  O   HOH A 485       2.898  26.230  34.378  1.00 22.37           O  
ANISOU 1399  O   HOH A 485     2778   2861   2861     -3    -59    -15       O  
HETATM 1400  O   HOH A 486       0.919  23.309  36.969  1.00 16.65           O  
ANISOU 1400  O   HOH A 486     2159   2115   2050    109    192    -26       O  
HETATM 1401  O   HOH A 487       1.172  21.501  26.973  1.00  4.71           O  
ANISOU 1401  O   HOH A 487      576    556    658     57     71     61       O  
HETATM 1402  O   HOH A 488       5.477  20.428  40.355  1.00  7.94           O  
ANISOU 1402  O   HOH A 488     1123   1044    849     89    120    -80       O  
HETATM 1403  O   HOH A 489      25.988  21.725  21.151  1.00 30.28           O  
ANISOU 1403  O   HOH A 489     3817   3814   3872     12    -28    -35       O  
HETATM 1404  O   HOH A 490      25.954   5.643  29.042  1.00 10.30           O  
ANISOU 1404  O   HOH A 490     1403   1386   1122     28    -23    -48       O  
HETATM 1405  O   HOH A 491       6.131  24.517  39.317  1.00 13.53           O  
ANISOU 1405  O   HOH A 491     1834   1924   1380     13    222    -12       O  
HETATM 1406  O   HOH A 492      10.883  24.388  33.228  1.00  4.70           O  
ANISOU 1406  O   HOH A 492      630    470    685      9     88    -81       O  
HETATM 1407  O   HOH A 493       6.221  29.170  34.939  1.00 11.75           O  
ANISOU 1407  O   HOH A 493     1916   1181   1365    225    239   -107       O  
HETATM 1408  O   HOH A 494       8.991  30.645  36.109  1.00 26.32           O  
ANISOU 1408  O   HOH A 494     3326   3338   3334     44     45    -53       O  
HETATM 1409  O   HOH A 495       9.794  27.071  39.157  1.00 11.68           O  
ANISOU 1409  O   HOH A 495     1963   1386   1088    -45    112    -14       O  
HETATM 1410  O   HOH A 496      13.095  31.608  34.761  1.00 11.37           O  
ANISOU 1410  O   HOH A 496     1686   1204   1429   -100    114   -130       O  
HETATM 1411  O   HOH A 497      10.162  25.449  30.695  1.00  5.01           O  
ANISOU 1411  O   HOH A 497      785    574    545     44    -31    -85       O  
HETATM 1412  O   HOH A 498      27.441   7.219  21.311  1.00 10.82           O  
ANISOU 1412  O   HOH A 498      994   1609   1508    -19    -46   -123       O  
HETATM 1413  O   HOH A 499      17.297  25.075  29.792  1.00  7.59           O  
ANISOU 1413  O   HOH A 499     1016    857   1009   -109   -352     48       O  
HETATM 1414  O   HOH A 500       4.653  18.416   7.159  1.00 12.91           O  
ANISOU 1414  O   HOH A 500     1521   1798   1584    -81     -4     72       O  
HETATM 1415  O   HOH A 501      10.604  32.398  34.043  1.00 19.10           O  
ANISOU 1415  O   HOH A 501     2530   2416   2309     50     27   -113       O  
HETATM 1416  O   HOH A 502      17.019  28.415  31.515  1.00  6.86           O  
ANISOU 1416  O   HOH A 502      819    926    860   -191   -114    -50       O  
HETATM 1417  O   HOH A 503      20.164  31.427  25.561  1.00 15.65           O  
ANISOU 1417  O   HOH A 503     1980   1848   2115    -82     -4    -16       O  
HETATM 1418  O   HOH A 504      22.407  29.342  22.041  0.90 18.06           O  
ANISOU 1418  O   HOH A 504     2178   2363   2319     11     85     53       O  
HETATM 1419  O   HOH A 505      19.055  21.988  31.912  1.00 12.91           O  
ANISOU 1419  O   HOH A 505     1924   1590   1389    128    163     21       O  
HETATM 1420  O   HOH A 506       7.164  -0.598  19.060  1.00 32.91           O  
ANISOU 1420  O   HOH A 506     4161   4145   4197      0     -6    -21       O  
HETATM 1421  O   HOH A 507       7.259  34.879  19.797  1.00 31.26           O  
ANISOU 1421  O   HOH A 507     3939   3943   3993     21      0     24       O  
HETATM 1422  O   HOH A 508       4.068  15.635  25.042  1.00  6.81           O  
ANISOU 1422  O   HOH A 508      916    843    824     47    215    123       O  
HETATM 1423  O  AHOH A 509       9.755   6.501  11.064  0.70 21.16           O  
ANISOU 1423  O  AHOH A 509     2656   2703   2678      3    -14     11       O  
HETATM 1424  O  BHOH A 509       9.500   7.608  10.775  0.30 17.07           O  
ANISOU 1424  O  BHOH A 509     2131   2157   2197     -4      1     -8       O  
HETATM 1425  O   HOH A 510       6.670  10.155   8.290  1.00 33.42           O  
ANISOU 1425  O   HOH A 510     4217   4249   4231     -7      5    -27       O  
HETATM 1426  O   HOH A 511       5.932  13.862   7.586  1.00 16.21           O  
ANISOU 1426  O   HOH A 511     2024   2164   1968    -25     42     63       O  
HETATM 1427  O   HOH A 512       1.667  23.541  20.445  1.00 23.86           O  
ANISOU 1427  O   HOH A 512     2995   3034   3034    -42    -14     69       O  
HETATM 1428  O   HOH A 513       2.610  25.109  22.289  0.80 17.53           O  
ANISOU 1428  O   HOH A 513     2210   2234   2214    -26    -21     10       O  
HETATM 1429  O   HOH A 514      12.465  -1.095  12.267  0.50 15.85           O  
ANISOU 1429  O   HOH A 514     1995   2014   2014    -52    -27     -5       O  
HETATM 1430  O   HOH A 515      22.975  21.799  34.595  1.00 14.29           O  
ANISOU 1430  O   HOH A 515     1827   1800   1802   -116   -102     -3       O  
HETATM 1431  O  AHOH A 516      18.868  11.839  44.836  0.80  8.88           O  
ANISOU 1431  O  AHOH A 516     1162   1204   1005    -85     25     38       O  
HETATM 1432  O  BHOH A 516      12.447  18.312  43.102  0.20  6.92           O  
ANISOU 1432  O  BHOH A 516      917    909    800     13    -23    -39       O  
HETATM 1433  O   HOH A 517      -4.709  21.189  19.645  1.00 12.77           O  
ANISOU 1433  O   HOH A 517     1469   1784   1596     63    -86    -39       O  
HETATM 1434  O   HOH A 518      -0.766  24.188  19.519  1.00 20.70           O  
ANISOU 1434  O   HOH A 518     2610   2700   2552    -30     17     74       O  
HETATM 1435  O  AHOH A 519      -5.020  23.268  25.158  0.60  8.44           O  
ANISOU 1435  O  AHOH A 519      950   1213   1044    105    -79    161       O  
HETATM 1436  O  BHOH A 519      -5.199  23.785  25.940  0.40 10.60           O  
ANISOU 1436  O  BHOH A 519     1274   1373   1380     21    -27    -17       O  
HETATM 1437  O  AHOH A 520       0.940  25.634  24.159  0.60 15.21           O  
ANISOU 1437  O  AHOH A 520     1879   2001   1898    -14    -40     -7       O  
HETATM 1438  O  BHOH A 520       0.819  26.352  24.146  0.40  8.25           O  
ANISOU 1438  O  BHOH A 520     1018    997   1119     47    -24     58       O  
HETATM 1439  O   HOH A 521      -1.458  24.172  34.472  1.00 12.30           O  
ANISOU 1439  O   HOH A 521     1802   1578   1290    -87     37    -10       O  
HETATM 1440  O   HOH A 522      -2.685  26.916  31.660  1.00 14.60           O  
ANISOU 1440  O   HOH A 522     1776   1683   2086     39     52    -41       O  
HETATM 1441  O   HOH A 523      23.299  14.438  44.148  0.80 12.48           O  
ANISOU 1441  O   HOH A 523     1498   1801   1442    -62    -48    -46       O  
HETATM 1442  O   HOH A 524       4.736  21.728  27.251  1.00  8.00           O  
ANISOU 1442  O   HOH A 524      909    916   1215   -136   -334    256       O  
HETATM 1443  O   HOH A 525      20.323  21.134  38.936  0.70 20.54           O  
ANISOU 1443  O   HOH A 525     2608   2581   2615     -5     -1    -58       O  
HETATM 1444  O   HOH A 526      23.544  22.359  16.594  1.00 16.07           O  
ANISOU 1444  O   HOH A 526     1969   2206   1927    176    -37   -230       O  
HETATM 1445  O   HOH A 527      16.629  25.679  22.583  1.00  6.91           O  
ANISOU 1445  O   HOH A 527      846    951    826    -46     58     25       O  
HETATM 1446  O   HOH A 528      10.008  24.496  40.325  1.00  8.05           O  
ANISOU 1446  O   HOH A 528     1379    799    880     65    -25   -176       O  
HETATM 1447  O   HOH A 529      -2.167   9.633   9.456  1.00  8.44           O  
ANISOU 1447  O   HOH A 529     1091   1117    995     88    -90     22       O  
HETATM 1448  O   HOH A 530      21.540  27.471  30.660  0.70 13.70           O  
ANISOU 1448  O   HOH A 530     1617   1963   1622    -69     28    -41       O  
HETATM 1449  O   HOH A 531      20.522  30.987  30.470  0.80 16.33           O  
ANISOU 1449  O   HOH A 531     1900   2154   2147    -81    -41    -70       O  
HETATM 1450  O   HOH A 532      15.738  31.634  19.083  1.00 11.16           O  
ANISOU 1450  O   HOH A 532     1408   1416   1415    -13    109    122       O  
HETATM 1451  O   HOH A 533      16.280  35.528  18.975  0.70 17.94           O  
ANISOU 1451  O   HOH A 533     2300   2350   2163     10     25     -4       O  
HETATM 1452  O   HOH A 534      11.935  34.513  18.230  1.00 10.03           O  
ANISOU 1452  O   HOH A 534     1534   1250   1025   -131      9    118       O  
HETATM 1453  O   HOH A 535      13.545  37.030  20.180  1.00 12.96           O  
ANISOU 1453  O   HOH A 535     1908   1570   1445   -101     -1     40       O  
HETATM 1454  O   HOH A 536       5.657  30.571  19.745  1.00 21.53           O  
ANISOU 1454  O   HOH A 536     2599   2865   2716    -49      1     51       O  
HETATM 1455  O   HOH A 537       7.701  26.332  16.222  1.00 11.41           O  
ANISOU 1455  O   HOH A 537     1564   1399   1372   -105    -86    -41       O  
HETATM 1456  O   HOH A 538      15.487  31.117  25.058  1.00  8.62           O  
ANISOU 1456  O   HOH A 538     1018    944   1311    -70     39    139       O  
HETATM 1457  O   HOH A 539      10.846  13.642  39.942  1.00  7.36           O  
ANISOU 1457  O   HOH A 539     1031    888    876     25   -246    -68       O  
HETATM 1458  O  AHOH A 540       6.887  32.556  23.361  0.50 17.49           O  
ANISOU 1458  O  AHOH A 540     2258   2170   2213     31     -8    -34       O  
HETATM 1459  O  BHOH A 540       6.437  33.065  21.849  0.50 25.70           O  
ANISOU 1459  O  BHOH A 540     3244   3225   3293     11      1     14       O  
HETATM 1460  O   HOH A 541       5.152  32.367  25.403  1.00 30.73           O  
ANISOU 1460  O   HOH A 541     3888   3877   3909      9    -13     18       O  
HETATM 1461  O   HOH A 542       1.543  28.376  27.289  1.00  8.30           O  
ANISOU 1461  O   HOH A 542      716   1184   1253     33     21     13       O  
HETATM 1462  O   HOH A 543       3.512  31.291  29.450  0.80 10.76           O  
ANISOU 1462  O   HOH A 543     1457   1332   1297     75     98    -87       O  
HETATM 1463  O   HOH A 544       1.679  25.636  26.866  1.00  7.17           O  
ANISOU 1463  O   HOH A 544      707   1112    905     32     32     86       O  
HETATM 1464  O   HOH A 545       5.003  25.067  19.163  1.00 18.58           O  
ANISOU 1464  O   HOH A 545     2315   2511   2233      7    -37     53       O  
HETATM 1465  O   HOH A 546       9.502  27.495  28.440  1.00  5.61           O  
ANISOU 1465  O   HOH A 546      880    625    625     31     53    156       O  
HETATM 1466  O  AHOH A 547      17.117  22.387  30.442  0.40  7.47           O  
ANISOU 1466  O  AHOH A 547     1131    842    864     44    -32    -16       O  
HETATM 1467  O  BHOH A 547      17.994  22.641  29.300  0.60  6.59           O  
ANISOU 1467  O  BHOH A 547      761    682   1060     77     30    -32       O  
HETATM 1468  O   HOH A 548       1.594   1.910  24.423  1.00 29.93           O  
ANISOU 1468  O   HOH A 548     3816   3733   3822    -17    -13     -7       O  
HETATM 1469  O  AHOH A 549      23.161  20.153  25.886  0.50  7.77           O  
ANISOU 1469  O  AHOH A 549     1049   1014    886    -10    -76     62       O  
HETATM 1470  O  BHOH A 549      23.983  19.879  25.190  0.50 18.74           O  
ANISOU 1470  O  BHOH A 549     2372   2375   2372     -7     -3     11       O  
HETATM 1471  O  AHOH A 550      26.221  19.038  28.044  0.80 10.31           O  
ANISOU 1471  O  AHOH A 550     1241   1442   1234    -80    -76     46       O  
HETATM 1472  O  BHOH A 550      27.602  17.999  26.796  0.20  6.11           O  
ANISOU 1472  O  BHOH A 550      747    751    823    -53    -78      5       O  
HETATM 1473  O  AHOH A 551      28.758  16.403  25.839  0.80 14.38           O  
ANISOU 1473  O  AHOH A 551     1846   1846   1769     -4     -4     19       O  
HETATM 1474  O   HOH A 552      29.856  14.132  28.003  1.00 10.05           O  
ANISOU 1474  O   HOH A 552     1308   1213   1296    -43     10     70       O  
HETATM 1475  O   HOH A 553      30.604   7.986  28.496  1.00  7.33           O  
ANISOU 1475  O   HOH A 553     1027    876    879     90   -134    -23       O  
HETATM 1476  O   HOH A 554      29.766  11.718  29.394  1.00  7.57           O  
ANISOU 1476  O   HOH A 554     1002   1095    776    105    -82     61       O  
HETATM 1477  O   HOH A 555      27.261   9.153  23.270  1.00  8.13           O  
ANISOU 1477  O   HOH A 555      880   1335    874    -58    -15    -92       O  
HETATM 1478  O   HOH A 556      30.207   7.575  24.347  1.00 17.18           O  
ANISOU 1478  O   HOH A 556     2063   2359   2105     87    -49     -3       O  
HETATM 1479  O   HOH A 557      27.729   6.453  27.109  1.00 11.24           O  
ANISOU 1479  O   HOH A 557     1378   1444   1447     45    -22    111       O  
HETATM 1480  O   HOH A 558      29.198  13.363  23.243  1.00  9.81           O  
ANISOU 1480  O   HOH A 558     1007   1243   1477    -33    160    199       O  
HETATM 1481  O   HOH A 559      27.211  15.992  23.632  1.00 11.73           O  
ANISOU 1481  O   HOH A 559     1564   1531   1360    -32   -285    -24       O  
HETATM 1482  O   HOH A 560      27.396  13.969  13.952  1.00  8.27           O  
ANISOU 1482  O   HOH A 560     1040   1105    996     68    174    148       O  
HETATM 1483  O  AHOH A 561      29.005  11.000  21.888  0.80  9.21           O  
ANISOU 1483  O  AHOH A 561     1058   1274   1167    -37     12     66       O  
HETATM 1484  O  BHOH A 561      28.804  10.101  21.288  0.20  4.03           O  
ANISOU 1484  O  BHOH A 561      484    523    520     47    -31     37       O  
HETATM 1485  O   HOH A 562       6.887  14.415  40.888  1.00 13.09           O  
ANISOU 1485  O   HOH A 562     1603   1656   1712    -60     40    154       O  
HETATM 1486  O   HOH A 563      28.978  14.910  20.859  1.00 12.74           O  
ANISOU 1486  O   HOH A 563     1439   1822   1579    -75    -89    103       O  
HETATM 1487  O  AHOH A 564      28.071   8.063  18.580  0.50  7.87           O  
ANISOU 1487  O  AHOH A 564      855   1081   1053    -13    -20      5       O  
HETATM 1488  O  BHOH A 564      28.943   8.571  19.289  0.50  9.76           O  
ANISOU 1488  O  BHOH A 564     1309   1178   1222     -2     52    -15       O  
HETATM 1489  O   HOH A 565      28.862  10.088  15.342  1.00 10.31           O  
ANISOU 1489  O   HOH A 565     1366   1206   1346    -11     89     23       O  
HETATM 1490  O  AHOH A 566      25.446  22.691  12.670  0.50  9.24           O  
ANISOU 1490  O  AHOH A 566     1108   1177   1224    -44     69     40       O  
HETATM 1491  O  BHOH A 566      25.063  21.941  11.687  0.50 14.31           O  
ANISOU 1491  O  BHOH A 566     1833   1842   1762     13     20      4       O  
HETATM 1492  O   HOH A 567      25.684   7.620   8.917  1.00 23.81           O  
ANISOU 1492  O   HOH A 567     2976   2983   3088     -9    -39     16       O  
HETATM 1493  O   HOH A 568      26.116  14.777  11.647  1.00 11.58           O  
ANISOU 1493  O   HOH A 568     1535   1584   1278    -59    127    209       O  
HETATM 1494  O  AHOH A 569      21.546  22.965  13.924  0.70  9.23           O  
ANISOU 1494  O  AHOH A 569     1209   1071   1226    -27     97     54       O  
HETATM 1495  O  BHOH A 569      22.027  22.632  12.699  0.30  7.92           O  
ANISOU 1495  O  BHOH A 569     1024    972   1011     26     34      3       O  
HETATM 1496  O   HOH A 570      22.923  17.989  11.494  1.00  7.66           O  
ANISOU 1496  O   HOH A 570      913   1019    977    -14    102     54       O  
HETATM 1497  O  AHOH A 571       2.368  19.545  43.505  0.30  9.19           O  
ANISOU 1497  O  AHOH A 571     1148   1141   1203      0     76     -9       O  
HETATM 1498  O  BHOH A 571       2.849  18.540  44.143  0.70 13.43           O  
ANISOU 1498  O  BHOH A 571     1655   1988   1458     47     76    -34       O  
HETATM 1499  O   HOH A 572       5.884  16.326  42.396  1.00 12.46           O  
ANISOU 1499  O   HOH A 572     1626   1661   1448    114    -13     25       O  
HETATM 1500  O   HOH A 573      24.617  12.239   7.987  0.70 13.98           O  
ANISOU 1500  O   HOH A 573     1765   1797   1750      9     91     27       O  
HETATM 1501  O  AHOH A 574       1.977  14.278  40.484  0.50  9.55           O  
ANISOU 1501  O  AHOH A 574     1140   1263   1224     -6    -21     24       O  
HETATM 1502  O  BHOH A 574       2.551  13.860  40.086  0.50 12.82           O  
ANISOU 1502  O  BHOH A 574     1673   1556   1639     15     19     25       O  
HETATM 1503  O   HOH A 575      19.592  -3.117  18.080  1.00 20.59           O  
ANISOU 1503  O   HOH A 575     2656   2568   2598    -33    -15    -33       O  
HETATM 1504  O   HOH A 576       7.486  21.685   8.772  1.00 19.46           O  
ANISOU 1504  O   HOH A 576     2319   2587   2484     25     47    -57       O  
HETATM 1505  O  AHOH A 577      14.096  19.659   2.803  0.50 19.73           O  
ANISOU 1505  O  AHOH A 577     2490   2505   2498    -10    -14     10       O  
HETATM 1506  O  BHOH A 577      14.734  19.891   3.550  0.50 12.18           O  
ANISOU 1506  O  BHOH A 577     1630   1537   1460    -21     83     36       O  
HETATM 1507  O   HOH A 578       5.283  10.240  41.175  1.00 28.52           O  
ANISOU 1507  O   HOH A 578     3655   3612   3569    -32     36     42       O  
HETATM 1508  O   HOH A 579       7.753  14.196  30.537  1.00  5.38           O  
ANISOU 1508  O   HOH A 579      728    666    648   -190    -18    121       O  
HETATM 1509  O   HOH A 580       4.758  19.826  32.222  1.00  4.84           O  
ANISOU 1509  O   HOH A 580      615    675    547    134    -15     15       O  
HETATM 1510  O   HOH A 581      10.672  18.995   3.195  1.00 16.19           O  
ANISOU 1510  O   HOH A 581     2098   2208   1845     73    -51     -4       O  
HETATM 1511  O   HOH A 582      10.848   8.281  41.065  1.00 13.48           O  
ANISOU 1511  O   HOH A 582     1752   1864   1502    -28    -98     86       O  
HETATM 1512  O   HOH A 583      12.143  11.562  38.681  1.00  7.18           O  
ANISOU 1512  O   HOH A 583      857    990    878     65    -47     17       O  
HETATM 1513  O   HOH A 584       6.303   6.982  39.197  0.80 10.99           O  
ANISOU 1513  O   HOH A 584     1174   1517   1483   -164    125     26       O  
HETATM 1514  O   HOH A 585       0.779  27.266  33.149  0.90 14.79           O  
ANISOU 1514  O   HOH A 585     1801   1944   1874     35     52    -72       O  
HETATM 1515  O   HOH A 586       1.282  25.791  39.787  0.40 36.49           O  
ANISOU 1515  O   HOH A 586     4610   4638   4614     -6      8      0       O  
HETATM 1516  O  AHOH A 587      14.284  33.203  27.648  0.20  7.10           O  
ANISOU 1516  O  AHOH A 587      910    876    912     14      4     40       O  
HETATM 1517  O  BHOH A 587       5.037  15.845   5.729  0.80 15.15           O  
ANISOU 1517  O  BHOH A 587     1862   1924   1970     47     18      7       O  
HETATM 1518  O   HOH A 588      17.804  31.010  30.854  1.00  9.98           O  
ANISOU 1518  O   HOH A 588     1480   1157   1152   -179     22   -120       O  
HETATM 1519  O   HOH A 589      12.771  13.612   4.030  1.00 15.49           O  
ANISOU 1519  O   HOH A 589     2152   1925   1807     46    131    -98       O  
HETATM 1520  O   HOH A 590      11.689  11.394   2.710  1.00 20.15           O  
ANISOU 1520  O   HOH A 590     2599   2588   2466     12    -49    -38       O  
HETATM 1521  O   HOH A 591      11.465   7.529   7.537  1.00 15.09           O  
ANISOU 1521  O   HOH A 591     2085   1801   1846      1     35   -264       O  
HETATM 1522  O  AHOH A 592      18.971   9.918   3.768  0.80 20.13           O  
ANISOU 1522  O  AHOH A 592     2557   2532   2556      5     64     31       O  
HETATM 1523  O  BHOH A 592      19.334  11.410   3.825  0.20  8.72           O  
ANISOU 1523  O  BHOH A 592     1073   1079   1160    -29     20      0       O  
HETATM 1524  O   HOH A 593      13.102   6.641   5.544  1.00 17.19           O  
ANISOU 1524  O   HOH A 593     2236   2120   2175     41     30    -11       O  
HETATM 1525  O   HOH A 594      17.141  14.121   4.928  1.00 15.65           O  
ANISOU 1525  O   HOH A 594     2185   1878   1881     31    189    -69       O  
HETATM 1526  O   HOH A 595      24.403   4.789   5.682  0.50 23.06           O  
ANISOU 1526  O   HOH A 595     2888   2932   2942     10     -2      2       O  
HETATM 1527  O   HOH A 596       4.780  20.766   5.725  1.00 31.28           O  
ANISOU 1527  O   HOH A 596     3956   3925   4001      7     -6     34       O  
HETATM 1528  O   HOH A 597      23.042   6.740   9.067  1.00 14.80           O  
ANISOU 1528  O   HOH A 597     1937   1749   1936      9    -36    -21       O  
HETATM 1529  O   HOH A 598      20.985   4.000   5.603  1.00 10.58           O  
ANISOU 1529  O   HOH A 598     1345   1472   1200    -49    -18    -57       O  
HETATM 1530  O   HOH A 599       7.007   4.572  11.886  0.70 31.49           O  
ANISOU 1530  O   HOH A 599     4003   3975   3985      3    -14    -20       O  
HETATM 1531  O   HOH A 600       7.046   2.563  13.683  0.70 33.86           O  
ANISOU 1531  O   HOH A 600     4291   4293   4280    -10     -2     -2       O  
HETATM 1532  O  AHOH A 601      16.343   2.269  12.316  0.50  6.94           O  
ANISOU 1532  O  AHOH A 601      790   1038    808     33     39    -19       O  
HETATM 1533  O  BHOH A 601      15.773   1.871  11.942  0.50 12.98           O  
ANISOU 1533  O  BHOH A 601     1656   1593   1683      9     20    -38       O  
HETATM 1534  O   HOH A 602      13.666  -2.192  20.389  1.00 13.45           O  
ANISOU 1534  O   HOH A 602     1814   1676   1617   -135     26   -156       O  
HETATM 1535  O   HOH A 603      21.672  -0.684  22.143  0.80 23.88           O  
ANISOU 1535  O   HOH A 603     3019   3019   3035     17     -7      5       O  
HETATM 1536  O   HOH A 604      14.099   3.844  39.901  0.60 25.71           O  
ANISOU 1536  O   HOH A 604     3259   3281   3225     22    -18     31       O  
HETATM 1537  O  AHOH A 605      15.514   0.305  30.928  0.50  8.27           O  
ANISOU 1537  O  AHOH A 605     1112   1047    982     -6    -58     33       O  
HETATM 1538  O  BHOH A 605      14.917  -0.249  31.753  0.50  7.82           O  
ANISOU 1538  O  BHOH A 605     1047    844   1078     41      0     77       O  
HETATM 1539  O  AHOH A 606      15.897   8.735  39.974  0.50  9.44           O  
ANISOU 1539  O  AHOH A 606     1176   1306   1103     51    105     -6       O  
HETATM 1540  O  BHOH A 606      15.128   7.690  40.023  0.50  8.56           O  
ANISOU 1540  O  BHOH A 606     1073   1264    912     75      9    -64       O  
HETATM 1541  O   HOH A 607      21.038   1.183  33.113  1.00 17.03           O  
ANISOU 1541  O   HOH A 607     2270   2068   2130     80      1     -9       O  
HETATM 1542  O   HOH A 608      20.106   2.424  36.779  0.80  8.91           O  
ANISOU 1542  O   HOH A 608      995   1191   1198   -113    -62    201       O  
HETATM 1543  O   HOH A 609      15.475   2.875  37.370  1.00  8.72           O  
ANISOU 1543  O   HOH A 609     1276   1037    999    -35    -31    213       O  
HETATM 1544  O   HOH A 610      16.846   1.378  33.038  1.00  6.65           O  
ANISOU 1544  O   HOH A 610     1024    636    865     29    -25    170       O  
HETATM 1545  O   HOH A 611      22.656   2.294  37.690  1.00 17.91           O  
ANISOU 1545  O   HOH A 611     2086   2326   2390    -22    -26     24       O  
HETATM 1546  O   HOH A 612      12.639   6.116  40.718  1.00 24.14           O  
ANISOU 1546  O   HOH A 612     3151   3021   2998     12    -67     -6       O  
HETATM 1547  O   HOH A 613      10.799   2.076  27.298  1.00  5.84           O  
ANISOU 1547  O   HOH A 613      771    715    733    -55     49     18       O  
HETATM 1548  O   HOH A 614      18.464  10.130  40.333  1.00 11.45           O  
ANISOU 1548  O   HOH A 614     1350   1573   1425     11    134     53       O  
HETATM 1549  O   HOH A 615      22.341  11.308  38.855  1.00  9.73           O  
ANISOU 1549  O   HOH A 615     1334   1221   1141    137   -145    -48       O  
HETATM 1550  O   HOH A 616      13.042   0.470  28.082  1.00  8.09           O  
ANISOU 1550  O   HOH A 616     1123    931   1018    -23    105    -19       O  
HETATM 1551  O  AHOH A 617      20.805  23.675  28.101  0.30 12.77           O  
ANISOU 1551  O  AHOH A 617     1631   1613   1607      0    -12     11       O  
HETATM 1552  O  BHOH A 617      21.328  23.795  29.554  0.50 16.73           O  
ANISOU 1552  O  BHOH A 617     2107   2115   2133     19     11     11       O  
HETATM 1553  O   HOH A 618      -5.231  24.628  22.117  0.80 35.24           O  
ANISOU 1553  O   HOH A 618     4439   4475   4474     14      3     -5       O  
HETATM 1554  O  AHOH A 619      21.938  24.023  25.717  0.50 18.10           O  
ANISOU 1554  O  AHOH A 619     2283   2302   2291     -4     -8    -20       O  
HETATM 1555  O  BHOH A 619      21.794  24.494  25.269  0.30 16.53           O  
ANISOU 1555  O  BHOH A 619     2101   2119   2059     13    -17     -7       O  
HETATM 1556  O   HOH A 620      23.595  29.147  26.774  0.70 28.98           O  
ANISOU 1556  O   HOH A 620     3640   3682   3688    -22      3     11       O  
HETATM 1557  O  BHOH A 621      15.594  -2.914  25.432  0.20  6.15           O  
ANISOU 1557  O  BHOH A 621      850    719    766      0    -15      9       O  
HETATM 1558  O   HOH A 622       9.919  36.045  22.186  0.50 19.69           O  
ANISOU 1558  O   HOH A 622     2501   2493   2484    -10    -33      9       O  
HETATM 1559  O  AHOH A 623      25.010  22.779  31.486  0.60 25.59           O  
ANISOU 1559  O  AHOH A 623     3271   3209   3240    -11     -8      0       O  
HETATM 1560  O  BHOH A 623      27.074  22.123  29.639  0.30 17.64           O  
ANISOU 1560  O  BHOH A 623     2235   2210   2257    -10     -9     24       O  
HETATM 1561  O  AHOH A 624      25.176  21.640  10.330  0.30 13.99           O  
ANISOU 1561  O  AHOH A 624     1774   1757   1783     -2     25     19       O  
HETATM 1562  O   HOH A 625       2.255   4.646  38.380  1.00 33.78           O  
ANISOU 1562  O   HOH A 625     4250   4300   4285      0      2      4       O  
HETATM 1563  O   HOH A 626       6.388  22.750   6.486  1.00 34.00           O  
ANISOU 1563  O   HOH A 626     4322   4267   4329      5      6     -1       O  
HETATM 1564  O   HOH A 627       7.079  22.881  11.205  0.50 16.30           O  
ANISOU 1564  O   HOH A 627     2070   2101   2021     21     11     14       O  
HETATM 1565  O   HOH A 628      21.601  16.296   5.611  0.70 29.98           O  
ANISOU 1565  O   HOH A 628     3812   3775   3803     -1      0      3       O  
HETATM 1566  O  AHOH A 629      28.438  19.042  26.375  0.80 22.86           O  
ANISOU 1566  O  AHOH A 629     2886   2936   2861     19    -28     47       O  
HETATM 1567  O  BHOH A 629      29.999  19.011  25.784  0.20 13.15           O  
ANISOU 1567  O  BHOH A 629     1696   1673   1624     -4     23     11       O  
HETATM 1568  O  AHOH A 630      19.830  25.566  35.591  0.80 19.74           O  
ANISOU 1568  O  AHOH A 630     2520   2547   2433    -20      8    -35       O  
HETATM 1569  O  BHOH A 630      19.158  24.360  35.947  0.20  5.65           O  
ANISOU 1569  O  BHOH A 630      802    610    733     -4    -35     62       O  
HETATM 1570  O  BHOH A 631      22.206  24.237  27.190  0.50 15.24           O  
ANISOU 1570  O  BHOH A 631     1926   1907   1956     10    -12     -4       O  
HETATM 1571  O  AHOH A 632      24.439  19.990  23.557  0.50 19.23           O  
ANISOU 1571  O  AHOH A 632     2437   2467   2402     11     24     -3       O  
HETATM 1572  O   HOH A 633      16.697  35.366  22.727  0.50 16.67           O  
ANISOU 1572  O   HOH A 633     2116   2085   2132    -32      7     15       O  
HETATM 1573  O   HOH A 634      17.242   4.248  41.703  0.50 24.46           O  
ANISOU 1573  O   HOH A 634     3117   3090   3085      6    -10    -25       O  
HETATM 1574  O   HOH A 635      17.810   6.554  41.011  0.50 21.94           O  
ANISOU 1574  O   HOH A 635     2810   2783   2744    -13    -18     14       O  
HETATM 1575  O  BHOH A 636      -2.168  15.463  18.493  0.30 21.26           O  
ANISOU 1575  O  BHOH A 636     2708   2682   2686      7     -5      3       O  
HETATM 1576  O   HOH A 637       6.574  27.493  39.525  1.00 17.03           O  
ANISOU 1576  O   HOH A 637     2256   2168   2045     18    -54    -16       O  
HETATM 1577  O   HOH A 638      -3.201  25.211  20.447  0.80 14.52           O  
ANISOU 1577  O   HOH A 638     1840   1885   1792    161    -42     91       O  
HETATM 1578  O   HOH A 639      11.272  -1.536  33.420  1.00  9.83           O  
ANISOU 1578  O   HOH A 639     1318    954   1460    152    -15    214       O  
HETATM 1579  O   HOH A 640      12.732  -2.087  29.157  1.00 13.72           O  
ANISOU 1579  O   HOH A 640     2061   1486   1664    -74     87     57       O  
HETATM 1580  O   HOH A 641      -4.448  28.016  29.671  1.00 13.79           O  
ANISOU 1580  O   HOH A 641     1629   1664   1944    -15     92    -61       O  
HETATM 1581  O   HOH A 642      23.577  -0.046  28.927  0.60 18.07           O  
ANISOU 1581  O   HOH A 642     2332   2232   2298     16     25     61       O  
HETATM 1582  O   HOH A 643      12.123  12.123  43.895  0.40  7.53           O  
ANISOU 1582  O   HOH A 643      990    993    874     66    -83     82       O  
HETATM 1583  O   HOH A 644      10.420  25.347   1.372  0.50 11.87           O  
ANISOU 1583  O   HOH A 644     1696   1322   1492     33    -24     44       O  
HETATM 1584  O   HOH A 645      21.510  31.347  28.006  1.00 26.91           O  
ANISOU 1584  O   HOH A 645     3359   3461   3402    -55    -24     -1       O  
HETATM 1585  O   HOH A 646      11.462  23.622  42.492  1.00 16.08           O  
ANISOU 1585  O   HOH A 646     2058   2213   1837    -18    -89     12       O  
HETATM 1586  O   HOH A 647       3.942   6.981  10.387  1.00 25.17           O  
ANISOU 1586  O   HOH A 647     3179   3158   3224     20     -8      5       O  
HETATM 1587  O   HOH A 648       8.372  19.893  44.215  1.00 34.18           O  
ANISOU 1587  O   HOH A 648     4355   4357   4272      3      5    -18       O  
HETATM 1588  O   HOH A 649       7.896  -1.568  29.102  1.00 11.64           O  
ANISOU 1588  O   HOH A 649     1571   1444   1404   -160    -31     26       O  
HETATM 1589  O   HOH A 650       9.661  -3.441  32.412  1.00 12.20           O  
ANISOU 1589  O   HOH A 650     1629   1306   1698     80    -33    248       O  
HETATM 1590  O   HOH A 651      18.886  -3.842  11.434  1.00 25.92           O  
ANISOU 1590  O   HOH A 651     3291   3191   3364     -9    -34      1       O  
HETATM 1591  O   HOH A 652      10.717  24.025   8.108  1.00 16.48           O  
ANISOU 1591  O   HOH A 652     2076   2020   2163     44    -81     61       O  
HETATM 1592  O  AHOH A 653      17.107  -1.171  28.262  0.50 19.59           O  
ANISOU 1592  O  AHOH A 653     2535   2475   2431     37    -16      9       O  
HETATM 1593  O  BHOH A 654      16.382  -0.799  29.498  0.50 11.64           O  
ANISOU 1593  O  BHOH A 654     1532   1402   1486     68     21     72       O  
HETATM 1594  O  AHOH A 655      12.496   0.114  37.341  0.50 11.97           O  
ANISOU 1594  O  AHOH A 655     1339   1609   1596     48     -1     30       O  
HETATM 1595  O  BHOH A 655      12.245  -0.486  35.992  0.50  9.39           O  
ANISOU 1595  O  BHOH A 655     1100   1062   1403    -32    -28     85       O  
HETATM 1596  O   HOH A 656      11.280   3.389  40.138  1.00 18.78           O  
ANISOU 1596  O   HOH A 656     2458   2433   2243     34     -4      1       O  
HETATM 1597  O   HOH A 657      -0.213   2.643  15.722  1.00 26.39           O  
ANISOU 1597  O   HOH A 657     3381   3295   3351    -36     28      0       O  
HETATM 1598  O   HOH A 658      14.862  25.170  10.199  1.00 17.12           O  
ANISOU 1598  O   HOH A 658     2184   2160   2159    -13     21    102       O  
HETATM 1599  O  AHOH A 659       1.200  19.120  18.076  0.50 16.76           O  
ANISOU 1599  O  AHOH A 659     2197   2116   2053      9    -55     -5       O  
HETATM 1600  O  BHOH A 659       0.649  20.151  18.068  0.50 16.21           O  
ANISOU 1600  O  BHOH A 659     2084   2103   1969      1     -3    -34       O  
HETATM 1601  O  AHOH A 660      26.664  18.642  24.171  0.90 25.08           O  
ANISOU 1601  O  AHOH A 660     3215   3156   3157    -11    -50     -7       O  
HETATM 1602  O  BHOH A 661      25.954  18.245  25.005  0.10  3.92           O  
ANISOU 1602  O  BHOH A 661      494    487    507      5      0    -38       O  
HETATM 1603  O   HOH A 662       4.832  28.225  18.744  0.80 30.59           O  
ANISOU 1603  O   HOH A 662     3873   3908   3842      7    -14      3       O  
HETATM 1604  O   HOH A 663      31.527  11.473  17.505  1.00 15.54           O  
ANISOU 1604  O   HOH A 663     1965   2011   1927      4     39     77       O  
HETATM 1605  O   HOH A 664       6.237  16.978  10.296  0.80 14.47           O  
ANISOU 1605  O   HOH A 664     1722   1917   1859    -18    -97     31       O  
HETATM 1606  O   HOH A 665      23.718  27.190  18.008  1.00 32.34           O  
ANISOU 1606  O   HOH A 665     4100   4064   4121      1     32    -10       O  
HETATM 1607  O   HOH A 666       3.982  -1.357  21.473  0.50 26.43           O  
ANISOU 1607  O   HOH A 666     3373   3312   3355     -2     -8     -5       O  
HETATM 1608  O   HOH A 667      18.528  11.555   1.229  1.00 33.28           O  
ANISOU 1608  O   HOH A 667     4199   4244   4202     -9     -2      0       O  
HETATM 1609  O   HOH A 668      23.149  26.753  25.549  1.00 31.24           O  
ANISOU 1609  O   HOH A 668     3949   3936   3983     10      4     23       O  
HETATM 1610  O   HOH A 669      21.683  28.540  19.032  1.00 18.34           O  
ANISOU 1610  O   HOH A 669     2213   2277   2476    -98     94     41       O  
HETATM 1611  O  AHOH A 670      11.166  15.422   2.421  0.50 20.01           O  
ANISOU 1611  O  AHOH A 670     2577   2556   2468    -17    -18      0       O  
HETATM 1612  O  BHOH A 671       9.974  16.466   2.591  0.50 19.27           O  
ANISOU 1612  O  BHOH A 671     2482   2466   2371     -6    -13      0       O  
HETATM 1613  O   HOH A 672      22.686  13.101   6.381  0.70 18.19           O  
ANISOU 1613  O   HOH A 672     2340   2302   2268      3     55    -44       O  
HETATM 1614  O  AHOH A 673       6.365  21.618  42.508  0.50 13.49           O  
ANISOU 1614  O  AHOH A 673     1753   1667   1706    -27     19    -48       O  
HETATM 1615  O  BHOH A 674       7.328  21.349  42.186  0.50  9.29           O  
ANISOU 1615  O  BHOH A 674     1209   1223   1098    -46    -79   -178       O  
HETATM 1616  O   HOH A 675       6.643  -0.321  38.028  1.00 18.81           O  
ANISOU 1616  O   HOH A 675     2334   2446   2366    -36    102     61       O  
HETATM 1617  O   HOH A 676       7.097   2.415  38.906  1.00 13.16           O  
ANISOU 1617  O   HOH A 676     1567   1815   1617     14     50     70       O  
HETATM 1618  O   HOH A 677       9.663  -2.389  18.604  0.80 34.53           O  
ANISOU 1618  O   HOH A 677     4373   4389   4355    -12     -2    -13       O  
HETATM 1619  O   HOH A 678      18.238  24.423  40.110  0.70 24.64           O  
ANISOU 1619  O   HOH A 678     3112   3127   3122     12     -3      2       O  
HETATM 1620  O   HOH A 679       5.527  -5.108  30.771  1.00 31.55           O  
ANISOU 1620  O   HOH A 679     3976   3955   4056     -7     -4     20       O  
HETATM 1621  O   HOH A 680      18.464  22.192  42.792  0.70 35.25           O  
ANISOU 1621  O   HOH A 680     4462   4452   4477     -5    -15    -14       O  
HETATM 1622  O   HOH A 681      13.325  24.661   7.978  0.50 10.45           O  
ANISOU 1622  O   HOH A 681     1354   1221   1395     -8   -130    128       O  
HETATM 1623  O   HOH A 682      31.283  13.599  20.057  1.00 24.41           O  
ANISOU 1623  O   HOH A 682     3035   3205   3032      5     -2     11       O  
HETATM 1624  O  AHOH A 683       8.937  11.497   1.006  0.50 27.11           O  
ANISOU 1624  O  AHOH A 683     3428   3433   3436      0      0      8       O  
HETATM 1625  O  BHOH A 684       9.763  12.683   1.297  0.50 16.81           O  
ANISOU 1625  O  BHOH A 684     2106   2201   2078     28     -4     21       O  
HETATM 1626  O   HOH A 685      -4.944   8.654  24.591  0.80 33.87           O  
ANISOU 1626  O   HOH A 685     4301   4273   4292      2     18     -7       O  
HETATM 1627  O   HOH A 686       4.873  20.324  19.852  1.00  9.43           O  
ANISOU 1627  O   HOH A 686     1470   1201    909     14     21    -14       O  
HETATM 1628  O   HOH A 687       3.248  21.764  39.493  1.00 11.38           O  
ANISOU 1628  O   HOH A 687     1349   1578   1397     71     78   -171       O  
HETATM 1629  O   HOH A 688       0.901  -1.016  31.429  1.00 27.14           O  
ANISOU 1629  O   HOH A 688     3406   3448   3456    -23    -23     36       O  
HETATM 1630  O   HOH A 689       7.491  19.914  19.230  1.00 17.66           O  
ANISOU 1630  O   HOH A 689     2301   2268   2140     22     28    -82       O  
HETATM 1631  O   HOH A 690       3.467  24.364  39.073  1.00 18.63           O  
ANISOU 1631  O   HOH A 690     2294   2301   2483    -14    137      1       O  
HETATM 1632  O   HOH A 691       5.263  28.634  37.420  1.00 17.11           O  
ANISOU 1632  O   HOH A 691     2379   2151   1970     88     38    -12       O  
HETATM 1633  O   HOH A 692       0.752  25.205  35.390  0.60 14.96           O  
ANISOU 1633  O   HOH A 692     1893   1962   1829     13     51     32       O  
HETATM 1634  O   HOH A 693       1.250   0.501  34.819  1.00 32.61           O  
ANISOU 1634  O   HOH A 693     4099   4106   4184     -4     34    -25       O  
HETATM 1635  O   HOH A 694      25.195  21.533  18.578  1.00 18.57           O  
ANISOU 1635  O   HOH A 694     2240   2537   2277     47    -15     38       O  
HETATM 1636  O   HOH A 695      25.641  24.600  15.844  0.30 24.74           O  
ANISOU 1636  O   HOH A 695     3141   3109   3147     -1     -4     -2       O  
HETATM 1637  O   HOH A 696       3.927  -1.373  25.803  1.00 18.78           O  
ANISOU 1637  O   HOH A 696     2462   2240   2431    -40     -2    -41       O  
HETATM 1638  O   HOH A 697      20.937   4.844  40.491  0.70 31.55           O  
ANISOU 1638  O   HOH A 697     3991   4013   3983    -20      3     16       O  
HETATM 1639  O  AHOH A 698      23.768  22.810  29.115  0.60 28.70           O  
ANISOU 1639  O  AHOH A 698     3694   3576   3634    -11     -9      0       O  
HETATM 1640  O  BHOH A 698      23.230  23.175  31.036  0.40 12.57           O  
ANISOU 1640  O  BHOH A 698     1671   1521   1584     -9     -9    -17       O  
HETATM 1641  O   HOH A 699       9.076  22.042  18.846  1.00 18.19           O  
ANISOU 1641  O   HOH A 699     2317   2369   2222    -37     27     42       O  
HETATM 1642  O   HOH A 700      19.461  21.026   5.785  0.80 33.38           O  
ANISOU 1642  O   HOH A 700     4220   4260   4202     18     10     14       O  
HETATM 1643  O   HOH A 701      19.015  17.053   5.817  1.00 34.25           O  
ANISOU 1643  O   HOH A 701     4405   4307   4299     -7      5     -6       O  
HETATM 1644  O   HOH A 702       3.216  26.786  37.113  0.90 33.11           O  
ANISOU 1644  O   HOH A 702     4175   4200   4203     15      2     -4       O  
HETATM 1645  O   HOH A 703       9.148   6.431   8.416  1.00 28.70           O  
ANISOU 1645  O   HOH A 703     3632   3663   3609    -13      3      0       O  
HETATM 1646  O   HOH A 704       2.709  -4.918  31.669  0.40 38.85           O  
ANISOU 1646  O   HOH A 704     4911   4912   4936    -11      1      0       O  
HETATM 1647  O   HOH A 705       6.529  -3.964  28.493  1.00 29.84           O  
ANISOU 1647  O   HOH A 705     3797   3754   3784     -9     -9    -10       O  
HETATM 1648  O   HOH A 706       6.894   3.147  31.946  1.00  7.01           O  
ANISOU 1648  O   HOH A 706      937    718   1008   -145     29    102       O  
HETATM 1649  O   HOH A 707      18.865   7.085   2.718  1.00 23.07           O  
ANISOU 1649  O   HOH A 707     2899   2879   2986    -30    -27     72       O  
HETATM 1650  O   HOH A 708      22.941  -0.503   5.769  1.00 21.06           O  
ANISOU 1650  O   HOH A 708     2658   2625   2717     27      2    -31       O  
HETATM 1651  O   HOH A 709      12.396   5.732  43.700  0.70 34.04           O  
ANISOU 1651  O   HOH A 709     4325   4333   4273     -2    -10      0       O  
HETATM 1652  O   HOH A 710      23.069  25.246  16.237  1.00 34.46           O  
ANISOU 1652  O   HOH A 710     4348   4367   4376     -9     10      0       O  
HETATM 1653  O   HOH A 711       5.101   1.044  24.794  1.00 10.92           O  
ANISOU 1653  O   HOH A 711     1375   1349   1426   -118    -38    -89       O  
HETATM 1654  O   HOH A 712       8.680   0.355  27.240  1.00  9.20           O  
ANISOU 1654  O   HOH A 712     1274   1117   1103      8     23    164       O  
HETATM 1655  O   HOH A 713      20.934  27.575  11.958  0.50 22.49           O  
ANISOU 1655  O   HOH A 713     2862   2821   2860    -15     14    -12       O  
HETATM 1656  O   HOH A 714       7.158  24.040  17.676  1.00 19.84           O  
ANISOU 1656  O   HOH A 714     2547   2455   2536    -11    -15     78       O  
HETATM 1657  O   HOH A 715      22.969   4.296  10.434  1.00 20.11           O  
ANISOU 1657  O   HOH A 715     2497   2533   2610     41     25     30       O  
HETATM 1658  O   HOH A 716       2.215   5.605  11.923  0.50 15.46           O  
ANISOU 1658  O   HOH A 716     2009   1912   1953     42     -1     37       O  
HETATM 1659  O   HOH A 717      26.783   8.326  14.702  1.00 11.93           O  
ANISOU 1659  O   HOH A 717     1549   1446   1537    -37     22    166       O  
HETATM 1660  O   HOH A 718      18.195  -2.684  15.879  0.70 14.02           O  
ANISOU 1660  O   HOH A 718     1914   1687   1725    -13     16    -13       O  
HETATM 1661  O   HOH A 719       3.373  22.439  18.716  1.00 25.47           O  
ANISOU 1661  O   HOH A 719     3192   3258   3225     27    -12     33       O  
HETATM 1662  O  AHOH A 720       8.307  34.190  25.125  0.40 15.94           O  
ANISOU 1662  O  AHOH A 720     2003   2036   2015     -5      7      4       O  
HETATM 1663  O   HOH A 721      23.182  18.226   6.607  0.50 21.96           O  
ANISOU 1663  O   HOH A 721     2754   2789   2799     -7    -38    -12       O  
HETATM 1664  O   HOH A 722      20.634  18.886   7.028  1.00 22.34           O  
ANISOU 1664  O   HOH A 722     2886   2873   2728     18      4     17       O  
HETATM 1665  O   HOH A 723      22.416  11.113  41.508  1.00 11.71           O  
ANISOU 1665  O   HOH A 723     1417   1635   1396    165    -48     55       O  
HETATM 1666  O  AHOH A 724       0.563  28.064  23.035  0.50 29.97           O  
ANISOU 1666  O  AHOH A 724     3800   3809   3779      1      0     -4       O  
HETATM 1667  O  BHOH A 725      -0.373  28.325  23.053  0.50 16.30           O  
ANISOU 1667  O  BHOH A 725     2066   2042   2082    -16      2     34       O  
HETATM 1668  O   HOH A 726      20.689  13.324   4.610  0.50 22.54           O  
ANISOU 1668  O   HOH A 726     2901   2861   2801     -9     16      0       O  
HETATM 1669  O   HOH A 727      -4.161   8.979  20.323  1.00 29.35           O  
ANISOU 1669  O   HOH A 727     3699   3737   3714     13     15     12       O  
HETATM 1670  O  AHOH A 728      26.873  -1.031  12.895  0.50 16.46           O  
ANISOU 1670  O  AHOH A 728     2030   2078   2145     22     -4    -16       O  
HETATM 1671  O   HOH A 729       7.802  22.638   4.142  0.70 32.29           O  
ANISOU 1671  O   HOH A 729     4084   4097   4085     13     -2      8       O  
HETATM 1672  O  BHOH A 730      26.067  -2.318  12.043  0.50 14.97           O  
ANISOU 1672  O  BHOH A 730     1938   1922   1826     43    -17     24       O  
HETATM 1673  O   HOH A 731       0.355  29.680  25.214  0.80 14.69           O  
ANISOU 1673  O   HOH A 731     1841   2017   1722     40    -31    200       O  
HETATM 1674  O   HOH A 732      19.512  -1.050  27.144  0.80 32.26           O  
ANISOU 1674  O   HOH A 732     4092   4067   4099     -8      0     10       O  
HETATM 1675  O  AHOH A 733      23.512  15.271  35.158  0.50 13.90           O  
ANISOU 1675  O  AHOH A 733     1749   1777   1754     -4      2     -2       O  
HETATM 1676  O  BHOH A 733      20.833  20.678  36.269  0.50 11.54           O  
ANISOU 1676  O  BHOH A 733     1352   1509   1520    -76    -45    -16       O  
HETATM 1677  O   HOH A 734      19.429  19.154  32.351  0.30 14.20           O  
ANISOU 1677  O   HOH A 734     1805   1799   1789    -20     -2    -23       O  
HETATM 1678  O  BHOH A 735      21.977  19.762  33.099  0.30  8.95           O  
ANISOU 1678  O  BHOH A 735     1151   1012   1236    -24     39    -20       O  
HETATM 1679  O  BHOH A 736      23.434  19.975  30.720  0.30 12.95           O  
ANISOU 1679  O  BHOH A 736     1672   1638   1609     15     -6     21       O  
HETATM 1680  O   HOH A 737       6.825  15.905   3.381  1.00 20.12           O  
ANISOU 1680  O   HOH A 737     2509   2603   2530      2     -7     19       O  
HETATM 1681  O   HOH A 738      14.986  35.769  23.849  0.50 11.46           O  
ANISOU 1681  O   HOH A 738     1485   1430   1437    -10    -63      8       O  
HETATM 1682  O   HOH A 739       7.922   0.114  24.552  1.00 10.81           O  
ANISOU 1682  O   HOH A 739     1229   1476   1402   -132     58   -149       O  
HETATM 1683  O   HOH A 740       8.018   1.813  16.045  0.70 28.68           O  
ANISOU 1683  O   HOH A 740     3631   3650   3615      7    -10     15       O  
HETATM 1684  O   HOH A 741      22.626  24.479  33.710  0.50 12.47           O  
ANISOU 1684  O   HOH A 741     1578   1547   1613     48    -44     47       O  
HETATM 1685  O   HOH A 742      23.099  27.113  28.498  0.50 18.75           O  
ANISOU 1685  O   HOH A 742     2318   2432   2371      3     11    -12       O  
HETATM 1686  O   HOH A 743       6.214   6.549   2.448  0.50 26.77           O  
ANISOU 1686  O   HOH A 743     3406   3370   3395     -5     20    -16       O  
HETATM 1687  O  AHOH A 744      15.117  -0.481  26.380  0.80  8.72           O  
ANISOU 1687  O  AHOH A 744     1206    846   1260    -75     65    -77       O  
HETATM 1688  O  BHOH A 744      16.067  -0.751  26.545  0.20 17.78           O  
ANISOU 1688  O  BHOH A 744     2256   2225   2272     -2    -24     -6       O  
HETATM 1689  O  BHOH A 745      -5.311  22.148  23.096  0.50 12.62           O  
ANISOU 1689  O  BHOH A 745     1612   1634   1548      0     24     82       O  
HETATM 1690  O   HOH A 746       8.012  13.658  43.800  0.30  9.23           O  
ANISOU 1690  O   HOH A 746     1204   1220   1080     33    -11     28       O  
HETATM 1691  O   HOH A 747      22.652  32.064  21.680  1.00 34.15           O  
ANISOU 1691  O   HOH A 747     4308   4306   4362      0      8      4       O  
HETATM 1692  O   HOH A 748      25.760   0.852  24.364  0.60 46.15           O  
ANISOU 1692  O   HOH A 748     5846   5850   5838      4      4      5       O  
HETATM 1693  O   HOH A 749      23.324   3.326   7.957  1.00 34.04           O  
ANISOU 1693  O   HOH A 749     4353   4316   4264     -9    -28     21       O  
HETATM 1694  O   HOH A 750      14.919  26.802  14.304  0.50 13.09           O  
ANISOU 1694  O   HOH A 750     1633   1694   1646     40     28    -16       O  
HETATM 1695  O   HOH A 751      26.837   2.017  10.410  0.70 19.41           O  
ANISOU 1695  O   HOH A 751     2413   2486   2475     33     22    -24       O  
HETATM 1696  O   HOH A 752      17.525  27.924  12.287  1.00 19.02           O  
ANISOU 1696  O   HOH A 752     2587   2291   2348     44     65    -14       O  
HETATM 1697  O   HOH A 753      23.163   0.577  31.527  1.00 26.82           O  
ANISOU 1697  O   HOH A 753     3411   3358   3420    -26      1     -1       O  
HETATM 1698  O   HOH A 754      26.377   6.470   6.492  0.80 28.73           O  
ANISOU 1698  O   HOH A 754     3645   3679   3590     -9     16      0       O  
HETATM 1699  O   HOH A 755      25.629  -0.157  27.986  0.30 20.10           O  
ANISOU 1699  O   HOH A 755     2528   2561   2545     -1      1     -2       O  
HETATM 1700  O   HOH A 756      -1.628   4.818  32.300  0.50 17.79           O  
ANISOU 1700  O   HOH A 756     2227   2257   2274    -14     27      6       O  
HETATM 1701  O   HOH A 757       0.762   7.389  10.439  1.00 26.07           O  
ANISOU 1701  O   HOH A 757     3317   3304   3284      8    -36    -50       O  
HETATM 1702  O   HOH A 758      18.242  30.808  17.462  0.70 21.78           O  
ANISOU 1702  O   HOH A 758     2801   2724   2750    -35    -22     58       O  
HETATM 1703  O   HOH A 759      10.508  -0.974  14.110  1.00 33.56           O  
ANISOU 1703  O   HOH A 759     4246   4296   4206     -9      3    -19       O  
HETATM 1704  O   HOH A 760      14.575  -0.039  11.968  0.40 18.22           O  
ANISOU 1704  O   HOH A 760     2334   2313   2275     13     19      5       O  
HETATM 1705  O   HOH A 761      15.740  29.326  13.752  0.70 22.01           O  
ANISOU 1705  O   HOH A 761     2799   2816   2746     -1     25     12       O  
HETATM 1706  O   HOH A 762      10.730  34.230  24.041  1.00 17.39           O  
ANISOU 1706  O   HOH A 762     2294   2126   2186     31    -13    -25       O  
HETATM 1707  O   HOH A 763      17.441  34.796  25.047  0.50 14.77           O  
ANISOU 1707  O   HOH A 763     1931   1814   1866    -15    -56     -7       O  
HETATM 1708  O   HOH A 764      11.887   2.620   6.649  1.00 30.32           O  
ANISOU 1708  O   HOH A 764     3876   3836   3806    -17      8      5       O  
HETATM 1709  O   HOH A 765      28.031  -2.597   9.883  0.50 25.58           O  
ANISOU 1709  O   HOH A 765     3261   3262   3194      1     -3     -6       O  
HETATM 1710  O   HOH A 766      31.402   7.971  20.046  0.80 24.56           O  
ANISOU 1710  O   HOH A 766     3173   3090   3068     -1      4    -30       O  
HETATM 1711  O   HOH A 767      12.938   2.294  38.291  0.80 24.22           O  
ANISOU 1711  O   HOH A 767     2992   3062   3149      7      9     36       O  
HETATM 1712  O   HOH A 768      26.343  -4.710   9.950  1.00 30.13           O  
ANISOU 1712  O   HOH A 768     3762   3844   3842     40    -14     -7       O  
HETATM 1713  O   HOH A 769      20.817  30.887  17.755  0.30 13.81           O  
ANISOU 1713  O   HOH A 769     1780   1713   1752      1     -7     38       O  
HETATM 1714  O  AHOH A 770       7.301   1.564  20.669  0.50 10.35           O  
ANISOU 1714  O  AHOH A 770     1348   1367   1217      5    -64    -15       O  
HETATM 1715  O  BHOH A 770       7.502   2.213  22.196  0.50 10.69           O  
ANISOU 1715  O  BHOH A 770     1348   1397   1315    -11    -55    -34       O  
HETATM 1716  O   HOH A 771      16.000  -5.317  23.646  0.50 33.56           O  
ANISOU 1716  O   HOH A 771     4253   4241   4256      8      8     -2       O  
HETATM 1717  O   HOH A 772      13.741  -4.213  27.491  1.00 22.34           O  
ANISOU 1717  O   HOH A 772     2870   2887   2731     75      3      8       O  
HETATM 1718  O   HOH A 773      10.901  -0.770  16.792  1.00 18.69           O  
ANISOU 1718  O   HOH A 773     2459   2316   2324    -53     44   -112       O  
HETATM 1719  O   HOH A 774      19.908  24.414  33.138  1.00 14.00           O  
ANISOU 1719  O   HOH A 774     1790   1822   1705      1   -104     73       O  
HETATM 1720  O   HOH A 775       9.990   7.968  20.129  0.70  9.01           O  
ANISOU 1720  O   HOH A 775     1470   1000    951     82    -61     19       O  
HETATM 1721  O   HOH A 776      28.086   4.590  25.121  1.00 18.61           O  
ANISOU 1721  O   HOH A 776     2371   2286   2413     46    -14    -95       O  
HETATM 1722  O   HOH A 777       7.194   6.381  17.064  1.00 10.30           O  
ANISOU 1722  O   HOH A 777     1312   1327   1272    298    -52    -93       O  
HETATM 1723  O   HOH A 778       7.509   7.247  12.587  1.00 13.29           O  
ANISOU 1723  O   HOH A 778     1684   1851   1513     76   -122   -152       O  
HETATM 1724  O   HOH A 779       7.334   9.291  17.642  1.00  7.70           O  
ANISOU 1724  O   HOH A 779     1047   1041    837    153    144     69       O  
HETATM 1725  O   HOH A 780      16.409   0.819  35.738  1.00  7.18           O  
ANISOU 1725  O   HOH A 780      972    897    859      5      4    108       O  
HETATM 1726  O   HOH A 781      29.650  17.280  19.811  0.50 23.20           O  
ANISOU 1726  O   HOH A 781     2935   2925   2954    -16      0     29       O  
HETATM 1727  O   HOH A 782      12.046   8.142  11.444  1.00  7.58           O  
ANISOU 1727  O   HOH A 782     1091    971    818     78    -67   -126       O  
HETATM 1728  O   HOH A 783       9.167  10.987   9.347  1.00 10.33           O  
ANISOU 1728  O   HOH A 783     1503   1254   1165    -59    -16    -56       O  
HETATM 1729  O  AHOH A 784       4.579  15.694  15.015  0.50  6.99           O  
ANISOU 1729  O  AHOH A 784      899    886    869     18     43    -53       O  
HETATM 1730  O  BHOH A 784       3.665  15.651  15.649  0.50  7.99           O  
ANISOU 1730  O  BHOH A 784      996   1058    980     26    -56     48       O  
HETATM 1731  O   HOH A 785       6.752  14.320  10.132  0.80 11.54           O  
ANISOU 1731  O   HOH A 785     1376   1686   1320    142   -113     37       O  
HETATM 1732  O   HOH A 786      21.154  19.237   9.624  1.00 12.72           O  
ANISOU 1732  O   HOH A 786     1586   1702   1545    -12    -19    171       O  
HETATM 1733  O  AHOH A 787      14.599  -2.104  30.993  0.50  8.06           O  
ANISOU 1733  O  AHOH A 787     1060    920   1082    -59    -75     87       O  
HETATM 1734  O  BHOH A 787      25.259  14.056   9.351  0.50 18.76           O  
ANISOU 1734  O  BHOH A 787     2318   2459   2350     16     18     26       O  
HETATM 1735  O  AHOH A 788       6.129  20.236  10.509  0.70 24.11           O  
ANISOU 1735  O  AHOH A 788     3041   3054   3063     -4     27     -5       O  
HETATM 1736  O   HOH A 789      14.315  17.052   1.553  0.30 15.28           O  
ANISOU 1736  O   HOH A 789     1983   1896   1926      8     11     15       O  
HETATM 1737  O   HOH A 790      16.919  18.041   4.495  0.50 19.27           O  
ANISOU 1737  O   HOH A 790     2408   2456   2456    -19     33     -8       O  
HETATM 1738  O   HOH A 791       1.344  32.145  24.685  0.50 23.89           O  
ANISOU 1738  O   HOH A 791     3057   3011   3006      3     44      9       O  
HETATM 1739  O   HOH A 792       8.843  20.973   2.247  1.00 25.81           O  
ANISOU 1739  O   HOH A 792     3262   3239   3306     33    -32     50       O  
HETATM 1740  O   HOH A 793      14.938  14.556   2.766  1.00 22.30           O  
ANISOU 1740  O   HOH A 793     2858   2804   2811     -5     35      1       O  
HETATM 1741  O   HOH A 794      17.082  32.945  28.937  1.00 15.09           O  
ANISOU 1741  O   HOH A 794     1917   1959   1856     75     74    141       O  
HETATM 1742  O   HOH A 795      17.534  32.378  26.277  1.00 13.25           O  
ANISOU 1742  O   HOH A 795     1507   1775   1752    -74     12     25       O  
HETATM 1743  O   HOH A 796      13.740  10.512   1.051  1.00 19.76           O  
ANISOU 1743  O   HOH A 796     2570   2500   2435     34    -44    -33       O  
HETATM 1744  O   HOH A 797      15.249  12.758   0.686  1.00 34.19           O  
ANISOU 1744  O   HOH A 797     4404   4305   4281     -5     18      0       O  
HETATM 1745  O   HOH A 798      15.067  22.728   7.790  1.00 19.44           O  
ANISOU 1745  O   HOH A 798     2435   2601   2350      7    -73     69       O  
CONECT 1284 1294
CONECT 1285 1295
CONECT 1286 1288 1290
CONECT 1287 1289 1291
CONECT 1288 1286 1296
CONECT 1289 1287 1297
CONECT 1290 1286 1298
CONECT 1291 1287 1299
CONECT 1292 1296 1298
CONECT 1293 1297 1299
CONECT 1294 1284 1298 1302
CONECT 1295 1285 1299 1303
CONECT 1296 1288 1292 1300
CONECT 1297 1289 1293 1301
CONECT 1298 1290 1292 1294
CONECT 1299 1291 1293 1295
CONECT 1300 1296
CONECT 1301 1297
CONECT 1302 1294
CONECT 1303 1295
END
