# Supplementary material for: Solvent-Site Prediction for Fragment Docking and Its Implication on Fragment-Based Drug Discovery
Source: J Chem Inf Model. 2025 Nov 24;65(23):12959–77. doi: 10.1021/acs.jcim.5c02352 (PMC12690578; doi:10.1021/acs.jcim.5c02352)
Supplement: Supplementary file 3 [file ci5c02352_si_003.zip › Frag2Lead_dataset/2016-08/rec-lead.pdb]

ATOM      1  N   GLY X  44      20.826  13.093  43.235  0.90 20.00           N  
ANISOU    1  N   GLY X  44     2613   3272   1712    267   -351    401       N  
ATOM      2  CA  GLY X  44      20.682  14.169  42.277  0.90 16.48           C  
ANISOU    2  CA  GLY X  44     2189   2695   1377    309   -382    467       C  
ATOM      3  C   GLY X  44      19.691  13.872  41.161  0.90 13.31           C  
ANISOU    3  C   GLY X  44     1767   2033   1259    179   -106    416       C  
ATOM      4  O   GLY X  44      18.930  12.907  41.212  0.90 15.01           O  
ANISOU    4  O   GLY X  44     2196   2023   1485     84    167    454       O  
ATOM      5  HA2 GLY X  44      20.386  14.969  42.740  0.90 19.78           H  
ATOM      6  HA3 GLY X  44      21.545  14.355  41.874  0.90 19.78           H  
ATOM      7  N   ASN X  45      19.714  14.716  40.140  0.90 11.15           N  
ANISOU    7  N   ASN X  45     1489   1650   1098     60   -205    157       N  
ATOM      8  CA  ASN X  45      18.811  14.588  39.004  0.90 10.34           C  
ANISOU    8  CA  ASN X  45     1339   1495   1096     72    -25     29       C  
ATOM      9  C   ASN X  45      19.074  13.295  38.222  0.90 10.44           C  
ANISOU    9  C   ASN X  45     1289   1416   1262    208     27     39       C  
ATOM     10  O   ASN X  45      20.221  12.889  38.056  0.90 12.23           O  
ANISOU   10  O   ASN X  45     1286   1879   1482    297     47   -123       O  
ATOM     11  CB  ASN X  45      19.031  15.755  38.052  0.90  9.40           C  
ANISOU   11  CB  ASN X  45     1109   1505    957     79   -199      8       C  
ATOM     12  CG  ASN X  45      18.391  17.032  38.523  0.90  9.48           C  
ANISOU   12  CG  ASN X  45     1153   1479    971     66   -165     17       C  
ATOM     13  ND2 ASN X  45      18.899  18.144  38.022  0.90 11.03           N  
ANISOU   13  ND2 ASN X  45     1330   1624   1236    -98   -214     45       N  
ATOM     14  OD1 ASN X  45      17.415  17.033  39.264  0.90 10.10           O  
ANISOU   14  OD1 ASN X  45     1355   1506    976    168   -131   -138       O  
ATOM     15  H   ASN X  45      20.252  15.383  40.080  0.90 13.38           H  
ATOM     16  HA  ASN X  45      17.880  14.595  39.309  0.90 12.41           H  
ATOM     17  HB2 ASN X  45      19.984  15.914  37.964  0.90 11.28           H  
ATOM     18  HB3 ASN X  45      18.651  15.532  37.188  0.90 11.28           H  
ATOM     19 HD21 ASN X  45      19.553  18.104  37.463  0.90 13.23           H  
ATOM     20 HD22 ASN X  45      18.577  18.908  38.252  0.90 13.23           H  
ATOM     21  N   PRO X  46      18.026  12.659  37.702  1.00 10.23           N  
ANISOU   21  N   PRO X  46     1487   1273   1124    156    133    100       N  
ATOM     22  CA  PRO X  46      18.237  11.445  36.907  1.00 10.78           C  
ANISOU   22  CA  PRO X  46     1671   1178   1246     71    180     86       C  
ATOM     23  C   PRO X  46      19.048  11.673  35.638  1.00  8.57           C  
ANISOU   23  C   PRO X  46     1272   1077    909     77   -123    102       C  
ATOM     24  O   PRO X  46      18.899  12.702  34.983  1.00  9.38           O  
ANISOU   24  O   PRO X  46     1240   1241   1083    203    -38    291       O  
ATOM     25  CB  PRO X  46      16.797  11.031  36.496  1.00 13.54           C  
ANISOU   25  CB  PRO X  46     1828   1675   1641   -255    329     53       C  
ATOM     26  CG  PRO X  46      15.902  11.720  37.407  1.00 12.93           C  
ANISOU   26  CG  PRO X  46     1694   1746   1471     57    -89     54       C  
ATOM     27  CD  PRO X  46      16.602  12.963  37.871  1.00 10.19           C  
ANISOU   27  CD  PRO X  46     1419   1405   1048      7     63    146       C  
ATOM     28  HA  PRO X  46      18.648  10.739  37.448  1.00 12.94           H  
ATOM     29  HB2 PRO X  46      16.630  11.306  35.582  1.00 16.25           H  
ATOM     30  HB3 PRO X  46      16.700  10.070  36.585  1.00 16.25           H  
ATOM     31  HG2 PRO X  46      15.083  11.950  36.939  1.00 15.51           H  
ATOM     32  HG3 PRO X  46      15.705  11.143  38.162  1.00 15.51           H  
ATOM     33  HD2 PRO X  46      16.351  13.716  37.314  1.00 12.23           H  
ATOM     34  HD3 PRO X  46      16.404  13.132  38.805  1.00 12.23           H  
ATOM     35  N   LEU X  47      19.840  10.667  35.287  1.00  8.22           N  
ANISOU   35  N   LEU X  47     1310   1009    803    108    -80    166       N  
ATOM     36  CA ALEU X  47      20.454  10.548  33.958  0.70  7.29           C  
ANISOU   36  CA ALEU X  47      895    930    945    -15   -161    145       C  
ATOM     37  CA BLEU X  47      20.482  10.533  34.008  0.30  7.90           C  
ANISOU   37  CA BLEU X  47      956   1087    959    -58   -174    207       C  
ATOM     38  C   LEU X  47      19.810   9.367  33.270  1.00  6.98           C  
ANISOU   38  C   LEU X  47      857    954    842      0     32    160       C  
ATOM     39  O   LEU X  47      19.729   8.269  33.832  1.00  7.94           O  
ANISOU   39  O   LEU X  47     1116   1001    900    -69   -106    196       O  
ATOM     40  CB ALEU X  47      21.967  10.274  33.967  0.70  8.85           C  
ANISOU   40  CB ALEU X  47     1159    994   1212    -72   -304    286       C  
ATOM     41  CB BLEU X  47      21.933  10.193  34.284  0.30  9.52           C  
ANISOU   41  CB BLEU X  47     1038   1288   1290   -235   -325    311       C  
ATOM     42  CG ALEU X  47      22.900  11.346  34.500  0.70  8.51           C  
ANISOU   42  CG ALEU X  47      898   1090   1245    -42   -179    203       C  
ATOM     43  CG BLEU X  47      22.987  10.581  33.277  0.30  9.87           C  
ANISOU   43  CG BLEU X  47     1185   1327   1237   -144   -148    143       C  
ATOM     44  CD1ALEU X  47      24.344  10.946  34.311  0.70  9.20           C  
ANISOU   44  CD1ALEU X  47      980   1262   1254    -25    -86     75       C  
ATOM     45  CD1BLEU X  47      22.912  12.055  32.930  0.30  8.89           C  
ANISOU   45  CD1BLEU X  47     1137   1294    949    -87      3    322       C  
ATOM     46  CD2ALEU X  47      22.604  12.693  33.874  0.70 10.83           C  
ANISOU   46  CD2ALEU X  47     1143   1359   1613    -30   -258    174       C  
ATOM     47  CD2BLEU X  47      24.319  10.233  33.880  0.30  9.79           C  
ANISOU   47  CD2BLEU X  47     1068   1387   1263    151     79     15       C  
ATOM     48  H  ALEU X  47      20.045  10.019  35.813  0.70  9.86           H  
ATOM     49  H  BLEU X  47      20.024  10.014  35.815  0.30  9.86           H  
ATOM     50  HA ALEU X  47      20.279  11.358  33.434  0.70  8.75           H  
ATOM     51  HA BLEU X  47      20.415  11.358  33.483  0.30  9.48           H  
ATOM     52  HB2ALEU X  47      22.120   9.479  34.503  0.70 10.63           H  
ATOM     53  HB2BLEU X  47      22.181  10.617  35.121  0.30 11.42           H  
ATOM     54  HB3ALEU X  47      22.241  10.094  33.055  0.70 10.63           H  
ATOM     55  HB3BLEU X  47      21.994   9.231  34.391  0.30 11.42           H  
ATOM     56  HG ALEU X  47      22.748  11.433  35.454  0.70 10.21           H  
ATOM     57  HG BLEU X  47      22.869  10.063  32.465  0.30 11.84           H  
ATOM     58 HD11ALEU X  47      24.908  11.641  34.657  0.70 11.04           H  
ATOM     59 HD11BLEU X  47      23.598  12.259  32.289  0.30 10.67           H  
ATOM     60 HD12ALEU X  47      24.506  10.127  34.785  0.70 11.04           H  
ATOM     61 HD12BLEU X  47      22.048  12.245  32.558  0.30 10.67           H  
ATOM     62 HD13ALEU X  47      24.514  10.822  33.375  0.70 11.04           H  
ATOM     63 HD13BLEU X  47      23.047  12.571  33.728  0.30 10.67           H  
ATOM     64 HD21ALEU X  47      23.211  13.344  34.233  0.70 12.99           H  
ATOM     65 HD21BLEU X  47      25.013  10.469  33.261  0.30 11.74           H  
ATOM     66 HD22ALEU X  47      22.718  12.627  32.923  0.70 12.99           H  
ATOM     67 HD22BLEU X  47      24.428  10.723  34.698  0.30 11.74           H  
ATOM     68 HD23ALEU X  47      21.699  12.940  34.079  0.70 12.99           H  
ATOM     69 HD23BLEU X  47      24.345   9.289  34.057  0.30 11.74           H  
ATOM     70  N   VAL X  48      19.335   9.597  32.046  1.00  6.73           N  
ANISOU   70  N   VAL X  48      837    895    825     -3    -56     90       N  
ATOM     71  CA  VAL X  48      18.713   8.560  31.238  1.00  6.97           C  
ANISOU   71  CA  VAL X  48      852    910    886      3    -12    100       C  
ATOM     72  C   VAL X  48      19.383   8.511  29.874  1.00  6.81           C  
ANISOU   72  C   VAL X  48      838    908    844    -54    -60    125       C  
ATOM     73  O   VAL X  48      20.147   9.409  29.501  1.00  7.51           O  
ANISOU   73  O   VAL X  48      924    961    967    -19     89     50       O  
ATOM     74  CB  VAL X  48      17.184   8.765  31.110  1.00  7.35           C  
ANISOU   74  CB  VAL X  48      781   1004   1008    -18    -34    128       C  
ATOM     75  CG1 VAL X  48      16.515   8.683  32.489  1.00  8.50           C  
ANISOU   75  CG1 VAL X  48      812   1203   1215     57    131    242       C  
ATOM     76  CG2 VAL X  48      16.851  10.094  30.442  1.00  7.83           C  
ANISOU   76  CG2 VAL X  48      824   1174    977     -7   -115    149       C  
ATOM     77  H   VAL X  48      19.366  10.364  31.657  1.00  8.08           H  
ATOM     78  HA  VAL X  48      18.860   7.694  31.671  1.00  8.36           H  
ATOM     79  HB  VAL X  48      16.814   8.049  30.554  1.00  8.82           H  
ATOM     80 HG11 VAL X  48      15.569   8.813  32.384  1.00 10.20           H  
ATOM     81 HG12 VAL X  48      16.687   7.819  32.868  1.00 10.20           H  
ATOM     82 HG13 VAL X  48      16.879   9.368  33.054  1.00 10.20           H  
ATOM     83 HG21 VAL X  48      15.897  10.182  30.383  1.00  9.39           H  
ATOM     84 HG22 VAL X  48      17.215  10.808  30.970  1.00  9.39           H  
ATOM     85 HG23 VAL X  48      17.237  10.107  29.564  1.00  9.39           H  
ATOM     86  N  ATYR X  49      19.112   7.452  29.124  0.58  7.69           N  
ANISOU   86  N  ATYR X  49     1028   1094    801   -299     56     -9       N  
ATOM     87  N  BTYR X  49      19.097   7.469  29.109  0.42  7.62           N  
ANISOU   87  N  BTYR X  49     1042    968    885   -181     51    169       N  
ATOM     88  CA ATYR X  49      19.697   7.276  27.807  0.58  8.11           C  
ANISOU   88  CA ATYR X  49      942   1259    878   -265     57    -27       C  
ATOM     89  CA BTYR X  49      19.685   7.338  27.793  0.42  8.08           C  
ANISOU   89  CA BTYR X  49      978   1099    995   -140    -29    156       C  
ATOM     90  C  ATYR X  49      18.672   6.842  26.778  0.58  7.48           C  
ANISOU   90  C  ATYR X  49      889   1110    843   -120    151    -48       C  
ATOM     91  C  BTYR X  49      18.707   6.802  26.767  0.42  7.67           C  
ANISOU   91  C  BTYR X  49      891   1062    962   -115     41    144       C  
ATOM     92  O  ATYR X  49      17.681   6.182  27.100  0.58  7.84           O  
ANISOU   92  O  ATYR X  49      993   1151    835    -42    -15   -128       O  
ATOM     93  O  BTYR X  49      17.784   6.042  27.076  0.42  7.35           O  
ANISOU   93  O  BTYR X  49      808   1005    980      3     -8    223       O  
ATOM     94  CB ATYR X  49      20.851   6.253  27.824  0.58  9.08           C  
ANISOU   94  CB ATYR X  49      852   1675    924   -202     83   -159       C  
ATOM     95  CB BTYR X  49      20.923   6.434  27.821  0.42  9.32           C  
ANISOU   95  CB BTYR X  49      908   1520   1112    -24    -73     30       C  
ATOM     96  CG ATYR X  49      20.459   4.824  28.175  0.58  9.09           C  
ANISOU   96  CG ATYR X  49      909   1534   1011     -3     -5   -126       C  
ATOM     97  CG BTYR X  49      20.608   4.961  27.952  0.42 10.18           C  
ANISOU   97  CG BTYR X  49      967   1542   1359    274    -58    -30       C  
ATOM     98  CD1ATYR X  49      20.189   3.882  27.181  0.58  9.44           C  
ANISOU   98  CD1ATYR X  49     1077   1404   1103    170    143    -69       C  
ATOM     99  CD1BTYR X  49      20.409   4.168  26.829  0.42 11.60           C  
ANISOU   99  CD1BTYR X  49     1294   1610   1505    317     58    -56       C  
ATOM    100  CD2ATYR X  49      20.370   4.411  29.495  0.58  9.14           C  
ANISOU  100  CD2ATYR X  49     1047   1422   1005     75   -119    -87       C  
ATOM    101  CD2BTYR X  49      20.506   4.359  29.200  0.42 10.42           C  
ANISOU  101  CD2BTYR X  49     1084   1470   1406    343   -105     -0       C  
ATOM    102  CE1ATYR X  49      19.831   2.578  27.501  0.58  9.49           C  
ANISOU  102  CE1ATYR X  49     1162   1324   1120    213     66   -113       C  
ATOM    103  CE1BTYR X  49      20.114   2.822  26.948  0.42 12.09           C  
ANISOU  103  CE1BTYR X  49     1421   1615   1559    358     56   -106       C  
ATOM    104  CE2ATYR X  49      20.020   3.112  29.831  0.58  9.48           C  
ANISOU  104  CE2ATYR X  49     1072   1379   1152    130     -9     78       C  
ATOM    105  CE2BTYR X  49      20.211   3.011  29.326  0.42 11.96           C  
ANISOU  105  CE2BTYR X  49     1346   1612   1587    356     50     70       C  
ATOM    106  CZ ATYR X  49      19.752   2.200  28.828  0.58  9.49           C  
ANISOU  106  CZ ATYR X  49     1160   1277   1170    274    169    -29       C  
ATOM    107  CZ BTYR X  49      20.017   2.248  28.199  0.42 13.07           C  
ANISOU  107  CZ BTYR X  49     1586   1681   1700    322     96     43       C  
ATOM    108  OH ATYR X  49      19.402   0.898  29.138  0.58 11.37           O  
ANISOU  108  OH ATYR X  49     1530   1341   1450    181    283     82       O  
ATOM    109  OH BTYR X  49      19.724   0.905  28.331  0.42 15.09           O  
ANISOU  109  OH BTYR X  49     2021   1874   1839    312    275      3       O  
ATOM    110  H  ATYR X  49      18.585   6.814  29.360  0.58  9.23           H  
ATOM    111  H  BTYR X  49      18.568   6.827  29.330  0.42  9.14           H  
ATOM    112  HA ATYR X  49      20.066   8.135  27.514  0.58  9.73           H  
ATOM    113  HA BTYR X  49      19.972   8.225  27.490  0.42  9.70           H  
ATOM    114  HB2ATYR X  49      21.258   6.234  26.944  0.58 10.90           H  
ATOM    115  HB2BTYR X  49      21.419   6.558  26.995  0.42 11.18           H  
ATOM    116  HB3ATYR X  49      21.507   6.542  28.477  0.58 10.90           H  
ATOM    117  HB3BTYR X  49      21.477   6.687  28.576  0.42 11.18           H  
ATOM    118  HD1ATYR X  49      20.241   4.135  26.288  0.58 11.32           H  
ATOM    119  HD1BTYR X  49      20.471   4.549  25.984  0.42 13.92           H  
ATOM    120  HD2ATYR X  49      20.549   5.021  30.173  0.58 10.97           H  
ATOM    121  HD2BTYR X  49      20.634   4.871  29.966  0.42 12.51           H  
ATOM    122  HE1ATYR X  49      19.652   1.962  26.828  0.58 11.39           H  
ATOM    123  HE1BTYR X  49      19.983   2.305  26.186  0.42 14.51           H  
ATOM    124  HE2ATYR X  49      19.964   2.858  30.724  0.58 11.37           H  
ATOM    125  HE2BTYR X  49      20.145   2.625  30.169  0.42 14.35           H  
ATOM    126  HH ATYR X  49      18.716   0.891  29.587  0.58 13.64           H  
ATOM    127  HH BTYR X  49      19.029   0.809  28.757  0.42 18.11           H  
ATOM    128  N   LEU X  50      18.967   7.203  25.529  1.00  7.45           N  
ANISOU  128  N   LEU X  50      875   1062    894   -208     10    -30       N  
ATOM    129  CA  LEU X  50      18.292   6.699  24.340  1.00  7.92           C  
ANISOU  129  CA  LEU X  50     1023   1081    903   -114     15    -53       C  
ATOM    130  C   LEU X  50      19.380   6.156  23.401  1.00  8.03           C  
ANISOU  130  C   LEU X  50     1072   1108    871    -41      9    -72       C  
ATOM    131  O   LEU X  50      20.293   6.888  23.019  1.00  9.07           O  
ANISOU  131  O   LEU X  50     1045   1241   1162    -93    111   -143       O  
ATOM    132  CB  LEU X  50      17.578   7.838  23.578  1.00  8.39           C  
ANISOU  132  CB  LEU X  50     1062   1200    925      5    -79      3       C  
ATOM    133  CG  LEU X  50      16.648   8.743  24.377  1.00  8.59           C  
ANISOU  133  CG  LEU X  50     1113   1099   1049     18    -38    -47       C  
ATOM    134  CD1 LEU X  50      16.133   9.874  23.512  1.00 10.17           C  
ANISOU  134  CD1 LEU X  50     1249   1355   1260     70     -7    103       C  
ATOM    135  CD2 LEU X  50      15.504   7.969  25.016  1.00  9.63           C  
ANISOU  135  CD2 LEU X  50     1103   1388   1168     52     80    -98       C  
ATOM    136  H  ALEU X  50      19.588   7.768  25.341  0.58  8.94           H  
ATOM    137  H  BLEU X  50      19.561   7.797  25.346  0.42  8.94           H  
ATOM    138  HA  LEU X  50      17.655   5.989  24.566  1.00  9.50           H  
ATOM    139  HB2 LEU X  50      18.257   8.405  23.182  1.00 10.06           H  
ATOM    140  HB3 LEU X  50      17.047   7.438  22.871  1.00 10.06           H  
ATOM    141  HG  LEU X  50      17.161   9.143  25.097  1.00 10.30           H  
ATOM    142 HD11 LEU X  50      15.551  10.427  24.038  1.00 12.20           H  
ATOM    143 HD12 LEU X  50      16.878  10.388  23.195  1.00 12.20           H  
ATOM    144 HD13 LEU X  50      15.650   9.503  22.770  1.00 12.20           H  
ATOM    145 HD21 LEU X  50      14.949   8.579  25.506  1.00 11.56           H  
ATOM    146 HD22 LEU X  50      14.992   7.542  24.324  1.00 11.56           H  
ATOM    147 HD23 LEU X  50      15.867   7.307  25.609  1.00 11.56           H  
ATOM    148  N   ASP X  51      19.272   4.885  23.014  1.00  8.44           N  
ANISOU  148  N   ASP X  51     1083   1146    976    -32     64    -30       N  
ATOM    149  CA  ASP X  51      20.109   4.315  21.951  1.00  8.93           C  
ANISOU  149  CA  ASP X  51     1148   1200   1044     80    -10   -152       C  
ATOM    150  C   ASP X  51      19.314   4.375  20.665  1.00  9.01           C  
ANISOU  150  C   ASP X  51     1144   1254   1025    -58    100   -126       C  
ATOM    151  O   ASP X  51      18.182   3.883  20.614  1.00 10.16           O  
ANISOU  151  O   ASP X  51     1297   1446   1116   -224    -80    -55       O  
ATOM    152  CB  ASP X  51      20.488   2.864  22.278  1.00 10.45           C  
ANISOU  152  CB  ASP X  51     1461   1256   1254    203     48    -96       C  
ATOM    153  CG  ASP X  51      21.497   2.770  23.406  0.85 11.11           C  
ANISOU  153  CG  ASP X  51     1522   1356   1345    261    -11     44       C  
ATOM    154  OD1 ASP X  51      22.329   3.690  23.554  0.60 10.00           O  
ANISOU  154  OD1 ASP X  51     1174   1387   1239    -12   -184     79       O  
ATOM    155  OD2 ASP X  51      21.466   1.774  24.148  0.60 12.99           O1-
ANISOU  155  OD2 ASP X  51     2035   1209   1694     19   -522    228       O1-
ATOM    156  H   ASP X  51      18.716   4.324  23.353  1.00 10.12           H  
ATOM    157  HA  ASP X  51      20.926   4.845  21.848  1.00 10.71           H  
ATOM    158  HB2 ASP X  51      19.690   2.381  22.547  1.00 12.54           H  
ATOM    159  HB3 ASP X  51      20.877   2.454  21.491  1.00 12.54           H  
ATOM    160  N   VAL X  52      19.887   5.000  19.633  1.00  9.60           N  
ANISOU  160  N   VAL X  52     1226   1407   1016     42    -14    -36       N  
ATOM    161  CA  VAL X  52      19.148   5.327  18.421  1.00  9.81           C  
ANISOU  161  CA  VAL X  52     1329   1481    917     35     13   -114       C  
ATOM    162  C   VAL X  52      19.791   4.672  17.205  1.00 10.35           C  
ANISOU  162  C   VAL X  52     1252   1619   1061     63    108    -69       C  
ATOM    163  O   VAL X  52      21.007   4.754  17.027  1.00 11.95           O  
ANISOU  163  O   VAL X  52     1309   1927   1305    -20    125   -290       O  
ATOM    164  CB  VAL X  52      19.067   6.865  18.229  1.00 10.63           C  
ANISOU  164  CB  VAL X  52     1604   1340   1096    -82    -35    -35       C  
ATOM    165  CG1 VAL X  52      18.190   7.208  17.037  1.00 12.04           C  
ANISOU  165  CG1 VAL X  52     1987   1450   1139    -12   -160    -40       C  
ATOM    166  CG2 VAL X  52      18.519   7.550  19.491  1.00 11.61           C  
ANISOU  166  CG2 VAL X  52     1755   1452   1203     71     -8    -73       C  
ATOM    167  H   VAL X  52      20.711   5.245  19.615  1.00 11.52           H  
ATOM    168  HA  VAL X  52      18.234   4.983  18.502  1.00 11.77           H  
ATOM    169  HB  VAL X  52      19.966   7.215  18.057  1.00 12.76           H  
ATOM    170 HG11 VAL X  52      18.155   8.162  16.939  1.00 14.45           H  
ATOM    171 HG12 VAL X  52      18.567   6.810  16.248  1.00 14.45           H  
ATOM    172 HG13 VAL X  52      17.308   6.861  17.188  1.00 14.45           H  
ATOM    173 HG21 VAL X  52      18.482   8.496  19.341  1.00 13.93           H  
ATOM    174 HG22 VAL X  52      17.640   7.211  19.673  1.00 13.93           H  
ATOM    175 HG23 VAL X  52      19.104   7.357  20.228  1.00 13.93           H  
ATOM    176  N   ASP X  53      18.947   4.059  16.365  1.00 10.72           N  
ANISOU  176  N   ASP X  53     1378   1666   1029     35     49   -228       N  
ATOM    177  CA  ASP X  53      19.343   3.488  15.067  1.00 11.46           C  
ANISOU  177  CA  ASP X  53     1559   1615   1179    160    120   -188       C  
ATOM    178  C   ASP X  53      18.796   4.355  13.928  1.00 11.41           C  
ANISOU  178  C   ASP X  53     1583   1747   1004    230     40   -433       C  
ATOM    179  O   ASP X  53      17.746   5.002  14.071  1.00 12.98           O  
ANISOU  179  O   ASP X  53     1732   2178   1020    332     18   -308       O  
ATOM    180  CB  ASP X  53      18.635   2.132  14.835  0.70 12.81           C  
ANISOU  180  CB  ASP X  53     2139   1374   1354     -4    388   -235       C  
ATOM    181  CG  ASP X  53      19.401   0.901  15.262  0.50 14.88           C  
ANISOU  181  CG  ASP X  53     2379   1696   1577   -267    320   -140       C  
ATOM    182  OD1 ASP X  53      18.917  -0.192  14.865  0.50 16.63           O  
ANISOU  182  OD1 ASP X  53     2750   1763   1807   -185    275   -192       O  
ATOM    183  OD2 ASP X  53      20.403   0.977  15.984  0.50 15.19           O1-
ANISOU  183  OD2 ASP X  53     2103   1862   1808   -186    -62    107       O1-
ATOM    184  H   ASP X  53      18.110   3.958  16.531  1.00 12.86           H  
ATOM    185  HA  ASP X  53      20.315   3.389  14.992  1.00 13.75           H  
ATOM    186  HB2 ASP X  53      17.799   2.137  15.328  0.70 15.37           H  
ATOM    187  HB3 ASP X  53      18.449   2.043  13.888  0.70 15.37           H  
ATOM    188  N   ALA X  54      19.457   4.316  12.773  0.97 11.58           N  
ANISOU  188  N   ALA X  54     1605   1740   1056    290    -66   -398       N  
ATOM    189  CA  ALA X  54      18.918   4.878  11.530  0.97 12.50           C  
ANISOU  189  CA  ALA X  54     1967   1682   1101    209   -126   -423       C  
ATOM    190  C   ALA X  54      18.968   3.766  10.491  0.97 13.29           C  
ANISOU  190  C   ALA X  54     2004   1832   1213    286    -99   -447       C  
ATOM    191  O   ALA X  54      20.040   3.227  10.201  0.97 14.26           O  
ANISOU  191  O   ALA X  54     2237   1935   1246    207      6   -547       O  
ATOM    192  CB  ALA X  54      19.728   6.089  11.062  0.97 14.78           C  
ANISOU  192  CB  ALA X  54     2643   1756   1216      4    -67    -52       C  
ATOM    193  H   ALA X  54      20.236   3.963  12.680  0.97 13.90           H  
ATOM    194  HA  ALA X  54      17.985   5.149  11.662  0.97 15.00           H  
ATOM    195  HB1 ALA X  54      19.344   6.426  10.250  0.97 17.73           H  
ATOM    196  HB2 ALA X  54      19.699   6.765  11.744  0.97 17.73           H  
ATOM    197  HB3 ALA X  54      20.636   5.817  10.909  0.97 17.73           H  
ATOM    198  N   ASN X  55      17.809   3.423   9.944  0.80 13.75           N  
ANISOU  198  N   ASN X  55     1946   1824   1453    396   -337   -780       N  
ATOM    199  CA  ASN X  55      17.712   2.314   9.016  0.80 15.33           C  
ANISOU  199  CA  ASN X  55     2317   1848   1658    558   -575   -917       C  
ATOM    200  C   ASN X  55      18.401   1.067   9.575  0.80 15.66           C  
ANISOU  200  C   ASN X  55     2363   1621   1965    330   -686   -922       C  
ATOM    201  O   ASN X  55      19.080   0.336   8.838  0.80 18.85           O  
ANISOU  201  O   ASN X  55     3015   2128   2017    592   -790  -1006       O  
ATOM    202  CB  ASN X  55      18.308   2.697   7.656  0.80 16.22           C  
ANISOU  202  CB  ASN X  55     2436   2148   1580    595   -391   -972       C  
ATOM    203  CG  ASN X  55      17.442   3.682   6.883  0.80 15.97           C  
ANISOU  203  CG  ASN X  55     2425   2195   1448    552   -317   -925       C  
ATOM    204  ND2 ASN X  55      18.042   4.342   5.901  0.80 16.05           N  
ANISOU  204  ND2 ASN X  55     2458   2112   1530    411   -268   -953       N  
ATOM    205  OD1 ASN X  55      16.247   3.839   7.158  0.80 15.73           O  
ANISOU  205  OD1 ASN X  55     2473   2165   1337    517   -427   -835       O  
ATOM    206  H   ASN X  55      17.061   3.821  10.096  0.80 16.50           H  
ATOM    207  HA  ASN X  55      16.766   2.097   8.879  0.80 18.39           H  
ATOM    208  HB2 ASN X  55      19.176   3.106   7.797  0.80 19.47           H  
ATOM    209  HB3 ASN X  55      18.404   1.895   7.117  0.80 19.47           H  
ATOM    210 HD21 ASN X  55      18.873   4.202   5.732  0.80 19.27           H  
ATOM    211 HD22 ASN X  55      17.599   4.912   5.433  0.80 19.27           H  
ATOM    212  N   GLY X  56      18.215   0.842  10.874  0.69 14.74           N  
ANISOU  212  N   GLY X  56     2022   1460   2117    -54   -660   -549       N  
ATOM    213  CA  GLY X  56      18.648  -0.370  11.535  0.69 15.27           C  
ANISOU  213  CA  GLY X  56     2051   1499   2252     -9   -410   -342       C  
ATOM    214  C   GLY X  56      20.106  -0.415  11.938  0.69 16.02           C  
ANISOU  214  C   GLY X  56     2176   1592   2319     98   -352   -252       C  
ATOM    215  O   GLY X  56      20.572  -1.423  12.476  0.69 19.73           O  
ANISOU  215  O   GLY X  56     2427   2150   2922    255   -290    292       O  
ATOM    216  H   GLY X  56      17.828   1.399  11.404  0.69 17.69           H  
ATOM    217  HA2 GLY X  56      18.115  -0.497  12.336  0.69 18.33           H  
ATOM    218  HA3 GLY X  56      18.481  -1.123  10.946  0.69 18.33           H  
ATOM    219  N   LYS X  57      20.838   0.656  11.657  1.00 15.18           N  
ANISOU  219  N   LYS X  57     1958   1948   1862    139   -176   -547       N  
ATOM    220  CA  LYS X  57      22.241   0.742  12.030  1.00 15.44           C  
ANISOU  220  CA  LYS X  57     2032   2207   1626     89    -14   -574       C  
ATOM    221  C   LYS X  57      22.396   1.670  13.230  1.00 13.24           C  
ANISOU  221  C   LYS X  57     1791   1654   1585    120    -36   -344       C  
ATOM    222  O   LYS X  57      21.873   2.790  13.233  1.00 13.30           O  
ANISOU  222  O   LYS X  57     1865   1664   1524    275   -145   -229       O  
ATOM    223  CB  LYS X  57      23.050   1.280  10.852  0.70 17.56           C  
ANISOU  223  CB  LYS X  57     2269   2925   1477   -249    177   -564       C  
ATOM    224  CG  LYS X  57      24.548   1.334  11.065  0.40 19.23           C  
ANISOU  224  CG  LYS X  57     2384   3260   1661   -331     57   -489       C  
ATOM    225  CD  LYS X  57      25.254   1.654   9.753  0.40 20.94           C  
ANISOU  225  CD  LYS X  57     2511   3506   1939   -314    100   -414       C  
ATOM    226  CE  LYS X  57      26.748   1.870   9.920  0.30 21.93           C  
ANISOU  226  CE  LYS X  57     2603   3620   2108   -153    187   -402       C  
ATOM    227  NZ  LYS X  57      27.065   3.162  10.561  0.30 22.76           N1+
ANISOU  227  NZ  LYS X  57     2706   3750   2191    -60    239   -389       N1+
ATOM    228  H   LYS X  57      20.543   1.352  11.248  0.69 18.22           H  
ATOM    229  HA  LYS X  57      22.579  -0.146  12.270  1.00 18.52           H  
ATOM    230  HB2 LYS X  57      22.886   0.712  10.083  0.70 21.07           H  
ATOM    231  HB3 LYS X  57      22.750   2.181  10.659  0.70 21.07           H  
ATOM    232  HG2 LYS X  57      24.759   2.031  11.706  0.40 23.07           H  
ATOM    233  HG3 LYS X  57      24.862   0.473  11.383  0.40 23.07           H  
ATOM    234  HD2 LYS X  57      25.125   0.916   9.138  0.40 25.13           H  
ATOM    235  HD3 LYS X  57      24.875   2.465   9.380  0.40 25.13           H  
ATOM    236  HE2 LYS X  57      27.110   1.161  10.476  0.30 26.31           H  
ATOM    237  HE3 LYS X  57      27.170   1.855   9.046  0.30 26.31           H  
ATOM    238  HZ1 LYS X  57      27.947   3.253  10.643  0.30 27.31           H  
ATOM    239  HZ2 LYS X  57      26.749   3.832  10.068  0.30 27.31           H  
ATOM    240  HZ3 LYS X  57      26.696   3.200  11.369  0.30 27.31           H  
ATOM    241  N   PRO X  58      23.115   1.217  14.260  1.00 12.81           N  
ANISOU  241  N   PRO X  58     1716   1445   1707    322    -46   -332       N  
ATOM    242  CA  PRO X  58      23.224   2.056  15.462  1.00 11.82           C  
ANISOU  242  CA  PRO X  58     1534   1425   1531    175    -25   -214       C  
ATOM    243  C   PRO X  58      24.000   3.342  15.215  1.00 11.15           C  
ANISOU  243  C   PRO X  58     1377   1504   1357    207     86    -97       C  
ATOM    244  O   PRO X  58      25.069   3.314  14.602  1.00 12.61           O  
ANISOU  244  O   PRO X  58     1449   1710   1631    298    244   -189       O  
ATOM    245  CB  PRO X  58      23.964   1.142  16.454  1.00 13.21           C  
ANISOU  245  CB  PRO X  58     1770   1426   1823    248    -90    -36       C  
ATOM    246  CG  PRO X  58      24.716   0.155  15.587  1.00 16.07           C  
ANISOU  246  CG  PRO X  58     2314   1692   2101    316   -219   -126       C  
ATOM    247  CD  PRO X  58      23.822  -0.070  14.406  1.00 15.80           C  
ANISOU  247  CD  PRO X  58     2359   1620   2024    191   -206   -365       C  
ATOM    248  HA  PRO X  58      22.335   2.271  15.814  1.00 14.18           H  
ATOM    249  HB2 PRO X  58      24.579   1.668  16.988  1.00 15.85           H  
ATOM    250  HB3 PRO X  58      23.322   0.683  17.018  1.00 15.85           H  
ATOM    251  HG2 PRO X  58      25.562   0.540  15.309  1.00 19.28           H  
ATOM    252  HG3 PRO X  58      24.856  -0.670  16.075  1.00 19.28           H  
ATOM    253  HD2 PRO X  58      24.348  -0.257  13.613  1.00 18.96           H  
ATOM    254  HD3 PRO X  58      23.190  -0.783  14.591  1.00 18.96           H  
ATOM    255  N   LEU X  59      23.445   4.454  15.700  1.00 10.32           N  
ANISOU  255  N   LEU X  59     1353   1345   1223    149    112   -217       N  
ATOM    256  CA  LEU X  59      24.114   5.748  15.663  1.00 10.80           C  
ANISOU  256  CA  LEU X  59     1471   1367   1265     65    187   -141       C  
ATOM    257  C   LEU X  59      24.903   6.035  16.927  1.00 10.65           C  
ANISOU  257  C   LEU X  59     1334   1498   1214    -14    186   -174       C  
ATOM    258  O   LEU X  59      25.816   6.864  16.915  1.00 12.79           O  
ANISOU  258  O   LEU X  59     1670   1770   1418   -288    104    -37       O  
ATOM    259  CB  LEU X  59      23.095   6.872  15.491  0.90 10.79           C  
ANISOU  259  CB  LEU X  59     1633   1350   1116    122    175    -60       C  
ATOM    260  CG  LEU X  59      22.249   6.845  14.231  0.80 12.25           C  
ANISOU  260  CG  LEU X  59     1811   1705   1141    432     76   -210       C  
ATOM    261  CD1 LEU X  59      21.293   8.013  14.273  0.80 12.03           C  
ANISOU  261  CD1 LEU X  59     1755   1501   1313    372    -45    -95       C  
ATOM    262  CD2 LEU X  59      23.108   6.912  12.998  0.80 15.50           C  
ANISOU  262  CD2 LEU X  59     2298   2396   1195    626     23   -111       C  
ATOM    263  H   LEU X  59      22.666   4.481  16.062  1.00 12.39           H  
ATOM    264  HA  LEU X  59      24.730   5.773  14.903  1.00 12.96           H  
ATOM    265  HB2 LEU X  59      22.486   6.845  16.245  0.90 12.94           H  
ATOM    266  HB3 LEU X  59      23.573   7.717  15.497  0.90 12.94           H  
ATOM    267  HG  LEU X  59      21.734   6.024  14.204  0.80 14.71           H  
ATOM    268 HD11 LEU X  59      20.753   8.003  13.478  0.80 14.43           H  
ATOM    269 HD12 LEU X  59      20.734   7.932  15.050  0.80 14.43           H  
ATOM    270 HD13 LEU X  59      21.797   8.829  14.317  0.80 14.43           H  
ATOM    271 HD21 LEU X  59      22.543   6.893  12.223  0.80 18.60           H  
ATOM    272 HD22 LEU X  59      23.615   7.728  13.014  0.80 18.60           H  
ATOM    273 HD23 LEU X  59      23.702   6.158  12.990  0.80 18.60           H  
ATOM    274  N   GLY X  60      24.522   5.392  18.026  1.00 10.52           N  
ANISOU  274  N   GLY X  60     1383   1498   1117   -101    215   -176       N  
ATOM    275  CA  GLY X  60      25.090   5.686  19.319  1.00 10.32           C  
ANISOU  275  CA  GLY X  60     1352   1446   1125    128    144   -175       C  
ATOM    276  C   GLY X  60      24.014   6.050  20.336  1.00  9.24           C  
ANISOU  276  C   GLY X  60     1159   1236   1115    117    132    -69       C  
ATOM    277  O   GLY X  60      22.821   5.765  20.160  1.00 10.86           O  
ANISOU  277  O   GLY X  60     1181   1786   1159     38     69   -241       O  
ATOM    278  H   GLY X  60      23.925   4.773  18.041  1.00 12.63           H  
ATOM    279  HA2 GLY X  60      25.577   4.913  19.645  1.00 12.39           H  
ATOM    280  HA3 GLY X  60      25.708   6.431  19.242  1.00 12.39           H  
ATOM    281  N   ARG X  61      24.472   6.671  21.410  1.00  9.36           N  
ANISOU  281  N   ARG X  61     1171   1306   1078    123    134    -85       N  
ATOM    282  CA  ARG X  61      23.670   6.916  22.599  1.00  8.85           C  
ANISOU  282  CA  ARG X  61     1114   1250    998     84    131    -53       C  
ATOM    283  C   ARG X  61      23.552   8.410  22.875  1.00  8.50           C  
ANISOU  283  C   ARG X  61     1008   1223    999    -46     33    -63       C  
ATOM    284  O   ARG X  61      24.542   9.147  22.819  1.00  9.93           O  
ANISOU  284  O   ARG X  61     1035   1347   1392      9     91    -53       O  
ATOM    285  CB  ARG X  61      24.346   6.224  23.788  0.90  9.41           C  
ANISOU  285  CB  ARG X  61     1163   1329   1082    116     48     30       C  
ATOM    286  CG  ARG X  61      23.627   6.462  25.116  0.80  8.99           C  
ANISOU  286  CG  ARG X  61     1156   1303    959    158    -21    114       C  
ATOM    287  CD  ARG X  61      24.114   5.539  26.223  0.70  8.57           C  
ANISOU  287  CD  ARG X  61     1015   1286    954    137    -19     12       C  
ATOM    288  NE  ARG X  61      23.654   4.188  25.981  0.70  9.19           N  
ANISOU  288  NE  ARG X  61     1038   1408   1046    286    -42    253       N  
ATOM    289  CZ  ARG X  61      23.729   3.205  26.867  0.70 10.56           C  
ANISOU  289  CZ  ARG X  61     1264   1478   1271    338    -53    215       C  
ATOM    290  NH1 ARG X  61      24.308   3.407  28.042  0.70 12.65           N1+
ANISOU  290  NH1 ARG X  61     1869   1619   1318    479   -195    392       N1+
ATOM    291  NH2 ARG X  61      23.233   2.013  26.567  0.70 11.69           N  
ANISOU  291  NH2 ARG X  61     1565   1503   1374    199   -140    404       N  
ATOM    292  H   ARG X  61      25.275   6.970  21.477  1.00 11.23           H  
ATOM    293  HA  ARG X  61      22.772   6.541  22.480  1.00 10.62           H  
ATOM    294  HB2 ARG X  61      24.364   5.268  23.625  0.90 11.29           H  
ATOM    295  HB3 ARG X  61      25.251   6.562  23.875  0.90 11.29           H  
ATOM    296  HG2 ARG X  61      23.780   7.376  25.400  0.80 10.79           H  
ATOM    297  HG3 ARG X  61      22.678   6.307  24.994  0.80 10.79           H  
ATOM    298  HD2 ARG X  61      25.084   5.537  26.240  0.70 10.28           H  
ATOM    299  HD3 ARG X  61      23.758   5.839  27.074  0.70 10.28           H  
ATOM    300  HE  ARG X  61      23.288   4.018  25.221  0.70 11.03           H  
ATOM    301 HH11 ARG X  61      24.618   4.184  28.241  0.70 15.18           H  
ATOM    302 HH12 ARG X  61      24.363   2.764  28.610  0.70 15.18           H  
ATOM    303 HH21 ARG X  61      22.870   1.880  25.799  0.70 14.03           H  
ATOM    304 HH22 ARG X  61      23.302   1.365  27.128  0.70 14.03           H  
ATOM    305  N   VAL X  62      22.338   8.845  23.194  1.00  7.97           N  
ANISOU  305  N   VAL X  62     1022   1110    895    -89     70    -52       N  
ATOM    306  CA  VAL X  62      22.095  10.185  23.709  1.00  7.89           C  
ANISOU  306  CA  VAL X  62     1006   1113    878    -99     49     27       C  
ATOM    307  C   VAL X  62      21.828  10.069  25.206  1.00  7.53           C  
ANISOU  307  C   VAL X  62      929   1069    864    -29    105     27       C  
ATOM    308  O   VAL X  62      20.923   9.324  25.610  1.00  8.74           O  
ANISOU  308  O   VAL X  62     1121   1343    858   -300     48     67       O  
ATOM    309  CB  VAL X  62      20.892  10.849  22.997  1.00  8.49           C  
ANISOU  309  CB  VAL X  62     1144   1235    846     69     30     17       C  
ATOM    310  CG1 VAL X  62      20.690  12.267  23.526  1.00  9.39           C  
ANISOU  310  CG1 VAL X  62     1391   1284    893    191     64    -12       C  
ATOM    311  CG2 VAL X  62      21.092  10.872  21.495  1.00 10.01           C  
ANISOU  311  CG2 VAL X  62     1445   1436    924    164    -31     52       C  
ATOM    312  H   VAL X  62      21.625   8.371  23.120  1.00  9.56           H  
ATOM    313  HA  VAL X  62      22.888  10.742  23.572  1.00  9.47           H  
ATOM    314  HB  VAL X  62      20.080  10.334  23.189  1.00 10.19           H  
ATOM    315 HG11 VAL X  62      19.942  12.666  23.075  1.00 11.27           H  
ATOM    316 HG12 VAL X  62      20.522  12.227  24.470  1.00 11.27           H  
ATOM    317 HG13 VAL X  62      21.485  12.779  23.356  1.00 11.27           H  
ATOM    318 HG21 VAL X  62      20.331  11.289  21.084  1.00 12.02           H  
ATOM    319 HG22 VAL X  62      21.887  11.371  21.293  1.00 12.02           H  
ATOM    320 HG23 VAL X  62      21.182   9.970  21.178  1.00 12.02           H  
ATOM    321  N   VAL X  63      22.610  10.770  26.020  1.00  7.13           N  
ANISOU  321  N   VAL X  63      835   1038    837    -66     36     -8       N  
ATOM    322  CA  VAL X  63      22.419  10.773  27.464  1.00  6.86           C  
ANISOU  322  CA  VAL X  63      818    966    823    -11    -49      9       C  
ATOM    323  C   VAL X  63      21.818  12.115  27.842  1.00  6.69           C  
ANISOU  323  C   VAL X  63      763    994    786    -46    -38     54       C  
ATOM    324  O   VAL X  63      22.318  13.163  27.411  1.00  7.21           O  
ANISOU  324  O   VAL X  63      859    980    900    -76     83     67       O  
ATOM    325  CB  VAL X  63      23.737  10.546  28.215  1.00  7.72           C  
ANISOU  325  CB  VAL X  63      853   1076   1005     78    -45     -4       C  
ATOM    326  CG1 VAL X  63      23.503  10.604  29.722  1.00  8.07           C  
ANISOU  326  CG1 VAL X  63      961   1120    986     87   -159    105       C  
ATOM    327  CG2 VAL X  63      24.340   9.196  27.808  1.00  9.17           C  
ANISOU  327  CG2 VAL X  63     1038   1299   1147    226   -166    -63       C  
ATOM    328  H   VAL X  63      23.266  11.258  25.755  1.00  8.56           H  
ATOM    329  HA  VAL X  63      21.789  10.065  27.716  1.00  8.23           H  
ATOM    330  HB  VAL X  63      24.373  11.253  27.975  1.00  9.27           H  
ATOM    331 HG11 VAL X  63      24.338  10.460  30.173  1.00  9.69           H  
ATOM    332 HG12 VAL X  63      23.152  11.467  29.950  1.00  9.69           H  
ATOM    333 HG13 VAL X  63      22.876   9.919  29.967  1.00  9.69           H  
ATOM    334 HG21 VAL X  63      25.163   9.066  28.284  1.00 11.00           H  
ATOM    335 HG22 VAL X  63      23.719   8.498  28.030  1.00 11.00           H  
ATOM    336 HG23 VAL X  63      24.504   9.199  26.863  1.00 11.00           H  
ATOM    337  N   LEU X  64      20.763  12.069  28.649  1.00  6.60           N  
ANISOU  337  N   LEU X  64      807    884    816      9     17     78       N  
ATOM    338  CA  LEU X  64      19.970  13.240  29.033  1.00  6.94           C  
ANISOU  338  CA  LEU X  64      874    913    850     25     10    160       C  
ATOM    339  C   LEU X  64      19.943  13.378  30.552  1.00  6.63           C  
ANISOU  339  C   LEU X  64      807    950    764     30    -34    137       C  
ATOM    340  O   LEU X  64      19.707  12.393  31.255  1.00  7.57           O  
ANISOU  340  O   LEU X  64     1092    973    812    -33    -13    127       O  
ATOM    341  CB  LEU X  64      18.535  13.094  28.514  1.00  7.21           C  
ANISOU  341  CB  LEU X  64      877   1071    793     29   -102     20       C  
ATOM    342  CG  LEU X  64      18.411  12.962  26.994  1.00  8.11           C  
ANISOU  342  CG  LEU X  64      960   1187    934     57   -115     25       C  
ATOM    343  CD1 LEU X  64      17.060  12.336  26.596  1.00  9.10           C  
ANISOU  343  CD1 LEU X  64     1100   1354   1004    -59   -129      7       C  
ATOM    344  CD2 LEU X  64      18.590  14.291  26.308  1.00  8.89           C  
ANISOU  344  CD2 LEU X  64      960   1447    971   -147    -19    133       C  
ATOM    345  H   LEU X  64      20.472  11.341  29.002  1.00  7.92           H  
ATOM    346  HA  LEU X  64      20.365  14.051  28.648  1.00  8.33           H  
ATOM    347  HB2 LEU X  64      18.143  12.300  28.910  1.00  8.66           H  
ATOM    348  HB3 LEU X  64      18.028  13.877  28.782  1.00  8.66           H  
ATOM    349  HG  LEU X  64      19.113  12.372  26.677  1.00  9.73           H  
ATOM    350 HD11 LEU X  64      17.018  12.268  25.639  1.00 10.92           H  
ATOM    351 HD12 LEU X  64      16.993  11.463  26.990  1.00 10.92           H  
ATOM    352 HD13 LEU X  64      16.350  12.896  26.917  1.00 10.92           H  
ATOM    353 HD21 LEU X  64      18.505  14.167  25.360  1.00 10.67           H  
ATOM    354 HD22 LEU X  64      17.914  14.897  26.621  1.00 10.67           H  
ATOM    355 HD23 LEU X  64      19.461  14.636  26.518  1.00 10.67           H  
ATOM    356  N   GLU X  65      20.179  14.598  31.043  1.00  6.39           N  
ANISOU  356  N   GLU X  65      762    873    794    -31     -9    110       N  
ATOM    357  CA  GLU X  65      19.906  14.941  32.432  1.00  6.66           C  
ANISOU  357  CA  GLU X  65      743    999    790    -25    -46     40       C  
ATOM    358  C   GLU X  65      18.483  15.476  32.513  1.00  6.93           C  
ANISOU  358  C   GLU X  65      922    957    754     43     13    172       C  
ATOM    359  O   GLU X  65      18.115  16.370  31.740  1.00  8.47           O  
ANISOU  359  O   GLU X  65      936   1288    996    194    137    345       O  
ATOM    360  CB AGLU X  65      20.882  16.012  32.939  0.90  7.73           C  
ANISOU  360  CB AGLU X  65      857   1194    886   -106     26    -42       C  
ATOM    361  CB BGLU X  65      20.876  15.995  32.957  0.10  8.93           C  
ANISOU  361  CB BGLU X  65     1061   1303   1032    -22     17      8       C  
ATOM    362  CG AGLU X  65      20.531  16.504  34.349  0.90  9.64           C  
ANISOU  362  CG AGLU X  65     1156   1465   1040   -256     71   -121       C  
ATOM    363  CG BGLU X  65      20.370  16.668  34.225  0.10 11.26           C  
ANISOU  363  CG BGLU X  65     1403   1607   1270      2    104     10       C  
ATOM    364  CD AGLU X  65      21.483  17.508  34.957  0.90 11.52           C  
ANISOU  364  CD AGLU X  65     1308   1761   1311   -215    -56   -198       C  
ATOM    365  CD BGLU X  65      21.442  17.435  34.962  0.10 13.24           C  
ANISOU  365  CD BGLU X  65     1718   1842   1470    -12    190    -67       C  
ATOM    366  OE1AGLU X  65      22.552  17.788  34.406  0.90 12.02           O  
ANISOU  366  OE1AGLU X  65     1019   1909   1638   -211    -35   -207       O  
ATOM    367  OE1BGLU X  65      22.211  18.169  34.309  0.10 13.76           O  
ANISOU  367  OE1BGLU X  65     1750   1863   1613    -33    257   -122       O  
ATOM    368  OE2AGLU X  65      21.158  17.980  36.070  0.90 12.02           O1-
ANISOU  368  OE2AGLU X  65     1413   1743   1410   -193    -71   -359       O1-
ATOM    369  OE2BGLU X  65      21.514  17.299  36.202  0.10 14.30           O1-
ANISOU  369  OE2BGLU X  65     1926   2015   1491    -28    223    -89       O1-
ATOM    370  H   GLU X  65      20.500  15.249  30.582  1.00  7.67           H  
ATOM    371  HA  GLU X  65      19.979  14.142  32.995  1.00  7.99           H  
ATOM    372  HB2AGLU X  65      21.777  15.638  32.965  0.90  9.27           H  
ATOM    373  HB2BGLU X  65      21.726  15.572  33.160  0.10 10.72           H  
ATOM    374  HB3AGLU X  65      20.857  16.774  32.340  0.90  9.27           H  
ATOM    375  HB3BGLU X  65      20.997  16.680  32.280  0.10 10.72           H  
ATOM    376  HG2AGLU X  65      19.655  16.918  34.317  0.90 11.56           H  
ATOM    377  HG2BGLU X  65      19.664  17.291  33.990  0.10 13.52           H  
ATOM    378  HG3AGLU X  65      20.503  15.736  34.941  0.90 11.56           H  
ATOM    379  HG3BGLU X  65      20.024  15.988  34.825  0.10 13.52           H  
ATOM    380  N   LEU X  66      17.709  14.947  33.447  1.00  6.81           N  
ANISOU  380  N   LEU X  66      795   1025    769     -5    -23    128       N  
ATOM    381  CA  LEU X  66      16.341  15.392  33.681  1.00  7.18           C  
ANISOU  381  CA  LEU X  66      782   1153    792     72     41    147       C  
ATOM    382  C   LEU X  66      16.317  16.286  34.910  1.00  7.31           C  
ANISOU  382  C   LEU X  66      851   1185    742     78    -23    154       C  
ATOM    383  O   LEU X  66      16.740  15.873  36.000  1.00  8.39           O  
ANISOU  383  O   LEU X  66     1098   1367    723    251    -53     46       O  
ATOM    384  CB  LEU X  66      15.406  14.190  33.861  1.00  7.61           C  
ANISOU  384  CB  LEU X  66      816   1315    760     49     21    162       C  
ATOM    385  CG  LEU X  66      15.522  13.106  32.798  1.00  7.59           C  
ANISOU  385  CG  LEU X  66      789   1205    888    -29    -26    143       C  
ATOM    386  CD1 LEU X  66      14.548  11.978  33.093  1.00  8.37           C  
ANISOU  386  CD1 LEU X  66      819   1342   1020   -104    -40    149       C  
ATOM    387  CD2 LEU X  66      15.328  13.660  31.389  1.00  7.70           C  
ANISOU  387  CD2 LEU X  66     1045   1121    761     25     -8     67       C  
ATOM    388  H   LEU X  66      17.958  14.313  33.972  1.00  8.17           H  
ATOM    389  HA  LEU X  66      16.031  15.914  32.912  1.00  8.61           H  
ATOM    390  HB2 LEU X  66      15.597  13.778  34.719  1.00  9.13           H  
ATOM    391  HB3 LEU X  66      14.490  14.509  33.852  1.00  9.13           H  
ATOM    392  HG  LEU X  66      16.417  12.733  32.840  1.00  9.10           H  
ATOM    393 HD11 LEU X  66      14.636  11.306  32.414  1.00 10.05           H  
ATOM    394 HD12 LEU X  66      14.753  11.606  33.953  1.00 10.05           H  
ATOM    395 HD13 LEU X  66      13.654  12.331  33.093  1.00 10.05           H  
ATOM    396 HD21 LEU X  66      15.410  12.942  30.758  1.00  9.24           H  
ATOM    397 HD22 LEU X  66      14.454  14.054  31.326  1.00  9.24           H  
ATOM    398 HD23 LEU X  66      16.000  14.325  31.219  1.00  9.24           H  
ATOM    399  N   LYS X  67      15.825  17.509  34.755  1.00  7.20           N  
ANISOU  399  N   LYS X  67      930   1078    729     81    -60     96       N  
ATOM    400  CA  LYS X  67      15.919  18.528  35.796  1.00  7.92           C  
ANISOU  400  CA  LYS X  67     1069   1062    877    -25   -146     79       C  
ATOM    401  C   LYS X  67      14.766  18.395  36.784  1.00  7.44           C  
ANISOU  401  C   LYS X  67      985   1033    810     20   -117    -19       C  
ATOM    402  O   LYS X  67      13.900  19.264  36.912  1.00  8.70           O  
ANISOU  402  O   LYS X  67     1194   1199    914    164    -99    -44       O  
ATOM    403  CB  LYS X  67      16.029  19.909  35.148  1.00  9.89           C  
ANISOU  403  CB  LYS X  67     1494   1258   1008   -166   -244     89       C  
ATOM    404  CG ALYS X  67      17.479  20.001  34.535  0.44 11.86           C  
ANISOU  404  CG ALYS X  67     1775   1627   1103   -375    -52    114       C  
ATOM    405  CG BLYS X  67      17.328  20.169  34.418  0.35 11.47           C  
ANISOU  405  CG BLYS X  67     1670   1554   1136   -507   -171    346       C  
ATOM    406  CG CLYS X  67      17.179  20.056  34.172  0.21 11.84           C  
ANISOU  406  CG CLYS X  67     1798   1541   1160   -203   -166    153       C  
ATOM    407  CD ALYS X  67      17.770  21.129  33.552  0.44 11.23           C  
ANISOU  407  CD ALYS X  67     1462   1508   1295    -44    243     43       C  
ATOM    408  CD BLYS X  67      18.463  20.364  35.403  0.35 11.26           C  
ANISOU  408  CD BLYS X  67     1384   1507   1386   -503    -84    155       C  
ATOM    409  CD CLYS X  67      18.531  20.097  34.869  0.21 13.45           C  
ANISOU  409  CD CLYS X  67     1831   1907   1372    -92   -142    189       C  
ATOM    410  CE ALYS X  67      19.205  21.102  33.050  0.44 11.08           C  
ANISOU  410  CE ALYS X  67     1401   1450   1358    172    136      7       C  
ATOM    411  CE BLYS X  67      19.742  20.776  34.723  0.35 12.38           C  
ANISOU  411  CE BLYS X  67     1433   1682   1589   -310    -70    163       C  
ATOM    412  CE CLYS X  67      18.828  21.462  35.475  0.21 15.06           C  
ANISOU  412  CE CLYS X  67     1987   2132   1605   -190   -258    102       C  
ATOM    413  NZ ALYS X  67      19.312  22.108  31.973  0.44 10.87           N1+
ANISOU  413  NZ ALYS X  67     1753   1223   1154    609    367     37       N1+
ATOM    414  NZ BLYS X  67      20.882  20.807  35.680  0.35 13.18           N1+
ANISOU  414  NZ BLYS X  67     1415   1739   1852   -243    -47     67       N1+
ATOM    415  NZ CLYS X  67      18.212  21.671  36.819  0.21 15.46           N1+
ANISOU  415  NZ CLYS X  67     1999   2120   1755   -220   -103    113       N1+
ATOM    416  H   LYS X  67      15.426  17.779  34.044  1.00  8.64           H  
ATOM    417  HA  LYS X  67      16.747  18.378  36.297  1.00  9.50           H  
ATOM    418  HB2ALYS X  67      15.376  20.000  34.438  0.44 11.87           H  
ATOM    419  HB2BLYS X  67      15.308  20.008  34.508  0.35 11.87           H  
ATOM    420  HB2CLYS X  67      15.208  20.091  34.665  0.21 11.87           H  
ATOM    421  HB3ALYS X  67      15.921  20.603  35.818  0.44 11.87           H  
ATOM    422  HB3BLYS X  67      15.943  20.582  35.842  0.35 11.87           H  
ATOM    423  HB3CLYS X  67      16.151  20.570  35.848  0.21 11.87           H  
ATOM    424  HG2ALYS X  67      18.107  20.096  35.268  0.44 14.23           H  
ATOM    425  HG2BLYS X  67      17.539  19.410  33.853  0.35 13.77           H  
ATOM    426  HG2CLYS X  67      17.177  19.299  33.564  0.21 14.21           H  
ATOM    427  HG3ALYS X  67      17.658  19.169  34.070  0.44 14.23           H  
ATOM    428  HG3BLYS X  67      17.243  20.975  33.884  0.35 13.77           H  
ATOM    429  HG3CLYS X  67      17.070  20.882  33.676  0.21 14.21           H  
ATOM    430  HD2ALYS X  67      17.180  21.043  32.786  0.44 13.47           H  
ATOM    431  HD2BLYS X  67      18.220  21.058  36.035  0.35 13.51           H  
ATOM    432  HD2CLYS X  67      18.540  19.441  35.584  0.21 16.14           H  
ATOM    433  HD3ALYS X  67      17.620  21.980  33.994  0.44 13.47           H  
ATOM    434  HD3BLYS X  67      18.625  19.529  35.871  0.35 13.51           H  
ATOM    435  HD3CLYS X  67      19.227  19.896  34.223  0.21 16.14           H  
ATOM    436  HE2ALYS X  67      19.815  21.339  33.767  0.44 13.30           H  
ATOM    437  HE2BLYS X  67      19.952  20.140  34.021  0.35 14.86           H  
ATOM    438  HE2CLYS X  67      19.789  21.560  35.570  0.21 18.07           H  
ATOM    439  HE3ALYS X  67      19.414  20.227  32.687  0.44 13.30           H  
ATOM    440  HE3BLYS X  67      19.636  21.665  34.349  0.35 14.86           H  
ATOM    441  HE3CLYS X  67      18.485  22.149  34.882  0.21 18.07           H  
ATOM    442  HZ1ALYS X  67      20.142  22.123  31.652  0.44 13.04           H  
ATOM    443  HZ1BLYS X  67      21.627  21.053  35.259  0.35 15.81           H  
ATOM    444  HZ1CLYS X  67      18.418  22.482  37.124  0.21 18.55           H  
ATOM    445  HZ2ALYS X  67      18.750  21.908  31.313  0.44 13.04           H  
ATOM    446  HZ2BLYS X  67      20.714  21.388  36.334  0.35 15.81           H  
ATOM    447  HZ2CLYS X  67      17.327  21.599  36.763  0.21 18.55           H  
ATOM    448  HZ3ALYS X  67      19.111  22.915  32.290  0.44 13.04           H  
ATOM    449  HZ3BLYS X  67      21.003  19.999  36.035  0.35 15.81           H  
ATOM    450  HZ3CLYS X  67      18.517  21.062  37.391  0.21 18.55           H  
ATOM    451  N   ALA X  68      14.792  17.297  37.524  1.00  7.63           N  
ANISOU  451  N   ALA X  68      935   1151    813     41     -3     25       N  
ATOM    452  CA  ALA X  68      13.759  16.977  38.501  1.00  8.03           C  
ANISOU  452  CA  ALA X  68     1059   1165    828     82    -44      6       C  
ATOM    453  C   ALA X  68      13.721  17.986  39.645  1.00  8.32           C  
ANISOU  453  C   ALA X  68     1095   1253    813    101    -72     33       C  
ATOM    454  O   ALA X  68      12.684  18.139  40.285  1.00  9.68           O  
ANISOU  454  O   ALA X  68     1303   1481    895    147     49    -31       O  
ATOM    455  CB  ALA X  68      13.964  15.581  39.041  1.00  8.94           C  
ANISOU  455  CB  ALA X  68     1145   1317    934    -55     31     95       C  
ATOM    456  H   ALA X  68      15.415  16.705  37.479  1.00  9.16           H  
ATOM    457  HA  ALA X  68      12.888  17.000  38.054  1.00  9.64           H  
ATOM    458  HB1 ALA X  68      13.275  15.390  39.680  1.00 10.73           H  
ATOM    459  HB2 ALA X  68      13.918  14.956  38.313  1.00 10.73           H  
ATOM    460  HB3 ALA X  68      14.826  15.532  39.461  1.00 10.73           H  
ATOM    461  N   ASP X  69      14.833  18.685  39.890  1.00  9.35           N  
ANISOU  461  N   ASP X  69     1240   1365    950     63   -251    -86       N  
ATOM    462  CA  ASP X  69      14.865  19.742  40.883  1.00 11.00           C  
ANISOU  462  CA  ASP X  69     1539   1493   1148     74   -425   -221       C  
ATOM    463  C   ASP X  69      13.949  20.909  40.535  1.00 11.58           C  
ANISOU  463  C   ASP X  69     1952   1333   1116    134   -400   -332       C  
ATOM    464  O   ASP X  69      13.486  21.607  41.437  1.00 14.65           O  
ANISOU  464  O   ASP X  69     2622   1757   1187    493   -282   -327       O  
ATOM    465  CB AASP X  69      16.306  20.196  41.174  0.80 12.51           C  
ANISOU  465  CB AASP X  69     1602   1606   1544     -7   -610   -388       C  
ATOM    466  CG AASP X  69      17.133  20.572  39.947  0.60 13.66           C  
ANISOU  466  CG AASP X  69     1497   1655   2038   -399   -392   -233       C  
ATOM    467  OD1AASP X  69      16.806  20.267  38.792  0.60 12.39           O  
ANISOU  467  OD1AASP X  69     1254   1405   2048   -154    -49    117       O  
ATOM    468  OD2AASP X  69      18.220  21.149  40.184  0.60 19.48           O1-
ANISOU  468  OD2AASP X  69     2227   2669   2504   -722   -311    -61       O1-
ATOM    469  H   ASP X  69      15.583  18.560  39.489  1.00 11.22           H  
ATOM    470  HA  ASP X  69      14.523  19.365  41.720  1.00 13.20           H  
ATOM    471  HB2AASP X  69      16.272  20.973  41.752  0.80 15.01           H  
ATOM    472  HB3AASP X  69      16.769  19.474  41.628  0.80 15.01           H  
ATOM    473  N   VAL X  70      13.694  21.116  39.245  1.00  8.93           N  
ANISOU  473  N   VAL X  70     1289   1141    963      2   -210   -143       N  
ATOM    474  CA  VAL X  70      12.873  22.216  38.744  1.00  8.93           C  
ANISOU  474  CA  VAL X  70     1303   1054   1034    -53   -192   -109       C  
ATOM    475  C   VAL X  70      11.476  21.760  38.311  1.00  7.51           C  
ANISOU  475  C   VAL X  70     1188    968    699    -10    -43   -101       C  
ATOM    476  O   VAL X  70      10.485  22.454  38.546  1.00  8.33           O  
ANISOU  476  O   VAL X  70     1297   1081    789     54    -23   -137       O  
ATOM    477  CB  VAL X  70      13.588  22.899  37.520  0.80  8.85           C  
ANISOU  477  CB  VAL X  70     1060    924   1380   -155    -92    -42       C  
ATOM    478  CG1 VAL X  70      12.773  24.060  36.998  0.80  9.77           C  
ANISOU  478  CG1 VAL X  70     1361   1168   1184   -102    -18    116       C  
ATOM    479  CG2 VAL X  70      14.980  23.360  37.899  0.80 11.57           C  
ANISOU  479  CG2 VAL X  70     1365   1317   1714   -200   -212    124       C  
ATOM    480  H   VAL X  70      13.998  20.613  38.617  1.00 10.71           H  
ATOM    481  HA  VAL X  70      12.770  22.888  39.451  1.00 10.71           H  
ATOM    482  HB  VAL X  70      13.674  22.242  36.798  0.80 10.62           H  
ATOM    483 HG11 VAL X  70      13.233  24.455  36.254  0.80 11.73           H  
ATOM    484 HG12 VAL X  70      11.913  23.738  36.719  0.80 11.73           H  
ATOM    485 HG13 VAL X  70      12.669  24.708  37.700  0.80 11.73           H  
ATOM    486 HG21 VAL X  70      15.391  23.771  37.135  0.80 13.88           H  
ATOM    487 HG22 VAL X  70      14.914  23.993  38.617  0.80 13.88           H  
ATOM    488 HG23 VAL X  70      15.495  22.600  38.180  0.80 13.88           H  
ATOM    489  N   VAL X  71      11.420  20.617  37.629  1.00  7.03           N  
ANISOU  489  N   VAL X  71      978    990    704      7    -41    -28       N  
ATOM    490  CA  VAL X  71      10.193  20.080  37.043  1.00  6.94           C  
ANISOU  490  CA  VAL X  71     1005    971    660     11    -13    -40       C  
ATOM    491  C   VAL X  71      10.079  18.600  37.417  1.00  6.72           C  
ANISOU  491  C   VAL X  71      919    946    688     -6    -17    -10       C  
ATOM    492  O   VAL X  71      10.249  17.708  36.581  1.00  6.97           O  
ANISOU  492  O   VAL X  71      989    936    722     10     11     -8       O  
ATOM    493  CB  VAL X  71      10.092  20.311  35.516  1.00  7.53           C  
ANISOU  493  CB  VAL X  71     1200    949    712    -16    -52    -28       C  
ATOM    494  CG1 VAL X  71       9.580  21.722  35.224  1.00  8.48           C  
ANISOU  494  CG1 VAL X  71     1330   1114    780     26    -55     56       C  
ATOM    495  CG2 VAL X  71      11.395  20.049  34.801  1.00  8.72           C  
ANISOU  495  CG2 VAL X  71     1312   1240    763    -43    101     22       C  
ATOM    496  H   VAL X  71      12.107  20.117  37.488  1.00  8.44           H  
ATOM    497  HA  VAL X  71       9.432  20.540  37.453  1.00  8.32           H  
ATOM    498  HB  VAL X  71       9.432  19.684  35.155  1.00  9.03           H  
ATOM    499 HG11 VAL X  71       9.526  21.844  34.274  1.00 10.18           H  
ATOM    500 HG12 VAL X  71       8.710  21.827  35.619  1.00 10.18           H  
ATOM    501 HG13 VAL X  71      10.190  22.361  35.603  1.00 10.18           H  
ATOM    502 HG21 VAL X  71      11.273  20.208  33.862  1.00 10.47           H  
ATOM    503 HG22 VAL X  71      12.068  20.640  35.149  1.00 10.47           H  
ATOM    504 HG23 VAL X  71      11.654  19.136  34.947  1.00 10.47           H  
ATOM    505  N   PRO X  72       9.805  18.311  38.694  1.00  7.20           N  
ANISOU  505  N   PRO X  72     1080   1006    650    -65     29      2       N  
ATOM    506  CA  PRO X  72       9.829  16.907  39.129  1.00  7.35           C  
ANISOU  506  CA  PRO X  72     1054   1054    683    -65    -13     31       C  
ATOM    507  C   PRO X  72       8.802  16.032  38.425  1.00  7.25           C  
ANISOU  507  C   PRO X  72      982   1114    657    -64     20     81       C  
ATOM    508  O   PRO X  72       9.102  14.864  38.145  1.00  7.29           O  
ANISOU  508  O   PRO X  72      991    982    798     -1    -14     38       O  
ATOM    509  CB  PRO X  72       9.564  16.996  40.644  1.00  8.84           C  
ANISOU  509  CB  PRO X  72     1283   1270    806    -68    -20    121       C  
ATOM    510  CG  PRO X  72       8.937  18.345  40.842  1.00  9.08           C  
ANISOU  510  CG  PRO X  72     1458   1290    704    -40     -0     88       C  
ATOM    511  CD  PRO X  72       9.598  19.236  39.823  1.00  7.97           C  
ANISOU  511  CD  PRO X  72     1204   1116    709     14     47    -41       C  
ATOM    512  HA  PRO X  72      10.721  16.529  38.985  1.00  8.82           H  
ATOM    513  HB2 PRO X  72       8.953  16.290  40.912  1.00 10.61           H  
ATOM    514  HB3 PRO X  72      10.401  16.930  41.129  1.00 10.61           H  
ATOM    515  HG2 PRO X  72       7.982  18.290  40.680  1.00 10.90           H  
ATOM    516  HG3 PRO X  72       9.116  18.661  41.741  1.00 10.90           H  
ATOM    517  HD2 PRO X  72       9.006  19.961  39.568  1.00  9.57           H  
ATOM    518  HD3 PRO X  72      10.448  19.564  40.156  1.00  9.57           H  
ATOM    519  N   LYS X  73       7.603  16.543  38.167  1.00  7.12           N  
ANISOU  519  N   LYS X  73      974   1005    728    -43     45     -1       N  
ATOM    520  CA  LYS X  73       6.559  15.690  37.583  1.00  7.44           C  
ANISOU  520  CA  LYS X  73      920   1099    808    -13    107      3       C  
ATOM    521  C   LYS X  73       6.884  15.364  36.125  1.00  6.81           C  
ANISOU  521  C   LYS X  73      803    987    796     38    -46     29       C  
ATOM    522  O   LYS X  73       6.649  14.244  35.644  1.00  7.21           O  
ANISOU  522  O   LYS X  73      940    960    838    -42     51     31       O  
ATOM    523  CB  LYS X  73       5.188  16.366  37.690  1.00  8.34           C  
ANISOU  523  CB  LYS X  73      930   1305    933     35    119    -49       C  
ATOM    524  CG  LYS X  73       4.750  16.604  39.143  1.00  9.99           C  
ANISOU  524  CG  LYS X  73     1104   1624   1065    -28    227   -110       C  
ATOM    525  CD  LYS X  73       3.537  17.526  39.237  1.00 11.83           C  
ANISOU  525  CD  LYS X  73     1138   1987   1370    170    108   -355       C  
ATOM    526  CE  LYS X  73       3.038  17.699  40.670  0.70 11.80           C  
ANISOU  526  CE  LYS X  73     1129   1937   1418    115    365   -304       C  
ATOM    527  NZ  LYS X  73       4.068  18.291  41.567  0.60 11.15           N1+
ANISOU  527  NZ  LYS X  73     1271   1758   1207     54    250   -252       N1+
ATOM    528  H   LYS X  73       7.368  17.357  38.313  1.00  8.55           H  
ATOM    529  HA  LYS X  73       6.521  14.846  38.081  1.00  8.93           H  
ATOM    530  HB2 LYS X  73       5.225  17.226  37.244  1.00 10.01           H  
ATOM    531  HB3 LYS X  73       4.523  15.801  37.266  1.00 10.01           H  
ATOM    532  HG2 LYS X  73       4.516  15.755  39.547  1.00 11.98           H  
ATOM    533  HG3 LYS X  73       5.480  17.017  39.631  1.00 11.98           H  
ATOM    534  HD2 LYS X  73       3.778  18.401  38.895  1.00 14.20           H  
ATOM    535  HD3 LYS X  73       2.813  17.151  38.710  1.00 14.20           H  
ATOM    536  HE2 LYS X  73       2.268  18.288  40.668  0.70 14.16           H  
ATOM    537  HE3 LYS X  73       2.793  16.831  41.026  0.70 14.16           H  
ATOM    538  HZ1 LYS X  73       3.743  18.375  42.390  0.60 13.38           H  
ATOM    539  HZ2 LYS X  73       4.787  17.766  41.593  0.60 13.38           H  
ATOM    540  HZ3 LYS X  73       4.308  19.094  41.266  0.60 13.38           H  
ATOM    541  N   THR X  74       7.405  16.353  35.416  1.00  6.53           N  
ANISOU  541  N   THR X  74      818    923    741    -18     38     -5       N  
ATOM    542  CA  THR X  74       7.737  16.179  34.008  1.00  6.46           C  
ANISOU  542  CA  THR X  74      738    997    721     12    -14     42       C  
ATOM    543  C   THR X  74       8.966  15.264  33.876  1.00  6.31           C  
ANISOU  543  C   THR X  74      812    933    652    -41    -29      6       C  
ATOM    544  O   THR X  74       9.028  14.377  33.016  1.00  6.79           O  
ANISOU  544  O   THR X  74      830   1020    728      9    -73    -32       O  
ATOM    545  CB  THR X  74       7.979  17.554  33.360  1.00  6.60           C  
ANISOU  545  CB  THR X  74      769    984    755     66     28     45       C  
ATOM    546  CG2 THR X  74       8.182  17.454  31.863  1.00  7.18           C  
ANISOU  546  CG2 THR X  74      898   1027    801    -50    -20     92       C  
ATOM    547  OG1 THR X  74       6.842  18.403  33.588  1.00  7.26           O  
ANISOU  547  OG1 THR X  74      889   1085    785    156     30     64       O  
ATOM    548  H   THR X  74       7.576  17.136  35.726  1.00  7.84           H  
ATOM    549  HA  THR X  74       6.985  15.750  33.549  1.00  7.76           H  
ATOM    550  HB  THR X  74       8.768  17.961  33.750  1.00  7.92           H  
ATOM    551  HG1 THR X  74       6.724  18.504  34.393  1.00  8.71           H  
ATOM    552 HG21 THR X  74       8.328  18.327  31.493  1.00  8.61           H  
ATOM    553 HG22 THR X  74       8.943  16.902  31.672  1.00  8.61           H  
ATOM    554 HG23 THR X  74       7.405  17.067  31.451  1.00  8.61           H  
ATOM    555  N   ALA X  75       9.961  15.476  34.734  1.00  6.44           N  
ANISOU  555  N   ALA X  75      806    915    724     23    -12    -70       N  
ATOM    556  CA  ALA X  75      11.134  14.609  34.752  1.00  6.79           C  
ANISOU  556  CA  ALA X  75      743   1063    776     51    -10    -95       C  
ATOM    557  C   ALA X  75      10.749  13.165  35.069  1.00  6.69           C  
ANISOU  557  C   ALA X  75      806    935    799     54    -20    -51       C  
ATOM    558  O   ALA X  75      11.262  12.242  34.427  1.00  7.00           O  
ANISOU  558  O   ALA X  75      835    963    861     45    -53    -19       O  
ATOM    559  CB  ALA X  75      12.155  15.123  35.763  1.00  7.42           C  
ANISOU  559  CB  ALA X  75      770   1119    931     10    -79   -108       C  
ATOM    560  H   ALA X  75       9.980  16.111  35.315  1.00  7.72           H  
ATOM    561  HA  ALA X  75      11.553  14.623  33.866  1.00  8.15           H  
ATOM    562  HB1 ALA X  75      12.917  14.541  35.759  1.00  8.90           H  
ATOM    563  HB2 ALA X  75      12.419  16.012  35.515  1.00  8.90           H  
ATOM    564  HB3 ALA X  75      11.752  15.131  36.634  1.00  8.90           H  
ATOM    565  N   GLU X  76       9.868  12.961  36.048  1.00  6.79           N  
ANISOU  565  N   GLU X  76      844    956    779     45     16     -8       N  
ATOM    566  CA  GLU X  76       9.519  11.600  36.458  1.00  7.18           C  
ANISOU  566  CA  GLU X  76      929    996    802    -26     -8    111       C  
ATOM    567  C   GLU X  76       8.806  10.866  35.325  1.00  6.86           C  
ANISOU  567  C   GLU X  76      855    948    805    -63      3     50       C  
ATOM    568  O   GLU X  76       9.037   9.679  35.105  1.00  7.28           O  
ANISOU  568  O   GLU X  76      877    943    945    -18    -16     49       O  
ATOM    569  CB  GLU X  76       8.655  11.631  37.712  1.00  7.92           C  
ANISOU  569  CB  GLU X  76     1062   1087    862      4     10    102       C  
ATOM    570  CG  GLU X  76       8.083  10.288  38.126  1.00  9.02           C  
ANISOU  570  CG  GLU X  76     1170   1253   1002    -60     42     70       C  
ATOM    571  CD  GLU X  76       9.096   9.208  38.410  0.80  8.78           C  
ANISOU  571  CD  GLU X  76     1109   1085   1142    -46    177    246       C  
ATOM    572  OE1 GLU X  76      10.299   9.512  38.611  0.80  8.87           O  
ANISOU  572  OE1 GLU X  76     1106   1238   1027     64    -41    201       O  
ATOM    573  OE2 GLU X  76       8.671   8.032  38.438  0.80 11.61           O1-
ANISOU  573  OE2 GLU X  76     1282   1153   1977    -12    270    329       O1-
ATOM    574  H   GLU X  76       9.463  13.582  36.485  1.00  8.14           H  
ATOM    575  HA  GLU X  76      10.341  11.109  36.667  1.00  8.61           H  
ATOM    576  HB2 GLU X  76       9.192  11.959  38.450  1.00  9.51           H  
ATOM    577  HB3 GLU X  76       7.909  12.232  37.559  1.00  9.51           H  
ATOM    578  HG2 GLU X  76       7.557  10.414  38.932  1.00 10.82           H  
ATOM    579  HG3 GLU X  76       7.509   9.967  37.413  1.00 10.82           H  
ATOM    580  N   ASN X  77       7.904  11.557  34.619  1.00  6.64           N  
ANISOU  580  N   ASN X  77      816    936    769     47    -24     24       N  
ATOM    581  CA  ASN X  77       7.244  10.956  33.475  1.00  6.47           C  
ANISOU  581  CA  ASN X  77      718    985    756    -58    -54     15       C  
ATOM    582  C   ASN X  77       8.275  10.440  32.471  1.00  6.35           C  
ANISOU  582  C   ASN X  77      742    896    775    -54    -71    -10       C  
ATOM    583  O   ASN X  77       8.227   9.280  32.039  1.00  6.97           O  
ANISOU  583  O   ASN X  77      805    937    909    -48     14    -27       O  
ATOM    584  CB  ASN X  77       6.315  11.994  32.837  1.00  6.96           C  
ANISOU  584  CB  ASN X  77      756   1079    811     55     24     32       C  
ATOM    585  CG  ASN X  77       5.596  11.457  31.624  1.00  6.97           C  
ANISOU  585  CG  ASN X  77      667   1107    874    -10    -44     -5       C  
ATOM    586  ND2 ASN X  77       5.794  12.104  30.488  1.00  7.11           N  
ANISOU  586  ND2 ASN X  77      832   1045    824     -2    -60    -42       N  
ATOM    587  OD1 ASN X  77       4.848  10.468  31.713  1.00  8.33           O  
ANISOU  587  OD1 ASN X  77      830   1358    975   -190     -1     30       O  
ATOM    588  H   ASN X  77       7.663  12.366  34.785  1.00  7.97           H  
ATOM    589  HA  ASN X  77       6.701  10.197  33.775  1.00  7.77           H  
ATOM    590  HB2 ASN X  77       5.649  12.264  33.487  1.00  8.36           H  
ATOM    591  HB3 ASN X  77       6.840  12.761  32.559  1.00  8.36           H  
ATOM    592 HD21 ASN X  77       6.310  12.792  30.469  1.00  8.53           H  
ATOM    593 HD22 ASN X  77       5.407  11.837  29.768  1.00  8.53           H  
ATOM    594  N   PHE X  78       9.201  11.304  32.067  1.00  6.29           N  
ANISOU  594  N   PHE X  78      737    865    789      7    -15      6       N  
ATOM    595  CA  PHE X  78      10.171  10.908  31.056  1.00  6.40           C  
ANISOU  595  CA  PHE X  78      808    847    776    -56     13     25       C  
ATOM    596  C   PHE X  78      11.052   9.756  31.549  1.00  6.16           C  
ANISOU  596  C   PHE X  78      704    830    807    -69      4     47       C  
ATOM    597  O   PHE X  78      11.323   8.810  30.810  1.00  6.81           O  
ANISOU  597  O   PHE X  78      861    870    855    -10     -8    -13       O  
ATOM    598  CB  PHE X  78      11.014  12.121  30.646  1.00  6.80           C  
ANISOU  598  CB  PHE X  78      857    883    844    -17      6     44       C  
ATOM    599  CG  PHE X  78      11.840  11.900  29.403  1.00  6.47           C  
ANISOU  599  CG  PHE X  78      830    846    781    -76    -72     54       C  
ATOM    600  CD1 PHE X  78      11.336  12.219  28.160  1.00  7.21           C  
ANISOU  600  CD1 PHE X  78      849   1003    886      7   -169     54       C  
ATOM    601  CD2 PHE X  78      13.122  11.399  29.472  1.00  7.10           C  
ANISOU  601  CD2 PHE X  78      787   1097    816     25    -72    161       C  
ATOM    602  CE1 PHE X  78      12.107  12.036  27.017  1.00  7.90           C  
ANISOU  602  CE1 PHE X  78     1115   1123    762    -83   -138    111       C  
ATOM    603  CE2 PHE X  78      13.891  11.228  28.340  1.00  7.87           C  
ANISOU  603  CE2 PHE X  78      912   1139    938     52     38     84       C  
ATOM    604  CZ  PHE X  78      13.381  11.544  27.109  1.00  7.90           C  
ANISOU  604  CZ  PHE X  78     1068   1065    870    -19     45    -30       C  
ATOM    605  H   PHE X  78       9.288  12.110  32.357  1.00  7.55           H  
ATOM    606  HA  PHE X  78       9.689  10.597  30.262  1.00  7.68           H  
ATOM    607  HB2 PHE X  78      10.421  12.871  30.479  1.00  8.16           H  
ATOM    608  HB3 PHE X  78      11.621  12.338  31.372  1.00  8.16           H  
ATOM    609  HD1 PHE X  78      10.475  12.563  28.085  1.00  8.65           H  
ATOM    610  HD2 PHE X  78      13.483  11.189  30.303  1.00  8.53           H  
ATOM    611  HE1 PHE X  78      11.755  12.253  26.184  1.00  9.48           H  
ATOM    612  HE2 PHE X  78      14.752  10.884  28.412  1.00  9.44           H  
ATOM    613  HZ  PHE X  78      13.892  11.416  26.343  1.00  9.48           H  
ATOM    614  N   ARG X  79      11.500   9.847  32.801  1.00  6.38           N  
ANISOU  614  N   ARG X  79      744    838    842     13    -44     60       N  
ATOM    615  CA  ARG X  79      12.329   8.804  33.391  1.00  6.78           C  
ANISOU  615  CA  ARG X  79      784    910    882     17    -38     63       C  
ATOM    616  C   ARG X  79      11.633   7.443  33.304  1.00  6.56           C  
ANISOU  616  C   ARG X  79      757    961    775     42    -82     26       C  
ATOM    617  O   ARG X  79      12.226   6.446  32.844  1.00  7.16           O  
ANISOU  617  O   ARG X  79      847    951    924     28    -47     64       O  
ATOM    618  CB  ARG X  79      12.620   9.139  34.861  1.00  6.91           C  
ANISOU  618  CB  ARG X  79      811    917    898    -62    -28     39       C  
ATOM    619  CG  ARG X  79      13.594   8.175  35.525  1.00  7.44           C  
ANISOU  619  CG  ARG X  79      858   1006    962     37   -121    107       C  
ATOM    620  CD  ARG X  79      13.484   8.203  37.059  0.90  7.30           C  
ANISOU  620  CD  ARG X  79      840   1040    894     58   -104    154       C  
ATOM    621  NE  ARG X  79      12.187   7.688  37.510  0.80  7.16           N  
ANISOU  621  NE  ARG X  79      854   1029    836    153      9    188       N  
ATOM    622  CZ  ARG X  79      11.829   6.410  37.497  0.80  7.60           C  
ANISOU  622  CZ  ARG X  79      935   1060    893     -1     25    151       C  
ATOM    623  NH1 ARG X  79      12.691   5.463  37.147  0.80  8.32           N1+
ANISOU  623  NH1 ARG X  79     1034   1031   1094   -117    128    176       N1+
ATOM    624  NH2 ARG X  79      10.584   6.079  37.825  0.80  8.67           N  
ANISOU  624  NH2 ARG X  79     1021   1154   1121     -4    105    170       N  
ATOM    625  H   ARG X  79      11.335  10.505  33.330  1.00  7.66           H  
ATOM    626  HA  ARG X  79      13.180   8.750  32.909  1.00  8.14           H  
ATOM    627  HB2 ARG X  79      13.004  10.029  34.909  1.00  8.29           H  
ATOM    628  HB3 ARG X  79      11.789   9.111  35.360  1.00  8.29           H  
ATOM    629  HG2 ARG X  79      13.402   7.273  35.224  1.00  8.92           H  
ATOM    630  HG3 ARG X  79      14.500   8.421  35.282  1.00  8.92           H  
ATOM    631  HD2 ARG X  79      14.182   7.647  37.440  0.90  8.76           H  
ATOM    632  HD3 ARG X  79      13.575   9.117  37.371  0.90  8.76           H  
ATOM    633  HE  ARG X  79      11.615   8.257  37.806  0.80  8.59           H  
ATOM    634 HH11 ARG X  79      13.489   5.676  36.905  0.80  9.98           H  
ATOM    635 HH12 ARG X  79      12.451   4.637  37.156  0.80  9.98           H  
ATOM    636 HH21 ARG X  79      10.030   6.687  38.073  0.80 10.41           H  
ATOM    637 HH22 ARG X  79      10.357   5.250  37.864  0.80 10.41           H  
ATOM    638  N   ALA X  80      10.388   7.383  33.761  1.00  6.49           N  
ANISOU  638  N   ALA X  80      743    872    852    -25     25     73       N  
ATOM    639  CA  ALA X  80       9.653   6.125  33.763  1.00  7.11           C  
ANISOU  639  CA  ALA X  80      787    906   1007    -37    -13    135       C  
ATOM    640  C   ALA X  80       9.355   5.620  32.346  1.00  7.01           C  
ANISOU  640  C   ALA X  80      766    889   1008    -19    -37     42       C  
ATOM    641  O   ALA X  80       9.304   4.401  32.123  1.00  7.88           O  
ANISOU  641  O   ALA X  80     1072    845   1076    -67    -66     27       O  
ATOM    642  CB  ALA X  80       8.385   6.289  34.577  1.00  7.66           C  
ANISOU  642  CB  ALA X  80      937    955   1021    -60     62     86       C  
ATOM    643  H   ALA X  80       9.949   8.052  34.073  1.00  7.79           H  
ATOM    644  HA  ALA X  80      10.201   5.445  34.208  1.00  8.53           H  
ATOM    645  HB1 ALA X  80       7.903   5.459  34.576  1.00  9.20           H  
ATOM    646  HB2 ALA X  80       8.620   6.530  35.476  1.00  9.20           H  
ATOM    647  HB3 ALA X  80       7.847   6.980  34.182  1.00  9.20           H  
ATOM    648  N   LEU X  81       9.140   6.521  31.390  1.00  6.86           N  
ANISOU  648  N   LEU X  81      796    851    959    -51    -32      1       N  
ATOM    649  CA  LEU X  81       8.931   6.089  30.016  1.00  7.02           C  
ANISOU  649  CA  LEU X  81      900    875    893    -73    -76    -43       C  
ATOM    650  C   LEU X  81      10.231   5.542  29.399  1.00  6.91           C  
ANISOU  650  C   LEU X  81      907    844    875    -17   -101     32       C  
ATOM    651  O   LEU X  81      10.180   4.677  28.522  1.00  7.75           O  
ANISOU  651  O   LEU X  81      930    960   1055     -9    -99    -89       O  
ATOM    652  CB  LEU X  81       8.346   7.230  29.181  1.00  7.12           C  
ANISOU  652  CB  LEU X  81      825    981    898    -68    -87    -40       C  
ATOM    653  CG  LEU X  81       6.930   7.671  29.586  1.00  7.30           C  
ANISOU  653  CG  LEU X  81      773   1060    941     -5    -67    -62       C  
ATOM    654  CD1 LEU X  81       6.543   8.922  28.823  1.00  8.01           C  
ANISOU  654  CD1 LEU X  81      923   1088   1031     99   -105      7       C  
ATOM    655  CD2 LEU X  81       5.900   6.558  29.377  1.00  8.94           C  
ANISOU  655  CD2 LEU X  81      860   1242   1293     -7   -135    -57       C  
ATOM    656  H   LEU X  81       9.110   7.373  31.511  1.00  8.23           H  
ATOM    657  HA  LEU X  81       8.277   5.359  30.017  1.00  8.43           H  
ATOM    658  HB2 LEU X  81       8.926   8.001  29.264  1.00  8.54           H  
ATOM    659  HB3 LEU X  81       8.310   6.947  28.254  1.00  8.54           H  
ATOM    660  HG  LEU X  81       6.933   7.893  30.530  1.00  8.76           H  
ATOM    661 HD11 LEU X  81       5.658   9.186  29.084  1.00  9.61           H  
ATOM    662 HD12 LEU X  81       7.168   9.620  29.031  1.00  9.61           H  
ATOM    663 HD13 LEU X  81       6.564   8.733  27.882  1.00  9.61           H  
ATOM    664 HD21 LEU X  81       5.035   6.879  29.643  1.00 10.72           H  
ATOM    665 HD22 LEU X  81       5.889   6.313  28.450  1.00 10.72           H  
ATOM    666 HD23 LEU X  81       6.147   5.800  29.914  1.00 10.72           H  
ATOM    667  N   CYS X  82      11.385   6.018  29.864  1.00  7.00           N  
ANISOU  667  N   CYS X  82      799    956    903    -56    -44    -75       N  
ATOM    668  CA  CYS X  82      12.659   5.436  29.444  1.00  7.26           C  
ANISOU  668  CA  CYS X  82      796    954   1008    -39    -50    -36       C  
ATOM    669  C   CYS X  82      12.863   4.042  30.039  1.00  7.62           C  
ANISOU  669  C   CYS X  82      846    986   1062    -47     -9    -23       C  
ATOM    670  O   CYS X  82      13.342   3.146  29.333  1.00  8.55           O  
ANISOU  670  O   CYS X  82     1183    969   1097     64     95    -30       O  
ATOM    671  CB  CYS X  82      13.835   6.333  29.840  1.00  7.63           C  
ANISOU  671  CB  CYS X  82      796   1101   1002     35    -12    -71       C  
ATOM    672  SG  CYS X  82      13.987   7.839  28.863  1.00  7.82           S  
ANISOU  672  SG  CYS X  82      883   1058   1031    -46     41      3       S  
ATOM    673  H   CYS X  82      11.458   6.672  30.419  1.00  8.40           H  
ATOM    674  HA  CYS X  82      12.663   5.350  28.468  1.00  8.71           H  
ATOM    675  HB2 CYS X  82      13.727   6.594  30.767  1.00  9.16           H  
ATOM    676  HB3 CYS X  82      14.658   5.830  29.735  1.00  9.16           H  
ATOM    677  HG  CYS X  82      12.987   8.490  28.989  1.00  9.39           H  
ATOM    678  N   THR X  83      12.556   3.847  31.322  1.00  7.95           N  
ANISOU  678  N   THR X  83      978   1049    994     44     40     41       N  
ATOM    679  CA  THR X  83      12.779   2.521  31.892  1.00  8.47           C  
ANISOU  679  CA  THR X  83      984   1108   1125     58      9    137       C  
ATOM    680  C   THR X  83      11.728   1.525  31.420  1.00  8.92           C  
ANISOU  680  C   THR X  83     1218    932   1238      6    -76     53       C  
ATOM    681  O   THR X  83      11.983   0.327  31.437  1.00 11.00           O  
ANISOU  681  O   THR X  83     1514   1067   1598     76   -221    -29       O  
ATOM    682  CB  THR X  83      12.777   2.525  33.412  1.00  8.78           C  
ANISOU  682  CB  THR X  83      977   1195   1163     28    -40    127       C  
ATOM    683  CG2 THR X  83      13.802   3.474  33.996  1.00  9.48           C  
ANISOU  683  CG2 THR X  83      988   1394   1220     -8    -94     94       C  
ATOM    684  OG1 THR X  83      11.456   2.838  33.838  1.00  9.25           O  
ANISOU  684  OG1 THR X  83     1089   1347   1078    -39    -10    133       O  
ATOM    685  H   THR X  83      12.234   4.435  31.860  1.00  9.54           H  
ATOM    686  HA  THR X  83      13.654   2.194  31.595  1.00 10.16           H  
ATOM    687  HB  THR X  83      12.997   1.632  33.722  1.00 10.53           H  
ATOM    688  HG1 THR X  83      11.420   2.848  34.657  1.00 11.10           H  
ATOM    689 HG21 THR X  83      13.766   3.444  34.955  1.00 11.38           H  
ATOM    690 HG22 THR X  83      14.683   3.223  33.709  1.00 11.38           H  
ATOM    691 HG23 THR X  83      13.623   4.370  33.705  1.00 11.38           H  
ATOM    692  N   GLY X  84      10.545   2.004  31.034  1.00  8.55           N  
ANISOU  692  N   GLY X  84     1078    981   1189    -69    -29    109       N  
ATOM    693  CA  GLY X  84       9.440   1.122  30.699  1.00  9.43           C  
ANISOU  693  CA  GLY X  84     1155   1111   1318   -127     56     19       C  
ATOM    694  C   GLY X  84       8.752   0.490  31.886  1.00  9.97           C  
ANISOU  694  C   GLY X  84     1335   1102   1353   -142    -67     29       C  
ATOM    695  O   GLY X  84       7.937  -0.419  31.700  1.00 10.85           O  
ANISOU  695  O   GLY X  84     1419   1170   1533   -315   -107     31       O  
ATOM    696  H   GLY X  84      10.361   2.841  30.959  1.00 10.26           H  
ATOM    697  HA2 GLY X  84       8.777   1.624  30.200  1.00 11.32           H  
ATOM    698  HA3 GLY X  84       9.769   0.410  30.129  1.00 11.32           H  
ATOM    699  N   GLU X  85       9.036   0.967  33.093  1.00  9.90           N  
ANISOU  699  N   GLU X  85     1317   1145   1298   -277    -22    158       N  
ATOM    700  CA  GLU X  85       8.602   0.285  34.306  1.00 10.74           C  
ANISOU  700  CA  GLU X  85     1473   1271   1335   -240      3    282       C  
ATOM    701  C   GLU X  85       7.086   0.241  34.513  1.00 11.29           C  
ANISOU  701  C   GLU X  85     1508   1293   1492   -268    144    286       C  
ATOM    702  O   GLU X  85       6.625  -0.593  35.277  1.00 13.12           O  
ANISOU  702  O   GLU X  85     1655   1548   1784   -358    222    473       O  
ATOM    703  CB  GLU X  85       9.295   0.883  35.523  0.90 11.78           C  
ANISOU  703  CB  GLU X  85     1683   1571   1223   -423    100    231       C  
ATOM    704  CG  GLU X  85       8.943   2.323  35.816  0.85 11.68           C  
ANISOU  704  CG  GLU X  85     1640   1635   1163   -305    209    165       C  
ATOM    705  CD  GLU X  85       9.924   2.952  36.815  0.85 12.20           C  
ANISOU  705  CD  GLU X  85     1661   1778   1196   -563    169     92       C  
ATOM    706  OE1 GLU X  85      11.138   3.063  36.492  0.75 11.88           O  
ANISOU  706  OE1 GLU X  85     1691   1787   1037   -707    109     54       O  
ATOM    707  OE2 GLU X  85       9.493   3.316  37.942  0.75 12.37           O1-
ANISOU  707  OE2 GLU X  85     1771   1736   1193   -503    349      0       O1-
ATOM    708  H   GLU X  85       9.482   1.688  33.236  1.00 11.88           H  
ATOM    709  HA  GLU X  85       8.901  -0.646  34.243  1.00 12.88           H  
ATOM    710  HB2 GLU X  85       9.055   0.359  36.303  0.90 14.14           H  
ATOM    711  HB3 GLU X  85      10.254   0.838  35.385  0.90 14.14           H  
ATOM    712  HG2 GLU X  85       8.978   2.834  34.993  0.85 14.02           H  
ATOM    713  HG3 GLU X  85       8.052   2.364  36.200  0.85 14.02           H  
ATOM    714  N   LYS X  86       6.321   1.099  33.839  1.00 11.31           N  
ANISOU  714  N   LYS X  86     1364   1364   1568   -300    178    231       N  
ATOM    715  CA ALYS X  86       4.858   1.049  33.928  0.82 12.43           C  
ANISOU  715  CA ALYS X  86     1459   1496   1768   -233    219    303       C  
ATOM    716  CA BLYS X  86       4.863   1.061  33.914  0.18 12.51           C  
ANISOU  716  CA BLYS X  86     1425   1511   1820   -245    174    259       C  
ATOM    717  C   LYS X  86       4.253   0.102  32.889  1.00 12.90           C  
ANISOU  717  C   LYS X  86     1250   1600   2051   -366     31    298       C  
ATOM    718  O   LYS X  86       3.037  -0.068  32.848  1.00 15.67           O  
ANISOU  718  O   LYS X  86     1375   1974   2604   -482    -37    288       O  
ATOM    719  CB ALYS X  86       4.238   2.439  33.755  0.82 13.93           C  
ANISOU  719  CB ALYS X  86     1581   1721   1992   -103    308    217       C  
ATOM    720  CB BLYS X  86       4.282   2.459  33.692  0.18 13.49           C  
ANISOU  720  CB BLYS X  86     1607   1611   1909    -83    279    201       C  
ATOM    721  CG ALYS X  86       4.882   3.554  34.584  0.75 14.36           C  
ANISOU  721  CG ALYS X  86     1665   1671   2122     95    256    129       C  
ATOM    722  CG BLYS X  86       4.702   3.487  34.727  0.18 14.26           C  
ANISOU  722  CG BLYS X  86     1783   1646   1990     63    373    161       C  
ATOM    723  CD ALYS X  86       4.806   3.313  36.077  0.75 14.11           C  
ANISOU  723  CD ALYS X  86     1456   1769   2135   -117    261    118       C  
ATOM    724  CD BLYS X  86       4.235   3.104  36.115  0.18 15.15           C  
ANISOU  724  CD BLYS X  86     1941   1749   2065     74    440    163       C  
ATOM    725  CE ALYS X  86       5.273   4.556  36.824  0.70 15.58           C  
ANISOU  725  CE ALYS X  86     1723   2055   2143   -225     87     61       C  
ATOM    726  CE BLYS X  86       4.447   4.245  37.099  0.18 15.93           C  
ANISOU  726  CE BLYS X  86     2100   1849   2105     14    497     66       C  
ATOM    727  NZ ALYS X  86       5.233   4.381  38.298  0.70 16.78           N1+
ANISOU  727  NZ ALYS X  86     2117   2139   2118    -31    211    -22       N1+
ATOM    728  NZ BLYS X  86       5.873   4.672  37.157  0.18 16.76           N1+
ANISOU  728  NZ BLYS X  86     2251   1986   2132      3    490    -36       N1+
ATOM    729  H  ALYS X  86       6.621   1.718  33.323  0.82 13.57           H  
ATOM    730  H  BLYS X  86       6.626   1.718  33.326  0.18 13.57           H  
ATOM    731  HA ALYS X  86       4.607   0.718  34.816  0.82 14.92           H  
ATOM    732  HA BLYS X  86       4.596   0.759  34.808  0.18 15.02           H  
ATOM    733  HB2ALYS X  86       4.308   2.694  32.821  0.82 16.71           H  
ATOM    734  HB2BLYS X  86       4.570   2.780  32.823  0.18 16.19           H  
ATOM    735  HB3ALYS X  86       3.302   2.392  34.008  0.82 16.71           H  
ATOM    736  HB3BLYS X  86       3.314   2.398  33.712  0.18 16.19           H  
ATOM    737  HG2ALYS X  86       5.817   3.626  34.341  0.75 17.24           H  
ATOM    738  HG2BLYS X  86       5.669   3.551  34.740  0.18 17.12           H  
ATOM    739  HG3ALYS X  86       4.426   4.389  34.394  0.75 17.24           H  
ATOM    740  HG3BLYS X  86       4.311   4.346  34.502  0.18 17.12           H  
ATOM    741  HD2ALYS X  86       3.889   3.127  36.331  0.75 16.93           H  
ATOM    742  HD2BLYS X  86       3.288   2.896  36.090  0.18 18.18           H  
ATOM    743  HD3ALYS X  86       5.384   2.572  36.317  0.75 16.93           H  
ATOM    744  HD3BLYS X  86       4.741   2.336  36.424  0.18 18.18           H  
ATOM    745  HE2ALYS X  86       6.189   4.753  36.570  0.70 18.70           H  
ATOM    746  HE2BLYS X  86       3.914   5.007  36.823  0.18 19.12           H  
ATOM    747  HE3ALYS X  86       4.697   5.302  36.593  0.70 18.70           H  
ATOM    748  HE3BLYS X  86       4.181   3.954  37.986  0.18 19.12           H  
ATOM    749  HZ1ALYS X  86       5.511   5.124  38.701  0.70 20.13           H  
ATOM    750  HZ1BLYS X  86       5.968   5.338  37.739  0.18 20.11           H  
ATOM    751  HZ2ALYS X  86       4.400   4.205  38.560  0.70 20.13           H  
ATOM    752  HZ2BLYS X  86       6.384   3.988  37.413  0.18 20.11           H  
ATOM    753  HZ3ALYS X  86       5.759   3.706  38.539  0.70 20.13           H  
ATOM    754  HZ3BLYS X  86       6.141   4.947  36.354  0.18 20.11           H  
ATOM    755  N   GLY X  87       5.082  -0.506  32.049  1.00 12.52           N  
ANISOU  755  N   GLY X  87     1492   1384   1881   -421   -122    293       N  
ATOM    756  CA  GLY X  87       4.595  -1.432  31.042  1.00 13.20           C  
ANISOU  756  CA  GLY X  87     1556   1473   1986   -431   -173    244       C  
ATOM    757  C   GLY X  87       4.480  -0.849  29.644  1.00 12.51           C  
ANISOU  757  C   GLY X  87     1530   1345   1878   -383   -276    171       C  
ATOM    758  O   GLY X  87       3.982  -1.522  28.740  1.00 14.84           O  
ANISOU  758  O   GLY X  87     1977   1600   2060   -608   -374     72       O  
ATOM    759  H   GLY X  87       5.935  -0.395  32.042  1.00 15.02           H  
ATOM    760  HA2 GLY X  87       5.194  -2.195  31.000  1.00 15.84           H  
ATOM    761  HA3 GLY X  87       3.719  -1.752  31.307  1.00 15.84           H  
ATOM    762  N   PHE X  88       4.915   0.394  29.469  1.00 11.06           N  
ANISOU  762  N   PHE X  88     1304   1272   1628   -298    -98    110       N  
ATOM    763  CA  PHE X  88       4.907   1.070  28.183  1.00 10.44           C  
ANISOU  763  CA  PHE X  88     1141   1298   1530   -248   -135     29       C  
ATOM    764  C   PHE X  88       5.984   2.148  28.234  1.00  9.54           C  
ANISOU  764  C   PHE X  88     1087   1224   1315    -99    -96     17       C  
ATOM    765  O   PHE X  88       6.488   2.489  29.314  1.00  9.86           O  
ANISOU  765  O   PHE X  88     1119   1281   1348   -134   -151     41       O  
ATOM    766  CB  PHE X  88       3.526   1.672  27.865  1.00 11.08           C  
ANISOU  766  CB  PHE X  88     1162   1381   1667   -280   -154    -41       C  
ATOM    767  CG  PHE X  88       2.963   2.548  28.958  0.80  9.92           C  
ANISOU  767  CG  PHE X  88      854   1208   1708   -191   -118    132       C  
ATOM    768  CD1 PHE X  88       3.297   3.896  29.052  0.80 10.34           C  
ANISOU  768  CD1 PHE X  88      777   1374   1779   -208    -31     82       C  
ATOM    769  CD2 PHE X  88       2.069   2.032  29.885  0.80 12.02           C  
ANISOU  769  CD2 PHE X  88     1290   1358   1921   -126    226    146       C  
ATOM    770  CE1 PHE X  88       2.750   4.697  30.050  0.80 11.64           C  
ANISOU  770  CE1 PHE X  88      962   1512   1948   -310     44   -105       C  
ATOM    771  CE2 PHE X  88       1.531   2.831  30.876  0.80 13.15           C  
ANISOU  771  CE2 PHE X  88     1401   1609   1987   -176    354     15       C  
ATOM    772  CZ  PHE X  88       1.869   4.162  30.959  0.80 13.20           C  
ANISOU  772  CZ  PHE X  88     1326   1659   2030   -154    321   -198       C  
ATOM    773  H   PHE X  88       5.231   0.880  30.104  1.00 13.28           H  
ATOM    774  HA  PHE X  88       5.138   0.432  27.475  1.00 12.53           H  
ATOM    775  HB2 PHE X  88       3.599   2.212  27.063  1.00 13.30           H  
ATOM    776  HB3 PHE X  88       2.899   0.948  27.715  1.00 13.30           H  
ATOM    777  HD1 PHE X  88       3.887   4.266  28.437  0.80 12.41           H  
ATOM    778  HD2 PHE X  88       1.828   1.135  29.838  0.80 14.43           H  
ATOM    779  HE1 PHE X  88       2.984   5.596  30.105  0.80 13.97           H  
ATOM    780  HE2 PHE X  88       0.936   2.467  31.492  0.80 15.78           H  
ATOM    781  HZ  PHE X  88       1.510   4.694  31.631  0.80 15.84           H  
ATOM    782  N   GLY X  89       6.339   2.688  27.078  1.00  9.40           N  
ANISOU  782  N   GLY X  89     1020   1274   1278   -162   -126    -81       N  
ATOM    783  CA  GLY X  89       7.374   3.694  27.029  1.00  9.60           C  
ANISOU  783  CA  GLY X  89     1067   1296   1283   -159    -42   -128       C  
ATOM    784  C   GLY X  89       8.026   3.802  25.679  1.00  8.70           C  
ANISOU  784  C   GLY X  89     1020   1097   1189     19   -127    -79       C  
ATOM    785  O   GLY X  89       7.498   3.343  24.666  1.00  9.35           O  
ANISOU  785  O   GLY X  89     1086   1272   1196    -60   -210    -96       O  
ATOM    786  H   GLY X  89       5.997   2.489  26.315  1.00 11.28           H  
ATOM    787  HA2 GLY X  89       6.992   4.558  27.253  1.00 11.51           H  
ATOM    788  HA3 GLY X  89       8.057   3.482  27.683  1.00 11.51           H  
ATOM    789  N   TYR X  90       9.198   4.434  25.670  1.00  8.40           N  
ANISOU  789  N   TYR X  90      993   1147   1050    -78   -146    -99       N  
ATOM    790  CA  TYR X  90       9.819   4.850  24.421  1.00  8.68           C  
ANISOU  790  CA  TYR X  90     1089   1197   1014    -88    -69      1       C  
ATOM    791  C   TYR X  90      10.484   3.731  23.638  1.00  9.15           C  
ANISOU  791  C   TYR X  90     1183   1231   1061   -181     -4   -148       C  
ATOM    792  O   TYR X  90      10.730   3.904  22.444  1.00 10.55           O  
ANISOU  792  O   TYR X  90     1541   1414   1052    -79     64    -93       O  
ATOM    793  CB  TYR X  90      10.849   5.947  24.680  1.00  8.47           C  
ANISOU  793  CB  TYR X  90     1007   1136   1075     33    -26    -27       C  
ATOM    794  CG  TYR X  90      10.274   7.230  25.243  1.00  7.95           C  
ANISOU  794  CG  TYR X  90      908   1102   1009    -47    -29     61       C  
ATOM    795  CD1 TYR X  90       9.186   7.852  24.644  1.00  8.14           C  
ANISOU  795  CD1 TYR X  90      959   1229    904      9   -139      7       C  
ATOM    796  CD2 TYR X  90      10.821   7.826  26.364  1.00  7.86           C  
ANISOU  796  CD2 TYR X  90      920   1023   1045    -65   -164     75       C  
ATOM    797  CE1 TYR X  90       8.665   9.028  25.150  1.00  8.00           C  
ANISOU  797  CE1 TYR X  90      827   1250    963     36    -47     18       C  
ATOM    798  CE2 TYR X  90      10.323   9.013  26.875  1.00  7.87           C  
ANISOU  798  CE2 TYR X  90      983   1093    915    -68   -122     53       C  
ATOM    799  CZ  TYR X  90       9.248   9.616  26.268  1.00  7.44           C  
ANISOU  799  CZ  TYR X  90      829   1155    843     24    -40     52       C  
ATOM    800  OH  TYR X  90       8.763  10.786  26.796  1.00  8.00           O  
ANISOU  800  OH  TYR X  90      915   1206    918    -20      3     21       O  
ATOM    801  H   TYR X  90       9.652   4.632  26.373  1.00 10.08           H  
ATOM    802  HA  TYR X  90       9.124   5.233  23.846  1.00 10.42           H  
ATOM    803  HB2 TYR X  90      11.502   5.615  25.314  1.00 10.17           H  
ATOM    804  HB3 TYR X  90      11.287   6.164  23.843  1.00 10.17           H  
ATOM    805  HD1 TYR X  90       8.799   7.469  23.890  1.00  9.76           H  
ATOM    806  HD2 TYR X  90      11.557   7.430  26.773  1.00  9.44           H  
ATOM    807  HE1 TYR X  90       7.940   9.434  24.734  1.00  9.60           H  
ATOM    808  HE2 TYR X  90      10.711   9.397  27.629  1.00  9.44           H  
ATOM    809  HH  TYR X  90       7.983  10.687  27.028  1.00  9.60           H  
ATOM    810  N   LYS X  91      10.803   2.607  24.263  1.00  9.03           N  
ANISOU  810  N   LYS X  91     1147   1164   1120    -84     78   -200       N  
ATOM    811  CA  LYS X  91      11.532   1.564  23.549  1.00  9.77           C  
ANISOU  811  CA  LYS X  91     1226   1240   1246   -134     -9   -231       C  
ATOM    812  C   LYS X  91      10.774   1.168  22.284  1.00 10.62           C  
ANISOU  812  C   LYS X  91     1347   1403   1287   -314    108   -254       C  
ATOM    813  O   LYS X  91       9.588   0.824  22.340  1.00 11.87           O  
ANISOU  813  O   LYS X  91     1501   1741   1266   -557    109   -348       O  
ATOM    814  CB  LYS X  91      11.747   0.356  24.454  1.00 11.18           C  
ANISOU  814  CB  LYS X  91     1707   1191   1351    -61     65   -216       C  
ATOM    815  CG ALYS X  91      12.449  -0.808  23.781  0.50 13.19           C  
ANISOU  815  CG ALYS X  91     2098   1331   1583    225    -42   -299       C  
ATOM    816  CG BLYS X  91      12.581  -0.721  23.812  0.50 13.65           C  
ANISOU  816  CG BLYS X  91     2039   1439   1707     81     40   -216       C  
ATOM    817  CD ALYS X  91      12.600  -1.982  24.725  0.40 14.81           C  
ANISOU  817  CD ALYS X  91     2528   1276   1824    406     38   -229       C  
ATOM    818  CD BLYS X  91      12.455  -2.029  24.547  0.40 15.89           C  
ANISOU  818  CD BLYS X  91     2433   1538   2067    178    189    -70       C  
ATOM    819  CE ALYS X  91      12.916  -3.250  23.953  0.30 17.24           C  
ANISOU  819  CE ALYS X  91     3042   1501   2007    377     28   -205       C  
ATOM    820  CE BLYS X  91      13.073  -3.138  23.738  0.30 18.40           C  
ANISOU  820  CE BLYS X  91     2891   1733   2366    224    279     21       C  
ATOM    821  NZ ALYS X  91      13.209  -4.415  24.831  0.20 17.37           N1+
ANISOU  821  NZ ALYS X  91     3132   1435   2033    286     11   -288       N1+
ATOM    822  NZ BLYS X  91      14.479  -2.825  23.409  0.20 19.61           N1+
ANISOU  822  NZ BLYS X  91     3088   1838   2524    385    251     87       N1+
ATOM    823  H   LYS X  91      10.615   2.424  25.082  1.00 10.84           H  
ATOM    824  HA  LYS X  91      12.410   1.909  23.285  1.00 11.72           H  
ATOM    825  HB2 LYS X  91      12.286   0.627  25.213  1.00 13.42           H  
ATOM    826  HB3 LYS X  91      10.883   0.041  24.763  1.00 13.42           H  
ATOM    827  HG2ALYS X  91      11.928  -1.098  23.016  0.50 15.83           H  
ATOM    828  HG2BLYS X  91      12.283  -0.855  22.898  0.50 16.38           H  
ATOM    829  HG3ALYS X  91      13.334  -0.528  23.499  0.50 15.83           H  
ATOM    830  HG3BLYS X  91      13.514  -0.453  23.824  0.50 16.38           H  
ATOM    831  HD2ALYS X  91      13.330  -1.809  25.342  0.40 17.78           H  
ATOM    832  HD2BLYS X  91      12.920  -1.970  25.396  0.40 19.07           H  
ATOM    833  HD3ALYS X  91      11.772  -2.115  25.209  0.40 17.78           H  
ATOM    834  HD3BLYS X  91      11.518  -2.235  24.686  0.40 19.07           H  
ATOM    835  HE2ALYS X  91      12.152  -3.479  23.399  0.30 20.68           H  
ATOM    836  HE2BLYS X  91      13.054  -3.961  24.252  0.30 22.08           H  
ATOM    837  HE3ALYS X  91      13.693  -3.093  23.395  0.30 20.68           H  
ATOM    838  HE3BLYS X  91      12.581  -3.246  22.909  0.30 22.08           H  
ATOM    839  HZ1ALYS X  91      13.387  -5.132  24.333  0.20 20.84           H  
ATOM    840  HZ1BLYS X  91      14.834  -3.487  22.932  0.20 23.53           H  
ATOM    841  HZ2ALYS X  91      13.913  -4.239  25.345  0.20 20.84           H  
ATOM    842  HZ2BLYS X  91      14.519  -2.072  22.936  0.20 23.53           H  
ATOM    843  HZ3ALYS X  91      12.507  -4.589  25.350  0.20 20.84           H  
ATOM    844  HZ3BLYS X  91      14.950  -2.723  24.157  0.20 23.53           H  
ATOM    845  N   GLY X  92      11.474   1.193  21.153  1.00 11.42           N  
ANISOU  845  N   GLY X  92     1603   1547   1187   -422    187   -292       N  
ATOM    846  CA  GLY X  92      10.918   0.786  19.876  1.00 13.64           C  
ANISOU  846  CA  GLY X  92     1989   1951   1243   -552    161   -443       C  
ATOM    847  C   GLY X  92      10.248   1.888  19.090  1.00 14.63           C  
ANISOU  847  C   GLY X  92     1884   2395   1278   -703    -67   -432       C  
ATOM    848  O   GLY X  92       9.865   1.676  17.945  1.00 17.78           O  
ANISOU  848  O   GLY X  92     2334   2985   1437   -684   -183   -320       O  
ATOM    849  H   GLY X  92      12.293   1.451  21.104  1.00 13.70           H  
ATOM    850  HA2 GLY X  92      11.627   0.417  19.328  1.00 16.37           H  
ATOM    851  HA3 GLY X  92      10.262   0.087  20.028  1.00 16.37           H  
ATOM    852  N   SER X  93      10.089   3.061  19.677  1.00 13.91           N  
ANISOU  852  N   SER X  93     1728   2285   1272   -583   -102    110       N  
ATOM    853  CA  SER X  93       9.411   4.156  18.991  1.00 14.17           C  
ANISOU  853  CA  SER X  93     1625   2373   1387   -394    -61    181       C  
ATOM    854  C   SER X  93      10.387   5.019  18.178  1.00 12.06           C  
ANISOU  854  C   SER X  93     1352   2063   1168   -271     41      4       C  
ATOM    855  O   SER X  93      11.582   4.777  18.189  1.00 14.09           O  
ANISOU  855  O   SER X  93     1402   2520   1430   -293   -109    364       O  
ATOM    856  CB  SER X  93       8.592   4.991  19.973  0.80 14.85           C  
ANISOU  856  CB  SER X  93     1558   2670   1415    110    168    365       C  
ATOM    857  OG  SER X  93       9.403   5.689  20.891  0.80 14.81           O  
ANISOU  857  OG  SER X  93     1881   2647   1098    511    221    125       O  
ATOM    858  H   SER X  93      10.362   3.253  20.470  1.00 16.69           H  
ATOM    859  HA  SER X  93       8.779   3.766  18.352  1.00 17.01           H  
ATOM    860  HB2 SER X  93       8.066   5.634  19.472  0.80 17.82           H  
ATOM    861  HB3 SER X  93       8.003   4.400  20.467  0.80 17.82           H  
ATOM    862  HG  SER X  93      10.194   5.530  20.744  0.80 17.77           H  
ATOM    863  N   THR X  94       9.868   6.001  17.445  1.00 11.42           N  
ANISOU  863  N   THR X  94     1471   1592   1277   -222    147   -210       N  
ATOM    864  CA  THR X  94      10.647   6.678  16.404  1.00 11.70           C  
ANISOU  864  CA  THR X  94     1638   1623   1184   -117     31   -171       C  
ATOM    865  C   THR X  94      10.797   8.183  16.650  1.00 11.03           C  
ANISOU  865  C   THR X  94     1511   1607   1073    -59     96   -331       C  
ATOM    866  O   THR X  94      10.030   8.789  17.409  1.00 11.60           O  
ANISOU  866  O   THR X  94     1572   1677   1160    -82    129   -245       O  
ATOM    867  CB  THR X  94       9.995   6.514  15.024  0.90 13.18           C  
ANISOU  867  CB  THR X  94     1974   1782   1251   -163    -72   -351       C  
ATOM    868  CG2 THR X  94       9.730   5.057  14.704  0.90 14.64           C  
ANISOU  868  CG2 THR X  94     2146   1999   1418   -194   -197   -389       C  
ATOM    869  OG1 THR X  94       8.770   7.251  15.002  0.90 14.58           O  
ANISOU  869  OG1 THR X  94     2136   2040   1365    -79   -345   -314       O  
ATOM    870  H   THR X  94       9.065   6.296  17.528  1.00 13.71           H  
ATOM    871  HA  THR X  94      11.544   6.284  16.367  1.00 14.04           H  
ATOM    872  HB  THR X  94      10.591   6.869  14.346  0.90 15.82           H  
ATOM    873  HG1 THR X  94       8.409   7.173  14.269  0.90 17.50           H  
ATOM    874 HG21 THR X  94       9.322   4.979  13.838  0.90 17.57           H  
ATOM    875 HG22 THR X  94      10.554   4.565  14.706  0.90 17.57           H  
ATOM    876 HG23 THR X  94       9.140   4.679  15.361  0.90 17.57           H  
ATOM    877  N   PHE X  95      11.796   8.775  15.995  1.00 10.76           N  
ANISOU  877  N   PHE X  95     1479   1546   1063     94    205   -116       N  
ATOM    878  CA  PHE X  95      11.834  10.220  15.768  1.00 10.34           C  
ANISOU  878  CA  PHE X  95     1633   1342    952    121    125   -115       C  
ATOM    879  C   PHE X  95      11.036  10.468  14.488  1.00 11.26           C  
ANISOU  879  C   PHE X  95     1757   1555    965    174    134   -232       C  
ATOM    880  O   PHE X  95      11.499  10.136  13.398  1.00 13.49           O  
ANISOU  880  O   PHE X  95     2053   2052   1021    263    160   -330       O  
ATOM    881  CB  PHE X  95      13.278  10.729  15.623  1.00 10.72           C  
ANISOU  881  CB  PHE X  95     1500   1417   1155     12    169    -28       C  
ATOM    882  CG  PHE X  95      13.993  10.913  16.936  1.00 10.26           C  
ANISOU  882  CG  PHE X  95     1314   1420   1163    105    204     36       C  
ATOM    883  CD1 PHE X  95      14.546   9.838  17.618  1.00 10.95           C  
ANISOU  883  CD1 PHE X  95     1407   1453   1299    145    257    -30       C  
ATOM    884  CD2 PHE X  95      14.099  12.171  17.500  1.00 10.30           C  
ANISOU  884  CD2 PHE X  95     1340   1316   1257     14    129     19       C  
ATOM    885  CE1 PHE X  95      15.184  10.013  18.833  1.00 11.20           C  
ANISOU  885  CE1 PHE X  95     1332   1541   1385     76    126    110       C  
ATOM    886  CE2 PHE X  95      14.736  12.361  18.732  1.00 10.99           C  
ANISOU  886  CE2 PHE X  95     1351   1553   1272    -61     91     -5       C  
ATOM    887  CZ  PHE X  95      15.282  11.275  19.389  1.00 11.56           C  
ANISOU  887  CZ  PHE X  95     1339   1636   1416     11     85     72       C  
ATOM    888  H   PHE X  95      12.472   8.355  15.668  1.00 12.91           H  
ATOM    889  HA  PHE X  95      11.402  10.690  16.511  1.00 12.40           H  
ATOM    890  HB2 PHE X  95      13.783  10.089  15.097  1.00 12.86           H  
ATOM    891  HB3 PHE X  95      13.262  11.587  15.171  1.00 12.86           H  
ATOM    892  HD1 PHE X  95      14.481   8.984  17.255  1.00 13.13           H  
ATOM    893  HD2 PHE X  95      13.727  12.901  17.062  1.00 12.36           H  
ATOM    894  HE1 PHE X  95      15.551   9.281  19.275  1.00 13.45           H  
ATOM    895  HE2 PHE X  95      14.804  13.213  19.099  1.00 13.19           H  
ATOM    896  HZ  PHE X  95      15.716  11.393  20.202  1.00 13.87           H  
ATOM    897  N   HIS X  96       9.822  11.003  14.625  1.00 10.87           N  
ANISOU  897  N   HIS X  96     1609   1629    894    -52    -10   -280       N  
ATOM    898  CA  HIS X  96       8.891  11.119  13.502  1.00 11.39           C  
ANISOU  898  CA  HIS X  96     1520   1834    974   -194    -58   -313       C  
ATOM    899  C   HIS X  96       8.932  12.473  12.795  1.00 10.92           C  
ANISOU  899  C   HIS X  96     1315   1911    923   -115   -157   -216       C  
ATOM    900  O   HIS X  96       8.461  12.578  11.664  1.00 11.93           O  
ANISOU  900  O   HIS X  96     1447   2083   1004    -18   -243   -263       O  
ATOM    901  CB  HIS X  96       7.448  10.814  13.952  1.00 12.55           C  
ANISOU  901  CB  HIS X  96     1585   2122   1062   -373   -110   -308       C  
ATOM    902  CG  HIS X  96       6.887  11.834  14.885  1.00 12.18           C  
ANISOU  902  CG  HIS X  96     1237   2083   1306   -319    -45    -31       C  
ATOM    903  CD2 HIS X  96       6.166  12.957  14.647  1.00 13.21           C  
ANISOU  903  CD2 HIS X  96     1289   2115   1615   -361   -140    194       C  
ATOM    904  ND1 HIS X  96       7.077  11.773  16.247  1.00 11.80           N  
ANISOU  904  ND1 HIS X  96     1356   1933   1196   -132      5   -218       N  
ATOM    905  CE1 HIS X  96       6.489  12.817  16.804  1.00 11.89           C  
ANISOU  905  CE1 HIS X  96     1224   1924   1371     55    126   -171       C  
ATOM    906  NE2 HIS X  96       5.927  13.552  15.857  1.00 13.57           N  
ANISOU  906  NE2 HIS X  96     1331   1938   1885   -165    123     81       N  
ATOM    907  H   HIS X  96       9.511  11.309  15.366  1.00 13.05           H  
ATOM    908  HA  HIS X  96       9.134  10.442  12.837  1.00 13.67           H  
ATOM    909  HB2 HIS X  96       6.876  10.779  13.169  1.00 15.06           H  
ATOM    910  HB3 HIS X  96       7.437   9.957  14.407  1.00 15.06           H  
ATOM    911  HD2 HIS X  96       5.884  13.267  13.816  1.00 15.86           H  
ATOM    912  HE1 HIS X  96       6.467  13.003  17.714  1.00 14.27           H  
ATOM    913  N   ARG X  97       9.458  13.508  13.448  1.00 10.09           N  
ANISOU  913  N   ARG X  97     1236   1817    782   -107   -135    -23       N  
ATOM    914  CA AARG X  97       9.539  14.844  12.852  0.65  9.96           C  
ANISOU  914  CA AARG X  97     1185   1814    786   -118   -124    -14       C  
ATOM    915  CA CARG X  97       9.554  14.824  12.839  0.35 10.44           C  
ANISOU  915  CA CARG X  97     1182   1958    828   -164    -83     88       C  
ATOM    916  C   ARG X  97      10.919  15.406  13.158  1.00  9.59           C  
ANISOU  916  C   ARG X  97     1104   1781    758      4    -76     34       C  
ATOM    917  O   ARG X  97      11.250  15.594  14.330  1.00 10.04           O  
ANISOU  917  O   ARG X  97     1240   1905    670   -137   -109      9       O  
ATOM    918  CB AARG X  97       8.451  15.798  13.388  0.60  9.50           C  
ANISOU  918  CB AARG X  97     1010   1765    836     56   -266    -61       C  
ATOM    919  CB CARG X  97       8.460  15.753  13.362  0.30 11.18           C  
ANISOU  919  CB CARG X  97     1130   2187    930   -205    -40    208       C  
ATOM    920  CG AARG X  97       8.575  17.230  12.804  0.60  9.93           C  
ANISOU  920  CG AARG X  97     1008   1851    915    214   -136     22       C  
ATOM    921  CG CARG X  97       8.394  17.065  12.606  0.30 12.23           C  
ANISOU  921  CG CARG X  97     1203   2452    992    -97    -19    276       C  
ATOM    922  CD AARG X  97       7.684  18.268  13.486  0.60 11.28           C  
ANISOU  922  CD AARG X  97     1158   1901   1228    196    -17    -96       C  
ATOM    923  CD CARG X  97       7.894  18.202  13.471  0.30 12.17           C  
ANISOU  923  CD CARG X  97     1167   2433   1022   -131    115    290       C  
ATOM    924  NE AARG X  97       6.319  18.338  12.985  0.55 12.56           N  
ANISOU  924  NE AARG X  97     1289   2060   1424    -23      2   -146       N  
ATOM    925  NE CARG X  97       6.556  17.988  14.006  0.30 10.76           N  
ANISOU  925  NE CARG X  97      866   2292    931     13    -41    337       N  
ATOM    926  CZ AARG X  97       5.256  18.491  13.761  0.50 13.15           C  
ANISOU  926  CZ AARG X  97     1425   1864   1707    309    -82    -34       C  
ATOM    927  CZ CARG X  97       5.443  18.413  13.415  0.30 10.87           C  
ANISOU  927  CZ CARG X  97      886   2241   1003    250   -112    422       C  
ATOM    928  NH1AARG X  97       5.381  18.562  15.078  0.50 12.61           N1+
ANISOU  928  NH1AARG X  97     1226   1891   1673    359     29    -15       N1+
ATOM    929  NH1CARG X  97       4.262  18.201  13.983  0.20 11.79           N1+
ANISOU  929  NH1CARG X  97      977   2487   1015    277   -120    560       N1+
ATOM    930  NH2AARG X  97       4.056  18.559  13.216  0.50 14.55           N  
ANISOU  930  NH2AARG X  97     1482   2124   1921    518   -129    191       N  
ATOM    931  NH2CARG X  97       5.499  19.052  12.252  0.20  9.88           N  
ANISOU  931  NH2CARG X  97      627   2007   1119    162    -90    483       N  
ATOM    932  H  AARG X  97       9.778  13.463  14.245  0.65 12.11           H  
ATOM    933  H  CARG X  97       9.767  13.469  14.249  0.35 12.11           H  
ATOM    934  HA AARG X  97       9.440  14.775  11.879  0.65 11.95           H  
ATOM    935  HA CARG X  97       9.463  14.747  11.866  0.35 12.53           H  
ATOM    936  HB2AARG X  97       7.579  15.450  13.147  0.60 11.40           H  
ATOM    937  HB2CARG X  97       7.601  15.312  13.272  0.30 13.41           H  
ATOM    938  HB3AARG X  97       8.530  15.858  14.352  0.60 11.40           H  
ATOM    939  HB3CARG X  97       8.635  15.953  14.295  0.30 13.41           H  
ATOM    940  HG2AARG X  97       9.495  17.524  12.898  0.60 11.92           H  
ATOM    941  HG2CARG X  97       9.282  17.294  12.290  0.30 14.68           H  
ATOM    942  HG3AARG X  97       8.335  17.204  11.866  0.60 11.92           H  
ATOM    943  HG3CARG X  97       7.788  16.968  11.854  0.30 14.68           H  
ATOM    944  HD2AARG X  97       7.637  18.060  14.432  0.60 13.54           H  
ATOM    945  HD2CARG X  97       8.500  18.314  14.220  0.30 14.60           H  
ATOM    946  HD3AARG X  97       8.083  19.144  13.365  0.60 13.54           H  
ATOM    947  HD3CARG X  97       7.875  19.013  12.940  0.30 14.60           H  
ATOM    948  HE AARG X  97       6.188  18.184  12.150  0.50 15.08           H  
ATOM    949  HE CARG X  97       6.486  17.638  14.789  0.30 12.91           H  
ATOM    950 HH11AARG X  97       6.160  18.522  15.439  0.50 15.13           H  
ATOM    951 HH11CARG X  97       4.215  17.781  14.733  0.20 14.14           H  
ATOM    952 HH12AARG X  97       4.683  18.658  15.573  0.50 15.13           H  
ATOM    953 HH12CARG X  97       3.543  18.465  13.593  0.20 14.14           H  
ATOM    954 HH21AARG X  97       3.967  18.507  12.362  0.50 17.46           H  
ATOM    955 HH21CARG X  97       6.259  19.201  11.879  0.20 11.86           H  
ATOM    956 HH22AARG X  97       3.361  18.649  13.715  0.50 17.46           H  
ATOM    957 HH22CARG X  97       4.775  19.320  11.874  0.20 11.86           H  
ATOM    958  N   VAL X  98      11.714  15.669  12.124  1.00  9.06           N  
ANISOU  958  N   VAL X  98     1132   1621    688     16    -79     -6       N  
ATOM    959  CA  VAL X  98      13.065  16.190  12.308  1.00  8.81           C  
ANISOU  959  CA  VAL X  98     1086   1504    757      7    -74    -34       C  
ATOM    960  C   VAL X  98      13.269  17.321  11.318  1.00  8.94           C  
ANISOU  960  C   VAL X  98     1198   1496    702     73     66    -23       C  
ATOM    961  O   VAL X  98      13.116  17.118  10.104  1.00 10.48           O  
ANISOU  961  O   VAL X  98     1541   1712    731    -20    -39     46       O  
ATOM    962  CB  VAL X  98      14.118  15.091  12.086  1.00  9.81           C  
ANISOU  962  CB  VAL X  98     1282   1535    908    207    -53    -81       C  
ATOM    963  CG1 VAL X  98      15.529  15.665  12.199  1.00 10.73           C  
ANISOU  963  CG1 VAL X  98     1149   1808   1121    -45    -64   -133       C  
ATOM    964  CG2 VAL X  98      13.908  13.923  13.051  1.00 10.15           C  
ANISOU  964  CG2 VAL X  98     1383   1504    969    208    -90    -39       C  
ATOM    965  H   VAL X  98      11.493  15.554  11.301  1.00 10.87           H  
ATOM    966  HA  VAL X  98      13.164  16.544  13.217  1.00 10.57           H  
ATOM    967  HB  VAL X  98      14.015  14.743  11.176  1.00 11.77           H  
ATOM    968 HG11 VAL X  98      16.164  14.960  12.057  1.00 12.88           H  
ATOM    969 HG12 VAL X  98      15.642  16.349  11.535  1.00 12.88           H  
ATOM    970 HG13 VAL X  98      15.644  16.039  13.076  1.00 12.88           H  
ATOM    971 HG21 VAL X  98      14.580  13.257  12.886  1.00 12.18           H  
ATOM    972 HG22 VAL X  98      13.981  14.245  13.953  1.00 12.18           H  
ATOM    973 HG23 VAL X  98      13.035  13.551  12.906  1.00 12.18           H  
ATOM    974  N   ILE X  99      13.570  18.507  11.828  1.00  9.41           N  
ANISOU  974  N   ILE X  99     1349   1467    758     46     65     44       N  
ATOM    975  CA  ILE X  99      13.695  19.702  10.998  1.00  9.99           C  
ANISOU  975  CA  ILE X  99     1350   1601    846    -13     11     76       C  
ATOM    976  C   ILE X  99      15.088  20.290  11.222  1.00  9.96           C  
ANISOU  976  C   ILE X  99     1301   1560    922     44     52    147       C  
ATOM    977  O   ILE X  99      15.404  20.744  12.320  1.00 10.30           O  
ANISOU  977  O   ILE X  99     1283   1707    924     -0      8     96       O  
ATOM    978  CB  ILE X  99      12.595  20.731  11.322  1.00  9.96           C  
ANISOU  978  CB  ILE X  99     1230   1550   1005     91    -45    121       C  
ATOM    979  CG1 ILE X  99      11.225  20.127  11.033  1.00 10.71           C  
ANISOU  979  CG1 ILE X  99     1340   1725   1006     48    -79    107       C  
ATOM    980  CG2 ILE X  99      12.833  22.013  10.529  1.00 11.00           C  
ANISOU  980  CG2 ILE X  99     1409   1672   1100     13     26    202       C  
ATOM    981  CD1 ILE X  99      10.067  20.995  11.454  1.00 12.21           C  
ANISOU  981  CD1 ILE X  99     1427   1910   1300    -10    -61     89       C  
ATOM    982  H   ILE X  99      13.708  18.650  12.665  1.00 11.29           H  
ATOM    983  HA  ILE X  99      13.613  19.451  10.055  1.00 11.99           H  
ATOM    984  HB  ILE X  99      12.644  20.943  12.267  1.00 11.95           H  
ATOM    985 HG12 ILE X  99      11.148  19.974  10.078  1.00 12.85           H  
ATOM    986 HG13 ILE X  99      11.150  19.284  11.507  1.00 12.85           H  
ATOM    987 HG21 ILE X  99      12.141  22.643  10.741  1.00 13.21           H  
ATOM    988 HG22 ILE X  99      13.690  22.374  10.767  1.00 13.21           H  
ATOM    989 HG23 ILE X  99      12.813  21.808   9.591  1.00 13.21           H  
ATOM    990 HD11 ILE X  99       9.246  20.546  11.238  1.00 14.65           H  
ATOM    991 HD12 ILE X  99      10.120  21.148  12.400  1.00 14.65           H  
ATOM    992 HD13 ILE X  99      10.117  21.830  10.984  1.00 14.65           H  
ATOM    993  N   PRO X 100      15.949  20.245  10.192  1.00 11.14           N  
ANISOU  993  N   PRO X 100     1367   1862   1005    -26    153    135       N  
ATOM    994  CA  PRO X 100      17.297  20.799  10.349  1.00 12.16           C  
ANISOU  994  CA  PRO X 100     1280   2118   1222    -37    150    190       C  
ATOM    995  C   PRO X 100      17.273  22.254  10.798  1.00 11.72           C  
ANISOU  995  C   PRO X 100     1236   1997   1219    -58    139    359       C  
ATOM    996  O   PRO X 100      16.423  23.033  10.370  1.00 12.72           O  
ANISOU  996  O   PRO X 100     1423   1998   1412     -4    -72    411       O  
ATOM    997  CB  PRO X 100      17.918  20.618   8.959  1.00 14.28           C  
ANISOU  997  CB  PRO X 100     1474   2492   1461     13    340     19       C  
ATOM    998  CG  PRO X 100      17.212  19.403   8.422  1.00 14.87           C  
ANISOU  998  CG  PRO X 100     1774   2618   1258    -35    358    -64       C  
ATOM    999  CD  PRO X 100      15.788  19.552   8.902  1.00 13.25           C  
ANISOU  999  CD  PRO X 100     1540   2388   1105    -40    247    -74       C  
ATOM   1000  HA  PRO X 100      17.804  20.270  10.999  1.00 14.59           H  
ATOM   1001  HB2 PRO X 100      17.737  21.397   8.411  1.00 17.14           H  
ATOM   1002  HB3 PRO X 100      18.872  20.460   9.039  1.00 17.14           H  
ATOM   1003  HG2 PRO X 100      17.250  19.402   7.452  1.00 17.84           H  
ATOM   1004  HG3 PRO X 100      17.617  18.600   8.784  1.00 17.84           H  
ATOM   1005  HD2 PRO X 100      15.277  20.098   8.285  1.00 15.89           H  
ATOM   1006  HD3 PRO X 100      15.381  18.682   9.033  1.00 15.89           H  
ATOM   1007  N   SER X 101      18.215  22.591  11.673  1.00 11.58           N  
ANISOU 1007  N   SER X 101     1197   1899   1304    -32    109    275       N  
ATOM   1008  CA  SER X 101      18.346  23.920  12.256  1.00 12.29           C  
ANISOU 1008  CA  SER X 101     1433   1907   1332   -358    123    433       C  
ATOM   1009  C   SER X 101      17.131  24.280  13.105  1.00 11.23           C  
ANISOU 1009  C   SER X 101     1454   1610   1202   -131    225    334       C  
ATOM   1010  O   SER X 101      16.829  25.452  13.283  1.00 13.93           O  
ANISOU 1010  O   SER X 101     2037   1676   1578   -160    354    344       O  
ATOM   1011  CB ASER X 101      18.625  24.971  11.172  0.84 15.72           C  
ANISOU 1011  CB ASER X 101     1756   2499   1719   -323    487    494       C  
ATOM   1012  CB BSER X 101      18.593  24.972  11.168  0.16 13.42           C  
ANISOU 1012  CB BSER X 101     1714   2011   1373   -299    202    517       C  
ATOM   1013  OG ASER X 101      19.845  24.674  10.498  0.84 18.94           O  
ANISOU 1013  OG ASER X 101     2157   2955   2083   -414    550    579       O  
ATOM   1014  OG BSER X 101      19.106  26.169  11.724  0.16 14.32           O  
ANISOU 1014  OG BSER X 101     1975   2071   1396   -317    198    598       O  
ATOM   1015  H   SER X 101      18.814  22.042  11.956  1.00 13.90           H  
ATOM   1016  HA  SER X 101      19.119  23.909  12.857  1.00 14.75           H  
ATOM   1017  HB2ASER X 101      17.898  24.965  10.530  0.84 18.87           H  
ATOM   1018  HB2BSER X 101      19.232  24.621  10.529  0.16 16.10           H  
ATOM   1019  HB3ASER X 101      18.695  25.844  11.587  0.84 18.87           H  
ATOM   1020  HB3BSER X 101      17.753  25.166  10.722  0.16 16.10           H  
ATOM   1021  HG ASER X 101      20.180  23.994  10.810  0.84 22.72           H  
ATOM   1022  HG BSER X 101      19.184  26.090  12.537  0.16 17.19           H  
ATOM   1023  N   PHE X 102      16.478  23.264  13.663  1.00 10.20           N  
ANISOU 1023  N   PHE X 102     1280   1526   1069    -46     77    297       N  
ATOM   1024  CA  PHE X 102      15.363  23.475  14.590  1.00  9.44           C  
ANISOU 1024  CA  PHE X 102     1232   1383    972     31    -29    237       C  
ATOM   1025  C   PHE X 102      15.405  22.417  15.709  1.00  8.97           C  
ANISOU 1025  C   PHE X 102     1065   1390    953     -9     -0     93       C  
ATOM   1026  O   PHE X 102      15.874  22.715  16.820  1.00  9.29           O  
ANISOU 1026  O   PHE X 102     1100   1443    986    -64    -40    135       O  
ATOM   1027  CB  PHE X 102      14.031  23.504  13.816  1.00  9.92           C  
ANISOU 1027  CB  PHE X 102     1279   1426   1064     72     33    281       C  
ATOM   1028  CG  PHE X 102      12.794  23.726  14.667  0.80  8.41           C  
ANISOU 1028  CG  PHE X 102     1029   1225    942     89    -13    206       C  
ATOM   1029  CD1 PHE X 102      12.840  24.249  15.947  0.80  9.66           C  
ANISOU 1029  CD1 PHE X 102     1211   1427   1033     98    -40     21       C  
ATOM   1030  CD2 PHE X 102      11.555  23.390  14.148  0.80 10.67           C  
ANISOU 1030  CD2 PHE X 102     1157   1909    987     89     25     -8       C  
ATOM   1031  CE1 PHE X 102      11.671  24.429  16.685  0.80 10.06           C  
ANISOU 1031  CE1 PHE X 102     1218   1550   1054    162     88    -59       C  
ATOM   1032  CE2 PHE X 102      10.396  23.560  14.890  0.80 11.48           C  
ANISOU 1032  CE2 PHE X 102     1080   2090   1192    106    -36    -59       C  
ATOM   1033  CZ  PHE X 102      10.454  24.091  16.155  0.80 10.68           C  
ANISOU 1033  CZ  PHE X 102     1206   1703   1148    152    113    -26       C  
ATOM   1034  H   PHE X 102      16.663  22.436  13.523  1.00 12.24           H  
ATOM   1035  HA  PHE X 102      15.473  24.352  15.013  1.00 11.33           H  
ATOM   1036  HB2 PHE X 102      14.070  24.222  13.165  1.00 11.91           H  
ATOM   1037  HB3 PHE X 102      13.922  22.656  13.358  1.00 11.91           H  
ATOM   1038  HD1 PHE X 102      13.659  24.487  16.318  0.80 11.59           H  
ATOM   1039  HD2 PHE X 102      11.501  23.031  13.292  0.80 12.80           H  
ATOM   1040  HE1 PHE X 102      11.717  24.783  17.544  0.80 12.07           H  
ATOM   1041  HE2 PHE X 102       9.573  23.331  14.522  0.80 13.78           H  
ATOM   1042  HZ  PHE X 102       9.677  24.210  16.652  0.80 12.81           H  
ATOM   1043  N   MET X 103      14.911  21.209  15.446  1.00  8.54           N  
ANISOU 1043  N   MET X 103     1132   1332    780    -28    -54     29       N  
ATOM   1044  CA  MET X 103      14.788  20.204  16.496  1.00  8.09           C  
ANISOU 1044  CA  MET X 103     1039   1292    742     68     15     76       C  
ATOM   1045  C   MET X 103      14.510  18.825  15.916  1.00  8.16           C  
ANISOU 1045  C   MET X 103      959   1418    724     37     21     87       C  
ATOM   1046  O   MET X 103      14.160  18.676  14.735  1.00  8.96           O  
ANISOU 1046  O   MET X 103     1227   1483    697    -26    -20     26       O  
ATOM   1047  CB  MET X 103      13.710  20.616  17.511  1.00  8.93           C  
ANISOU 1047  CB  MET X 103     1153   1281    959     50     65     32       C  
ATOM   1048  CG  MET X 103      12.305  20.738  16.946  0.80  8.62           C  
ANISOU 1048  CG  MET X 103     1004   1261   1009     80    -48    137       C  
ATOM   1049  SD  MET X 103      11.466  19.155  16.752  0.80  8.02           S  
ANISOU 1049  SD  MET X 103      905   1316    825    -16    -84    130       S  
ATOM   1050  CE  MET X 103      10.903  19.225  15.053  0.80  9.65           C  
ANISOU 1050  CE  MET X 103     1183   1502    982    109   -176     83       C  
ATOM   1051  H   MET X 103      14.642  20.948  14.672  1.00 10.25           H  
ATOM   1052  HA  MET X 103      15.639  20.164  16.981  1.00  9.70           H  
ATOM   1053  HB2 MET X 103      13.684  19.955  18.219  1.00 10.71           H  
ATOM   1054  HB3 MET X 103      13.952  21.480  17.882  1.00 10.71           H  
ATOM   1055  HG2 MET X 103      11.773  21.286  17.544  0.80 10.34           H  
ATOM   1056  HG3 MET X 103      12.354  21.158  16.073  0.80 10.34           H  
ATOM   1057  HE1 MET X 103      10.434  18.413  14.846  0.80 11.58           H  
ATOM   1058  HE2 MET X 103      10.315  19.978  14.949  0.80 11.58           H  
ATOM   1059  HE3 MET X 103      11.663  19.320  14.475  0.80 11.58           H  
ATOM   1060  N   CYS X 104      14.674  17.824  16.781  1.00  7.91           N  
ANISOU 1060  N   CYS X 104     1034   1305    665     52    -39    -31       N  
ATOM   1061  CA  CYS X 104      14.325  16.440  16.506  1.00  8.30           C  
ANISOU 1061  CA  CYS X 104     1070   1392    691    143    -11     22       C  
ATOM   1062  C   CYS X 104      13.247  15.985  17.497  1.00  7.52           C  
ANISOU 1062  C   CYS X 104     1015   1182    659    140      6    -68       C  
ATOM   1063  O   CYS X 104      13.463  16.070  18.709  1.00  8.24           O  
ANISOU 1063  O   CYS X 104      959   1508    663    -37     39   -141       O  
ATOM   1064  CB ACYS X 104      15.579  15.556  16.711  0.85  8.39           C  
ANISOU 1064  CB ACYS X 104      953   1362    873    149    232    -41       C  
ATOM   1065  CB BCYS X 104      15.543  15.514  16.494  0.15 12.04           C  
ANISOU 1065  CB BCYS X 104     1421   1927   1226    171     20     47       C  
ATOM   1066  SG ACYS X 104      17.074  16.066  15.816  0.85  9.57           S  
ANISOU 1066  SG ACYS X 104      946   1680   1008     46    154    -46       S  
ATOM   1067  SG BCYS X 104      16.380  15.304  18.027  0.15 15.40           S  
ANISOU 1067  SG BCYS X 104     1731   2463   1659    126   -117     63       S  
ATOM   1068  H   CYS X 104      15.003  17.933  17.568  1.00  9.49           H  
ATOM   1069  HA  CYS X 104      13.957  16.373  15.601  1.00  9.96           H  
ATOM   1070  HB2ACYS X 104      15.796  15.550  17.655  0.85 10.07           H  
ATOM   1071  HB2BCYS X 104      15.254  14.636  16.200  0.15 14.45           H  
ATOM   1072  HB3ACYS X 104      15.365  14.654  16.424  0.85 10.07           H  
ATOM   1073  HB3BCYS X 104      16.187  15.869  15.860  0.15 14.45           H  
ATOM   1074  HG ACYS X 104      17.960  15.295  16.067  0.85 11.48           H  
ATOM   1075  HG BCYS X 104      15.617  14.842  18.828  0.15 18.49           H  
ATOM   1076  N   GLN X 105      12.115  15.490  16.990  1.00  7.71           N  
ANISOU 1076  N   GLN X 105      968   1299    662     33    -36   -105       N  
ATOM   1077  CA  GLN X 105      10.941  15.172  17.807  1.00  7.75           C  
ANISOU 1077  CA  GLN X 105      887   1308    750     59    -62    -71       C  
ATOM   1078  C   GLN X 105      10.629  13.679  17.775  1.00  7.85           C  
ANISOU 1078  C   GLN X 105      911   1349    722     28   -101   -231       C  
ATOM   1079  O   GLN X 105      10.682  13.034  16.720  1.00  8.99           O  
ANISOU 1079  O   GLN X 105     1277   1391    747    -26     13   -190       O  
ATOM   1080  CB  GLN X 105       9.743  15.981  17.310  1.00  8.59           C  
ANISOU 1080  CB  GLN X 105     1037   1405    821     83    -13    -25       C  
ATOM   1081  CG  GLN X 105       8.465  15.791  18.099  1.00  8.51           C  
ANISOU 1081  CG  GLN X 105      951   1405    877     65   -139    119       C  
ATOM   1082  CD  GLN X 105       7.336  16.652  17.570  0.90  8.73           C  
ANISOU 1082  CD  GLN X 105      989   1543    787     66    -38    168       C  
ATOM   1083  NE2 GLN X 105       6.119  16.412  18.056  0.90  8.46           N  
ANISOU 1083  NE2 GLN X 105      899   1504    812    109    -65    161       N  
ATOM   1084  OE1 GLN X 105       7.543  17.512  16.725  0.90 10.77           O  
ANISOU 1084  OE1 GLN X 105     1031   1803   1259    101   -121    534       O  
ATOM   1085  H   GLN X 105      12.002  15.325  16.153  1.00  9.25           H  
ATOM   1086  HA  GLN X 105      11.117  15.428  18.737  1.00  9.30           H  
ATOM   1087  HB2 GLN X 105       9.970  16.923  17.347  1.00 10.31           H  
ATOM   1088  HB3 GLN X 105       9.559  15.727  16.392  1.00 10.31           H  
ATOM   1089  HG2 GLN X 105       8.189  14.862  18.040  1.00 10.21           H  
ATOM   1090  HG3 GLN X 105       8.622  16.034  19.024  1.00 10.21           H  
ATOM   1091 HE21 GLN X 105       6.004  15.792  18.640  0.90 10.15           H  
ATOM   1092 HE22 GLN X 105       5.449  16.877  17.784  0.90 10.15           H  
ATOM   1093  N   ALA X 106      10.266  13.139  18.936  1.00  7.69           N  
ANISOU 1093  N   ALA X 106     1054   1171    695    -46     35   -136       N  
ATOM   1094  CA  ALA X 106      10.026  11.718  19.115  1.00  8.03           C  
ANISOU 1094  CA  ALA X 106     1056   1182    813     30    -47   -185       C  
ATOM   1095  C   ALA X 106       8.966  11.478  20.172  1.00  7.80           C  
ANISOU 1095  C   ALA X 106      930   1205    829    -57    -58   -187       C  
ATOM   1096  O   ALA X 106       8.377  12.409  20.716  1.00  8.91           O  
ANISOU 1096  O   ALA X 106     1079   1417    891   -151    116   -287       O  
ATOM   1097  CB  ALA X 106      11.326  11.025  19.526  1.00  9.17           C  
ANISOU 1097  CB  ALA X 106     1104   1374   1006     12      3    -77       C  
ATOM   1098  H   ALA X 106      10.150  13.595  19.656  1.00  9.22           H  
ATOM   1099  HA  ALA X 106       9.717  11.328  18.270  1.00  9.64           H  
ATOM   1100  HB1 ALA X 106      11.157  10.087  19.641  1.00 11.00           H  
ATOM   1101  HB2 ALA X 106      11.981  11.156  18.836  1.00 11.00           H  
ATOM   1102  HB3 ALA X 106      11.637  11.406  20.350  1.00 11.00           H  
ATOM   1103  N   GLY X 107       8.724  10.216  20.495  1.00 10.08           N  
ANISOU 1103  N   GLY X 107     1147   1321   1363     -2    161     77       N  
ATOM   1104  CA  GLY X 107       7.970   9.857  21.682  1.00 10.87           C  
ANISOU 1104  CA  GLY X 107     1280   1568   1283   -156   -129    288       C  
ATOM   1105  C   GLY X 107       6.530   9.451  21.478  1.00  9.25           C  
ANISOU 1105  C   GLY X 107     1135   1369   1012      4   -110     16       C  
ATOM   1106  O   GLY X 107       5.847   9.198  22.467  1.00  9.70           O  
ANISOU 1106  O   GLY X 107     1235   1510    943   -192    -17     -9       O  
ATOM   1107  H   GLY X 107       8.993   9.540  20.036  1.00 12.10           H  
ATOM   1108  HA2 GLY X 107       8.422   9.120  22.122  1.00 13.05           H  
ATOM   1109  HA3 GLY X 107       7.977  10.613  22.291  1.00 13.05           H  
ATOM   1110  N  AASP X 108       6.053   9.334  20.238  0.44  9.38           N  
ANISOU 1110  N  AASP X 108     1236   1281   1046     17     -8     68       N  
ATOM   1111  N  BASP X 108       6.052   9.425  20.235  0.56  8.80           N  
ANISOU 1111  N  BASP X 108     1045   1342    956    129    -27     -2       N  
ATOM   1112  CA AASP X 108       4.701   8.814  20.022  0.44 10.50           C  
ANISOU 1112  CA AASP X 108     1473   1416   1100     24    -12      3       C  
ATOM   1113  CA BASP X 108       4.692   8.980  19.968  0.56  8.63           C  
ANISOU 1113  CA BASP X 108     1086   1205    986    160   -151    -31       C  
ATOM   1114  C  AASP X 108       4.731   7.292  19.892  0.44 11.65           C  
ANISOU 1114  C  AASP X 108     1700   1542   1184     73    -55   -196       C  
ATOM   1115  C  BASP X 108       4.726   7.466  19.851  0.56  9.03           C  
ANISOU 1115  C  BASP X 108     1068   1311   1054    245   -356   -143       C  
ATOM   1116  O  AASP X 108       4.964   6.754  18.803  0.44 12.31           O  
ANISOU 1116  O  AASP X 108     1772   1649   1255    166    -40   -154       O  
ATOM   1117  O  BASP X 108       4.718   6.911  18.745  0.56 10.65           O  
ANISOU 1117  O  BASP X 108     1539   1374   1134    312   -461   -238       O  
ATOM   1118  CB AASP X 108       4.030   9.437  18.799  0.44 10.98           C  
ANISOU 1118  CB AASP X 108     1573   1503   1095     46   -103    176       C  
ATOM   1119  CB BASP X 108       4.140   9.605  18.693  0.56  9.45           C  
ANISOU 1119  CB BASP X 108     1197   1344   1051    336   -130   -135       C  
ATOM   1120  CG AASP X 108       2.631   8.894  18.570  0.44 11.68           C  
ANISOU 1120  CG AASP X 108     1697   1575   1166    148   -275    197       C  
ATOM   1121  CG BASP X 108       2.724   9.177  18.415  0.56  9.82           C  
ANISOU 1121  CG BASP X 108     1116   1486   1129    221   -196   -154       C  
ATOM   1122  OD1AASP X 108       2.113   8.194  19.470  0.44 11.59           O  
ANISOU 1122  OD1AASP X 108     1906   1449   1050     17   -521    172       O  
ATOM   1123  OD1BASP X 108       2.230   8.279  19.135  0.56 10.99           O  
ANISOU 1123  OD1BASP X 108     1133   1912   1130    -16   -247   -130       O  
ATOM   1124  OD2AASP X 108       2.042   9.169  17.502  0.44 12.39           O1-
ANISOU 1124  OD2AASP X 108     1693   1717   1297    355   -269    142       O1-
ATOM   1125  OD2BASP X 108       2.108   9.727  17.479  0.56 10.41           O1-
ANISOU 1125  OD2BASP X 108     1350   1379   1224    418   -423     39       O1-
ATOM   1126  H  AASP X 108       6.479   9.543  19.521  0.44 11.25           H  
ATOM   1127  H  BASP X 108       6.493   9.659  19.535  0.56 10.56           H  
ATOM   1128  HA AASP X 108       4.152   9.033  20.804  0.44 12.60           H  
ATOM   1129  HA BASP X 108       4.110   9.225  20.717  0.56 10.35           H  
ATOM   1130  HB2AASP X 108       3.965  10.396  18.926  0.44 13.17           H  
ATOM   1131  HB2BASP X 108       4.150  10.572  18.782  0.56 11.34           H  
ATOM   1132  HB3AASP X 108       4.561   9.240  18.011  0.44 13.17           H  
ATOM   1133  HB3BASP X 108       4.689   9.335  17.941  0.56 11.34           H  
ATOM   1134  N  APHE X 109       4.482   6.608  21.006  0.44 11.65           N  
ANISOU 1134  N  APHE X 109     1910   1324   1194     54     21   -297       N  
ATOM   1135  N  BPHE X 109       4.769   6.797  21.001  0.56  8.72           N  
ANISOU 1135  N  BPHE X 109     1029   1237   1048    112   -286    -46       N  
ATOM   1136  CA APHE X 109       4.537   5.146  21.052  0.44 12.39           C  
ANISOU 1136  CA APHE X 109     1965   1343   1398      8     -0   -219       C  
ATOM   1137  CA BPHE X 109       4.909   5.348  21.025  0.56  9.88           C  
ANISOU 1137  CA BPHE X 109     1164   1315   1272     99   -324   -166       C  
ATOM   1138  C  APHE X 109       3.157   4.507  21.104  0.44 13.59           C  
ANISOU 1138  C  APHE X 109     2113   1483   1569   -278    -35   -284       C  
ATOM   1139  C  BPHE X 109       3.574   4.633  20.803  0.56 10.46           C  
ANISOU 1139  C  BPHE X 109     1262   1191   1521    118   -435    -46       C  
ATOM   1140  O  APHE X 109       3.040   3.295  21.288  0.44 14.77           O  
ANISOU 1140  O  APHE X 109     2433   1548   1631   -347    -36   -333       O  
ATOM   1141  O  BPHE X 109       3.537   3.408  20.767  0.56 11.65           O  
ANISOU 1141  O  BPHE X 109     1577   1170   1680     36   -448    -61       O  
ATOM   1142  CB APHE X 109       5.379   4.660  22.241  0.44 11.88           C  
ANISOU 1142  CB APHE X 109     1782   1289   1442    131     -4   -115       C  
ATOM   1143  CB BPHE X 109       5.629   4.862  22.305  0.56  9.36           C  
ANISOU 1143  CB BPHE X 109      980   1297   1277    110   -191      7       C  
ATOM   1144  CG APHE X 109       4.917   5.181  23.576  0.44 10.48           C  
ANISOU 1144  CG APHE X 109     1372   1169   1441    138    -95   -129       C  
ATOM   1145  CG BPHE X 109       4.915   5.184  23.591  0.56  9.26           C  
ANISOU 1145  CG BPHE X 109     1117   1094   1307    219   -158     91       C  
ATOM   1146  CD1APHE X 109       3.753   4.708  24.163  0.44 10.40           C  
ANISOU 1146  CD1APHE X 109     1226   1241   1484      0   -128   -398       C  
ATOM   1147  CD1BPHE X 109       3.895   4.369  24.063  0.56 10.89           C  
ANISOU 1147  CD1BPHE X 109     1316   1307   1515     87   -166    -90       C  
ATOM   1148  CD2APHE X 109       5.660   6.127  24.256  0.44 10.29           C  
ANISOU 1148  CD2APHE X 109     1275   1132   1502    -30   -199     19       C  
ATOM   1149  CD2BPHE X 109       5.290   6.275  24.355  0.56 10.02           C  
ANISOU 1149  CD2BPHE X 109     1317   1185   1303     -7   -162     62       C  
ATOM   1150  CE1APHE X 109       3.335   5.182  25.395  0.44 10.49           C  
ANISOU 1150  CE1APHE X 109     1251   1187   1548   -176   -121   -308       C  
ATOM   1151  CE1BPHE X 109       3.253   4.661  25.251  0.56 11.26           C  
ANISOU 1151  CE1BPHE X 109     1376   1282   1622   -112    -90    -86       C  
ATOM   1152  CE2APHE X 109       5.247   6.605  25.480  0.44 10.02           C  
ANISOU 1152  CE2APHE X 109     1317    980   1511    -71   -362   -176       C  
ATOM   1153  CE2BPHE X 109       4.650   6.562  25.543  0.56 10.16           C  
ANISOU 1153  CE2BPHE X 109     1251   1266   1342    -25   -280     33       C  
ATOM   1154  CZ APHE X 109       4.081   6.135  26.049  0.44  9.91           C  
ANISOU 1154  CZ APHE X 109     1222   1049   1492    -21   -225   -233       C  
ATOM   1155  CZ BPHE X 109       3.630   5.759  25.985  0.56 10.57           C  
ANISOU 1155  CZ BPHE X 109     1239   1380   1400     66   -182    -93       C  
ATOM   1156  H  APHE X 109       4.277   6.970  21.759  0.44 13.98           H  
ATOM   1157  H  BPHE X 109       4.719   7.160  21.778  0.56 10.46           H  
ATOM   1158  HA APHE X 109       4.974   4.829  20.234  0.44 14.86           H  
ATOM   1159  HA BPHE X 109       5.483   5.098  20.272  0.56 11.85           H  
ATOM   1160  HB2APHE X 109       5.342   3.691  22.273  0.44 14.25           H  
ATOM   1161  HB2BPHE X 109       5.726   3.897  22.257  0.56 11.23           H  
ATOM   1162  HB3APHE X 109       6.296   4.949  22.112  0.44 14.25           H  
ATOM   1163  HB3BPHE X 109       6.505   5.276  22.343  0.56 11.23           H  
ATOM   1164  HD1APHE X 109       3.243   4.067  23.721  0.44 12.48           H  
ATOM   1165  HD1BPHE X 109       3.632   3.628  23.568  0.56 13.07           H  
ATOM   1166  HD2APHE X 109       6.445   6.454  23.877  0.44 12.34           H  
ATOM   1167  HD2BPHE X 109       5.978   6.828  24.059  0.56 12.02           H  
ATOM   1168  HE1APHE X 109       2.548   4.864  25.777  0.44 12.59           H  
ATOM   1169  HE1BPHE X 109       2.564   4.114  25.552  0.56 13.52           H  
ATOM   1170  HE2APHE X 109       5.754   7.246  25.923  0.44 12.03           H  
ATOM   1171  HE2BPHE X 109       4.905   7.306  26.041  0.56 12.19           H  
ATOM   1172  HZ APHE X 109       3.806   6.456  26.877  0.44 11.89           H  
ATOM   1173  HZ BPHE X 109       3.199   5.952  26.786  0.56 12.69           H  
ATOM   1174  N  ATHR X 110       2.106   5.303  20.945  0.44 13.82           N  
ANISOU 1174  N  ATHR X 110     1929   1609   1714   -454   -133   -149       N  
ATOM   1175  N  BTHR X 110       2.487   5.376  20.595  0.56 11.40           N  
ANISOU 1175  N  BTHR X 110     1281   1269   1782    -93   -467   -104       N  
ATOM   1176  CA ATHR X 110       0.766   4.733  20.913  0.44 14.84           C  
ANISOU 1176  CA ATHR X 110     1891   1874   1873   -322    -76    -79       C  
ATOM   1177  CA BTHR X 110       1.207   4.735  20.292  0.56 12.84           C  
ANISOU 1177  CA BTHR X 110     1476   1377   2027   -181   -499    -38       C  
ATOM   1178  C  ATHR X 110       0.200   4.705  19.492  0.44 16.25           C  
ANISOU 1178  C  ATHR X 110     2178   2119   1880   -724   -180     28       C  
ATOM   1179  C  BTHR X 110       0.820   4.841  18.802  0.56 12.76           C  
ANISOU 1179  C  BTHR X 110     1605   1312   1930   -218   -624   -195       C  
ATOM   1180  O  ATHR X 110      -0.401   3.713  19.102  0.44 17.73           O  
ANISOU 1180  O  ATHR X 110     2548   2269   1921   -947   -258     25       O  
ATOM   1181  O  BTHR X 110       0.367   3.859  18.226  0.56 14.35           O  
ANISOU 1181  O  BTHR X 110     1949   1460   2045   -239   -601   -239       O  
ATOM   1182  CB ATHR X 110      -0.211   5.462  21.855  0.44 15.38           C  
ANISOU 1182  CB ATHR X 110     1855   1962   2027   -191    -33    -57       C  
ATOM   1183  CB BTHR X 110       0.058   5.259  21.189  0.56 13.24           C  
ANISOU 1183  CB BTHR X 110     1244   1601   2184   -306   -458    -77       C  
ATOM   1184  CG2ATHR X 110       0.356   5.546  23.264  0.44 15.86           C  
ANISOU 1184  CG2ATHR X 110     1804   2192   2032    -74    -89   -100       C  
ATOM   1185  CG2BTHR X 110       0.380   5.080  22.668  0.50 14.23           C  
ANISOU 1185  CG2BTHR X 110     1425   1699   2282   -217   -258     -5       C  
ATOM   1186  OG1ATHR X 110      -0.474   6.778  21.363  0.44 16.88           O  
ANISOU 1186  OG1ATHR X 110     2183   1972   2259   -112    168    -27       O  
ATOM   1187  OG1BTHR X 110      -0.188   6.634  20.906  0.50 13.19           O  
ANISOU 1187  OG1BTHR X 110     1116   1688   2208   -196   -438    -45       O  
ATOM   1188  H  ATHR X 110       2.138   6.158  20.855  0.44 16.59           H  
ATOM   1189  H  BTHR X 110       2.463   6.235  20.623  0.56 13.68           H  
ATOM   1190  HA ATHR X 110       0.824   3.804  21.220  0.44 17.81           H  
ATOM   1191  HA BTHR X 110       1.302   3.780  20.488  0.56 15.41           H  
ATOM   1192  HB ATHR X 110      -1.044   4.966  21.894  0.44 18.46           H  
ATOM   1193  HB BTHR X 110      -0.746   4.751  20.997  0.56 15.88           H  
ATOM   1194  HG1ATHR X 110      -0.995   7.166  21.865  0.44 20.26           H  
ATOM   1195  HG1BTHR X 110      -0.796   6.914  21.380  0.50 15.83           H  
ATOM   1196 HG21ATHR X 110      -0.262   6.002  23.840  0.44 19.04           H  
ATOM   1197 HG21BTHR X 110      -0.345   5.411  23.204  0.50 17.07           H  
ATOM   1198 HG22ATHR X 110       0.510   4.662  23.608  0.44 19.04           H  
ATOM   1199 HG22BTHR X 110       0.515   4.151  22.864  0.50 17.07           H  
ATOM   1200 HG23ATHR X 110       1.188   6.025  23.255  0.44 19.04           H  
ATOM   1201 HG23BTHR X 110       1.179   5.565  22.890  0.50 17.07           H  
ATOM   1202  N  AASN X 111       0.389   5.780  18.726  0.44 15.93           N  
ANISOU 1202  N  AASN X 111     2205   2120   1726   -956   -379     43       N  
ATOM   1203  N  BASN X 111       1.012   6.009  18.187  0.56 12.18           N  
ANISOU 1203  N  BASN X 111     1601   1309   1718    -22   -599   -232       N  
ATOM   1204  CA AASN X 111      -0.110   5.846  17.347  0.44 15.89           C  
ANISOU 1204  CA AASN X 111     2231   2206   1603   -885   -408      6       C  
ATOM   1205  CA BASN X 111       0.626   6.234  16.784  0.56 12.34           C  
ANISOU 1205  CA BASN X 111     1738   1335   1616    105   -571   -241       C  
ATOM   1206  C  AASN X 111       1.005   5.799  16.302  0.44 15.55           C  
ANISOU 1206  C  AASN X 111     2358   2094   1457   -551   -537    -52       C  
ATOM   1207  C  BASN X 111       1.809   6.467  15.826  0.56 12.63           C  
ANISOU 1207  C  BASN X 111     1685   1626   1488    235   -575   -474       C  
ATOM   1208  O  AASN X 111       0.751   5.574  15.124  0.44 16.81           O  
ANISOU 1208  O  AASN X 111     2606   2296   1485   -512   -725   -108       O  
ATOM   1209  O  BASN X 111       1.634   6.453  14.606  0.56 14.68           O  
ANISOU 1209  O  BASN X 111     1916   2106   1555    187   -738   -417       O  
ATOM   1210  CB AASN X 111      -0.950   7.110  17.149  0.44 16.56           C  
ANISOU 1210  CB AASN X 111     2347   2265   1680  -1038   -351    -47       C  
ATOM   1211  CB BASN X 111      -0.359   7.402  16.676  0.56 12.51           C  
ANISOU 1211  CB BASN X 111     1609   1431   1714    -34   -663   -139       C  
ATOM   1212  CG AASN X 111      -2.197   7.119  18.008  0.44 17.70           C  
ANISOU 1212  CG AASN X 111     2596   2353   1775  -1015   -186      8       C  
ATOM   1213  CG BASN X 111      -1.679   7.117  17.370  0.56 14.08           C  
ANISOU 1213  CG BASN X 111     1742   1621   1988   -311   -373    164       C  
ATOM   1214  ND2AASN X 111      -2.739   8.306  18.265  0.44 17.90           N  
ANISOU 1214  ND2AASN X 111     2657   2400   1744  -1024   -273    -79       N  
ATOM   1215  ND2BASN X 111      -2.457   8.163  17.612  0.56 14.27           N  
ANISOU 1215  ND2BASN X 111     1623   1776   2022   -215   -259    247       N  
ATOM   1216  OD1AASN X 111      -2.670   6.067  18.436  0.44 18.31           O  
ANISOU 1216  OD1AASN X 111     2639   2462   1858  -1068      8    203       O  
ATOM   1217  OD1BASN X 111      -2.002   5.965  17.673  0.56 16.08           O  
ANISOU 1217  OD1BASN X 111     1996   1833   2279   -277   -240    331       O  
ATOM   1218  H  AASN X 111       0.805   6.488  18.980  0.44 19.11           H  
ATOM   1219  H  BASN X 111       1.368   6.696  18.561  0.56 14.62           H  
ATOM   1220  HA AASN X 111      -0.695   5.075  17.191  0.44 19.07           H  
ATOM   1221  HA BASN X 111       0.158   5.433  16.468  0.56 14.81           H  
ATOM   1222  HB2AASN X 111      -0.416   7.885  17.386  0.44 19.87           H  
ATOM   1223  HB2BASN X 111       0.033   8.187  17.089  0.56 15.01           H  
ATOM   1224  HB3AASN X 111      -1.224   7.166  16.220  0.44 19.87           H  
ATOM   1225  HB3BASN X 111      -0.544   7.576  15.739  0.56 15.01           H  
ATOM   1226 HD21AASN X 111      -2.380   9.021  17.948  0.44 21.48           H  
ATOM   1227 HD21BASN X 111      -2.204   8.951  17.377  0.56 17.12           H  
ATOM   1228 HD22AASN X 111      -3.448   8.360  18.748  0.44 21.48           H  
ATOM   1229 HD22BASN X 111      -3.215   8.053  18.003  0.56 17.12           H  
ATOM   1230  N  AHIS X 112       2.234   6.030  16.741  0.40 14.35           N  
ANISOU 1230  N  AHIS X 112     2259   1833   1360   -289   -585    -70       N  
ATOM   1231  N  BHIS X 112       2.992   6.711  16.384  0.50 11.66           N  
ANISOU 1231  N  BHIS X 112     1585   1509   1338    569   -379   -595       N  
ATOM   1232  CA AHIS X 112       3.414   5.977  15.879  0.40 15.02           C  
ANISOU 1232  CA AHIS X 112     2408   1825   1476    141   -596    -35       C  
ATOM   1233  CA BHIS X 112       4.225   6.841  15.604  0.50 12.65           C  
ANISOU 1233  CA BHIS X 112     1583   1818   1405    588   -287   -513       C  
ATOM   1234  C  AHIS X 112       3.317   6.879  14.660  0.40 14.19           C  
ANISOU 1234  C  AHIS X 112     2262   1686   1443    449   -449    -31       C  
ATOM   1235  C  BHIS X 112       4.172   7.941  14.541  0.50 12.52           C  
ANISOU 1235  C  BHIS X 112     1421   2113   1223    681   -307   -437       C  
ATOM   1236  O  AHIS X 112       3.846   6.551  13.597  0.40 15.76           O  
ANISOU 1236  O  AHIS X 112     2468   1991   1531    725   -382    -58       O  
ATOM   1237  O  BHIS X 112       4.878   7.870  13.536  0.50 14.53           O  
ANISOU 1237  O  BHIS X 112     1723   2473   1324    898    -67   -292       O  
ATOM   1238  CB AHIS X 112       3.694   4.534  15.461  0.40 17.49           C  
ANISOU 1238  CB AHIS X 112     2825   2134   1686    250   -649      6       C  
ATOM   1239  CB BHIS X 112       4.614   5.476  15.004  0.50 14.62           C  
ANISOU 1239  CB BHIS X 112     1759   2003   1794    497   -229   -646       C  
ATOM   1240  CG AHIS X 112       3.876   3.606  16.621  0.40 20.19           C  
ANISOU 1240  CG AHIS X 112     3240   2480   1951    322   -515     50       C  
ATOM   1241  CG BHIS X 112       4.624   4.370  16.019  0.50 16.25           C  
ANISOU 1241  CG BHIS X 112     1953   1903   2318    292   -136   -675       C  
ATOM   1242  CD2AHIS X 112       2.987   2.842  17.298  0.40 21.01           C  
ANISOU 1242  CD2AHIS X 112     3315   2611   2057    287   -448     73       C  
ATOM   1243  CD2BHIS X 112       3.726   3.389  16.279  0.50 18.07           C  
ANISOU 1243  CD2BHIS X 112     2254   2041   2571    195   -155   -573       C  
ATOM   1244  ND1AHIS X 112       5.095   3.404  17.230  0.40 21.61           N  
ANISOU 1244  ND1AHIS X 112     3457   2646   2107    311   -399     11       N  
ATOM   1245  ND1BHIS X 112       5.633   4.219  16.949  0.50 15.95           N  
ANISOU 1245  ND1BHIS X 112     1856   1793   2410    205    -40   -719       N  
ATOM   1246  CE1AHIS X 112       4.950   2.546  18.225  0.40 21.73           C  
ANISOU 1246  CE1AHIS X 112     3512   2640   2103    358   -336     10       C  
ATOM   1247  CE1BHIS X 112       5.365   3.186  17.727  0.50 17.25           C  
ANISOU 1247  CE1BHIS X 112     2099   1894   2560    188    -93   -689       C  
ATOM   1248  NE2AHIS X 112       3.681   2.189  18.286  0.40 21.55           N  
ANISOU 1248  NE2AHIS X 112     3479   2599   2110    258   -316     29       N  
ATOM   1249  NE2BHIS X 112       4.213   2.664  17.342  0.50 18.40           N  
ANISOU 1249  NE2BHIS X 112     2302   2061   2629     -1   -141   -574       N  
ATOM   1250  H  AHIS X 112       2.419   6.225  17.558  0.40 17.22           H  
ATOM   1251  H  BHIS X 112       3.111   6.807  17.230  0.50 14.00           H  
ATOM   1252  HA AHIS X 112       4.185   6.280  16.402  0.40 18.03           H  
ATOM   1253  HA BHIS X 112       4.941   7.088  16.225  0.50 15.18           H  
ATOM   1254  HB2AHIS X 112       2.947   4.208  14.934  0.40 20.99           H  
ATOM   1255  HB2BHIS X 112       3.975   5.242  14.313  0.50 17.55           H  
ATOM   1256  HB3AHIS X 112       4.507   4.512  14.932  0.40 20.99           H  
ATOM   1257  HB3BHIS X 112       5.504   5.542  14.623  0.50 17.55           H  
ATOM   1258  HD2AHIS X 112       2.077   2.769  17.121  0.40 25.21           H  
ATOM   1259  HD2BHIS X 112       2.931   3.232  15.822  0.50 21.68           H  
ATOM   1260  HE1AHIS X 112       5.628   2.244  18.786  0.40 26.08           H  
ATOM   1261  HE1BHIS X 112       5.897   2.876  18.424  0.50 20.69           H  
ATOM   1262  N  AASN X 113       2.671   8.031  14.823  0.44 12.97           N  
ANISOU 1262  N  AASN X 113     1891   1627   1409    412   -388    -96       N  
ATOM   1263  N  BASN X 113       3.373   8.980  14.783  0.56 12.11           N  
ANISOU 1263  N  BASN X 113     1389   2050   1162    662   -336   -208       N  
ATOM   1264  CA AASN X 113       2.576   8.991  13.727  0.44 13.07           C  
ANISOU 1264  CA AASN X 113     1742   1829   1395    365   -361    -81       C  
ATOM   1265  CA BASN X 113       3.212  10.022  13.770  0.56 11.99           C  
ANISOU 1265  CA BASN X 113     1392   2045   1121    400   -321   -190       C  
ATOM   1266  C  AASN X 113       2.613  10.484  14.090  0.44 12.65           C  
ANISOU 1266  C  AASN X 113     1468   1933   1405    365   -354    108       C  
ATOM   1267  C  BASN X 113       2.977  11.439  14.286  0.56 10.89           C  
ANISOU 1267  C  BASN X 113     1172   1901   1066    165   -226   -139       C  
ATOM   1268  O  AASN X 113       2.533  11.315  13.187  0.44 12.99           O  
ANISOU 1268  O  AASN X 113     1647   1942   1345    445   -256      4       O  
ATOM   1269  O  BASN X 113       2.743  12.352  13.490  0.56 11.80           O  
ANISOU 1269  O  BASN X 113     1559   1857   1068     62   -342     -4       O  
ATOM   1270  CB AASN X 113       1.334   8.703  12.874  0.44 13.07           C  
ANISOU 1270  CB AASN X 113     1741   1834   1389    192   -398   -135       C  
ATOM   1271  CB BASN X 113       2.106   9.635  12.787  0.56 12.73           C  
ANISOU 1271  CB BASN X 113     1561   2050   1224    328   -304   -304       C  
ATOM   1272  CG AASN X 113       0.035   8.764  13.667  0.44 13.54           C  
ANISOU 1272  CG AASN X 113     1665   2019   1460    104   -626   -165       C  
ATOM   1273  CG BASN X 113       0.737   9.573  13.426  0.56 11.96           C  
ANISOU 1273  CG BASN X 113     1564   1815   1163    256   -346   -327       C  
ATOM   1274  ND2AASN X 113      -0.992   8.089  13.167  0.44 15.43           N  
ANISOU 1274  ND2AASN X 113     1933   2201   1726     18   -573   -370       N  
ATOM   1275  ND2BASN X 113      -0.218   8.997  12.710  0.56 13.33           N  
ANISOU 1275  ND2BASN X 113     1766   1950   1350    128   -359   -464       N  
ATOM   1276  OD1AASN X 113      -0.044   9.408  14.712  0.44 13.20           O  
ANISOU 1276  OD1AASN X 113     1618   1937   1460    -99   -466   -194       O  
ATOM   1277  OD1BASN X 113       0.534  10.053  14.539  0.56 10.97           O  
ANISOU 1277  OD1BASN X 113     1313   1689   1167    155   -248   -306       O  
ATOM   1278  H  AASN X 113       2.283   8.278  15.550  0.40 15.56           H  
ATOM   1279  H  BASN X 113       2.924   9.103  15.505  0.50 14.53           H  
ATOM   1280  HA AASN X 113       3.348   8.836  13.145  0.44 15.68           H  
ATOM   1281  HA BASN X 113       4.044  10.053  13.254  0.56 14.39           H  
ATOM   1282  HB2AASN X 113       1.281   9.361  12.163  0.44 15.68           H  
ATOM   1283  HB2BASN X 113       2.075  10.292  12.074  0.56 15.27           H  
ATOM   1284  HB3AASN X 113       1.412   7.814  12.495  0.44 15.68           H  
ATOM   1285  HB3BASN X 113       2.304   8.758  12.420  0.56 15.27           H  
ATOM   1286 HD21AASN X 113      -0.901   7.648  12.434  0.44 18.51           H  
ATOM   1287 HD21BASN X 113      -0.040   8.684  11.928  0.56 16.00           H  
ATOM   1288 HD22AASN X 113      -1.748   8.091  13.577  0.44 18.51           H  
ATOM   1289 HD22BASN X 113      -1.016   8.936  13.027  0.56 16.00           H  
ATOM   1290  N  AGLY X 114       2.743  10.840  15.368  0.44 12.07           N  
ANISOU 1290  N  AGLY X 114     1134   2050   1404    -39   -429    348       N  
ATOM   1291  N  BGLY X 114       3.062  11.628  15.597  0.56 10.25           N  
ANISOU 1291  N  BGLY X 114      978   1813   1105    -19   -274    -37       N  
ATOM   1292  CA AGLY X 114       2.829  12.255  15.753  0.44 12.98           C  
ANISOU 1292  CA AGLY X 114     1220   2296   1419   -226   -298    389       C  
ATOM   1293  CA BGLY X 114       2.866  12.929  16.183  0.56 11.19           C  
ANISOU 1293  CA BGLY X 114     1142   1928   1181     -7   -351     59       C  
ATOM   1294  C  AGLY X 114       1.597  12.901  16.406  0.44 12.25           C  
ANISOU 1294  C  AGLY X 114      983   2355   1318   -239   -298    659       C  
ATOM   1295  C  BGLY X 114       1.448  13.097  16.675  0.56 11.85           C  
ANISOU 1295  C  BGLY X 114     1058   2167   1277     37   -343    275       C  
ATOM   1296  O  AGLY X 114       1.597  14.061  16.794  0.44 11.71           O  
ANISOU 1296  O  AGLY X 114      849   2282   1318   -381   -258    908       O  
ATOM   1297  O  BGLY X 114       1.165  14.163  17.235  0.56 13.26           O  
ANISOU 1297  O  BGLY X 114     1182   2359   1498   -201   -190    419       O  
ATOM   1298  H  AGLY X 114       2.782  10.288  16.027  0.44 14.49           H  
ATOM   1299  H  BGLY X 114       3.234  11.008  16.167  0.56 12.30           H  
ATOM   1300  HA2AGLY X 114       3.568  12.355  16.374  0.44 15.58           H  
ATOM   1301  HA2BGLY X 114       3.471  13.045  16.932  0.56 13.43           H  
ATOM   1302  HA3AGLY X 114       3.041  12.772  14.961  0.44 15.58           H  
ATOM   1303  HA3BGLY X 114       3.051  13.617  15.524  0.56 13.43           H  
ATOM   1304  N   THR X 115       0.551  12.105  16.518  1.00 11.74           N  
ANISOU 1304  N   THR X 115     1058   2115   1287     36   -243    219       N  
ATOM   1305  CA  THR X 115      -0.750  12.401  17.083  1.00 11.26           C  
ANISOU 1305  CA  THR X 115     1112   1897   1271     83   -290    -61       C  
ATOM   1306  C   THR X 115      -0.955  11.804  18.463  1.00 11.75           C  
ANISOU 1306  C   THR X 115     1115   2055   1296    133   -230   -207       C  
ATOM   1307  O   THR X 115      -1.908  12.190  19.132  1.00 15.03           O  
ANISOU 1307  O   THR X 115     1604   2702   1403    550   -118   -269       O  
ATOM   1308  CB  THR X 115      -1.900  11.885  16.195  1.00 11.53           C  
ANISOU 1308  CB  THR X 115     1256   1813   1310     90   -313     -0       C  
ATOM   1309  CG2 THR X 115      -1.866  12.540  14.818  0.90 12.20           C  
ANISOU 1309  CG2 THR X 115     1295   2097   1245    114   -315    135       C  
ATOM   1310  OG1 THR X 115      -1.846  10.457  16.105  0.90 12.19           O  
ANISOU 1310  OG1 THR X 115     1429   1726   1474    -38   -433   -183       O  
ATOM   1311  H  ATHR X 115       0.582  11.293  16.238  0.44 14.09           H  
ATOM   1312  H  BTHR X 115       0.661  11.343  16.134  0.56 14.09           H  
ATOM   1313  HA  THR X 115      -0.845  13.373  17.161  1.00 13.51           H  
ATOM   1314  HB  THR X 115      -2.741  12.133  16.611  1.00 13.84           H  
ATOM   1315  HG1 THR X 115      -1.132  10.224  15.778  0.90 14.62           H  
ATOM   1316 HG21 THR X 115      -2.587  12.208  14.279  0.90 14.64           H  
ATOM   1317 HG22 THR X 115      -1.953  13.492  14.906  0.90 14.64           H  
ATOM   1318 HG23 THR X 115      -1.034  12.341  14.382  0.90 14.64           H  
ATOM   1319  N   GLY X 116      -0.095  10.876  18.888  1.00 11.14           N  
ANISOU 1319  N   GLY X 116     1085   2004   1142   -135   -301    -17       N  
ATOM   1320  CA  GLY X 116      -0.367  10.087  20.081  1.00 11.80           C  
ANISOU 1320  CA  GLY X 116     1349   2057   1077   -226   -269     25       C  
ATOM   1321  C   GLY X 116       0.661  10.211  21.183  1.00 11.80           C  
ANISOU 1321  C   GLY X 116     1406   2013   1063   -353   -340     46       C  
ATOM   1322  O   GLY X 116       1.317  11.251  21.361  1.00 11.32           O  
ANISOU 1322  O   GLY X 116     1388   1831   1080   -304   -335    -38       O  
ATOM   1323  H   GLY X 116       0.650  10.688  18.501  1.00 13.36           H  
ATOM   1324  HA2 GLY X 116      -1.227  10.353  20.444  1.00 14.16           H  
ATOM   1325  HA3 GLY X 116      -0.425   9.151  19.832  1.00 14.16           H  
ATOM   1326  N   GLY X 117       0.795   9.122  21.934  1.00 12.65           N  
ANISOU 1326  N   GLY X 117     1674   1969   1162   -314   -286     -8       N  
ATOM   1327  CA  GLY X 117       1.555   9.095  23.166  1.00 11.72           C  
ANISOU 1327  CA  GLY X 117     1695   1696   1064    -65   -118    -40       C  
ATOM   1328  C   GLY X 117       0.645   9.206  24.383  1.00 11.27           C  
ANISOU 1328  C   GLY X 117     1398   1666   1219    -37   -193   -167       C  
ATOM   1329  O   GLY X 117      -0.517   9.585  24.289  1.00 13.38           O  
ANISOU 1329  O   GLY X 117     1626   2023   1436    305   -317    -71       O  
ATOM   1330  H   GLY X 117       0.440   8.363  21.739  1.00 15.18           H  
ATOM   1331  HA2 GLY X 117       2.053   8.264  23.225  1.00 14.07           H  
ATOM   1332  HA3 GLY X 117       2.182   9.834  23.179  1.00 14.07           H  
ATOM   1333  N   LYS X 118       1.184   8.883  25.547  1.00 10.21           N  
ANISOU 1333  N   LYS X 118     1257   1554   1068    -45   -215     56       N  
ATOM   1334  CA  LYS X 118       0.468   9.017  26.817  1.00  9.50           C  
ANISOU 1334  CA  LYS X 118      945   1489   1175     30   -143   -157       C  
ATOM   1335  C   LYS X 118       1.505   9.133  27.918  1.00  8.39           C  
ANISOU 1335  C   LYS X 118      864   1253   1069    -48     26    -85       C  
ATOM   1336  O   LYS X 118       2.650   8.681  27.766  1.00  8.79           O  
ANISOU 1336  O   LYS X 118      879   1411   1048    -47     36   -188       O  
ATOM   1337  CB  LYS X 118      -0.491   7.859  27.088  0.90 10.65           C  
ANISOU 1337  CB  LYS X 118     1057   1606   1383   -106    -93   -199       C  
ATOM   1338  CG  LYS X 118       0.174   6.525  27.153  0.90 11.07           C  
ANISOU 1338  CG  LYS X 118     1013   1585   1608    -68   -194   -302       C  
ATOM   1339  CD  LYS X 118      -0.835   5.387  27.437  0.80 11.95           C  
ANISOU 1339  CD  LYS X 118     1223   1479   1841   -245    -98   -219       C  
ATOM   1340  CE  LYS X 118      -0.169   4.037  27.421  0.70 13.30           C  
ANISOU 1340  CE  LYS X 118     1374   1494   2184   -343    -12   -127       C  
ATOM   1341  NZ  LYS X 118      -1.115   2.927  27.776  0.70 14.53           N1+
ANISOU 1341  NZ  LYS X 118     1582   1493   2447   -515    -20   -133       N1+
ATOM   1342  H   LYS X 118       1.982   8.576  25.635  1.00 12.25           H  
ATOM   1343  HA  LYS X 118      -0.054   9.846  26.804  1.00 11.40           H  
ATOM   1344  HB2 LYS X 118      -0.932   8.011  27.938  0.90 12.78           H  
ATOM   1345  HB3 LYS X 118      -1.149   7.827  26.376  0.90 12.78           H  
ATOM   1346  HG2 LYS X 118       0.607   6.343  26.304  0.90 13.28           H  
ATOM   1347  HG3 LYS X 118       0.830   6.531  27.868  0.90 13.28           H  
ATOM   1348  HD2 LYS X 118      -1.230   5.520  28.311  0.80 14.35           H  
ATOM   1349  HD3 LYS X 118      -1.524   5.393  26.753  0.80 14.35           H  
ATOM   1350  HE2 LYS X 118       0.177   3.864  26.531  0.70 15.96           H  
ATOM   1351  HE3 LYS X 118       0.555   4.033  28.067  0.70 15.96           H  
ATOM   1352  HZ1 LYS X 118      -0.689   2.146  27.757  0.70 17.44           H  
ATOM   1353  HZ2 LYS X 118      -1.444   3.058  28.593  0.70 17.44           H  
ATOM   1354  HZ3 LYS X 118      -1.789   2.903  27.194  0.70 17.44           H  
ATOM   1355  N   SER X 119       1.115   9.764  29.014  1.00  8.44           N  
ANISOU 1355  N   SER X 119      800   1356   1051     71    -44   -171       N  
ATOM   1356  CA  SER X 119       1.997   9.901  30.165  1.00  7.84           C  
ANISOU 1356  CA  SER X 119      766   1224    989     40     -3    -94       C  
ATOM   1357  C   SER X 119       1.783   8.766  31.155  1.00  7.77           C  
ANISOU 1357  C   SER X 119      739   1088   1127     78     15    -48       C  
ATOM   1358  O   SER X 119       0.819   8.000  31.076  1.00  9.14           O  
ANISOU 1358  O   SER X 119      859   1161   1453   -141   -115    -31       O  
ATOM   1359  CB  SER X 119       1.787  11.260  30.841  1.00  7.70           C  
ANISOU 1359  CB  SER X 119      848   1157    920    -41     90    -24       C  
ATOM   1360  OG  SER X 119       0.697  11.269  31.756  1.00  8.73           O  
ANISOU 1360  OG  SER X 119     1038   1141   1138      3    114     16       O  
ATOM   1361  H   SER X 119       0.342  10.125  29.119  1.00 10.13           H  
ATOM   1362  HA  SER X 119       2.926   9.860  29.858  1.00  9.41           H  
ATOM   1363  HB2 SER X 119       2.596  11.491  31.323  1.00  9.24           H  
ATOM   1364  HB3 SER X 119       1.618  11.923  30.154  1.00  9.24           H  
ATOM   1365  HG  SER X 119       0.344  10.530  31.779  1.00 10.47           H  
ATOM   1366  N   ILE X 120       2.653   8.712  32.152  1.00  7.51           N  
ANISOU 1366  N   ILE X 120      709   1006   1140    -29    -10     53       N  
ATOM   1367  CA  ILE X 120       2.478   7.769  33.236  1.00  8.23           C  
ANISOU 1367  CA  ILE X 120      811   1063   1254     11      6    123       C  
ATOM   1368  C   ILE X 120       1.314   8.134  34.160  1.00  8.70           C  
ANISOU 1368  C   ILE X 120      862   1158   1285    -79     35    277       C  
ATOM   1369  O   ILE X 120       0.911   7.311  34.977  1.00 10.92           O  
ANISOU 1369  O   ILE X 120     1164   1285   1699     68    292    450       O  
ATOM   1370  CB  ILE X 120       3.761   7.595  34.073  1.00  8.83           C  
ANISOU 1370  CB  ILE X 120      870   1228   1259     70      9    189       C  
ATOM   1371  CG1 ILE X 120       4.118   8.875  34.844  1.00  8.83           C  
ANISOU 1371  CG1 ILE X 120      835   1388   1132     15     57    102       C  
ATOM   1372  CG2 ILE X 120       4.896   7.124  33.170  1.00  9.44           C  
ANISOU 1372  CG2 ILE X 120      834   1319   1433    116    -52     43       C  
ATOM   1373  CD1 ILE X 120       5.225   8.683  35.862  1.00  9.95           C  
ANISOU 1373  CD1 ILE X 120      931   1672   1178     -4    -35    164       C  
ATOM   1374  H   ILE X 120       3.351   9.210  32.222  1.00  9.02           H  
ATOM   1375  HA  ILE X 120       2.270   6.895  32.844  1.00  9.88           H  
ATOM   1376  HB  ILE X 120       3.594   6.897  34.725  1.00 10.60           H  
ATOM   1377 HG12 ILE X 120       4.410   9.551  34.213  1.00 10.60           H  
ATOM   1378 HG13 ILE X 120       3.331   9.187  35.318  1.00 10.60           H  
ATOM   1379 HG21 ILE X 120       5.691   7.018  33.698  1.00 11.33           H  
ATOM   1380 HG22 ILE X 120       4.651   6.284  32.774  1.00 11.33           H  
ATOM   1381 HG23 ILE X 120       5.043   7.779  32.484  1.00 11.33           H  
ATOM   1382 HD11 ILE X 120       5.393   9.520  36.302  1.00 11.94           H  
ATOM   1383 HD12 ILE X 120       4.948   8.026  36.504  1.00 11.94           H  
ATOM   1384 HD13 ILE X 120       6.017   8.387  35.409  1.00 11.94           H  
ATOM   1385  N   TYR X 121       0.785   9.347  34.039  1.00  7.69           N  
ANISOU 1385  N   TYR X 121      823   1055   1045     -1     76    126       N  
ATOM   1386  CA  TYR X 121      -0.293   9.825  34.909  1.00  8.54           C  
ANISOU 1386  CA  TYR X 121      894   1229   1122     49    102    199       C  
ATOM   1387  C   TYR X 121      -1.679   9.617  34.321  1.00  8.66           C  
ANISOU 1387  C   TYR X 121      883   1219   1189    -10    132     82       C  
ATOM   1388  O   TYR X 121      -2.665   9.665  35.043  1.00  9.86           O  
ANISOU 1388  O   TYR X 121      861   1574   1313     35    178    146       O  
ATOM   1389  CB  TYR X 121      -0.111  11.333  35.182  1.00  8.45           C  
ANISOU 1389  CB  TYR X 121      950   1230   1031    168     68    101       C  
ATOM   1390  CG  TYR X 121       1.272  11.683  35.672  1.00  8.28           C  
ANISOU 1390  CG  TYR X 121      935   1221    988    101    135     69       C  
ATOM   1391  CD1 TYR X 121       1.759  11.169  36.865  1.00  8.94           C  
ANISOU 1391  CD1 TYR X 121     1028   1326   1042    -94     65    177       C  
ATOM   1392  CD2 TYR X 121       2.103  12.531  34.949  1.00  7.94           C  
ANISOU 1392  CD2 TYR X 121      933   1182    901     98     91    117       C  
ATOM   1393  CE1 TYR X 121       3.031  11.456  37.305  1.00  8.90           C  
ANISOU 1393  CE1 TYR X 121     1029   1310   1043    -33    -18    209       C  
ATOM   1394  CE2 TYR X 121       3.383  12.843  35.387  1.00  8.12           C  
ANISOU 1394  CE2 TYR X 121     1033   1097    957     71    182     56       C  
ATOM   1395  CZ  TYR X 121       3.849  12.301  36.573  1.00  8.16           C  
ANISOU 1395  CZ  TYR X 121      955   1184    964    -46     49     64       C  
ATOM   1396  OH  TYR X 121       5.120  12.554  37.050  1.00  9.03           O  
ANISOU 1396  OH  TYR X 121     1026   1272   1132   -105    -19    130       O  
ATOM   1397  H   TYR X 121       1.035   9.923  33.452  1.00  9.23           H  
ATOM   1398  HA  TYR X 121      -0.249   9.351  35.766  1.00 10.25           H  
ATOM   1399  HB2 TYR X 121      -0.269  11.823  34.359  1.00 10.14           H  
ATOM   1400  HB3 TYR X 121      -0.746  11.609  35.860  1.00 10.14           H  
ATOM   1401  HD1 TYR X 121       1.225  10.591  37.360  1.00 10.73           H  
ATOM   1402  HD2 TYR X 121       1.797  12.890  34.148  1.00  9.52           H  
ATOM   1403  HE1 TYR X 121       3.338  11.091  38.104  1.00 10.68           H  
ATOM   1404  HE2 TYR X 121       3.926  13.404  34.882  1.00  9.75           H  
ATOM   1405  HH  TYR X 121       5.212  13.356  37.187  1.00 10.83           H  
ATOM   1406  N   GLY X 122      -1.754   9.429  33.013  1.00  8.85           N  
ANISOU 1406  N   GLY X 122      779   1380   1204    -25     44     51       N  
ATOM   1407  CA  GLY X 122      -2.989   9.512  32.257  1.00  9.16           C  
ANISOU 1407  CA  GLY X 122      847   1330   1304   -101    -38     -0       C  
ATOM   1408  C   GLY X 122      -2.647   9.996  30.863  1.00  8.85           C  
ANISOU 1408  C   GLY X 122      801   1320   1243      9     -4    -64       C  
ATOM   1409  O   GLY X 122      -1.468  10.103  30.493  1.00  9.79           O  
ANISOU 1409  O   GLY X 122      833   1642   1244     58     60     29       O  
ATOM   1410  H   GLY X 122      -1.072   9.243  32.523  1.00 10.62           H  
ATOM   1411  HA2 GLY X 122      -3.411   8.641  32.200  1.00 10.99           H  
ATOM   1412  HA3 GLY X 122      -3.600  10.140  32.675  1.00 10.99           H  
ATOM   1413  N  ASER X 123      -3.650  10.323  30.060  0.48  8.84           N  
ANISOU 1413  N  ASER X 123      745   1399   1212    -32    131   -145       N  
ATOM   1414  N  BSER X 123      -3.661  10.287  30.061  0.30  9.17           N  
ANISOU 1414  N  BSER X 123      846   1377   1260   -216    -75    -77       N  
ATOM   1415  N  CSER X 123      -3.661  10.289  30.062  0.22  9.24           N  
ANISOU 1415  N  CSER X 123      826   1435   1252     14    -94      2       N  
ATOM   1416  CA ASER X 123      -3.340  10.628  28.669  0.48  9.16           C  
ANISOU 1416  CA ASER X 123      927   1414   1137    -41    124   -207       C  
ATOM   1417  CA BSER X 123      -3.397  10.658  28.680  0.30 10.05           C  
ANISOU 1417  CA BSER X 123     1173   1413   1232   -310   -137   -145       C  
ATOM   1418  CA CSER X 123      -3.411  10.670  28.678  0.22  9.92           C  
ANISOU 1418  CA CSER X 123     1017   1520   1232      7   -182     34       C  
ATOM   1419  C  ASER X 123      -2.588  11.941  28.480  0.48  9.72           C  
ANISOU 1419  C  ASER X 123     1079   1566   1047    -73    160   -126       C  
ATOM   1420  C  BSER X 123      -2.491  11.879  28.601  0.30  8.80           C  
ANISOU 1420  C  BSER X 123      990   1245   1107   -128    -41    -64       C  
ATOM   1421  C  CSER X 123      -2.512  11.894  28.574  0.22  8.96           C  
ANISOU 1421  C  CSER X 123      890   1413   1103     88    -93    101       C  
ATOM   1422  O  ASER X 123      -1.777  12.045  27.562  0.48 11.12           O  
ANISOU 1422  O  ASER X 123     1401   1837    987   -159    265   -107       O  
ATOM   1423  O  BSER X 123      -1.477  11.854  27.907  0.30  9.14           O  
ANISOU 1423  O  BSER X 123     1174   1141   1158   -102     14   -149       O  
ATOM   1424  O  CSER X 123      -1.537  11.898  27.823  0.22  9.24           O  
ANISOU 1424  O  CSER X 123      992   1409   1111    237   -132    195       O  
ATOM   1425  CB ASER X 123      -4.590  10.588  27.787  0.48 10.10           C  
ANISOU 1425  CB ASER X 123     1004   1618   1217   -117   -130    -37       C  
ATOM   1426  CB BSER X 123      -4.702  10.921  27.924  0.30 12.86           C  
ANISOU 1426  CB BSER X 123     1661   1900   1327   -614   -318   -114       C  
ATOM   1427  CB CSER X 123      -4.722  10.951  27.953  0.22 11.98           C  
ANISOU 1427  CB CSER X 123     1361   1866   1325   -128   -370     93       C  
ATOM   1428  OG ASER X 123      -5.519  11.614  28.104  0.48 11.20           O  
ANISOU 1428  OG ASER X 123      877   1896   1484      6   -181     48       O  
ATOM   1429  OG BSER X 123      -5.566   9.794  27.968  0.30 15.25           O  
ANISOU 1429  OG BSER X 123     2013   2256   1524   -891   -365      5       O  
ATOM   1430  OG CSER X 123      -4.471  11.451  26.653  0.22 13.45           O  
ANISOU 1430  OG CSER X 123     1568   2068   1475   -175   -490    232       O  
ATOM   1431  H  ASER X 123      -4.480  10.374  30.280  0.48 10.60           H  
ATOM   1432  H  BSER X 123      -4.491  10.278  30.284  0.30 11.00           H  
ATOM   1433  H  CSER X 123      -4.491  10.274  30.289  0.22 11.09           H  
ATOM   1434  HA ASER X 123      -2.747   9.920  28.341  0.48 10.99           H  
ATOM   1435  HA BSER X 123      -2.939   9.915  28.236  0.30 12.06           H  
ATOM   1436  HA CSER X 123      -2.965   9.927  28.220  0.22 11.90           H  
ATOM   1437  HB2ASER X 123      -4.318  10.691  26.862  0.48 12.12           H  
ATOM   1438  HB2BSER X 123      -5.152  11.678  28.331  0.30 15.44           H  
ATOM   1439  HB2CSER X 123      -5.229  10.127  27.884  0.22 14.38           H  
ATOM   1440  HB3ASER X 123      -5.024   9.729  27.905  0.48 12.12           H  
ATOM   1441  HB3BSER X 123      -4.493  11.121  26.999  0.30 15.44           H  
ATOM   1442  HB3CSER X 123      -5.226  11.611  28.455  0.22 14.38           H  
ATOM   1443  HG ASER X 123      -6.174  11.562  27.613  0.48 13.44           H  
ATOM   1444  HG BSER X 123      -5.217   9.187  28.394  0.30 18.30           H  
ATOM   1445  HG CSER X 123      -5.181  11.601  26.268  0.22 16.14           H  
ATOM   1446  N   ARG X 124      -2.866  12.931  29.325  1.00  8.62           N  
ANISOU 1446  N   ARG X 124      806   1412   1056    -69    161    -12       N  
ATOM   1447  CA  ARG X 124      -2.193  14.215  29.267  1.00  9.08           C  
ANISOU 1447  CA  ARG X 124      992   1358   1101   -148     64     93       C  
ATOM   1448  C   ARG X 124      -2.017  14.745  30.683  1.00  8.34           C  
ANISOU 1448  C   ARG X 124      822   1336   1011      6     73     90       C  
ATOM   1449  O   ARG X 124      -2.748  14.364  31.599  1.00  9.46           O  
ANISOU 1449  O   ARG X 124      951   1533   1112   -242    142     12       O  
ATOM   1450  CB  ARG X 124      -3.015  15.216  28.456  1.00 11.46           C  
ANISOU 1450  CB  ARG X 124     1647   1504   1205    -36   -100    146       C  
ATOM   1451  CG  ARG X 124      -3.331  14.772  27.015  1.00 13.30           C  
ANISOU 1451  CG  ARG X 124     1974   1682   1398     24   -211     73       C  
ATOM   1452  CD  ARG X 124      -2.120  14.783  26.106  0.85 13.49           C  
ANISOU 1452  CD  ARG X 124     2163   1682   1283   -237   -255     92       C  
ATOM   1453  NE  ARG X 124      -2.437  14.373  24.742  0.75 14.41           N  
ANISOU 1453  NE  ARG X 124     2546   1658   1272   -244   -250     30       N  
ATOM   1454  CZ  ARG X 124      -2.230  13.157  24.249  0.75 15.49           C  
ANISOU 1454  CZ  ARG X 124     2865   1747   1273   -269   -225   -132       C  
ATOM   1455  NH1 ARG X 124      -1.700  12.194  24.992  0.75 15.77           N1+
ANISOU 1455  NH1 ARG X 124     2929   1814   1248     96    -74   -176       N1+
ATOM   1456  NH2 ARG X 124      -2.547  12.905  22.992  0.75 18.20           N  
ANISOU 1456  NH2 ARG X 124     3328   2145   1443   -465   -287    -49       N  
ATOM   1457  H  AARG X 124      -3.454  12.877  29.951  0.48 10.34           H  
ATOM   1458  H  BARG X 124      -3.530  12.918  29.872  0.30 10.34           H  
ATOM   1459  H  CARG X 124      -3.514  12.909  29.890  0.22 10.34           H  
ATOM   1460  HA  ARG X 124      -1.311  14.113  28.852  1.00 10.90           H  
ATOM   1461  HB2 ARG X 124      -3.860  15.364  28.910  1.00 13.76           H  
ATOM   1462  HB3 ARG X 124      -2.523  16.052  28.404  1.00 13.76           H  
ATOM   1463  HG2 ARG X 124      -3.680  13.867  27.035  1.00 15.96           H  
ATOM   1464  HG3 ARG X 124      -3.993  15.373  26.638  1.00 15.96           H  
ATOM   1465  HD2 ARG X 124      -1.757  15.682  26.074  0.85 16.19           H  
ATOM   1466  HD3 ARG X 124      -1.456  14.170  26.457  0.85 16.19           H  
ATOM   1467  HE  ARG X 124      -2.783  14.963  24.220  0.75 17.30           H  
ATOM   1468 HH11 ARG X 124      -1.486  12.350  25.810  0.75 18.92           H  
ATOM   1469 HH12 ARG X 124      -1.573  11.413  24.655  0.75 18.92           H  
ATOM   1470 HH21 ARG X 124      -2.891  13.523  22.503  0.75 21.84           H  
ATOM   1471 HH22 ARG X 124      -2.417  12.120  22.666  0.75 21.84           H  
ATOM   1472  N   PHE X 125      -1.064  15.661  30.847  1.00  7.69           N  
ANISOU 1472  N   PHE X 125      770   1215    936    -76    161      5       N  
ATOM   1473  CA  PHE X 125      -0.853  16.304  32.141  1.00  7.57           C  
ANISOU 1473  CA  PHE X 125      716   1244    916     29    120    110       C  
ATOM   1474  C   PHE X 125      -0.468  17.770  31.957  1.00  7.00           C  
ANISOU 1474  C   PHE X 125      684   1088    889     32     75     63       C  
ATOM   1475  O   PHE X 125      -0.027  18.198  30.880  1.00  7.75           O  
ANISOU 1475  O   PHE X 125      803   1223    917     -1    116    114       O  
ATOM   1476  CB  PHE X 125       0.149  15.517  33.018  1.00  7.88           C  
ANISOU 1476  CB  PHE X 125      880   1159    953     54    169    138       C  
ATOM   1477  CG  PHE X 125       1.579  15.499  32.522  1.00  7.29           C  
ANISOU 1477  CG  PHE X 125      858   1007    905      3     49    115       C  
ATOM   1478  CD1 PHE X 125       1.982  14.652  31.506  1.00  7.38           C  
ANISOU 1478  CD1 PHE X 125      822   1031    952     37    -13     -5       C  
ATOM   1479  CD2 PHE X 125       2.543  16.285  33.143  1.00  8.36           C  
ANISOU 1479  CD2 PHE X 125     1004   1130   1043     48     27    -65       C  
ATOM   1480  CE1 PHE X 125       3.316  14.608  31.097  1.00  7.49           C  
ANISOU 1480  CE1 PHE X 125      837   1056    955     90    -22     31       C  
ATOM   1481  CE2 PHE X 125       3.873  16.235  32.745  1.00  8.62           C  
ANISOU 1481  CE2 PHE X 125      937   1167   1171    -33    -52    -25       C  
ATOM   1482  CZ  PHE X 125       4.253  15.401  31.723  1.00  7.93           C  
ANISOU 1482  CZ  PHE X 125      830   1147   1034     51     75    130       C  
ATOM   1483  H   PHE X 125      -0.529  15.926  30.228  1.00  9.23           H  
ATOM   1484  HA  PHE X 125      -1.708  16.297  32.618  1.00  9.08           H  
ATOM   1485  HB2 PHE X 125       0.155  15.909  33.905  1.00  9.45           H  
ATOM   1486  HB3 PHE X 125      -0.149  14.596  33.073  1.00  9.45           H  
ATOM   1487  HD1 PHE X 125       1.355  14.108  31.086  1.00  8.86           H  
ATOM   1488  HD2 PHE X 125       2.295  16.845  33.844  1.00 10.04           H  
ATOM   1489  HE1 PHE X 125       3.572  14.045  30.403  1.00  8.99           H  
ATOM   1490  HE2 PHE X 125       4.503  16.779  33.161  1.00 10.34           H  
ATOM   1491  HZ  PHE X 125       5.140  15.383  31.443  1.00  9.51           H  
ATOM   1492  N   PRO X 126      -0.666  18.571  33.007  1.00  7.52           N  
ANISOU 1492  N   PRO X 126      815   1052    988     39    199    136       N  
ATOM   1493  CA  PRO X 126      -0.473  20.021  32.882  1.00  8.59           C  
ANISOU 1493  CA  PRO X 126      920   1177   1168    122    292     91       C  
ATOM   1494  C   PRO X 126       0.955  20.463  32.641  1.00  7.42           C  
ANISOU 1494  C   PRO X 126      835   1109    877    105     68     75       C  
ATOM   1495  O   PRO X 126       1.913  19.751  32.955  1.00  8.02           O  
ANISOU 1495  O   PRO X 126      900   1089   1058     15     12     93       O  
ATOM   1496  CB  PRO X 126      -0.909  20.575  34.256  1.00 11.31           C  
ANISOU 1496  CB  PRO X 126     1555   1322   1420    -60    687    -73       C  
ATOM   1497  CG  PRO X 126      -1.699  19.532  34.873  1.00 10.85           C  
ANISOU 1497  CG  PRO X 126     1622   1290   1212    -55    294    -32       C  
ATOM   1498  CD  PRO X 126      -1.238  18.221  34.322  1.00  8.24           C  
ANISOU 1498  CD  PRO X 126      969   1173    988    -51    230    -21       C  
ATOM   1499  HA  PRO X 126      -1.053  20.386  32.181  1.00 10.31           H  
ATOM   1500  HB2 PRO X 126      -0.124  20.770  34.791  1.00 13.57           H  
ATOM   1501  HB3 PRO X 126      -1.442  21.375  34.128  1.00 13.57           H  
ATOM   1502  HG2 PRO X 126      -1.564  19.557  35.833  1.00 13.02           H  
ATOM   1503  HG3 PRO X 126      -2.635  19.674  34.662  1.00 13.02           H  
ATOM   1504  HD2 PRO X 126      -0.557  17.836  34.894  1.00  9.89           H  
ATOM   1505  HD3 PRO X 126      -1.990  17.619  34.211  1.00  9.89           H  
ATOM   1506  N   ASP X 127       1.093  21.675  32.119  1.00  7.46           N  
ANISOU 1506  N   ASP X 127      803   1054    978     96     38    103       N  
ATOM   1507  CA  ASP X 127       2.381  22.368  32.070  1.00  7.54           C  
ANISOU 1507  CA  ASP X 127      800   1111    956     23     44     42       C  
ATOM   1508  C   ASP X 127       2.840  22.670  33.493  1.00  7.88           C  
ANISOU 1508  C   ASP X 127      903   1128    961     55     97     38       C  
ATOM   1509  O   ASP X 127       2.203  23.428  34.228  1.00  9.59           O  
ANISOU 1509  O   ASP X 127     1165   1403   1075    269     65   -111       O  
ATOM   1510  CB  ASP X 127       2.252  23.670  31.289  0.80  6.80           C  
ANISOU 1510  CB  ASP X 127      808    891    883     37     96     78       C  
ATOM   1511  CG  ASP X 127       1.864  23.456  29.830  0.90  7.90           C  
ANISOU 1511  CG  ASP X 127      914   1085   1003      9     22     77       C  
ATOM   1512  OD1 ASP X 127       2.412  22.513  29.211  0.90  8.64           O  
ANISOU 1512  OD1 ASP X 127     1173   1111    999     70   -162    -14       O  
ATOM   1513  OD2 ASP X 127       1.037  24.268  29.302  0.90  8.40           O1-
ANISOU 1513  OD2 ASP X 127      900   1151   1139     85    -27    122       O1-
ATOM   1514  H   ASP X 127       0.446  22.128  31.780  1.00  8.95           H  
ATOM   1515  HA  ASP X 127       3.049  21.800  31.634  1.00  9.05           H  
ATOM   1516  HB2 ASP X 127       1.567  24.220  31.702  0.80  8.16           H  
ATOM   1517  HB3 ASP X 127       3.104  24.134  31.306  0.80  8.16           H  
ATOM   1518  N   GLU X 128       3.965  22.086  33.886  1.00  7.77           N  
ANISOU 1518  N   GLU X 128      901   1120    932     18     56    109       N  
ATOM   1519  CA  GLU X 128       4.405  22.153  35.269  1.00  7.94           C  
ANISOU 1519  CA  GLU X 128      953   1163    899     43     58    112       C  
ATOM   1520  C   GLU X 128       4.877  23.572  35.621  1.00  7.72           C  
ANISOU 1520  C   GLU X 128      936   1154    843     73     80     83       C  
ATOM   1521  O   GLU X 128       4.452  24.150  36.627  1.00  9.54           O  
ANISOU 1521  O   GLU X 128     1278   1286   1061     -2    236    -74       O  
ATOM   1522  CB  GLU X 128       5.487  21.103  35.491  1.00  7.86           C  
ANISOU 1522  CB  GLU X 128      938   1136    911     41     38    152       C  
ATOM   1523  CG  GLU X 128       5.893  20.941  36.926  1.00  8.14           C  
ANISOU 1523  CG  GLU X 128     1050   1137    904     51     70     73       C  
ATOM   1524  CD  GLU X 128       6.696  19.675  37.177  0.90  7.42           C  
ANISOU 1524  CD  GLU X 128      935   1088    798     45     34    -22       C  
ATOM   1525  OE1 GLU X 128       7.177  19.055  36.199  0.90  7.65           O  
ANISOU 1525  OE1 GLU X 128      999   1075    833     60      9      1       O  
ATOM   1526  OE2 GLU X 128       6.831  19.295  38.360  0.90  8.20           O1-
ANISOU 1526  OE2 GLU X 128     1174   1169    772    159    -11      7       O1-
ATOM   1527  H   GLU X 128       4.491  21.643  33.369  1.00  9.32           H  
ATOM   1528  HA  GLU X 128       3.650  21.935  35.853  1.00  9.52           H  
ATOM   1529  HB2 GLU X 128       5.158  20.246  35.177  1.00  9.43           H  
ATOM   1530  HB3 GLU X 128       6.276  21.356  34.985  1.00  9.43           H  
ATOM   1531  HG2 GLU X 128       6.441  21.699  37.186  1.00  9.76           H  
ATOM   1532  HG3 GLU X 128       5.095  20.904  37.476  1.00  9.76           H  
ATOM   1533  N   ASN X 129       5.777  24.115  34.810  1.00  7.67           N  
ANISOU 1533  N   ASN X 129      989   1025    899      5     67      7       N  
ATOM   1534  CA  ASN X 129       6.199  25.506  34.875  1.00  7.95           C  
ANISOU 1534  CA  ASN X 129     1089   1028    904     69     85    -23       C  
ATOM   1535  C   ASN X 129       6.987  25.783  33.603  1.00  7.80           C  
ANISOU 1535  C   ASN X 129     1066   1057    842     46      4   -113       C  
ATOM   1536  O   ASN X 129       7.274  24.867  32.830  1.00  8.35           O  
ANISOU 1536  O   ASN X 129     1238   1069    866    -68    117      4       O  
ATOM   1537  CB  ASN X 129       7.025  25.818  36.135  1.00  8.32           C  
ANISOU 1537  CB  ASN X 129     1206   1037    918     67    130    -53       C  
ATOM   1538  CG  ASN X 129       8.301  25.005  36.218  1.00  7.85           C  
ANISOU 1538  CG  ASN X 129     1129   1001    852    -26     37    -49       C  
ATOM   1539  ND2 ASN X 129       8.439  24.250  37.295  1.00  8.72           N  
ANISOU 1539  ND2 ASN X 129     1258   1140    914     72     50     42       N  
ATOM   1540  OD1 ASN X 129       9.156  25.057  35.321  1.00  8.23           O  
ANISOU 1540  OD1 ASN X 129     1087   1073    967     47     90     32       O  
ATOM   1541  H   ASN X 129       6.172  23.675  34.186  1.00  9.20           H  
ATOM   1542  HA  ASN X 129       5.407  26.084  34.877  1.00  9.54           H  
ATOM   1543  HB2 ASN X 129       7.268  26.757  36.129  1.00  9.98           H  
ATOM   1544  HB3 ASN X 129       6.491  25.618  36.921  1.00  9.98           H  
ATOM   1545 HD21 ASN X 129       7.825  24.242  37.897  1.00 10.46           H  
ATOM   1546 HD22 ASN X 129       9.144  23.768  37.395  1.00 10.46           H  
ATOM   1547  N   PHE X 130       7.328  27.057  33.397  1.00  7.93           N  
ANISOU 1547  N   PHE X 130     1136    981    896     36     53    -11       N  
ATOM   1548  CA  PHE X 130       8.142  27.477  32.257  1.00  8.00           C  
ANISOU 1548  CA  PHE X 130     1087   1015    935     44     99     32       C  
ATOM   1549  C   PHE X 130       9.449  28.096  32.749  1.00  8.25           C  
ANISOU 1549  C   PHE X 130     1184    995    953     92    113     85       C  
ATOM   1550  O   PHE X 130      10.007  29.005  32.140  1.00  9.97           O  
ANISOU 1550  O   PHE X 130     1337   1170   1279   -110     11    350       O  
ATOM   1551  CB  PHE X 130       7.355  28.434  31.347  1.00  8.53           C  
ANISOU 1551  CB  PHE X 130     1173   1071    996     65    109    122       C  
ATOM   1552  CG  PHE X 130       6.105  27.809  30.780  0.90  8.10           C  
ANISOU 1552  CG  PHE X 130     1156   1032    892    102     63    210       C  
ATOM   1553  CD1 PHE X 130       6.174  26.779  29.857  0.90  8.47           C  
ANISOU 1553  CD1 PHE X 130     1210   1087    923     53     21    163       C  
ATOM   1554  CD2 PHE X 130       4.859  28.234  31.205  0.90  9.66           C  
ANISOU 1554  CD2 PHE X 130     1106   1451   1112    142     47      4       C  
ATOM   1555  CE1 PHE X 130       5.041  26.188  29.346  0.90  9.41           C  
ANISOU 1555  CE1 PHE X 130     1467   1130    980    -61   -196    282       C  
ATOM   1556  CE2 PHE X 130       3.713  27.645  30.700  0.90 10.64           C  
ANISOU 1556  CE2 PHE X 130     1147   1567   1328     16     50    163       C  
ATOM   1557  CZ  PHE X 130       3.807  26.628  29.753  0.90 10.36           C  
ANISOU 1557  CZ  PHE X 130     1253   1439   1244   -175   -208    364       C  
ATOM   1558  H   PHE X 130       7.096  27.705  33.912  1.00  9.52           H  
ATOM   1559  HA  PHE X 130       8.370  26.685  31.727  1.00  9.59           H  
ATOM   1560  HB2 PHE X 130       7.094  29.214  31.860  1.00 10.23           H  
ATOM   1561  HB3 PHE X 130       7.920  28.699  30.605  1.00 10.23           H  
ATOM   1562  HD1 PHE X 130       7.008  26.483  29.570  0.90 10.17           H  
ATOM   1563  HD2 PHE X 130       4.790  28.920  31.829  0.90 11.59           H  
ATOM   1564  HE1 PHE X 130       5.112  25.505  28.719  0.90 11.30           H  
ATOM   1565  HE2 PHE X 130       2.877  27.943  30.979  0.90 12.76           H  
ATOM   1566  HZ  PHE X 130       3.036  26.231  29.416  0.90 12.43           H  
ATOM   1567  N   THR X 131       9.967  27.585  33.864  1.00  7.93           N  
ANISOU 1567  N   THR X 131     1089    911   1011    -24     89    -42       N  
ATOM   1568  CA  THR X 131      11.139  28.198  34.480  1.00  8.33           C  
ANISOU 1568  CA  THR X 131     1168    949   1048     -1     55    -80       C  
ATOM   1569  C   THR X 131      12.407  28.049  33.643  1.00  7.94           C  
ANISOU 1569  C   THR X 131     1153    863   1002    -68     29    -41       C  
ATOM   1570  O   THR X 131      13.173  29.004  33.510  1.00  9.26           O  
ANISOU 1570  O   THR X 131     1255    937   1324   -102    159   -150       O  
ATOM   1571  CB  THR X 131      11.350  27.620  35.885  0.90  8.66           C  
ANISOU 1571  CB  THR X 131     1250   1145    893   -126     37    -82       C  
ATOM   1572  CG2 THR X 131      12.517  28.286  36.602  0.80  9.93           C  
ANISOU 1572  CG2 THR X 131     1422   1378    971   -342   -157   -155       C  
ATOM   1573  OG1 THR X 131      10.155  27.828  36.636  0.80 10.47           O  
ANISOU 1573  OG1 THR X 131     1411   1628    941   -212    165   -170       O  
ATOM   1574  H   THR X 131       9.664  26.894  34.277  1.00  9.51           H  
ATOM   1575  HA  THR X 131      10.967  29.158  34.582  1.00 10.00           H  
ATOM   1576  HB  THR X 131      11.531  26.669  35.821  0.90 10.39           H  
ATOM   1577  HG1 THR X 131       9.991  28.630  36.687  0.80 12.57           H  
ATOM   1578 HG21 THR X 131      12.625  27.905  37.476  0.80 11.91           H  
ATOM   1579 HG22 THR X 131      13.326  28.155  36.101  0.80 11.91           H  
ATOM   1580 HG23 THR X 131      12.354  29.227  36.689  0.80 11.91           H  
ATOM   1581  N   LEU X 132      12.649  26.858  33.098  1.00  7.42           N  
ANISOU 1581  N   LEU X 132     1021    907    892    -65     15    -32       N  
ATOM   1582  CA  LEU X 132      13.789  26.613  32.218  1.00  7.71           C  
ANISOU 1582  CA  LEU X 132     1042    966    922    -74     41    -68       C  
ATOM   1583  C   LEU X 132      13.472  27.127  30.815  1.00  7.66           C  
ANISOU 1583  C   LEU X 132     1063    885    962    -37     42     22       C  
ATOM   1584  O   LEU X 132      12.349  27.015  30.330  1.00  8.77           O  
ANISOU 1584  O   LEU X 132     1164   1124   1043    -63    -88    120       O  
ATOM   1585  CB  LEU X 132      14.121  25.116  32.185  1.00  7.51           C  
ANISOU 1585  CB  LEU X 132     1077    936    839    -14     -7    -27       C  
ATOM   1586  CG  LEU X 132      14.780  24.570  33.445  1.00  8.23           C  
ANISOU 1586  CG  LEU X 132     1165   1067    895     58    -49   -115       C  
ATOM   1587  CD1 LEU X 132      14.594  23.066  33.537  1.00  9.58           C  
ANISOU 1587  CD1 LEU X 132     1408   1109   1123    163   -232     54       C  
ATOM   1588  CD2 LEU X 132      16.271  24.936  33.496  1.00  9.53           C  
ANISOU 1588  CD2 LEU X 132     1214   1296   1111     38   -210   -147       C  
ATOM   1589  H   LEU X 132      12.157  26.164  33.225  1.00  8.91           H  
ATOM   1590  HA  LEU X 132      14.572  27.096  32.556  1.00  9.25           H  
ATOM   1591  HB2 LEU X 132      13.298  24.621  32.048  1.00  9.01           H  
ATOM   1592  HB3 LEU X 132      14.726  24.951  31.444  1.00  9.01           H  
ATOM   1593  HG  LEU X 132      14.352  24.969  34.219  1.00  9.87           H  
ATOM   1594 HD11 LEU X 132      15.018  22.747  34.338  1.00 11.50           H  
ATOM   1595 HD12 LEU X 132      13.655  22.868  33.561  1.00 11.50           H  
ATOM   1596 HD13 LEU X 132      14.996  22.654  32.768  1.00 11.50           H  
ATOM   1597 HD21 LEU X 132      16.654  24.578  34.299  1.00 11.44           H  
ATOM   1598 HD22 LEU X 132      16.711  24.562  32.728  1.00 11.44           H  
ATOM   1599 HD23 LEU X 132      16.359  25.892  33.488  1.00 11.44           H  
ATOM   1600  N   LYS X 133      14.484  27.665  30.153  1.00  8.04           N  
ANISOU 1600  N   LYS X 133     1025   1083    946    -17     46    114       N  
ATOM   1601  CA ALYS X 133      14.293  28.261  28.837  0.76  8.93           C  
ANISOU 1601  CA ALYS X 133     1197   1093   1103    -25    128    180       C  
ATOM   1602  CA BLYS X 133      14.340  28.285  28.841  0.24  9.24           C  
ANISOU 1602  CA BLYS X 133     1340   1097   1075   -128     37    144       C  
ATOM   1603  C   LYS X 133      14.981  27.443  27.740  1.00  8.17           C  
ANISOU 1603  C   LYS X 133     1137    926   1043   -119     -8    103       C  
ATOM   1604  O   LYS X 133      15.868  26.609  27.994  1.00  8.60           O  
ANISOU 1604  O   LYS X 133     1133   1114   1023    -90    -11    104       O  
ATOM   1605  CB ALYS X 133      14.804  29.708  28.824  0.76 10.82           C  
ANISOU 1605  CB ALYS X 133     1787    990   1332     34    170    115       C  
ATOM   1606  CB BLYS X 133      15.005  29.664  28.841  0.24 11.40           C  
ANISOU 1606  CB BLYS X 133     1867   1215   1250   -240     -3    175       C  
ATOM   1607  CG ALYS X 133      14.305  30.576  29.966  0.76 13.43           C  
ANISOU 1607  CG ALYS X 133     2393   1057   1654    307    237      1       C  
ATOM   1608  CG BLYS X 133      14.535  30.603  29.934  0.24 13.83           C  
ANISOU 1608  CG BLYS X 133     2419   1385   1451   -254     -7    148       C  
ATOM   1609  CD ALYS X 133      12.805  30.657  30.041  0.76 14.99           C  
ANISOU 1609  CD ALYS X 133     2648   1301   1749    294    303    172       C  
ATOM   1610  CD BLYS X 133      13.181  31.183  29.619  0.24 15.15           C  
ANISOU 1610  CD BLYS X 133     2684   1505   1567   -201    -59    170       C  
ATOM   1611  CE ALYS X 133      12.384  31.558  31.170  0.76 17.16           C  
ANISOU 1611  CE ALYS X 133     2923   1614   1983    497    421    200       C  
ATOM   1612  CE BLYS X 133      12.765  32.209  30.651  0.24 15.20           C  
ANISOU 1612  CE BLYS X 133     2799   1384   1592   -195    -88    145       C  
ATOM   1613  NZ ALYS X 133      10.911  31.682  31.277  0.76 19.09           N1+
ANISOU 1613  NZ ALYS X 133     3181   1865   2209    643    368    196       N1+
ATOM   1614  NZ BLYS X 133      11.444  32.784  30.320  0.24 14.56           N1+
ANISOU 1614  NZ BLYS X 133     2793   1161   1579   -211   -139    196       N1+
ATOM   1615  H  ALYS X 133      15.294  27.698  30.442  0.76  9.65           H  
ATOM   1616  H  BLYS X 133      15.291  27.684  30.451  0.24  9.65           H  
ATOM   1617  HA ALYS X 133      13.334  28.281  28.638  0.76 10.72           H  
ATOM   1618  HA BLYS X 133      13.389  28.398  28.635  0.24 11.09           H  
ATOM   1619  HB2ALYS X 133      15.773  29.693  28.870  0.76 12.98           H  
ATOM   1620  HB2BLYS X 133      15.962  29.545  28.950  0.24 13.68           H  
ATOM   1621  HB3ALYS X 133      14.526  30.126  27.994  0.76 12.98           H  
ATOM   1622  HB3BLYS X 133      14.827  30.093  27.990  0.24 13.68           H  
ATOM   1623  HG2ALYS X 133      14.625  30.208  30.804  0.76 16.12           H  
ATOM   1624  HG2BLYS X 133      14.470  30.115  30.769  0.24 16.60           H  
ATOM   1625  HG3ALYS X 133      14.645  31.476  29.848  0.76 16.12           H  
ATOM   1626  HG3BLYS X 133      15.166  31.335  30.020  0.24 16.60           H  
ATOM   1627  HD2ALYS X 133      12.458  31.020  29.211  0.76 17.99           H  
ATOM   1628  HD2BLYS X 133      13.211  31.618  28.753  0.24 18.18           H  
ATOM   1629  HD3ALYS X 133      12.441  29.772  30.201  0.76 17.99           H  
ATOM   1630  HD3BLYS X 133      12.521  30.471  29.615  0.24 18.18           H  
ATOM   1631  HE2ALYS X 133      12.717  31.195  32.006  0.76 20.59           H  
ATOM   1632  HE2BLYS X 133      12.705  31.785  31.521  0.24 18.24           H  
ATOM   1633  HE3ALYS X 133      12.751  32.444  31.022  0.76 20.59           H  
ATOM   1634  HE3BLYS X 133      13.416  32.928  30.670  0.24 18.24           H  
ATOM   1635  HZ1ALYS X 133      10.699  32.221  31.953  0.76 22.91           H  
ATOM   1636  HZ1BLYS X 133      11.213  33.386  30.933  0.24 17.47           H  
ATOM   1637  HZ2ALYS X 133      10.579  32.019  30.523  0.76 22.91           H  
ATOM   1638  HZ2BLYS X 133      11.477  33.181  29.523  0.24 17.47           H  
ATOM   1639  HZ3ALYS X 133      10.547  30.882  31.420  0.76 22.91           H  
ATOM   1640  HZ3BLYS X 133      10.830  32.141  30.298  0.24 17.47           H  
ATOM   1641  N   HIS X 134      14.558  27.694  26.509  1.00  8.31           N  
ANISOU 1641  N   HIS X 134     1021   1119   1018    -93     27    200       N  
ATOM   1642  CA  HIS X 134      15.103  27.030  25.326  1.00  8.66           C  
ANISOU 1642  CA  HIS X 134      988   1279   1025   -100    118    136       C  
ATOM   1643  C   HIS X 134      16.366  27.797  24.909  1.00 10.01           C  
ANISOU 1643  C   HIS X 134     1127   1458   1217   -148    146    252       C  
ATOM   1644  O   HIS X 134      16.344  28.635  24.005  1.00 12.91           O  
ANISOU 1644  O   HIS X 134     1291   1889   1724   -264    109    685       O  
ATOM   1645  CB  HIS X 134      14.080  27.004  24.187  0.90  8.37           C  
ANISOU 1645  CB  HIS X 134     1022   1344    815    -69     68    253       C  
ATOM   1646  CG  HIS X 134      12.838  26.198  24.477  0.90  7.42           C  
ANISOU 1646  CG  HIS X 134      982   1181    657     25     34    239       C  
ATOM   1647  CD2 HIS X 134      12.488  24.929  24.142  0.90  7.17           C  
ANISOU 1647  CD2 HIS X 134      948   1061    717     95      8    157       C  
ATOM   1648  ND1 HIS X 134      11.772  26.703  25.191  0.90  7.16           N  
ANISOU 1648  ND1 HIS X 134      924   1078    719     23     17    148       N  
ATOM   1649  CE1 HIS X 134      10.828  25.771  25.277  0.90  6.65           C  
ANISOU 1649  CE1 HIS X 134      888    928    712     -8     10    151       C  
ATOM   1650  NE2 HIS X 134      11.232  24.683  24.650  0.90  7.41           N  
ANISOU 1650  NE2 HIS X 134     1016   1087    712     35    -28    196       N  
ATOM   1651  H   HIS X 134      13.939  28.263  26.325  1.00  9.98           H  
ATOM   1652  HA  HIS X 134      15.352  26.109  25.549  1.00 10.40           H  
ATOM   1653  HB2 HIS X 134      13.801  27.913  23.998  0.90 10.05           H  
ATOM   1654  HB3 HIS X 134      14.501  26.621  23.401  0.90 10.05           H  
ATOM   1655  HD2 HIS X 134      13.006  24.330  23.654  0.90  8.61           H  
ATOM   1656  HE1 HIS X 134      10.013  25.871  25.713  0.90  7.98           H  
ATOM   1657  N   VAL X 135      17.459  27.516  25.606  1.00  9.70           N  
ANISOU 1657  N   VAL X 135     1153   1327   1205   -150    104     22       N  
ATOM   1658  CA  VAL X 135      18.648  28.360  25.557  1.00 10.61           C  
ANISOU 1658  CA  VAL X 135     1179   1426   1425   -308    121    -62       C  
ATOM   1659  C   VAL X 135      19.595  28.049  24.411  1.00 11.14           C  
ANISOU 1659  C   VAL X 135     1280   1516   1436   -341    125     54       C  
ATOM   1660  O   VAL X 135      20.444  28.877  24.087  1.00 13.24           O  
ANISOU 1660  O   VAL X 135     1542   1827   1661   -576    267     64       O  
ATOM   1661  CB  VAL X 135      19.448  28.272  26.886  0.80 10.96           C  
ANISOU 1661  CB  VAL X 135     1121   1738   1307   -441     -1   -189       C  
ATOM   1662  CG1 VAL X 135      18.669  28.880  28.034  0.80 12.33           C  
ANISOU 1662  CG1 VAL X 135     1506   1881   1297   -598    144   -314       C  
ATOM   1663  CG2 VAL X 135      19.856  26.845  27.199  0.80 11.97           C  
ANISOU 1663  CG2 VAL X 135     1194   2074   1278   -283   -151    -52       C  
ATOM   1664  H   VAL X 135      17.538  26.832  26.122  1.00 11.63           H  
ATOM   1665  HA  VAL X 135      18.359  29.290  25.451  1.00 12.73           H  
ATOM   1666  HB  VAL X 135      20.271  28.795  26.784  0.80 13.15           H  
ATOM   1667 HG11 VAL X 135      19.191  28.810  28.837  0.80 14.79           H  
ATOM   1668 HG12 VAL X 135      18.494  29.804  27.838  0.80 14.79           H  
ATOM   1669 HG13 VAL X 135      17.842  28.404  28.138  0.80 14.79           H  
ATOM   1670 HG21 VAL X 135      20.347  26.834  28.025  0.80 14.36           H  
ATOM   1671 HG22 VAL X 135      19.066  26.305  27.280  0.80 14.36           H  
ATOM   1672 HG23 VAL X 135      20.408  26.515  26.486  0.80 14.36           H  
ATOM   1673  N   GLY X 136      19.496  26.874  23.801  1.00 10.35           N  
ANISOU 1673  N   GLY X 136     1108   1552   1272   -209    207     97       N  
ATOM   1674  CA  GLY X 136      20.459  26.482  22.782  1.00 10.80           C  
ANISOU 1674  CA  GLY X 136     1172   1614   1318    -88    158    221       C  
ATOM   1675  C   GLY X 136      20.322  25.029  22.378  1.00 10.01           C  
ANISOU 1675  C   GLY X 136     1186   1525   1094   -153    152    198       C  
ATOM   1676  O   GLY X 136      19.390  24.327  22.807  1.00 10.45           O  
ANISOU 1676  O   GLY X 136     1247   1729    996   -278    233     63       O  
ATOM   1677  H   GLY X 136      18.884  26.290  23.958  1.00 12.42           H  
ATOM   1678  HA2 GLY X 136      20.336  27.033  21.993  1.00 12.96           H  
ATOM   1679  HA3 GLY X 136      21.358  26.623  23.117  1.00 12.96           H  
ATOM   1680  N   PRO X 137      21.259  24.564  21.546  1.00 10.33           N  
ANISOU 1680  N   PRO X 137     1195   1584   1146   -165    285    168       N  
ATOM   1681  CA  PRO X 137      21.269  23.150  21.164  1.00 10.57           C  
ANISOU 1681  CA  PRO X 137     1243   1581   1192   -192    240    202       C  
ATOM   1682  C   PRO X 137      21.366  22.256  22.397  1.00  9.77           C  
ANISOU 1682  C   PRO X 137     1024   1606   1081   -212    127    183       C  
ATOM   1683  O   PRO X 137      22.063  22.573  23.359  1.00 11.74           O  
ANISOU 1683  O   PRO X 137     1307   1871   1282   -336   -161    265       O  
ATOM   1684  CB  PRO X 137      22.528  23.021  20.298  1.00 11.73           C  
ANISOU 1684  CB  PRO X 137     1354   1761   1342   -253    428    158       C  
ATOM   1685  CG  PRO X 137      22.856  24.406  19.860  1.00 13.73           C  
ANISOU 1685  CG  PRO X 137     1553   2011   1652   -215    526    104       C  
ATOM   1686  CD  PRO X 137      22.394  25.299  20.971  1.00 12.08           C  
ANISOU 1686  CD  PRO X 137     1365   1725   1501   -210    405    242       C  
ATOM   1687  HA  PRO X 137      20.473  22.920  20.641  1.00 12.68           H  
ATOM   1688  HB2 PRO X 137      23.250  22.650  20.826  1.00 14.07           H  
ATOM   1689  HB3 PRO X 137      22.339  22.456  19.531  1.00 14.07           H  
ATOM   1690  HG2 PRO X 137      23.812  24.489  19.731  1.00 16.47           H  
ATOM   1691  HG3 PRO X 137      22.380  24.610  19.038  1.00 16.47           H  
ATOM   1692  HD2 PRO X 137      23.096  25.408  21.630  1.00 14.50           H  
ATOM   1693  HD3 PRO X 137      22.100  26.153  20.618  1.00 14.50           H  
ATOM   1694  N   GLY X 138      20.662  21.138  22.349  1.00  8.48           N  
ANISOU 1694  N   GLY X 138      870   1464    888      5    107    160       N  
ATOM   1695  CA  GLY X 138      20.702  20.139  23.402  1.00  8.41           C  
ANISOU 1695  CA  GLY X 138      899   1355    942     90    104    185       C  
ATOM   1696  C   GLY X 138      19.592  20.242  24.427  1.00  7.29           C  
ANISOU 1696  C   GLY X 138      809   1143    819     20    -58    149       C  
ATOM   1697  O   GLY X 138      19.457  19.354  25.271  1.00  8.09           O  
ANISOU 1697  O   GLY X 138      932   1232    911    118     28    184       O  
ATOM   1698  H   GLY X 138      20.140  20.929  21.699  1.00 10.17           H  
ATOM   1699  HA2 GLY X 138      20.657  19.257  23.000  1.00 10.09           H  
ATOM   1700  HA3 GLY X 138      21.549  20.211  23.871  1.00 10.09           H  
ATOM   1701  N   VAL X 139      18.778  21.297  24.372  1.00  7.30           N  
ANISOU 1701  N   VAL X 139      813   1134    826    -14     52    138       N  
ATOM   1702  CA  VAL X 139      17.640  21.412  25.268  1.00  7.03           C  
ANISOU 1702  CA  VAL X 139      831   1112    729     31     59      6       C  
ATOM   1703  C   VAL X 139      16.619  20.313  24.977  1.00  6.28           C  
ANISOU 1703  C   VAL X 139      752    999    634      4     -7     51       C  
ATOM   1704  O   VAL X 139      16.296  20.041  23.819  1.00  7.58           O  
ANISOU 1704  O   VAL X 139      961   1246    673   -135    -11     -5       O  
ATOM   1705  CB  VAL X 139      17.002  22.800  25.095  0.90  7.43           C  
ANISOU 1705  CB  VAL X 139      993    946    883     10    205    119       C  
ATOM   1706  CG1 VAL X 139      15.579  22.856  25.678  0.90  9.03           C  
ANISOU 1706  CG1 VAL X 139     1109   1068   1255     63    331    118       C  
ATOM   1707  CG2 VAL X 139      17.901  23.878  25.705  0.90  8.69           C  
ANISOU 1707  CG2 VAL X 139     1267   1024   1011   -108    207    -73       C  
ATOM   1708  H   VAL X 139      18.867  21.955  23.826  1.00  8.76           H  
ATOM   1709  HA  VAL X 139      17.942  21.321  26.196  1.00  8.44           H  
ATOM   1710  HB  VAL X 139      16.931  22.987  24.136  0.90  8.91           H  
ATOM   1711 HG11 VAL X 139      15.224  23.738  25.547  0.90 10.84           H  
ATOM   1712 HG12 VAL X 139      15.031  22.211  25.226  0.90 10.84           H  
ATOM   1713 HG13 VAL X 139      15.618  22.653  26.615  0.90 10.84           H  
ATOM   1714 HG21 VAL X 139      17.484  24.735  25.586  0.90 10.43           H  
ATOM   1715 HG22 VAL X 139      18.015  23.696  26.641  0.90 10.43           H  
ATOM   1716 HG23 VAL X 139      18.751  23.863  25.262  0.90 10.43           H  
ATOM   1717  N   LEU X 140      16.090  19.720  26.044  1.00  6.37           N  
ANISOU 1717  N   LEU X 140      810    985    625    -14    -23    -39       N  
ATOM   1718  CA  LEU X 140      15.052  18.684  26.020  1.00  6.28           C  
ANISOU 1718  CA  LEU X 140      788    922    678     -6     -7      2       C  
ATOM   1719  C   LEU X 140      13.751  19.296  26.531  1.00  5.92           C  
ANISOU 1719  C   LEU X 140      708    897    643    -17    -56     19       C  
ATOM   1720  O   LEU X 140      13.717  19.834  27.647  1.00  6.41           O  
ANISOU 1720  O   LEU X 140      764   1049    624     52    -18    -66       O  
ATOM   1721  CB  LEU X 140      15.504  17.522  26.913  1.00  6.81           C  
ANISOU 1721  CB  LEU X 140      818    963    807     40    -33    -16       C  
ATOM   1722  CG  LEU X 140      14.527  16.363  27.065  1.00  6.94           C  
ANISOU 1722  CG  LEU X 140      862    939    836     23     -6     55       C  
ATOM   1723  CD1 LEU X 140      14.319  15.595  25.762  1.00  8.64           C  
ANISOU 1723  CD1 LEU X 140     1253   1056    975    -94    -95     82       C  
ATOM   1724  CD2 LEU X 140      14.992  15.433  28.179  1.00  7.69           C  
ANISOU 1724  CD2 LEU X 140      982   1080    859     57     37    150       C  
ATOM   1725  H   LEU X 140      16.334  19.914  26.845  1.00  7.64           H  
ATOM   1726  HA  LEU X 140      14.919  18.357  25.106  1.00  7.54           H  
ATOM   1727  HB2 LEU X 140      16.325  17.159  26.545  1.00  8.17           H  
ATOM   1728  HB3 LEU X 140      15.677  17.871  27.801  1.00  8.17           H  
ATOM   1729  HG  LEU X 140      13.666  16.722  27.329  1.00  8.33           H  
ATOM   1730 HD11 LEU X 140      13.697  14.880  25.916  1.00 10.37           H  
ATOM   1731 HD12 LEU X 140      13.970  16.195  25.099  1.00 10.37           H  
ATOM   1732 HD13 LEU X 140      15.162  15.239  25.472  1.00 10.37           H  
ATOM   1733 HD21 LEU X 140      14.367  14.708  28.262  1.00  9.23           H  
ATOM   1734 HD22 LEU X 140      15.861  15.092  27.957  1.00  9.23           H  
ATOM   1735 HD23 LEU X 140      15.034  15.926  29.001  1.00  9.23           H  
ATOM   1736  N   SER X 141      12.695  19.206  25.720  1.00  6.11           N  
ANISOU 1736  N   SER X 141      743    966    613     46     21    -73       N  
ATOM   1737  CA  SER X 141      11.457  19.920  25.987  1.00  6.10           C  
ANISOU 1737  CA  SER X 141      703    959    657     72    -25    -24       C  
ATOM   1738  C   SER X 141      10.258  19.068  25.555  1.00  5.98           C  
ANISOU 1738  C   SER X 141      724    989    560     86     48    -22       C  
ATOM   1739  O   SER X 141      10.374  18.176  24.709  1.00  6.58           O  
ANISOU 1739  O   SER X 141      710   1090    700     21      6   -145       O  
ATOM   1740  CB  SER X 141      11.528  21.262  25.261  1.00  7.17           C  
ANISOU 1740  CB  SER X 141      883   1031    812    104     37     19       C  
ATOM   1741  OG  SER X 141      10.389  22.048  25.522  1.00  7.64           O  
ANISOU 1741  OG  SER X 141      858   1043   1004     92     43    102       O  
ATOM   1742  H   SER X 141      12.675  18.732  25.003  1.00  7.34           H  
ATOM   1743  HA  SER X 141      11.382  20.093  26.949  1.00  7.33           H  
ATOM   1744  HB2 SER X 141      12.316  21.741  25.563  1.00  8.61           H  
ATOM   1745  HB3 SER X 141      11.585  21.100  24.307  1.00  8.61           H  
ATOM   1746  HG  SER X 141      10.444  22.763  25.124  1.00  9.17           H  
ATOM   1747  N   MET X 142       9.101  19.340  26.157  1.00  6.05           N  
ANISOU 1747  N   MET X 142      762    927    610     11    -13   -122       N  
ATOM   1748  CA AMET X 142       7.875  18.598  25.856  0.41  6.12           C  
ANISOU 1748  CA AMET X 142      693    967    668     78     47    -82       C  
ATOM   1749  CA BMET X 142       7.893  18.575  25.840  0.59  6.43           C  
ANISOU 1749  CA BMET X 142      791    957    696     40     48    -58       C  
ATOM   1750  C   MET X 142       7.154  19.145  24.634  1.00  6.52           C  
ANISOU 1750  C   MET X 142      706   1072    700     41     15    -86       C  
ATOM   1751  O   MET X 142       6.854  20.347  24.569  1.00  7.41           O  
ANISOU 1751  O   MET X 142      933   1085    799     83   -105     -9       O  
ATOM   1752  CB AMET X 142       6.898  18.659  27.030  0.41  6.32           C  
ANISOU 1752  CB AMET X 142      704   1011    686     64     30    -88       C  
ATOM   1753  CB BMET X 142       6.927  18.502  27.027  0.59  7.15           C  
ANISOU 1753  CB BMET X 142      798   1176    742    -52     -4     -6       C  
ATOM   1754  CG AMET X 142       7.369  17.957  28.281  0.41  6.41           C  
ANISOU 1754  CG AMET X 142      590   1148    696   -175     41    -70       C  
ATOM   1755  CG BMET X 142       7.405  17.644  28.204  0.59  7.60           C  
ANISOU 1755  CG BMET X 142      951   1182    756      1     30    -56       C  
ATOM   1756  SD AMET X 142       7.713  16.208  27.993  0.40  6.92           S  
ANISOU 1756  SD AMET X 142      745   1128    759   -106    -41    -73       S  
ATOM   1757  SD BMET X 142       7.744  15.897  27.812  0.50  6.36           S  
ANISOU 1757  SD BMET X 142      842    925    649   -110    -72     86       S  
ATOM   1758  CE AMET X 142       6.046  15.543  27.928  0.40  8.28           C  
ANISOU 1758  CE AMET X 142      863   1521    762   -170      1    -33       C  
ATOM   1759  CE BMET X 142       6.074  15.242  27.627  0.50  6.87           C  
ANISOU 1759  CE BMET X 142      968    922    722   -183   -175    -20       C  
ATOM   1760  H  AMET X 142       8.999  19.956  26.750  0.41  7.26           H  
ATOM   1761  H  BMET X 142       8.988  19.957  26.747  0.59  7.26           H  
ATOM   1762  HA AMET X 142       8.101  17.658  25.698  0.41  7.35           H  
ATOM   1763  HA BMET X 142       8.161  17.657  25.628  0.59  7.72           H  
ATOM   1764  HB2AMET X 142       6.743  19.590  27.256  0.41  7.58           H  
ATOM   1765  HB2BMET X 142       6.781  19.402  27.362  0.59  8.57           H  
ATOM   1766  HB3AMET X 142       6.063  18.246  26.759  0.41  7.58           H  
ATOM   1767  HB3BMET X 142       6.086  18.131  26.718  0.59  8.57           H  
ATOM   1768  HG2AMET X 142       8.185  18.378  28.593  0.41  7.69           H  
ATOM   1769  HG2BMET X 142       8.225  18.029  28.551  0.59  9.13           H  
ATOM   1770  HG3AMET X 142       6.679  18.021  28.961  0.41  7.69           H  
ATOM   1771  HG3BMET X 142       6.723  17.661  28.894  0.59  9.13           H  
ATOM   1772  HE1AMET X 142       6.093  14.596  27.776  0.40  9.94           H  
ATOM   1773  HE1BMET X 142       6.128  14.308  27.414  0.50  8.25           H  
ATOM   1774  HE2AMET X 142       5.607  15.718  28.764  0.40  9.94           H  
ATOM   1775  HE2BMET X 142       5.598  15.364  28.451  0.50  8.25           H  
ATOM   1776  HE3AMET X 142       5.568  15.967  27.211  0.40  9.94           H  
ATOM   1777  HE3BMET X 142       5.630  15.714  26.918  0.50  8.25           H  
ATOM   1778  N   ALA X 143       6.830  18.268  23.686  1.00  6.81           N  
ANISOU 1778  N   ALA X 143      736   1109    743    116    -39    -88       N  
ATOM   1779  CA  ALA X 143       5.914  18.631  22.609  1.00  7.27           C  
ANISOU 1779  CA  ALA X 143      827   1249    686    116   -103    -66       C  
ATOM   1780  C   ALA X 143       4.503  18.760  23.194  1.00  7.27           C  
ANISOU 1780  C   ALA X 143      870   1189    706     36   -122    -83       C  
ATOM   1781  O   ALA X 143       4.213  18.208  24.262  1.00  7.68           O  
ANISOU 1781  O   ALA X 143      902   1187    828     27    -52      5       O  
ATOM   1782  CB  ALA X 143       5.933  17.551  21.528  1.00  8.88           C  
ANISOU 1782  CB  ALA X 143     1053   1503    818    142   -155   -191       C  
ATOM   1783  H   ALA X 143       7.124  17.461  23.644  1.00  8.17           H  
ATOM   1784  HA  ALA X 143       6.178  19.488  22.214  1.00  8.72           H  
ATOM   1785  HB1 ALA X 143       5.328  17.801  20.826  1.00 10.66           H  
ATOM   1786  HB2 ALA X 143       6.825  17.474  21.180  1.00 10.66           H  
ATOM   1787  HB3 ALA X 143       5.660  16.717  21.915  1.00 10.66           H  
ATOM   1788  N   ASN X 144       3.612  19.461  22.497  1.00  7.82           N  
ANISOU 1788  N   ASN X 144      828   1454    690     75    -56     -7       N  
ATOM   1789  CA  ASN X 144       2.246  19.557  22.979  1.00  8.18           C  
ANISOU 1789  CA  ASN X 144      797   1554    758     72   -117    -21       C  
ATOM   1790  C   ASN X 144       1.316  19.989  21.842  1.00  9.00           C  
ANISOU 1790  C   ASN X 144      906   1716    796    128    -66     13       C  
ATOM   1791  O   ASN X 144       1.746  20.259  20.715  1.00 10.79           O  
ANISOU 1791  O   ASN X 144      991   2256    854    209   -110    141       O  
ATOM   1792  CB  ASN X 144       2.142  20.466  24.210  1.00  8.06           C  
ANISOU 1792  CB  ASN X 144      886   1382    794    142    -59     28       C  
ATOM   1793  CG  ASN X 144       2.448  21.910  23.907  1.00  8.17           C  
ANISOU 1793  CG  ASN X 144      791   1496    818    116    -29      5       C  
ATOM   1794  ND2 ASN X 144       3.297  22.529  24.720  1.00  8.64           N  
ANISOU 1794  ND2 ASN X 144      940   1390    954     11      9     23       N  
ATOM   1795  OD1 ASN X 144       1.896  22.480  22.965  1.00 10.07           O  
ANISOU 1795  OD1 ASN X 144     1081   1600   1146      3   -221    300       O  
ATOM   1796  H   ASN X 144       3.772  19.878  21.763  1.00  9.39           H  
ATOM   1797  HA  ASN X 144       1.959  18.663  23.259  1.00  9.82           H  
ATOM   1798  HB2 ASN X 144       1.239  20.418  24.561  1.00  9.67           H  
ATOM   1799  HB3 ASN X 144       2.773  20.161  24.880  1.00  9.67           H  
ATOM   1800 HD21 ASN X 144       3.644  22.103  25.382  1.00 10.37           H  
ATOM   1801 HD22 ASN X 144       3.499  23.353  24.584  1.00 10.37           H  
ATOM   1802  N   ALA X 145       0.029  19.971  22.153  1.00  9.06           N  
ANISOU 1802  N   ALA X 145      835   1763    845    113   -144   -111       N  
ATOM   1803  CA  ALA X 145      -1.032  20.381  21.246  1.00 10.90           C  
ANISOU 1803  CA  ALA X 145      971   2057   1112    154   -264   -172       C  
ATOM   1804  C   ALA X 145      -1.759  21.599  21.818  1.00 10.72           C  
ANISOU 1804  C   ALA X 145     1052   1874   1146    320   -280    -38       C  
ATOM   1805  O   ALA X 145      -2.963  21.767  21.605  1.00 13.32           O  
ANISOU 1805  O   ALA X 145     1087   2307   1667    475   -477   -390       O  
ATOM   1806  CB  ALA X 145      -1.998  19.228  21.036  1.00 13.26           C  
ANISOU 1806  CB  ALA X 145     1197   2279   1561    276   -416   -552       C  
ATOM   1807  H   ALA X 145      -0.267  19.712  22.917  1.00 10.87           H  
ATOM   1808  HA  ALA X 145      -0.646  20.627  20.380  1.00 13.08           H  
ATOM   1809  HB1 ALA X 145      -2.693  19.508  20.437  1.00 15.91           H  
ATOM   1810  HB2 ALA X 145      -1.519  18.486  20.658  1.00 15.91           H  
ATOM   1811  HB3 ALA X 145      -2.374  18.978  21.882  1.00 15.91           H  
ATOM   1812  N   GLY X 146      -1.027  22.465  22.511  1.00 10.03           N  
ANISOU 1812  N   GLY X 146     1089   1643   1078    148   -139     97       N  
ATOM   1813  CA  GLY X 146      -1.569  23.627  23.186  1.00 10.27           C  
ANISOU 1813  CA  GLY X 146     1244   1544   1113    169   -215    176       C  
ATOM   1814  C   GLY X 146      -1.340  23.522  24.683  1.00  9.12           C  
ANISOU 1814  C   GLY X 146     1029   1272   1164    104    -55    155       C  
ATOM   1815  O   GLY X 146      -0.736  22.564  25.185  1.00  8.84           O  
ANISOU 1815  O   GLY X 146     1067   1245   1047    197   -124    156       O  
ATOM   1816  H   GLY X 146      -0.174  22.392  22.603  1.00 12.03           H  
ATOM   1817  HA2 GLY X 146      -1.135  24.432  22.859  1.00 12.32           H  
ATOM   1818  HA3 GLY X 146      -2.522  23.693  23.018  1.00 12.32           H  
ATOM   1819  N   PRO X 147      -1.832  24.497  25.442  1.00  9.61           N  
ANISOU 1819  N   PRO X 147     1181   1178   1293    196      0    240       N  
ATOM   1820  CA  PRO X 147      -1.610  24.473  26.891  1.00  9.41           C  
ANISOU 1820  CA  PRO X 147     1140   1232   1203    220     60    162       C  
ATOM   1821  C   PRO X 147      -2.097  23.181  27.548  1.00  8.31           C  
ANISOU 1821  C   PRO X 147      888   1155   1115    119     84    155       C  
ATOM   1822  O   PRO X 147      -3.164  22.661  27.234  1.00  9.01           O  
ANISOU 1822  O   PRO X 147      895   1319   1210     99      3    213       O  
ATOM   1823  CB  PRO X 147      -2.404  25.696  27.390  1.00 11.29           C  
ANISOU 1823  CB  PRO X 147     1637   1176   1476    235    149     72       C  
ATOM   1824  CG  PRO X 147      -2.348  26.638  26.220  1.00 12.76           C  
ANISOU 1824  CG  PRO X 147     1869   1246   1732    361     68    200       C  
ATOM   1825  CD  PRO X 147      -2.484  25.748  25.014  1.00 11.77           C  
ANISOU 1825  CD  PRO X 147     1464   1407   1603    331     50    282       C  
ATOM   1826  HA  PRO X 147      -0.660  24.600  27.093  1.00 11.29           H  
ATOM   1827  HB2 PRO X 147      -3.318  25.442  27.589  1.00 13.55           H  
ATOM   1828  HB3 PRO X 147      -1.970  26.080  28.168  1.00 13.55           H  
ATOM   1829  HG2 PRO X 147      -3.084  27.267  26.269  1.00 15.31           H  
ATOM   1830  HG3 PRO X 147      -1.496  27.101  26.212  1.00 15.31           H  
ATOM   1831  HD2 PRO X 147      -3.420  25.591  24.813  1.00 14.13           H  
ATOM   1832  HD3 PRO X 147      -2.017  26.131  24.256  1.00 14.13           H  
ATOM   1833  N   ASN X 148      -1.303  22.692  28.488  1.00  7.59           N  
ANISOU 1833  N   ASN X 148      820   1080    985     88     77     64       N  
ATOM   1834  CA  ASN X 148      -1.683  21.567  29.341  1.00  7.40           C  
ANISOU 1834  CA  ASN X 148      782   1156    874    142     49     79       C  
ATOM   1835  C   ASN X 148      -2.053  20.308  28.562  1.00  7.51           C  
ANISOU 1835  C   ASN X 148      798   1099    958    175     39    151       C  
ATOM   1836  O   ASN X 148      -3.042  19.633  28.886  1.00  8.25           O  
ANISOU 1836  O   ASN X 148      885   1115   1134     20    115    124       O  
ATOM   1837  CB  ASN X 148      -2.798  21.981  30.289  1.00  8.03           C  
ANISOU 1837  CB  ASN X 148      797   1276    977    154    182     84       C  
ATOM   1838  CG  ASN X 148      -2.407  23.177  31.089  1.00  7.89           C  
ANISOU 1838  CG  ASN X 148      839   1093   1065    132    151     62       C  
ATOM   1839  ND2 ASN X 148      -3.163  24.253  30.935  1.00  9.20           N  
ANISOU 1839  ND2 ASN X 148     1084   1155   1257    126    134    108       N  
ATOM   1840  OD1 ASN X 148      -1.402  23.160  31.814  1.00  8.82           O  
ANISOU 1840  OD1 ASN X 148      916   1271   1163    146     46    -98       O  
ATOM   1841  H   ASN X 148      -0.518  23.000  28.658  1.00  9.11           H  
ATOM   1842  HA  ASN X 148      -0.908  21.338  29.897  1.00  8.88           H  
ATOM   1843  HB2 ASN X 148      -3.590  22.203  29.775  1.00  9.63           H  
ATOM   1844  HB3 ASN X 148      -2.987  21.252  30.901  1.00  9.63           H  
ATOM   1845 HD21 ASN X 148      -3.833  24.233  30.396  1.00 11.04           H  
ATOM   1846 HD22 ASN X 148      -2.983  24.971  31.372  1.00 11.04           H  
ATOM   1847  N   THR X 149      -1.220  19.957  27.578  1.00  7.71           N  
ANISOU 1847  N   THR X 149      846   1105    977    126     27     29       N  
ATOM   1848  CA  THR X 149      -1.424  18.747  26.783  1.00  7.81           C  
ANISOU 1848  CA  THR X 149      842   1096   1030     65    -59    -63       C  
ATOM   1849  C   THR X 149      -0.133  17.929  26.645  1.00  7.76           C  
ANISOU 1849  C   THR X 149      997   1031    919    122    -48    -40       C  
ATOM   1850  O   THR X 149       0.109  17.281  25.632  1.00  9.74           O  
ANISOU 1850  O   THR X 149     1277   1402   1022    378   -170   -126       O  
ATOM   1851  CB  THR X 149      -2.030  19.033  25.390  1.00  8.59           C  
ANISOU 1851  CB  THR X 149      894   1309   1060     61    -24     17       C  
ATOM   1852  CG2 THR X 149      -3.425  19.657  25.502  1.00 10.00           C  
ANISOU 1852  CG2 THR X 149      998   1618   1185    157   -163     53       C  
ATOM   1853  OG1 THR X 149      -1.156  19.901  24.667  1.00  8.79           O  
ANISOU 1853  OG1 THR X 149     1020   1339    982     86    -14     14       O  
ATOM   1854  H   THR X 149      -0.523  20.407  27.351  1.00  9.25           H  
ATOM   1855  HA  THR X 149      -2.067  18.182  27.260  1.00  9.37           H  
ATOM   1856  HB  THR X 149      -2.114  18.197  24.906  1.00 10.30           H  
ATOM   1857  HG1 THR X 149      -1.063  20.607  25.072  1.00 10.55           H  
ATOM   1858 HG21 THR X 149      -3.780  19.826  24.625  1.00 12.00           H  
ATOM   1859 HG22 THR X 149      -4.014  19.060  25.968  1.00 12.00           H  
ATOM   1860 HG23 THR X 149      -3.376  20.487  25.984  1.00 12.00           H  
ATOM   1861  N   ASN X 150       0.684  17.920  27.695  1.00  7.37           N  
ANISOU 1861  N   ASN X 150      825   1112    863    117     -6    -58       N  
ATOM   1862  CA  ASN X 150       1.869  17.059  27.718  1.00  7.08           C  
ANISOU 1862  CA  ASN X 150      758   1070    863     99     85     36       C  
ATOM   1863  C   ASN X 150       1.452  15.603  27.786  1.00  7.14           C  
ANISOU 1863  C   ASN X 150      783   1123    807     81     98     38       C  
ATOM   1864  O   ASN X 150       0.538  15.265  28.530  1.00  8.20           O  
ANISOU 1864  O   ASN X 150      909   1180   1028     22    253    -39       O  
ATOM   1865  CB  ASN X 150       2.737  17.415  28.916  1.00  7.13           C  
ANISOU 1865  CB  ASN X 150      765   1006    940    102     45     75       C  
ATOM   1866  CG  ASN X 150       3.145  18.838  28.884  1.00  7.55           C  
ANISOU 1866  CG  ASN X 150      814   1112    943    105     23     52       C  
ATOM   1867  ND2 ASN X 150       2.502  19.659  29.726  1.00  8.30           N  
ANISOU 1867  ND2 ASN X 150      990   1140   1023     -1    116     14       N  
ATOM   1868  OD1 ASN X 150       3.959  19.233  28.072  1.00  8.93           O  
ANISOU 1868  OD1 ASN X 150      978   1202   1212    -67    305    -10       O  
ATOM   1869  H   ASN X 150       0.578  18.398  28.402  1.00  8.84           H  
ATOM   1870  HA  ASN X 150       2.392  17.197  26.901  1.00  8.50           H  
ATOM   1871  HB2 ASN X 150       2.235  17.260  29.731  1.00  8.56           H  
ATOM   1872  HB3 ASN X 150       3.538  16.868  28.905  1.00  8.56           H  
ATOM   1873 HD21 ASN X 150       1.890  19.349  30.244  1.00  9.96           H  
ATOM   1874 HD22 ASN X 150       2.701  20.495  29.747  1.00  9.96           H  
ATOM   1875  N   GLY X 151       2.143  14.743  27.044  1.00  7.11           N  
ANISOU 1875  N   GLY X 151      793   1041    869     38     72     21       N  
ATOM   1876  CA  GLY X 151       1.881  13.314  27.093  1.00  7.19           C  
ANISOU 1876  CA  GLY X 151      864   1003    865    -18      2     12       C  
ATOM   1877  C   GLY X 151       3.203  12.577  27.214  1.00  6.79           C  
ANISOU 1877  C   GLY X 151      762   1035    782     -5    -62    -12       C  
ATOM   1878  O   GLY X 151       3.808  12.514  28.284  1.00  8.06           O  
ANISOU 1878  O   GLY X 151      969   1270    821    172    -77    -60       O  
ATOM   1879  H   GLY X 151       2.773  14.966  26.502  1.00  8.54           H  
ATOM   1880  HA2 GLY X 151       1.326  13.102  27.859  1.00  8.63           H  
ATOM   1881  HA3 GLY X 151       1.430  13.029  26.283  1.00  8.63           H  
ATOM   1882  N   SER X 152       3.678  12.079  26.076  1.00  7.02           N  
ANISOU 1882  N   SER X 152      728   1175    765     18    -38    -67       N  
ATOM   1883  CA  SER X 152       4.995  11.478  25.985  1.00  7.47           C  
ANISOU 1883  CA  SER X 152      845   1155    839     35    -64    -65       C  
ATOM   1884  C   SER X 152       5.881  12.112  24.916  1.00  6.80           C  
ANISOU 1884  C   SER X 152      738   1067    780    -47    -93   -115       C  
ATOM   1885  O   SER X 152       7.093  11.939  24.967  1.00  7.46           O  
ANISOU 1885  O   SER X 152      738   1172    924     70    -21    -24       O  
ATOM   1886  CB  SER X 152       4.891   9.977  25.716  1.00  8.40           C  
ANISOU 1886  CB  SER X 152      971   1212   1010     52    -33     11       C  
ATOM   1887  OG  SER X 152       4.127   9.723  24.572  1.00  8.97           O  
ANISOU 1887  OG  SER X 152     1177   1066   1167    -30   -125    -63       O  
ATOM   1888  H   SER X 152       3.245  12.079  25.333  1.00  8.42           H  
ATOM   1889  HA  SER X 152       5.448  11.592  26.846  1.00  8.97           H  
ATOM   1890  HB2 SER X 152       5.782   9.617  25.587  1.00 10.08           H  
ATOM   1891  HB3 SER X 152       4.469   9.549  26.478  1.00 10.08           H  
ATOM   1892  HG  SER X 152       4.080   8.914  24.441  1.00 10.77           H  
ATOM   1893  N   GLN X 153       5.320  12.810  23.934  1.00  6.98           N  
ANISOU 1893  N   GLN X 153      690   1184    778    -13    -47    -47       N  
ATOM   1894  CA  GLN X 153       6.157  13.339  22.873  1.00  7.12           C  
ANISOU 1894  CA  GLN X 153      837   1133    735    -11    -66    -39       C  
ATOM   1895  C   GLN X 153       7.083  14.437  23.411  1.00  6.76           C  
ANISOU 1895  C   GLN X 153      798   1155    615     50    -43    -25       C  
ATOM   1896  O   GLN X 153       6.688  15.263  24.254  1.00  7.05           O  
ANISOU 1896  O   GLN X 153      777   1156    745      7    -11    -94       O  
ATOM   1897  CB  GLN X 153       5.307  13.876  21.731  0.90  6.99           C  
ANISOU 1897  CB  GLN X 153      807   1192    656     -9    -94    -58       C  
ATOM   1898  CG  GLN X 153       4.619  12.803  20.906  0.90  7.34           C  
ANISOU 1898  CG  GLN X 153      838   1173    777    -73   -160   -144       C  
ATOM   1899  CD  GLN X 153       3.912  13.444  19.739  0.90  7.78           C  
ANISOU 1899  CD  GLN X 153      913   1225    819     24   -190   -128       C  
ATOM   1900  NE2 GLN X 153       2.616  13.180  19.618  0.80  8.08           N  
ANISOU 1900  NE2 GLN X 153      793   1234   1044    -33   -325     71       N  
ATOM   1901  OE1 GLN X 153       4.517  14.173  18.957  0.80  7.87           O  
ANISOU 1901  OE1 GLN X 153      870   1441    680    -64   -195     -6       O  
ATOM   1902  H   GLN X 153       4.482  12.985  23.862  1.00  8.37           H  
ATOM   1903  HA  GLN X 153       6.718  12.618  22.519  1.00  8.55           H  
ATOM   1904  HB2 GLN X 153       4.618  14.450  22.099  0.90  8.38           H  
ATOM   1905  HB3 GLN X 153       5.875  14.388  21.134  0.90  8.38           H  
ATOM   1906  HG2 GLN X 153       5.280  12.179  20.564  0.90  8.81           H  
ATOM   1907  HG3 GLN X 153       3.964  12.341  21.451  0.90  8.81           H  
ATOM   1908 HE21 GLN X 153       2.226  12.667  20.189  0.80  9.70           H  
ATOM   1909 HE22 GLN X 153       2.166  13.521  18.970  0.80  9.70           H  
ATOM   1910  N   PHE X 154       8.291  14.474  22.859  1.00  6.62           N  
ANISOU 1910  N   PHE X 154      725   1121    669     13    -23   -120       N  
ATOM   1911  CA  PHE X 154       9.346  15.373  23.312  1.00  6.59           C  
ANISOU 1911  CA  PHE X 154      728   1088    690    -36    -37   -100       C  
ATOM   1912  C   PHE X 154      10.200  15.766  22.125  1.00  6.44           C  
ANISOU 1912  C   PHE X 154      807   1028    613    118    -61   -119       C  
ATOM   1913  O   PHE X 154      10.114  15.159  21.050  1.00  7.03           O  
ANISOU 1913  O   PHE X 154      850   1142    679     -6    -20   -135       O  
ATOM   1914  CB  PHE X 154      10.203  14.688  24.391  1.00  6.96           C  
ANISOU 1914  CB  PHE X 154      853   1155    638    -10    -57     -0       C  
ATOM   1915  CG  PHE X 154      11.006  13.509  23.891  1.00  6.93           C  
ANISOU 1915  CG  PHE X 154      819   1083    730     32   -102    -16       C  
ATOM   1916  CD1 PHE X 154      12.316  13.672  23.456  1.00  7.59           C  
ANISOU 1916  CD1 PHE X 154      892   1110    880     11   -102    -21       C  
ATOM   1917  CD2 PHE X 154      10.453  12.238  23.862  1.00  7.46           C  
ANISOU 1917  CD2 PHE X 154      884   1193    757     49    -92    -88       C  
ATOM   1918  CE1 PHE X 154      13.062  12.584  23.028  1.00  8.39           C  
ANISOU 1918  CE1 PHE X 154      892   1297    998    153    -37    -41       C  
ATOM   1919  CE2 PHE X 154      11.194  11.148  23.436  1.00  7.99           C  
ANISOU 1919  CE2 PHE X 154      990   1127    919      5    -97    -38       C  
ATOM   1920  CZ  PHE X 154      12.505  11.321  23.020  1.00  8.74           C  
ANISOU 1920  CZ  PHE X 154     1006   1245   1070    198   -131   -206       C  
ATOM   1921  H   PHE X 154       8.530  13.974  22.202  1.00  7.94           H  
ATOM   1922  HA  PHE X 154       8.949  16.183  23.694  1.00  7.91           H  
ATOM   1923  HB2 PHE X 154      10.827  15.338  24.752  1.00  8.36           H  
ATOM   1924  HB3 PHE X 154       9.619  14.369  25.096  1.00  8.36           H  
ATOM   1925  HD1 PHE X 154      12.705  14.516  23.476  1.00  9.10           H  
ATOM   1926  HD2 PHE X 154       9.580  12.112  24.156  1.00  8.95           H  
ATOM   1927  HE1 PHE X 154      13.938  12.705  22.743  1.00 10.06           H  
ATOM   1928  HE2 PHE X 154      10.809  10.301  23.426  1.00  9.59           H  
ATOM   1929  HZ  PHE X 154      13.000  10.594  22.716  1.00 10.49           H  
ATOM   1930  N   PHE X 155      11.057  16.763  22.321  1.00  6.38           N  
ANISOU 1930  N   PHE X 155      727   1066    632    -47    -10   -106       N  
ATOM   1931  CA  PHE X 155      12.000  17.139  21.287  1.00  6.62           C  
ANISOU 1931  CA  PHE X 155      800   1079    637    -25    -22    -63       C  
ATOM   1932  C   PHE X 155      13.314  17.565  21.902  1.00  6.28           C  
ANISOU 1932  C   PHE X 155      759   1033    596     84    -26      2       C  
ATOM   1933  O   PHE X 155      13.390  17.974  23.068  1.00  6.91           O  
ANISOU 1933  O   PHE X 155      742   1201    684     18      2    -67       O  
ATOM   1934  CB  PHE X 155      11.431  18.207  20.334  1.00  7.40           C  
ANISOU 1934  CB  PHE X 155      801   1309    703     12     -4     -3       C  
ATOM   1935  CG  PHE X 155      11.034  19.505  20.994  1.00  7.45           C  
ANISOU 1935  CG  PHE X 155      861   1262    708     69    -33     78       C  
ATOM   1936  CD1 PHE X 155       9.830  19.634  21.678  1.00  7.75           C  
ANISOU 1936  CD1 PHE X 155      845   1372    727    191     -7     84       C  
ATOM   1937  CD2 PHE X 155      11.862  20.632  20.895  1.00  7.85           C  
ANISOU 1937  CD2 PHE X 155      912   1274    795     49     30     79       C  
ATOM   1938  CE1 PHE X 155       9.454  20.836  22.253  1.00  8.54           C  
ANISOU 1938  CE1 PHE X 155     1049   1397    800    328     43     93       C  
ATOM   1939  CE2 PHE X 155      11.487  21.849  21.465  1.00  8.89           C  
ANISOU 1939  CE2 PHE X 155     1273   1211    895     84      2    -78       C  
ATOM   1940  CZ  PHE X 155      10.280  21.948  22.140  1.00  8.78           C  
ANISOU 1940  CZ  PHE X 155     1150   1366    822    293     47     59       C  
ATOM   1941  H   PHE X 155      11.109  17.232  23.040  1.00  7.66           H  
ATOM   1942  HA  PHE X 155      12.184  16.344  20.745  1.00  7.94           H  
ATOM   1943  HB2 PHE X 155      12.101  18.412  19.664  1.00  8.88           H  
ATOM   1944  HB3 PHE X 155      10.641  17.846  19.903  1.00  8.88           H  
ATOM   1945  HD1 PHE X 155       9.263  18.898  21.747  1.00  9.30           H  
ATOM   1946  HD2 PHE X 155      12.665  20.571  20.431  1.00  9.41           H  
ATOM   1947  HE1 PHE X 155       8.647  20.900  22.709  1.00 10.25           H  
ATOM   1948  HE2 PHE X 155      12.047  22.589  21.397  1.00 10.67           H  
ATOM   1949  HZ  PHE X 155      10.033  22.753  22.538  1.00 10.54           H  
ATOM   1950  N   ILE X 156      14.359  17.434  21.092  1.00  6.74           N  
ANISOU 1950  N   ILE X 156      776   1200    584     43     34    -61       N  
ATOM   1951  CA  ILE X 156      15.700  17.896  21.416  1.00  6.80           C  
ANISOU 1951  CA  ILE X 156      686   1212    686     -2    -37    -58       C  
ATOM   1952  C   ILE X 156      16.056  18.997  20.426  1.00  7.05           C  
ANISOU 1952  C   ILE X 156      810   1288    582     -5     -1    -39       C  
ATOM   1953  O   ILE X 156      16.042  18.779  19.205  1.00  7.79           O  
ANISOU 1953  O   ILE X 156      954   1307    698      3     -3     21       O  
ATOM   1954  CB  ILE X 156      16.731  16.754  21.364  0.90  6.57           C  
ANISOU 1954  CB  ILE X 156      665   1123    709     80     -5     -1       C  
ATOM   1955  CG1 ILE X 156      16.359  15.637  22.349  0.90  8.22           C  
ANISOU 1955  CG1 ILE X 156      890   1282    951    176     49    112       C  
ATOM   1956  CG2 ILE X 156      18.130  17.316  21.652  0.90  7.96           C  
ANISOU 1956  CG2 ILE X 156      783   1370    872    173    -14    -56       C  
ATOM   1957  CD1 ILE X 156      17.195  14.376  22.181  0.90  9.92           C  
ANISOU 1957  CD1 ILE X 156     1085   1418   1267    246    -10     71       C  
ATOM   1958  H   ILE X 156      14.310  17.064  20.318  1.00  8.08           H  
ATOM   1959  HA  ILE X 156      15.705  18.278  22.319  1.00  8.16           H  
ATOM   1960  HB  ILE X 156      16.730  16.382  20.468  0.90  7.89           H  
ATOM   1961 HG12 ILE X 156      16.490  15.962  23.254  0.90  9.87           H  
ATOM   1962 HG13 ILE X 156      15.429  15.397  22.215  0.90  9.87           H  
ATOM   1963 HG21 ILE X 156      18.768  16.600  21.617  0.90  9.55           H  
ATOM   1964 HG22 ILE X 156      18.343  17.977  20.988  0.90  9.55           H  
ATOM   1965 HG23 ILE X 156      18.132  17.716  22.525  0.90  9.55           H  
ATOM   1966 HD11 ILE X 156      16.910  13.724  22.827  0.90 11.90           H  
ATOM   1967 HD12 ILE X 156      17.071  14.034  21.293  0.90 11.90           H  
ATOM   1968 HD13 ILE X 156      18.120  14.593  22.322  0.90 11.90           H  
ATOM   1969  N   CYS X 157      16.348  20.181  20.941  1.00  7.52           N  
ANISOU 1969  N   CYS X 157      948   1308    602    -53     13     47       N  
ATOM   1970  CA ACYS X 157      16.662  21.338  20.109  0.51  7.67           C  
ANISOU 1970  CA ACYS X 157      952   1241    721    -89      4     86       C  
ATOM   1971  CA BCYS X 157      16.648  21.314  20.080  0.49  8.08           C  
ANISOU 1971  CA BCYS X 157     1073   1225    772   -147     28    126       C  
ATOM   1972  C   CYS X 157      18.043  21.204  19.490  1.00  8.00           C  
ANISOU 1972  C   CYS X 157     1022   1212    804   -115    -42     80       C  
ATOM   1973  O   CYS X 157      18.969  20.698  20.122  1.00  9.10           O  
ANISOU 1973  O   CYS X 157     1036   1408   1014    -55    -18    165       O  
ATOM   1974  CB ACYS X 157      16.640  22.611  20.953  0.51  8.27           C  
ANISOU 1974  CB ACYS X 157      977   1334    832     42     39    103       C  
ATOM   1975  CB BCYS X 157      16.519  22.611  20.865  0.49  9.16           C  
ANISOU 1975  CB BCYS X 157     1300   1185    997   -239    233    175       C  
ATOM   1976  SG ACYS X 157      15.041  22.959  21.714  0.45  8.87           S  
ANISOU 1976  SG ACYS X 157      949   1371   1049    257    192    100       S  
ATOM   1977  SG BCYS X 157      14.858  22.835  21.498  0.40  9.97           S  
ANISOU 1977  SG BCYS X 157     1413   1200   1174    -38    179    242       S  
ATOM   1978  H  ACYS X 157      16.372  20.345  21.785  0.51  9.02           H  
ATOM   1979  H  BCYS X 157      16.380  20.355  21.782  0.49  9.02           H  
ATOM   1980  HA ACYS X 157      16.000  21.421  19.391  0.51  9.21           H  
ATOM   1981  HA BCYS X 157      16.004  21.337  19.341  0.49  9.70           H  
ATOM   1982  HB2ACYS X 157      17.295  22.526  21.664  0.51  9.93           H  
ATOM   1983  HB2BCYS X 157      17.132  22.592  21.616  0.49 10.99           H  
ATOM   1984  HB3ACYS X 157      16.869  23.365  20.386  0.51  9.93           H  
ATOM   1985  HB3BCYS X 157      16.727  23.359  20.282  0.49 10.99           H  
ATOM   1986  HG ACYS X 157      14.216  23.085  20.851  0.45 10.64           H  
ATOM   1987  HG BCYS X 157      14.089  22.866  20.577  0.40 11.96           H  
ATOM   1988  N   THR X 158      18.200  21.736  18.278  1.00  8.75           N  
ANISOU 1988  N   THR X 158     1165   1335    823     41    114    164       N  
ATOM   1989  CA  THR X 158      19.520  21.822  17.661  1.00  9.73           C  
ANISOU 1989  CA  THR X 158     1269   1389   1039      3    308    105       C  
ATOM   1990  C   THR X 158      19.982  23.274  17.464  1.00 10.74           C  
ANISOU 1990  C   THR X 158     1309   1492   1281    -65    369     60       C  
ATOM   1991  O   THR X 158      21.032  23.518  16.881  1.00 12.56           O  
ANISOU 1991  O   THR X 158     1380   1733   1660   -175    565    159       O  
ATOM   1992  CB  THR X 158      19.563  21.057  16.351  0.90 10.36           C  
ANISOU 1992  CB  THR X 158     1377   1534   1025    118    247     77       C  
ATOM   1993  CG2 THR X 158      19.297  19.570  16.594  0.90 11.48           C  
ANISOU 1993  CG2 THR X 158     1766   1501   1096    150    166    -66       C  
ATOM   1994  OG1 THR X 158      18.586  21.614  15.478  0.90 11.38           O  
ANISOU 1994  OG1 THR X 158     1606   1746    974    353    146     52       O  
ATOM   1995  H   THR X 158      17.561  22.050  17.795  1.00 10.50           H  
ATOM   1996  HA  THR X 158      20.164  21.395  18.263  1.00 11.68           H  
ATOM   1997  HB  THR X 158      20.443  21.151  15.953  0.90 12.44           H  
ATOM   1998  HG1 THR X 158      18.591  21.215  14.762  0.90 13.66           H  
ATOM   1999 HG21 THR X 158      19.327  19.092  15.762  0.90 13.78           H  
ATOM   2000 HG22 THR X 158      19.963  19.209  17.184  0.90 13.78           H  
ATOM   2001 HG23 THR X 158      18.432  19.452  16.991  0.90 13.78           H  
ATOM   2002  N   ILE X 159      19.200  24.202  18.004  1.00 10.91           N  
ANISOU 2002  N   ILE X 159     1334   1383   1431   -114    377      0       N  
ATOM   2003  CA AILE X 159      19.483  25.637  17.998  0.46 11.70           C  
ANISOU 2003  CA AILE X 159     1507   1461   1475    -81    279     33       C  
ATOM   2004  CA BILE X 159      19.490  25.624  17.994  0.54 11.12           C  
ANISOU 2004  CA BILE X 159     1462   1382   1381   -172    331    105       C  
ATOM   2005  C   ILE X 159      18.720  26.222  19.186  1.00 10.35           C  
ANISOU 2005  C   ILE X 159     1295   1285   1353    -72    178     51       C  
ATOM   2006  O   ILE X 159      17.870  25.556  19.773  1.00 10.84           O  
ANISOU 2006  O   ILE X 159     1451   1406   1259   -143    262    119       O  
ATOM   2007  CB AILE X 159      18.976  26.349  16.704  0.46 13.80           C  
ANISOU 2007  CB AILE X 159     2013   1752   1480    -80    271      1       C  
ATOM   2008  CB BILE X 159      19.018  26.239  16.661  0.54 11.93           C  
ANISOU 2008  CB BILE X 159     1909   1477   1149   -346    382    179       C  
ATOM   2009  CG1AILE X 159      17.457  26.190  16.563  0.46 14.41           C  
ANISOU 2009  CG1AILE X 159     2211   1808   1457     31     40    117       C  
ATOM   2010  CG1BILE X 159      19.663  27.604  16.439  0.50 13.43           C  
ANISOU 2010  CG1BILE X 159     2173   1547   1381   -214    512    338       C  
ATOM   2011  CG2AILE X 159      19.689  25.829  15.455  0.40 15.01           C  
ANISOU 2011  CG2AILE X 159     2210   1949   1546    -34    360     75       C  
ATOM   2012  CG2BILE X 159      17.493  26.319  16.626  0.40 11.71           C  
ANISOU 2012  CG2BILE X 159     2069   1460    921   -256    -90    274       C  
ATOM   2013  CD1AILE X 159      16.767  27.406  15.936  0.40 15.43           C  
ANISOU 2013  CD1AILE X 159     2285   2017   1561    171    145     97       C  
ATOM   2014  CD1BILE X 159      19.325  28.205  15.110  0.40 15.00           C  
ANISOU 2014  CD1BILE X 159     2359   1776   1564   -103    427    192       C  
ATOM   2015  H  AILE X 159      18.460  24.014  18.400  0.46 13.10           H  
ATOM   2016  H  BILE X 159      18.459  24.017  18.400  0.54 13.10           H  
ATOM   2017  HA AILE X 159      20.443  25.800  18.111  0.46 14.04           H  
ATOM   2018  HA BILE X 159      20.450  25.781  18.109  0.54 13.34           H  
ATOM   2019  HB AILE X 159      19.172  27.295  16.787  0.46 16.56           H  
ATOM   2020  HB BILE X 159      19.303  25.652  15.942  0.54 14.32           H  
ATOM   2021 HG12AILE X 159      17.274  25.422  16.001  0.46 17.30           H  
ATOM   2022 HG12BILE X 159      19.357  28.212  17.129  0.50 16.11           H  
ATOM   2023 HG13AILE X 159      17.074  26.053  17.444  0.46 17.30           H  
ATOM   2024 HG13BILE X 159      20.628  27.507  16.487  0.50 16.11           H  
ATOM   2025 HG21AILE X 159      19.349  26.292  14.687  0.40 18.02           H  
ATOM   2026 HG21BILE X 159      17.220  26.704  15.790  0.40 14.05           H  
ATOM   2027 HG22AILE X 159      20.632  25.990  15.544  0.40 18.02           H  
ATOM   2028 HG22BILE X 159      17.132  25.434  16.713  0.40 14.05           H  
ATOM   2029 HG23AILE X 159      19.524  24.887  15.372  0.40 18.02           H  
ATOM   2030 HG23BILE X 159      17.194  26.869  17.354  0.40 14.05           H  
ATOM   2031 HD11AILE X 159      15.824  27.234  15.880  0.40 18.52           H  
ATOM   2032 HD11BILE X 159      19.761  29.058  15.035  0.40 17.99           H  
ATOM   2033 HD12AILE X 159      16.929  28.175  16.486  0.40 18.52           H  
ATOM   2034 HD12BILE X 159      19.631  27.618  14.415  0.40 17.99           H  
ATOM   2035 HD13AILE X 159      17.127  27.550  15.057  0.40 18.52           H  
ATOM   2036 HD13BILE X 159      18.374  28.317  15.051  0.40 17.99           H  
ATOM   2037  N   LYS X 160      19.009  27.468  19.543  1.00 11.37           N  
ANISOU 2037  N   LYS X 160     1422   1387   1511   -100    273     87       N  
ATOM   2038  CA ALYS X 160      18.197  28.224  20.493  0.50 11.10           C  
ANISOU 2038  CA ALYS X 160     1438   1380   1401   -127    236    225       C  
ATOM   2039  CA BLYS X 160      18.188  28.210  20.500  0.50 11.49           C  
ANISOU 2039  CA BLYS X 160     1502   1382   1480   -223    168    208       C  
ATOM   2040  C   LYS X 160      16.810  28.449  19.890  1.00 10.71           C  
ANISOU 2040  C   LYS X 160     1370   1381   1317    -98    109    241       C  
ATOM   2041  O   LYS X 160      16.693  29.001  18.805  1.00 13.91           O  
ANISOU 2041  O   LYS X 160     1690   1934   1660   -175     83    612       O  
ATOM   2042  CB ALYS X 160      18.886  29.562  20.774  0.50 11.37           C  
ANISOU 2042  CB ALYS X 160     1440   1484   1395    -89    251    129       C  
ATOM   2043  CB BLYS X 160      18.852  29.548  20.844  0.50 12.53           C  
ANISOU 2043  CB BLYS X 160     1673   1466   1623   -336     39     92       C  
ATOM   2044  CG ALYS X 160      18.132  30.502  21.691  0.50 11.84           C  
ANISOU 2044  CG ALYS X 160     1595   1476   1426   -184    389     -1       C  
ATOM   2045  CG BLYS X 160      18.037  30.426  21.784  0.50 13.60           C  
ANISOU 2045  CG BLYS X 160     1922   1479   1765   -521     35    -55       C  
ATOM   2046  CD ALYS X 160      18.899  31.800  21.885  0.40 13.65           C  
ANISOU 2046  CD ALYS X 160     1903   1694   1590   -280    503   -155       C  
ATOM   2047  CD BLYS X 160      18.786  31.681  22.206  0.40 15.42           C  
ANISOU 2047  CD BLYS X 160     2224   1638   1996   -627    227   -258       C  
ATOM   2048  CE ALYS X 160      18.098  32.821  22.671  0.30 14.31           C  
ANISOU 2048  CE ALYS X 160     2024   1650   1765   -537    649   -407       C  
ATOM   2049  CE BLYS X 160      19.145  32.561  21.019  0.30 17.15           C  
ANISOU 2049  CE BLYS X 160     2520   1770   2227   -616    305   -370       C  
ATOM   2050  NZ ALYS X 160      18.844  34.097  22.790  0.30 15.03           N1+
ANISOU 2050  NZ ALYS X 160     2168   1729   1816   -599    698   -551       N1+
ATOM   2051  NZ BLYS X 160      17.951  33.015  20.254  0.30 18.32           N1+
ANISOU 2051  NZ BLYS X 160     2713   1898   2348   -537    342   -455       N1+
ATOM   2052  H  ALYS X 160      19.684  27.908  19.243  0.50 13.65           H  
ATOM   2053  H  BLYS X 160      19.681  27.913  19.243  0.50 13.65           H  
ATOM   2054  HA ALYS X 160      18.107  27.725  21.332  0.50 13.32           H  
ATOM   2055  HA BLYS X 160      18.084  27.688  21.322  0.50 13.78           H  
ATOM   2056  HB2ALYS X 160      19.748  29.384  21.184  0.50 13.64           H  
ATOM   2057  HB2BLYS X 160      19.706  29.372  21.270  0.50 15.04           H  
ATOM   2058  HB3ALYS X 160      19.018  30.022  19.930  0.50 13.64           H  
ATOM   2059  HB3BLYS X 160      18.993  30.046  20.023  0.50 15.04           H  
ATOM   2060  HG2ALYS X 160      17.270  30.711  21.300  0.50 14.20           H  
ATOM   2061  HG2BLYS X 160      17.221  30.698  21.336  0.50 16.32           H  
ATOM   2062  HG3ALYS X 160      18.016  30.082  22.558  0.50 14.20           H  
ATOM   2063  HG3BLYS X 160      17.823  29.920  22.584  0.50 16.32           H  
ATOM   2064  HD2ALYS X 160      19.716  31.616  22.373  0.40 16.38           H  
ATOM   2065  HD2BLYS X 160      18.227  32.198  22.807  0.40 18.50           H  
ATOM   2066  HD3ALYS X 160      19.105  32.180  21.017  0.40 16.38           H  
ATOM   2067  HD3BLYS X 160      19.608  31.427  22.652  0.40 18.50           H  
ATOM   2068  HE2ALYS X 160      17.261  32.997  22.214  0.30 17.18           H  
ATOM   2069  HE2BLYS X 160      19.612  33.348  21.339  0.30 20.58           H  
ATOM   2070  HE3ALYS X 160      17.930  32.481  23.564  0.30 17.18           H  
ATOM   2071  HE3BLYS X 160      19.713  32.059  20.415  0.30 20.58           H  
ATOM   2072  HZ1ALYS X 160      18.366  34.687  23.252  0.30 18.04           H  
ATOM   2073  HZ1BLYS X 160      17.505  32.311  19.940  0.30 21.98           H  
ATOM   2074  HZ2ALYS X 160      19.617  33.959  23.209  0.30 18.04           H  
ATOM   2075  HZ2BLYS X 160      17.413  33.487  20.782  0.30 21.98           H  
ATOM   2076  HZ3ALYS X 160      19.009  34.429  21.980  0.30 18.04           H  
ATOM   2077  HZ3BLYS X 160      18.205  33.525  19.570  0.30 21.98           H  
ATOM   2078  N   THR X 161      15.765  28.011  20.586  1.00 10.89           N  
ANISOU 2078  N   THR X 161     1280   1721   1138     36     55    200       N  
ATOM   2079  CA  THR X 161      14.391  28.144  20.098  1.00 11.43           C  
ANISOU 2079  CA  THR X 161     1384   1886   1072     67     95    124       C  
ATOM   2080  C   THR X 161      13.570  29.000  21.069  1.00 10.71           C  
ANISOU 2080  C   THR X 161     1349   1644   1075    115    104    106       C  
ATOM   2081  O   THR X 161      12.618  28.539  21.705  1.00 10.07           O  
ANISOU 2081  O   THR X 161     1305   1508   1014    115    166    278       O  
ATOM   2082  CB  THR X 161      13.714  26.768  19.888  1.00 11.19           C  
ANISOU 2082  CB  THR X 161     1351   1882   1018     73     44    -42       C  
ATOM   2083  CG2 THR X 161      14.465  25.917  18.877  1.00 12.26           C  
ANISOU 2083  CG2 THR X 161     1451   2087   1121     97    -17   -130       C  
ATOM   2084  OG1 THR X 161      13.656  26.052  21.115  1.00 10.95           O  
ANISOU 2084  OG1 THR X 161     1456   1612   1090    -31     41    -78       O  
ATOM   2085  H   THR X 161      15.824  27.627  21.354  1.00 13.07           H  
ATOM   2086  HA  THR X 161      14.408  28.605  19.233  1.00 13.71           H  
ATOM   2087  HB  THR X 161      12.813  26.905  19.556  1.00 13.42           H  
ATOM   2088  HG1 THR X 161      13.297  25.324  20.998  1.00 13.13           H  
ATOM   2089 HG21 THR X 161      14.023  25.072  18.768  1.00 14.71           H  
ATOM   2090 HG22 THR X 161      14.495  26.366  18.029  1.00 14.71           H  
ATOM   2091 HG23 THR X 161      15.363  25.763  19.180  1.00 14.71           H  
ATOM   2092  N   ASP X 162      13.936  30.272  21.167  1.00 12.94           N  
ANISOU 2092  N   ASP X 162     1727   1762   1427   -178    346     96       N  
ATOM   2093  CA AASP X 162      13.388  31.140  22.200  0.69 13.39           C  
ANISOU 2093  CA AASP X 162     1953   1678   1457   -269    280     33       C  
ATOM   2094  CA BASP X 162      13.395  31.153  22.197  0.31 13.41           C  
ANISOU 2094  CA BASP X 162     1946   1679   1471   -199    331    137       C  
ATOM   2095  C   ASP X 162      11.895  31.384  22.077  1.00 12.42           C  
ANISOU 2095  C   ASP X 162     1976   1383   1360   -117    417    333       C  
ATOM   2096  O   ASP X 162      11.235  31.663  23.076  1.00 13.09           O  
ANISOU 2096  O   ASP X 162     2137   1269   1568    -58    574    220       O  
ATOM   2097  CB AASP X 162      14.167  32.470  22.294  0.60 14.70           C  
ANISOU 2097  CB AASP X 162     2060   1930   1596   -455    191     47       C  
ATOM   2098  CB BASP X 162      14.118  32.496  22.163  0.25 14.67           C  
ANISOU 2098  CB BASP X 162     2078   1888   1609   -297    282    143       C  
ATOM   2099  CG AASP X 162      13.964  33.417  21.083  0.50 14.45           C  
ANISOU 2099  CG AASP X 162     2234   1741   1515   -900      6    314       C  
ATOM   2100  CG BASP X 162      14.276  33.028  20.760  0.20 15.30           C  
ANISOU 2100  CG BASP X 162     2230   1891   1691   -536    243    267       C  
ATOM   2101  OD1AASP X 162      14.447  34.567  21.190  0.40 15.11           O  
ANISOU 2101  OD1AASP X 162     2247   1884   1611   -696   -102    337       O  
ATOM   2102  OD1BASP X 162      13.361  33.730  20.283  0.10 14.85           O  
ANISOU 2102  OD1BASP X 162     2182   1751   1711   -530    282    385       O  
ATOM   2103  OD2AASP X 162      13.361  33.049  20.042  0.40 14.40           O1-
ANISOU 2103  OD2AASP X 162     2422   1578   1471   -924   -145    515       O1-
ATOM   2104  OD2BASP X 162      15.309  32.724  20.132  0.10 15.88           O1-
ANISOU 2104  OD2BASP X 162     2354   1965   1715   -426    198    116       O1-
ATOM   2105  H  AASP X 162      14.501  30.657  20.646  0.69 15.52           H  
ATOM   2106  H  BASP X 162      14.502  30.653  20.643  0.31 15.52           H  
ATOM   2107  HA AASP X 162      13.520  30.685  23.058  0.69 16.07           H  
ATOM   2108  HA BASP X 162      13.563  30.748  23.073  0.31 16.09           H  
ATOM   2109  HB2AASP X 162      13.879  32.943  23.090  0.60 17.64           H  
ATOM   2110  HB2BASP X 162      13.609  33.144  22.675  0.25 17.61           H  
ATOM   2111  HB3AASP X 162      15.115  32.271  22.358  0.60 17.64           H  
ATOM   2112  HB3BASP X 162      15.004  32.391  22.545  0.25 17.61           H  
ATOM   2113  N   TRP X 163      11.360  31.261  20.867  1.00 12.46           N  
ANISOU 2113  N   TRP X 163     1986   1492   1258    187    473    540       N  
ATOM   2114  CA  TRP X 163       9.937  31.490  20.652  1.00 13.75           C  
ANISOU 2114  CA  TRP X 163     2008   1795   1421    512    271    717       C  
ATOM   2115  C   TRP X 163       9.083  30.407  21.301  1.00 12.28           C  
ANISOU 2115  C   TRP X 163     1493   1821   1350    314    262    680       C  
ATOM   2116  O   TRP X 163       7.871  30.572  21.390  1.00 15.48           O  
ANISOU 2116  O   TRP X 163     1627   2312   1944    643    289    935       O  
ATOM   2117  CB  TRP X 163       9.606  31.632  19.148  1.00 16.51           C  
ANISOU 2117  CB  TRP X 163     2506   2207   1562    323     60    939       C  
ATOM   2118  CG  TRP X 163       9.759  30.370  18.303  0.80 16.80           C  
ANISOU 2118  CG  TRP X 163     2805   2151   1427   -268   -171    941       C  
ATOM   2119  CD1 TRP X 163       8.765  29.508  17.926  0.80 19.02           C  
ANISOU 2119  CD1 TRP X 163     3370   2355   1501   -503   -289    882       C  
ATOM   2120  CD2 TRP X 163      10.963  29.860  17.723  0.80 17.00           C  
ANISOU 2120  CD2 TRP X 163     3091   1999   1370    207   -284    784       C  
ATOM   2121  CE2 TRP X 163      10.624  28.685  17.015  0.80 18.35           C  
ANISOU 2121  CE2 TRP X 163     3425   2136   1413    105   -242    807       C  
ATOM   2122  CE3 TRP X 163      12.287  30.296  17.706  0.80 17.55           C  
ANISOU 2122  CE3 TRP X 163     3197   2235   1236    622   -131    587       C  
ATOM   2123  NE1 TRP X 163       9.279  28.500  17.154  0.80 19.93           N  
ANISOU 2123  NE1 TRP X 163     3634   2432   1505   -472   -342    859       N  
ATOM   2124  CZ2 TRP X 163      11.563  27.940  16.309  0.80 19.31           C  
ANISOU 2124  CZ2 TRP X 163     3719   2151   1466    297   -261    735       C  
ATOM   2125  CZ3 TRP X 163      13.226  29.545  17.004  0.80 19.38           C  
ANISOU 2125  CZ3 TRP X 163     3653   2390   1320    654   -200    498       C  
ATOM   2126  CH2 TRP X 163      12.857  28.378  16.327  0.80 19.98           C  
ANISOU 2126  CH2 TRP X 163     3778   2364   1449    569   -233    605       C  
ATOM   2127  H   TRP X 163      11.797  31.046  20.158  1.00 14.96           H  
ATOM   2128  HA  TRP X 163       9.699  32.339  21.079  1.00 16.50           H  
ATOM   2129  HB2 TRP X 163       8.685  31.923  19.066  1.00 19.81           H  
ATOM   2130  HB3 TRP X 163      10.191  32.305  18.769  1.00 19.81           H  
ATOM   2131  HD1 TRP X 163       7.872  29.586  18.173  0.80 22.83           H  
ATOM   2132  HE1 TRP X 163       8.830  27.845  16.825  0.80 23.91           H  
ATOM   2133  HE3 TRP X 163      12.539  31.067  18.160  0.80 21.06           H  
ATOM   2134  HZ2 TRP X 163      11.321  27.167  15.853  0.80 23.17           H  
ATOM   2135  HZ3 TRP X 163      14.116  29.814  17.002  0.80 23.25           H  
ATOM   2136  HH2 TRP X 163      13.506  27.896  15.870  0.80 23.98           H  
ATOM   2137  N   LEU X 164       9.702  29.320  21.750  1.00  9.81           N  
ANISOU 2137  N   LEU X 164     1299   1372   1057    264     83    371       N  
ATOM   2138  CA  LEU X 164       8.973  28.270  22.441  1.00  9.19           C  
ANISOU 2138  CA  LEU X 164     1206   1353    935     98     13    291       C  
ATOM   2139  C   LEU X 164       8.915  28.510  23.951  1.00  8.66           C  
ANISOU 2139  C   LEU X 164     1096   1288    906    144     49    191       C  
ATOM   2140  O   LEU X 164       8.196  27.807  24.653  1.00  8.80           O  
ANISOU 2140  O   LEU X 164     1146   1248    951     52    153    151       O  
ATOM   2141  CB  LEU X 164       9.587  26.909  22.131  1.00  9.56           C  
ANISOU 2141  CB  LEU X 164     1366   1421    847    -27     87    169       C  
ATOM   2142  CG  LEU X 164       9.625  26.578  20.623  0.80  9.59           C  
ANISOU 2142  CG  LEU X 164     1501   1446    698   -118    100    162       C  
ATOM   2143  CD1 LEU X 164      10.170  25.163  20.436  0.80 10.35           C  
ANISOU 2143  CD1 LEU X 164     1640   1423    870    -82    277    -17       C  
ATOM   2144  CD2 LEU X 164       8.249  26.734  19.970  0.80 11.72           C  
ANISOU 2144  CD2 LEU X 164     1817   1945    693   -285    -18    207       C  
ATOM   2145  H   LEU X 164      10.545  29.168  21.666  1.00 11.77           H  
ATOM   2146  HA  LEU X 164       8.051  28.261  22.108  1.00 11.03           H  
ATOM   2147  HB2 LEU X 164      10.499  26.894  22.461  1.00 11.48           H  
ATOM   2148  HB3 LEU X 164       9.064  26.221  22.572  1.00 11.48           H  
ATOM   2149  HG  LEU X 164      10.233  27.191  20.183  0.80 11.51           H  
ATOM   2150 HD11 LEU X 164      10.192  24.959  19.498  0.80 12.42           H  
ATOM   2151 HD12 LEU X 164      11.056  25.118  20.803  0.80 12.42           H  
ATOM   2152 HD13 LEU X 164       9.594  24.544  20.892  0.80 12.42           H  
ATOM   2153 HD21 LEU X 164       8.321  26.519  19.037  0.80 14.07           H  
ATOM   2154 HD22 LEU X 164       7.631  26.136  20.398  0.80 14.07           H  
ATOM   2155 HD23 LEU X 164       7.954  27.641  20.075  0.80 14.07           H  
ATOM   2156  N   ASP X 165       9.663  29.483  24.454  1.00  8.89           N  
ANISOU 2156  N   ASP X 165     1146   1285    947    -15    166    160       N  
ATOM   2157  CA  ASP X 165       9.650  29.790  25.878  1.00  9.32           C  
ANISOU 2157  CA  ASP X 165     1295   1204   1040     45    173     66       C  
ATOM   2158  C   ASP X 165       8.231  30.191  26.277  1.00  9.58           C  
ANISOU 2158  C   ASP X 165     1482   1148   1009     96    112    199       C  
ATOM   2159  O   ASP X 165       7.595  31.015  25.614  1.00 11.20           O  
ANISOU 2159  O   ASP X 165     1596   1401   1259    315    175    449       O  
ATOM   2160  CB  ASP X 165      10.636  30.915  26.214  0.95  9.62           C  
ANISOU 2160  CB  ASP X 165     1359   1149   1147    -61    147    102       C  
ATOM   2161  CG  ASP X 165      12.091  30.513  26.065  0.90  9.65           C  
ANISOU 2161  CG  ASP X 165     1253   1146   1270   -140    130    214       C  
ATOM   2162  OD1 ASP X 165      12.390  29.310  25.963  0.90 10.07           O  
ANISOU 2162  OD1 ASP X 165     1190   1082   1553     28    -28     65       O  
ATOM   2163  OD2 ASP X 165      12.948  31.431  26.085  0.90 11.72           O1-
ANISOU 2163  OD2 ASP X 165     1480   1237   1736    -31     89    359       O1-
ATOM   2164  H   ASP X 165      10.189  29.982  23.990  1.00 10.67           H  
ATOM   2165  HA  ASP X 165       9.904  28.992  26.388  1.00 11.18           H  
ATOM   2166  HB2 ASP X 165      10.472  31.663  25.617  0.95 11.54           H  
ATOM   2167  HB3 ASP X 165      10.496  31.191  27.133  0.95 11.54           H  
ATOM   2168  N   GLY X 166       7.751  29.621  27.379  1.00  9.04           N  
ANISOU 2168  N   GLY X 166     1291   1171    973    106     97     97       N  
ATOM   2169  CA  GLY X 166       6.418  29.907  27.863  1.00  9.67           C  
ANISOU 2169  CA  GLY X 166     1301   1168   1207    175    195    161       C  
ATOM   2170  C   GLY X 166       5.328  29.100  27.188  1.00  9.34           C  
ANISOU 2170  C   GLY X 166     1264   1115   1172    156    132    237       C  
ATOM   2171  O   GLY X 166       4.154  29.227  27.571  1.00 10.53           O  
ANISOU 2171  O   GLY X 166     1238   1373   1389    214    242    167       O  
ATOM   2172  H   GLY X 166       8.187  29.062  27.865  1.00 10.85           H  
ATOM   2173  HA2 GLY X 166       6.380  29.728  28.815  1.00 11.61           H  
ATOM   2174  HA3 GLY X 166       6.225  30.847  27.724  1.00 11.61           H  
ATOM   2175  N   LYS X 167       5.692  28.275  26.204  1.00  8.88           N  
ANISOU 2175  N   LYS X 167     1164   1053   1155    151     56    120       N  
ATOM   2176  CA  LYS X 167       4.749  27.444  25.459  1.00  9.31           C  
ANISOU 2176  CA  LYS X 167     1105   1236   1197    198    -94    189       C  
ATOM   2177  C   LYS X 167       5.049  25.950  25.629  1.00  8.41           C  
ANISOU 2177  C   LYS X 167      918   1224   1054     75    -44    126       C  
ATOM   2178  O   LYS X 167       4.128  25.149  25.694  1.00 10.27           O  
ANISOU 2178  O   LYS X 167      937   1311   1654     91     16     -7       O  
ATOM   2179  CB  LYS X 167       4.753  27.815  23.968  1.00 11.25           C  
ANISOU 2179  CB  LYS X 167     1539   1321   1416    225   -278    336       C  
ATOM   2180  CG  LYS X 167       4.173  29.189  23.725  0.90 15.55           C  
ANISOU 2180  CG  LYS X 167     2355   1839   1714    485   -385    540       C  
ATOM   2181  CD  LYS X 167       4.106  29.539  22.250  0.65 18.27           C  
ANISOU 2181  CD  LYS X 167     2896   2087   1960    704   -415    730       C  
ATOM   2182  CE  LYS X 167       3.327  30.818  22.013  0.55 20.70           C  
ANISOU 2182  CE  LYS X 167     3189   2616   2062    626   -504    655       C  
ATOM   2183  NZ  LYS X 167       3.994  31.998  22.611  0.45 22.17           N1+
ANISOU 2183  NZ  LYS X 167     3348   2906   2168    517   -380    515       N1+
ATOM   2184  H   LYS X 167       6.506  28.179  25.944  1.00 10.65           H  
ATOM   2185  HA  LYS X 167       3.847  27.608  25.805  1.00 11.17           H  
ATOM   2186  HB2 LYS X 167       5.666  27.810  23.640  1.00 13.50           H  
ATOM   2187  HB3 LYS X 167       4.218  27.170  23.477  1.00 13.50           H  
ATOM   2188  HG2 LYS X 167       3.272  29.220  24.082  0.90 18.66           H  
ATOM   2189  HG3 LYS X 167       4.729  29.850  24.165  0.90 18.66           H  
ATOM   2190  HD2 LYS X 167       5.006  29.663  21.909  0.65 21.93           H  
ATOM   2191  HD3 LYS X 167       3.663  28.820  21.771  0.65 21.93           H  
ATOM   2192  HE2 LYS X 167       3.246  30.968  21.057  0.55 24.84           H  
ATOM   2193  HE3 LYS X 167       2.448  30.733  22.412  0.55 24.84           H  
ATOM   2194  HZ1 LYS X 167       3.512  32.731  22.454  0.45 26.60           H  
ATOM   2195  HZ2 LYS X 167       4.075  31.888  23.490  0.45 26.60           H  
ATOM   2196  HZ3 LYS X 167       4.803  32.103  22.256  0.45 26.60           H  
ATOM   2197  N   HIS X 168       6.327  25.584  25.693  1.00  7.46           N  
ANISOU 2197  N   HIS X 168      913   1042    878     52    -16    156       N  
ATOM   2198  CA  HIS X 168       6.752  24.193  25.865  1.00  7.06           C  
ANISOU 2198  CA  HIS X 168      835    989    860     67    -16    206       C  
ATOM   2199  C   HIS X 168       7.562  24.100  27.136  1.00  6.96           C  
ANISOU 2199  C   HIS X 168      737    980    928     46      5    128       C  
ATOM   2200  O   HIS X 168       8.414  24.956  27.401  1.00  8.04           O  
ANISOU 2200  O   HIS X 168      986   1119    950    -61    -95    223       O  
ATOM   2201  CB  HIS X 168       7.573  23.728  24.652  1.00  7.65           C  
ANISOU 2201  CB  HIS X 168      963   1108    835     88     45    157       C  
ATOM   2202  CG  HIS X 168       6.753  23.685  23.404  1.00  7.78           C  
ANISOU 2202  CG  HIS X 168      893   1298    765    168     22    197       C  
ATOM   2203  CD2 HIS X 168       6.378  24.674  22.557  1.00  8.92           C  
ANISOU 2203  CD2 HIS X 168     1071   1390    928    103   -118    203       C  
ATOM   2204  ND1 HIS X 168       6.111  22.548  22.973  1.00  7.91           N  
ANISOU 2204  ND1 HIS X 168      951   1301    752    101    -55     42       N  
ATOM   2205  CE1 HIS X 168       5.384  22.836  21.901  1.00  9.29           C  
ANISOU 2205  CE1 HIS X 168     1220   1497    813     22    -56    194       C  
ATOM   2206  NE2 HIS X 168       5.536  24.119  21.619  1.00  9.95           N  
ANISOU 2206  NE2 HIS X 168     1189   1704    886    164    -40    256       N  
ATOM   2207  H   HIS X 168       6.983  26.136  25.638  1.00  8.95           H  
ATOM   2208  HA  HIS X 168       5.965  23.615  25.951  1.00  8.47           H  
ATOM   2209  HB2 HIS X 168       8.309  24.345  24.510  1.00  9.18           H  
ATOM   2210  HB3 HIS X 168       7.915  22.836  24.821  1.00  9.18           H  
ATOM   2211  HD2 HIS X 168       6.645  25.563  22.599  1.00 10.70           H  
ATOM   2212  HE1 HIS X 168       4.881  22.229  21.407  1.00 11.15           H  
ATOM   2213  N   VAL X 169       7.304  23.057  27.924  1.00  6.58           N  
ANISOU 2213  N   VAL X 169      784    923    793     33    -34     88       N  
ATOM   2214  CA  VAL X 169       8.017  22.852  29.180  1.00  6.57           C  
ANISOU 2214  CA  VAL X 169      802    985    708     34    -32     55       C  
ATOM   2215  C   VAL X 169       9.379  22.199  28.929  1.00  5.98           C  
ANISOU 2215  C   VAL X 169      808    870    593     40    -11      2       C  
ATOM   2216  O   VAL X 169       9.463  21.035  28.504  1.00  6.58           O  
ANISOU 2216  O   VAL X 169      775    985    739     49    -17    -81       O  
ATOM   2217  CB  VAL X 169       7.183  21.970  30.145  1.00  6.59           C  
ANISOU 2217  CB  VAL X 169      835    949    720      8     60     46       C  
ATOM   2218  CG1 VAL X 169       7.958  21.708  31.414  1.00  7.15           C  
ANISOU 2218  CG1 VAL X 169      905   1052    759     55      6     97       C  
ATOM   2219  CG2 VAL X 169       5.859  22.658  30.468  1.00  7.56           C  
ANISOU 2219  CG2 VAL X 169      844   1126    902     37    150     81       C  
ATOM   2220  H   VAL X 169       6.718  22.453  27.752  1.00  7.90           H  
ATOM   2221  HA  VAL X 169       8.168  23.720  29.611  1.00  7.88           H  
ATOM   2222  HB  VAL X 169       6.989  21.111  29.718  1.00  7.91           H  
ATOM   2223 HG11 VAL X 169       7.426  21.162  31.997  1.00  8.57           H  
ATOM   2224 HG12 VAL X 169       8.774  21.253  31.191  1.00  8.57           H  
ATOM   2225 HG13 VAL X 169       8.156  22.546  31.837  1.00  8.57           H  
ATOM   2226 HG21 VAL X 169       5.355  22.101  31.065  1.00  9.08           H  
ATOM   2227 HG22 VAL X 169       6.039  23.505  30.883  1.00  9.08           H  
ATOM   2228 HG23 VAL X 169       5.370  22.791  29.653  1.00  9.08           H  
ATOM   2229  N   VAL X 170      10.434  22.956  29.229  1.00  6.16           N  
ANISOU 2229  N   VAL X 170      775    867    698     20     -3    -18       N  
ATOM   2230  CA  VAL X 170      11.803  22.443  29.191  1.00  6.12           C  
ANISOU 2230  CA  VAL X 170      779    867    678     43    -23    -32       C  
ATOM   2231  C   VAL X 170      12.049  21.660  30.467  1.00  5.67           C  
ANISOU 2231  C   VAL X 170      685    805    665     24     10     -3       C  
ATOM   2232  O   VAL X 170      11.715  22.097  31.576  1.00  6.62           O  
ANISOU 2232  O   VAL X 170      911    932    674     58     14    -37       O  
ATOM   2233  CB  VAL X 170      12.804  23.609  29.080  1.00  6.60           C  
ANISOU 2233  CB  VAL X 170      855    940    713     -9    -24     14       C  
ATOM   2234  CG1 VAL X 170      14.226  23.094  29.186  1.00  7.00           C  
ANISOU 2234  CG1 VAL X 170      880    990    790    -88     33     18       C  
ATOM   2235  CG2 VAL X 170      12.583  24.381  27.776  1.00  7.87           C  
ANISOU 2235  CG2 VAL X 170     1055   1063    871   -111     15    151       C  
ATOM   2236  H   VAL X 170      10.381  23.783  29.460  1.00  7.39           H  
ATOM   2237  HA  VAL X 170      11.918  21.847  28.423  1.00  7.34           H  
ATOM   2238  HB  VAL X 170      12.652  24.229  29.825  1.00  7.92           H  
ATOM   2239 HG11 VAL X 170      14.833  23.836  29.115  1.00  8.40           H  
ATOM   2240 HG12 VAL X 170      14.339  22.659  30.035  1.00  8.40           H  
ATOM   2241 HG13 VAL X 170      14.386  22.470  28.475  1.00  8.40           H  
ATOM   2242 HG21 VAL X 170      13.215  25.100  27.729  1.00  9.44           H  
ATOM   2243 HG22 VAL X 170      12.709  23.784  27.036  1.00  9.44           H  
ATOM   2244 HG23 VAL X 170      11.689  24.730  27.768  1.00  9.44           H  
ATOM   2245  N   PHE X 171      12.679  20.488  30.321  1.00  5.98           N  
ANISOU 2245  N   PHE X 171      741    938    593     41     31     44       N  
ATOM   2246  CA  PHE X 171      12.872  19.619  31.467  1.00  6.33           C  
ANISOU 2246  CA  PHE X 171      813    944    649     45     18     20       C  
ATOM   2247  C   PHE X 171      14.219  18.901  31.495  1.00  6.31           C  
ANISOU 2247  C   PHE X 171      784    983    631     58   -106    -48       C  
ATOM   2248  O   PHE X 171      14.429  18.075  32.387  1.00  7.18           O  
ANISOU 2248  O   PHE X 171      895   1092    741     83    -92    141       O  
ATOM   2249  CB  PHE X 171      11.707  18.619  31.619  1.00  6.66           C  
ANISOU 2249  CB  PHE X 171      726   1015    789     13     13    150       C  
ATOM   2250  CG  PHE X 171      11.605  17.605  30.517  1.00  6.40           C  
ANISOU 2250  CG  PHE X 171      677    909    846    -36    -43     66       C  
ATOM   2251  CD1 PHE X 171      11.001  17.921  29.318  1.00  6.52           C  
ANISOU 2251  CD1 PHE X 171      689    924    863      9    -26     74       C  
ATOM   2252  CD2 PHE X 171      12.098  16.319  30.704  1.00  7.00           C  
ANISOU 2252  CD2 PHE X 171      844    958    857    -12    -71     87       C  
ATOM   2253  CE1 PHE X 171      10.902  16.967  28.311  1.00  7.07           C  
ANISOU 2253  CE1 PHE X 171      794    957    934    -33    -89    102       C  
ATOM   2254  CE2 PHE X 171      12.003  15.369  29.706  1.00  7.45           C  
ANISOU 2254  CE2 PHE X 171      875    869   1085     13     -8     38       C  
ATOM   2255  CZ  PHE X 171      11.398  15.696  28.508  1.00  7.33           C  
ANISOU 2255  CZ  PHE X 171      860    963    962    -91    -65     25       C  
ATOM   2256  H   PHE X 171      12.995  20.186  29.581  1.00  7.18           H  
ATOM   2257  HA  PHE X 171      12.850  20.187  32.266  1.00  7.60           H  
ATOM   2258  HB2 PHE X 171      11.820  18.136  32.453  1.00  7.99           H  
ATOM   2259  HB3 PHE X 171      10.873  19.116  31.641  1.00  7.99           H  
ATOM   2260  HD1 PHE X 171      10.662  18.775  29.181  1.00  7.82           H  
ATOM   2261  HD2 PHE X 171      12.503  16.096  31.511  1.00  8.40           H  
ATOM   2262  HE1 PHE X 171      10.497  17.187  27.504  1.00  8.48           H  
ATOM   2263  HE2 PHE X 171      12.340  14.514  29.841  1.00  8.94           H  
ATOM   2264  HZ  PHE X 171      11.334  15.062  27.830  1.00  8.80           H  
ATOM   2265  N   GLY X 172      15.150  19.212  30.598  1.00  6.78           N  
ANISOU 2265  N   GLY X 172      758   1080    736    125     20    109       N  
ATOM   2266  CA  GLY X 172      16.444  18.568  30.663  1.00  7.69           C  
ANISOU 2266  CA  GLY X 172      783   1334    805    210      4    175       C  
ATOM   2267  C   GLY X 172      17.351  19.039  29.559  1.00  6.68           C  
ANISOU 2267  C   GLY X 172      778   1078    680      4   -125      6       C  
ATOM   2268  O   GLY X 172      17.051  20.011  28.849  1.00  6.55           O  
ANISOU 2268  O   GLY X 172      788    986    716     31    -61     32       O  
ATOM   2269  H   GLY X 172      15.055  19.779  29.957  1.00  8.13           H  
ATOM   2270  HA2 GLY X 172      16.864  18.765  31.515  1.00  9.23           H  
ATOM   2271  HA3 GLY X 172      16.335  17.607  30.585  1.00  9.23           H  
ATOM   2272  N   HIS X 173      18.472  18.344  29.411  1.00  6.60           N  
ANISOU 2272  N   HIS X 173      682   1054    773     88    -15     62       N  
ATOM   2273  CA  HIS X 173      19.447  18.690  28.385  1.00  6.84           C  
ANISOU 2273  CA  HIS X 173      744    916    937    -32    -16     59       C  
ATOM   2274  C   HIS X 173      20.335  17.490  28.089  1.00  6.38           C  
ANISOU 2274  C   HIS X 173      698    912    813     10    -45     30       C  
ATOM   2275  O   HIS X 173      20.492  16.580  28.910  1.00  7.07           O  
ANISOU 2275  O   HIS X 173      811   1031    844     78     69    140       O  
ATOM   2276  CB AHIS X 173      20.247  19.975  28.641  0.67  9.31           C  
ANISOU 2276  CB AHIS X 173     1151   1216   1169     99     13   -151       C  
ATOM   2277  CB BHIS X 173      20.287  19.829  28.978  0.33  8.33           C  
ANISOU 2277  CB BHIS X 173      692    981   1492     32    208     71       C  
ATOM   2278  CG AHIS X 173      21.294  19.820  29.680  0.67  9.36           C  
ANISOU 2278  CG AHIS X 173     1126   1271   1159     89     27    -16       C  
ATOM   2279  CG BHIS X 173      21.063  20.608  27.975  0.20  9.94           C  
ANISOU 2279  CG BHIS X 173      943   1020   1813     54    283    495       C  
ATOM   2280  CD2AHIS X 173      22.612  19.535  29.577  0.67 10.28           C  
ANISOU 2280  CD2AHIS X 173      876   1671   1360     90    -82   -182       C  
ATOM   2281  CD2BHIS X 173      22.391  20.832  27.864  0.20 12.56           C  
ANISOU 2281  CD2BHIS X 173     1286   1503   1981     77    506    682       C  
ATOM   2282  ND1AHIS X 173      21.021  19.935  31.022  0.67 11.69           N  
ANISOU 2282  ND1AHIS X 173     1165   2056   1221    195   -124     50       N  
ATOM   2283  ND1BHIS X 173      20.471  21.281  26.930  0.20 13.89           N  
ANISOU 2283  ND1BHIS X 173     1482   1681   2116   -223    197    716       N  
ATOM   2284  CE1AHIS X 173      22.132  19.730  31.706  0.67 12.14           C  
ANISOU 2284  CE1AHIS X 173     1013   2318   1281    138   -308    -90       C  
ATOM   2285  CE1BHIS X 173      21.404  21.879  26.213  0.20 14.16           C  
ANISOU 2285  CE1BHIS X 173     1638   1657   2084   -425    285    849       C  
ATOM   2286  NE2AHIS X 173      23.118  19.498  30.854  0.67 11.54           N  
ANISOU 2286  NE2AHIS X 173      968   2014   1401    244   -368   -237       N  
ATOM   2287  NE2BHIS X 173      22.578  21.622  26.758  0.20 13.65           N  
ANISOU 2287  NE2BHIS X 173     1595   1533   2060   -180    524    824       N  
ATOM   2288  H   HIS X 173      18.694  17.668  29.893  1.00  7.93           H  
ATOM   2289  HA  HIS X 173      18.963  18.916  27.564  1.00  8.20           H  
ATOM   2290  HB2AHIS X 173      20.683  20.242  27.818  0.67 11.17           H  
ATOM   2291  HB2BHIS X 173      19.695  20.446  29.436  0.33 10.00           H  
ATOM   2292  HB3AHIS X 173      19.639  20.670  28.934  0.67 11.17           H  
ATOM   2293  HB3BHIS X 173      20.919  19.452  29.610  0.33 10.00           H  
ATOM   2294  HD2AHIS X 173      23.089  19.404  28.790  0.67 12.34           H  
ATOM   2295  HD2BHIS X 173      23.055  20.507  28.428  0.20 15.07           H  
ATOM   2296  HE1AHIS X 173      22.213  19.762  32.632  0.67 14.57           H  
ATOM   2297  HE1BHIS X 173      21.258  22.395  25.453  0.20 16.99           H  
ATOM   2298  N   VAL X 174      20.934  17.524  26.903  1.00  6.80           N  
ANISOU 2298  N   VAL X 174      814    985    785     64     31     92       N  
ATOM   2299  CA  VAL X 174      21.885  16.509  26.473  1.00  6.96           C  
ANISOU 2299  CA  VAL X 174      791    991    862     35     12     57       C  
ATOM   2300  C   VAL X 174      23.212  16.649  27.226  1.00  7.17           C  
ANISOU 2300  C   VAL X 174      833    992    900    -92    -43    -17       C  
ATOM   2301  O   VAL X 174      23.868  17.693  27.174  1.00  8.91           O  
ANISOU 2301  O   VAL X 174     1011   1102   1274    -85   -157    153       O  
ATOM   2302  CB  VAL X 174      22.139  16.617  24.957  1.00  7.48           C  
ANISOU 2302  CB  VAL X 174      898   1120    825    132     55     77       C  
ATOM   2303  CG1 VAL X 174      23.240  15.666  24.527  1.00  8.71           C  
ANISOU 2303  CG1 VAL X 174     1073   1331    906    208     60     79       C  
ATOM   2304  CG2 VAL X 174      20.860  16.333  24.174  1.00  8.33           C  
ANISOU 2304  CG2 VAL X 174     1037   1257    870    136    -36     16       C  
ATOM   2305  H   VAL X 174      20.803  18.140  26.316  1.00  8.16           H  
ATOM   2306  HA  VAL X 174      21.516  15.620  26.662  1.00  8.35           H  
ATOM   2307  HB  VAL X 174      22.426  17.530  24.746  1.00  8.97           H  
ATOM   2308 HG11 VAL X 174      23.376  15.754  23.581  1.00 10.45           H  
ATOM   2309 HG12 VAL X 174      24.046  15.890  24.997  1.00 10.45           H  
ATOM   2310 HG13 VAL X 174      22.976  14.767  24.738  1.00 10.45           H  
ATOM   2311 HG21 VAL X 174      21.046  16.407  23.235  1.00  9.99           H  
ATOM   2312 HG22 VAL X 174      20.560  15.444  24.380  1.00  9.99           H  
ATOM   2313 HG23 VAL X 174      20.190  16.972  24.427  1.00  9.99           H  
ATOM   2314  N   ILE X 175      23.613  15.579  27.894  1.00  6.96           N  
ANISOU 2314  N   ILE X 175      742    969    933    -15    -67     97       N  
ATOM   2315  CA  ILE X 175      24.895  15.455  28.607  1.00  7.45           C  
ANISOU 2315  CA  ILE X 175      739   1147    945    -24    -49     45       C  
ATOM   2316  C   ILE X 175      25.993  14.938  27.690  1.00  7.55           C  
ANISOU 2316  C   ILE X 175      748   1144    979    -60   -107     66       C  
ATOM   2317  O   ILE X 175      27.139  15.358  27.790  1.00  9.25           O  
ANISOU 2317  O   ILE X 175      781   1414   1318     16    -48    -74       O  
ATOM   2318  CB  ILE X 175      24.709  14.480  29.811  1.00  8.46           C  
ANISOU 2318  CB  ILE X 175      984   1235    997    -30   -147    143       C  
ATOM   2319  CG1 ILE X 175      23.806  15.116  30.874  0.90  8.29           C  
ANISOU 2319  CG1 ILE X 175      935   1281    934    -90     -7    106       C  
ATOM   2320  CG2 ILE X 175      26.053  14.052  30.394  0.90  9.12           C  
ANISOU 2320  CG2 ILE X 175     1120   1318   1028     65   -219    262       C  
ATOM   2321  CD1 ILE X 175      24.450  16.215  31.666  0.90  9.49           C  
ANISOU 2321  CD1 ILE X 175     1014   1498   1093    -88     17    -85       C  
ATOM   2322  H   ILE X 175      23.137  14.867  27.956  1.00  8.35           H  
ATOM   2323  HA  ILE X 175      25.164  16.331  28.953  1.00  8.94           H  
ATOM   2324  HB  ILE X 175      24.263  13.684  29.481  1.00 10.15           H  
ATOM   2325 HG12 ILE X 175      23.026  15.489  30.435  0.90  9.95           H  
ATOM   2326 HG13 ILE X 175      23.530  14.427  31.499  0.90  9.95           H  
ATOM   2327 HG21 ILE X 175      25.897  13.456  31.130  0.90 10.95           H  
ATOM   2328 HG22 ILE X 175      26.561  13.608  29.713  0.90 10.95           H  
ATOM   2329 HG23 ILE X 175      26.523  14.832  30.698  0.90 10.95           H  
ATOM   2330 HD11 ILE X 175      23.816  16.552  32.304  0.90 11.38           H  
ATOM   2331 HD12 ILE X 175      25.218  15.863  32.123  0.90 11.38           H  
ATOM   2332 HD13 ILE X 175      24.717  16.916  31.067  0.90 11.38           H  
ATOM   2333  N   GLU X 176      25.641  13.959  26.866  1.00  7.89           N  
ANISOU 2333  N   GLU X 176      730   1293    975    -18     51     82       N  
ATOM   2334  CA AGLU X 176      26.539  13.250  25.973  0.70  8.35           C  
ANISOU 2334  CA AGLU X 176      814   1261   1096    144    -72     69       C  
ATOM   2335  CA BGLU X 176      26.557  13.430  25.872  0.30  8.03           C  
ANISOU 2335  CA BGLU X 176      797   1194   1061    116    -35     21       C  
ATOM   2336  C   GLU X 176      25.747  12.876  24.723  1.00  7.75           C  
ANISOU 2336  C   GLU X 176      820   1144    982     81     35     89       C  
ATOM   2337  O   GLU X 176      24.563  12.542  24.839  1.00  7.88           O  
ANISOU 2337  O   GLU X 176      841   1167    985    -11     66     12       O  
ATOM   2338  CB AGLU X 176      27.016  11.974  26.672  0.70  9.38           C  
ANISOU 2338  CB AGLU X 176      919   1468   1176      1   -140    -20       C  
ATOM   2339  CB BGLU X 176      27.494  12.355  26.445  0.20  7.90           C  
ANISOU 2339  CB BGLU X 176      802   1127   1074    131   -125    -32       C  
ATOM   2340  CG AGLU X 176      28.123  11.277  25.973  0.70 10.46           C  
ANISOU 2340  CG AGLU X 176     1211   1546   1217    101    118      0       C  
ATOM   2341  CG BGLU X 176      26.933  10.952  26.409  0.20  8.04           C  
ANISOU 2341  CG BGLU X 176      934   1056   1065     20    128    -45       C  
ATOM   2342  CD AGLU X 176      28.332   9.898  26.537  0.60 10.16           C  
ANISOU 2342  CD AGLU X 176     1322   1282   1257    191    -57     -0       C  
ATOM   2343  CD BGLU X 176      27.929   9.902  26.848  0.10  8.47           C  
ANISOU 2343  CD BGLU X 176     1153    954   1111    102   -100     31       C  
ATOM   2344  OE1AGLU X 176      28.698   9.784  27.725  0.60 10.35           O  
ANISOU 2344  OE1AGLU X 176     1359   1205   1369    222   -383     -5       O  
ATOM   2345  OE1BGLU X 176      28.672  10.149  27.819  0.10  8.61           O  
ANISOU 2345  OE1BGLU X 176     1204    942   1127    115   -216    127       O  
ATOM   2346  OE2AGLU X 176      28.128   8.926  25.781  0.60 10.97           O1-
ANISOU 2346  OE2AGLU X 176     1499   1467   1203    178   -278      7       O1-
ATOM   2347  OE2BGLU X 176      27.964   8.826  26.216  0.10  9.18           O1-
ANISOU 2347  OE2BGLU X 176     1371    957   1161    153   -209     17       O1-
ATOM   2348  H  AGLU X 176      24.833  13.672  26.807  0.70  9.47           H  
ATOM   2349  H  BGLU X 176      24.869  13.581  26.865  0.30  9.47           H  
ATOM   2350  HA AGLU X 176      27.307  13.809  25.730  0.70 10.01           H  
ATOM   2351  HA BGLU X 176      27.111  14.162  25.527  0.30  9.64           H  
ATOM   2352  HB2AGLU X 176      27.328  12.204  27.562  0.70 11.26           H  
ATOM   2353  HB2BGLU X 176      28.318  12.356  25.934  0.20  9.48           H  
ATOM   2354  HB3AGLU X 176      26.272  11.357  26.735  0.70 11.26           H  
ATOM   2355  HB3BGLU X 176      27.685  12.571  27.371  0.20  9.48           H  
ATOM   2356  HG2AGLU X 176      27.908  11.194  25.031  0.70 12.55           H  
ATOM   2357  HG2BGLU X 176      26.166  10.902  27.001  0.20  9.65           H  
ATOM   2358  HG3AGLU X 176      28.944  11.781  26.087  0.70 12.55           H  
ATOM   2359  HG3BGLU X 176      26.661  10.744  25.500  0.20  9.65           H  
ATOM   2360  N   GLY X 177      26.393  12.859  23.562  1.00  9.07           N  
ANISOU 2360  N   GLY X 177      975   1473   1000    -91    108     35       N  
ATOM   2361  CA  GLY X 177      25.743  12.381  22.368  1.00  9.26           C  
ANISOU 2361  CA  GLY X 177     1101   1456    961    -66    114     45       C  
ATOM   2362  C   GLY X 177      25.172  13.454  21.474  1.00  8.67           C  
ANISOU 2362  C   GLY X 177      956   1347    992    -14    139     28       C  
ATOM   2363  O   GLY X 177      24.339  13.145  20.614  1.00  9.18           O  
ANISOU 2363  O   GLY X 177     1026   1408   1055    -47    121      8       O  
ATOM   2364  H   GLY X 177      27.205  13.119  23.448  1.00 10.89           H  
ATOM   2365  HA2 GLY X 177      26.381  11.867  21.848  1.00 11.11           H  
ATOM   2366  HA3 GLY X 177      25.019  11.788  22.622  1.00 11.11           H  
ATOM   2367  N   MET X 178      25.613  14.700  21.591  1.00  9.53           N  
ANISOU 2367  N   MET X 178      988   1525   1109    -87     23     38       N  
ATOM   2368  CA AMET X 178      25.174  15.692  20.621  0.50 10.29           C  
ANISOU 2368  CA AMET X 178     1173   1464   1273   -148    -63    106       C  
ATOM   2369  CA BMET X 178      25.166  15.681  20.605  0.50 10.25           C  
ANISOU 2369  CA BMET X 178     1184   1382   1329    -77     40     57       C  
ATOM   2370  C   MET X 178      25.560  15.273  19.189  1.00 10.03           C  
ANISOU 2370  C   MET X 178     1158   1394   1261     14     25    212       C  
ATOM   2371  O   MET X 178      24.851  15.602  18.254  1.00 10.58           O  
ANISOU 2371  O   MET X 178     1335   1468   1215    135   -130    167       O  
ATOM   2372  CB AMET X 178      25.711  17.077  20.965  0.50 12.15           C  
ANISOU 2372  CB AMET X 178     1674   1602   1339   -109   -143    104       C  
ATOM   2373  CB BMET X 178      25.665  17.082  20.915  0.50 12.05           C  
ANISOU 2373  CB BMET X 178     1723   1358   1498     76     85    -50       C  
ATOM   2374  CG AMET X 178      24.906  18.199  20.329  0.40 12.17           C  
ANISOU 2374  CG AMET X 178     1756   1651   1216    -93   -158     97       C  
ATOM   2375  CG BMET X 178      24.742  17.861  21.829  0.40 12.40           C  
ANISOU 2375  CG BMET X 178     1985   1247   1480    198    159    -38       C  
ATOM   2376  SD AMET X 178      23.164  18.284  20.852  0.40 12.83           S  
ANISOU 2376  SD AMET X 178     1557   1883   1433    177   -157     28       S  
ATOM   2377  SD BMET X 178      22.995  18.025  21.333  0.40 13.42           S  
ANISOU 2377  SD BMET X 178     2180   1344   1576    546    491    -44       S  
ATOM   2378  CE AMET X 178      22.465  19.203  19.497  0.40 12.95           C  
ANISOU 2378  CE AMET X 178     1418   1877   1626    302    -54    -13       C  
ATOM   2379  CE BMET X 178      23.202  18.886  19.774  0.40 15.29           C  
ANISOU 2379  CE BMET X 178     2596   1515   1699     87    209    179       C  
ATOM   2380  H  AMET X 178      26.147  14.989  22.200  0.50 11.44           H  
ATOM   2381  H  BMET X 178      26.145  14.995  22.200  0.50 11.44           H  
ATOM   2382  HA AMET X 178      24.197  15.746  20.665  0.50 12.35           H  
ATOM   2383  HA BMET X 178      24.187  15.716  20.645  0.50 12.30           H  
ATOM   2384  HB2AMET X 178      25.681  17.196  21.928  0.50 14.58           H  
ATOM   2385  HB2BMET X 178      26.529  17.019  21.350  0.50 14.46           H  
ATOM   2386  HB3AMET X 178      26.625  17.149  20.651  0.50 14.58           H  
ATOM   2387  HB3BMET X 178      25.747  17.576  20.085  0.50 14.46           H  
ATOM   2388  HG2AMET X 178      25.320  19.046  20.559  0.40 14.60           H  
ATOM   2389  HG2BMET X 178      24.750  17.431  22.698  0.40 14.88           H  
ATOM   2390  HG3AMET X 178      24.917  18.081  19.367  0.40 14.60           H  
ATOM   2391  HG3BMET X 178      25.097  18.759  21.917  0.40 14.88           H  
ATOM   2392  HE1AMET X 178      21.525  19.321  19.651  0.40 15.54           H  
ATOM   2393  HE1BMET X 178      22.336  19.044  19.388  0.40 18.35           H  
ATOM   2394  HE2AMET X 178      22.898  20.058  19.444  0.40 15.54           H  
ATOM   2395  HE2BMET X 178      23.645  19.722  19.935  0.40 18.35           H  
ATOM   2396  HE3AMET X 178      22.605  18.714  18.683  0.40 15.54           H  
ATOM   2397  HE3BMET X 178      23.730  18.342  19.185  0.40 18.35           H  
ATOM   2398  N   ASP X 179      26.660  14.534  19.021  1.00 10.29           N  
ANISOU 2398  N   ASP X 179     1060   1700   1148     24     44    252       N  
ATOM   2399  CA  ASP X 179      27.008  14.032  17.689  1.00 10.47           C  
ANISOU 2399  CA  ASP X 179     1099   1765   1114     47    153    301       C  
ATOM   2400  C   ASP X 179      25.905  13.146  17.124  1.00  9.66           C  
ANISOU 2400  C   ASP X 179     1059   1566   1046    226    215    199       C  
ATOM   2401  O   ASP X 179      25.636  13.174  15.923  1.00 10.39           O  
ANISOU 2401  O   ASP X 179     1164   1742   1041    225    231    148       O  
ATOM   2402  CB  ASP X 179      28.344  13.263  17.681  0.85 11.04           C  
ANISOU 2402  CB  ASP X 179     1013   2069   1112    202    285    176       C  
ATOM   2403  CG  ASP X 179      28.322  11.979  18.547  0.70 11.87           C  
ANISOU 2403  CG  ASP X 179     1131   2115   1265    603    415    254       C  
ATOM   2404  OD1 ASP X 179      27.863  12.039  19.704  0.70 11.87           O  
ANISOU 2404  OD1 ASP X 179     1382   1901   1228    479    310    334       O  
ATOM   2405  OD2 ASP X 179      28.772  10.900  18.075  0.70 14.15           O1-
ANISOU 2405  OD2 ASP X 179     1650   2306   1422    439    606    316       O1-
ATOM   2406  H   ASP X 179      27.209  14.313  19.645  1.00 12.34           H  
ATOM   2407  HA  ASP X 179      27.106  14.798  17.086  1.00 12.57           H  
ATOM   2408  HB2 ASP X 179      28.551  13.003  16.771  0.85 13.24           H  
ATOM   2409  HB3 ASP X 179      29.041  13.843  18.027  0.85 13.24           H  
ATOM   2410  N   VAL X 180      25.293  12.332  17.983  1.00  9.49           N  
ANISOU 2410  N   VAL X 180     1144   1419   1043    169    196    116       N  
ATOM   2411  CA  VAL X 180      24.180  11.484  17.572  1.00  9.33           C  
ANISOU 2411  CA  VAL X 180     1244   1252   1047    174    233    -41       C  
ATOM   2412  C   VAL X 180      22.976  12.350  17.194  1.00  8.78           C  
ANISOU 2412  C   VAL X 180     1103   1281    951    102    169    -30       C  
ATOM   2413  O   VAL X 180      22.321  12.113  16.177  1.00  9.62           O  
ANISOU 2413  O   VAL X 180     1203   1418   1032    104    175   -133       O  
ATOM   2414  CB  VAL X 180      23.827  10.482  18.684  0.80  8.64           C  
ANISOU 2414  CB  VAL X 180     1299    983   1001    181    221    -23       C  
ATOM   2415  CG1 VAL X 180      22.619   9.655  18.301  0.80 10.01           C  
ANISOU 2415  CG1 VAL X 180     1618   1144   1041    -21    279   -194       C  
ATOM   2416  CG2 VAL X 180      25.035   9.596  19.010  0.80 10.71           C  
ANISOU 2416  CG2 VAL X 180     1696   1169   1205    272    263    168       C  
ATOM   2417  H   VAL X 180      25.505  12.254  18.812  1.00 11.39           H  
ATOM   2418  HA  VAL X 180      24.445  10.973  16.779  1.00 11.19           H  
ATOM   2419  HB  VAL X 180      23.599  10.982  19.496  0.80 10.37           H  
ATOM   2420 HG11 VAL X 180      22.424   9.041  19.013  0.80 12.01           H  
ATOM   2421 HG12 VAL X 180      21.873  10.242  18.161  0.80 12.01           H  
ATOM   2422 HG13 VAL X 180      22.814   9.173  17.495  0.80 12.01           H  
ATOM   2423 HG21 VAL X 180      24.792   8.979  19.705  0.80 12.85           H  
ATOM   2424 HG22 VAL X 180      25.292   9.114  18.220  0.80 12.85           H  
ATOM   2425 HG23 VAL X 180      25.760  10.152  19.304  0.80 12.85           H  
ATOM   2426  N   VAL X 181      22.691  13.367  18.004  1.00  8.62           N  
ANISOU 2426  N   VAL X 181     1096   1264    915    142    122    -28       N  
ATOM   2427  CA  VAL X 181      21.600  14.292  17.685  1.00  9.01           C  
ANISOU 2427  CA  VAL X 181     1041   1373   1010    184    114     23       C  
ATOM   2428  C   VAL X 181      21.842  14.978  16.330  1.00  8.88           C  
ANISOU 2428  C   VAL X 181     1004   1389    981    137     52    -36       C  
ATOM   2429  O   VAL X 181      20.912  15.118  15.533  1.00  9.64           O  
ANISOU 2429  O   VAL X 181     1097   1594    971    193     29    -84       O  
ATOM   2430  CB  VAL X 181      21.405  15.323  18.807  1.00  9.32           C  
ANISOU 2430  CB  VAL X 181     1190   1391    960    253    112     19       C  
ATOM   2431  CG1 VAL X 181      20.339  16.340  18.430  1.00 10.87           C  
ANISOU 2431  CG1 VAL X 181     1476   1585   1067    532     68    -69       C  
ATOM   2432  CG2 VAL X 181      21.038  14.614  20.122  1.00 10.02           C  
ANISOU 2432  CG2 VAL X 181     1163   1558   1086    207    185     27       C  
ATOM   2433  H   VAL X 181      23.106  13.544  18.735  1.00 10.34           H  
ATOM   2434  HA  VAL X 181      20.769  13.779  17.610  1.00 10.82           H  
ATOM   2435  HB  VAL X 181      22.247  15.804  18.949  1.00 11.18           H  
ATOM   2436 HG11 VAL X 181      20.240  16.969  19.147  1.00 13.04           H  
ATOM   2437 HG12 VAL X 181      20.613  16.796  17.629  1.00 13.04           H  
ATOM   2438 HG13 VAL X 181      19.510  15.881  18.277  1.00 13.04           H  
ATOM   2439 HG21 VAL X 181      20.920  15.273  20.810  1.00 12.03           H  
ATOM   2440 HG22 VAL X 181      20.222  14.124  19.995  1.00 12.03           H  
ATOM   2441 HG23 VAL X 181      21.746  14.013  20.362  1.00 12.03           H  
ATOM   2442  N   LYS X 182      23.083  15.392  16.044  1.00  9.14           N  
ANISOU 2442  N   LYS X 182     1080   1438    955    185     -8     79       N  
ATOM   2443  CA ALYS X 182      23.373  16.044  14.768  0.87  9.37           C  
ANISOU 2443  CA ALYS X 182     1142   1388   1031     96     76    107       C  
ATOM   2444  CA BLYS X 182      23.413  16.027  14.771  0.13  9.60           C  
ANISOU 2444  CA BLYS X 182     1116   1479   1053     99     54    -10       C  
ATOM   2445  C   LYS X 182      23.208  15.061  13.609  1.00  9.54           C  
ANISOU 2445  C   LYS X 182     1099   1442   1085     89     78    -17       C  
ATOM   2446  O   LYS X 182      22.787  15.456  12.522  1.00 10.50           O  
ANISOU 2446  O   LYS X 182     1359   1642    988    114    104     49       O  
ATOM   2447  CB ALYS X 182      24.761  16.683  14.761  0.87 10.29           C  
ANISOU 2447  CB ALYS X 182     1394   1411   1103      5     39    317       C  
ATOM   2448  CB BLYS X 182      24.858  16.531  14.784  0.13 10.32           C  
ANISOU 2448  CB BLYS X 182     1197   1572   1151     44    118    -66       C  
ATOM   2449  CG ALYS X 182      24.965  17.802  15.762  0.75 11.20           C  
ANISOU 2449  CG ALYS X 182     1720   1350   1185   -166     44    210       C  
ATOM   2450  CG BLYS X 182      25.138  17.609  15.820  0.10 10.80           C  
ANISOU 2450  CG BLYS X 182     1258   1638   1207     17    175   -153       C  
ATOM   2451  CD ALYS X 182      24.159  19.047  15.477  0.75 11.67           C  
ANISOU 2451  CD ALYS X 182     1552   1596   1285   -163     98      6       C  
ATOM   2452  CD BLYS X 182      24.296  18.854  15.590  0.10 11.24           C  
ANISOU 2452  CD BLYS X 182     1317   1705   1250     89    166   -208       C  
ATOM   2453  CE ALYS X 182      24.755  19.888  14.363  0.75 11.21           C  
ANISOU 2453  CE ALYS X 182     1410   1402   1449    137    -97    149       C  
ATOM   2454  CE BLYS X 182      24.666  19.555  14.290  0.10 11.77           C  
ANISOU 2454  CE BLYS X 182     1437   1720   1316     86    158   -203       C  
ATOM   2455  NZ ALYS X 182      23.847  21.046  14.130  0.75 10.96           N1+
ANISOU 2455  NZ ALYS X 182     1242   1453   1468     14     37    122       N1+
ATOM   2456  NZ BLYS X 182      26.059  20.079  14.306  0.10 12.23           N1+
ANISOU 2456  NZ BLYS X 182     1532   1719   1395     75    204   -180       N1+
ATOM   2457  H  ALYS X 182      23.763  15.307  16.565  0.87 10.97           H  
ATOM   2458  H  BLYS X 182      23.754  15.314  16.578  0.13 10.97           H  
ATOM   2459  HA ALYS X 182      22.721  16.762  14.636  0.87 11.25           H  
ATOM   2460  HA BLYS X 182      22.823  16.797  14.636  0.13 11.52           H  
ATOM   2461  HB2ALYS X 182      25.416  15.995  14.955  0.87 12.35           H  
ATOM   2462  HB2BLYS X 182      25.447  15.783  14.972  0.13 12.38           H  
ATOM   2463  HB3ALYS X 182      24.925  17.049  13.878  0.87 12.35           H  
ATOM   2464  HB3BLYS X 182      25.065  16.900  13.911  0.13 12.38           H  
ATOM   2465  HG2ALYS X 182      24.713  17.481  16.642  0.75 13.44           H  
ATOM   2466  HG2BLYS X 182      24.932  17.264  16.703  0.10 12.96           H  
ATOM   2467  HG3ALYS X 182      25.903  18.051  15.761  0.75 13.44           H  
ATOM   2468  HG3BLYS X 182      26.073  17.863  15.769  0.10 12.96           H  
ATOM   2469  HD2ALYS X 182      23.262  18.789  15.212  0.75 14.00           H  
ATOM   2470  HD2BLYS X 182      23.360  18.603  15.543  0.10 13.49           H  
ATOM   2471  HD3ALYS X 182      24.125  19.592  16.279  0.75 14.00           H  
ATOM   2472  HD3BLYS X 182      24.440  19.476  16.321  0.10 13.49           H  
ATOM   2473  HE2ALYS X 182      25.628  20.220  14.627  0.75 13.46           H  
ATOM   2474  HE2BLYS X 182      24.590  18.923  13.558  0.10 14.13           H  
ATOM   2475  HE3ALYS X 182      24.814  19.365  13.548  0.75 13.46           H  
ATOM   2476  HE3BLYS X 182      24.063  20.302  14.150  0.10 14.13           H  
ATOM   2477  HZ1ALYS X 182      24.170  21.559  13.479  0.75 13.15           H  
ATOM   2478  HZ1BLYS X 182      26.241  20.481  13.534  0.10 14.67           H  
ATOM   2479  HZ2ALYS X 182      23.039  20.756  13.894  0.75 13.15           H  
ATOM   2480  HZ2BLYS X 182      26.154  20.667  14.968  0.10 14.67           H  
ATOM   2481  HZ3ALYS X 182      23.775  21.530  14.873  0.75 13.15           H  
ATOM   2482  HZ3BLYS X 182      26.633  19.411  14.428  0.10 14.67           H  
ATOM   2483  N   LYS X 183      23.514  13.785  13.818  1.00  9.84           N  
ANISOU 2483  N   LYS X 183     1181   1530   1028    188    191    -36       N  
ATOM   2484  CA ALYS X 183      23.249  12.790  12.780  0.61  9.95           C  
ANISOU 2484  CA ALYS X 183     1262   1421   1098    271    279   -163       C  
ATOM   2485  CA BLYS X 183      23.246  12.766  12.819  0.39 11.12           C  
ANISOU 2485  CA BLYS X 183     1460   1577   1190    160    191   -167       C  
ATOM   2486  C   LYS X 183      21.752  12.687  12.543  1.00 10.12           C  
ANISOU 2486  C   LYS X 183     1324   1448   1074     54    124   -226       C  
ATOM   2487  O   LYS X 183      21.303  12.707  11.393  1.00 11.57           O  
ANISOU 2487  O   LYS X 183     1500   1806   1091    -11    213   -316       O  
ATOM   2488  CB ALYS X 183      23.811  11.411  13.133  0.61 10.31           C  
ANISOU 2488  CB ALYS X 183     1306   1487   1124    296    392   -189       C  
ATOM   2489  CB BLYS X 183      23.752  11.414  13.312  0.30 13.33           C  
ANISOU 2489  CB BLYS X 183     1840   1826   1400    119    233   -255       C  
ATOM   2490  CG ALYS X 183      25.325  11.285  13.052  0.60 11.22           C  
ANISOU 2490  CG ALYS X 183     1125   1704   1436    393    127   -142       C  
ATOM   2491  CG BLYS X 183      24.080  10.440  12.207  0.30 15.24           C  
ANISOU 2491  CG BLYS X 183     2096   2107   1589    262    190   -238       C  
ATOM   2492  CD ALYS X 183      25.877  11.347  11.623  0.50 13.31           C  
ANISOU 2492  CD ALYS X 183     1294   2239   1523    348    149   -119       C  
ATOM   2493  CD BLYS X 183      25.197  10.976  11.333  0.20 16.31           C  
ANISOU 2493  CD BLYS X 183     2224   2285   1689    261    219   -135       C  
ATOM   2494  CE ALYS X 183      25.478  10.127  10.823  0.40 14.72           C  
ANISOU 2494  CE ALYS X 183     1333   2746   1514    104    164   -261       C  
ATOM   2495  CE BLYS X 183      25.313  10.209  10.046  0.20 17.35           C  
ANISOU 2495  CE BLYS X 183     2297   2537   1757    222    230    -14       C  
ATOM   2496  NZ ALYS X 183      26.024  10.163   9.431  0.30 14.75           N1+
ANISOU 2496  NZ ALYS X 183     1144   2977   1483    229    294   -345       N1+
ATOM   2497  NZ BLYS X 183      26.346  10.801   9.163  0.20 17.34           N1+
ANISOU 2497  NZ BLYS X 183     2261   2588   1739    246    286     51       N1+
ATOM   2498  H  ALYS X 183      23.868  13.473  14.537  0.61 11.81           H  
ATOM   2499  H  BLYS X 183      23.879  13.485  14.537  0.39 11.81           H  
ATOM   2500  HA ALYS X 183      23.669  13.083  11.944  0.61 11.94           H  
ATOM   2501  HA BLYS X 183      23.708  12.992  11.985  0.39 13.35           H  
ATOM   2502  HB2ALYS X 183      23.549  11.195  14.041  0.61 12.38           H  
ATOM   2503  HB2BLYS X 183      24.558  11.552  13.832  0.30 16.00           H  
ATOM   2504  HB3ALYS X 183      23.432  10.760  12.522  0.61 12.38           H  
ATOM   2505  HB3BLYS X 183      23.068  11.009  13.868  0.30 16.00           H  
ATOM   2506  HG2ALYS X 183      25.727  12.010  13.556  0.60 13.47           H  
ATOM   2507  HG2BLYS X 183      24.371   9.599  12.593  0.30 18.29           H  
ATOM   2508  HG3ALYS X 183      25.589  10.434  13.435  0.60 13.47           H  
ATOM   2509  HG3BLYS X 183      23.296  10.305  11.652  0.30 18.29           H  
ATOM   2510  HD2ALYS X 183      25.522  12.132  11.178  0.50 15.97           H  
ATOM   2511  HD2BLYS X 183      25.016  11.904  11.117  0.20 19.57           H  
ATOM   2512  HD3ALYS X 183      26.845  11.387  11.656  0.50 15.97           H  
ATOM   2513  HD3BLYS X 183      26.039  10.901  11.808  0.20 19.57           H  
ATOM   2514  HE2ALYS X 183      25.823   9.332  11.262  0.40 17.67           H  
ATOM   2515  HE2BLYS X 183      25.566   9.293  10.241  0.20 20.82           H  
ATOM   2516  HE3ALYS X 183      24.511  10.084  10.768  0.40 17.67           H  
ATOM   2517  HE3BLYS X 183      24.462  10.232   9.581  0.20 20.82           H  
ATOM   2518  HZ1ALYS X 183      25.773   9.434   8.987  0.30 17.70           H  
ATOM   2519  HZ1BLYS X 183      26.402  10.335   8.406  0.20 20.81           H  
ATOM   2520  HZ2ALYS X 183      25.719  10.881   9.003  0.30 17.70           H  
ATOM   2521  HZ2BLYS X 183      26.133  11.643   8.969  0.20 20.81           H  
ATOM   2522  HZ3ALYS X 183      26.913  10.197   9.453  0.30 17.70           H  
ATOM   2523  HZ3BLYS X 183      27.138  10.788   9.570  0.20 20.81           H  
ATOM   2524  N   ILE X 184      20.965  12.576  13.610  1.00  9.80           N  
ANISOU 2524  N   ILE X 184     1168   1529   1027    110    126   -191       N  
ATOM   2525  CA  ILE X 184      19.512  12.498  13.460  1.00 10.10           C  
ANISOU 2525  CA  ILE X 184     1248   1440   1149    -16    139   -221       C  
ATOM   2526  C   ILE X 184      19.023  13.722  12.675  1.00  9.88           C  
ANISOU 2526  C   ILE X 184     1257   1498    999    132     90   -141       C  
ATOM   2527  O   ILE X 184      18.238  13.591  11.715  1.00 11.02           O  
ANISOU 2527  O   ILE X 184     1400   1683   1103     50    -83   -189       O  
ATOM   2528  CB  ILE X 184      18.820  12.414  14.846  1.00  9.77           C  
ANISOU 2528  CB  ILE X 184     1216   1451   1045      9     74   -124       C  
ATOM   2529  CG1 ILE X 184      19.183  11.107  15.569  1.00 10.63           C  
ANISOU 2529  CG1 ILE X 184     1299   1494   1246    -80     55   -137       C  
ATOM   2530  CG2 ILE X 184      17.305  12.558  14.704  1.00 11.01           C  
ANISOU 2530  CG2 ILE X 184     1241   1674   1267      7    123   -172       C  
ATOM   2531  CD1 ILE X 184      18.761  11.097  17.041  1.00 11.92           C  
ANISOU 2531  CD1 ILE X 184     1564   1602   1363   -185     91    -13       C  
ATOM   2532  H   ILE X 184      21.242  12.543  14.424  1.00 11.76           H  
ATOM   2533  HA  ILE X 184      19.282  11.693  12.951  1.00 12.12           H  
ATOM   2534  HB  ILE X 184      19.142  13.153  15.386  1.00 11.73           H  
ATOM   2535 HG12 ILE X 184      18.737  10.368  15.125  1.00 12.75           H  
ATOM   2536 HG13 ILE X 184      20.144  10.983  15.533  1.00 12.75           H  
ATOM   2537 HG21 ILE X 184      16.904  12.503  15.575  1.00 13.21           H  
ATOM   2538 HG22 ILE X 184      17.108  13.409  14.306  1.00 13.21           H  
ATOM   2539 HG23 ILE X 184      16.975  11.851  14.145  1.00 13.21           H  
ATOM   2540 HD11 ILE X 184      19.014  10.258  17.432  1.00 14.30           H  
ATOM   2541 HD12 ILE X 184      19.203  11.819  17.496  1.00 14.30           H  
ATOM   2542 HD13 ILE X 184      17.810  11.210  17.093  1.00 14.30           H  
ATOM   2543  N   GLU X 185      19.467  14.906  13.089  1.00  9.78           N  
ANISOU 2543  N   GLU X 185     1207   1475   1034    119    -15    -84       N  
ATOM   2544  CA  GLU X 185      19.080  16.152  12.446  1.00 10.58           C  
ANISOU 2544  CA  GLU X 185     1377   1577   1064     67    -41     -5       C  
ATOM   2545  C   GLU X 185      19.334  16.125  10.941  1.00 11.26           C  
ANISOU 2545  C   GLU X 185     1548   1674   1057    126   -148     49       C  
ATOM   2546  O   GLU X 185      18.517  16.608  10.146  1.00 12.54           O  
ANISOU 2546  O   GLU X 185     1812   1825   1128     69   -217      8       O  
ATOM   2547  CB  GLU X 185      19.846  17.307  13.094  1.00 10.67           C  
ANISOU 2547  CB  GLU X 185     1501   1481   1073    157    -11    -77       C  
ATOM   2548  CG  GLU X 185      19.473  18.682  12.577  0.80 10.12           C  
ANISOU 2548  CG  GLU X 185     1318   1466   1060    172     10    -56       C  
ATOM   2549  CD  GLU X 185      20.395  19.805  13.044  0.80  9.75           C  
ANISOU 2549  CD  GLU X 185     1254   1371   1081     74     -4    -53       C  
ATOM   2550  OE1 GLU X 185      21.589  19.548  13.331  0.70 10.22           O  
ANISOU 2550  OE1 GLU X 185     1084   1550   1248     29     36    -81       O  
ATOM   2551  OE2 GLU X 185      19.905  20.953  13.127  0.70  9.88           O1-
ANISOU 2551  OE2 GLU X 185     1289   1395   1071     75    -23     43       O1-
ATOM   2552  H   GLU X 185      20.003  15.013  13.754  1.00 11.74           H  
ATOM   2553  HA  GLU X 185      18.122  16.303  12.590  1.00 12.69           H  
ATOM   2554  HB2 GLU X 185      19.676  17.295  14.048  1.00 12.81           H  
ATOM   2555  HB3 GLU X 185      20.794  17.179  12.929  1.00 12.81           H  
ATOM   2556  HG2 GLU X 185      19.497  18.665  11.608  0.80 12.14           H  
ATOM   2557  HG3 GLU X 185      18.576  18.893  12.879  0.80 12.14           H  
ATOM   2558  N   SER X 186      20.463  15.547  10.546  1.00 11.41           N  
ANISOU 2558  N   SER X 186     1545   1802    990    102     64    -81       N  
ATOM   2559  CA  SER X 186      20.866  15.515   9.144  1.00 13.01           C  
ANISOU 2559  CA  SER X 186     1932   1928   1082    -66    130   -119       C  
ATOM   2560  C   SER X 186      19.956  14.628   8.299  1.00 13.12           C  
ANISOU 2560  C   SER X 186     1926   2016   1045     54     16   -143       C  
ATOM   2561  O   SER X 186      20.000  14.698   7.079  1.00 15.09           O  
ANISOU 2561  O   SER X 186     2294   2405   1033    -39     58   -139       O  
ATOM   2562  CB  SER X 186      22.321  15.050   9.007  0.90 13.15           C  
ANISOU 2562  CB  SER X 186     1705   2064   1228   -224    211   -101       C  
ATOM   2563  OG  SER X 186      22.458  13.638   9.121  0.90 12.95           O  
ANISOU 2563  OG  SER X 186     1533   2252   1137    132    310   -133       O  
ATOM   2564  H   SER X 186      21.019  15.163  11.077  1.00 13.70           H  
ATOM   2565  HA  SER X 186      20.811  16.424   8.783  1.00 15.61           H  
ATOM   2566  HB2 SER X 186      22.653  15.324   8.137  0.90 15.78           H  
ATOM   2567  HB3 SER X 186      22.847  15.470   9.705  0.90 15.78           H  
ATOM   2568  HG  SER X 186      21.723  13.295   9.245  0.90 15.55           H  
ATOM   2569  N   PHE X 187      19.135  13.800   8.937  1.00 12.26           N  
ANISOU 2569  N   PHE X 187     1662   1812   1183    -45    -27   -132       N  
ATOM   2570  CA  PHE X 187      18.188  12.945   8.242  1.00 13.25           C  
ANISOU 2570  CA  PHE X 187     1792   1830   1413    119    -12   -378       C  
ATOM   2571  C   PHE X 187      16.787  13.568   8.209  1.00 13.70           C  
ANISOU 2571  C   PHE X 187     1899   1971   1337    209   -248   -532       C  
ATOM   2572  O   PHE X 187      15.824  12.908   7.804  1.00 16.74           O  
ANISOU 2572  O   PHE X 187     2067   2289   2005    164   -300   -738       O  
ATOM   2573  CB  PHE X 187      18.108  11.574   8.901  0.90 13.85           C  
ANISOU 2573  CB  PHE X 187     1871   1641   1750     44   -182   -394       C  
ATOM   2574  CG  PHE X 187      19.429  10.881   9.043  0.85 15.59           C  
ANISOU 2574  CG  PHE X 187     2240   1472   2209     49   -614   -346       C  
ATOM   2575  CD1 PHE X 187      20.397  10.987   8.072  0.85 17.77           C  
ANISOU 2575  CD1 PHE X 187     2263   1789   2699    274   -553   -104       C  
ATOM   2576  CD2 PHE X 187      19.705  10.131  10.174  0.85 17.69           C  
ANISOU 2576  CD2 PHE X 187     2801   1564   2358    188   -961   -431       C  
ATOM   2577  CE1 PHE X 187      21.612  10.346   8.225  0.85 19.44           C  
ANISOU 2577  CE1 PHE X 187     2395   2019   2972     69   -690   -126       C  
ATOM   2578  CE2 PHE X 187      20.910   9.497  10.325  0.85 19.61           C  
ANISOU 2578  CE2 PHE X 187     2956   1760   2731    126  -1039   -383       C  
ATOM   2579  CZ  PHE X 187      21.859   9.606   9.351  0.85 19.32           C  
ANISOU 2579  CZ  PHE X 187     2504   1870   2967     91   -938   -358       C  
ATOM   2580  H   PHE X 187      19.109  13.717   9.793  1.00 14.71           H  
ATOM   2581  HA  PHE X 187      18.487  12.822   7.317  1.00 15.90           H  
ATOM   2582  HB2 PHE X 187      17.733  11.677   9.789  0.90 16.62           H  
ATOM   2583  HB3 PHE X 187      17.532  11.005   8.367  0.90 16.62           H  
ATOM   2584  HD1 PHE X 187      20.232  11.488   7.306  0.85 21.32           H  
ATOM   2585  HD2 PHE X 187      19.060  10.054  10.841  0.85 21.23           H  
ATOM   2586  HE1 PHE X 187      22.263  10.417   7.565  0.85 23.33           H  
ATOM   2587  HE2 PHE X 187      21.081   8.994  11.088  0.85 23.53           H  
ATOM   2588  HZ  PHE X 187      22.678   9.175   9.452  0.85 23.19           H  
ATOM   2589  N   GLY X 188      16.654  14.828   8.614  1.00 13.43           N  
ANISOU 2589  N   GLY X 188     1854   2072   1179    322    -48   -209       N  
ATOM   2590  CA  GLY X 188      15.382  15.517   8.513  1.00 13.55           C  
ANISOU 2590  CA  GLY X 188     1897   2204   1047    312    -22   -125       C  
ATOM   2591  C   GLY X 188      15.233  16.328   7.242  1.00 13.86           C  
ANISOU 2591  C   GLY X 188     2013   2314    939    255    116    -78       C  
ATOM   2592  O   GLY X 188      16.024  16.212   6.298  1.00 16.68           O  
ANISOU 2592  O   GLY X 188     2487   2772   1078    407    298    -20       O  
ATOM   2593  H   GLY X 188      17.288  15.301   8.952  1.00 16.12           H  
ATOM   2594  HA2 GLY X 188      14.664  14.866   8.544  1.00 16.26           H  
ATOM   2595  HA3 GLY X 188      15.284  16.116   9.268  1.00 16.26           H  
ATOM   2596  N   SER X 189      14.195  17.150   7.226  1.00 13.50           N  
ANISOU 2596  N   SER X 189     1926   2258    945    132     -2     29       N  
ATOM   2597  CA  SER X 189      13.888  17.991   6.087  1.00 14.22           C  
ANISOU 2597  CA  SER X 189     2196   2292    915    134   -117    157       C  
ATOM   2598  C   SER X 189      13.049  19.177   6.546  1.00 14.15           C  
ANISOU 2598  C   SER X 189     2107   2175   1092    157     -4    244       C  
ATOM   2599  O   SER X 189      12.558  19.192   7.658  1.00 13.21           O  
ANISOU 2599  O   SER X 189     1845   2167   1009    122    -51    212       O  
ATOM   2600  CB  SER X 189      13.127  17.194   5.028  0.70 13.95           C  
ANISOU 2600  CB  SER X 189     2322   2130    849    -31   -261    144       C  
ATOM   2601  OG  SER X 189      11.837  16.817   5.485  0.60 13.51           O  
ANISOU 2601  OG  SER X 189     2238   1997    899   -197   -422     98       O  
ATOM   2602  H   SER X 189      13.642  17.238   7.879  1.00 16.20           H  
ATOM   2603  HA  SER X 189      14.719  18.329   5.691  1.00 17.06           H  
ATOM   2604  HB2 SER X 189      13.031  17.741   4.233  0.70 16.74           H  
ATOM   2605  HB3 SER X 189      13.631  16.392   4.818  0.70 16.74           H  
ATOM   2606  HG  SER X 189      11.717  17.094   6.248  0.60 16.21           H  
ATOM   2607  N   LYS X 190      12.851  20.156   5.677  1.00 15.80           N  
ANISOU 2607  N   LYS X 190     2374   2349   1280    150     83    388       N  
ATOM   2608  CA  LYS X 190      12.073  21.334   6.049  1.00 16.09           C  
ANISOU 2608  CA  LYS X 190     2394   2193   1528     50    -24    447       C  
ATOM   2609  C   LYS X 190      10.654  20.958   6.460  1.00 15.79           C  
ANISOU 2609  C   LYS X 190     2285   2175   1540     78   -282    387       C  
ATOM   2610  O   LYS X 190      10.067  21.579   7.352  1.00 17.26           O  
ANISOU 2610  O   LYS X 190     2244   2391   1921    175   -136    209       O  
ATOM   2611  CB  LYS X 190      12.042  22.336   4.899  0.90 18.47           C  
ANISOU 2611  CB  LYS X 190     2847   2339   1831   -128     37    682       C  
ATOM   2612  CG  LYS X 190      13.337  23.116   4.748  0.60 20.16           C  
ANISOU 2612  CG  LYS X 190     3068   2632   1960   -194    154    657       C  
ATOM   2613  CD  LYS X 190      13.251  24.141   3.635  0.50 21.57           C  
ANISOU 2613  CD  LYS X 190     3265   2904   2027   -201    215    655       C  
ATOM   2614  CE  LYS X 190      13.087  23.462   2.301  0.50 22.82           C  
ANISOU 2614  CE  LYS X 190     3428   3154   2089   -139    151    586       C  
ATOM   2615  NZ  LYS X 190      13.031  24.433   1.200  0.40 23.07           N1+
ANISOU 2615  NZ  LYS X 190     3470   3212   2084   -193    229    575       N1+
ATOM   2616  H   LYS X 190      13.151  20.165   4.872  1.00 18.96           H  
ATOM   2617  HA  LYS X 190      12.504  21.769   6.814  1.00 19.31           H  
ATOM   2618  HB2 LYS X 190      11.884  21.857   4.071  0.90 22.16           H  
ATOM   2619  HB3 LYS X 190      11.327  22.972   5.055  0.90 22.16           H  
ATOM   2620  HG2 LYS X 190      13.527  23.584   5.577  0.60 24.20           H  
ATOM   2621  HG3 LYS X 190      14.058  22.502   4.538  0.60 24.20           H  
ATOM   2622  HD2 LYS X 190      12.483  24.715   3.785  0.50 25.88           H  
ATOM   2623  HD3 LYS X 190      14.067  24.665   3.616  0.50 25.88           H  
ATOM   2624  HE2 LYS X 190      13.842  22.873   2.148  0.50 27.38           H  
ATOM   2625  HE3 LYS X 190      12.260  22.956   2.301  0.50 27.38           H  
ATOM   2626  HZ1 LYS X 190      12.934  24.007   0.425  0.40 27.69           H  
ATOM   2627  HZ2 LYS X 190      12.342  24.985   1.316  0.40 27.69           H  
ATOM   2628  HZ3 LYS X 190      13.783  24.909   1.177  0.40 27.69           H  
ATOM   2629  N   SER X 191      10.091  19.947   5.807  1.00 16.33           N  
ANISOU 2629  N   SER X 191     2422   2200   1584     45   -437    477       N  
ATOM   2630  CA  SER X 191       8.736  19.514   6.136  1.00 17.43           C  
ANISOU 2630  CA  SER X 191     2476   2410   1738   -187   -624    467       C  
ATOM   2631  C   SER X 191       8.675  18.700   7.419  1.00 16.34           C  
ANISOU 2631  C   SER X 191     2027   2397   1784   -252   -417    413       C  
ATOM   2632  O   SER X 191       7.580  18.459   7.946  1.00 18.08           O  
ANISOU 2632  O   SER X 191     1932   2862   2074   -156   -563    724       O  
ATOM   2633  CB  SER X 191       8.159  18.656   5.015  0.70 17.51           C  
ANISOU 2633  CB  SER X 191     2749   2336   1568   -259   -899    473       C  
ATOM   2634  OG  SER X 191       8.755  17.376   5.031  0.70 18.13           O  
ANISOU 2634  OG  SER X 191     3070   2355   1463   -496   -911    245       O  
ATOM   2635  H   SER X 191      10.466  19.498   5.176  1.00 19.60           H  
ATOM   2636  HA  SER X 191       8.163  20.301   6.246  1.00 20.92           H  
ATOM   2637  HB2 SER X 191       7.202  18.562   5.146  0.70 21.01           H  
ATOM   2638  HB3 SER X 191       8.340  19.082   4.163  0.70 21.01           H  
ATOM   2639  HG  SER X 191       9.302  17.329   5.640  0.70 21.75           H  
ATOM   2640  N   GLY X 192       9.836  18.255   7.902  1.00 13.64           N  
ANISOU 2640  N   GLY X 192     1705   2184   1292     -3   -405    154       N  
ATOM   2641  CA  GLY X 192       9.900  17.380   9.070  1.00 12.27           C  
ANISOU 2641  CA  GLY X 192     1694   1883   1085    -51   -208    -82       C  
ATOM   2642  C   GLY X 192       9.968  15.897   8.740  1.00 11.69           C  
ANISOU 2642  C   GLY X 192     1745   1854    843   -126   -194     39       C  
ATOM   2643  O   GLY X 192      10.305  15.085   9.603  1.00 12.15           O  
ANISOU 2643  O   GLY X 192     1850   1833    932    -74   -160    -88       O  
ATOM   2644  H   GLY X 192      10.605  18.448   7.567  1.00 16.36           H  
ATOM   2645  HA2 GLY X 192      10.683  17.608   9.594  1.00 14.72           H  
ATOM   2646  HA3 GLY X 192       9.115  17.530   9.620  1.00 14.72           H  
ATOM   2647  N   ARG X 193       9.630  15.518   7.513  1.00 13.53           N  
ANISOU 2647  N   ARG X 193     2134   2057    949    -50   -378    -52       N  
ATOM   2648  CA AARG X 193       9.726  14.131   7.109  0.50 14.54           C  
ANISOU 2648  CA AARG X 193     2384   2086   1055   -201   -292   -138       C  
ATOM   2649  CA BARG X 193       9.725  14.131   7.116  0.50 14.38           C  
ANISOU 2649  CA BARG X 193     2407   2043   1014   -194   -284   -174       C  
ATOM   2650  C   ARG X 193      11.167  13.648   7.163  1.00 14.55           C  
ANISOU 2650  C   ARG X 193     2535   1940   1053   -120   -267   -176       C  
ATOM   2651  O   ARG X 193      12.080  14.318   6.674  1.00 15.66           O  
ANISOU 2651  O   ARG X 193     2601   2048   1300     63     31    -22       O  
ATOM   2652  CB AARG X 193       9.192  13.987   5.682  0.40 15.60           C  
ANISOU 2652  CB AARG X 193     2534   2253   1140   -273   -315   -295       C  
ATOM   2653  CB BARG X 193       9.172  13.966   5.697  0.40 15.10           C  
ANISOU 2653  CB BARG X 193     2598   2114   1025   -250   -297   -433       C  
ATOM   2654  CG AARG X 193       9.166  12.566   5.150  0.30 17.39           C  
ANISOU 2654  CG AARG X 193     2817   2476   1314   -118   -421   -305       C  
ATOM   2655  CG BARG X 193       9.323  12.570   5.123  0.30 16.51           C  
ANISOU 2655  CG BARG X 193     2885   2244   1142   -115   -432   -524       C  
ATOM   2656  CD AARG X 193       8.159  11.713   5.893  0.30 20.13           C  
ANISOU 2656  CD AARG X 193     3161   2793   1695    -94   -422   -227       C  
ATOM   2657  CD BARG X 193       8.529  11.558   5.920  0.30 18.70           C  
ANISOU 2657  CD BARG X 193     3222   2407   1476   -141   -402   -518       C  
ATOM   2658  NE AARG X 193       7.748  10.548   5.117  0.30 22.87           N  
ANISOU 2658  NE AARG X 193     3544   3131   2013   -128   -325   -217       N  
ATOM   2659  NE BARG X 193       9.061  10.208   5.773  0.30 20.16           N  
ANISOU 2659  NE BARG X 193     3448   2507   1707   -130   -406   -588       N  
ATOM   2660  CZ AARG X 193       8.402   9.390   5.083  0.30 24.82           C  
ANISOU 2660  CZ AARG X 193     3818   3378   2234   -102   -302   -205       C  
ATOM   2661  CZ BARG X 193       8.520   9.252   5.027  0.30 21.31           C  
ANISOU 2661  CZ BARG X 193     3593   2651   1851   -181   -490   -606       C  
ATOM   2662  NH1AARG X 193       9.517   9.219   5.784  0.30 25.52           N1+
ANISOU 2662  NH1AARG X 193     3913   3455   2330    -96   -225   -220       N1+
ATOM   2663  NH1BARG X 193       7.406   9.473   4.340  0.30 21.01           N1+
ANISOU 2663  NH1BARG X 193     3560   2577   1847   -295   -639   -689       N1+
ATOM   2664  NH2AARG X 193       7.933   8.397   4.338  0.30 25.61           N  
ANISOU 2664  NH2AARG X 193     3917   3494   2322    -93   -365   -214       N  
ATOM   2665  NH2BARG X 193       9.096   8.059   4.974  0.30 21.90           N  
ANISOU 2665  NH2BARG X 193     3654   2719   1946    -68   -458   -631       N  
ATOM   2666  H  AARG X 193       9.343  16.048   6.899  0.50 16.23           H  
ATOM   2667  H  BARG X 193       9.344  16.047   6.897  0.50 16.23           H  
ATOM   2668  HA AARG X 193       9.184  13.574   7.705  0.50 17.45           H  
ATOM   2669  HA BARG X 193       9.192  13.578   7.724  0.50 17.26           H  
ATOM   2670  HB2AARG X 193       8.283  14.325   5.656  0.40 18.72           H  
ATOM   2671  HB2BARG X 193       8.225  14.179   5.706  0.40 18.12           H  
ATOM   2672  HB3AARG X 193       9.752  14.511   5.088  0.40 18.72           H  
ATOM   2673  HB3BARG X 193       9.639  14.579   5.108  0.40 18.12           H  
ATOM   2674  HG2AARG X 193       8.918  12.581   4.212  0.30 20.87           H  
ATOM   2675  HG2BARG X 193       8.997  12.563   4.210  0.30 19.81           H  
ATOM   2676  HG3AARG X 193      10.043  12.167   5.259  0.30 20.87           H  
ATOM   2677  HG3BARG X 193      10.258  12.313   5.149  0.30 19.81           H  
ATOM   2678  HD2AARG X 193       8.557  11.399   6.721  0.30 24.16           H  
ATOM   2679  HD2BARG X 193       8.562  11.796   6.860  0.30 22.44           H  
ATOM   2680  HD3AARG X 193       7.370  12.244   6.083  0.30 24.16           H  
ATOM   2681  HD3BARG X 193       7.610  11.557   5.608  0.30 22.44           H  
ATOM   2682  HE AARG X 193       7.031  10.614   4.647  0.30 27.44           H  
ATOM   2683  HE BARG X 193       9.781  10.016   6.202  0.30 24.20           H  
ATOM   2684 HH11AARG X 193       9.824   9.860   6.267  0.30 30.63           H  
ATOM   2685 HH11BARG X 193       7.028  10.243   4.371  0.30 25.21           H  
ATOM   2686 HH12AARG X 193       9.933   8.466   5.754  0.30 30.63           H  
ATOM   2687 HH12BARG X 193       7.064   8.845   3.860  0.30 25.21           H  
ATOM   2688 HH21AARG X 193       7.212   8.504   3.883  0.30 30.74           H  
ATOM   2689 HH21BARG X 193       9.817   7.909   5.418  0.30 26.28           H  
ATOM   2690 HH22AARG X 193       8.351   7.646   4.311  0.30 30.74           H  
ATOM   2691 HH22BARG X 193       8.751   7.435   4.494  0.30 26.28           H  
ATOM   2692  N   THR X 194      11.367  12.470   7.733  1.00 15.05           N  
ANISOU 2692  N   THR X 194     2601   1877   1239   -120   -349   -234       N  
ATOM   2693  CA  THR X 194      12.701  11.891   7.842  1.00 15.08           C  
ANISOU 2693  CA  THR X 194     2754   1877   1098    -35   -427   -274       C  
ATOM   2694  C   THR X 194      13.055  11.076   6.596  1.00 15.85           C  
ANISOU 2694  C   THR X 194     2820   2066   1137   -200   -340   -217       C  
ATOM   2695  O   THR X 194      12.179  10.476   5.978  1.00 17.98           O  
ANISOU 2695  O   THR X 194     3208   2272   1353   -348   -258   -529       O  
ATOM   2696  CB  THR X 194      12.851  11.042   9.126  1.00 15.84           C  
ANISOU 2696  CB  THR X 194     3005   1888   1124   -131   -395   -400       C  
ATOM   2697  CG2 THR X 194      12.655  11.911  10.355  1.00 15.96           C  
ANISOU 2697  CG2 THR X 194     3101   1832   1131   -116   -304   -298       C  
ATOM   2698  OG1 THR X 194      11.878   9.993   9.129  1.00 16.53           O  
ANISOU 2698  OG1 THR X 194     3186   1856   1239   -175   -261   -406       O  
ATOM   2699  H   THR X 194      10.744  11.981   8.070  1.00 18.06           H  
ATOM   2700  HA  THR X 194      13.349  12.623   7.902  1.00 18.10           H  
ATOM   2701  HB  THR X 194      13.742  10.658   9.158  1.00 19.00           H  
ATOM   2702  HG1 THR X 194      11.955   9.541   9.809  1.00 19.84           H  
ATOM   2703 HG21 THR X 194      12.749  11.382  11.150  1.00 19.15           H  
ATOM   2704 HG22 THR X 194      13.309  12.614  10.369  1.00 19.15           H  
ATOM   2705 HG23 THR X 194      11.778  12.303  10.342  1.00 19.15           H  
ATOM   2706  N   SER X 195      14.336  11.082   6.227  1.00 15.63           N  
ANISOU 2706  N   SER X 195     2799   1956   1185     34   -247   -283       N  
ATOM   2707  CA  SER X 195      14.810  10.372   5.049  1.00 16.03           C  
ANISOU 2707  CA  SER X 195     2993   1982   1115    284   -172   -147       C  
ATOM   2708  C   SER X 195      15.388   9.002   5.398  1.00 16.10           C  
ANISOU 2708  C   SER X 195     3134   1900   1083    264   -184   -346       C  
ATOM   2709  O   SER X 195      15.761   8.247   4.504  1.00 18.17           O  
ANISOU 2709  O   SER X 195     3393   2324   1188    514   -131   -369       O  
ATOM   2710  CB  SER X 195      15.864  11.205   4.319  0.65 15.58           C  
ANISOU 2710  CB  SER X 195     2854   2051   1016    150     95    -92       C  
ATOM   2711  OG  SER X 195      16.992  11.444   5.143  0.65 16.27           O  
ANISOU 2711  OG  SER X 195     2742   2295   1144    -90    195    -96       O  
ATOM   2712  H   SER X 195      14.957  11.498   6.652  1.00 18.76           H  
ATOM   2713  HA  SER X 195      14.058  10.234   4.437  1.00 19.24           H  
ATOM   2714  HB2 SER X 195      16.151  10.725   3.526  0.65 18.70           H  
ATOM   2715  HB3 SER X 195      15.474  12.056   4.067  0.65 18.70           H  
ATOM   2716  HG  SER X 195      17.546  11.891   4.738  0.65 19.52           H  
ATOM   2717  N   LYS X 196      15.490   8.710   6.691  1.00 15.71           N  
ANISOU 2717  N   LYS X 196     2988   1831   1148    237   -235   -321       N  
ATOM   2718  CA  LYS X 196      15.816   7.386   7.204  1.00 14.97           C  
ANISOU 2718  CA  LYS X 196     2733   1798   1155    358   -150   -389       C  
ATOM   2719  C   LYS X 196      14.847   7.088   8.348  1.00 14.53           C  
ANISOU 2719  C   LYS X 196     2717   1650   1153    319   -199   -429       C  
ATOM   2720  O   LYS X 196      14.288   8.001   8.936  1.00 16.37           O  
ANISOU 2720  O   LYS X 196     3113   1964   1144    495    -43   -331       O  
ATOM   2721  CB  LYS X 196      17.248   7.337   7.756  1.00 15.51           C  
ANISOU 2721  CB  LYS X 196     2648   2050   1196     23   -189   -318       C  
ATOM   2722  CG  LYS X 196      18.326   7.645   6.723  1.00 17.07           C  
ANISOU 2722  CG  LYS X 196     2858   2367   1260   -250   -104   -409       C  
ATOM   2723  CD  LYS X 196      19.711   7.296   7.244  1.00 18.17           C  
ANISOU 2723  CD  LYS X 196     2780   2652   1473   -332   -141   -338       C  
ATOM   2724  CE  LYS X 196      20.800   7.548   6.220  0.70 19.22           C  
ANISOU 2724  CE  LYS X 196     2729   2955   1620   -627   -166    -85       C  
ATOM   2725  NZ  LYS X 196      22.079   6.889   6.593  0.50 19.78           N1+
ANISOU 2725  NZ  LYS X 196     2721   3041   1755   -869    -75   -121       N1+
ATOM   2726  H   LYS X 196      15.369   9.288   7.315  1.00 18.85           H  
ATOM   2727  HA  LYS X 196      15.712   6.710   6.502  1.00 17.96           H  
ATOM   2728  HB2 LYS X 196      17.328   7.988   8.471  1.00 18.61           H  
ATOM   2729  HB3 LYS X 196      17.417   6.447   8.102  1.00 18.61           H  
ATOM   2730  HG2 LYS X 196      18.162   7.123   5.922  1.00 20.48           H  
ATOM   2731  HG3 LYS X 196      18.309   8.593   6.515  1.00 20.48           H  
ATOM   2732  HD2 LYS X 196      19.902   7.840   8.024  1.00 21.81           H  
ATOM   2733  HD3 LYS X 196      19.733   6.356   7.481  1.00 21.81           H  
ATOM   2734  HE2 LYS X 196      20.517   7.196   5.362  0.70 23.07           H  
ATOM   2735  HE3 LYS X 196      20.959   8.503   6.154  0.70 23.07           H  
ATOM   2736  HZ1 LYS X 196      22.698   7.054   5.975  0.50 23.74           H  
ATOM   2737  HZ2 LYS X 196      22.364   7.200   7.377  0.50 23.74           H  
ATOM   2738  HZ3 LYS X 196      21.961   6.009   6.657  0.50 23.74           H  
ATOM   2739  N   LYS X 197      14.649   5.812   8.656  1.00 14.08           N  
ANISOU 2739  N   LYS X 197     2405   1760   1184    208   -137   -511       N  
ATOM   2740  CA ALYS X 197      13.813   5.389   9.773  0.50 14.13           C  
ANISOU 2740  CA ALYS X 197     2136   1924   1310      8   -322   -490       C  
ATOM   2741  CA BLYS X 197      13.803   5.434   9.786  0.50 14.26           C  
ANISOU 2741  CA BLYS X 197     2172   1907   1339    124   -262   -409       C  
ATOM   2742  C   LYS X 197      14.632   5.468  11.059  1.00 13.11           C  
ANISOU 2742  C   LYS X 197     1911   1824   1248    169   -148   -375       C  
ATOM   2743  O   LYS X 197      15.560   4.680  11.236  1.00 14.01           O  
ANISOU 2743  O   LYS X 197     2207   1812   1303    403   -225   -405       O  
ATOM   2744  CB ALYS X 197      13.337   3.955   9.517  0.50 17.17           C  
ANISOU 2744  CB ALYS X 197     2518   2349   1658    -84   -475   -479       C  
ATOM   2745  CB BLYS X 197      13.177   4.053   9.588  0.50 17.39           C  
ANISOU 2745  CB BLYS X 197     2581   2284   1743    181   -359   -263       C  
ATOM   2746  CG ALYS X 197      12.530   3.342  10.641  0.40 20.02           C  
ANISOU 2746  CG ALYS X 197     2916   2717   1974   -260   -493   -430       C  
ATOM   2747  CG BLYS X 197      12.060   3.772  10.588  0.40 19.51           C  
ANISOU 2747  CG BLYS X 197     2823   2518   2071    238   -331   -137       C  
ATOM   2748  CD ALYS X 197      11.335   4.204  11.009  0.40 21.65           C  
ANISOU 2748  CD ALYS X 197     3217   2895   2113   -309   -593   -477       C  
ATOM   2749  CD BLYS X 197      11.405   2.422  10.356  0.40 21.75           C  
ANISOU 2749  CD BLYS X 197     3091   2811   2363    109   -248   -193       C  
ATOM   2750  CE ALYS X 197      10.079   3.374  11.201  0.30 22.30           C  
ANISOU 2750  CE ALYS X 197     3308   2973   2193   -491   -747   -607       C  
ATOM   2751  CE BLYS X 197      10.184   2.219  11.245  0.30 23.34           C  
ANISOU 2751  CE BLYS X 197     3351   3009   2506     55   -261   -179       C  
ATOM   2752  NZ ALYS X 197      10.267   2.242  12.142  0.30 22.83           N1+
ANISOU 2752  NZ ALYS X 197     3340   3114   2219   -537   -887   -629       N1+
ATOM   2753  NZ BLYS X 197      10.523   2.123  12.692  0.30 24.46           N1+
ANISOU 2753  NZ BLYS X 197     3482   3176   2634    -23   -286   -222       N1+
ATOM   2754  H  ALYS X 197      14.996   5.156   8.222  0.50 16.89           H  
ATOM   2755  H  BLYS X 197      14.990   5.147   8.231  0.50 16.89           H  
ATOM   2756  HA ALYS X 197      13.034   5.977   9.852  0.50 16.96           H  
ATOM   2757  HA BLYS X 197      13.078   6.088   9.876  0.50 17.11           H  
ATOM   2758  HB2ALYS X 197      12.781   3.951   8.722  0.50 20.61           H  
ATOM   2759  HB2BLYS X 197      12.802   3.999   8.696  0.50 20.87           H  
ATOM   2760  HB3ALYS X 197      14.114   3.392   9.374  0.50 20.61           H  
ATOM   2761  HB3BLYS X 197      13.861   3.375   9.704  0.50 20.87           H  
ATOM   2762  HG2ALYS X 197      12.203   2.472  10.363  0.40 24.02           H  
ATOM   2763  HG2BLYS X 197      12.427   3.778  11.486  0.40 23.41           H  
ATOM   2764  HG3ALYS X 197      13.093   3.253  11.426  0.40 24.02           H  
ATOM   2765  HG3BLYS X 197      11.377   4.456  10.503  0.40 23.41           H  
ATOM   2766  HD2ALYS X 197      11.520   4.669  11.839  0.40 25.98           H  
ATOM   2767  HD2BLYS X 197      11.119   2.361   9.432  0.40 26.10           H  
ATOM   2768  HD3ALYS X 197      11.170   4.841  10.297  0.40 25.98           H  
ATOM   2769  HD3BLYS X 197      12.044   1.719  10.555  0.40 26.10           H  
ATOM   2770  HE2ALYS X 197       9.377   3.942  11.553  0.30 26.76           H  
ATOM   2771  HE2BLYS X 197       9.582   2.970  11.128  0.30 28.00           H  
ATOM   2772  HE3ALYS X 197       9.810   3.008  10.344  0.30 26.76           H  
ATOM   2773  HE3BLYS X 197       9.740   1.396  10.987  0.30 28.00           H  
ATOM   2774  HZ1ALYS X 197       9.507   1.785  12.224  0.30 27.40           H  
ATOM   2775  HZ1BLYS X 197       9.781   2.005  13.170  0.30 29.35           H  
ATOM   2776  HZ2ALYS X 197      10.902   1.697  11.840  0.30 27.40           H  
ATOM   2777  HZ2BLYS X 197      11.070   1.435  12.831  0.30 29.35           H  
ATOM   2778  HZ3ALYS X 197      10.506   2.549  12.943  0.30 27.40           H  
ATOM   2779  HZ3BLYS X 197      10.925   2.870  12.960  0.30 29.35           H  
ATOM   2780  N   ILE X 198      14.288   6.402  11.939  1.00 11.47           N  
ANISOU 2780  N   ILE X 198     1654   1644   1059    146   -130   -262       N  
ATOM   2781  CA AILE X 198      15.069   6.690  13.132  0.36 10.90           C  
ANISOU 2781  CA AILE X 198     1538   1560   1045    121     -3   -180       C  
ATOM   2782  CA BILE X 198      15.072   6.677  13.125  0.64 10.96           C  
ANISOU 2782  CA BILE X 198     1492   1619   1054    112    -98   -224       C  
ATOM   2783  C   ILE X 198      14.342   6.118  14.346  1.00 10.96           C  
ANISOU 2783  C   ILE X 198     1614   1444   1107     16     60   -219       C  
ATOM   2784  O   ILE X 198      13.259   6.588  14.694  1.00 12.08           O  
ANISOU 2784  O   ILE X 198     1580   1665   1346    117    173   -193       O  
ATOM   2785  CB AILE X 198      15.244   8.210  13.309  0.36 10.65           C  
ANISOU 2785  CB AILE X 198     1514   1508   1024    126    182    -46       C  
ATOM   2786  CB BILE X 198      15.300   8.185  13.253  0.64 11.11           C  
ANISOU 2786  CB BILE X 198     1514   1587   1121     78     -9   -153       C  
ATOM   2787  CG1AILE X 198      15.779   8.866  12.028  0.36 11.11           C  
ANISOU 2787  CG1AILE X 198     1667   1583    973    168    267      8       C  
ATOM   2788  CG1BILE X 198      15.868   8.759  11.951  0.64 12.99           C  
ANISOU 2788  CG1BILE X 198     1835   1795   1305     19   -104      4       C  
ATOM   2789  CG2AILE X 198      16.146   8.497  14.492  0.36 10.63           C  
ANISOU 2789  CG2AILE X 198     1486   1491   1060     61    240     51       C  
ATOM   2790  CG2BILE X 198      16.219   8.461  14.408  0.64 11.30           C  
ANISOU 2790  CG2BILE X 198     1520   1593   1183    149   -101   -145       C  
ATOM   2791  CD1AILE X 198      17.158   8.397  11.613  0.36 11.68           C  
ANISOU 2791  CD1AILE X 198     1724   1794    921    150    383    151       C  
ATOM   2792  CD1BILE X 198      15.744  10.251  11.847  0.64 14.23           C  
ANISOU 2792  CD1BILE X 198     2105   1881   1421    -85   -223     99       C  
ATOM   2793  H  AILE X 198      13.587   6.894  11.864  0.36 13.76           H  
ATOM   2794  H  BILE X 198      13.589   6.897  11.866  0.64 13.76           H  
ATOM   2795  HA AILE X 198      15.953   6.273  13.063  0.36 13.08           H  
ATOM   2796  HA BILE X 198      15.943   6.234  13.053  0.64 13.15           H  
ATOM   2797  HB AILE X 198      14.373   8.592  13.497  0.36 12.78           H  
ATOM   2798  HB BILE X 198      14.447   8.610  13.429  0.64 13.33           H  
ATOM   2799 HG12AILE X 198      15.168   8.669  11.300  0.36 13.34           H  
ATOM   2800 HG12BILE X 198      16.809   8.533  11.894  0.64 15.59           H  
ATOM   2801 HG13AILE X 198      15.823   9.825  12.166  0.36 13.34           H  
ATOM   2802 HG13BILE X 198      15.390   8.368  11.202  0.64 15.59           H  
ATOM   2803 HG21AILE X 198      16.243   9.447  14.587  0.36 12.75           H  
ATOM   2804 HG21BILE X 198      16.356   9.409  14.479  0.64 13.56           H  
ATOM   2805 HG22AILE X 198      15.747   8.127  15.283  0.36 12.75           H  
ATOM   2806 HG22BILE X 198      15.818   8.126  15.213  0.64 13.56           H  
ATOM   2807 HG23AILE X 198      17.002   8.092  14.337  0.36 12.75           H  
ATOM   2808 HG23BILE X 198      17.059   8.021  14.252  0.64 13.56           H  
ATOM   2809 HD11AILE X 198      17.414   8.854  10.809  0.36 14.02           H  
ATOM   2810 HD11BILE X 198      16.118  10.537  11.010  0.64 17.08           H  
ATOM   2811 HD12AILE X 198      17.780   8.596  12.316  0.36 14.02           H  
ATOM   2812 HD12BILE X 198      14.816  10.490  11.889  0.64 17.08           H  
ATOM   2813 HD13AILE X 198      17.131   7.450  11.457  0.36 14.02           H  
ATOM   2814 HD13BILE X 198      16.221  10.655  12.574  0.64 17.08           H  
ATOM   2815  N   VAL X 199      14.933   5.107  14.987  1.00 10.68           N  
ANISOU 2815  N   VAL X 199     1509   1490   1058    -41     24   -201       N  
ATOM   2816  CA  VAL X 199      14.264   4.325  16.029  1.00 10.85           C  
ANISOU 2816  CA  VAL X 199     1440   1464   1220   -139    -41   -170       C  
ATOM   2817  C   VAL X 199      15.060   4.351  17.337  1.00 10.45           C  
ANISOU 2817  C   VAL X 199     1352   1461   1155   -102    -15   -175       C  
ATOM   2818  O   VAL X 199      16.281   4.174  17.335  1.00 11.11           O  
ANISOU 2818  O   VAL X 199     1423   1681   1118    -87      9    -84       O  
ATOM   2819  CB  VAL X 199      14.103   2.847  15.566  0.80 11.04           C  
ANISOU 2819  CB  VAL X 199     1602   1413   1179   -289    -78   -205       C  
ATOM   2820  CG1 VAL X 199      13.520   1.976  16.671  0.80 12.52           C  
ANISOU 2820  CG1 VAL X 199     1867   1435   1453   -374   -118   -207       C  
ATOM   2821  CG2 VAL X 199      13.249   2.776  14.303  0.80 12.73           C  
ANISOU 2821  CG2 VAL X 199     1855   1613   1369   -325   -192   -310       C  
ATOM   2822  H   VAL X 199      15.739   4.849  14.831  1.00 12.81           H  
ATOM   2823  HA  VAL X 199      13.373   4.698  16.199  1.00 13.02           H  
ATOM   2824  HB  VAL X 199      14.989   2.491  15.345  0.80 13.25           H  
ATOM   2825 HG11 VAL X 199      13.436   1.077  16.348  0.80 15.02           H  
ATOM   2826 HG12 VAL X 199      14.107   1.999  17.429  0.80 15.02           H  
ATOM   2827 HG13 VAL X 199      12.656   2.318  16.915  0.80 15.02           H  
ATOM   2828 HG21 VAL X 199      13.163   1.858  14.036  0.80 15.28           H  
ATOM   2829 HG22 VAL X 199      12.383   3.145  14.491  0.80 15.28           H  
ATOM   2830 HG23 VAL X 199      13.676   3.281  13.608  0.80 15.28           H  
ATOM   2831  N   ILE X 200      14.350   4.570  18.442  1.00 10.34           N  
ANISOU 2831  N   ILE X 200     1276   1472   1180     20      7   -131       N  
ATOM   2832  CA  ILE X 200      14.906   4.394  19.778  1.00 10.03           C  
ANISOU 2832  CA  ILE X 200     1386   1340   1086   -161   -114   -101       C  
ATOM   2833  C   ILE X 200      14.865   2.899  20.061  1.00 10.26           C  
ANISOU 2833  C   ILE X 200     1234   1521   1146   -152     22   -169       C  
ATOM   2834  O   ILE X 200      13.828   2.352  20.419  1.00 11.91           O  
ANISOU 2834  O   ILE X 200     1372   1554   1598   -227    147    -75       O  
ATOM   2835  CB  ILE X 200      14.107   5.193  20.821  1.00  9.99           C  
ANISOU 2835  CB  ILE X 200     1306   1370   1121   -121    -48    -78       C  
ATOM   2836  CG1 ILE X 200      14.161   6.690  20.497  1.00 11.01           C  
ANISOU 2836  CG1 ILE X 200     1526   1480   1179     33    -33   -134       C  
ATOM   2837  CG2 ILE X 200      14.627   4.891  22.215  1.00 11.07           C  
ANISOU 2837  CG2 ILE X 200     1592   1419   1193   -100     36   -111       C  
ATOM   2838  CD1 ILE X 200      13.172   7.545  21.278  1.00 11.82           C  
ANISOU 2838  CD1 ILE X 200     1626   1648   1216     41     60   -222       C  
ATOM   2839  H   ILE X 200      13.529   4.824  18.441  1.00 12.40           H  
ATOM   2840  HA  ILE X 200      15.838   4.696  19.794  1.00 12.04           H  
ATOM   2841  HB  ILE X 200      13.181   4.907  20.775  1.00 11.99           H  
ATOM   2842 HG12 ILE X 200      15.051   7.018  20.694  1.00 13.22           H  
ATOM   2843 HG13 ILE X 200      13.970   6.810  19.554  1.00 13.22           H  
ATOM   2844 HG21 ILE X 200      14.119   5.396  22.854  1.00 13.28           H  
ATOM   2845 HG22 ILE X 200      14.529   3.951  22.387  1.00 13.28           H  
ATOM   2846 HG23 ILE X 200      15.553   5.139  22.262  1.00 13.28           H  
ATOM   2847 HD11 ILE X 200      13.275   8.462  21.014  1.00 14.18           H  
ATOM   2848 HD12 ILE X 200      12.280   7.246  21.086  1.00 14.18           H  
ATOM   2849 HD13 ILE X 200      13.352   7.452  22.217  1.00 14.18           H  
ATOM   2850  N   THR X 201      15.995   2.224  19.858  1.00  9.99           N  
ANISOU 2850  N   THR X 201     1346   1323   1128   -211     35   -245       N  
ATOM   2851  CA ATHR X 201      16.025   0.774  19.983  0.85 11.13           C  
ANISOU 2851  CA ATHR X 201     1628   1382   1219   -229     65   -295       C  
ATOM   2852  CA BTHR X 201      16.060   0.777  19.982  0.15 11.20           C  
ANISOU 2852  CA BTHR X 201     1662   1384   1210    -94    200   -239       C  
ATOM   2853  C   THR X 201      16.034   0.322  21.441  1.00 11.42           C  
ANISOU 2853  C   THR X 201     1830   1250   1260   -222    161   -261       C  
ATOM   2854  O   THR X 201      15.515  -0.750  21.764  1.00 13.76           O  
ANISOU 2854  O   THR X 201     2408   1367   1454   -416    159   -281       O  
ATOM   2855  CB ATHR X 201      17.230   0.155  19.262  0.85 13.23           C  
ANISOU 2855  CB ATHR X 201     1864   1742   1421    -48     47   -275       C  
ATOM   2856  CB BTHR X 201      17.338   0.248  19.325  0.15 12.40           C  
ANISOU 2856  CB BTHR X 201     1842   1619   1249    215    396   -198       C  
ATOM   2857  CG2ATHR X 201      17.185   0.435  17.770  0.85 13.00           C  
ANISOU 2857  CG2ATHR X 201     1987   1471   1482   -186    -68   -405       C  
ATOM   2858  CG2BTHR X 201      17.144  -1.190  18.882  0.15 13.22           C  
ANISOU 2858  CG2BTHR X 201     2007   1655   1360    415    325   -134       C  
ATOM   2859  OG1ATHR X 201      18.446   0.657  19.828  0.85 13.39           O  
ANISOU 2859  OG1ATHR X 201     1742   1736   1608     12    174   -258       O  
ATOM   2860  OG1BTHR X 201      17.683   1.074  18.204  0.15 12.75           O  
ANISOU 2860  OG1BTHR X 201     1819   1831   1195    257    638   -195       O  
ATOM   2861  H  ATHR X 201      16.749   2.580  19.649  0.85 11.99           H  
ATOM   2862  H  BTHR X 201      16.743   2.589  19.645  0.15 11.99           H  
ATOM   2863  HA ATHR X 201      15.215   0.412  19.568  0.85 13.36           H  
ATOM   2864  HA BTHR X 201      15.291   0.379  19.522  0.15 13.44           H  
ATOM   2865  HB ATHR X 201      17.204  -0.807  19.383  0.85 15.88           H  
ATOM   2866  HB BTHR X 201      18.061   0.270  19.972  0.15 14.88           H  
ATOM   2867  HG1ATHR X 201      18.483   0.466  20.624  0.85 16.06           H  
ATOM   2868  HG1BTHR X 201      18.367   0.794  17.849  0.15 15.30           H  
ATOM   2869 HG21ATHR X 201      17.946   0.039  17.339  0.85 15.60           H  
ATOM   2870 HG21BTHR X 201      17.947  -1.518  18.471  0.15 15.86           H  
ATOM   2871 HG22ATHR X 201      16.385   0.065  17.390  0.85 15.60           H  
ATOM   2872 HG22BTHR X 201      16.934  -1.742  19.639  0.15 15.86           H  
ATOM   2873 HG23ATHR X 201      17.196   1.383  17.614  0.85 15.60           H  
ATOM   2874 HG23BTHR X 201      16.425  -1.243  18.247  0.15 15.86           H  
ATOM   2875  N   ASP X 202      16.629   1.126  22.311  1.00 10.84           N  
ANISOU 2875  N   ASP X 202     1768   1248   1103    -82     82   -161       N  
ATOM   2876  CA AASP X 202      16.752   0.826  23.729  1.00 11.23           C  
ANISOU 2876  CA AASP X 202     1904   1197   1168    -55    106    -47       C  
ATOM   2877  C   ASP X 202      16.775   2.156  24.465  1.00  9.53           C  
ANISOU 2877  C   ASP X 202     1361   1126   1131   -106     45   -110       C  
ATOM   2878  O   ASP X 202      17.187   3.179  23.898  1.00  9.90           O  
ANISOU 2878  O   ASP X 202     1422   1207   1133   -138    159    -83       O  
ATOM   2879  CB AASP X 202      18.063   0.079  24.038  0.70 10.96           C  
ANISOU 2879  CB AASP X 202     1998   1036   1130    200     24   -111       C  
ATOM   2880  CG AASP X 202      18.253  -1.169  23.202  0.40 12.62           C  
ANISOU 2880  CG AASP X 202     2120   1352   1326    288    130     52       C  
ATOM   2881  OD1AASP X 202      17.865  -2.256  23.675  0.40 14.15           O  
ANISOU 2881  OD1AASP X 202     2365   1390   1620    333    263     97       O  
ATOM   2882  OD2AASP X 202      18.821  -1.071  22.088  0.40 12.30           O1-
ANISOU 2882  OD2AASP X 202     1988   1405   1281    293     55    -38       O1-
ATOM   2883  H  AASP X 202      16.981   1.880  22.094  1.00 13.01           H  
ATOM   2884  HA AASP X 202      15.990   0.294  24.037  1.00 13.48           H  
ATOM   2885  HB2AASP X 202      18.810   0.672  23.864  0.70 13.15           H  
ATOM   2886  HB3AASP X 202      18.061  -0.185  24.972  0.70 13.15           H  
ATOM   2887  N   CYS X 203      16.391   2.123  25.735  1.00  8.80           N  
ANISOU 2887  N   CYS X 203     1209   1071   1064    -67     70     -9       N  
ATOM   2888  CA  CYS X 203      16.422   3.312  26.568  1.00  7.82           C  
ANISOU 2888  CA  CYS X 203     1055    957    959    -79    -35    -85       C  
ATOM   2889  C   CYS X 203      16.340   2.882  28.005  1.00  7.68           C  
ANISOU 2889  C   CYS X 203      944    921   1051    -18     -1     28       C  
ATOM   2890  O   CYS X 203      15.943   1.749  28.308  1.00  8.94           O  
ANISOU 2890  O   CYS X 203     1276    962   1159    -81     20      6       O  
ATOM   2891  CB  CYS X 203      15.305   4.298  26.181  1.00  8.08           C  
ANISOU 2891  CB  CYS X 203     1140    987    943    -17    -19    -16       C  
ATOM   2892  SG  CYS X 203      13.660   3.568  25.973  1.00  8.58           S  
ANISOU 2892  SG  CYS X 203     1002   1158   1102    -71    -83    -55       S  
ATOM   2893  H   CYS X 203      16.106   1.418  26.138  1.00 10.56           H  
ATOM   2894  HA  CYS X 203      17.281   3.767  26.439  1.00  9.38           H  
ATOM   2895  HB2 CYS X 203      15.237   4.973  26.875  1.00  9.70           H  
ATOM   2896  HB3 CYS X 203      15.544   4.720  25.341  1.00  9.70           H  
ATOM   2897  HG  CYS X 203      13.326   3.056  27.006  1.00 10.30           H  
ATOM   2898  N   GLY X 204      16.701   3.777  28.910  1.00  7.61           N  
ANISOU 2898  N   GLY X 204     1019    924    947   -103    -51     38       N  
ATOM   2899  CA  GLY X 204      16.728   3.403  30.307  1.00  7.82           C  
ANISOU 2899  CA  GLY X 204     1008   1062    900    -30    -62    156       C  
ATOM   2900  C   GLY X 204      17.327   4.476  31.176  1.00  7.30           C  
ANISOU 2900  C   GLY X 204      865    963    945    -79     76     80       C  
ATOM   2901  O   GLY X 204      17.546   5.599  30.727  1.00  7.97           O  
ANISOU 2901  O   GLY X 204     1139    987    900   -131      6    142       O  
ATOM   2902  H   GLY X 204      16.930   4.589  28.745  1.00  9.13           H  
ATOM   2903  HA2 GLY X 204      15.823   3.230  30.613  1.00  9.38           H  
ATOM   2904  HA3 GLY X 204      17.249   2.593  30.415  1.00  9.38           H  
ATOM   2905  N   GLN X 205      17.562   4.110  32.427  1.00  7.59           N  
ANISOU 2905  N   GLN X 205      950   1025    907    -99    -32    189       N  
ATOM   2906  CA  GLN X 205      18.101   5.014  33.425  1.00  7.47           C  
ANISOU 2906  CA  GLN X 205      950    984    904   -117   -105    111       C  
ATOM   2907  C   GLN X 205      19.507   4.592  33.815  1.00  7.49           C  
ANISOU 2907  C   GLN X 205      899    906   1042    -99   -150    215       C  
ATOM   2908  O   GLN X 205      19.764   3.431  34.094  1.00  9.56           O  
ANISOU 2908  O   GLN X 205     1095   1034   1505    -70   -203    297       O  
ATOM   2909  CB  GLN X 205      17.195   5.046  34.653  1.00  7.78           C  
ANISOU 2909  CB  GLN X 205      896   1137    921    -58      6    123       C  
ATOM   2910  CG  GLN X 205      17.671   5.998  35.724  1.00  8.42           C  
ANISOU 2910  CG  GLN X 205     1068   1157    975   -135    -39     97       C  
ATOM   2911  CD  GLN X 205      16.640   6.255  36.799  1.00  8.79           C  
ANISOU 2911  CD  GLN X 205     1001   1226   1113     15    -20     85       C  
ATOM   2912  NE2 GLN X 205      16.910   7.254  37.633  1.00 10.31           N  
ANISOU 2912  NE2 GLN X 205     1036   1642   1238     -8     29   -171       N  
ATOM   2913  OE1 GLN X 205      15.600   5.587  36.863  1.00  9.23           O  
ANISOU 2913  OE1 GLN X 205     1088   1171   1247    -10    151    116       O  
ATOM   2914  H   GLN X 205      17.413   3.319  32.729  1.00  9.10           H  
ATOM   2915  HA  GLN X 205      18.144   5.919  33.052  1.00  8.96           H  
ATOM   2916  HB2 GLN X 205      16.306   5.322  34.380  1.00  9.33           H  
ATOM   2917  HB3 GLN X 205      17.160   4.156  35.039  1.00  9.33           H  
ATOM   2918  HG2 GLN X 205      18.458   5.624  36.149  1.00 10.11           H  
ATOM   2919  HG3 GLN X 205      17.891   6.849  35.312  1.00 10.11           H  
ATOM   2920 HE21 GLN X 205      17.635   7.708  37.539  1.00 12.37           H  
ATOM   2921 HE22 GLN X 205      16.361   7.448  38.265  1.00 12.37           H  
ATOM   2922  N   LEU X 206      20.410   5.562  33.833  1.00  7.91           N  
ANISOU 2922  N   LEU X 206      839   1006   1161     -0   -145    174       N  
ATOM   2923  CA  LEU X 206      21.794   5.370  34.245  1.00  8.38           C  
ANISOU 2923  CA  LEU X 206      916   1116   1152     -7   -126    119       C  
ATOM   2924  C   LEU X 206      22.035   5.667  35.727  1.00  8.83           C  
ANISOU 2924  C   LEU X 206      913   1336   1107    -98    -48    182       C  
ATOM   2925  O   LEU X 206      22.892   5.012  36.343  1.00  9.58           O  
ANISOU 2925  O   LEU X 206     1047   1373   1219    -30   -151    301       O  
ATOM   2926  CB  LEU X 206      22.717   6.269  33.429  1.00  8.53           C  
ANISOU 2926  CB  LEU X 206      893   1251   1096    -36    -59    137       C  
ATOM   2927  CG  LEU X 206      22.772   5.983  31.944  0.90  8.88           C  
ANISOU 2927  CG  LEU X 206      959   1316   1098    -24      1     56       C  
ATOM   2928  CD1 LEU X 206      23.656   6.996  31.252  0.80 10.98           C  
ANISOU 2928  CD1 LEU X 206     1384   1527   1259    -72    236    207       C  
ATOM   2929  CD2 LEU X 206      23.232   4.579  31.633  0.80  9.97           C  
ANISOU 2929  CD2 LEU X 206     1175   1568   1046     39     49    -24       C  
ATOM   2930  H   LEU X 206      20.236   6.372  33.602  1.00  9.49           H  
ATOM   2931  HA  LEU X 206      22.052   4.440  34.077  1.00 10.05           H  
ATOM   2932  HB2 LEU X 206      22.423   7.187  33.536  1.00 10.23           H  
ATOM   2933  HB3 LEU X 206      23.619   6.177  33.776  1.00 10.23           H  
ATOM   2934  HG  LEU X 206      21.878   6.081  31.580  0.90 10.65           H  
ATOM   2935 HD11 LEU X 206      23.680   6.801  30.312  0.80 13.17           H  
ATOM   2936 HD12 LEU X 206      23.295   7.874  31.395  0.80 13.17           H  
ATOM   2937 HD13 LEU X 206      24.541   6.941  31.621  0.80 13.17           H  
ATOM   2938 HD21 LEU X 206      23.246   4.459  30.681  0.80 11.96           H  
ATOM   2939 HD22 LEU X 206      24.112   4.453  31.992  0.80 11.96           H  
ATOM   2940 HD23 LEU X 206      22.622   3.955  32.033  0.80 11.96           H  
ATOM   2941  N   SER X 207      21.347   6.683  36.272  1.00  9.49           N  
ANISOU 2941  N   SER X 207      991   1463   1152     16    -45    109       N  
ATOM   2942  CA  SER X 207      21.455   7.058  37.689  1.00 10.16           C  
ANISOU 2942  CA  SER X 207     1129   1554   1179    -92    -20    194       C  
ATOM   2943  C   SER X 207      20.299   7.952  38.083  1.00 10.26           C  
ANISOU 2943  C   SER X 207     1028   1680   1190    -34    -28     63       C  
ATOM   2944  O   SER X 207      20.149   8.213  39.294  0.70 10.46           O  
ANISOU 2944  O   SER X 207     1081   1870   1025    256    -21     22       O  
ATOM   2945  CB  SER X 207      22.763   7.770  37.997  1.00 10.67           C  
ANISOU 2945  CB  SER X 207     1155   1639   1258   -141    -12    138       C  
ATOM   2946  OG  SER X 207      22.873   8.979  37.269  1.00 11.20           O  
ANISOU 2946  OG  SER X 207     1119   1596   1541   -131    -81    226       O  
ATOM   2947  OXT SER X 207      19.552   8.395  37.209  1.00  9.77           O1-
ANISOU 2947  OXT SER X 207     1113   1397   1202     -5    -50    144       O1-
ATOM   2948  H   SER X 207      20.800   7.178  35.830  1.00 11.38           H  
ATOM   2949  HA  SER X 207      21.412   6.247  38.239  1.00 12.19           H  
ATOM   2950  HB2 SER X 207      22.798   7.969  38.945  1.00 12.80           H  
ATOM   2951  HB3 SER X 207      23.502   7.188  37.755  1.00 12.80           H  
ATOM   2952  HG  SER X 207      23.583   9.350  37.447  1.00 13.44           H  
TER   
HETATM 2953  N  A7I6 X 301       3.024  19.774  18.226  0.67 12.98           N  
ANISOU 2953  N  A7I6 X 301     1101   2969    863    268   -119    176       N  
HETATM 2954  N  B7I6 X 301       2.991  19.556  18.207  0.33 14.14           N  
ANISOU 2954  N  B7I6 X 301     1554   2541   1276    137   -355    -73       N  
HETATM 2955  CA A7I6 X 301       4.026  20.719  17.901  0.67 11.97           C  
ANISOU 2955  CA A7I6 X 301      923   2632    992    381     10    102       C  
HETATM 2956  CA B7I6 X 301       3.987  20.650  17.921  0.33 15.94           C  
ANISOU 2956  CA B7I6 X 301     1803   2638   1613    101   -334      3       C  
HETATM 2957  CABA7I6 X 301       6.776  22.614  12.607  0.40 12.29           C  
ANISOU 2957  CABA7I6 X 301     1926   2024    722    196   -164    116       C  
HETATM 2958  CABB7I6 X 301       6.776  22.614  12.607  0.33 17.57           C  
ANISOU 2958  CABB7I6 X 301     2510   2547   1617     -9    -19    366       C  
HETATM 2959  CAFA7I6 X 301       6.436  25.318  15.986  0.67 15.33           C  
ANISOU 2959  CAFA7I6 X 301     1931   2391   1501    488   -251    -15       C  
HETATM 2960  CAFB7I6 X 301       6.436  25.318  15.986  0.33 18.51           C  
ANISOU 2960  CAFB7I6 X 301     2469   2558   2004    198    -78    236       C  
HETATM 2961  CAGA7I6 X 301       6.409  24.949  17.304  0.67 14.51           C  
ANISOU 2961  CAGA7I6 X 301     1647   2486   1380    507   -314   -200       C  
HETATM 2962  CAGB7I6 X 301       6.409  24.949  17.304  0.33 18.40           C  
ANISOU 2962  CAGB7I6 X 301     2378   2621   1992    226   -111    155       C  
HETATM 2963  CAHA7I6 X 301       6.587  24.378  14.998  0.67 13.71           C  
ANISOU 2963  CAHA7I6 X 301     1839   2112   1259    430   -261      8       C  
HETATM 2964  CAHB7I6 X 301       6.587  24.378  14.998  0.33 18.02           C  
ANISOU 2964  CAHB7I6 X 301     2447   2490   1909    151    -72    246       C  
HETATM 2965  CAIA7I6 X 301       6.507  23.647  17.629  0.67 12.57           C  
ANISOU 2965  CAIA7I6 X 301     1299   2384   1092    540   -172     10       C  
HETATM 2966  CAIB7I6 X 301       6.507  23.646  17.629  0.33 17.87           C  
ANISOU 2966  CAIB7I6 X 301     2270   2605   1915    230    -55    173       C  
HETATM 2967  CAJA7I6 X 301       1.973  16.134  22.033  0.67 11.09           C  
ANISOU 2967  CAJA7I6 X 301     1713   1216   1286    203   -650   -281       C  
HETATM 2968  CAJB7I6 X 301       1.971  16.135  22.035  0.33 17.21           C  
ANISOU 2968  CAJB7I6 X 301     2515   2191   1834    135   -560      4       C  
HETATM 2969  CAKA7I6 X 301      -0.166  15.249  21.507  0.67 11.84           C  
ANISOU 2969  CAKA7I6 X 301     1286   2015   1198    333   -107    160       C  
HETATM 2970  CAKB7I6 X 301      -0.168  15.256  21.509  0.33 17.59           C  
ANISOU 2970  CAKB7I6 X 301     2468   2405   1809    162   -482    131       C  
HETATM 2971  CALA7I6 X 301       2.090  16.664  20.787  0.67 10.80           C  
ANISOU 2971  CALA7I6 X 301     1411   1344   1347    245   -522   -163       C  
HETATM 2972  CALB7I6 X 301       2.081  16.686  20.799  0.33 16.22           C  
ANISOU 2972  CALB7I6 X 301     2316   2112   1736    195   -648    -52       C  
HETATM 2973  CAMA7I6 X 301      -0.014  15.740  20.235  0.67 12.09           C  
ANISOU 2973  CAMA7I6 X 301     1027   2235   1333    -23   -249     92       C  
HETATM 2974  CAMB7I6 X 301      -0.022  15.771  20.246  0.33 16.79           C  
ANISOU 2974  CAMB7I6 X 301     2310   2332   1738     96   -583     22       C  
HETATM 2975  CANA7I6 X 301       8.758  21.266  18.553  0.67 11.61           C  
ANISOU 2975  CANA7I6 X 301      925   2689    795    194     21    402       C  
HETATM 2976  CANB7I6 X 301       8.758  21.266  18.553  0.33 16.50           C  
ANISOU 2976  CANB7I6 X 301     1880   2672   1718    222    -97    224       C  
HETATM 2977  CAPA7I6 X 301       1.180  16.973  18.503  0.67 15.64           C  
ANISOU 2977  CAPA7I6 X 301     1895   2583   1465   -256    168     61       C  
HETATM 2978  CAPB7I6 X 301       1.084  17.118  18.555  0.33 13.61           C  
ANISOU 2978  CAPB7I6 X 301     1856   2024   1291    204   -726   -298       C  
HETATM 2979  CAQA7I6 X 301       8.311  20.858  17.154  0.67 10.91           C  
ANISOU 2979  CAQA7I6 X 301      923   2417    807    208     38    344       C  
HETATM 2980  CAQB7I6 X 301       8.311  20.857  17.154  0.33 16.35           C  
ANISOU 2980  CAQB7I6 X 301     1882   2583   1747    275    -73    193       C  
HETATM 2981  CASA7I6 X 301       7.539  20.797  19.403  0.67 12.06           C  
ANISOU 2981  CASA7I6 X 301      927   2856    799    171    -74    246       C  
HETATM 2982  CASB7I6 X 301       7.538  20.805  19.405  0.33 16.62           C  
ANISOU 2982  CASB7I6 X 301     1854   2731   1729    235   -172    187       C  
HETATM 2983  CAXA7I6 X 301       2.956  18.609  17.888  0.67 15.00           C  
ANISOU 2983  CAXA7I6 X 301     1709   2614   1378      8   -188    585       C  
HETATM 2984  CAXB7I6 X 301       3.079  18.303  17.673  0.33 12.85           C  
ANISOU 2984  CAXB7I6 X 301     1554   2144   1183    395   -500     -9       C  
HETATM 2985  CAZA7I6 X 301       0.861  15.457  22.443  0.67 11.06           C  
ANISOU 2985  CAZA7I6 X 301     1780   1478    942    537   -224   -125       C  
HETATM 2986  CAZB7I6 X 301       0.865  15.450  22.442  0.33 17.82           C  
ANISOU 2986  CAZB7I6 X 301     2632   2330   1808    175   -462    102       C  
HETATM 2987  C  A7I6 X 301       5.167  20.583  18.906  0.67 10.29           C  
ANISOU 2987  C  A7I6 X 301      732   2438    740    327    -30    184       C  
HETATM 2988  C  B7I6 X 301       5.161  20.567  18.906  0.33 16.15           C  
ANISOU 2988  C  B7I6 X 301     1859   2629   1648    176   -267    101       C  
HETATM 2989  O  A7I6 X 301       4.971  20.220  20.048  0.67 10.34           O  
ANISOU 2989  O  A7I6 X 301      834   2451    642    207      4    178       O  
HETATM 2990  O  B7I6 X 301       4.973  20.217  20.050  0.33 16.55           O  
ANISOU 2990  O  B7I6 X 301     1978   2657   1654     76   -192     88       O  
HETATM 2991  NACA7I6 X 301       0.766  14.962  23.699  0.67 13.40           N  
ANISOU 2991  NACA7I6 X 301     2564   1560    967    537   -159    -81       N  
HETATM 2992  NACB7I6 X 301       0.782  14.940  23.693  0.33 18.69           N  
ANISOU 2992  NACB7I6 X 301     2875   2367   1861    223   -439    194       N  
HETATM 2993  NATA7I6 X 301       1.804  18.191  18.473  0.67 15.73           N  
ANISOU 2993  NATA7I6 X 301     1949   2405   1621    298    176    228       N  
HETATM 2994  NATB7I6 X 301       2.276  17.213  17.836  0.33 10.21           N  
ANISOU 2994  NATB7I6 X 301     1383   1518    978    784   -496   -495       N  
HETATM 2995  OADA7I6 X 301       3.736  18.053  17.158  0.67 17.41           O  
ANISOU 2995  OADA7I6 X 301     2390   2308   1917     71   -524    330       O  
HETATM 2996  OADB7I6 X 301       3.937  18.059  16.985  0.33 13.28           O  
ANISOU 2996  OADB7I6 X 301     1614   1879   1553    601   -724    131       O  
HETATM 2997  SAWA7I6 X 301       6.870  21.800  14.133  0.60 10.95           S  
ANISOU 2997  SAWA7I6 X 301     1587   1898    677    288    -32     42       S  
HETATM 2998  SAWB7I6 X 301       6.870  21.800  14.133  0.33 17.14           S  
ANISOU 2998  SAWB7I6 X 301     2381   2525   1606     38     31    337       S  
HETATM 2999  CB A7I6 X 301       3.385  22.095  18.157  0.67 16.51           C  
ANISOU 2999  CB A7I6 X 301     1371   3028   1875    885   -181    -16       C  
HETATM 3000  CB B7I6 X 301       3.379  22.038  18.203  0.30 18.63           C  
ANISOU 3000  CB B7I6 X 301     2067   2980   2030    259   -445    -33       C  
HETATM 3001  CBAA7I6 X 301       1.073  16.479  19.860  0.67 10.62           C  
ANISOU 3001  CBAA7I6 X 301     1091   1860   1085    132   -122    -87       C  
HETATM 3002  CBAB7I6 X 301       1.066  16.514  19.870  0.33 14.93           C  
ANISOU 3002  CBAB7I6 X 301     2078   2078   1518    175   -707   -123       C  
HETATM 3003  CBBA7I6 X 301       6.722  23.048  15.340  0.67 10.93           C  
ANISOU 3003  CBBA7I6 X 301     1424   1817    910    505   -123    -68       C  
HETATM 3004  CBBB7I6 X 301       6.722  23.048  15.340  0.33 17.22           C  
ANISOU 3004  CBBB7I6 X 301     2317   2451   1773    165    -22    245       C  
HETATM 3005  CBCA7I6 X 301       6.666  22.652  16.688  0.67 10.40           C  
ANISOU 3005  CBCA7I6 X 301     1065   2138    749    457   -164      8       C  
HETATM 3006  CBCB7I6 X 301       6.666  22.651  16.688  0.33 17.04           C  
ANISOU 3006  CBCB7I6 X 301     2166   2525   1783    216    -38    179       C  
HETATM 3007  CBEA7I6 X 301       6.819  21.263  17.073  0.67 10.32           C  
ANISOU 3007  CBEA7I6 X 301     1034   2211    678    366     97    260       C  
HETATM 3008  CBEB7I6 X 301       6.819  21.260  17.072  0.33 16.52           C  
ANISOU 3008  CBEB7I6 X 301     1990   2547   1742    277    -57    188       C  
HETATM 3009  NBFA7I6 X 301       6.398  20.924  18.492  0.67 10.92           N  
ANISOU 3009  NBFA7I6 X 301      901   2560    690    281    -41    166       N  
HETATM 3010  NBFB7I6 X 301       6.395  20.921  18.491  0.33 16.47           N  
ANISOU 3010  NBFB7I6 X 301     1906   2675   1676    233   -151    142       N  
HETATM 3011  CG A7I6 X 301       2.070  22.092  17.387  0.50 18.36           C  
ANISOU 3011  CG A7I6 X 301     1643   3189   2144   1090   -382     92       C  
HETATM 3012  CG B7I6 X 301       2.046  22.040  17.544  0.25 20.14           C  
ANISOU 3012  CG B7I6 X 301     2238   3200   2213    375   -605    -61       C  
HETATM 3013  SD A7I6 X 301       1.785  23.651  16.574  0.30 19.46           S  
ANISOU 3013  SD A7I6 X 301     2036   3135   2222    998   -321    112       S  
HETATM 3014  SD B7I6 X 301       2.250  23.022  16.151  0.25 21.12           S  
ANISOU 3014  SD B7I6 X 301     2302   3367   2358    438   -684   -179       S  
HETATM 3015  CE A7I6 X 301       1.692  24.325  18.100  0.30 17.13           C  
ANISOU 3015  CE A7I6 X 301     1704   2641   2165   1125   -231    313       C  
HETATM 3016  CE B7I6 X 301       3.382  22.495  14.896  0.25 18.67           C  
ANISOU 3016  CE B7I6 X 301     1820   3088   2184    331  -1125      9       C  
HETATM 3017  O   HOH X 401      16.101  12.463  41.453  0.55 19.67           O  
ANISOU 3017  O   HOH X 401     2123   4157   1194   -752   -262    361       O  
HETATM 3018  O   HOH X 402      21.557  -1.024  18.983  0.64 30.59           O  
ANISOU 3018  O   HOH X 402     3676   3219   4730   1037    990    851       O  
HETATM 3019  O   HOH X 403      28.814   9.636   9.766  0.96 17.97           O  
ANISOU 3019  O   HOH X 403     1989   2300   2538   -322    473   -423       O  
HETATM 3020  O   HOH X 404      28.562   0.216  14.705  0.97 15.84           O  
ANISOU 3020  O   HOH X 404     1658   2068   2293    516    194    472       O  
HETATM 3021  O   HOH X 405      -2.312  30.174  25.374  0.98 22.61           O  
ANISOU 3021  O   HOH X 405     3272   1925   3394    528   -567    760       O  
HETATM 3022  O   HOH X 406      24.760   1.827  20.157  0.64 14.88           O  
ANISOU 3022  O   HOH X 406     1709   1978   1966    232   -126    -71       O  
HETATM 3023  O   HOH X 407      20.661   1.528  18.385  0.98 17.82           O  
ANISOU 3023  O   HOH X 407     1829   2499   2443   -326     57    -72       O  
HETATM 3024  O   HOH X 408      16.070  -0.038  14.041  0.99 31.15           O  
ANISOU 3024  O   HOH X 408     4672   3510   3655   -654    586    120       O  
HETATM 3025  O   HOH X 409      10.940  16.485  43.899  0.96 26.51           O  
ANISOU 3025  O   HOH X 409     5230   3266   1576   -980   -659    345       O  
HETATM 3026  O   HOH X 410      13.979   4.075   5.385  0.97 26.92           O  
ANISOU 3026  O   HOH X 410     3431   4187   2611    883  -1074  -1365       O  
HETATM 3027  O   HOH X 411      12.167  14.389  42.191  0.98 18.23           O  
ANISOU 3027  O   HOH X 411     3087   2517   1321   -875   -672    590       O  
HETATM 3028  O   HOH X 412       8.871  12.780  41.633  0.98 26.98           O  
ANISOU 3028  O   HOH X 412     3374   3362   3516    768   1510   1033       O  
HETATM 3029  O   HOH X 413      21.799   7.763  41.483  0.68 23.33           O  
ANISOU 3029  O   HOH X 413     1711   5510   1644    338     10    890       O  
HETATM 3030  O   HOH X 414      14.196  10.639  40.389  0.98 19.53           O  
ANISOU 3030  O   HOH X 414     1816   3632   1971    444   -428    204       O  
HETATM 3031  O   HOH X 415      12.528   9.916  42.428  0.97 21.94           O  
ANISOU 3031  O   HOH X 415     2868   2933   2533    304    547   -342       O  
HETATM 3032  O   HOH X 416      27.610   2.697  15.710  0.96 18.04           O  
ANISOU 3032  O   HOH X 416     1774   2021   3057    254    -41    390       O  
HETATM 3033  O   HOH X 417      22.770   3.089  19.013  0.98 13.20           O  
ANISOU 3033  O   HOH X 417     1677   1663   1674     -7    145    -40       O  
HETATM 3034  O   HOH X 418      25.924   5.549  29.030  0.98 19.36           O  
ANISOU 3034  O   HOH X 418     2563   3297   1495   -323     96    152       O  
HETATM 3035  O   HOH X 419      27.349   7.144  21.401  1.00 18.55           O  
ANISOU 3035  O   HOH X 419     1319   3245   2483   -150    -44   -842       O  
HETATM 3036  O   HOH X 420      15.518  22.976  43.502  0.60 27.66           O  
ANISOU 3036  O   HOH X 420     6779   1803   1929   -304    -26   -139       O  
HETATM 3037  O  AHOH X 421      10.121  24.367  40.408  0.70 11.26           O  
ANISOU 3037  O  AHOH X 421     1788   1456   1035    113    -55   -540       O  
HETATM 3038  O  BHOH X 421      10.891  25.312  39.940  0.30 23.54           O  
ANISOU 3038  O  BHOH X 421     3233   3234   2478     54    125    -94       O  
HETATM 3039  O   HOH X 422      10.876  13.629  39.922  0.99 12.41           O  
ANISOU 3039  O   HOH X 422     1785   1442   1487    123   -606    -93       O  
HETATM 3040  O   HOH X 423       5.933  16.335  42.415  0.98 20.76           O  
ANISOU 3040  O   HOH X 423     2880   2996   2012    339    108    113       O  
HETATM 3041  O   HOH X 424       7.764  14.202  30.538  1.00  8.92           O  
ANISOU 3041  O   HOH X 424     1318   1118    954   -238   -259    115       O  
HETATM 3042  O   HOH X 425       4.815  19.807  32.267  0.99  8.26           O  
ANISOU 3042  O   HOH X 425      955   1152   1032    104     -9     50       O  
HETATM 3043  O   HOH X 426      10.853   8.209  41.062  0.77 21.07           O  
ANISOU 3043  O   HOH X 426     3043   3436   1526   -185   -319    451       O  
HETATM 3044  O   HOH X 427      12.193  11.550  38.666  0.97 12.40           O  
ANISOU 3044  O   HOH X 427     1341   1873   1496     17   -187     41       O  
HETATM 3045  O   HOH X 428       6.298   7.044  39.170  0.97 20.54           O  
ANISOU 3045  O   HOH X 428     1967   3370   2466   -849    172    286       O  
HETATM 3046  O   HOH X 429       0.822  27.099  33.218  0.99 28.99           O  
ANISOU 3046  O   HOH X 429     2426   5055   3534   -277    433  -1518       O  
HETATM 3047  O   HOH X 430       3.227  21.728  39.547  0.97 19.33           O  
ANISOU 3047  O   HOH X 430     2119   2913   2310     48    161  -1012       O  
HETATM 3048  O   HOH X 431      17.844  31.037  30.800  0.99 16.66           O  
ANISOU 3048  O   HOH X 431     2986   1712   1632   -816    175   -118       O  
HETATM 3049  O   HOH X 432      10.774   2.081  27.300  0.98  9.74           O  
ANISOU 3049  O   HOH X 432     1374   1108   1219      5    -17    -53       O  
HETATM 3050  O   HOH X 433      11.267  -1.476  33.522  0.99 18.29           O  
ANISOU 3050  O   HOH X 433     1984   1898   3067    305     73    911       O  
HETATM 3051  O   HOH X 434      12.751  -2.103  29.164  0.65 16.83           O  
ANISOU 3051  O   HOH X 434     3272   1359   1762   -451    195    197       O  
HETATM 3052  O   HOH X 435      -4.320  28.051  29.731  0.63 18.69           O  
ANISOU 3052  O   HOH X 435     2110   1730   3260    250    559    -51       O  
HETATM 3053  O   HOH X 436       7.907  -1.548  29.107  0.95 17.18           O  
ANISOU 3053  O   HOH X 436     2819   1893   1815   -724     13   -134       O  
HETATM 3054  O   HOH X 437       9.665  -3.376  32.441  0.70 18.04           O  
ANISOU 3054  O   HOH X 437     2484   1599   2770    165     -9    842       O  
HETATM 3055  O   HOH X 438      11.330   3.286  40.127  0.99 25.31           O  
ANISOU 3055  O   HOH X 438     4290   3260   2068    204   -605    220       O  
HETATM 3056  O   HOH X 439       7.147   2.423  38.916  0.97 22.08           O  
ANISOU 3056  O   HOH X 439     2211   3875   2304   -444    529    436       O  
HETATM 3057  O   HOH X 440      25.154  21.381  18.614  0.98 24.27           O  
ANISOU 3057  O   HOH X 440     1981   4578   2662    568    464    753       O  
HETATM 3058  O   HOH X 441       6.840   3.155  31.940  0.97 10.52           O  
ANISOU 3058  O   HOH X 441     1287   1381   1328   -372    -79    170       O  
HETATM 3059  O   HOH X 442      18.940   7.027   2.872  0.67 30.61           O  
ANISOU 3059  O   HOH X 442     3894   3781   3956   -564  -1188    582       O  
HETATM 3060  O   HOH X 443       5.153   1.002  24.815  0.99 16.27           O  
ANISOU 3060  O   HOH X 443     2405   2040   1738   -720   -281   -267       O  
HETATM 3061  O   HOH X 444       8.646   0.300  27.205  0.98 13.82           O  
ANISOU 3061  O   HOH X 444     1830   1700   1721   -284    -93    123       O  
HETATM 3062  O   HOH X 445       7.914   0.168  24.511  0.96 15.51           O  
ANISOU 3062  O   HOH X 445     1773   2381   1739   -540     56   -343       O  
HETATM 3063  O   HOH X 446      10.793  -0.772  16.817  0.61 23.15           O  
ANISOU 3063  O   HOH X 446     4096   2774   1926   -920    234  -1039       O  
HETATM 3064  O   HOH X 447      19.796  24.567  33.293  0.98 18.64           O  
ANISOU 3064  O   HOH X 447     2202   2141   2739     92   -698    101       O  
HETATM 3065  O   HOH X 448      10.025   7.925  20.130  0.48 12.68           O  
ANISOU 3065  O   HOH X 448     2340   1206   1272    115     64    -84       O  
HETATM 3066  O   HOH X 449      27.961   4.651  25.256  0.67 27.13           O  
ANISOU 3066  O   HOH X 449     2602   4014   3691    849   -261  -1886       O  
HETATM 3067  O   HOH X 450       7.102   6.282  17.056  0.98 17.51           O  
ANISOU 3067  O   HOH X 450     2184   2670   1798    706   -187   -426       O  
HETATM 3068  O   HOH X 451       7.538   7.360  12.569  0.69 21.21           O  
ANISOU 3068  O   HOH X 451     2497   3821   1740    557   -905   -717       O  
HETATM 3069  O   HOH X 452       7.295   9.321  17.636  1.00 12.41           O  
ANISOU 3069  O   HOH X 452     1544   1949   1223    -91    172   -228       O  
HETATM 3070  O   HOH X 453      16.402   0.863  35.724  0.98 11.36           O  
ANISOU 3070  O   HOH X 453     1681   1337   1299    -62    -16    317       O  
HETATM 3071  O   HOH X 454      12.059   8.226  11.463  0.99 13.34           O  
ANISOU 3071  O   HOH X 454     1822   1996   1251    202   -263   -294       O  
HETATM 3072  O   HOH X 455       9.213  11.141   9.382  0.94 16.48           O  
ANISOU 3072  O   HOH X 455     2653   2285   1324     64    -53   -299       O  
HETATM 3073  O   HOH X 456       6.877  14.609  10.179  0.97 19.35           O  
ANISOU 3073  O   HOH X 456     2223   3286   1845    504   -483   -191       O  
HETATM 3074  O   HOH X 457      21.230  19.272   9.609  0.65 16.00           O  
ANISOU 3074  O   HOH X 457     1917   2492   1670   -182   -148    544       O  
HETATM 3075  O   HOH X 458      17.017  33.107  28.888  0.63 21.93           O  
ANISOU 3075  O   HOH X 458     2728   3281   2324    359    610   1211       O  
HETATM 3076  O   HOH X 459      17.507  32.420  26.316  0.62 19.91           O  
ANISOU 3076  O   HOH X 459     2388   2847   2329   -636     91    364       O  
HETATM 3077  O   HOH X 460      15.135  22.783   7.819  0.97 23.78           O  
ANISOU 3077  O   HOH X 460     2920   4191   1924    -22   -267    860       O  
HETATM 3078  O   HOH X 461      21.580  21.935   9.996  0.64 26.32           O  
ANISOU 3078  O   HOH X 461     3118   3428   3456   -142   1466    187       O  
HETATM 3079  O   HOH X 462      13.404  -1.710  17.658  0.70 25.90           O  
ANISOU 3079  O   HOH X 462     4912   2731   2196    543    374    388       O  
HETATM 3080  O  AHOH X 463      19.489   4.208  38.186  0.50 21.50           O  
ANISOU 3080  O  AHOH X 463     2011   2737   3422   -613   -726   1539       O  
HETATM 3081  O  BHOH X 463      20.115   2.401  36.751  0.50 14.92           O  
ANISOU 3081  O  BHOH X 463     1636   2417   1615   -297   -330   1028       O  
HETATM 3082  O   HOH X 464       4.883   1.226  22.054  0.49 11.38           O  
ANISOU 3082  O   HOH X 464     1440   1346   1537    -25   -297    -81       O  
HETATM 3083  O   HOH X 465      -3.162   3.394  17.882  0.63 22.17           O  
ANISOU 3083  O   HOH X 465     2764   1729   3930   -774   -718   -551       O  
HETATM 3084  O   HOH X 466      -5.464   6.770  17.627  0.62 24.41           O  
ANISOU 3084  O   HOH X 466     2399   3199   3679    374     56    779       O  
HETATM 3085  O   HOH X 467       5.624   8.973  10.998  0.68 17.93           O  
ANISOU 3085  O   HOH X 467     2204   2843   1765    794   -358   -177       O  
HETATM 3086  O   HOH X 468       4.783  13.726  11.622  0.65 17.26           O  
ANISOU 3086  O   HOH X 468     1867   2752   1938    297    282   -201       O  
HETATM 3087  O   HOH X 469       4.116  11.352  10.979  0.98 24.88           O  
ANISOU 3087  O   HOH X 469     2276   4832   2345    -11   -364    184       O  
HETATM 3088  O   HOH X 470       0.374  12.704  12.084  0.98 11.29           O  
ANISOU 3088  O   HOH X 470     1450   1457   1381    203   -292     20       O  
HETATM 3089  O   HOH X 471       2.329  12.675  23.614  0.99  9.75           O  
ANISOU 3089  O   HOH X 471     1029   1686    988      6   -184   -124       O  
HETATM 3090  O   HOH X 472      -6.868  12.112  25.737  0.97 26.83           O  
ANISOU 3090  O   HOH X 472     2799   5521   1874   1937    229    699       O  
HETATM 3091  O   HOH X 473      -3.790   7.111  29.130  0.99 21.94           O  
ANISOU 3091  O   HOH X 473     1846   2159   4331    -37    371   -905       O  
HETATM 3092  O   HOH X 474      -2.739   9.981  22.558  0.63 20.53           O  
ANISOU 3092  O   HOH X 474     3549   2204   2048   -664      2   -266       O  
HETATM 3093  O   HOH X 475       2.851  18.929  35.549  1.00 11.40           O  
ANISOU 3093  O   HOH X 475     1582   1600   1151   -255   -102     98       O  
HETATM 3094  O   HOH X 476      -0.046  26.464  30.722  1.00 14.52           O  
ANISOU 3094  O   HOH X 476     1584   1654   2281    381     38     76       O  
HETATM 3095  O   HOH X 477       2.799  26.163  34.392  0.61 23.62           O  
ANISOU 3095  O   HOH X 477     3219   2053   3704    394  -1111   -346       O  
HETATM 3096  O   HOH X 478       0.930  23.372  36.936  0.99 26.05           O  
ANISOU 3096  O   HOH X 478     3767   2800   3330    467   1873    -46       O  
HETATM 3097  O   HOH X 479       1.152  21.459  27.018  0.97  8.17           O  
ANISOU 3097  O   HOH X 479      909   1214    980    105     95     62       O  
HETATM 3098  O   HOH X 480       5.547  20.402  40.399  0.97 15.34           O  
ANISOU 3098  O   HOH X 480     2350   2172   1305    227    315   -396       O  
HETATM 3099  O  AHOH X 481       3.581  24.342  39.200  0.59 23.39           O  
ANISOU 3099  O  AHOH X 481     2263   1840   4785   -366   1178   -531       O  
HETATM 3100  O  BHOH X 481       2.657  24.988  37.958  0.40 19.92           O  
ANISOU 3100  O  BHOH X 481     1989   3089   2492   -243    992  -1113       O  
HETATM 3101  O   HOH X 482       6.371  24.412  39.405  1.00 21.00           O  
ANISOU 3101  O   HOH X 482     3424   2756   1800    431   1297     26       O  
HETATM 3102  O   HOH X 483      10.845  24.419  33.146  1.00  8.21           O  
ANISOU 3102  O   HOH X 483     1128    968   1022    -62    147    -34       O  
HETATM 3103  O  AHOH X 484       6.547  29.477  35.145  0.65 18.32           O  
ANISOU 3103  O  AHOH X 484     3026   1642   2294    451   -495   -879       O  
HETATM 3104  O  BHOH X 484       5.964  28.963  34.944  0.35 13.07           O  
ANISOU 3104  O  BHOH X 484     2795   1088   1083    604   -125   -262       O  
HETATM 3105  O  AHOH X 485       9.014  30.315  36.771  0.80 18.17           O  
ANISOU 3105  O  AHOH X 485     2568   2245   2092    835     12   -921       O  
HETATM 3106  O  BHOH X 485       8.724  30.558  35.433  0.20 19.87           O  
ANISOU 3106  O  BHOH X 485     2725   2272   2553   1263    -26   -414       O  
HETATM 3107  O  AHOH X 486       9.638  27.167  39.185  0.65 16.91           O  
ANISOU 3107  O  AHOH X 486     3027   1697   1701   -203    267    -56       O  
HETATM 3108  O  BHOH X 486      10.558  26.653  39.242  0.35 12.18           O  
ANISOU 3108  O  BHOH X 486     2588   1167    874   -165    414   -105       O  
HETATM 3109  O   HOH X 487      13.281  31.585  34.726  0.96 21.18           O  
ANISOU 3109  O   HOH X 487     4325   1585   2134   -445   1362   -453       O  
HETATM 3110  O   HOH X 488      10.121  25.473  30.625  0.99  8.18           O  
ANISOU 3110  O   HOH X 488     1071   1016   1021     74      1   -168       O  
HETATM 3111  O   HOH X 489      17.324  25.075  29.779  1.00 12.59           O  
ANISOU 3111  O   HOH X 489     1865   1201   1718   -175   -712     36       O  
HETATM 3112  O   HOH X 490      16.986  28.468  31.508  1.00 10.74           O  
ANISOU 3112  O   HOH X 490     1384   1402   1292   -275    -23    -93       O  
HETATM 3113  O  AHOH X 491      20.158  31.463  25.511  0.50 18.44           O  
ANISOU 3113  O  AHOH X 491     2443   1890   2673   -302    573   -353       O  
HETATM 3114  O  BHOH X 491      21.348  31.154  25.136  0.50 26.52           O  
ANISOU 3114  O  BHOH X 491     3822   2873   3382  -1209     64   -998       O  
HETATM 3115  O   HOH X 492      22.374  29.309  22.017  0.98 25.69           O  
ANISOU 3115  O   HOH X 492     2312   3698   3751   -377   1046    788       O  
HETATM 3116  O   HOH X 493       3.976  15.597  25.023  1.00  8.09           O  
ANISOU 3116  O   HOH X 493      915   1232    925     53    111     66       O  
HETATM 3117  O  AHOH X 494       2.083  25.103  22.146  0.33 17.31           O  
ANISOU 3117  O  AHOH X 494     2504   1776   2296    845    760    973       O  
HETATM 3118  O  BHOH X 494       1.484  24.542  21.288  0.24 14.87           O  
ANISOU 3118  O  BHOH X 494     1128   2222   2299    297    102   1271       O  
HETATM 3119  O  CHOH X 494       1.651  23.629  20.410  0.43 26.24           O  
ANISOU 3119  O  CHOH X 494     3635   3544   2791    298    837    970       O  
HETATM 3120  O  AHOH X 495      -1.417  24.189  34.483  0.79 14.90           O  
ANISOU 3120  O  AHOH X 495     2465   1868   1330   -332     25   -142       O  
HETATM 3121  O  BHOH X 495      -1.060  25.148  33.486  0.17 21.08           O  
ANISOU 3121  O  BHOH X 495     3280   2954   1774  -1270    400   -256       O  
HETATM 3122  O   HOH X 496      -2.596  26.853  31.859  0.72 16.67           O  
ANISOU 3122  O   HOH X 496     1808   1436   3090    -79    377   -466       O  
HETATM 3123  O  AHOH X 497       5.093  21.451  26.710  0.56  8.73           O  
ANISOU 3123  O  AHOH X 497     1037   1166   1113   -100    -83    223       O  
HETATM 3124  O  BHOH X 497       4.635  21.728  27.384  0.44  7.34           O  
ANISOU 3124  O  BHOH X 497      695   1307    788    -62      8    192       O  
HETATM 3125  O  AHOH X 498      23.627  22.540  16.608  0.58 14.44           O  
ANISOU 3125  O  AHOH X 498     1659   2233   1596    410    211     25       O  
HETATM 3126  O  BHOH X 498      23.125  21.603  16.956  0.42 21.66           O  
ANISOU 3126  O  BHOH X 498     2690   2541   2998    284   1036    -11       O  
HETATM 3127  O   HOH X 499      16.655  25.675  22.610  1.00 11.59           O  
ANISOU 3127  O   HOH X 499     1448   1616   1340    -98    134    -33       O  
HETATM 3128  O  AHOH X 500      15.616  31.606  19.068  0.50 14.07           O  
ANISOU 3128  O  AHOH X 500     1805   1993   1550     39    372    569       O  
HETATM 3129  O   HOH X 501      16.719   5.814   3.816  0.96 20.48           O  
ANISOU 3129  O   HOH X 501     3532   2551   1701    821   -455   -642       O  
HETATM 3130  O   HOH X 502      13.529  37.021  20.234  0.64 23.29           O  
ANISOU 3130  O   HOH X 502     4634   2878   1338   -766   -536    171       O  
HETATM 3131  O   HOH X 503      15.534  31.096  25.165  1.00 18.63           O  
ANISOU 3131  O   HOH X 503     1706   1989   3381   -130    245    731       O  
HETATM 3132  O   HOH X 504       1.554  28.279  27.279  0.98 13.85           O  
ANISOU 3132  O   HOH X 504     1265   1924   2073    262    124    -42       O  
HETATM 3133  O   HOH X 505       3.519  31.195  29.441  0.98 17.23           O  
ANISOU 3133  O   HOH X 505     2297   1948   2302    313    607   -242       O  
HETATM 3134  O  AHOH X 506       1.667  25.543  26.884  0.90 10.94           O  
ANISOU 3134  O  AHOH X 506     1074   1683   1400    177      9    329       O  
HETATM 3135  O  BHOH X 506       1.397  26.008  26.021  0.10  8.37           O  
ANISOU 3135  O  BHOH X 506      450   1217   1515     40     -3    396       O  
HETATM 3136  O   HOH X 507       3.771  25.511  20.028  0.99 20.58           O  
ANISOU 3136  O   HOH X 507     2221   3518   2082    806    -87   1260       O  
HETATM 3137  O   HOH X 508       9.474  27.429  28.304  1.00 11.12           O  
ANISOU 3137  O   HOH X 508     1844   1181   1199    181     93    156       O  
HETATM 3138  O   HOH X 509      29.740  14.203  28.041  0.98 14.32           O  
ANISOU 3138  O   HOH X 509     1436   1732   2274    -58    -57    140       O  
HETATM 3139  O   HOH X 510      30.579   7.993  28.446  0.96 12.85           O  
ANISOU 3139  O   HOH X 510     1590   1703   1588    295   -248    -99       O  
HETATM 3140  O   HOH X 511      29.752  11.701  29.345  0.97 12.42           O  
ANISOU 3140  O   HOH X 511     1609   1883   1228    313    -20    246       O  
HETATM 3141  O   HOH X 512      30.183   7.468  24.217  0.65 24.59           O  
ANISOU 3141  O   HOH X 512     2032   4426   2883    270   -937    600       O  
HETATM 3142  O   HOH X 513      27.680   6.477  27.103  0.96 17.80           O  
ANISOU 3142  O   HOH X 513     2205   2205   2354   -262     -5    218       O  
HETATM 3143  O   HOH X 514      27.420  14.021  14.005  0.98 13.64           O  
ANISOU 3143  O   HOH X 514     1542   2256   1383    352    550    378       O  
HETATM 3144  O   HOH X 515      28.750  10.111  15.339  0.94 16.86           O  
ANISOU 3144  O   HOH X 515     2385   2001   2022   -263    604     17       O  
HETATM 3145  O   HOH X 516      26.102  14.766  11.695  0.97 16.74           O  
ANISOU 3145  O   HOH X 516     2213   2484   1662   -107    377    317       O  
HETATM 3146  O   HOH X 517      22.991  18.029  11.537  0.97 12.70           O  
ANISOU 3146  O   HOH X 517     1524   1667   1634     59    231    187       O  
HETATM 3147  O   HOH X 518       7.695  22.181   8.855  0.62 27.53           O  
ANISOU 3147  O   HOH X 518     2739   4718   3005    668   -205   1053       O  
HETATM 3148  O   HOH X 519      10.800  19.087   3.134  0.70 26.36           O  
ANISOU 3148  O   HOH X 519     4298   4372   1345    -68   -672    344       O  
HETATM 3149  O   HOH X 520      12.844  13.580   3.959  0.97 29.95           O  
ANISOU 3149  O   HOH X 520     5498   3833   2049    347   1272    -92       O  
HETATM 3150  O   HOH X 521      11.333   7.668   7.495  0.99 24.78           O  
ANISOU 3150  O   HOH X 521     3352   3044   3020   -232    181  -1328       O  
HETATM 3151  O   HOH X 522      17.372  14.112   4.961  0.55 20.37           O  
ANISOU 3151  O   HOH X 522     3744   2068   1927    474   1184    -34       O  
HETATM 3152  O   HOH X 523      20.948   4.104   5.704  1.00 23.77           O  
ANISOU 3152  O   HOH X 523     2808   3830   2393     97    -84   -977       O  
HETATM 3153  O   HOH X 524      13.546  -2.030  20.343  0.99 21.24           O  
ANISOU 3153  O   HOH X 524     3009   2913   2149   -926    251   -776       O  
HETATM 3154  O   HOH X 525      21.150   1.217  33.121  0.97 28.56           O  
ANISOU 3154  O   HOH X 525     5049   2260   3544   1219    652    103       O  
HETATM 3155  O   HOH X 526      15.477   2.870  37.368  0.97 13.06           O  
ANISOU 3155  O   HOH X 526     1962   1391   1608    -93     37    221       O  
HETATM 3156  O   HOH X 527      16.862   1.373  33.018  1.00 11.03           O  
ANISOU 3156  O   HOH X 527     1831   1135   1224   -180    -55    278       O  
HETATM 3157  O   HOH X 528      22.632   2.408  37.673  0.98 27.33           O  
ANISOU 3157  O   HOH X 528     1867   4362   4156   -570   -679   1312       O  
HETATM 3158  O   HOH X 529      18.471  10.133  40.319  0.97 22.00           O  
ANISOU 3158  O   HOH X 529     2833   2541   2985    824    918    826       O  
HETATM 3159  O   HOH X 530      14.880  14.740  42.440  0.59 20.12           O  
ANISOU 3159  O   HOH X 530     2762   3400   1483   -693   -620    880       O  
HETATM 3160  O   HOH X 531      24.838   2.594  22.775  0.97 24.68           O  
ANISOU 3160  O   HOH X 531     2127   4053   3196    710     92  -1010       O  
HETATM 3161  O   HOH X 532      12.500  33.989  27.694  0.97 29.14           O  
ANISOU 3161  O   HOH X 532     3187   3950   3935   -979  -1051   1516       O  
HETATM 3162  O  AHOH X 533      14.708  19.951   3.451  0.70 28.88           O  
ANISOU 3162  O  AHOH X 533     4162   4594   2216   -224   1455    760       O  
HETATM 3163  O  BHOH X 533      14.276  19.729   2.450  0.30 30.17           O  
ANISOU 3163  O  BHOH X 533     4601   4119   2743    426   1318    785       O  
HETATM 3164  O   HOH X 534       6.184  17.270  10.121  0.97 23.27           O  
ANISOU 3164  O   HOH X 534     2811   3713   2318   -944  -1029    644       O  
HETATM 3165  O   HOH X 535      22.299  11.257  38.847  0.99 18.26           O  
ANISOU 3165  O   HOH X 535     2191   2171   2576    592   -450   -159       O  
HETATM 3166  O   HOH X 536      10.739  24.081   8.241  0.97 21.10           O  
ANISOU 3166  O   HOH X 536     2818   2522   2677    258   -121    679       O  
HETATM 3167  O   HOH X 537      14.727  25.256  10.347  0.70 19.37           O  
ANISOU 3167  O   HOH X 537     2179   2599   2582     55   -396    877       O  
HETATM 3168  O   HOH X 538      31.498  11.381  17.508  0.40 15.29           O  
ANISOU 3168  O   HOH X 538     1492   2891   1425    286    329    623       O  
HETATM 3169  O  AHOH X 539      23.882  27.287  18.121  0.70 29.97           O  
ANISOU 3169  O  AHOH X 539     3696   3148   4542    118   1622     39       O  
HETATM 3170  O  BHOH X 539      24.908  27.440  19.125  0.20 28.87           O  
ANISOU 3170  O  BHOH X 539     3692   3277   4000    -37   1532    254       O  
HETATM 3171  O   HOH X 540      21.647  28.522  18.991  0.98 25.21           O  
ANISOU 3171  O   HOH X 540     2106   2506   4968   -698    943    171       O  
HETATM 3172  O  AHOH X 541      18.062  22.639  29.349  0.53 10.47           O  
ANISOU 3172  O  AHOH X 541     1081   1265   1635     25    -46   -244       O  
HETATM 3173  O  BHOH X 541      17.239  22.421  30.501  0.47 11.14           O  
ANISOU 3173  O  BHOH X 541     1519   1332   1380    223   -160   -279       O  
HETATM 3174  O   HOH X 542      -1.617   6.678  30.902  1.00 21.09           O  
ANISOU 3174  O   HOH X 542     1578   2681   3757   -752    546  -1204       O  
HETATM 3175  O  AHOH X 543      28.952  11.017  21.970  0.52 13.52           O  
ANISOU 3175  O  AHOH X 543     1527   1685   1925    268    236    108       O  
HETATM 3176  O  BHOH X 543      28.805  10.150  21.429  0.44 20.33           O  
ANISOU 3176  O  BHOH X 543     1951   3036   2738    838    695    793       O  
HETATM 3177  O   HOH X 544      16.119   2.124  12.315  0.73 24.11           O  
ANISOU 3177  O   HOH X 544     2809   2680   3673    800   1366    650       O  
HETATM 3178  O   HOH X 545      18.724  12.026  44.778  0.96 18.16           O  
ANISOU 3178  O   HOH X 545     2775   2729   1396   -716    450   -111       O  
HETATM 3179  O   HOH X 546       5.247  12.605  39.788  1.00 22.17           O  
ANISOU 3179  O   HOH X 546     3682   3387   1353  -1723    -42    199       O  
HETATM 3180  O   HOH X 547       0.808  25.962  24.152  0.98 25.47           O  
ANISOU 3180  O   HOH X 547     2060   5626   1992   -841   -108    598       O  
HETATM 3181  O   HOH X 548      16.683  16.362  41.825  0.98 22.45           O  
ANISOU 3181  O   HOH X 548     2432   4698   1398    768     32    654       O  
HETATM 3182  O  AHOH X 549      21.495  23.017  13.974  0.60 12.90           O  
ANISOU 3182  O  AHOH X 549     1782   1820   1300     -2    330    152       O  
HETATM 3183  O  BHOH X 549      21.749  22.711  12.961  0.20 15.78           O  
ANISOU 3183  O  BHOH X 549     1776   1900   2321     55   -328     71       O  
HETATM 3184  O  AHOH X 550      -5.010  23.080  25.102  0.55 13.80           O  
ANISOU 3184  O  AHOH X 550     1406   2043   1794    402   -215    481       O  
HETATM 3185  O  BHOH X 550      -5.281  23.800  25.831  0.43 20.10           O  
ANISOU 3185  O  BHOH X 550     1285   2976   3376    167   -629    838       O  
HETATM 3186  O  AHOH X 551      15.161   7.552  40.031  0.54 19.20           O  
ANISOU 3186  O  AHOH X 551     1917   4199   1179    563    271     45       O  
HETATM 3187  O  BHOH X 551      15.864   8.688  39.844  0.42 17.00           O  
ANISOU 3187  O  BHOH X 551     1800   3246   1414   1104    233    260       O  
HETATM 3188  O  AHOH X 552      15.452   0.453  30.923  0.44 11.99           O  
ANISOU 3188  O  AHOH X 552     2053   1344   1160   -440    -86    250       O  
HETATM 3189  O  BHOH X 552      14.887  -0.159  31.760  0.53 14.88           O  
ANISOU 3189  O  BHOH X 552     1765   1775   2115    291   -287    102       O  
HETATM 3190  O  AHOH X 553      28.305  16.419  14.110  0.55 17.69           O  
ANISOU 3190  O  AHOH X 553     1800   2044   2879   -234    994    190       O  
HETATM 3191  O  BHOH X 553      29.025  16.137  15.523  0.44 15.52           O  
ANISOU 3191  O  BHOH X 553     2474   1678   1746   -786    614   -227       O  
HETATM 3192  O  AHOH X 554      27.991   7.937  18.568  0.44 14.65           O  
ANISOU 3192  O  AHOH X 554     1340   2002   2223   -187   -417   -199       O  
HETATM 3193  O  BHOH X 554      28.837   8.561  19.277  0.52 18.10           O  
ANISOU 3193  O  BHOH X 554     2231   2382   2265    260    767    450       O  
HETATM 3194  O   HOH X 555      18.092  -2.718  16.065  0.64 27.83           O  
ANISOU 3194  O   HOH X 555     5097   2353   3125    314   -106   -828       O  
HETATM 3195  O   HOH X 556      20.733  18.874   7.080  0.52 21.25           O  
ANISOU 3195  O   HOH X 556     2451   3801   1823    559    181   -115       O  
HETATM 3196  O   HOH X 557      22.523  11.224  41.495  0.98 25.88           O  
ANISOU 3196  O   HOH X 557     2837   4151   2847   1228     41    630       O  
HETATM 3197  O  AHOH X 558      26.770  -1.260  13.026  0.70 21.33           O  
ANISOU 3197  O  AHOH X 558     2665   2261   3179    407   -317    521       O  
HETATM 3198  O  BHOH X 558      26.170  -2.248  12.187  0.20 18.18           O  
ANISOU 3198  O  BHOH X 558     2548   1814   2546    325   -446    811       O  
HETATM 3199  O   HOH X 559      18.989  26.512  31.438  0.99 12.40           O  
ANISOU 3199  O   HOH X 559     1478   1615   1619   -117   -154   -308       O  
HETATM 3200  O   HOH X 560      29.203  13.358  23.314  0.98 17.13           O  
ANISOU 3200  O   HOH X 560     1211   2871   2427      3    364   1010       O  
HETATM 3201  O   HOH X 561      27.290  15.975  23.629  0.99 18.69           O  
ANISOU 3201  O   HOH X 561     2669   2135   2298   -624  -1052     95       O  
HETATM 3202  O   HOH X 562      30.856  14.612  25.554  0.98 24.27           O  
ANISOU 3202  O   HOH X 562     2941   3343   2939    909    956    912       O  
HETATM 3203  O   HOH X 563      -5.762   6.814  31.316  0.99 23.59           O  
ANISOU 3203  O   HOH X 563     2460   3177   3327    427    537    224       O  
HETATM 3204  O   HOH X 564      -4.463  16.406  20.325  0.97 23.49           O  
ANISOU 3204  O   HOH X 564     2789   4274   1863   -903   -486   1144       O  
HETATM 3205  O   HOH X 565      28.961  14.872  20.910  0.98 20.35           O  
ANISOU 3205  O   HOH X 565     1749   3983   1998   -308   -164    735       O  
HETATM 3206  O   HOH X 566       6.962  14.371  40.818  0.70 16.38           O  
ANISOU 3206  O   HOH X 566     1906   2604   1717   -528     33    535       O  
HETATM 3207  O  AHOH X 567       6.464  27.208  39.664  0.62 20.87           O  
ANISOU 3207  O  AHOH X 567     4624   1639   1668    585   -161   -265       O  
HETATM 3208  O  BHOH X 567       8.213  28.302  39.507  0.38 15.59           O  
ANISOU 3208  O  BHOH X 567     3168   1535   1222    355    483    -69       O  
HETATM 3209  O   HOH X 568       0.389  29.576  25.088  0.80 22.01           O  
ANISOU 3209  O   HOH X 568     2347   3651   2364    585    110   1176       O  
HETATM 3210  O   HOH X 569       3.952  -1.386  25.841  0.98 27.96           O  
ANISOU 3210  O   HOH X 569     4662   2648   3316  -1630   -212   -387       O  
HETATM 3211  O   HOH X 570       5.973  31.958  30.733  0.66 26.88           O  
ANISOU 3211  O   HOH X 570     4398   2225   3592   -302  -1098    174       O  
HETATM 3212  O   HOH X 571       6.611  -0.258  38.069  0.97 23.36           O  
ANISOU 3212  O   HOH X 571     2923   3711   2241   -417    521    709       O  
HETATM 3213  O   HOH X 572       0.729  25.010  35.325  0.28  8.69           O  
ANISOU 3213  O   HOH X 572      810   1523    969    127     49   -193       O  
HETATM 3214  O   HOH X 573      -4.848  20.815  19.938  0.51 17.20           O  
ANISOU 3214  O   HOH X 573     1454   2870   2210    596   -671  -1268       O  
HETATM 3215  O   HOH X 574       9.938  24.729  10.825  0.72 32.21           O  
ANISOU 3215  O   HOH X 574     5148   1580   5510    631    477     93       O  
HETATM 3216  O   HOH X 575       3.491  33.482  27.784  1.00 34.51           O  
ANISOU 3216  O   HOH X 575     3747   3984   5379   -114     93   2288       O  
HETATM 3217  O   HOH X 576      27.349  19.979  17.605  0.98 26.52           O  
ANISOU 3217  O   HOH X 576     2292   3972   3811   -390    311   -718       O  
HETATM 3218  O   HOH X 577      25.371  22.632  12.375  0.98 31.71           O  
ANISOU 3218  O   HOH X 577     2305   4907   4836    679    936   2657       O  
HETATM 3219  O   HOH X 578      21.426  27.608  30.631  0.62 22.06           O  
ANISOU 3219  O   HOH X 578     1523   4713   2144   -938    160   -520       O  
HETATM 3220  O   HOH X 579      17.346  28.017  12.320  0.62 26.89           O  
ANISOU 3220  O   HOH X 579     5457   2129   2632    129   1449    496       O  
HETATM 3221  O   HOH X 580      13.340  24.758   8.127  0.62 20.64           O  
ANISOU 3221  O   HOH X 580     2993   2460   2391   -454   -844   1204       O  
HETATM 3222  O   HOH X 581       7.252  21.309  42.374  0.50 23.23           O  
ANISOU 3222  O   HOH X 581     4858   2016   1952   -896   -602   -371       O  
HETATM 3223  O   HOH X 582      -1.916   3.551  30.543  0.98 30.50           O  
ANISOU 3223  O   HOH X 582     2140   5186   4263   -234    464    534       O  
HETATM 3224  O   HOH X 583      22.047  25.209  12.605  0.98 29.88           O  
ANISOU 3224  O   HOH X 583     3122   4015   4217    324   1171   1651       O
[truncated: 42,763 more chars]
