# Supplementary material for: Solvent-Site Prediction for Fragment Docking and Its Implication on Fragment-Based Drug Discovery
Source: J Chem Inf Model. 2025 Nov 24;65(23):12959–77. doi: 10.1021/acs.jcim.5c02352 (PMC12690578; doi:10.1021/acs.jcim.5c02352)
Supplement: Supplementary file 3 [file ci5c02352_si_003.zip › Frag2Lead_dataset/2016-09/frag.sdf]

frag.A
 OpenBabel12052211253D

 12 13  0  0  0  0  0  0  0  0999 V2000
  -10.4310   20.2540    2.6010 C   0  0  0  0  0  0  0  0  0  0  0  0
   -9.0040   18.8270    1.3600 C   0  0  0  0  0  0  0  0  0  0  0  0
  -10.8440   19.1620    3.3760 C   0  0  0  0  0  0  0  0  0  0  0  0
   -9.3850   17.7420    2.1440 C   0  0  0  0  0  0  0  0  0  0  0  0
  -11.7290   15.5010    5.0560 C   0  0  0  0  0  0  0  0  0  0  0  0
   -9.8020   15.8540    4.3070 C   0  0  0  0  0  0  0  0  0  0  0  0
   -9.5150   20.0900    1.5830 C   0  0  0  0  0  0  0  0  0  0  0  0
  -10.3160   17.8880    3.1650 C   0  0  0  0  0  0  0  0  0  0  0  0
  -10.4910   15.0020    5.0380 N   0  0  0  0  0  0  0  0  0  0  0  0
  -11.7700   16.6160    4.3390 N   0  0  0  0  0  0  0  0  0  0  0  0
  -10.6410   16.8280    3.9210 N   0  0  0  0  0  0  0  0  0  0  0  0
   -9.1230   21.1310    0.8060 O   0  0  0  0  0  0  0  0  0  0  0  0
  1  3  2  0  0  0  0
  1  7  1  0  0  0  0
  2  4  1  0  0  0  0
  2  7  2  0  0  0  0
  3  8  1  0  0  0  0
  4  8  2  0  0  0  0
  5  9  1  0  0  0  0
  5 10  2  0  0  0  0
  6  9  2  0  0  0  0
  6 11  1  0  0  0  0
  7 12  1  0  0  0  0
  8 11  1  0  0  0  0
 10 11  1  0  0  0  0
M  END
$$$$
