# Supplementary material for: Solvent-Site Prediction for Fragment Docking and Its Implication on Fragment-Based Drug Discovery
Source: J Chem Inf Model. 2025 Nov 24;65(23):12959–77. doi: 10.1021/acs.jcim.5c02352 (PMC12690578; doi:10.1021/acs.jcim.5c02352)
Supplement: Supplementary file 3 [file ci5c02352_si_003.zip › Frag2Lead_dataset/2016-09/lead.sdf]

lead.A
 OpenBabel12052211253D

 26 29  0  0  1  0  0  0  0  0999 V2000
  -13.1340   16.2010    3.7320 C   0  0  0  0  0  0  0  0  0  0  0  0
  -14.3890   16.2640    4.2570 O   0  0  0  0  0  0  0  0  0  0  0  0
  -12.6750   17.2190    2.9040 C   0  0  0  0  0  0  0  0  0  0  0  0
  -11.3980   17.1490    2.3520 C   0  0  0  0  0  0  0  0  0  0  0  0
  -10.5820   16.0590    2.6400 C   0  0  0  0  0  0  0  0  0  0  0  0
  -11.0470   15.0380    3.4630 C   0  0  0  0  0  0  0  0  0  0  0  0
  -12.3200   15.1100    4.0160 C   0  0  0  0  0  0  0  0  0  0  0  0
   -9.2170   15.9340    2.0520 C   0  0  2  0  0  0  0  0  0  0  0  0
   -8.2210   16.9960    1.7380 C   0  0  0  0  0  0  0  0  0  0  0  0
   -7.1140   16.2030    1.1790 C   0  0  0  0  0  0  0  0  0  0  0  0
   -7.3780   14.8990    1.1130 N   0  0  0  0  0  0  0  0  0  0  0  0
   -8.6780   14.7450    1.6490 N   0  0  0  0  0  0  0  0  0  0  0  0
   -8.2460   18.4650    1.9750 C   0  0  0  0  0  0  0  0  0  0  0  0
   -8.7970   19.3830    1.0830 C   0  0  0  0  0  0  0  0  0  0  0  0
   -8.7640   20.7430    1.3860 C   0  0  0  0  0  0  0  0  0  0  0  0
   -8.1810   21.1810    2.5830 C   0  0  0  0  0  0  0  0  0  0  0  0
   -7.6270   20.2470    3.4550 C   0  0  0  0  0  0  0  0  0  0  0  0
   -7.6600   18.9020    3.1470 C   0  0  0  0  0  0  0  0  0  0  0  0
   -6.9790   20.5920    4.7450 C   0  0  0  0  0  0  0  0  0  0  0  0
   -7.4460   21.6310    5.5370 C   0  0  0  0  0  0  0  0  0  0  0  0
   -6.8160   21.9050    6.7460 C   0  0  0  0  0  0  0  0  0  0  0  0
   -5.7400   21.1320    7.1670 C   0  0  0  0  0  0  0  0  0  0  0  0
   -5.2800   20.0900    6.3770 C   0  0  0  0  0  0  0  0  0  0  0  0
   -5.9050   19.8210    5.1670 C   0  0  0  0  0  0  0  0  0  0  0  0
   -5.8670   16.8010    0.7240 N   0  0  0  0  0  0  0  0  0  0  0  0
   -7.3030   23.0200    7.5970 N   0  0  0  0  0  0  0  0  0  0  0  0
  1  2  1  0  0  0  0
  1  3  2  0  0  0  0
  1  7  1  0  0  0  0
  3  4  1  0  0  0  0
  4  5  2  0  0  0  0
  5  6  1  0  0  0  0
  6  7  2  0  0  0  0
  8  5  1  6  0  0  0
  8  9  1  0  0  0  0
  8 12  1  0  0  0  0
  9 10  2  0  0  0  0
  9 13  1  0  0  0  0
 10 11  1  0  0  0  0
 10 25  1  0  0  0  0
 11 12  1  0  0  0  0
 13 14  2  0  0  0  0
 13 18  1  0  0  0  0
 14 15  1  0  0  0  0
 15 16  2  0  0  0  0
 16 17  1  0  0  0  0
 17 18  2  0  0  0  0
 17 19  1  0  0  0  0
 19 20  2  0  0  0  0
 19 24  1  0  0  0  0
 20 21  1  0  0  0  0
 21 22  2  0  0  0  0
 21 26  1  0  0  0  0
 22 23  1  0  0  0  0
 23 24  2  0  0  0  0
M  END
$$$$
