# Supplementary material for: Solvent-Site Prediction for Fragment Docking and Its Implication on Fragment-Based Drug Discovery
Source: J Chem Inf Model. 2025 Nov 24;65(23):12959–77. doi: 10.1021/acs.jcim.5c02352 (PMC12690578; doi:10.1021/acs.jcim.5c02352)
Supplement: Supplementary file 3 [file ci5c02352_si_003.zip › Frag2Lead_dataset/2016-09/rec-frag.pdb]

ATOM      1  C   THR A   2      13.959 -10.504  15.856  1.00 40.64           C  
ATOM      2  O   THR A   2      14.338  -9.348  16.084  1.00 45.73           O  
ATOM      3  N   ALA A   3      13.609 -10.934  14.637  1.00 35.93           N  
ATOM      4  CA  ALA A   3      13.261 -10.022  13.534  1.00 29.25           C  
ATOM      5  C   ALA A   3      12.158  -9.067  14.010  1.00 26.44           C  
ATOM      6  O   ALA A   3      11.253  -9.418  14.740  1.00 26.99           O  
ATOM      7  CB  ALA A   3      12.767 -10.846  12.362  1.00 26.05           C  
ATOM      8  N   THR A   4      12.195  -7.848  13.509  1.00 27.10           N  
ATOM      9  CA  THR A   4      11.074  -6.930  13.684  1.00 22.73           C  
ATOM     10  C   THR A   4      10.527  -6.361  12.335  1.00 19.81           C  
ATOM     11  O   THR A   4      11.249  -6.384  11.336  1.00 24.33           O  
ATOM     12  CB  THR A   4      11.530  -5.743  14.531  1.00 26.75           C  
ATOM     13  CG2 THR A   4      11.959  -6.263  15.964  1.00 30.15           C  
ATOM     14  OG1 THR A   4      12.671  -5.139  13.898  1.00 26.46           O  
ATOM     15  N   VAL A   5       9.284  -5.895  12.324  1.00 18.92           N  
ATOM     16  CA  VAL A   5       8.753  -5.192  11.133  1.00 16.64           C  
ATOM     17  C   VAL A   5       9.213  -3.716  11.063  1.00 15.27           C  
ATOM     18  O   VAL A   5       9.529  -3.098  12.093  1.00 17.09           O  
ATOM     19  CB  VAL A   5       7.237  -5.361  10.979  1.00 19.72           C  
ATOM     20  CG1 VAL A   5       6.819  -6.880  11.035  1.00 20.42           C  
ATOM     21  CG2 VAL A   5       6.481  -4.590  12.073  1.00 21.87           C  
ATOM     22  N   LEU A   6       9.165  -3.120   9.868  1.00 14.03           N  
ATOM     23  CA  LEU A   6       9.487  -1.692   9.660  1.00 12.87           C  
ATOM     24  C   LEU A   6       8.596  -0.826  10.576  1.00 11.90           C  
ATOM     25  O   LEU A   6       7.398  -1.079  10.755  1.00 13.43           O  
ATOM     26  CB  LEU A   6       9.146  -1.481   8.225  1.00 11.95           C  
ATOM     27  CG  LEU A   6       9.331  -0.019   7.705  1.00 13.62           C  
ATOM     28  CD1 LEU A   6      10.826   0.335   7.834  1.00 16.49           C  
ATOM     29  CD2 LEU A   6       8.934   0.079   6.306  1.00 15.83           C  
ATOM     30  N   LEU A   7       9.184   0.210  11.149  1.00 12.01           N  
ATOM     31  CA  LEU A   7       8.498   1.166  12.001  1.00 10.59           C  
ATOM     32  C   LEU A   7       7.193   1.660  11.356  1.00  9.55           C  
ATOM     33  O   LEU A   7       7.165   2.158  10.225  1.00  9.55           O  
ATOM     34  CB  LEU A   7       9.457   2.331  12.272  1.00 11.02           C  
ATOM     35  CG  LEU A   7       8.921   3.417  13.166  1.00 12.26           C  
ATOM     36  CD1 LEU A   7       8.672   2.901  14.563  1.00 15.68           C  
ATOM     37  CD2 LEU A   7       9.977   4.548  13.243  1.00 13.88           C  
ATOM     38  N   GLU A   8       6.127   1.580  12.118  1.00  9.48           N  
ATOM     39  CA  GLU A   8       4.770   1.959  11.666  1.00 10.41           C  
ATOM     40  C   GLU A   8       4.390   3.364  12.128  1.00 10.41           C  
ATOM     41  O   GLU A   8       4.804   3.825  13.245  1.00 11.66           O  
ATOM     42  CB  GLU A   8       3.709   1.043  12.212  1.00 13.44           C  
ATOM     43  CG  GLU A   8       3.862  -0.378  11.642  1.00 17.79           C  
ATOM     44  CD  GLU A   8       3.317  -1.325  12.702  1.00 30.07           C  
ATOM     45  OE1 GLU A   8       4.063  -1.686  13.695  1.00 42.64           O  
ATOM     46  OE2 GLU A   8       2.126  -1.615  12.620  1.00 29.68           O1-
ATOM     47  N   VAL A   9       3.676   4.097  11.283  1.00  8.68           N  
ATOM     48  CA  VAL A   9       3.101   5.393  11.699  1.00  9.23           C  
ATOM     49  C   VAL A   9       1.594   5.292  11.656  1.00  8.72           C  
ATOM     50  O   VAL A   9       1.035   4.505  10.855  1.00  9.19           O  
ATOM     51  CB  VAL A   9       3.597   6.553  10.792  1.00  8.41           C  
ATOM     52  CG1 VAL A   9       5.068   6.843  11.120  1.00  9.87           C  
ATOM     53  CG2 VAL A   9       3.361   6.250   9.315  1.00  9.25           C  
ATOM     54  N   PRO A  10       0.877   6.095  12.449  1.00  8.76           N  
ATOM     55  CA  PRO A  10       1.425   7.062  13.407  1.00  9.02           C  
ATOM     56  C   PRO A  10       1.919   6.374  14.666  1.00 10.11           C  
ATOM     57  O   PRO A  10       1.585   5.219  14.973  1.00 11.72           O  
ATOM     58  CB  PRO A  10       0.183   7.989  13.688  1.00 11.29           C  
ATOM     59  CG  PRO A  10      -0.965   7.043  13.555  1.00 11.06           C  
ATOM     60  CD  PRO A  10      -0.616   6.091  12.400  1.00 11.12           C  
ATOM     61  N   PHE A  11       2.623   7.107  15.511  1.00 10.96           N  
ATOM     62  CA  PHE A  11       3.238   6.526  16.730  1.00 11.81           C  
ATOM     63  C   PHE A  11       2.262   6.494  17.846  1.00 12.67           C  
ATOM     64  O   PHE A  11       2.232   5.545  18.657  1.00 14.75           O  
ATOM     65  CB  PHE A  11       4.396   7.379  17.190  1.00 13.39           C  
ATOM     66  CG  PHE A  11       5.487   7.462  16.181  1.00 13.21           C  
ATOM     67  CD1 PHE A  11       6.169   8.653  16.017  1.00 18.57           C  
ATOM     68  CD2 PHE A  11       5.835   6.419  15.384  1.00 13.15           C  
ATOM     69  CE1 PHE A  11       7.183   8.809  15.080  1.00 19.41           C  
ATOM     70  CE2 PHE A  11       6.877   6.571  14.437  1.00 12.88           C  
ATOM     71  CZ  PHE A  11       7.509   7.754  14.235  1.00 16.57           C  
ATOM     72  N   SER A  12       1.426   7.511  18.049  1.00 10.98           N  
ATOM     73  CA  SER A  12       0.449   7.576  19.183  1.00 10.96           C  
ATOM     74  C   SER A  12      -0.657   8.557  18.856  1.00 10.27           C  
ATOM     75  O   SER A  12      -0.386   9.631  18.252  1.00 12.29           O  
ATOM     76  CB ASER A  12       1.101   8.097  20.481  0.89 15.10           C  
ATOM     77  CB BSER A  12       1.161   8.028  20.445  0.11 12.14           C  
ATOM     78  OG ASER A  12       0.078   8.206  21.508  0.89 13.31           O  
ATOM     79  OG BSER A  12       1.739   9.284  20.203  0.11 13.28           O  
ATOM     80  N   ALA A  13      -1.902   8.185  19.163  1.00  9.19           N  
ATOM     81  CA  ALA A  13      -3.045   9.079  19.044  1.00  8.89           C  
ATOM     82  C   ALA A  13      -3.152  10.083  20.191  1.00  8.14           C  
ATOM     83  O   ALA A  13      -3.975  10.973  20.111  1.00  7.88           O  
ATOM     84  CB  ALA A  13      -4.367   8.251  18.970  1.00 11.10           C  
ATOM     85  N   ARG A  14      -2.285   9.949  21.239  1.00  8.86           N  
ATOM     86  CA  ARG A  14      -2.389  10.920  22.360  1.00  9.10           C  
ATOM     87  C   ARG A  14      -1.937  12.298  21.899  1.00 10.06           C  
ATOM     88  O   ARG A  14      -0.838  12.432  21.285  1.00 11.61           O  
ATOM     89  CB  ARG A  14      -1.486  10.494  23.560  1.00 11.58           C  
ATOM     90  CG  ARG A  14      -2.034   9.344  24.193  1.00 13.49           C  
ATOM     91  CD  ARG A  14      -1.213   8.959  25.484  1.00 14.23           C  
ATOM     92  NE  ARG A  14      -1.247  10.047  26.527  1.00 12.33           N  
ATOM     93  CZ  ARG A  14      -1.015   9.699  27.812  1.00 15.38           C  
ATOM     94  NH1 ARG A  14      -0.682   8.436  28.130  1.00 18.46           N1+
ATOM     95  NH2 ARG A  14      -1.028  10.627  28.703  1.00 15.00           N  
ATOM     96  N   GLY A  15      -2.718  13.336  22.205  1.00  9.24           N  
ATOM     97  CA  GLY A  15      -2.395  14.730  21.877  1.00 10.25           C  
ATOM     98  C   GLY A  15      -1.833  15.516  23.036  1.00 11.08           C  
ATOM     99  O   GLY A  15      -1.710  16.737  22.858  1.00 14.18           O  
ATOM    100  N   ASP A  16      -1.568  14.888  24.185  1.00 11.13           N  
ATOM    101  CA  ASP A  16      -1.057  15.659  25.346  1.00 12.15           C  
ATOM    102  C   ASP A  16       0.376  15.393  25.582  1.00 13.08           C  
ATOM    103  O   ASP A  16       0.939  15.958  26.572  1.00 16.29           O  
ATOM    104  CB  ASP A  16      -1.828  15.228  26.583  1.00 12.18           C  
ATOM    105  CG  ASP A  16      -1.771  13.723  26.882  1.00 12.76           C  
ATOM    106  OD1 ASP A  16      -1.869  13.322  28.100  1.00 14.74           O  
ATOM    107  OD2 ASP A  16      -1.602  12.891  25.977  1.00 13.97           O1-
ATOM    108  N   ARG A  17       1.049  14.593  24.826  1.00 11.61           N  
ATOM    109  CA  ARG A  17       2.476  14.377  25.040  1.00 14.26           C  
ATOM    110  C   ARG A  17       3.070  13.962  23.724  1.00 14.01           C  
ATOM    111  O   ARG A  17       2.407  13.341  22.914  1.00 13.80           O  
ATOM    112  CB  ARG A  17       2.760  13.348  26.117  1.00 17.24           C  
ATOM    113  CG  ARG A  17       2.309  12.002  25.695  1.00 18.11           C  
ATOM    114  CD  ARG A  17       2.500  11.005  26.874  1.00 24.08           C  
ATOM    115  NE  ARG A  17       2.310   9.668  26.379  1.00 26.88           N  
ATOM    116  N   ILE A  18       4.336  14.362  23.514  1.00 15.16           N  
ATOM    117  CA  ILE A  18       5.028  13.942  22.282  1.00 14.32           C  
ATOM    118  C   ILE A  18       5.832  12.685  22.627  1.00 14.97           C  
ATOM    119  O   ILE A  18       6.551  12.651  23.622  1.00 16.61           O  
ATOM    120  CB  ILE A  18       5.823  15.134  21.677  1.00 14.08           C  
ATOM    121  CG1 ILE A  18       6.398  14.736  20.308  1.00 14.91           C  
ATOM    122  CG2 ILE A  18       7.019  15.561  22.662  1.00 15.16           C  
ATOM    123  CD1 ILE A  18       7.038  15.955  19.623  1.00 16.58           C  
ATOM    124  N   PRO A  19       5.795  11.657  21.815  1.00 16.31           N  
ATOM    125  CA  PRO A  19       6.568  10.410  22.070  1.00 17.33           C  
ATOM    126  C   PRO A  19       8.069  10.663  21.995  1.00 18.54           C  
ATOM    127  O   PRO A  19       8.556  11.469  21.147  1.00 17.49           O  
ATOM    128  CB  PRO A  19       6.192   9.551  20.895  1.00 19.96           C  
ATOM    129  CG  PRO A  19       4.841  10.065  20.490  1.00 16.52           C  
ATOM    130  CD  PRO A  19       4.956  11.547  20.609  1.00 15.19           C  
ATOM    131  N   ASP A  20       8.811   9.998  22.886  1.00 21.96           N  
ATOM    132  CA  ASP A  20      10.293  10.112  22.843  1.00 21.57           C  
ATOM    133  C   ASP A  20      10.847   9.659  21.509  1.00 19.15           C  
ATOM    134  O   ASP A  20      11.943  10.250  21.113  1.00 18.68           O  
ATOM    135  CB  ASP A  20      10.870   9.178  23.922  1.00 28.45           C  
ATOM    136  CG  ASP A  20      10.635   9.705  25.321  1.00 27.22           C  
ATOM    137  OD1 ASP A  20      10.815   8.879  26.262  1.00 40.51           O  
ATOM    138  OD2 ASP A  20      10.320  10.880  25.532  1.00 34.93           O1-
ATOM    139  N   ALA A  21      10.203   8.785  20.746  1.00 19.46           N  
ATOM    140  CA  ALA A  21      10.711   8.423  19.416  1.00 19.39           C  
ATOM    141  C   ALA A  21      10.926   9.591  18.479  1.00 17.59           C  
ATOM    142  O   ALA A  21      11.728   9.491  17.600  1.00 17.72           O  
ATOM    143  CB  ALA A  21       9.768   7.438  18.688  1.00 23.16           C  
ATOM    144  N   VAL A  22      10.124  10.667  18.573  1.00 15.95           N  
ATOM    145  CA  VAL A  22      10.246  11.734  17.643  1.00 13.67           C  
ATOM    146  C   VAL A  22      11.685  12.372  17.750  1.00 12.19           C  
ATOM    147  O   VAL A  22      12.287  12.539  16.687  1.00 12.71           O  
ATOM    148  CB  VAL A  22       9.115  12.761  17.801  1.00 13.47           C  
ATOM    149  CG1 VAL A  22       9.284  13.948  16.860  1.00 14.01           C  
ATOM    150  CG2 VAL A  22       7.742  12.066  17.565  1.00 14.56           C  
ATOM    151  N   ALA A  23      12.113  12.685  18.992  1.00 12.79           N  
ATOM    152  CA  ALA A  23      13.451  13.319  19.161  1.00 13.89           C  
ATOM    153  C   ALA A  23      14.513  12.335  18.736  1.00 15.07           C  
ATOM    154  O   ALA A  23      15.519  12.789  18.161  1.00 13.31           O  
ATOM    155  CB  ALA A  23      13.628  13.800  20.612  1.00 16.11           C  
ATOM    156  N   GLU A  24      14.299  11.032  18.989  1.00 15.73           N  
ATOM    157  CA  GLU A  24      15.347  10.088  18.575  1.00 16.32           C  
ATOM    158  C   GLU A  24      15.452  10.016  17.060  1.00 15.38           C  
ATOM    159  O   GLU A  24      16.582  10.034  16.445  1.00 15.00           O  
ATOM    160  CB  GLU A  24      15.003   8.707  19.183  1.00 20.61           C  
ATOM    161  CG  GLU A  24      15.047   8.697  20.721  1.00 30.18           C  
ATOM    162  N   LEU A  25      14.333   9.993  16.331  1.00 13.47           N  
ATOM    163  CA  LEU A  25      14.354  10.006  14.909  1.00 14.39           C  
ATOM    164  C   LEU A  25      14.977  11.259  14.385  1.00 12.74           C  
ATOM    165  O   LEU A  25      15.747  11.270  13.457  1.00 13.05           O  
ATOM    166  CB  LEU A  25      12.905   9.916  14.206  1.00 17.53           C  
ATOM    167  CG  LEU A  25      12.284   8.628  13.611  1.00 26.37           C  
ATOM    168  CD1 LEU A  25      12.980   7.358  13.878  1.00 26.47           C  
ATOM    169  CD2 LEU A  25      10.852   8.684  14.128  1.00 28.06           C  
ATOM    170  N   ARG A  26      14.562  12.397  14.978  1.00 11.52           N  
ATOM    171  CA  ARG A  26      15.004  13.660  14.430  1.00 11.63           C  
ATOM    172  C   ARG A  26      16.554  13.783  14.537  1.00 12.29           C  
ATOM    173  O   ARG A  26      17.214  14.220  13.604  1.00 13.80           O  
ATOM    174  CB  ARG A  26      14.395  14.804  15.233  1.00 12.65           C  
ATOM    175  CG  ARG A  26      14.774  16.146  14.602  1.00 12.15           C  
ATOM    176  CD  ARG A  26      14.276  17.253  15.477  1.00 13.31           C  
ATOM    177  NE  ARG A  26      12.882  17.246  15.807  1.00 12.53           N  
ATOM    178  CZ  ARG A  26      12.355  17.032  16.995  1.00 10.37           C  
ATOM    179  NH1 ARG A  26      11.122  17.130  17.222  1.00 12.79           N1+
ATOM    180  NH2 ARG A  26      13.187  16.682  18.020  1.00 14.61           N  
ATOM    181  N   THR A  27      17.096  13.304  15.639  1.00 13.01           N  
ATOM    182  CA  THR A  27      18.553  13.412  15.871  1.00 16.00           C  
ATOM    183  C   THR A  27      19.291  12.441  14.953  1.00 17.18           C  
ATOM    184  O   THR A  27      20.296  12.856  14.362  1.00 19.95           O  
ATOM    185  CB  THR A  27      18.885  13.114  17.335  1.00 17.37           C  
ATOM    186  CG2 THR A  27      20.467  12.985  17.564  1.00 21.19           C  
ATOM    187  OG1 THR A  27      18.323  14.161  18.132  1.00 20.28           O  
ATOM    188  N   ARG A  28      18.828  11.193  14.839  1.00 14.63           N  
ATOM    189  CA  ARG A  28      19.611  10.132  14.243  1.00 16.67           C  
ATOM    190  C   ARG A  28      19.203   9.906  12.787  1.00 14.52           C  
ATOM    191  O   ARG A  28      20.033   9.449  12.005  1.00 16.62           O  
ATOM    192  CB  ARG A  28      19.418   8.860  15.001  1.00 18.89           C  
ATOM    193  N   GLU A  29      17.903  10.076  12.416  1.00 13.27           N  
ATOM    194  CA  GLU A  29      17.412   9.678  11.138  1.00 14.61           C  
ATOM    195  C   GLU A  29      16.284  10.576  10.728  1.00 12.91           C  
ATOM    196  O   GLU A  29      15.100  10.134  10.668  1.00 11.50           O  
ATOM    197  CB  GLU A  29      16.919   8.196  11.198  1.00 20.13           C  
ATOM    198  CG  GLU A  29      17.538   7.541   9.933  1.00 36.02           C  
ATOM    199  CD  GLU A  29      17.275   6.009   9.700  1.00 40.18           C  
ATOM    200  OE1 GLU A  29      16.869   5.353  10.720  1.00 36.93           O  
ATOM    201  OE2 GLU A  29      17.458   5.495   8.511  1.00 37.60           O1-
ATOM    202  N   PRO A  30      16.584  11.826  10.406  1.00  9.75           N  
ATOM    203  CA  PRO A  30      15.520  12.822  10.255  1.00  9.93           C  
ATOM    204  C   PRO A  30      14.714  12.621   8.973  1.00  8.57           C  
ATOM    205  O   PRO A  30      13.703  13.264   8.773  1.00  8.77           O  
ATOM    206  CB  PRO A  30      16.257  14.200  10.345  1.00  9.36           C  
ATOM    207  CG  PRO A  30      17.683  13.795   9.845  1.00 11.81           C  
ATOM    208  CD  PRO A  30      17.946  12.471  10.497  1.00 11.12           C  
ATOM    209  N   ILE A  31      15.205  11.779   8.072  1.00  8.53           N  
ATOM    210  CA  ILE A  31      14.322  11.166   7.040  1.00  8.79           C  
ATOM    211  C   ILE A  31      14.561   9.696   7.078  1.00  9.37           C  
ATOM    212  O   ILE A  31      15.739   9.177   7.006  1.00 11.16           O  
ATOM    213  CB  ILE A  31      14.577  11.733   5.623  1.00  8.81           C  
ATOM    214  CG1 ILE A  31      13.711  10.988   4.554  1.00  9.41           C  
ATOM    215  CG2 ILE A  31      16.074  11.742   5.255  1.00 11.26           C  
ATOM    216  CD1 ILE A  31      13.606  11.708   3.261  1.00 10.65           C  
ATOM    217  N   ARG A  32      13.481   8.906   7.189  1.00 10.34           N  
ATOM    218  CA  ARG A  32      13.658   7.423   7.302  1.00 10.64           C  
ATOM    219  C   ARG A  32      12.377   6.719   6.927  1.00  9.46           C  
ATOM    220  O   ARG A  32      11.291   7.334   6.915  1.00  9.29           O  
ATOM    221  CB  ARG A  32      14.118   7.097   8.653  1.00 13.86           C  
ATOM    222  CG  ARG A  32      13.070   7.405   9.648  1.00 11.55           C  
ATOM    223  CD  ARG A  32      12.474   6.135  10.182  1.00 15.38           C  
ATOM    224  NE  ARG A  32      13.359   5.379  11.037  1.00 16.80           N  
ATOM    225  CZ  ARG A  32      13.252   4.015  11.256  1.00 15.39           C  
ATOM    226  NH1 ARG A  32      12.369   3.215  10.595  1.00 17.88           N1+
ATOM    227  NH2 ARG A  32      13.932   3.502  12.181  1.00 18.68           N  
ATOM    228  N   LYS A  33      12.532   5.479   6.512  1.00  8.80           N  
ATOM    229  CA  LYS A  33      11.407   4.754   5.921  1.00  9.09           C  
ATOM    230  C   LYS A  33      10.471   4.282   7.042  1.00  8.82           C  
ATOM    231  O   LYS A  33      10.940   3.824   8.090  1.00  8.84           O  
ATOM    232  CB  LYS A  33      11.890   3.578   5.140  1.00 10.48           C  
ATOM    233  CG ALYS A  33      10.934   3.177   3.983  0.57 10.70           C  
ATOM    234  CG BLYS A  33      10.788   2.897   4.311  0.43 13.21           C  
ATOM    235  CD ALYS A  33      11.288   3.867   2.734  0.57 13.65           C  
ATOM    236  CD BLYS A  33      11.459   1.807   3.453  0.43 16.76           C  
ATOM    237  CE BLYS A  33      12.345   2.502   2.409  0.43 16.03           C  
ATOM    238  NZ BLYS A  33      13.709   1.862   2.270  0.43 24.91           N1+
ATOM    239  N   VAL A  34       9.148   4.334   6.793  1.00  7.62           N  
ATOM    240  CA  VAL A  34       8.104   3.839   7.704  1.00  7.76           C  
ATOM    241  C   VAL A  34       7.036   3.125   6.862  1.00  7.95           C  
ATOM    242  O   VAL A  34       7.007   3.260   5.654  1.00  8.21           O  
ATOM    243  CB  VAL A  34       7.482   5.005   8.551  1.00  7.82           C  
ATOM    244  CG1 VAL A  34       8.543   5.632   9.444  1.00  8.84           C  
ATOM    245  CG2 VAL A  34       6.810   6.057   7.620  1.00  8.70           C  
ATOM    246  N   ARG A  35       6.160   2.455   7.605  1.00  7.50           N  
ATOM    247  CA  ARG A  35       4.986   1.831   6.919  1.00  7.75           C  
ATOM    248  C   ARG A  35       3.734   2.502   7.446  1.00  7.03           C  
ATOM    249  O   ARG A  35       3.551   2.719   8.635  1.00  8.06           O  
ATOM    250  CB  ARG A  35       4.931   0.332   7.254  1.00  8.10           C  
ATOM    251  CG  ARG A  35       3.892  -0.380   6.409  1.00 10.03           C  
ATOM    252  CD  ARG A  35       3.784  -1.926   6.775  1.00 11.50           C  
ATOM    253  NE  ARG A  35       5.076  -2.640   6.610  1.00 12.10           N  
ATOM    254  CZ  ARG A  35       5.672  -2.814   5.457  1.00 12.81           C  
ATOM    255  NH1 ARG A  35       5.263  -2.448   4.242  1.00 15.03           N1+
ATOM    256  NH2 ARG A  35       6.878  -3.523   5.465  1.00 16.19           N  
ATOM    257  N   THR A  36       2.869   2.852   6.505  1.00  7.40           N  
ATOM    258  CA  THR A  36       1.580   3.508   6.845  1.00  7.03           C  
ATOM    259  C   THR A  36       0.488   2.456   7.141  1.00  7.36           C  
ATOM    260  O   THR A  36       0.698   1.234   6.930  1.00  8.09           O  
ATOM    261  CB  THR A  36       1.108   4.432   5.741  1.00  6.78           C  
ATOM    262  CG2 THR A  36       2.270   5.299   5.166  1.00  8.56           C  
ATOM    263  OG1 THR A  36       0.544   3.607   4.693  1.00  7.79           O  
ATOM    264  N   ILE A  37      -0.676   2.940   7.535  1.00  7.27           N  
ATOM    265  CA  ILE A  37      -1.765   2.050   7.907  1.00  8.15           C  
ATOM    266  C   ILE A  37      -2.246   1.259   6.712  1.00  7.31           C  
ATOM    267  O   ILE A  37      -2.884   0.238   6.914  1.00  8.45           O  
ATOM    268  CB AILE A  37      -2.921   2.974   8.520  0.48  8.40           C  
ATOM    269  CB BILE A  37      -2.970   2.713   8.629  0.52  8.44           C  
ATOM    270  CG1AILE A  37      -3.933   2.136   9.263  0.48  8.12           C  
ATOM    271  CG1BILE A  37      -3.529   3.860   7.785  0.52  7.65           C  
ATOM    272  CG2AILE A  37      -3.649   3.823   7.454  0.48  8.60           C  
ATOM    273  CG2BILE A  37      -2.490   3.185   9.981  0.52  9.01           C  
ATOM    274  CD1AILE A  37      -4.927   2.913  10.118  0.48  9.52           C  
ATOM    275  CD1BILE A  37      -4.797   4.350   8.287  0.52  8.14           C  
ATOM    276  N   THR A  38      -1.993   1.687   5.473  1.00  7.36           N  
ATOM    277  CA  THR A  38      -2.436   0.908   4.303  1.00  7.84           C  
ATOM    278  C   THR A  38      -1.463  -0.188   3.981  1.00  8.58           C  
ATOM    279  O   THR A  38      -1.830  -0.988   3.084  1.00 10.22           O  
ATOM    280  CB  THR A  38      -2.572   1.809   3.057  1.00  7.56           C  
ATOM    281  CG2 THR A  38      -3.382   3.045   3.295  1.00  8.83           C  
ATOM    282  OG1 THR A  38      -1.223   2.186   2.652  1.00  7.82           O  
ATOM    283  N   GLY A  39      -0.298  -0.209   4.591  1.00  7.79           N  
ATOM    284  CA  GLY A  39       0.790  -1.122   4.189  1.00  8.22           C  
ATOM    285  C   GLY A  39       1.840  -0.538   3.264  1.00  8.70           C  
ATOM    286  O   GLY A  39       2.825  -1.214   2.999  1.00  9.44           O  
ATOM    287  N   ALA A  40       1.576   0.668   2.763  1.00  8.02           N  
ATOM    288  CA  ALA A  40       2.557   1.312   1.920  1.00  7.66           C  
ATOM    289  C   ALA A  40       3.772   1.759   2.709  1.00  7.80           C  
ATOM    290  O   ALA A  40       3.710   2.067   3.914  1.00  9.21           O  
ATOM    291  CB  ALA A  40       1.902   2.550   1.288  1.00  8.66           C  
ATOM    292  N   GLU A  41       4.915   1.803   2.024  1.00  8.72           N  
ATOM    293  CA  GLU A  41       6.133   2.446   2.634  1.00  9.08           C  
ATOM    294  C   GLU A  41       6.122   3.953   2.273  1.00  8.55           C  
ATOM    295  O   GLU A  41       5.536   4.402   1.280  1.00  9.16           O  
ATOM    296  CB AGLU A  41       7.443   1.672   2.500  0.46 10.86           C  
ATOM    297  CB BGLU A  41       7.334   1.987   1.739  0.54  8.80           C  
ATOM    298  CG AGLU A  41       7.372   0.215   3.016  0.46 11.60           C  
ATOM    299  CG BGLU A  41       7.565   0.455   2.006  0.54  9.19           C  
ATOM    300  CD AGLU A  41       8.686  -0.514   2.943  0.46 13.36           C  
ATOM    301  CD BGLU A  41       8.711  -0.122   1.242  0.54 13.88           C  
ATOM    302  OE1AGLU A  41       9.705   0.168   2.858  0.46 14.16           O  
ATOM    303  OE1BGLU A  41       9.631   0.559   0.776  0.54 15.65           O  
ATOM    304  OE2AGLU A  41       8.722  -1.766   2.980  0.46 14.83           O1-
ATOM    305  OE2BGLU A  41       8.671  -1.357   1.057  0.54 18.82           O1-
ATOM    306  N   ALA A  42       6.717   4.712   3.170  1.00  7.51           N  
ATOM    307  CA  ALA A  42       6.824   6.189   3.007  1.00  8.52           C  
ATOM    308  C   ALA A  42       8.098   6.641   3.691  1.00  8.17           C  
ATOM    309  O   ALA A  42       8.671   5.961   4.539  1.00  8.76           O  
ATOM    310  CB  ALA A  42       5.632   6.875   3.678  1.00  9.05           C  
ATOM    311  N   TRP A  43       8.526   7.838   3.283  1.00  8.01           N  
ATOM    312  CA  TRP A  43       9.626   8.544   4.001  1.00  7.55           C  
ATOM    313  C   TRP A  43       9.092   9.496   5.038  1.00  7.89           C  
ATOM    314  O   TRP A  43       8.349  10.422   4.658  1.00 10.25           O  
ATOM    315  CB  TRP A  43      10.509   9.311   2.986  1.00  8.22           C  
ATOM    316  CG  TRP A  43      11.168   8.441   1.990  1.00  8.31           C  
ATOM    317  CD1 TRP A  43      10.815   8.300   0.662  1.00  9.74           C  
ATOM    318  CD2 TRP A  43      12.267   7.571   2.268  1.00  9.19           C  
ATOM    319  CE2 TRP A  43      12.561   6.911   1.036  1.00  9.78           C  
ATOM    320  CE3 TRP A  43      13.035   7.291   3.387  1.00  9.71           C  
ATOM    321  NE1 TRP A  43      11.692   7.392   0.107  1.00 10.15           N  
ATOM    322  CZ2 TRP A  43      13.567   5.968   0.926  1.00 12.13           C  
ATOM    323  CZ3 TRP A  43      14.093   6.346   3.292  1.00 10.54           C  
ATOM    324  CH2 TRP A  43      14.353   5.727   2.043  1.00 12.71           C  
ATOM    325  N   LEU A  44       9.390   9.279   6.280  1.00  7.56           N  
ATOM    326  CA  LEU A  44       8.968  10.178   7.378  1.00  8.08           C  
ATOM    327  C   LEU A  44      10.067  11.246   7.620  1.00  7.93           C  
ATOM    328  O   LEU A  44      11.210  10.872   7.854  1.00  8.61           O  
ATOM    329  CB  LEU A  44       8.743   9.451   8.660  1.00  8.76           C  
ATOM    330  CG ALEU A  44       8.158  10.264   9.821  0.89  9.12           C  
ATOM    331  CG BLEU A  44       8.003  10.280   9.749  0.11  8.38           C  
ATOM    332  CD1ALEU A  44       6.739  10.702   9.554  0.89  9.63           C  
ATOM    333  CD1BLEU A  44       8.909  11.254  10.528  0.11  8.56           C  
ATOM    334  CD2ALEU A  44       8.267   9.393  11.041  0.89 10.76           C  
ATOM    335  CD2BLEU A  44       6.773  10.984   9.164  0.11  8.28           C  
ATOM    336  N   VAL A  45       9.677  12.503   7.512  1.00  8.23           N  
ATOM    337  CA  VAL A  45      10.684  13.628   7.666  1.00  8.26           C  
ATOM    338  C   VAL A  45      10.328  14.340   8.963  1.00  8.53           C  
ATOM    339  O   VAL A  45       9.175  14.688   9.197  1.00  8.49           O  
ATOM    340  CB  VAL A  45      10.523  14.561   6.465  1.00 10.24           C  
ATOM    341  CG1 VAL A  45      11.463  15.682   6.460  1.00 13.24           C  
ATOM    342  CG2 VAL A  45      10.747  13.729   5.148  1.00 13.54           C  
ATOM    343  N   SER A  46      11.328  14.490   9.841  1.00  8.43           N  
ATOM    344  CA  SER A  46      11.039  14.930  11.200  1.00  9.60           C  
ATOM    345  C   SER A  46      11.914  16.060  11.720  1.00 10.05           C  
ATOM    346  O   SER A  46      11.789  16.410  12.893  1.00 10.85           O  
ATOM    347  CB  SER A  46      11.175  13.729  12.152  1.00  9.81           C  
ATOM    348  OG  SER A  46      12.446  13.156  12.110  1.00 10.09           O  
ATOM    349  N   SER A  47      12.748  16.679  10.889  1.00  9.71           N  
ATOM    350  CA  SER A  47      13.471  17.903  11.381  1.00  8.87           C  
ATOM    351  C   SER A  47      12.905  19.122  10.761  1.00  8.73           C  
ATOM    352  O   SER A  47      12.309  19.099   9.649  1.00  9.72           O  
ATOM    353  CB  SER A  47      14.936  17.815  11.064  1.00 10.39           C  
ATOM    354  OG  SER A  47      15.110  17.844   9.616  1.00 10.82           O  
ATOM    355  N   TYR A  48      13.092  20.325  11.376  1.00  8.53           N  
ATOM    356  CA  TYR A  48      12.612  21.534  10.789  1.00  8.73           C  
ATOM    357  C   TYR A  48      13.205  21.775   9.380  1.00  8.59           C  
ATOM    358  O   TYR A  48      12.472  22.124   8.459  1.00  9.02           O  
ATOM    359  CB  TYR A  48      13.008  22.708  11.747  1.00  9.04           C  
ATOM    360  CG  TYR A  48      12.356  24.003  11.354  1.00  8.72           C  
ATOM    361  CD1 TYR A  48      12.949  24.872  10.372  1.00  8.99           C  
ATOM    362  CD2 TYR A  48      11.169  24.390  11.942  1.00  8.67           C  
ATOM    363  CE1 TYR A  48      12.341  26.061  10.032  1.00  8.59           C  
ATOM    364  CE2 TYR A  48      10.512  25.561  11.580  1.00  9.41           C  
ATOM    365  CZ  TYR A  48      11.147  26.417  10.642  1.00  8.58           C  
ATOM    366  OH  TYR A  48      10.575  27.634  10.271  1.00 10.37           O  
ATOM    367  N   ALA A  49      14.528  21.543   9.263  1.00  9.09           N  
ATOM    368  CA  ALA A  49      15.188  21.811   7.975  1.00  9.64           C  
ATOM    369  C   ALA A  49      14.578  20.954   6.859  1.00  9.80           C  
ATOM    370  O   ALA A  49      14.338  21.443   5.763  1.00 11.02           O  
ATOM    371  CB  ALA A  49      16.703  21.544   8.103  1.00 12.98           C  
ATOM    372  N   LEU A  50      14.425  19.648   7.136  1.00  9.34           N  
ATOM    373  CA  LEU A  50      13.943  18.785   6.016  1.00  9.47           C  
ATOM    374  C   LEU A  50      12.451  18.915   5.795  1.00  8.30           C  
ATOM    375  O   LEU A  50      11.976  18.836   4.668  1.00  9.44           O  
ATOM    376  CB  LEU A  50      14.313  17.322   6.269  1.00 10.22           C  
ATOM    377  CG  LEU A  50      15.848  17.054   6.350  1.00 10.77           C  
ATOM    378  CD1 LEU A  50      16.091  15.556   6.529  1.00 12.36           C  
ATOM    379  CD2 LEU A  50      16.639  17.616   5.168  1.00 11.60           C  
ATOM    380  N   CYS A  51      11.653  19.197   6.875  1.00  8.20           N  
ATOM    381  CA  CYS A  51      10.206  19.436   6.653  1.00  8.27           C  
ATOM    382  C   CYS A  51       9.987  20.633   5.805  1.00  8.72           C  
ATOM    383  O   CYS A  51       9.155  20.673   4.924  1.00  8.78           O  
ATOM    384  CB  CYS A  51       9.588  19.643   8.043  1.00  8.84           C  
ATOM    385  SG  CYS A  51       9.364  18.113   9.013  1.00 11.07           S  
ATOM    386  N   THR A  52      10.770  21.741   6.117  1.00  9.20           N  
ATOM    387  CA  THR A  52      10.654  22.936   5.290  1.00  9.61           C  
ATOM    388  C   THR A  52      11.095  22.703   3.824  1.00  8.41           C  
ATOM    389  O   THR A  52      10.407  23.156   2.937  1.00  9.45           O  
ATOM    390  CB ATHR A  52      11.272  24.163   5.959  0.49  9.48           C  
ATOM    391  CB BTHR A  52      11.623  24.072   5.785  0.51 10.29           C  
ATOM    392  CG2ATHR A  52      10.458  24.534   7.235  0.49  8.56           C  
ATOM    393  CG2BTHR A  52      11.582  25.366   4.900  0.51 10.42           C  
ATOM    394  OG1ATHR A  52      12.649  23.869   6.224  0.49 10.36           O  
ATOM    395  OG1BTHR A  52      11.274  24.445   7.114  0.51 10.88           O  
ATOM    396  N   GLN A  53      12.188  21.957   3.663  1.00  8.95           N  
ATOM    397  CA  GLN A  53      12.639  21.657   2.271  1.00 10.07           C  
ATOM    398  C   GLN A  53      11.473  20.979   1.452  1.00  9.69           C  
ATOM    399  O   GLN A  53      11.132  21.325   0.351  1.00 10.25           O  
ATOM    400  CB  GLN A  53      13.807  20.729   2.329  1.00 11.54           C  
ATOM    401  CG  GLN A  53      14.241  20.378   0.897  1.00 13.12           C  
ATOM    402  CD  GLN A  53      15.311  19.286   0.860  1.00 11.84           C  
ATOM    403  NE2 GLN A  53      15.491  18.723  -0.336  1.00 13.23           N  
ATOM    404  OE1 GLN A  53      15.974  18.952   1.834  1.00 13.88           O  
ATOM    405  N   VAL A  54      10.825  19.959   2.125  1.00  8.95           N  
ATOM    406  CA  VAL A  54       9.784  19.235   1.339  1.00  8.81           C  
ATOM    407  C   VAL A  54       8.598  20.140   1.068  1.00  7.90           C  
ATOM    408  O   VAL A  54       8.044  20.121  -0.032  1.00  9.30           O  
ATOM    409  CB  VAL A  54       9.381  17.967   2.166  1.00  8.27           C  
ATOM    410  CG1 VAL A  54       8.138  17.320   1.527  1.00  8.80           C  
ATOM    411  CG2 VAL A  54      10.497  16.988   2.195  1.00  9.21           C  
ATOM    412  N   LEU A  55       8.138  20.858   2.091  1.00  8.06           N  
ATOM    413  CA  LEU A  55       6.961  21.688   1.894  1.00  9.30           C  
ATOM    414  C   LEU A  55       7.143  22.898   0.877  1.00  8.70           C  
ATOM    415  O   LEU A  55       6.172  23.352   0.320  1.00 10.00           O  
ATOM    416  CB  LEU A  55       6.374  22.268   3.215  1.00  8.13           C  
ATOM    417  CG  LEU A  55       5.834  21.186   4.141  1.00  8.96           C  
ATOM    418  CD1 LEU A  55       5.419  21.853   5.457  1.00 10.71           C  
ATOM    419  CD2 LEU A  55       4.652  20.443   3.500  1.00 10.96           C  
ATOM    420  N   GLU A  56       8.417  23.317   0.730  1.00  9.30           N  
ATOM    421  CA  GLU A  56       8.661  24.455  -0.158  1.00 11.55           C  
ATOM    422  C   GLU A  56       9.040  23.967  -1.528  1.00 11.76           C  
ATOM    423  O   GLU A  56       9.321  24.844  -2.414  1.00 13.70           O  
ATOM    424  CB  GLU A  56       9.872  25.249   0.392  1.00 13.83           C  
ATOM    425  CG  GLU A  56       9.383  26.000   1.673  1.00 16.86           C  
ATOM    426  CD  GLU A  56      10.220  27.035   2.154  1.00 23.17           C  
ATOM    427  OE1 GLU A  56      11.481  26.873   2.050  1.00 22.62           O  
ATOM    428  OE2 GLU A  56       9.344  27.867   2.776  1.00 24.61           O1-
ATOM    429  N   ASP A  57       9.058  22.681  -1.840  1.00 10.45           N  
ATOM    430  CA  ASP A  57       9.464  22.209  -3.195  1.00 11.29           C  
ATOM    431  C   ASP A  57       8.244  21.543  -3.782  1.00 12.33           C  
ATOM    432  O   ASP A  57       7.827  20.427  -3.318  1.00 11.66           O  
ATOM    433  CB  ASP A  57      10.641  21.228  -3.094  1.00 12.48           C  
ATOM    434  CG  ASP A  57      11.163  20.623  -4.487  1.00 11.08           C  
ATOM    435  OD1 ASP A  57      10.467  20.841  -5.477  1.00 12.76           O  
ATOM    436  OD2 ASP A  57      12.247  20.004  -4.342  1.00 14.27           O1-
ATOM    437  N   ARG A  58       7.568  22.149  -4.733  1.00 12.46           N  
ATOM    438  CA  ARG A  58       6.296  21.645  -5.258  1.00 13.48           C  
ATOM    439  C   ARG A  58       6.487  20.337  -6.037  1.00 13.47           C  
ATOM    440  O   ARG A  58       5.501  19.670  -6.352  1.00 14.82           O  
ATOM    441  CB  ARG A  58       5.590  22.614  -6.200  1.00 16.79           C  
ATOM    442  CG  ARG A  58       4.901  23.709  -5.406  1.00 18.79           C  
ATOM    443  CD  ARG A  58       4.167  24.624  -6.387  1.00 17.88           C  
ATOM    444  NE  ARG A  58       2.956  24.017  -6.895  1.00 18.51           N  
ATOM    445  CZ  ARG A  58       2.133  24.555  -7.758  1.00 19.29           C  
ATOM    446  NH1 ARG A  58       2.533  25.713  -8.392  1.00 21.92           N1+
ATOM    447  NH2 ARG A  58       0.988  23.986  -8.113  1.00 21.29           N  
ATOM    448  N   ARG A  59       7.709  19.935  -6.331  1.00 11.79           N  
ATOM    449  CA  ARG A  59       7.938  18.598  -6.941  1.00 11.02           C  
ATOM    450  C   ARG A  59       7.542  17.539  -5.946  1.00 11.07           C  
ATOM    451  O   ARG A  59       7.299  16.407  -6.395  1.00 13.43           O  
ATOM    452  CB  ARG A  59       9.349  18.444  -7.408  1.00 11.66           C  
ATOM    453  CG  ARG A  59       9.674  19.453  -8.559  1.00 12.90           C  
ATOM    454  CD  ARG A  59      11.151  19.283  -8.915  1.00 14.58           C  
ATOM    455  NE  ARG A  59      12.017  19.569  -7.794  1.00 13.81           N  
ATOM    456  CZ  ARG A  59      13.279  19.219  -7.639  1.00 15.57           C  
ATOM    457  NH1 ARG A  59      13.942  18.616  -8.674  1.00 18.04           N1+
ATOM    458  NH2 ARG A  59      13.928  19.389  -6.555  1.00 16.98           N  
ATOM    459  N   PHE A  60       7.450  17.843  -4.654  1.00 10.22           N  
ATOM    460  CA  PHE A  60       6.764  16.974  -3.698  1.00  9.80           C  
ATOM    461  C   PHE A  60       5.327  17.444  -3.804  1.00  9.58           C  
ATOM    462  O   PHE A  60       4.941  18.476  -3.177  1.00  9.99           O  
ATOM    463  CB  PHE A  60       7.359  17.128  -2.281  1.00  9.51           C  
ATOM    464  CG  PHE A  60       8.752  16.663  -2.190  1.00  9.35           C  
ATOM    465  CD1 PHE A  60       9.049  15.308  -2.263  1.00 10.85           C  
ATOM    466  CD2 PHE A  60       9.826  17.550  -2.053  1.00 10.75           C  
ATOM    467  CE1 PHE A  60      10.365  14.895  -2.121  1.00 12.34           C  
ATOM    468  CE2 PHE A  60      11.168  17.110  -1.892  1.00 11.47           C  
ATOM    469  CZ  PHE A  60      11.436  15.768  -1.973  1.00 14.15           C  
ATOM    470  N   SER A  61       4.440  16.709  -4.522  1.00  8.81           N  
ATOM    471  CA  SER A  61       3.167  17.234  -4.917  1.00  8.85           C  
ATOM    472  C   SER A  61       2.062  16.770  -3.990  1.00  9.84           C  
ATOM    473  O   SER A  61       1.917  15.530  -3.693  1.00  9.37           O  
ATOM    474  CB  SER A  61       2.896  16.675  -6.324  1.00  9.51           C  
ATOM    475  OG  SER A  61       1.551  16.890  -6.703  1.00  9.78           O  
ATOM    476  N   MET A  62       1.158  17.640  -3.576  1.00  9.66           N  
ATOM    477  CA  MET A  62      -0.060  17.228  -2.929  1.00 10.32           C  
ATOM    478  C   MET A  62      -0.983  16.624  -3.943  1.00 10.82           C  
ATOM    479  O   MET A  62      -1.576  15.536  -3.665  1.00 11.01           O  
ATOM    480  CB  MET A  62      -0.781  18.460  -2.247  1.00 12.18           C  
ATOM    481  CG  MET A  62      -2.324  18.101  -1.768  1.00 11.98           C  
ATOM    482  SD  MET A  62      -3.082  19.617  -1.117  1.00 14.08           S  
ATOM    483  CE  MET A  62      -2.246  19.742   0.405  1.00 14.52           C  
ATOM    484  N   LYS A  63      -1.265  17.256  -5.066  1.00 12.00           N  
ATOM    485  CA  LYS A  63      -2.229  16.710  -6.001  1.00 13.02           C  
ATOM    486  C   LYS A  63      -1.960  15.231  -6.402  1.00 10.94           C  
ATOM    487  O   LYS A  63      -2.927  14.441  -6.554  1.00 12.18           O  
ATOM    488  CB  LYS A  63      -2.223  17.654  -7.294  1.00 17.91           C  
ATOM    489  CG  LYS A  63      -2.951  17.151  -8.546  1.00 21.78           C  
ATOM    490  CD  LYS A  63      -2.678  18.162  -9.677  1.00 24.17           C  
ATOM    491  CE  LYS A  63      -3.179  17.432 -10.963  1.00 34.89           C  
ATOM    492  NZ  LYS A  63      -3.565  18.286 -12.172  1.00 38.10           N1+
ATOM    493  N   GLU A  64      -0.700  14.922  -6.622  1.00 10.21           N  
ATOM    494  CA  GLU A  64      -0.313  13.599  -7.101  1.00 10.16           C  
ATOM    495  C   GLU A  64      -0.542  12.513  -6.082  1.00  9.02           C  
ATOM    496  O   GLU A  64      -0.528  11.331  -6.455  1.00  9.56           O  
ATOM    497  CB AGLU A  64       1.153  13.641  -7.540  0.26 10.90           C  
ATOM    498  CB BGLU A  64       1.066  13.575  -7.744  0.74 10.91           C  
ATOM    499  CG AGLU A  64       1.760  12.302  -7.914  0.26 12.58           C  
ATOM    500  CG BGLU A  64       1.186  14.434  -8.977  0.74 12.74           C  
ATOM    501  CD BGLU A  64       0.269  13.979 -10.087  0.74 18.42           C  
ATOM    502  OE1BGLU A  64      -0.242  14.939 -10.813  0.74 27.60           O  
ATOM    503  OE2BGLU A  64      -0.037  12.790 -10.192  0.74 19.59           O1-
ATOM    504  N   THR A  65      -0.704  12.885  -4.799  1.00  8.87           N  
ATOM    505  CA  THR A  65      -1.022  11.784  -3.815  1.00  9.12           C  
ATOM    506  C   THR A  65      -2.315  11.091  -4.201  1.00  9.39           C  
ATOM    507  O   THR A  65      -2.505   9.946  -3.695  1.00  9.16           O  
ATOM    508  CB  THR A  65      -1.109  12.344  -2.375  1.00  8.18           C  
ATOM    509  CG2 THR A  65       0.233  12.940  -1.947  1.00 10.30           C  
ATOM    510  OG1 THR A  65      -2.206  13.287  -2.250  1.00 10.13           O  
ATOM    511  N   ALA A  66      -3.208  11.710  -4.977  1.00  8.67           N  
ATOM    512  CA  ALA A  66      -4.500  11.083  -5.281  1.00 10.15           C  
ATOM    513  C   ALA A  66      -4.417  10.166  -6.474  1.00 10.50           C  
ATOM    514  O   ALA A  66      -5.490   9.581  -6.856  1.00 13.30           O  
ATOM    515  CB  ALA A  66      -5.540  12.183  -5.573  1.00 12.27           C  
ATOM    516  N   ALA A  67      -3.276  10.061  -7.140  1.00  9.67           N  
ATOM    517  CA  ALA A  67      -3.184   9.228  -8.348  1.00 11.59           C  
ATOM    518  C   ALA A  67      -3.482   7.766  -8.014  1.00 10.71           C  
ATOM    519  O   ALA A  67      -3.021   7.213  -7.001  1.00 10.30           O  
ATOM    520  CB  ALA A  67      -1.809   9.317  -8.951  1.00 13.10           C  
ATOM    521  N   ALA A  68      -4.155   7.086  -8.942  1.00 10.93           N  
ATOM    522  CA  ALA A  68      -4.416   5.629  -8.805  1.00 10.67           C  
ATOM    523  C   ALA A  68      -3.082   4.910  -8.726  1.00 10.66           C  
ATOM    524  O   ALA A  68      -2.151   5.186  -9.478  1.00 11.13           O  
ATOM    525  CB  ALA A  68      -5.256   5.137 -10.015  1.00 11.56           C  
ATOM    526  N   GLY A  69      -2.962   3.942  -7.824  1.00  9.76           N  
ATOM    527  CA  GLY A  69      -1.744   3.128  -7.786  1.00  9.57           C  
ATOM    528  C   GLY A  69      -0.635   3.740  -6.908  1.00  9.26           C  
ATOM    529  O   GLY A  69       0.430   3.098  -6.754  1.00  9.15           O  
ATOM    530  N   ALA A  70      -0.833   4.991  -6.422  1.00  8.46           N  
ATOM    531  CA  ALA A  70       0.262   5.601  -5.569  1.00  8.37           C  
ATOM    532  C   ALA A  70       0.323   4.918  -4.235  1.00  7.91           C  
ATOM    533  O   ALA A  70      -0.694   4.412  -3.704  1.00  8.72           O  
ATOM    534  CB  ALA A  70      -0.094   7.039  -5.360  1.00 10.44           C  
ATOM    535  N   PRO A  71       1.483   4.888  -3.587  1.00  7.40           N  
ATOM    536  CA  PRO A  71       1.535   4.504  -2.143  1.00  7.71           C  
ATOM    537  C   PRO A  71       0.695   5.529  -1.360  1.00  6.79           C  
ATOM    538  O   PRO A  71       0.856   6.752  -1.584  1.00  8.02           O  
ATOM    539  CB  PRO A  71       3.042   4.574  -1.799  1.00  7.15           C  
ATOM    540  CG  PRO A  71       3.628   5.524  -2.858  1.00  8.00           C  
ATOM    541  CD  PRO A  71       2.785   5.369  -4.120  1.00  7.92           C  
ATOM    542  N   ARG A  72      -0.128   5.042  -0.468  1.00  7.00           N  
ATOM    543  CA  ARG A  72      -1.078   5.896   0.255  1.00  7.13           C  
ATOM    544  C   ARG A  72      -0.845   5.930   1.718  1.00  7.55           C  
ATOM    545  O   ARG A  72      -0.597   4.926   2.413  1.00  7.44           O  
ATOM    546  CB  ARG A  72      -2.525   5.401   0.076  1.00  8.57           C  
ATOM    547  CG  ARG A  72      -2.999   5.356  -1.388  1.00  9.29           C  
ATOM    548  CD  ARG A  72      -4.560   5.494  -1.508  1.00  9.32           C  
ATOM    549  NE  ARG A  72      -4.940   6.832  -0.992  1.00 10.58           N  
ATOM    550  CZ  ARG A  72      -4.663   7.971  -1.627  1.00 12.25           C  
ATOM    551  NH1 ARG A  72      -4.711   9.066  -0.939  1.00 11.93           N1+
ATOM    552  NH2 ARG A  72      -4.308   7.972  -2.939  1.00 12.14           N  
ATOM    553  N   LEU A  73      -0.969   7.121   2.321  1.00  7.63           N  
ATOM    554  CA  LEU A  73      -1.017   7.282   3.770  1.00  7.80           C  
ATOM    555  C   LEU A  73      -2.287   6.664   4.310  1.00  7.79           C  
ATOM    556  O   LEU A  73      -2.270   5.962   5.337  1.00  9.32           O  
ATOM    557  CB  LEU A  73      -0.997   8.800   4.058  1.00  7.78           C  
ATOM    558  CG  LEU A  73      -1.303   9.127   5.545  1.00  8.41           C  
ATOM    559  CD1 LEU A  73      -0.213   8.574   6.507  1.00  9.21           C  
ATOM    560  CD2 LEU A  73      -1.401  10.698   5.654  1.00 10.20           C  
ATOM    561  N   ASN A  74      -3.411   6.925   3.637  1.00  7.46           N  
ATOM    562  CA  ASN A  74      -4.747   6.486   4.079  1.00  8.05           C  
ATOM    563  C   ASN A  74      -5.656   6.547   2.868  1.00  8.20           C  
ATOM    564  O   ASN A  74      -5.242   7.030   1.793  1.00  8.71           O  
ATOM    565  CB  ASN A  74      -5.291   7.353   5.229  1.00  8.97           C  
ATOM    566  CG  ASN A  74      -5.204   8.789   4.988  1.00  9.23           C  
ATOM    567  ND2 ASN A  74      -5.354   9.219   3.797  1.00 10.21           N  
ATOM    568  OD1 ASN A  74      -5.082   9.604   6.009  1.00 13.37           O  
ATOM    569  N   ALA A  75      -6.882   6.036   2.971  1.00  7.77           N  
ATOM    570  CA  ALA A  75      -7.809   6.039   1.876  1.00  7.43           C  
ATOM    571  C   ALA A  75      -8.448   7.373   1.680  1.00  8.35           C  
ATOM    572  O   ALA A  75      -8.669   8.120   2.627  1.00  9.31           O  
ATOM    573  CB  ALA A  75      -8.907   4.998   2.208  1.00 10.35           C  
ATOM    574  N   LEU A  76      -8.718   7.768   0.424  1.00  8.36           N  
ATOM    575  CA  LEU A  76      -9.442   9.003   0.165  1.00  9.26           C  
ATOM    576  C   LEU A  76     -10.816   8.992   0.808  1.00  8.85           C  
ATOM    577  O   LEU A  76     -11.537   7.985   0.702  1.00  9.88           O  
ATOM    578  CB  LEU A  76      -9.641   9.132  -1.371  1.00 11.40           C  
ATOM    579  CG  LEU A  76      -8.318   9.456  -2.091  1.00 13.83           C  
ATOM    580  CD1 LEU A  76      -8.661   9.363  -3.577  1.00 20.08           C  
ATOM    581  CD2 LEU A  76      -7.820  10.821  -1.763  1.00 17.92           C  
ATOM    582  N   THR A  77     -11.226  10.138   1.394  1.00  9.87           N  
ATOM    583  CA  THR A  77     -12.569  10.301   1.868  1.00 11.41           C  
ATOM    584  C   THR A  77     -13.298  11.339   1.015  1.00 11.46           C  
ATOM    585  O   THR A  77     -14.451  11.667   1.342  1.00 11.98           O  
ATOM    586  CB  THR A  77     -12.661  10.665   3.350  1.00 11.49           C  
ATOM    587  CG2 THR A  77     -11.870   9.707   4.240  1.00 14.53           C  
ATOM    588  OG1 THR A  77     -12.016  11.920   3.531  1.00 13.46           O  
ATOM    589  N   VAL A  78     -12.623  11.881  -0.012  1.00 10.61           N  
ATOM    590  CA  VAL A  78     -13.271  12.871  -0.928  1.00 11.76           C  
ATOM    591  C   VAL A  78     -12.938  12.316  -2.295  1.00 13.11           C  
ATOM    592  O   VAL A  78     -11.998  11.513  -2.537  1.00 12.05           O  
ATOM    593  CB  VAL A  78     -12.636  14.270  -0.749  1.00 13.83           C  
ATOM    594  CG1 VAL A  78     -12.914  14.841   0.662  1.00 16.72           C  
ATOM    595  CG2 VAL A  78     -11.128  14.305  -0.960  1.00 14.65           C  
ATOM    596  N   PRO A  79     -13.591  12.886  -3.328  1.00 13.33           N  
ATOM    597  CA  PRO A  79     -13.223  12.450  -4.681  1.00 13.66           C  
ATOM    598  C   PRO A  79     -11.821  12.877  -5.015  1.00 12.83           C  
ATOM    599  O   PRO A  79     -11.353  13.868  -4.512  1.00 13.08           O  
ATOM    600  CB  PRO A  79     -14.205  13.327  -5.559  1.00 14.67           C  
ATOM    601  CG  PRO A  79     -15.414  13.562  -4.646  1.00 15.73           C  
ATOM    602  CD  PRO A  79     -14.790  13.766  -3.280  1.00 15.74           C  
ATOM    603  N   PRO A  80     -11.096  12.075  -5.851  1.00 12.55           N  
ATOM    604  CA  PRO A  80      -9.652  12.421  -6.069  1.00 14.66           C  
ATOM    605  C   PRO A  80      -9.304  13.838  -6.600  1.00 13.30           C  
ATOM    606  O   PRO A  80      -8.298  14.406  -6.221  1.00 14.77           O  
ATOM    607  CB APRO A  80      -9.161  11.331  -7.064  0.43 14.44           C  
ATOM    608  CB BPRO A  80      -9.159  11.338  -7.075  0.57 13.23           C  
ATOM    609  CG APRO A  80     -10.100  10.164  -6.889  0.43 15.20           C  
ATOM    610  CG BPRO A  80     -10.415  10.784  -7.690  0.57 11.80           C  
ATOM    611  CD APRO A  80     -11.412  10.694  -6.301  0.43 14.58           C  
ATOM    612  CD BPRO A  80     -11.567  10.972  -6.699  0.57 13.23           C  
ATOM    613  N   GLU A  81     -10.241  14.362  -7.393  1.00 15.22           N  
ATOM    614  CA  GLU A  81      -9.977  15.759  -7.894  1.00 16.64           C  
ATOM    615  C   GLU A  81     -10.064  16.822  -6.769  1.00 16.26           C  
ATOM    616  O   GLU A  81      -9.391  17.884  -6.800  1.00 16.75           O  
ATOM    617  CB  GLU A  81     -10.965  16.095  -8.991  1.00 20.22           C  
ATOM    618  CG  GLU A  81     -12.403  16.089  -8.516  1.00 29.62           C  
ATOM    619  CD  GLU A  81     -13.196  14.736  -8.594  1.00 34.72           C  
ATOM    620  OE1 GLU A  81     -12.681  13.509  -8.685  1.00 26.94           O  
ATOM    621  OE2 GLU A  81     -14.481  14.933  -8.527  1.00 38.77           O1-
ATOM    622  N   VAL A  82     -10.746  16.451  -5.669  1.00 14.61           N  
ATOM    623  CA  VAL A  82     -10.908  17.359  -4.523  1.00 13.95           C  
ATOM    624  C   VAL A  82      -9.635  17.411  -3.677  1.00 14.47           C  
ATOM    625  O   VAL A  82      -9.346  18.366  -2.969  1.00 14.90           O  
ATOM    626  CB  VAL A  82     -12.210  16.959  -3.704  1.00 14.57           C  
ATOM    627  CG1 VAL A  82     -12.344  17.796  -2.454  1.00 15.91           C  
ATOM    628  CG2 VAL A  82     -13.465  17.056  -4.547  1.00 16.01           C  
ATOM    629  N   VAL A  83      -8.682  16.456  -3.866  1.00 13.56           N  
ATOM    630  CA  VAL A  83      -7.425  16.615  -3.197  1.00 16.16           C  
ATOM    631  C   VAL A  83      -6.719  17.892  -3.726  1.00 14.15           C  
ATOM    632  O   VAL A  83      -5.972  18.548  -2.960  1.00 20.14           O  
ATOM    633  CB  VAL A  83      -6.583  15.313  -3.514  1.00 14.07           C  
ATOM    634  CG1 VAL A  83      -5.158  15.472  -3.045  1.00 17.72           C  
ATOM    635  CG2 VAL A  83      -7.275  14.101  -2.797  1.00 16.44           C  
ATOM    636  N   ASN A  84      -6.920  18.235  -5.011  1.00 13.80           N  
ATOM    637  CA  ASN A  84      -6.378  19.459  -5.595  1.00 13.63           C  
ATOM    638  C   ASN A  84      -7.393  20.628  -5.387  1.00 13.77           C  
ATOM    639  O   ASN A  84      -7.381  21.526  -6.224  1.00 13.72           O  
ATOM    640  CB  ASN A  84      -6.121  19.249  -7.095  1.00 14.84           C  
ATOM    641  CG  ASN A  84      -5.219  20.345  -7.717  1.00 16.86           C  
ATOM    642  ND2 ASN A  84      -5.584  20.727  -8.891  1.00 21.04           N  
ATOM    643  OD1 ASN A  84      -4.339  20.870  -7.062  1.00 20.40           O  
ATOM    644  N   ASN A  85      -8.127  20.662  -4.290  1.00 14.40           N  
ATOM    645  CA  ASN A  85      -9.185  21.693  -4.068  1.00 13.36           C  
ATOM    646  C   ASN A  85      -8.648  23.079  -4.262  1.00 13.41           C  
ATOM    647  O   ASN A  85      -9.247  23.874  -5.040  1.00 12.66           O  
ATOM    648  CB  ASN A  85      -9.712  21.460  -2.664  1.00 15.56           C  
ATOM    649  CG  ASN A  85     -11.032  22.142  -2.378  1.00 14.34           C  
ATOM    650  ND2 ASN A  85     -11.169  22.540  -1.105  1.00 14.29           N  
ATOM    651  OD1 ASN A  85     -11.917  22.260  -3.229  1.00 16.08           O  
ATOM    652  N   MET A  86      -7.554  23.496  -3.626  1.00 14.45           N  
ATOM    653  CA  MET A  86      -7.077  24.862  -3.813  1.00 15.94           C  
ATOM    654  C   MET A  86      -6.614  25.173  -5.192  1.00 16.55           C  
ATOM    655  O   MET A  86      -6.836  26.283  -5.680  1.00 16.14           O  
ATOM    656  CB AMET A  86      -6.049  25.262  -2.732  0.70 19.57           C  
ATOM    657  CB BMET A  86      -5.979  25.227  -2.776  0.30 17.71           C  
ATOM    658  CG AMET A  86      -6.646  25.562  -1.352  0.70 21.70           C  
ATOM    659  CG BMET A  86      -6.240  26.443  -1.852  0.30 17.00           C  
ATOM    660  SD AMET A  86      -7.744  26.984  -1.227  0.70 18.20           S  
ATOM    661  SD BMET A  86      -7.191  27.825  -2.548  0.30 23.08           S  
ATOM    662  CE AMET A  86      -6.564  28.340  -1.073  0.70 25.73           C  
ATOM    663  CE BMET A  86      -7.969  28.681  -1.183  0.30 19.45           C  
ATOM    664  N   GLY A  87      -5.963  24.267  -5.883  1.00 15.05           N  
ATOM    665  CA  GLY A  87      -5.655  24.418  -7.227  1.00 13.91           C  
ATOM    666  C   GLY A  87      -6.854  24.618  -8.110  1.00 13.13           C  
ATOM    667  O   GLY A  87      -6.812  25.454  -8.989  1.00 14.85           O  
ATOM    668  N   ASN A  88      -7.951  23.844  -7.889  1.00 12.27           N  
ATOM    669  CA  ASN A  88      -9.153  23.996  -8.680  1.00 13.46           C  
ATOM    670  C   ASN A  88      -9.763  25.383  -8.358  1.00 11.33           C  
ATOM    671  O   ASN A  88     -10.217  26.090  -9.285  1.00 12.29           O  
ATOM    672  CB  ASN A  88     -10.172  22.909  -8.232  1.00 14.15           C  
ATOM    673  CG  ASN A  88      -9.727  21.474  -8.537  1.00 14.74           C  
ATOM    674  ND2 ASN A  88     -10.171  20.517  -7.716  1.00 14.35           N  
ATOM    675  OD1 ASN A  88      -8.974  21.268  -9.474  1.00 17.34           O  
ATOM    676  N   ILE A  89      -9.779  25.827  -7.101  1.00 11.01           N  
ATOM    677  CA  ILE A  89     -10.291  27.182  -6.756  1.00 11.92           C  
ATOM    678  C   ILE A  89      -9.479  28.248  -7.417  1.00 13.46           C  
ATOM    679  O   ILE A  89     -10.034  29.165  -8.085  1.00 12.81           O  
ATOM    680  CB  ILE A  89     -10.276  27.279  -5.217  1.00 10.65           C  
ATOM    681  CG1 ILE A  89     -11.304  26.383  -4.614  1.00 11.57           C  
ATOM    682  CG2 ILE A  89     -10.479  28.795  -4.785  1.00 14.28           C  
ATOM    683  CD1 ILE A  89     -11.120  26.193  -3.074  1.00 13.22           C  
ATOM    684  N   ALA A  90      -8.154  28.088  -7.445  1.00 13.99           N  
ATOM    685  CA  ALA A  90      -7.274  29.081  -8.165  1.00 14.33           C  
ATOM    686  C   ALA A  90      -7.513  29.077  -9.636  1.00 15.83           C  
ATOM    687  O   ALA A  90      -7.650  30.187 -10.209  1.00 17.31           O  
ATOM    688  CB  ALA A  90      -5.779  28.843  -7.849  1.00 18.51           C  
ATOM    689  N   ASP A  91      -7.658  27.933 -10.285  1.00 14.72           N  
ATOM    690  CA  ASP A  91      -7.845  27.799 -11.725  1.00 16.52           C  
ATOM    691  C   ASP A  91      -9.201  28.430 -12.119  1.00 17.86           C  
ATOM    692  O   ASP A  91      -9.391  28.873 -13.251  1.00 19.85           O  
ATOM    693  CB  ASP A  91      -7.794  26.320 -12.171  1.00 20.05           C  
ATOM    694  CG  ASP A  91      -6.379  25.726 -12.038  1.00 26.14           C  
ATOM    695  OD1 ASP A  91      -6.264  24.452 -12.035  1.00 30.34           O  
ATOM    696  OD2 ASP A  91      -5.444  26.532 -11.873  1.00 31.11           O1-
ATOM    697  N   ALA A  92     -10.193  28.432 -11.201  1.00 15.04           N  
ATOM    698  CA  ALA A  92     -11.516  28.981 -11.486  1.00 14.58           C  
ATOM    699  C   ALA A  92     -11.525  30.523 -11.256  1.00 13.49           C  
ATOM    700  O   ALA A  92     -12.619  31.121 -11.385  1.00 15.66           O  
ATOM    701  CB  ALA A  92     -12.533  28.320 -10.595  1.00 14.81           C  
ATOM    702  N   GLY A  93     -10.434  31.093 -10.812  1.00 13.62           N  
ATOM    703  CA  GLY A  93     -10.343  32.543 -10.574  1.00 17.02           C  
ATOM    704  C   GLY A  93     -10.989  32.926  -9.256  1.00 17.40           C  
ATOM    705  O   GLY A  93     -11.386  34.056  -9.057  1.00 16.90           O  
ATOM    706  N   LEU A  94     -11.117  32.002  -8.281  1.00 14.23           N  
ATOM    707  CA  LEU A  94     -11.887  32.216  -7.020  1.00 13.13           C  
ATOM    708  C   LEU A  94     -10.970  32.341  -5.828  1.00 11.30           C  
ATOM    709  O   LEU A  94     -11.500  32.532  -4.717  1.00 13.47           O  
ATOM    710  CB  LEU A  94     -12.893  31.048  -6.798  1.00 12.83           C  
ATOM    711  CG  LEU A  94     -14.031  30.948  -7.811  1.00 12.05           C  
ATOM    712  CD1 LEU A  94     -14.769  29.655  -7.621  1.00 12.60           C  
ATOM    713  CD2 LEU A  94     -14.974  32.171  -7.606  1.00 15.08           C  
ATOM    714  N   ARG A  95      -9.663  32.210  -5.970  1.00 15.11           N  
ATOM    715  CA  ARG A  95      -8.831  32.250  -4.752  1.00 15.42           C  
ATOM    716  C   ARG A  95      -8.952  33.551  -3.932  1.00 17.14           C  
ATOM    717  O   ARG A  95      -9.139  33.523  -2.693  1.00 15.05           O  
ATOM    718  CB  ARG A  95      -7.343  31.953  -5.087  1.00 20.46           C  
ATOM    719  CG  ARG A  95      -6.438  31.804  -3.873  1.00 26.12           C  
ATOM    720  CD  ARG A  95      -5.043  31.514  -4.420  1.00 38.54           C  
ATOM    721  NE  ARG A  95      -4.217  30.849  -3.426  1.00 47.34           N  
ATOM    722  CZ  ARG A  95      -3.314  31.486  -2.665  1.00 69.18           C  
ATOM    723  NH1 ARG A  95      -3.126  32.802  -2.789  1.00 75.06           N1+
ATOM    724  NH2 ARG A  95      -2.581  30.817  -1.769  1.00 72.69           N  
ATOM    725  N   LYS A  96      -8.933  34.693  -4.621  1.00 16.13           N  
ATOM    726  CA  LYS A  96      -8.927  35.941  -3.826  1.00 18.51           C  
ATOM    727  C   LYS A  96     -10.275  36.120  -3.144  1.00 15.18           C  
ATOM    728  O   LYS A  96     -10.342  36.559  -1.994  1.00 17.26           O  
ATOM    729  CB  LYS A  96      -8.633  37.125  -4.769  1.00 21.11           C  
ATOM    730  CG  LYS A  96      -7.193  37.585  -4.773  1.00 34.97           C  
ATOM    731  CD  LYS A  96      -7.114  39.001  -5.369  1.00 33.91           C  
ATOM    732  N   ALA A  97     -11.370  35.781  -3.842  1.00 13.55           N  
ATOM    733  CA  ALA A  97     -12.679  35.878  -3.261  1.00 13.03           C  
ATOM    734  C   ALA A  97     -12.882  34.957  -1.999  1.00 13.51           C  
ATOM    735  O   ALA A  97     -13.462  35.344  -0.995  1.00 14.32           O  
ATOM    736  CB  ALA A  97     -13.743  35.613  -4.352  1.00 17.15           C  
ATOM    737  N   VAL A  98     -12.424  33.712  -2.153  1.00 12.90           N  
ATOM    738  CA  VAL A  98     -12.527  32.774  -0.996  1.00 13.04           C  
ATOM    739  C   VAL A  98     -11.722  33.312   0.190  1.00 14.66           C  
ATOM    740  O   VAL A  98     -12.206  33.344   1.322  1.00 15.61           O  
ATOM    741  CB  VAL A  98     -12.044  31.414  -1.460  1.00 13.90           C  
ATOM    742  CG1 VAL A  98     -11.938  30.517  -0.208  1.00 18.59           C  
ATOM    743  CG2 VAL A  98     -13.057  30.817  -2.445  1.00 15.00           C  
ATOM    744  N   MET A  99     -10.490  33.778  -0.100  1.00 15.92           N  
ATOM    745  CA  MET A  99      -9.659  34.251   0.986  1.00 16.67           C  
ATOM    746  C   MET A  99     -10.235  35.424   1.642  1.00 18.43           C  
ATOM    747  O   MET A  99     -10.283  35.542   2.930  1.00 21.69           O  
ATOM    748  CB AMET A  99      -8.413  34.912   0.424  0.57 16.91           C  
ATOM    749  CB BMET A  99      -8.142  34.092   0.510  0.43 15.52           C  
ATOM    750  CG AMET A  99      -7.424  33.834   0.129  0.57 14.90           C  
ATOM    751  CG BMET A  99      -7.681  32.634   0.073  0.43 15.75           C  
ATOM    752  SD AMET A  99      -7.145  32.626   1.528  0.57 21.16           S  
ATOM    753  SD BMET A  99      -5.906  32.623  -0.325  0.43 22.06           S  
ATOM    754  CE AMET A  99      -6.503  33.632   2.890  0.57 21.50           C  
ATOM    755  CE BMET A  99      -5.192  33.115   1.297  0.43 20.03           C  
ATOM    756  N   LYS A 100     -10.812  36.337   0.870  1.00 16.10           N  
ATOM    757  CA  LYS A 100     -11.437  37.509   1.478  1.00 18.77           C  
ATOM    758  C   LYS A 100     -12.629  37.172   2.387  1.00 19.99           C  
ATOM    759  O   LYS A 100     -12.875  37.783   3.454  1.00 22.78           O  
ATOM    760  CB  LYS A 100     -11.861  38.580   0.427  1.00 22.88           C  
ATOM    761  CG  LYS A 100     -12.837  39.630   0.981  1.00 28.49           C  
ATOM    762  CD  LYS A 100     -13.200  40.769  -0.025  1.00 37.21           C  
ATOM    763  CE  LYS A 100     -14.250  41.740   0.576  1.00 37.37           C  
ATOM    764  N   ALA A 101     -13.437  36.183   1.993  1.00 15.49           N  
ATOM    765  CA  ALA A 101     -14.602  35.837   2.765  1.00 15.49           C  
ATOM    766  C   ALA A 101     -14.259  35.129   4.067  1.00 17.09           C  
ATOM    767  O   ALA A 101     -15.093  35.114   4.999  1.00 21.25           O  
ATOM    768  CB  ALA A 101     -15.461  34.879   1.896  1.00 16.45           C  
ATOM    769  N   ILE A 102     -13.098  34.536   4.190  1.00 15.29           N  
ATOM    770  CA  ILE A 102     -12.820  33.779   5.462  1.00 18.00           C  
ATOM    771  C   ILE A 102     -11.831  34.503   6.348  1.00 21.53           C  
ATOM    772  O   ILE A 102     -11.231  33.887   7.249  1.00 23.37           O  
ATOM    773  CB  ILE A 102     -12.369  32.328   5.109  1.00 16.58           C  
ATOM    774  CG1 ILE A 102     -11.021  32.310   4.447  1.00 18.43           C  
ATOM    775  CG2 ILE A 102     -13.462  31.602   4.252  1.00 16.92           C  
ATOM    776  CD1 ILE A 102     -10.444  30.928   4.154  1.00 22.84           C  
ATOM    777  N   THR A 103     -11.625  35.808   6.091  1.00 21.01           N  
ATOM    778  CA  THR A 103     -10.902  36.576   7.119  1.00 22.35           C  
ATOM    779  C   THR A 103     -11.736  36.888   8.361  1.00 20.84           C  
ATOM    780  O   THR A 103     -12.949  37.123   8.362  1.00 24.75           O  
ATOM    781  CB  THR A 103     -10.230  37.841   6.593  1.00 30.68           C  
ATOM    782  CG2 THR A 103      -9.181  37.451   5.486  1.00 30.24           C  
ATOM    783  OG1 THR A 103     -11.271  38.710   6.146  1.00 33.06           O  
ATOM    784  N   PRO A 104     -11.019  36.921   9.475  1.00 19.12           N  
ATOM    785  CA  PRO A 104     -11.778  37.239  10.725  1.00 19.43           C  
ATOM    786  C   PRO A 104     -12.119  38.698  10.897  1.00 25.63           C  
ATOM    787  O   PRO A 104     -12.815  39.020  11.876  1.00 27.60           O  
ATOM    788  CB  PRO A 104     -10.810  36.799  11.801  1.00 18.21           C  
ATOM    789  CG  PRO A 104      -9.487  36.943  11.211  1.00 18.98           C  
ATOM    790  CD  PRO A 104      -9.624  36.551   9.729  1.00 18.41           C  
ATOM    791  N   LYS A 105     -11.696  39.523   9.969  1.00 28.02           N  
ATOM    792  CA  LYS A 105     -11.889  40.984  10.025  1.00 31.78           C  
ATOM    793  C   LYS A 105     -13.249  41.471   9.522  1.00 35.14           C  
ATOM    794  O   LYS A 105     -13.534  42.684   9.625  1.00 32.99           O  
ATOM    795  CB  LYS A 105     -10.698  41.656   9.290  1.00 34.43           C  
ATOM    796  N   ALA A 106     -14.116  40.609   8.997  1.00 28.32           N  
ATOM    797  CA  ALA A 106     -15.505  40.959   8.611  1.00 27.83           C  
ATOM    798  C   ALA A 106     -16.280  41.695   9.729  1.00 34.23           C  
ATOM    799  O   ALA A 106     -16.235  41.264  10.872  1.00 23.68           O  
ATOM    800  CB  ALA A 106     -16.288  39.738   8.190  1.00 29.80           C  
ATOM    801  N   PRO A 107     -16.964  42.842   9.437  1.00 29.50           N  
ATOM    802  CA  PRO A 107     -17.703  43.564  10.503  1.00 32.51           C  
ATOM    803  C   PRO A 107     -18.627  42.659  11.316  1.00 29.39           C  
ATOM    804  O   PRO A 107     -19.315  41.791  10.758  1.00 32.06           O  
ATOM    805  CB  PRO A 107     -18.546  44.589   9.710  1.00 32.58           C  
ATOM    806  CG  PRO A 107     -17.666  44.874   8.534  1.00 39.15           C  
ATOM    807  CD  PRO A 107     -17.109  43.528   8.122  1.00 36.29           C  
ATOM    808  N   GLY A 108     -18.539  42.833  12.645  1.00 26.24           N  
ATOM    809  CA  GLY A 108     -19.339  42.081  13.599  1.00 26.51           C  
ATOM    810  C   GLY A 108     -18.851  40.627  13.876  1.00 25.47           C  
ATOM    811  O   GLY A 108     -19.348  40.031  14.790  1.00 23.73           O  
ATOM    812  N   LEU A 109     -17.987  40.049  13.039  1.00 22.73           N  
ATOM    813  CA  LEU A 109     -17.612  38.630  13.188  1.00 22.87           C  
ATOM    814  C   LEU A 109     -16.963  38.380  14.533  1.00 22.49           C  
ATOM    815  O   LEU A 109     -17.331  37.439  15.253  1.00 20.83           O  
ATOM    816  CB  LEU A 109     -16.674  38.208  12.074  1.00 22.65           C  
ATOM    817  CG ALEU A 109     -16.374  36.707  11.995  0.34 22.94           C  
ATOM    818  CG BLEU A 109     -16.437  36.709  12.147  0.66 21.98           C  
ATOM    819  CD1ALEU A 109     -15.350  36.252  13.033  0.34 22.15           C  
ATOM    820  CD1BLEU A 109     -17.719  35.923  11.877  0.66 23.43           C  
ATOM    821  CD2ALEU A 109     -17.663  35.894  12.078  0.34 23.09           C  
ATOM    822  CD2BLEU A 109     -15.381  36.412  11.092  0.66 21.71           C  
ATOM    823  N   GLU A 110     -15.959  39.140  14.889  1.00 21.87           N  
ATOM    824  CA  GLU A 110     -15.402  38.953  16.217  1.00 21.79           C  
ATOM    825  C   GLU A 110     -16.366  39.133  17.370  1.00 20.32           C  
ATOM    826  O   GLU A 110     -16.262  38.391  18.396  1.00 18.74           O  
ATOM    827  CB  GLU A 110     -14.210  39.793  16.468  1.00 26.22           C  
ATOM    828  CG  GLU A 110     -13.121  39.638  15.460  1.00 35.64           C  
ATOM    829  CD  GLU A 110     -11.921  40.238  16.105  1.00 43.86           C  
ATOM    830  OE1 GLU A 110     -12.052  40.573  17.324  1.00 50.44           O  
ATOM    831  OE2 GLU A 110     -10.893  40.372  15.428  1.00 46.20           O1-
ATOM    832  N   GLN A 111     -17.262  40.124  17.299  1.00 21.32           N  
ATOM    833  CA  GLN A 111     -18.183  40.288  18.375  1.00 20.13           C  
ATOM    834  C   GLN A 111     -19.136  39.084  18.418  1.00 17.82           C  
ATOM    835  O   GLN A 111     -19.589  38.643  19.527  1.00 17.49           O  
ATOM    836  CB  GLN A 111     -18.958  41.598  18.202  1.00 23.13           C  
ATOM    837  CG  GLN A 111     -19.813  41.920  19.396  1.00 25.30           C  
ATOM    838  CD  GLN A 111     -19.033  41.887  20.747  1.00 32.49           C  
ATOM    839  NE2 GLN A 111     -17.799  42.408  20.787  1.00 30.52           N  
ATOM    840  OE1 GLN A 111     -19.521  41.336  21.738  1.00 33.17           O  
ATOM    841  N   PHE A 112     -19.469  38.530  17.273  1.00 18.79           N  
ATOM    842  CA  PHE A 112     -20.321  37.338  17.219  1.00 18.43           C  
ATOM    843  C   PHE A 112     -19.605  36.160  17.895  1.00 16.24           C  
ATOM    844  O   PHE A 112     -20.257  35.412  18.679  1.00 16.81           O  
ATOM    845  CB  PHE A 112     -20.645  37.002  15.752  1.00 19.43           C  
ATOM    846  CG  PHE A 112     -21.279  35.602  15.577  1.00 18.06           C  
ATOM    847  CD1 PHE A 112     -20.500  34.497  15.270  1.00 19.68           C  
ATOM    848  CD2 PHE A 112     -22.616  35.429  15.796  1.00 19.56           C  
ATOM    849  CE1 PHE A 112     -21.101  33.238  15.155  1.00 17.55           C  
ATOM    850  CE2 PHE A 112     -23.245  34.179  15.659  1.00 18.72           C  
ATOM    851  CZ  PHE A 112     -22.443  33.070  15.377  1.00 19.77           C  
ATOM    852  N   LEU A 113     -18.338  36.065  17.657  1.00 15.53           N  
ATOM    853  CA  LEU A 113     -17.560  34.933  18.231  1.00 15.53           C  
ATOM    854  C   LEU A 113     -17.498  35.111  19.737  1.00 15.93           C  
ATOM    855  O   LEU A 113     -17.696  34.147  20.541  1.00 14.76           O  
ATOM    856  CB  LEU A 113     -16.181  34.962  17.611  1.00 20.01           C  
ATOM    857  CG  LEU A 113     -15.376  34.020  16.678  1.00 25.72           C  
ATOM    858  CD1 LEU A 113     -13.923  34.439  16.331  1.00 23.10           C  
ATOM    859  CD2 LEU A 113     -15.548  32.674  17.298  1.00 23.77           C  
ATOM    860  N   ARG A 114     -17.264  36.335  20.222  1.00 14.24           N  
ATOM    861  CA  ARG A 114     -17.213  36.550  21.653  1.00 16.57           C  
ATOM    862  C   ARG A 114     -18.568  36.323  22.314  1.00 13.09           C  
ATOM    863  O   ARG A 114     -18.635  35.683  23.375  1.00 13.66           O  
ATOM    864  CB AARG A 114     -16.834  37.994  21.954  0.46 19.05           C  
ATOM    865  CB BARG A 114     -16.756  37.950  21.926  0.54 18.22           C  
ATOM    866  CG AARG A 114     -15.483  38.414  21.427  0.46 21.99           C  
ATOM    867  CG BARG A 114     -16.547  38.228  23.403  0.54 19.89           C  
ATOM    868  CD AARG A 114     -14.840  39.591  22.166  0.46 29.18           C  
ATOM    869  CD BARG A 114     -15.738  39.523  23.564  0.54 26.13           C  
ATOM    870  NE AARG A 114     -13.687  40.067  21.370  0.46 34.01           N  
ATOM    871  NE BARG A 114     -15.931  40.458  22.457  0.54 32.75           N  
ATOM    872  CZ AARG A 114     -13.810  40.890  20.325  0.46 30.22           C  
ATOM    873  CZ BARG A 114     -14.977  40.892  21.636  0.54 34.80           C  
ATOM    874  NH1AARG A 114     -15.012  41.337  19.978  0.46 34.64           N1+
ATOM    875  NH1BARG A 114     -13.699  40.529  21.815  0.54 41.17           N1+
ATOM    876  NH2AARG A 114     -12.747  41.279  19.628  0.46 34.75           N  
ATOM    877  NH2BARG A 114     -15.289  41.724  20.649  0.54 40.72           N  
ATOM    878  N   ASP A 115     -19.671  36.810  21.711  1.00 13.85           N  
ATOM    879  CA  ASP A 115     -20.962  36.607  22.234  1.00 15.19           C  
ATOM    880  C   ASP A 115     -21.321  35.143  22.272  1.00 14.47           C  
ATOM    881  O   ASP A 115     -21.901  34.653  23.230  1.00 15.70           O  
ATOM    882  CB  ASP A 115     -22.053  37.317  21.397  1.00 17.83           C  
ATOM    883  CG  ASP A 115     -22.053  38.846  21.584  1.00 20.18           C  
ATOM    884  OD1 ASP A 115     -21.451  39.331  22.529  1.00 23.77           O  
ATOM    885  OD2 ASP A 115     -22.630  39.493  20.662  1.00 24.72           O1-
ATOM    886  N   THR A 116     -20.910  34.391  21.225  1.00 12.57           N  
ATOM    887  CA  THR A 116     -21.193  32.957  21.173  1.00 12.66           C  
ATOM    888  C   THR A 116     -20.392  32.201  22.297  1.00 10.99           C  
ATOM    889  O   THR A 116     -21.005  31.340  22.987  1.00 12.50           O  
ATOM    890  CB  THR A 116     -20.857  32.346  19.797  1.00 12.29           C  
ATOM    891  CG2 THR A 116     -21.232  30.881  19.713  1.00 13.61           C  
ATOM    892  OG1 THR A 116     -21.659  33.065  18.791  1.00 14.26           O  
ATOM    893  N   ALA A 117     -19.137  32.502  22.358  1.00 11.39           N  
ATOM    894  CA  ALA A 117     -18.291  31.883  23.398  1.00 11.31           C  
ATOM    895  C   ALA A 117     -18.904  32.149  24.749  1.00 12.54           C  
ATOM    896  O   ALA A 117     -18.996  31.261  25.628  1.00 12.44           O  
ATOM    897  CB  ALA A 117     -16.869  32.368  23.361  1.00 12.54           C  
ATOM    898  N   ASN A 118     -19.329  33.413  25.019  1.00 13.10           N  
ATOM    899  CA  ASN A 118     -19.834  33.743  26.385  1.00 14.05           C  
ATOM    900  C   ASN A 118     -21.119  33.078  26.600  1.00 13.32           C  
ATOM    901  O   ASN A 118     -21.354  32.657  27.737  1.00 15.23           O  
ATOM    902  CB  ASN A 118     -19.980  35.307  26.457  1.00 14.84           C  
ATOM    903  CG  ASN A 118     -18.691  35.980  26.610  1.00 17.46           C  
ATOM    904  ND2 ASN A 118     -18.696  37.283  26.229  1.00 21.41           N  
ATOM    905  OD1 ASN A 118     -17.722  35.464  27.105  1.00 21.02           O  
ATOM    906  N   SER A 119     -22.003  32.917  25.644  1.00 13.15           N  
ATOM    907  CA  SER A 119     -23.231  32.229  25.821  1.00 13.27           C  
ATOM    908  C   SER A 119     -22.988  30.714  26.198  1.00 13.88           C  
ATOM    909  O   SER A 119     -23.626  30.110  27.050  1.00 14.95           O  
ATOM    910  CB ASER A 119     -24.122  32.334  24.580  0.46 17.86           C  
ATOM    911  CB BSER A 119     -24.104  32.429  24.600  0.54 15.85           C  
ATOM    912  OG ASER A 119     -24.729  33.605  24.510  0.46 22.74           O  
ATOM    913  OG BSER A 119     -25.249  31.638  24.695  0.54 16.05           O  
ATOM    914  N   LEU A 120     -22.098  30.049  25.395  1.00 13.03           N  
ATOM    915  CA  LEU A 120     -21.756  28.634  25.663  1.00 12.17           C  
ATOM    916  C   LEU A 120     -21.188  28.493  27.080  1.00 10.81           C  
ATOM    917  O   LEU A 120     -21.667  27.517  27.757  1.00 11.82           O  
ATOM    918  CB  LEU A 120     -20.718  28.175  24.617  1.00 11.08           C  
ATOM    919  CG  LEU A 120     -21.261  28.053  23.168  1.00 11.34           C  
ATOM    920  CD1 LEU A 120     -20.088  27.975  22.185  1.00 13.47           C  
ATOM    921  CD2 LEU A 120     -22.167  26.863  23.055  1.00 15.11           C  
ATOM    922  N   LEU A 121     -20.337  29.402  27.488  1.00 10.61           N  
ATOM    923  CA  LEU A 121     -19.766  29.316  28.831  1.00 11.95           C  
ATOM    924  C   LEU A 121     -20.824  29.521  29.900  1.00 12.80           C  
ATOM    925  O   LEU A 121     -20.880  28.810  30.903  1.00 13.52           O  
ATOM    926  CB  LEU A 121     -18.616  30.274  28.977  1.00 12.21           C  
ATOM    927  CG  LEU A 121     -17.471  29.844  28.054  1.00 12.26           C  
ATOM    928  CD1 LEU A 121     -16.545  31.002  27.876  1.00 17.18           C  
ATOM    929  CD2 LEU A 121     -16.740  28.695  28.721  1.00 15.01           C  
ATOM    930  N   ASP A 122     -21.688  30.530  29.698  1.00 13.14           N  
ATOM    931  CA  ASP A 122     -22.755  30.761  30.708  1.00 15.91           C  
ATOM    932  C   ASP A 122     -23.607  29.550  30.814  1.00 14.93           C  
ATOM    933  O   ASP A 122     -24.028  29.187  31.945  1.00 16.19           O  
ATOM    934  CB  ASP A 122     -23.653  31.961  30.261  1.00 17.61           C  
ATOM    935  CG  ASP A 122     -23.023  33.269  30.417  1.00 21.78           C  
ATOM    936  OD1 ASP A 122     -22.074  33.473  31.142  1.00 21.18           O  
ATOM    937  OD2 ASP A 122     -23.495  34.265  29.786  1.00 24.89           O1-
ATOM    938  N   ASN A 123     -23.966  28.876  29.724  1.00 14.64           N  
ATOM    939  CA  ASN A 123     -24.774  27.647  29.785  1.00 16.51           C  
ATOM    940  C   ASN A 123     -24.078  26.548  30.628  1.00 15.88           C  
ATOM    941  O   ASN A 123     -24.696  25.844  31.422  1.00 16.66           O  
ATOM    942  CB  ASN A 123     -25.210  27.060  28.422  1.00 18.48           C  
ATOM    943  CG  ASN A 123     -26.136  28.069  27.690  1.00 25.38           C  
ATOM    944  ND2 ASN A 123     -26.284  27.933  26.373  1.00 31.64           N  
ATOM    945  OD1 ASN A 123     -26.650  29.027  28.348  1.00 27.55           O  
ATOM    946  N   LEU A 124     -22.746  26.416  30.446  1.00 13.40           N  
ATOM    947  CA  LEU A 124     -22.048  25.420  31.270  1.00 14.59           C  
ATOM    948  C   LEU A 124     -22.038  25.784  32.726  1.00 13.42           C  
ATOM    949  O   LEU A 124     -22.103  24.910  33.591  1.00 13.55           O  
ATOM    950  CB  LEU A 124     -20.573  25.298  30.788  1.00 15.33           C  
ATOM    951  CG  LEU A 124     -20.381  24.737  29.379  1.00 16.23           C  
ATOM    952  CD1 LEU A 124     -18.942  24.844  28.972  1.00 14.97           C  
ATOM    953  CD2 LEU A 124     -20.963  23.370  29.198  1.00 16.99           C  
ATOM    954  N   ILE A 125     -21.837  27.059  33.042  1.00 13.15           N  
ATOM    955  CA  ILE A 125     -21.831  27.520  34.428  1.00 16.18           C  
ATOM    956  C   ILE A 125     -23.192  27.282  35.085  1.00 16.95           C  
ATOM    957  O   ILE A 125     -23.259  26.779  36.221  1.00 18.36           O  
ATOM    958  CB  ILE A 125     -21.346  28.978  34.482  1.00 16.05           C  
ATOM    959  CG1 ILE A 125     -19.853  29.025  34.155  1.00 18.82           C  
ATOM    960  CG2 ILE A 125     -21.704  29.576  35.881  1.00 19.15           C  
ATOM    961  CD1 ILE A 125     -19.275  30.401  33.923  1.00 19.74           C  
ATOM    962  N   THR A 126     -24.268  27.554  34.374  1.00 17.72           N  
ATOM    963  CA  THR A 126     -25.604  27.332  34.918  1.00 18.83           C  
ATOM    964  C   THR A 126     -25.831  25.868  35.193  1.00 19.33           C  
ATOM    965  O   THR A 126     -26.439  25.487  36.218  1.00 23.34           O  
ATOM    966  CB  THR A 126     -26.652  27.824  33.891  1.00 21.05           C  
ATOM    967  CG2 THR A 126     -28.063  27.431  34.291  1.00 26.17           C  
ATOM    968  OG1 THR A 126     -26.520  29.234  33.873  1.00 25.02           O  
ATOM    969  N   GLU A 127     -25.293  25.018  34.365  1.00 17.21           N  
ATOM    970  CA  GLU A 127     -25.585  23.601  34.489  1.00 17.94           C  
ATOM    971  C   GLU A 127     -24.720  23.059  35.650  1.00 19.10           C  
ATOM    972  O   GLU A 127     -25.154  22.030  36.283  1.00 22.12           O  
ATOM    973  CB AGLU A 127     -25.324  22.871  33.151  0.48 19.41           C  
ATOM    974  CB BGLU A 127     -25.319  22.830  33.164  0.52 20.31           C  
ATOM    975  CG AGLU A 127     -25.652  21.389  33.166  0.48 21.10           C  
ATOM    976  CG BGLU A 127     -26.379  22.970  32.075  0.52 23.62           C  
ATOM    977  N   GLY A 128     -23.546  23.649  35.913  1.00 15.47           N  
ATOM    978  CA  GLY A 128     -22.658  23.155  36.953  1.00 15.22           C  
ATOM    979  C   GLY A 128     -21.626  22.144  36.428  1.00 14.13           C  
ATOM    980  O   GLY A 128     -21.861  21.339  35.525  1.00 13.94           O  
ATOM    981  N   ALA A 129     -20.533  22.135  37.169  1.00 12.71           N  
ATOM    982  CA  ALA A 129     -19.409  21.201  36.849  1.00 13.48           C  
ATOM    983  C   ALA A 129     -19.785  19.745  37.064  1.00 12.93           C  
ATOM    984  O   ALA A 129     -20.617  19.469  37.963  1.00 14.96           O  
ATOM    985  CB  ALA A 129     -18.198  21.559  37.725  1.00 14.93           C  
ATOM    986  N   PRO A 130     -19.260  18.782  36.378  1.00 12.09           N  
ATOM    987  CA  PRO A 130     -18.248  18.954  35.324  1.00 11.71           C  
ATOM    988  C   PRO A 130     -18.900  19.379  33.998  1.00 11.83           C  
ATOM    989  O   PRO A 130     -20.043  19.065  33.703  1.00 13.99           O  
ATOM    990  CB  PRO A 130     -17.652  17.520  35.171  1.00 13.41           C  
ATOM    991  CG  PRO A 130     -18.834  16.609  35.606  1.00 13.98           C  
ATOM    992  CD  PRO A 130     -19.513  17.374  36.709  1.00 12.57           C  
ATOM    993  N   ALA A 131     -18.077  20.042  33.194  1.00 11.11           N  
ATOM    994  CA  ALA A 131     -18.493  20.508  31.820  1.00 11.49           C  
ATOM    995  C   ALA A 131     -17.580  19.785  30.798  1.00 12.00           C  
ATOM    996  O   ALA A 131     -16.395  19.519  31.102  1.00 13.82           O  
ATOM    997  CB  ALA A 131     -18.225  21.967  31.675  1.00 14.61           C  
ATOM    998  N   ASP A 132     -18.063  19.509  29.612  1.00 11.46           N  
ATOM    999  CA  ASP A 132     -17.225  18.924  28.547  1.00 10.78           C  
ATOM   1000  C   ASP A 132     -16.762  20.060  27.596  1.00  9.38           C  
ATOM   1001  O   ASP A 132     -17.613  20.598  26.815  1.00 10.66           O  
ATOM   1002  CB  ASP A 132     -18.010  17.884  27.864  1.00 10.11           C  
ATOM   1003  CG  ASP A 132     -17.295  17.192  26.715  1.00  8.98           C  
ATOM   1004  OD1 ASP A 132     -16.215  17.698  26.255  1.00  8.82           O  
ATOM   1005  OD2 ASP A 132     -17.869  16.227  26.147  1.00 12.55           O1-
ATOM   1006  N   LEU A 133     -15.522  20.519  27.672  1.00  8.63           N  
ATOM   1007  CA  LEU A 133     -15.147  21.665  26.868  1.00 10.00           C  
ATOM   1008  C   LEU A 133     -14.955  21.302  25.406  1.00 10.34           C  
ATOM   1009  O   LEU A 133     -14.757  22.272  24.603  1.00 11.29           O  
ATOM   1010  CB  LEU A 133     -13.842  22.280  27.351  1.00 10.99           C  
ATOM   1011  CG  LEU A 133     -13.922  22.963  28.657  1.00 11.85           C  
ATOM   1012  CD1 LEU A 133     -12.566  23.695  28.879  1.00 13.25           C  
ATOM   1013  CD2 LEU A 133     -15.057  23.976  28.740  1.00 12.85           C  
ATOM   1014  N   ARG A 134     -14.948  20.069  24.987  1.00  8.70           N  
ATOM   1015  CA  ARG A 134     -14.916  19.788  23.558  1.00  9.79           C  
ATOM   1016  C   ARG A 134     -16.331  19.824  23.044  1.00  9.69           C  
ATOM   1017  O   ARG A 134     -16.711  20.679  22.194  1.00 10.34           O  
ATOM   1018  CB  ARG A 134     -14.276  18.438  23.199  1.00  9.98           C  
ATOM   1019  CG  ARG A 134     -14.266  18.329  21.689  1.00 10.96           C  
ATOM   1020  CD  ARG A 134     -13.589  17.038  21.179  1.00 12.03           C  
ATOM   1021  NE AARG A 134     -13.786  16.594  19.878  0.39 12.58           N  
ATOM   1022  NE BARG A 134     -14.373  15.844  21.246  0.61 10.38           N  
ATOM   1023  CZ AARG A 134     -14.723  15.759  19.503  0.39 12.41           C  
ATOM   1024  CZ BARG A 134     -15.266  15.397  20.357  0.61  9.45           C  
ATOM   1025  NH1AARG A 134     -14.883  15.492  18.220  0.39 16.52           N1+
ATOM   1026  NH1BARG A 134     -15.693  16.144  19.283  0.61 10.17           N1+
ATOM   1027  NH2AARG A 134     -15.508  15.149  20.388  0.39 12.16           N  
ATOM   1028  NH2BARG A 134     -15.881  14.228  20.605  0.61  9.43           N  
ATOM   1029  N   ASN A 135     -17.224  18.978  23.516  1.00  9.82           N  
ATOM   1030  CA  ASN A 135     -18.537  18.872  22.909  1.00  9.64           C  
ATOM   1031  C   ASN A 135     -19.393  20.048  23.211  1.00 10.08           C  
ATOM   1032  O   ASN A 135     -20.326  20.298  22.391  1.00 11.46           O  
ATOM   1033  CB  ASN A 135     -19.211  17.511  23.274  1.00 10.81           C  
ATOM   1034  CG  ASN A 135     -18.390  16.353  22.708  1.00 12.96           C  
ATOM   1035  ND2 ASN A 135     -17.719  15.590  23.589  1.00 11.84           N  
ATOM   1036  OD1 ASN A 135     -18.409  16.139  21.470  1.00 16.42           O  
ATOM   1037  N   ASP A 136     -19.204  20.718  24.328  1.00  9.84           N  
ATOM   1038  CA  ASP A 136     -20.121  21.815  24.723  1.00 10.48           C  
ATOM   1039  C   ASP A 136     -19.491  23.142  24.713  1.00 10.49           C  
ATOM   1040  O   ASP A 136     -20.068  24.147  25.152  1.00 11.97           O  
ATOM   1041  CB  ASP A 136     -20.774  21.441  26.055  1.00 13.37           C  
ATOM   1042  CG  ASP A 136     -21.581  20.135  25.952  1.00 16.59           C  
ATOM   1043  OD1 ASP A 136     -22.324  19.904  24.913  1.00 19.49           O  
ATOM   1044  OD2 ASP A 136     -21.558  19.242  26.814  1.00 16.95           O1-
ATOM   1045  N   PHE A 137     -18.293  23.278  24.186  1.00  8.81           N  
ATOM   1046  CA  PHE A 137     -17.609  24.571  24.036  1.00  8.89           C  
ATOM   1047  C   PHE A 137     -16.841  24.686  22.731  1.00  7.39           C  
ATOM   1048  O   PHE A 137     -17.277  25.410  21.794  1.00  8.78           O  
ATOM   1049  CB  PHE A 137     -16.738  24.952  25.233  1.00  8.83           C  
ATOM   1050  CG  PHE A 137     -16.031  26.292  25.105  1.00  8.30           C  
ATOM   1051  CD1 PHE A 137     -14.659  26.406  25.061  1.00 10.14           C  
ATOM   1052  CD2 PHE A 137     -16.852  27.413  25.071  1.00  8.91           C  
ATOM   1053  CE1 PHE A 137     -14.042  27.649  24.960  1.00 10.92           C  
ATOM   1054  CE2 PHE A 137     -16.190  28.654  24.947  1.00 10.20           C  
ATOM   1055  CZ  PHE A 137     -14.815  28.802  24.866  1.00  9.76           C  
ATOM   1056  N   ALA A 138     -15.712  24.022  22.587  1.00  8.52           N  
ATOM   1057  CA  ALA A 138     -14.845  24.231  21.423  1.00  8.44           C  
ATOM   1058  C   ALA A 138     -15.511  23.861  20.149  1.00  8.26           C  
ATOM   1059  O   ALA A 138     -15.385  24.640  19.142  1.00  9.30           O  
ATOM   1060  CB  ALA A 138     -13.501  23.479  21.621  1.00 10.19           C  
ATOM   1061  N   ASP A 139     -16.150  22.728  20.056  1.00  9.31           N  
ATOM   1062  CA  ASP A 139     -16.768  22.308  18.771  1.00  9.05           C  
ATOM   1063  C   ASP A 139     -17.994  23.089  18.426  1.00  9.35           C  
ATOM   1064  O   ASP A 139     -18.072  23.594  17.269  1.00  9.05           O  
ATOM   1065  CB  ASP A 139     -17.052  20.807  18.755  1.00 10.37           C  
ATOM   1066  CG  ASP A 139     -15.782  19.993  18.453  1.00 11.61           C  
ATOM   1067  OD1 ASP A 139     -14.707  20.485  18.102  1.00 12.89           O  
ATOM   1068  OD2 ASP A 139     -15.933  18.740  18.593  1.00 12.85           O1-
ATOM   1069  N   PRO A 140     -18.884  23.453  19.355  1.00  8.20           N  
ATOM   1070  CA  PRO A 140     -20.025  24.332  18.975  1.00  9.43           C  
ATOM   1071  C   PRO A 140     -19.512  25.730  18.645  1.00  9.38           C  
ATOM   1072  O   PRO A 140     -20.082  26.365  17.750  1.00  9.95           O  
ATOM   1073  CB  PRO A 140     -20.961  24.356  20.174  1.00 10.82           C  
ATOM   1074  CG  PRO A 140     -20.363  23.443  21.175  1.00 14.13           C  
ATOM   1075  CD  PRO A 140     -19.118  22.754  20.642  1.00  9.79           C  
ATOM   1076  N   LEU A 141     -18.459  26.230  19.247  1.00  8.08           N  
ATOM   1077  CA  LEU A 141     -17.938  27.536  18.889  1.00  8.61           C  
ATOM   1078  C   LEU A 141     -17.391  27.494  17.463  1.00  8.73           C  
ATOM   1079  O   LEU A 141     -17.637  28.416  16.656  1.00  9.03           O  
ATOM   1080  CB  LEU A 141     -16.828  27.958  19.896  1.00  9.57           C  
ATOM   1081  CG  LEU A 141     -16.253  29.340  19.642  1.00  9.68           C  
ATOM   1082  CD1 LEU A 141     -17.388  30.355  20.006  1.00 11.27           C  
ATOM   1083  CD2 LEU A 141     -15.090  29.578  20.570  1.00 10.46           C  
ATOM   1084  N   ALA A 142     -16.610  26.437  17.106  1.00  7.89           N  
ATOM   1085  CA  ALA A 142     -16.132  26.261  15.732  1.00  7.79           C  
ATOM   1086  C   ALA A 142     -17.265  26.148  14.769  1.00  7.74           C  
ATOM   1087  O   ALA A 142     -17.258  26.750  13.665  1.00  8.71           O  
ATOM   1088  CB  ALA A 142     -15.230  25.008  15.692  1.00  9.51           C  
ATOM   1089  N   THR A 143     -18.315  25.428  15.089  1.00  8.69           N  
ATOM   1090  CA  THR A 143     -19.445  25.183  14.166  1.00  8.89           C  
ATOM   1091  C   THR A 143     -20.174  26.508  13.981  1.00  9.59           C  
ATOM   1092  O   THR A 143     -20.552  26.847  12.833  1.00  9.40           O  
ATOM   1093  CB  THR A 143     -20.396  24.155  14.780  1.00  9.64           C  
ATOM   1094  CG2 THR A 143     -21.593  23.879  13.850  1.00 10.65           C  
ATOM   1095  OG1 THR A 143     -19.684  22.896  14.842  1.00 10.54           O  
ATOM   1096  N   ALA A 144     -20.469  27.220  15.060  1.00  9.85           N  
ATOM   1097  CA  ALA A 144     -21.198  28.533  14.910  1.00 10.14           C  
ATOM   1098  C   ALA A 144     -20.369  29.491  14.104  1.00 10.65           C  
ATOM   1099  O   ALA A 144     -20.920  30.243  13.198  1.00  9.68           O  
ATOM   1100  CB  ALA A 144     -21.397  29.133  16.308  1.00 12.37           C  
ATOM   1101  N   LEU A 145     -19.068  29.532  14.331  1.00  8.89           N  
ATOM   1102  CA  LEU A 145     -18.190  30.441  13.566  1.00  9.67           C  
ATOM   1103  C   LEU A 145     -18.324  30.127  12.095  1.00  9.54           C  
ATOM   1104  O   LEU A 145     -18.418  31.069  11.262  1.00 10.18           O  
ATOM   1105  CB  LEU A 145     -16.704  30.329  14.000  1.00 10.04           C  
ATOM   1106  CG  LEU A 145     -15.666  31.075  13.127  1.00 10.67           C  
ATOM   1107  CD1 LEU A 145     -15.988  32.587  13.134  1.00 12.79           C  
ATOM   1108  CD2 LEU A 145     -14.251  30.780  13.664  1.00 13.25           C  
ATOM   1109  N   HIS A 146     -18.243  28.860  11.694  1.00  8.49           N  
ATOM   1110  CA  HIS A 146     -18.222  28.516  10.300  1.00  9.05           C  
ATOM   1111  C   HIS A 146     -19.555  28.606   9.649  1.00  9.47           C  
ATOM   1112  O   HIS A 146     -19.592  28.978   8.431  1.00  9.79           O  
ATOM   1113  CB  HIS A 146     -17.582  27.171  10.049  1.00  9.05           C  
ATOM   1114  CG  HIS A 146     -16.089  27.233  10.247  1.00  9.24           C  
ATOM   1115  CD2 HIS A 146     -15.065  27.382   9.332  1.00  9.54           C  
ATOM   1116  ND1 HIS A 146     -15.465  27.220  11.498  1.00  8.35           N  
ATOM   1117  CE1 HIS A 146     -14.128  27.387  11.378  1.00  9.51           C  
ATOM   1118  NE2 HIS A 146     -13.831  27.519  10.051  1.00  9.38           N  
ATOM   1119  N   CYS A 147     -20.675  28.461  10.383  1.00  9.28           N  
ATOM   1120  CA  CYS A 147     -21.927  28.827   9.755  1.00  9.55           C  
ATOM   1121  C   CYS A 147     -21.962  30.330   9.491  1.00  9.63           C  
ATOM   1122  O   CYS A 147     -22.471  30.733   8.408  1.00 10.56           O  
ATOM   1123  CB  CYS A 147     -23.117  28.461  10.622  1.00 10.14           C  
ATOM   1124  SG  CYS A 147     -23.366  26.648  10.815  1.00 11.23           S  
ATOM   1125  N   LYS A 148     -21.469  31.154  10.392  1.00  9.76           N  
ATOM   1126  CA  LYS A 148     -21.507  32.594  10.170  1.00 10.95           C  
ATOM   1127  C   LYS A 148     -20.585  32.961   9.038  1.00 10.67           C  
ATOM   1128  O   LYS A 148     -20.985  33.755   8.101  1.00 12.57           O  
ATOM   1129  CB  LYS A 148     -21.086  33.315  11.469  1.00 12.04           C  
ATOM   1130  CG  LYS A 148     -21.251  34.881  11.415  1.00 16.17           C  
ATOM   1131  CD  LYS A 148     -22.796  35.115  11.433  1.00 19.48           C  
ATOM   1132  N   VAL A 149     -19.376  32.434   8.939  1.00 10.29           N  
ATOM   1133  CA  VAL A 149     -18.427  32.742   7.882  1.00 10.05           C  
ATOM   1134  C   VAL A 149     -19.015  32.239   6.540  1.00 10.86           C  
ATOM   1135  O   VAL A 149     -18.802  32.994   5.510  1.00 10.40           O  
ATOM   1136  CB  VAL A 149     -17.096  32.046   8.163  1.00 11.84           C  
ATOM   1137  CG1 VAL A 149     -16.178  32.000   6.912  1.00 13.66           C  
ATOM   1138  CG2 VAL A 149     -16.391  32.825   9.321  1.00 14.55           C  
ATOM   1139  N   LEU A 150     -19.702  31.128   6.472  1.00 10.40           N  
ATOM   1140  CA  LEU A 150     -20.310  30.664   5.201  1.00  9.23           C  
ATOM   1141  C   LEU A 150     -21.569  31.434   4.871  1.00  9.94           C  
ATOM   1142  O   LEU A 150     -21.963  31.361   3.685  1.00  9.98           O  
ATOM   1143  CB  LEU A 150     -20.576  29.103   5.274  1.00  9.69           C  
ATOM   1144  CG  LEU A 150     -19.460  28.300   4.593  1.00 11.23           C  
ATOM   1145  CD1 LEU A 150     -18.164  28.372   5.387  1.00 13.02           C  
ATOM   1146  CD2 LEU A 150     -19.981  26.863   4.422  1.00 13.63           C  
ATOM   1147  N   GLY A 151     -22.242  32.030   5.855  1.00  9.44           N  
ATOM   1148  CA  GLY A 151     -23.547  32.657   5.574  1.00 10.15           C  
ATOM   1149  C   GLY A 151     -24.666  31.734   5.631  1.00 12.23           C  
ATOM   1150  O   GLY A 151     -25.777  31.976   5.094  1.00 14.68           O  
ATOM   1151  N   ILE A 152     -24.578  30.520   6.239  1.00 10.37           N  
ATOM   1152  CA  ILE A 152     -25.647  29.544   6.280  1.00 11.17           C  
ATOM   1153  C   ILE A 152     -26.312  29.564   7.634  1.00 10.68           C  
ATOM   1154  O   ILE A 152     -25.715  30.037   8.668  1.00 11.54           O  
ATOM   1155  CB  ILE A 152     -25.155  28.112   5.909  1.00 10.98           C  
ATOM   1156  CG1 ILE A 152     -24.064  27.669   6.945  1.00 10.06           C  
ATOM   1157  CG2 ILE A 152     -24.590  28.150   4.483  1.00 13.47           C  
ATOM   1158  CD1 ILE A 152     -23.608  26.203   6.737  1.00 11.71           C  
ATOM   1159  N   PRO A 153     -27.523  29.010   7.713  1.00 11.68           N  
ATOM   1160  CA  PRO A 153     -28.227  29.096   8.993  1.00 13.81           C  
ATOM   1161  C   PRO A 153     -27.425  28.424  10.165  1.00 13.78           C  
ATOM   1162  O   PRO A 153     -26.979  27.246  10.002  1.00 14.05           O  
ATOM   1163  CB  PRO A 153     -29.574  28.455   8.701  1.00 16.40           C  
ATOM   1164  CG  PRO A 153     -29.742  28.645   7.242  1.00 15.22           C  
ATOM   1165  CD  PRO A 153     -28.365  28.443   6.654  1.00 13.17           C  
ATOM   1166  N   GLN A 154     -27.441  29.068  11.352  1.00 14.35           N  
ATOM   1167  CA  GLN A 154     -26.856  28.389  12.514  1.00 12.89           C  
ATOM   1168  C   GLN A 154     -27.473  27.039  12.794  1.00 13.56           C  
ATOM   1169  O   GLN A 154     -26.766  26.083  13.241  1.00 13.66           O  
ATOM   1170  CB  GLN A 154     -27.053  29.267  13.751  1.00 13.52           C  
ATOM   1171  CG  GLN A 154     -26.237  30.511  13.657  1.00 14.83           C  
ATOM   1172  CD  GLN A 154     -24.713  30.325  13.777  1.00 12.12           C  
ATOM   1173  NE2 GLN A 154     -24.338  29.556  14.747  1.00 15.33           N  
ATOM   1174  OE1 GLN A 154     -23.868  30.902  13.053  1.00 15.19           O  
ATOM   1175  N   GLU A 155     -28.751  26.869  12.572  1.00 14.53           N  
ATOM   1176  CA  GLU A 155     -29.397  25.617  12.943  1.00 14.29           C  
ATOM   1177  C   GLU A 155     -29.014  24.482  12.002  1.00 14.17           C  
ATOM   1178  O   GLU A 155     -29.294  23.365  12.367  1.00 14.90           O  
ATOM   1179  CB  GLU A 155     -30.954  25.760  12.936  1.00 19.10           C  
ATOM   1180  CG  GLU A 155     -31.555  25.884  11.583  1.00 23.40           C  
ATOM   1181  CD  GLU A 155     -33.093  25.993  11.564  1.00 40.64           C  
ATOM   1182  OE1 GLU A 155     -33.750  25.788  12.623  1.00 53.18           O  
ATOM   1183  OE2 GLU A 155     -33.626  26.290  10.470  1.00 46.18           O1-
ATOM   1184  N   ASP A 156     -28.334  24.753  10.904  1.00 12.81           N  
ATOM   1185  CA  ASP A 156     -27.902  23.690   9.975  1.00 14.42           C  
ATOM   1186  C   ASP A 156     -26.494  23.203  10.387  1.00 14.52           C  
ATOM   1187  O   ASP A 156     -26.033  22.135   9.923  1.00 13.83           O  
ATOM   1188  CB  ASP A 156     -27.826  24.215   8.536  1.00 15.26           C  
ATOM   1189  CG  ASP A 156     -29.223  24.531   7.990  1.00 19.33           C  
ATOM   1190  OD1 ASP A 156     -30.236  24.086   8.657  1.00 21.16           O  
ATOM   1191  OD2 ASP A 156     -29.277  25.154   6.947  1.00 16.49           O1-
ATOM   1192  N   GLY A 157     -25.834  23.910  11.325  1.00 12.07           N  
ATOM   1193  CA  GLY A 157     -24.482  23.551  11.744  1.00 11.84           C  
ATOM   1194  C   GLY A 157     -24.373  22.159  12.355  1.00 11.87           C  
ATOM   1195  O   GLY A 157     -23.470  21.413  11.957  1.00 12.05           O  
ATOM   1196  N   PRO A 158     -25.217  21.761  13.291  1.00 12.38           N  
ATOM   1197  CA  PRO A 158     -25.023  20.460  13.989  1.00 13.34           C  
ATOM   1198  C   PRO A 158     -25.099  19.336  13.019  1.00 13.29           C  
ATOM   1199  O   PRO A 158     -24.235  18.387  13.113  1.00 13.42           O  
ATOM   1200  CB  PRO A 158     -26.180  20.437  14.981  1.00 16.07           C  
ATOM   1201  CG  PRO A 158     -26.439  21.894  15.318  1.00 14.93           C  
ATOM   1202  CD  PRO A 158     -26.154  22.669  13.988  1.00 14.80           C  
ATOM   1203  N   LYS A 159     -25.994  19.267  12.034  1.00 13.57           N  
ATOM   1204  CA  LYS A 159     -26.025  18.078  11.118  1.00 14.55           C  
ATOM   1205  C   LYS A 159     -24.789  18.072  10.273  1.00 13.78           C  
ATOM   1206  O   LYS A 159     -24.198  17.006   9.983  1.00 14.84           O  
ATOM   1207  CB  LYS A 159     -27.260  18.039  10.245  1.00 20.25           C  
ATOM   1208  CG  LYS A 159     -27.519  19.303   9.458  1.00 30.86           C  
ATOM   1209  N   LEU A 160     -24.330  19.239   9.737  1.00 11.76           N  
ATOM   1210  CA  LEU A 160     -23.075  19.267   8.945  1.00 10.70           C  
ATOM   1211  C   LEU A 160     -21.892  18.811   9.816  1.00 10.95           C  
ATOM   1212  O   LEU A 160     -21.059  18.041   9.311  1.00 10.03           O  
ATOM   1213  CB  LEU A 160     -22.762  20.721   8.386  1.00 11.29           C  
ATOM   1214  CG  LEU A 160     -23.729  21.118   7.280  1.00 11.50           C  
ATOM   1215  CD1 LEU A 160     -23.525  22.662   7.106  1.00 13.38           C  
ATOM   1216  CD2 LEU A 160     -23.435  20.416   5.963  1.00 13.39           C  
ATOM   1217  N   PHE A 161     -21.826  19.265  11.078  1.00  9.90           N  
ATOM   1218  CA  PHE A 161     -20.780  18.824  11.966  1.00  9.95           C  
ATOM   1219  C   PHE A 161     -20.760  17.318  12.146  1.00  9.41           C  
ATOM   1220  O   PHE A 161     -19.668  16.754  12.249  1.00  9.87           O  
ATOM   1221  CB  PHE A 161     -21.024  19.512  13.351  1.00 10.50           C  
ATOM   1222  CG  PHE A 161     -20.073  19.022  14.380  1.00  9.37           C  
ATOM   1223  CD1 PHE A 161     -18.802  19.484  14.502  1.00  9.96           C  
ATOM   1224  CD2 PHE A 161     -20.500  17.963  15.232  1.00 10.96           C  
ATOM   1225  CE1 PHE A 161     -17.896  18.920  15.380  1.00 12.73           C  
ATOM   1226  CE2 PHE A 161     -19.582  17.446  16.161  1.00 11.32           C  
ATOM   1227  CZ  PHE A 161     -18.312  17.914  16.241  1.00 12.00           C  
ATOM   1228  N   ARG A 162     -21.918  16.665  12.206  1.00 10.69           N  
ATOM   1229  CA  ARG A 162     -21.897  15.228  12.538  1.00 10.45           C  
ATOM   1230  C   ARG A 162     -21.307  14.420  11.352  1.00 10.73           C  
ATOM   1231  O   ARG A 162     -20.938  13.226  11.601  1.00 11.68           O  
ATOM   1232  CB  ARG A 162     -23.329  14.810  12.686  1.00 13.45           C  
ATOM   1233  N   SER A 163     -21.118  14.955  10.165  1.00  9.23           N  
ATOM   1234  CA  SER A 163     -20.355  14.231   9.167  1.00  8.42           C  
ATOM   1235  C   SER A 163     -18.896  14.087   9.551  1.00  8.61           C  
ATOM   1236  O   SER A 163     -18.187  13.216   8.957  1.00  8.33           O  
ATOM   1237  CB  SER A 163     -20.394  14.988   7.822  1.00  9.10           C  
ATOM   1238  OG  SER A 163     -21.712  14.987   7.292  1.00 10.79           O  
ATOM   1239  N   LEU A 164     -18.345  14.969  10.389  1.00  7.77           N  
ATOM   1240  CA  LEU A 164     -16.896  15.135  10.437  1.00  8.59           C  
ATOM   1241  C   LEU A 164     -16.130  13.979  11.137  1.00  6.95           C  
ATOM   1242  O   LEU A 164     -14.960  13.693  10.785  1.00  8.19           O  
ATOM   1243  CB  LEU A 164     -16.512  16.477  11.078  1.00  8.44           C  
ATOM   1244  CG  LEU A 164     -17.143  17.646  10.268  1.00  8.48           C  
ATOM   1245  CD1 LEU A 164     -16.736  18.919  10.999  1.00 11.04           C  
ATOM   1246  CD2 LEU A 164     -16.805  17.688   8.772  1.00 11.10           C  
ATOM   1247  N   SER A 165     -16.806  13.274  12.044  1.00  7.67           N  
ATOM   1248  CA  SER A 165     -16.139  12.144  12.734  1.00  7.64           C  
ATOM   1249  C   SER A 165     -15.879  11.014  11.751  1.00  7.36           C  
ATOM   1250  O   SER A 165     -15.060  10.121  12.078  1.00  8.26           O  
ATOM   1251  CB  SER A 165     -17.027  11.625  13.892  1.00  8.99           C  
ATOM   1252  OG  SER A 165     -18.158  10.979  13.411  1.00  9.81           O  
ATOM   1253  N   ILE A 166     -16.456  11.034  10.560  1.00  7.86           N  
ATOM   1254  CA  ILE A 166     -16.215  10.044   9.517  1.00  7.35           C  
ATOM   1255  C   ILE A 166     -15.401  10.682   8.390  1.00  7.57           C  
ATOM   1256  O   ILE A 166     -14.455  10.103   7.877  1.00  7.86           O  
ATOM   1257  CB  ILE A 166     -17.546   9.477   9.021  1.00  8.79           C  
ATOM   1258  CG1 ILE A 166     -18.109   8.544  10.154  1.00 11.58           C  
ATOM   1259  CG2 ILE A 166     -17.291   8.645   7.734  1.00 11.31           C  
ATOM   1260  CD1 ILE A 166     -19.555   7.971   9.936  1.00 12.63           C  
ATOM   1261  N   ALA A 167     -15.731  11.940   8.002  1.00  7.49           N  
ATOM   1262  CA  ALA A 167     -15.045  12.574   6.859  1.00  7.60           C  
ATOM   1263  C   ALA A 167     -13.630  12.776   7.067  1.00  7.98           C  
ATOM   1264  O   ALA A 167     -12.822  12.677   6.144  1.00  8.77           O  
ATOM   1265  CB  ALA A 167     -15.701  13.913   6.586  1.00  9.67           C  
ATOM   1266  N   PHE A 168     -13.213  12.971   8.335  1.00  7.80           N  
ATOM   1267  CA  PHE A 168     -11.793  13.165   8.652  1.00  7.30           C  
ATOM   1268  C   PHE A 168     -11.136  11.931   9.263  1.00  6.87           C  
ATOM   1269  O   PHE A 168     -10.072  12.028   9.826  1.00  7.37           O  
ATOM   1270  CB  PHE A 168     -11.562  14.440   9.501  1.00  7.13           C  
ATOM   1271  CG  PHE A 168     -11.649  15.669   8.621  1.00  7.41           C  
ATOM   1272  CD1 PHE A 168     -12.891  16.261   8.390  1.00  8.63           C  
ATOM   1273  CD2 PHE A 168     -10.467  16.179   8.039  1.00  8.91           C  
ATOM   1274  CE1 PHE A 168     -12.958  17.426   7.493  1.00  9.91           C  
ATOM   1275  CE2 PHE A 168     -10.613  17.312   7.164  1.00  9.73           C  
ATOM   1276  CZ  PHE A 168     -11.807  17.836   6.927  1.00 10.14           C  
ATOM   1277  N   MET A 169     -11.730  10.746   9.026  1.00  7.15           N  
ATOM   1278  CA  MET A 169     -11.013   9.526   9.368  1.00  6.65           C  
ATOM   1279  C   MET A 169      -9.744   9.321   8.563  1.00  7.12           C  
ATOM   1280  O   MET A 169      -9.589   9.857   7.421  1.00  7.39           O  
ATOM   1281  CB  MET A 169     -11.951   8.315   9.135  1.00  6.65           C  
ATOM   1282  CG  MET A 169     -12.910   8.155  10.318  1.00  6.84           C  
ATOM   1283  SD  MET A 169     -14.040   6.752  10.002  1.00  7.83           S  
ATOM   1284  CE  MET A 169     -14.884   6.621  11.648  1.00  7.38           C  
ATOM   1285  N   SER A 170      -8.783   8.643   9.174  1.00  6.63           N  
ATOM   1286  CA  SER A 170      -7.521   8.214   8.547  1.00  6.99           C  
ATOM   1287  C   SER A 170      -7.539   6.691   8.525  1.00  7.37           C  
ATOM   1288  O   SER A 170      -7.101   6.067   9.500  1.00  9.54           O  
ATOM   1289  CB  SER A 170      -6.409   8.877   9.347  1.00  8.01           C  
ATOM   1290  OG  SER A 170      -5.170   8.588   8.693  1.00 10.09           O  
ATOM   1291  N   SER A 171      -8.099   6.153   7.460  1.00  7.29           N  
ATOM   1292  CA  SER A 171      -8.502   4.710   7.384  1.00  7.49           C  
ATOM   1293  C   SER A 171      -7.599   4.000   6.390  1.00  7.34           C  
ATOM   1294  O   SER A 171      -7.146   4.575   5.355  1.00  8.09           O  
ATOM   1295  CB  SER A 171      -9.943   4.770   6.873  1.00  8.08           C  
ATOM   1296  OG  SER A 171     -10.371   3.364   6.659  1.00  8.88           O  
ATOM   1297  N   ALA A 172      -7.368   2.718   6.575  1.00  7.25           N  
ATOM   1298  CA  ALA A 172      -6.636   1.908   5.574  1.00  7.91           C  
ATOM   1299  C   ALA A 172      -7.479   1.698   4.342  1.00  8.20           C  
ATOM   1300  O   ALA A 172      -6.912   1.412   3.285  1.00 11.39           O  
ATOM   1301  CB  ALA A 172      -6.291   0.555   6.209  1.00  8.62           C  
ATOM   1302  N   ASP A 173      -8.798   1.770   4.450  1.00  7.90           N  
ATOM   1303  CA  ASP A 173      -9.710   1.387   3.404  1.00  8.97           C  
ATOM   1304  C   ASP A 173     -10.770   2.423   3.130  1.00  8.08           C  
ATOM   1305  O   ASP A 173     -11.139   3.200   4.070  1.00  8.60           O  
ATOM   1306  CB  ASP A 173     -10.430   0.045   3.741  1.00 11.20           C  
ATOM   1307  CG  ASP A 173      -9.401  -1.081   3.733  1.00 14.49           C  
ATOM   1308  OD1 ASP A 173      -8.921  -1.317   2.588  1.00 18.67           O  
ATOM   1309  OD2 ASP A 173      -9.106  -1.576   4.791  1.00 19.09           O1-
ATOM   1310  N   PRO A 174     -11.379   2.500   1.970  1.00  7.86           N  
ATOM   1311  CA  PRO A 174     -12.486   3.430   1.704  1.00  7.64           C  
ATOM   1312  C   PRO A 174     -13.602   3.228   2.685  1.00  7.93           C  
ATOM   1313  O   PRO A 174     -13.881   2.142   3.227  1.00  8.66           O  
ATOM   1314  CB  PRO A 174     -12.997   2.989   0.308  1.00  8.19           C  
ATOM   1315  CG  PRO A 174     -11.686   2.435  -0.363  1.00 10.15           C  
ATOM   1316  CD  PRO A 174     -10.982   1.669   0.770  1.00 10.01           C  
ATOM   1317  N   ILE A 175     -14.300   4.335   2.964  1.00  7.72           N  
ATOM   1318  CA  ILE A 175     -15.317   4.395   4.008  1.00  7.09           C  
ATOM   1319  C   ILE A 175     -16.659   4.637   3.376  1.00  8.27           C  
ATOM   1320  O   ILE A 175     -16.990   5.754   2.910  1.00  8.51           O  
ATOM   1321  CB  ILE A 175     -14.991   5.527   5.027  1.00  7.50           C  
ATOM   1322  CG1 ILE A 175     -13.550   5.417   5.475  1.00  8.41           C  
ATOM   1323  CG2 ILE A 175     -15.996   5.455   6.205  1.00  9.96           C  
ATOM   1324  CD1 ILE A 175     -13.091   6.595   6.328  1.00 10.56           C  
ATOM   1325  N   PRO A 176     -17.594   3.645   3.390  1.00  8.14           N  
ATOM   1326  CA  PRO A 176     -18.903   3.836   2.698  1.00  8.96           C  
ATOM   1327  C   PRO A 176     -19.663   5.024   3.290  1.00  8.32           C  
ATOM   1328  O   PRO A 176     -20.237   5.852   2.521  1.00  9.11           O  
ATOM   1329  CB  PRO A 176     -19.644   2.510   2.934  1.00 10.34           C  
ATOM   1330  CG  PRO A 176     -18.454   1.509   2.977  1.00 10.23           C  
ATOM   1331  CD  PRO A 176     -17.385   2.198   3.762  1.00  8.96           C  
ATOM   1332  N   ALA A 177     -19.691   5.241   4.601  1.00  7.72           N  
ATOM   1333  CA  ALA A 177     -20.416   6.391   5.157  1.00  7.89           C  
ATOM   1334  C   ALA A 177     -19.782   7.721   4.700  1.00  7.84           C  
ATOM   1335  O   ALA A 177     -20.518   8.731   4.655  1.00  8.64           O  
ATOM   1336  CB  ALA A 177     -20.374   6.346   6.736  1.00  9.37           C  
ATOM   1337  N   ALA A 178     -18.528   7.790   4.363  1.00  8.01           N  
ATOM   1338  CA  ALA A 178     -17.969   9.106   3.930  1.00  8.38           C  
ATOM   1339  C   ALA A 178     -18.591   9.467   2.596  1.00  8.54           C  
ATOM   1340  O   ALA A 178     -18.887  10.681   2.411  1.00  9.10           O  
ATOM   1341  CB  ALA A 178     -16.462   9.012   3.779  1.00 10.06           C  
ATOM   1342  N   LYS A 179     -18.871   8.517   1.683  1.00  8.07           N  
ATOM   1343  CA  LYS A 179     -19.583   8.856   0.429  1.00  8.54           C  
ATOM   1344  C   LYS A 179     -21.008   9.273   0.744  1.00  8.12           C  
ATOM   1345  O   LYS A 179     -21.509  10.244   0.132  1.00  8.62           O  
ATOM   1346  CB  LYS A 179     -19.497   7.670  -0.538  1.00  9.37           C  
ATOM   1347  CG  LYS A 179     -20.361   8.026  -1.762  1.00 12.11           C  
ATOM   1348  CD  LYS A 179     -20.174   6.963  -2.851  1.00 14.41           C  
ATOM   1349  CE  LYS A 179     -21.273   7.105  -3.936  1.00 15.27           C  
ATOM   1350  NZ  LYS A 179     -21.326   8.421  -4.677  1.00 17.37           N1+
ATOM   1351  N   ILE A 180     -21.750   8.575   1.591  1.00  8.35           N  
ATOM   1352  CA  ILE A 180     -23.127   8.940   1.870  1.00  8.56           C  
ATOM   1353  C   ILE A 180     -23.147  10.386   2.384  1.00  8.29           C  
ATOM   1354  O   ILE A 180     -23.979  11.187   1.878  1.00  8.92           O  
ATOM   1355  CB  ILE A 180     -23.730   8.001   2.923  1.00  8.93           C  
ATOM   1356  CG1 ILE A 180     -23.823   6.578   2.358  1.00  9.33           C  
ATOM   1357  CG2 ILE A 180     -25.149   8.558   3.300  1.00 10.76           C  
ATOM   1358  CD1 ILE A 180     -24.272   5.552   3.387  1.00 11.64           C  
ATOM   1359  N   ASN A 181     -22.294  10.729   3.336  1.00  8.07           N  
ATOM   1360  CA  ASN A 181     -22.388  12.070   3.947  1.00  8.74           C  
ATOM   1361  C   ASN A 181     -21.883  13.085   2.954  1.00  8.89           C  
ATOM   1362  O   ASN A 181     -22.432  14.214   2.900  1.00  9.30           O  
ATOM   1363  CB  ASN A 181     -21.553  12.151   5.190  1.00  8.87           C  
ATOM   1364  CG  ASN A 181     -22.170  11.403   6.365  1.00  9.42           C  
ATOM   1365  ND2 ASN A 181     -21.252  10.997   7.271  1.00 10.63           N  
ATOM   1366  OD1 ASN A 181     -23.345  11.265   6.498  1.00 11.84           O  
ATOM   1367  N   TRP A 182     -20.842  12.792   2.178  1.00  8.45           N  
ATOM   1368  CA  TRP A 182     -20.293  13.773   1.185  1.00  7.96           C  
ATOM   1369  C   TRP A 182     -21.415  14.076   0.221  1.00  8.97           C  
ATOM   1370  O   TRP A 182     -21.666  15.293  -0.100  1.00  8.96           O  
ATOM   1371  CB  TRP A 182     -19.153  13.144   0.443  1.00  9.00           C  
ATOM   1372  CG  TRP A 182     -18.647  13.958  -0.721  1.00  8.31           C  
ATOM   1373  CD1 TRP A 182     -19.007  13.810  -2.028  1.00  9.02           C  
ATOM   1374  CD2 TRP A 182     -17.731  15.067  -0.603  1.00  8.57           C  
ATOM   1375  CE2 TRP A 182     -17.528  15.566  -1.926  1.00  8.74           C  
ATOM   1376  CE3 TRP A 182     -17.014  15.669   0.475  1.00  9.18           C  
ATOM   1377  NE1 TRP A 182     -18.299  14.789  -2.757  1.00  9.54           N  
ATOM   1378  CZ2 TRP A 182     -16.702  16.682  -2.207  1.00 10.08           C  
ATOM   1379  CZ3 TRP A 182     -16.204  16.786   0.202  1.00 10.89           C  
ATOM   1380  CH2 TRP A 182     -16.066  17.269  -1.154  1.00 10.42           C  
ATOM   1381  N   ASP A 183     -22.073  13.085  -0.367  1.00  9.20           N  
ATOM   1382  CA  ASP A 183     -23.138  13.372  -1.384  1.00  8.65           C  
ATOM   1383  C   ASP A 183     -24.253  14.155  -0.739  1.00  9.65           C  
ATOM   1384  O   ASP A 183     -24.798  15.079  -1.429  1.00  9.40           O  
ATOM   1385  CB  ASP A 183     -23.642  12.031  -1.950  1.00 10.02           C  
ATOM   1386  CG  ASP A 183     -22.628  11.393  -2.863  1.00 11.06           C  
ATOM   1387  OD1 ASP A 183     -21.643  11.927  -3.321  1.00 11.45           O  
ATOM   1388  OD2 ASP A 183     -22.846  10.151  -3.099  1.00 13.54           O1-
ATOM   1389  N   ARG A 184     -24.649  13.897   0.487  1.00  8.83           N  
ATOM   1390  CA  ARG A 184     -25.696  14.681   1.093  1.00  8.97           C  
ATOM   1391  C   ARG A 184     -25.225  16.103   1.355  1.00  8.73           C  
ATOM   1392  O   ARG A 184     -26.047  17.074   1.203  1.00  9.34           O  
ATOM   1393  CB  ARG A 184     -26.115  13.989   2.421  1.00 11.52           C  
ATOM   1394  CG  ARG A 184     -27.295  14.618   3.100  1.00 16.42           C  
ATOM   1395  N   ASP A 185     -24.053  16.285   1.835  1.00  8.06           N  
ATOM   1396  CA  ASP A 185     -23.531  17.618   2.142  1.00  8.87           C  
ATOM   1397  C   ASP A 185     -23.310  18.444   0.865  1.00  8.63           C  
ATOM   1398  O   ASP A 185     -23.586  19.675   0.891  1.00  9.18           O  
ATOM   1399  CB  ASP A 185     -22.260  17.516   2.978  1.00  9.77           C  
ATOM   1400  CG  ASP A 185     -22.540  16.929   4.355  1.00 10.59           C  
ATOM   1401  OD1 ASP A 185     -23.700  16.857   4.804  1.00 10.85           O  
ATOM   1402  OD2 ASP A 185     -21.544  16.543   5.032  1.00 11.04           O1-
ATOM   1403  N   ILE A 186     -22.885  17.808  -0.198  1.00  7.77           N  
ATOM   1404  CA  ILE A 186     -22.842  18.527  -1.491  1.00  8.41           C  
ATOM   1405  C   ILE A 186     -24.235  18.912  -1.894  1.00  9.53           C  
ATOM   1406  O   ILE A 186     -24.405  20.081  -2.434  1.00  9.28           O  
ATOM   1407  CB  ILE A 186     -22.191  17.620  -2.523  1.00  7.94           C  
ATOM   1408  CG1 ILE A 186     -20.679  17.525  -2.292  1.00  9.43           C  
ATOM   1409  CG2 ILE A 186     -22.461  18.099  -3.955  1.00  9.71           C  
ATOM   1410  CD1 ILE A 186     -19.846  18.746  -2.692  1.00 11.43           C  
ATOM   1411  N   GLU A 187     -25.214  18.073  -1.773  1.00  8.79           N  
ATOM   1412  CA  GLU A 187     -26.582  18.456  -2.177  1.00  9.95           C  
ATOM   1413  C   GLU A 187     -27.027  19.619  -1.317  1.00 10.44           C  
ATOM   1414  O   GLU A 187     -27.724  20.558  -1.863  1.00 10.84           O  
ATOM   1415  CB AGLU A 187     -27.490  17.258  -1.933  0.46 10.94           C  
ATOM   1416  CB BGLU A 187     -27.583  17.291  -2.012  0.54 11.57           C  
ATOM   1417  CG AGLU A 187     -28.925  17.566  -2.157  0.46 11.41           C  
ATOM   1418  CG BGLU A 187     -27.393  16.214  -3.077  0.54 14.16           C  
ATOM   1419  CD AGLU A 187     -29.791  16.349  -1.985  0.46 14.37           C  
ATOM   1420  CD BGLU A 187     -27.351  16.810  -4.497  0.54 15.38           C  
ATOM   1421  OE1AGLU A 187     -30.418  16.012  -3.025  0.46 20.83           O  
ATOM   1422  OE1BGLU A 187     -28.388  17.392  -4.859  0.54 22.95           O  
ATOM   1423  OE2AGLU A 187     -29.933  15.763  -0.867  0.46 17.78           O1-
ATOM   1424  OE2BGLU A 187     -26.311  16.817  -5.196  0.54 12.68           O1-
ATOM   1425  N   TYR A 188     -26.751  19.652  -0.031  1.00  8.80           N  
ATOM   1426  CA  TYR A 188     -27.125  20.793   0.809  1.00  8.98           C  
ATOM   1427  C   TYR A 188     -26.435  22.022   0.309  1.00  8.82           C  
ATOM   1428  O   TYR A 188     -27.123  23.091   0.138  1.00  9.55           O  
ATOM   1429  CB  TYR A 188     -26.628  20.433   2.281  1.00 10.05           C  
ATOM   1430  CG  TYR A 188     -26.762  21.685   3.118  1.00  9.29           C  
ATOM   1431  CD1 TYR A 188     -27.975  21.998   3.736  1.00 10.83           C  
ATOM   1432  CD2 TYR A 188     -25.686  22.497   3.377  1.00  9.14           C  
ATOM   1433  CE1 TYR A 188     -28.095  23.184   4.559  1.00 10.02           C  
ATOM   1434  CE2 TYR A 188     -25.807  23.653   4.167  1.00  9.49           C  
ATOM   1435  CZ  TYR A 188     -26.961  23.927   4.724  1.00  9.37           C  
ATOM   1436  OH  TYR A 188     -27.054  25.121   5.515  1.00 13.46           O  
ATOM   1437  N   MET A 189     -25.139  22.044   0.001  1.00  8.87           N  
ATOM   1438  CA  MET A 189     -24.483  23.254  -0.475  1.00  8.77           C  
ATOM   1439  C   MET A 189     -24.976  23.671  -1.837  1.00  9.82           C  
ATOM   1440  O   MET A 189     -25.076  24.919  -2.098  1.00 10.63           O  
ATOM   1441  CB  MET A 189     -22.956  23.078  -0.465  1.00 10.00           C  
ATOM   1442  CG  MET A 189     -22.333  22.941   0.904  1.00  9.38           C  
ATOM   1443  SD  MET A 189     -22.586  24.435   1.940  1.00 12.03           S  
ATOM   1444  CE  MET A 189     -21.883  23.796   3.471  1.00 12.33           C  
ATOM   1445  N   ALA A 190     -25.315  22.748  -2.688  1.00  9.59           N  
ATOM   1446  CA  ALA A 190     -25.877  23.118  -3.987  1.00  9.78           C  
ATOM   1447  C   ALA A 190     -27.205  23.786  -3.715  1.00 10.15           C  
ATOM   1448  O   ALA A 190     -27.536  24.813  -4.456  1.00 12.42           O  
ATOM   1449  CB  ALA A 190     -26.046  21.848  -4.855  1.00 10.57           C  
ATOM   1450  N   GLY A 191     -28.033  23.358  -2.798  1.00 10.15           N  
ATOM   1451  CA  GLY A 191     -29.296  24.053  -2.474  1.00 10.92           C  
ATOM   1452  C   GLY A 191     -29.008  25.394  -1.894  1.00 10.78           C  
ATOM   1453  O   GLY A 191     -29.773  26.376  -2.230  1.00 12.10           O  
ATOM   1454  N   ILE A 192     -27.972  25.606  -1.119  1.00  9.76           N  
ATOM   1455  CA  ILE A 192     -27.630  26.917  -0.604  1.00 10.04           C  
ATOM   1456  C   ILE A 192     -27.318  27.861  -1.712  1.00 10.23           C  
ATOM   1457  O   ILE A 192     -27.798  29.047  -1.619  1.00 11.30           O  
ATOM   1458  CB  ILE A 192     -26.430  26.787   0.408  1.00 10.41           C  
ATOM   1459  CG1 ILE A 192     -26.916  26.139   1.729  1.00 11.16           C  
ATOM   1460  CG2 ILE A 192     -25.717  28.130   0.631  1.00 12.66           C  
ATOM   1461  CD1 ILE A 192     -27.757  27.011   2.612  1.00 13.10           C  
ATOM   1462  N   LEU A 193     -26.679  27.412  -2.764  1.00 10.08           N  
ATOM   1463  CA  LEU A 193     -26.329  28.287  -3.847  1.00 11.87           C  
ATOM   1464  C   LEU A 193     -27.592  28.752  -4.566  1.00 13.39           C  
ATOM   1465  O   LEU A 193     -27.508  29.857  -5.267  1.00 15.69           O  
ATOM   1466  CB  LEU A 193     -25.392  27.576  -4.851  1.00 11.91           C  
ATOM   1467  CG  LEU A 193     -24.002  27.352  -4.214  1.00 12.93           C  
ATOM   1468  CD1 LEU A 193     -23.288  26.258  -5.002  1.00 16.37           C  
ATOM   1469  CD2 LEU A 193     -23.132  28.591  -4.330  1.00 14.73           C  
ATOM   1470  N   GLU A 194     -28.658  27.999  -4.554  1.00 12.91           N  
ATOM   1471  CA  GLU A 194     -29.959  28.354  -5.217  1.00 15.52           C  
ATOM   1472  C   GLU A 194     -30.878  29.021  -4.249  1.00 14.96           C  
ATOM   1473  O   GLU A 194     -32.038  29.448  -4.679  1.00 17.71           O  
ATOM   1474  CB AGLU A 194     -30.694  27.060  -5.672  0.52 16.76           C  
ATOM   1475  CB BGLU A 194     -30.523  27.128  -5.960  0.48 17.36           C  
ATOM   1476  CG AGLU A 194     -29.972  26.093  -6.612  0.52 17.47           C  
ATOM   1477  CG BGLU A 194     -29.723  26.691  -7.198  0.48 19.20           C  
ATOM   1478  CD BGLU A 194     -30.073  27.562  -8.320  0.48 21.97           C  
ATOM   1479  OE1BGLU A 194     -31.267  27.623  -8.658  0.48 30.43           O  
ATOM   1480  OE2BGLU A 194     -29.195  28.264  -8.836  0.48 28.31           O1-
ATOM   1481  N   ASN A 195     -30.542  29.246  -2.994  1.00 12.04           N  
ATOM   1482  CA  ASN A 195     -31.459  29.746  -1.948  1.00 12.69           C  
ATOM   1483  C   ASN A 195     -31.297  31.277  -1.870  1.00 14.19           C  
ATOM   1484  O   ASN A 195     -30.251  31.805  -1.478  1.00 14.02           O  
ATOM   1485  CB  ASN A 195     -31.065  29.138  -0.577  1.00 13.05           C  
ATOM   1486  CG  ASN A 195     -31.936  29.545   0.572  1.00 18.69           C  
ATOM   1487  ND2 ASN A 195     -31.983  28.718   1.612  1.00 20.48           N  
ATOM   1488  OD1 ASN A 195     -32.522  30.640   0.548  1.00 19.34           O  
ATOM   1489  N   PRO A 196     -32.412  32.046  -2.216  1.00 15.03           N  
ATOM   1490  CA  PRO A 196     -32.264  33.534  -2.235  1.00 15.70           C  
ATOM   1491  C   PRO A 196     -32.042  34.091  -0.860  1.00 15.39           C  
ATOM   1492  O   PRO A 196     -31.684  35.320  -0.728  1.00 19.16           O  
ATOM   1493  CB  PRO A 196     -33.678  33.943  -2.770  1.00 17.39           C  
ATOM   1494  CG  PRO A 196     -34.631  32.854  -2.459  1.00 17.07           C  
ATOM   1495  CD  PRO A 196     -33.779  31.540  -2.465  1.00 15.37           C  
ATOM   1496  N   ASN A 197     -32.256  33.385   0.223  1.00 17.89           N  
ATOM   1497  CA  ASN A 197     -31.957  33.964   1.540  1.00 20.33           C  
ATOM   1498  C   ASN A 197     -30.466  34.052   1.862  1.00 19.76           C  
ATOM   1499  O   ASN A 197     -30.034  34.755   2.782  1.00 20.20           O  
ATOM   1500  CB  ASN A 197     -32.558  33.198   2.733  1.00 26.82           C  
ATOM   1501  CG  ASN A 197     -34.063  33.054   2.658  1.00 34.49           C  
ATOM   1502  ND2 ASN A 197     -34.567  32.055   3.378  1.00 45.06           N  
ATOM   1503  OD1 ASN A 197     -34.784  33.839   1.989  1.00 36.86           O  
ATOM   1504  N   ILE A 198     -29.649  33.379   1.050  1.00 14.20           N  
ATOM   1505  CA  ILE A 198     -28.271  33.328   1.416  1.00 13.72           C  
ATOM   1506  C   ILE A 198     -27.486  34.327   0.637  1.00 12.88           C  
ATOM   1507  O   ILE A 198     -27.125  34.156  -0.547  1.00 15.11           O  
ATOM   1508  CB  ILE A 198     -27.683  31.876   1.171  1.00 14.59           C  
ATOM   1509  CG1 ILE A 198     -28.569  30.809   1.762  1.00 16.03           C  
ATOM   1510  CG2 ILE A 198     -26.170  31.892   1.528  1.00 14.38           C  
ATOM   1511  CD1 ILE A 198     -28.637  30.876   3.273  1.00 15.91           C  
ATOM   1512  N   THR A 199     -27.206  35.417   1.328  1.00 12.87           N  
ATOM   1513  CA  THR A 199     -26.642  36.579   0.714  1.00 14.20           C  
ATOM   1514  C   THR A 199     -25.377  37.124   1.321  1.00 12.97           C  
ATOM   1515  O   THR A 199     -24.735  38.070   0.860  1.00 14.99           O  
ATOM   1516  CB  THR A 199     -27.672  37.787   0.607  1.00 16.02           C  
ATOM   1517  CG2 THR A 199     -28.963  37.349  -0.137  1.00 18.82           C  
ATOM   1518  OG1 THR A 199     -28.050  38.106   1.938  1.00 18.89           O  
ATOM   1519  N   THR A 200     -24.942  36.467   2.435  1.00 12.57           N  
ATOM   1520  CA  THR A 200     -23.760  36.891   3.166  1.00 13.45           C  
ATOM   1521  C   THR A 200     -22.725  35.782   3.238  1.00 12.16           C  
ATOM   1522  O   THR A 200     -23.016  34.630   2.835  1.00 11.38           O  
ATOM   1523  CB  THR A 200     -24.057  37.304   4.637  1.00 13.88           C  
ATOM   1524  CG2 THR A 200     -25.343  38.329   4.653  1.00 15.23           C  
ATOM   1525  OG1 THR A 200     -24.486  36.169   5.391  1.00 15.38           O  
ATOM   1526  N   GLY A 201     -21.557  36.149   3.668  1.00 11.46           N  
ATOM   1527  CA  GLY A 201     -20.520  35.113   3.898  1.00 11.85           C  
ATOM   1528  C   GLY A 201     -19.986  34.527   2.629  1.00 10.44           C  
ATOM   1529  O   GLY A 201     -20.215  35.018   1.503  1.00 11.54           O  
ATOM   1530  N   LEU A 202     -19.210  33.448   2.742  1.00  9.74           N  
ATOM   1531  CA  LEU A 202     -18.620  32.779   1.636  1.00  9.96           C  
ATOM   1532  C   LEU A 202     -19.682  32.209   0.693  1.00  9.28           C  
ATOM   1533  O   LEU A 202     -19.504  32.416  -0.548  1.00 10.10           O  
ATOM   1534  CB  LEU A 202     -17.708  31.656   2.196  1.00 10.53           C  
ATOM   1535  CG  LEU A 202     -17.158  30.743   1.130  1.00  9.93           C  
ATOM   1536  CD1 LEU A 202     -16.199  31.395   0.221  1.00 11.50           C  
ATOM   1537  CD2 LEU A 202     -16.480  29.510   1.791  1.00 12.60           C  
ATOM   1538  N   MET A 203     -20.742  31.564   1.168  1.00  9.20           N  
ATOM   1539  CA  MET A 203     -21.741  31.069   0.213  1.00  9.22           C  
ATOM   1540  C   MET A 203     -22.522  32.192  -0.418  1.00 10.55           C  
ATOM   1541  O   MET A 203     -22.882  32.051  -1.602  1.00 10.43           O  
ATOM   1542  CB  MET A 203     -22.700  30.032   0.846  1.00 10.36           C  
ATOM   1543  CG  MET A 203     -21.872  28.837   1.461  1.00 11.51           C  
ATOM   1544  SD  MET A 203     -20.677  28.063   0.316  1.00 12.72           S  
ATOM   1545  CE  MET A 203     -21.721  27.307  -0.886  1.00 14.02           C  
ATOM   1546  N   GLY A 204     -22.727  33.294   0.272  1.00  9.50           N  
ATOM   1547  CA  GLY A 204     -23.485  34.437  -0.434  1.00  9.31           C  
ATOM   1548  C   GLY A 204     -22.545  34.960  -1.523  1.00  9.90           C  
ATOM   1549  O   GLY A 204     -23.057  35.282  -2.662  1.00  9.88           O  
ATOM   1550  N   GLU A 205     -21.237  35.040  -1.357  1.00  9.28           N  
ATOM   1551  CA  GLU A 205     -20.337  35.534  -2.349  1.00  9.34           C  
ATOM   1552  C   GLU A 205     -20.246  34.598  -3.505  1.00 10.96           C  
ATOM   1553  O   GLU A 205     -20.325  34.980  -4.710  1.00 10.64           O  
ATOM   1554  CB  GLU A 205     -18.962  35.921  -1.783  1.00 11.95           C  
ATOM   1555  CG  GLU A 205     -18.002  36.547  -2.800  1.00 12.73           C  
ATOM   1556  CD  GLU A 205     -18.525  37.844  -3.362  1.00 16.48           C  
ATOM   1557  OE1 GLU A 205     -19.266  38.545  -2.731  1.00 19.76           O  
ATOM   1558  OE2 GLU A 205     -18.065  38.256  -4.459  1.00 22.45           O1-
ATOM   1559  N   LEU A 206     -20.085  33.297  -3.230  1.00  9.38           N  
ATOM   1560  CA  LEU A 206     -20.030  32.292  -4.314  1.00  9.12           C  
ATOM   1561  C   LEU A 206     -21.316  32.293  -5.060  1.00  9.98           C  
ATOM   1562  O   LEU A 206     -21.308  32.096  -6.299  1.00  9.55           O  
ATOM   1563  CB  LEU A 206     -19.752  30.901  -3.745  1.00 10.21           C  
ATOM   1564  CG  LEU A 206     -18.343  30.708  -3.159  1.00  9.44           C  
ATOM   1565  CD1 LEU A 206     -18.227  29.263  -2.598  1.00 10.52           C  
ATOM   1566  CD2 LEU A 206     -17.226  31.012  -4.128  1.00 11.09           C  
ATOM   1567  N   SER A 207     -22.462  32.469  -4.364  1.00  9.35           N  
ATOM   1568  CA  SER A 207     -23.735  32.480  -5.091  1.00  9.80           C  
ATOM   1569  C   SER A 207     -23.798  33.612  -6.121  1.00  9.56           C  
ATOM   1570  O   SER A 207     -24.381  33.421  -7.213  1.00 11.34           O  
ATOM   1571  CB  SER A 207     -24.881  32.631  -4.114  1.00 10.84           C  
ATOM   1572  OG ASER A 207     -26.097  32.450  -4.772  0.45 10.22           O  
ATOM   1573  OG BSER A 207     -24.971  31.551  -3.258  0.55 10.66           O  
ATOM   1574  N   ARG A 208     -23.314  34.768  -5.757  1.00  9.50           N  
ATOM   1575  CA  ARG A 208     -23.268  35.923  -6.715  1.00 10.43           C  
ATOM   1576  C   ARG A 208     -22.282  35.646  -7.790  1.00  9.88           C  
ATOM   1577  O   ARG A 208     -22.604  35.873  -9.010  1.00 11.41           O  
ATOM   1578  CB  ARG A 208     -22.978  37.231  -5.972  1.00 13.42           C  
ATOM   1579  CG AARG A 208     -21.667  37.710  -5.397  0.25 12.77           C  
ATOM   1580  CG BARG A 208     -24.127  37.748  -5.163  0.75 13.96           C  
ATOM   1581  CD AARG A 208     -21.669  39.062  -4.589  0.25 14.64           C  
ATOM   1582  CD BARG A 208     -23.875  39.140  -4.582  0.75 15.25           C  
ATOM   1583  NE  ARG A 208     -22.809  39.099  -3.698  1.00 16.05           N  
ATOM   1584  CZ  ARG A 208     -22.974  38.782  -2.401  1.00 14.29           C  
ATOM   1585  NH1 ARG A 208     -21.892  38.627  -1.612  1.00 15.61           N1+
ATOM   1586  NH2 ARG A 208     -24.176  38.726  -1.876  1.00 15.53           N  
ATOM   1587  N   LEU A 209     -21.090  35.151  -7.516  1.00 10.09           N  
ATOM   1588  CA  LEU A 209     -20.104  34.993  -8.591  1.00  9.41           C  
ATOM   1589  C   LEU A 209     -20.583  33.897  -9.568  1.00 10.12           C  
ATOM   1590  O   LEU A 209     -20.349  34.035 -10.790  1.00 10.52           O  
ATOM   1591  CB  LEU A 209     -18.759  34.563  -7.976  1.00  9.90           C  
ATOM   1592  CG  LEU A 209     -18.100  35.666  -7.127  1.00 10.87           C  
ATOM   1593  CD1 LEU A 209     -16.804  35.164  -6.391  1.00 15.13           C  
ATOM   1594  CD2 LEU A 209     -17.685  36.915  -7.962  1.00 15.62           C  
ATOM   1595  N   ARG A 210     -21.330  32.905  -9.106  1.00  9.28           N  
ATOM   1596  CA  ARG A 210     -21.849  31.832  -9.979  1.00  9.56           C  
ATOM   1597  C   ARG A 210     -22.703  32.465 -11.068  1.00 10.63           C  
ATOM   1598  O   ARG A 210     -22.785  31.866 -12.151  1.00 11.86           O  
ATOM   1599  CB  ARG A 210     -22.613  30.911  -9.086  1.00 11.01           C  
ATOM   1600  CG  ARG A 210     -23.299  29.760  -9.826  1.00 11.31           C  
ATOM   1601  CD  ARG A 210     -23.755  28.690  -8.779  1.00 12.32           C  
ATOM   1602  NE  ARG A 210     -24.632  27.672  -9.408  1.00 14.04           N  
ATOM   1603  CZ  ARG A 210     -25.937  27.636  -9.327  1.00 12.94           C  
ATOM   1604  NH1 ARG A 210     -26.575  26.668  -9.979  1.00 15.38           N1+
ATOM   1605  NH2 ARG A 210     -26.624  28.547  -8.695  1.00 15.02           N  
ATOM   1606  N   LYS A 211     -23.427  33.571 -10.799  1.00 10.52           N  
ATOM   1607  CA  LYS A 211     -24.322  34.163 -11.844  1.00 11.41           C  
ATOM   1608  C   LYS A 211     -23.630  35.304 -12.534  1.00 10.35           C  
ATOM   1609  O   LYS A 211     -24.287  35.968 -13.401  1.00 11.98           O  
ATOM   1610  CB  LYS A 211     -25.582  34.688 -11.130  1.00 12.28           C  
ATOM   1611  CG  LYS A 211     -26.319  33.516 -10.536  1.00 14.06           C  
ATOM   1612  CD  LYS A 211     -26.690  32.369 -11.441  1.00 15.52           C  
ATOM   1613  CE  LYS A 211     -27.606  31.366 -10.691  1.00 17.45           C  
ATOM   1614  NZ  LYS A 211     -27.822  30.085 -11.496  1.00 21.83           N1+
ATOM   1615  N   ASP A 212     -22.360  35.573 -12.302  1.00  9.34           N  
ATOM   1616  CA  ASP A 212     -21.602  36.598 -13.009  1.00 10.02           C  
ATOM   1617  C   ASP A 212     -21.032  36.050 -14.269  1.00 12.42           C  
ATOM   1618  O   ASP A 212     -20.471  34.881 -14.293  1.00 12.10           O  
ATOM   1619  CB  ASP A 212     -20.512  37.145 -12.041  1.00 12.23           C  
ATOM   1620  CG  ASP A 212     -19.783  38.235 -12.650  1.00 17.32           C  
ATOM   1621  OD1 ASP A 212     -19.006  38.065 -13.555  1.00 15.44           O  
ATOM   1622  OD2 ASP A 212     -20.150  39.431 -12.332  1.00 21.57           O1-
ATOM   1623  N   PRO A 213     -21.038  36.751 -15.393  1.00 11.66           N  
ATOM   1624  CA  PRO A 213     -20.532  36.159 -16.672  1.00 13.09           C  
ATOM   1625  C   PRO A 213     -19.099  35.765 -16.589  1.00 13.49           C  
ATOM   1626  O   PRO A 213     -18.770  34.763 -17.357  1.00 16.62           O  
ATOM   1627  CB  PRO A 213     -20.841  37.263 -17.758  1.00 15.44           C  
ATOM   1628  CG  PRO A 213     -21.321  38.432 -16.950  1.00 13.06           C  
ATOM   1629  CD  PRO A 213     -21.637  38.124 -15.541  1.00 12.38           C  
ATOM   1630  N   ALA A 214     -18.260  36.355 -15.816  1.00 13.88           N  
ATOM   1631  CA  ALA A 214     -16.860  35.985 -15.816  1.00 17.81           C  
ATOM   1632  C   ALA A 214     -16.723  34.559 -15.219  1.00 18.58           C  
ATOM   1633  O   ALA A 214     -15.610  33.998 -15.396  1.00 20.21           O  
ATOM   1634  CB  ALA A 214     -16.083  36.962 -14.969  1.00 19.83           C  
ATOM   1635  N   TYR A 215     -17.731  33.994 -14.537  1.00 12.44           N  
ATOM   1636  CA  TYR A 215     -17.585  32.632 -13.904  1.00 12.08           C  
ATOM   1637  C   TYR A 215     -18.652  31.730 -14.457  1.00 11.56           C  
ATOM   1638  O   TYR A 215     -18.905  30.656 -13.876  1.00 12.12           O  
ATOM   1639  CB  TYR A 215     -17.790  32.788 -12.370  1.00 12.75           C  
ATOM   1640  CG  TYR A 215     -16.758  33.659 -11.782  1.00 13.95           C  
ATOM   1641  CD1 TYR A 215     -16.977  35.054 -11.619  1.00 15.78           C  
ATOM   1642  CD2 TYR A 215     -15.569  33.166 -11.299  1.00 15.01           C  
ATOM   1643  CE1 TYR A 215     -16.005  35.866 -11.114  1.00 18.81           C  
ATOM   1644  CE2 TYR A 215     -14.668  33.972 -10.730  1.00 20.30           C  
ATOM   1645  CZ  TYR A 215     -14.850  35.298 -10.651  1.00 21.34           C  
ATOM   1646  OH  TYR A 215     -13.829  36.068 -10.093  1.00 28.54           O  
ATOM   1647  N   SER A 216     -19.246  31.983 -15.646  1.00 11.54           N  
ATOM   1648  CA  SER A 216     -20.298  31.141 -16.117  1.00 13.23           C  
ATOM   1649  C   SER A 216     -19.874  29.692 -16.494  1.00 13.24           C  
ATOM   1650  O   SER A 216     -20.705  28.832 -16.504  1.00 15.68           O  
ATOM   1651  CB ASER A 216     -20.978  31.640 -17.392  0.35 15.70           C  
ATOM   1652  CB BSER A 216     -21.000  31.861 -17.323  0.65 16.45           C  
ATOM   1653  OG ASER A 216     -21.155  32.965 -17.174  0.35 17.34           O  
ATOM   1654  OG BSER A 216     -19.993  32.113 -18.271  0.65 17.68           O  
ATOM   1655  N   HIS A 217     -18.589  29.483 -16.717  1.00 12.40           N  
ATOM   1656  CA  HIS A 217     -18.083  28.138 -16.991  1.00 12.15           C  
ATOM   1657  C   HIS A 217     -17.430  27.518 -15.814  1.00 13.02           C  
ATOM   1658  O   HIS A 217     -17.018  26.393 -15.977  1.00 15.79           O  
ATOM   1659  CB AHIS A 217     -17.344  27.935 -18.294  0.35 14.59           C  
ATOM   1660  CB BHIS A 217     -17.120  28.158 -18.224  0.65 14.76           C  
ATOM   1661  CG AHIS A 217     -16.132  28.738 -18.409  0.35 14.02           C  
ATOM   1662  CG BHIS A 217     -17.908  28.381 -19.513  0.65 15.23           C  
ATOM   1663  CD2AHIS A 217     -14.867  28.593 -17.867  0.35 17.04           C  
ATOM   1664  CD2BHIS A 217     -17.964  29.522 -20.313  0.65 16.21           C  
ATOM   1665  ND1AHIS A 217     -16.066  29.831 -19.245  0.35 15.60           N  
ATOM   1666  ND1BHIS A 217     -18.849  27.486 -20.040  0.65 17.11           N  
ATOM   1667  CE1AHIS A 217     -14.831  30.341 -19.198  0.35 14.71           C  
ATOM   1668  CE1BHIS A 217     -19.419  28.065 -21.126  0.65 19.31           C  
ATOM   1669  NE2AHIS A 217     -14.099  29.608 -18.356  0.35 16.40           N  
ATOM   1670  NE2BHIS A 217     -18.850  29.274 -21.301  0.65 17.50           N  
ATOM   1671  N   VAL A 218     -17.470  28.054 -14.635  1.00 11.07           N  
ATOM   1672  CA  VAL A 218     -17.005  27.338 -13.428  1.00 10.97           C  
ATOM   1673  C   VAL A 218     -18.140  26.394 -13.076  1.00 11.54           C  
ATOM   1674  O   VAL A 218     -19.355  26.744 -13.029  1.00 12.10           O  
ATOM   1675  CB  VAL A 218     -16.776  28.397 -12.306  1.00 10.67           C  
ATOM   1676  CG1 VAL A 218     -16.370  27.631 -10.998  1.00 11.63           C  
ATOM   1677  CG2 VAL A 218     -15.651  29.279 -12.779  1.00 12.79           C  
ATOM   1678  N   SER A 219     -17.784  25.153 -12.686  1.00 11.71           N  
ATOM   1679  CA  SER A 219     -18.824  24.205 -12.461  1.00 12.38           C  
ATOM   1680  C   SER A 219     -19.602  24.348 -11.171  1.00 11.10           C  
ATOM   1681  O   SER A 219     -19.046  24.703 -10.104  1.00 11.32           O  
ATOM   1682  CB  SER A 219     -18.276  22.803 -12.581  1.00 14.25           C  
ATOM   1683  OG  SER A 219     -17.583  22.485 -11.361  1.00 15.28           O  
ATOM   1684  N   ASP A 220     -20.874  24.016 -11.151  1.00 11.63           N  
ATOM   1685  CA  ASP A 220     -21.691  24.005  -9.934  1.00 11.85           C  
ATOM   1686  C   ASP A 220     -21.050  23.011  -8.918  1.00 11.95           C  
ATOM   1687  O   ASP A 220     -21.205  23.238  -7.710  1.00 12.92           O  
ATOM   1688  CB  ASP A 220     -23.173  23.644 -10.187  1.00 15.30           C  
ATOM   1689  CG  ASP A 220     -23.936  24.742 -10.853  1.00 14.39           C  
ATOM   1690  OD1 ASP A 220     -25.078  24.467 -11.250  1.00 18.26           O  
ATOM   1691  OD2 ASP A 220     -23.312  25.845 -11.008  1.00 15.56           O1-
ATOM   1692  N   GLU A 221     -20.422  21.935  -9.428  1.00 11.53           N  
ATOM   1693  CA  GLU A 221     -19.857  20.973  -8.472  1.00 12.08           C  
ATOM   1694  C   GLU A 221     -18.755  21.696  -7.722  1.00 10.04           C  
ATOM   1695  O   GLU A 221     -18.618  21.473  -6.511  1.00 10.13           O  
ATOM   1696  CB  GLU A 221     -19.290  19.769  -9.222  1.00 14.65           C  
ATOM   1697  CG  GLU A 221     -18.446  18.781  -8.299  1.00 26.22           C  
ATOM   1698  CD  GLU A 221     -18.995  17.876  -7.091  1.00 37.29           C  
ATOM   1699  OE1 GLU A 221     -20.178  17.380  -7.051  1.00 27.96           O  
ATOM   1700  OE2 GLU A 221     -18.089  17.600  -6.173  1.00 39.66           O1-
ATOM   1701  N   LEU A 222     -17.911  22.506  -8.363  1.00  9.31           N  
ATOM   1702  CA  LEU A 222     -16.840  23.221  -7.622  1.00  8.86           C  
ATOM   1703  C   LEU A 222     -17.394  24.187  -6.581  1.00  9.29           C  
ATOM   1704  O   LEU A 222     -16.950  24.203  -5.420  1.00  8.92           O  
ATOM   1705  CB  LEU A 222     -15.892  23.954  -8.558  1.00 10.29           C  
ATOM   1706  CG  LEU A 222     -14.761  24.693  -7.851  1.00  9.66           C  
ATOM   1707  CD1 LEU A 222     -13.891  23.751  -6.972  1.00 11.62           C  
ATOM   1708  CD2 LEU A 222     -13.886  25.441  -8.852  1.00 12.71           C  
ATOM   1709  N   PHE A 223     -18.428  24.965  -6.939  1.00  9.01           N  
ATOM   1710  CA  PHE A 223     -19.011  25.874  -5.948  1.00  9.07           C  
ATOM   1711  C   PHE A 223     -19.510  25.105  -4.708  1.00  9.59           C  
ATOM   1712  O   PHE A 223     -19.251  25.586  -3.577  1.00 10.20           O  
ATOM   1713  CB  PHE A 223     -20.139  26.673  -6.619  1.00  9.62           C  
ATOM   1714  CG  PHE A 223     -19.635  27.770  -7.581  1.00  8.72           C  
ATOM   1715  CD1 PHE A 223     -19.982  27.734  -8.938  1.00  9.91           C  
ATOM   1716  CD2 PHE A 223     -18.945  28.872  -7.126  1.00 10.03           C  
ATOM   1717  CE1 PHE A 223     -19.561  28.793  -9.770  1.00 10.81           C  
ATOM   1718  CE2 PHE A 223     -18.531  29.887  -7.979  1.00  9.57           C  
ATOM   1719  CZ  PHE A 223     -18.861  29.830  -9.281  1.00 10.53           C  
ATOM   1720  N   ALA A 224     -20.192  24.004  -4.918  1.00  9.57           N  
ATOM   1721  CA  ALA A 224     -20.716  23.240  -3.775  1.00  8.89           C  
ATOM   1722  C   ALA A 224     -19.545  22.630  -2.965  1.00  8.60           C  
ATOM   1723  O   ALA A 224     -19.612  22.635  -1.732  1.00  9.43           O  
ATOM   1724  CB  ALA A 224     -21.666  22.164  -4.259  1.00 10.07           C  
ATOM   1725  N   THR A 225     -18.519  22.156  -3.666  1.00  8.37           N  
ATOM   1726  CA  THR A 225     -17.361  21.552  -3.004  1.00  8.47           C  
ATOM   1727  C   THR A 225     -16.632  22.554  -2.172  1.00  8.14           C  
ATOM   1728  O   THR A 225     -16.180  22.206  -1.057  1.00  8.75           O  
ATOM   1729  CB  THR A 225     -16.381  21.015  -4.072  1.00  9.04           C  
ATOM   1730  CG2 THR A 225     -15.118  20.482  -3.477  1.00 10.07           C  
ATOM   1731  OG1 THR A 225     -17.075  19.950  -4.781  1.00 11.34           O  
ATOM   1732  N   ILE A 226     -16.517  23.848  -2.580  1.00  8.46           N  
ATOM   1733  CA  ILE A 226     -15.872  24.823  -1.708  1.00  8.81           C  
ATOM   1734  C   ILE A 226     -16.670  24.934  -0.424  1.00  9.60           C  
ATOM   1735  O   ILE A 226     -16.016  25.013   0.657  1.00  9.35           O  
ATOM   1736  CB  ILE A 226     -15.813  26.200  -2.438  1.00  8.71           C  
ATOM   1737  CG1 ILE A 226     -14.899  26.103  -3.681  1.00 10.31           C  
ATOM   1738  CG2 ILE A 226     -15.344  27.274  -1.473  1.00  9.86           C  
ATOM   1739  CD1 ILE A 226     -15.050  27.375  -4.566  1.00 10.64           C  
ATOM   1740  N   GLY A 227     -17.980  24.970  -0.456  1.00  8.97           N  
ATOM   1741  CA  GLY A 227     -18.756  25.071   0.811  1.00  9.41           C  
ATOM   1742  C   GLY A 227     -18.467  23.828   1.726  1.00  9.49           C  
ATOM   1743  O   GLY A 227     -18.218  24.034   2.935  1.00 10.21           O  
ATOM   1744  N   VAL A 228     -18.538  22.625   1.181  1.00  8.42           N  
ATOM   1745  CA  VAL A 228     -18.404  21.455   2.067  1.00  8.15           C  
ATOM   1746  C   VAL A 228     -17.000  21.403   2.621  1.00  8.68           C  
ATOM   1747  O   VAL A 228     -16.833  21.118   3.834  1.00  9.58           O  
ATOM   1748  CB  VAL A 228     -18.702  20.150   1.281  1.00  8.01           C  
ATOM   1749  CG1 VAL A 228     -18.436  18.907   2.191  1.00 10.84           C  
ATOM   1750  CG2 VAL A 228     -20.136  20.104   0.735  1.00 10.45           C  
ATOM   1751  N   THR A 229     -15.981  21.631   1.783  1.00  7.86           N  
ATOM   1752  CA  THR A 229     -14.599  21.468   2.233  1.00  8.69           C  
ATOM   1753  C   THR A 229     -14.189  22.544   3.197  1.00  8.50           C  
ATOM   1754  O   THR A 229     -13.389  22.276   4.117  1.00  8.79           O  
ATOM   1755  CB  THR A 229     -13.634  21.367   1.055  1.00  9.46           C  
ATOM   1756  CG2 THR A 229     -13.906  20.073   0.251  1.00 10.79           C  
ATOM   1757  OG1 THR A 229     -13.743  22.525   0.230  1.00  9.46           O  
ATOM   1758  N   PHE A 230     -14.598  23.790   2.967  1.00  8.78           N  
ATOM   1759  CA  PHE A 230     -14.149  24.897   3.889  1.00  8.37           C  
ATOM   1760  C   PHE A 230     -14.919  24.754   5.182  1.00  9.15           C  
ATOM   1761  O   PHE A 230     -14.282  24.941   6.250  1.00  9.32           O  
ATOM   1762  CB  PHE A 230     -14.272  26.299   3.231  1.00  9.32           C  
ATOM   1763  CG  PHE A 230     -13.098  26.615   2.427  1.00  9.54           C  
ATOM   1764  CD1 PHE A 230     -12.789  25.871   1.270  1.00  9.94           C  
ATOM   1765  CD2 PHE A 230     -12.205  27.593   2.836  1.00 12.35           C  
ATOM   1766  CE1 PHE A 230     -11.615  26.185   0.559  1.00 10.99           C  
ATOM   1767  CE2 PHE A 230     -11.036  27.847   2.095  1.00 13.10           C  
ATOM   1768  CZ  PHE A 230     -10.756  27.199   0.961  1.00 11.88           C  
ATOM   1769  N   PHE A 231     -16.175  24.395   5.173  1.00  8.73           N  
ATOM   1770  CA  PHE A 231     -16.848  24.091   6.471  1.00  8.93           C  
ATOM   1771  C   PHE A 231     -16.104  22.981   7.203  1.00  8.41           C  
ATOM   1772  O   PHE A 231     -15.777  23.107   8.374  1.00  8.99           O  
ATOM   1773  CB  PHE A 231     -18.323  23.747   6.251  1.00 10.07           C  
ATOM   1774  CG  PHE A 231     -19.021  23.486   7.529  1.00 10.56           C  
ATOM   1775  CD1 PHE A 231     -19.752  24.521   8.204  1.00 11.68           C  
ATOM   1776  CD2 PHE A 231     -19.015  22.218   8.074  1.00 11.20           C  
ATOM   1777  CE1 PHE A 231     -20.404  24.171   9.389  1.00 12.70           C  
ATOM   1778  CE2 PHE A 231     -19.687  21.899   9.324  1.00 12.31           C  
ATOM   1779  CZ  PHE A 231     -20.349  22.929   9.914  1.00 12.21           C  
ATOM   1780  N   GLY A 232     -15.861  21.867   6.539  1.00  8.52           N  
ATOM   1781  CA  GLY A 232     -15.346  20.649   7.237  1.00  7.91           C  
ATOM   1782  C   GLY A 232     -13.953  20.924   7.681  1.00  7.75           C  
ATOM   1783  O   GLY A 232     -13.599  20.671   8.865  1.00  7.71           O  
ATOM   1784  N   ALA A 233     -13.042  21.408   6.818  1.00  7.21           N  
ATOM   1785  CA  ALA A 233     -11.687  21.636   7.227  1.00  7.73           C  
ATOM   1786  C   ALA A 233     -11.579  22.678   8.324  1.00  8.31           C  
ATOM   1787  O   ALA A 233     -10.853  22.537   9.288  1.00  8.46           O  
ATOM   1788  CB  ALA A 233     -10.826  22.091   6.013  1.00  9.51           C  
ATOM   1789  N   GLY A 234     -12.365  23.767   8.216  1.00  8.35           N  
ATOM   1790  CA  GLY A 234     -12.301  24.831   9.182  1.00  9.25           C  
ATOM   1791  C   GLY A 234     -12.855  24.306  10.539  1.00  7.95           C  
ATOM   1792  O   GLY A 234     -12.203  24.584  11.599  1.00  7.59           O  
ATOM   1793  N   VAL A 235     -14.004  23.690  10.562  1.00  7.26           N  
ATOM   1794  CA  VAL A 235     -14.582  23.249  11.830  1.00  7.68           C  
ATOM   1795  C   VAL A 235     -13.708  22.158  12.479  1.00  7.52           C  
ATOM   1796  O   VAL A 235     -13.447  22.267  13.688  1.00  8.27           O  
ATOM   1797  CB  VAL A 235     -16.020  22.726  11.600  1.00  8.25           C  
ATOM   1798  CG1 VAL A 235     -16.558  22.064  12.894  1.00  8.52           C  
ATOM   1799  CG2 VAL A 235     -16.908  23.927  11.176  1.00  9.13           C  
ATOM   1800  N   ILE A 236     -13.274  21.154  11.706  1.00  6.81           N  
ATOM   1801  CA  ILE A 236     -12.464  20.114  12.397  1.00  6.95           C  
ATOM   1802  C   ILE A 236     -11.188  20.707  12.890  1.00  7.50           C  
ATOM   1803  O   ILE A 236     -10.621  20.315  13.947  1.00  8.53           O  
ATOM   1804  CB  ILE A 236     -12.295  18.879  11.487  1.00  7.32           C  
ATOM   1805  CG1 ILE A 236     -12.024  17.626  12.366  1.00  8.12           C  
ATOM   1806  CG2 ILE A 236     -11.163  19.069  10.480  1.00  8.45           C  
ATOM   1807  CD1 ILE A 236     -13.141  17.221  13.292  1.00  9.92           C  
ATOM   1808  N   SER A 237     -10.574  21.637  12.151  1.00  6.45           N  
ATOM   1809  CA  SER A 237      -9.263  22.125  12.494  1.00  7.46           C  
ATOM   1810  C   SER A 237      -9.288  23.093  13.669  1.00  7.73           C  
ATOM   1811  O   SER A 237      -8.468  22.968  14.614  1.00  8.01           O  
ATOM   1812  CB  SER A 237      -8.570  22.804  11.343  1.00  7.92           C  
ATOM   1813  OG  SER A 237      -8.418  21.866  10.266  1.00  8.60           O  
ATOM   1814  N   THR A 238     -10.247  24.015  13.669  1.00  7.30           N  
ATOM   1815  CA  THR A 238     -10.363  24.992  14.779  1.00  8.23           C  
ATOM   1816  C   THR A 238     -10.918  24.267  16.032  1.00  8.12           C  
ATOM   1817  O   THR A 238     -10.419  24.554  17.153  1.00  8.33           O  
ATOM   1818  CB  THR A 238     -11.267  26.181  14.397  1.00  7.61           C  
ATOM   1819  CG2 THR A 238     -10.615  27.040  13.288  1.00  9.13           C  
ATOM   1820  OG1 THR A 238     -12.547  25.766  14.019  1.00  8.58           O  
ATOM   1821  N   GLY A 239     -11.924  23.419  15.899  1.00  7.85           N  
ATOM   1822  CA  GLY A 239     -12.447  22.757  17.100  1.00  9.00           C  
ATOM   1823  C   GLY A 239     -11.368  21.861  17.719  1.00  9.09           C  
ATOM   1824  O   GLY A 239     -11.193  21.867  18.969  1.00  9.54           O  
ATOM   1825  N   SER A 240     -10.625  21.167  16.931  1.00  7.72           N  
ATOM   1826  CA  SER A 240      -9.626  20.234  17.472  1.00  8.19           C  
ATOM   1827  C   SER A 240      -8.457  21.010  18.025  1.00  8.84           C  
ATOM   1828  O   SER A 240      -7.899  20.676  19.104  1.00 10.40           O  
ATOM   1829  CB  SER A 240      -9.167  19.240  16.401  1.00  8.77           C  
ATOM   1830  OG ASER A 240      -8.293  19.712  15.404  0.31  8.18           O  
ATOM   1831  OG BSER A 240     -10.314  18.541  15.891  0.69  7.83           O  
ATOM   1832  N   PHE A 241      -7.942  22.056  17.349  1.00  8.12           N  
ATOM   1833  CA  PHE A 241      -6.845  22.868  17.902  1.00  7.66           C  
ATOM   1834  C   PHE A 241      -7.262  23.538  19.186  1.00  7.78           C  
ATOM   1835  O   PHE A 241      -6.532  23.428  20.165  1.00  8.26           O  
ATOM   1836  CB  PHE A 241      -6.429  23.960  16.877  1.00  7.86           C  
ATOM   1837  CG  PHE A 241      -5.450  24.897  17.538  1.00  8.00           C  
ATOM   1838  CD1 PHE A 241      -4.216  24.415  18.014  1.00  7.64           C  
ATOM   1839  CD2 PHE A 241      -5.805  26.229  17.791  1.00  7.77           C  
ATOM   1840  CE1 PHE A 241      -3.342  25.272  18.776  1.00  9.01           C  
ATOM   1841  CE2 PHE A 241      -4.934  27.063  18.505  1.00  8.65           C  
ATOM   1842  CZ  PHE A 241      -3.764  26.592  19.025  1.00  8.71           C  
ATOM   1843  N   LEU A 242      -8.421  24.151  19.256  1.00  7.92           N  
ATOM   1844  CA  LEU A 242      -8.794  24.841  20.494  1.00  7.74           C  
ATOM   1845  C   LEU A 242      -8.917  23.803  21.649  1.00  7.87           C  
ATOM   1846  O   LEU A 242      -8.455  24.104  22.752  1.00  8.73           O  
ATOM   1847  CB  LEU A 242     -10.102  25.607  20.318  1.00  9.37           C  
ATOM   1848  CG  LEU A 242     -10.593  26.285  21.595  1.00  9.21           C  
ATOM   1849  CD1 LEU A 242      -9.551  27.204  22.268  1.00 10.81           C  
ATOM   1850  CD2 LEU A 242     -11.891  27.079  21.314  1.00 10.04           C  
ATOM   1851  N   THR A 243      -9.505  22.662  21.400  1.00  8.21           N  
ATOM   1852  CA  THR A 243      -9.625  21.632  22.441  1.00  8.87           C  
ATOM   1853  C   THR A 243      -8.274  21.249  22.953  1.00  9.58           C  
ATOM   1854  O   THR A 243      -8.104  21.186  24.203  1.00 10.26           O  
ATOM   1855  CB  THR A 243     -10.344  20.424  21.874  1.00  8.25           C  
ATOM   1856  CG2 THR A 243     -10.403  19.328  22.941  1.00 10.02           C  
ATOM   1857  OG1 THR A 243     -11.651  20.734  21.496  1.00  8.99           O  
ATOM   1858  N   THR A 244      -7.312  20.931  22.116  1.00  9.82           N  
ATOM   1859  CA  THR A 244      -6.022  20.480  22.638  1.00 11.71           C  
ATOM   1860  C   THR A 244      -5.217  21.665  23.193  1.00 10.97           C  
ATOM   1861  O   THR A 244      -4.411  21.443  24.136  1.00 10.73           O  
ATOM   1862  CB  THR A 244      -5.325  19.519  21.641  1.00 14.96           C  
ATOM   1863  CG2 THR A 244      -6.155  18.167  21.383  1.00 19.03           C  
ATOM   1864  OG1 THR A 244      -5.223  20.204  20.381  1.00 15.29           O  
ATOM   1865  N   ALA A 245      -5.349  22.884  22.679  1.00  9.30           N  
ATOM   1866  CA  ALA A 245      -4.730  24.063  23.291  1.00  9.64           C  
ATOM   1867  C   ALA A 245      -5.293  24.268  24.731  1.00 10.30           C  
ATOM   1868  O   ALA A 245      -4.492  24.636  25.611  1.00 10.49           O  
ATOM   1869  CB  ALA A 245      -5.001  25.346  22.427  1.00 10.87           C  
ATOM   1870  N   LEU A 246      -6.566  24.010  24.955  1.00  9.12           N  
ATOM   1871  CA  LEU A 246      -7.144  24.186  26.300  1.00  9.29           C  
ATOM   1872  C   LEU A 246      -6.521  23.164  27.227  1.00  8.28           C  
ATOM   1873  O   LEU A 246      -6.210  23.505  28.380  1.00  8.84           O  
ATOM   1874  CB  LEU A 246      -8.674  24.049  26.304  1.00  9.87           C  
ATOM   1875  CG  LEU A 246      -9.335  25.227  25.583  1.00 10.62           C  
ATOM   1876  CD1 LEU A 246     -10.796  24.879  25.381  1.00 11.92           C  
ATOM   1877  CD2 LEU A 246      -9.190  26.472  26.458  1.00 14.57           C  
ATOM   1878  N   ILE A 247      -6.237  21.932  26.797  1.00  7.81           N  
ATOM   1879  CA  ILE A 247      -5.488  20.947  27.632  1.00  8.28           C  
ATOM   1880  C   ILE A 247      -4.134  21.523  27.969  1.00  9.15           C  
ATOM   1881  O   ILE A 247      -3.687  21.497  29.139  1.00  9.55           O  
ATOM   1882  CB  ILE A 247      -5.419  19.591  26.944  1.00  7.82           C  
ATOM   1883  CG1 ILE A 247      -6.805  18.963  26.785  1.00  8.54           C  
ATOM   1884  CG2 ILE A 247      -4.521  18.638  27.766  1.00 12.04           C  
ATOM   1885  CD1 ILE A 247      -6.844  17.771  25.823  1.00 10.89           C  
ATOM   1886  N   SER A 248      -3.390  21.990  26.956  1.00  8.91           N  
ATOM   1887  CA  SER A 248      -2.039  22.549  27.213  1.00 10.08           C  
ATOM   1888  C   SER A 248      -2.081  23.722  28.165  1.00  8.29           C  
ATOM   1889  O   SER A 248      -1.134  23.827  29.011  1.00 10.62           O  
ATOM   1890  CB  SER A 248      -1.410  23.078  25.961  1.00 12.44           C  
ATOM   1891  OG  SER A 248      -1.204  22.011  25.044  1.00 18.18           O  
ATOM   1892  N   LEU A 249      -3.106  24.549  28.153  1.00  9.67           N  
ATOM   1893  CA  LEU A 249      -3.202  25.667  29.062  1.00 12.67           C  
ATOM   1894  C   LEU A 249      -3.569  25.199  30.384  1.00 11.97           C  
ATOM   1895  O   LEU A 249      -3.025  25.697  31.415  1.00 13.12           O  
ATOM   1896  CB ALEU A 249      -4.332  26.534  28.672  0.44 13.91           C  
ATOM   1897  CB BLEU A 249      -4.151  26.654  28.398  0.56 12.65           C  
ATOM   1898  CG ALEU A 249      -3.886  27.465  27.606  0.44 13.46           C  
ATOM   1899  CG BLEU A 249      -4.475  27.997  29.033  0.56 11.78           C  
ATOM   1900  CD1ALEU A 249      -5.044  28.295  27.060  0.44 13.08           C  
ATOM   1901  CD1BLEU A 249      -3.113  28.703  29.183  0.56 12.78           C  
ATOM   1902  CD2ALEU A 249      -2.745  28.397  28.052  0.44 17.76           C  
ATOM   1903  CD2BLEU A 249      -5.468  28.781  28.167  0.56 12.62           C  
ATOM   1904  N   ILE A 250      -4.516  24.279  30.548  1.00 12.60           N  
ATOM   1905  CA  ILE A 250      -4.937  23.795  31.877  1.00 14.37           C  
ATOM   1906  C   ILE A 250      -3.807  23.114  32.529  1.00 14.15           C  
ATOM   1907  O   ILE A 250      -3.688  23.373  33.779  1.00 17.34           O  
ATOM   1908  CB  ILE A 250      -6.139  22.774  31.699  1.00 16.60           C  
ATOM   1909  CG1 ILE A 250      -7.352  23.544  31.314  1.00 16.81           C  
ATOM   1910  CG2 ILE A 250      -6.189  21.827  32.939  1.00 19.02           C  
ATOM   1911  CD1 ILE A 250      -8.487  22.585  30.832  1.00 20.35           C  
ATOM   1912  N   GLN A 251      -2.866  22.455  31.844  1.00 13.67           N  
ATOM   1913  CA  GLN A 251      -1.708  21.791  32.403  1.00 16.44           C  
ATOM   1914  C   GLN A 251      -0.543  22.795  32.783  1.00 15.89           C  
ATOM   1915  O   GLN A 251       0.531  22.318  33.303  1.00 16.40           O  
ATOM   1916  CB  GLN A 251      -1.094  20.842  31.446  1.00 19.30           C  
ATOM   1917  CG  GLN A 251      -2.044  19.607  31.241  1.00 22.49           C  
ATOM   1918  CD  GLN A 251      -2.244  18.799  32.563  1.00 35.60           C  
ATOM   1919  NE2 GLN A 251      -3.350  19.113  33.329  1.00 33.41           N  
ATOM   1920  OE1 GLN A 251      -1.406  17.938  32.918  1.00 40.35           O  
ATOM   1921  N   ARG A 252      -0.843  24.057  32.541  1.00 13.67           N  
ATOM   1922  CA  ARG A 252       0.184  25.174  32.876  1.00 13.02           C  
ATOM   1923  C   ARG A 252      -0.552  26.241  33.628  1.00 13.28           C  
ATOM   1924  O   ARG A 252      -0.835  27.346  33.146  1.00 13.20           O  
ATOM   1925  CB  ARG A 252       0.787  25.670  31.534  1.00 14.06           C  
ATOM   1926  CG  ARG A 252       1.616  24.699  30.810  1.00 15.12           C  
ATOM   1927  CD  ARG A 252       1.960  25.322  29.453  1.00 15.44           C  
ATOM   1928  NE  ARG A 252       3.015  24.591  28.770  1.00 17.07           N  
ATOM   1929  CZ  ARG A 252       2.855  23.430  28.115  1.00 15.65           C  
ATOM   1930  NH1 ARG A 252       1.577  22.901  27.994  1.00 16.26           N1+
ATOM   1931  NH2 ARG A 252       3.841  22.827  27.474  1.00 18.21           N  
ATOM   1932  N   PRO A 253      -0.901  26.005  34.940  1.00 13.60           N  
ATOM   1933  CA  PRO A 253      -1.595  27.000  35.676  1.00 14.71           C  
ATOM   1934  C   PRO A 253      -0.898  28.433  35.784  1.00 12.76           C  
ATOM   1935  O   PRO A 253      -1.607  29.355  35.786  1.00 15.79           O  
ATOM   1936  CB  PRO A 253      -1.687  26.402  37.142  1.00 15.64           C  
ATOM   1937  CG  PRO A 253      -1.585  25.067  36.903  1.00 16.41           C  
ATOM   1938  CD  PRO A 253      -0.721  24.738  35.710  1.00 17.61           C  
ATOM   1939  N   GLN A 254       0.443  28.340  35.807  1.00 17.99           N  
ATOM   1940  CA  GLN A 254       1.287  29.567  35.847  1.00 19.51           C  
ATOM   1941  C   GLN A 254       0.964  30.450  34.588  1.00 18.90           C  
ATOM   1942  O   GLN A 254       0.611  31.630  34.605  1.00 20.36           O  
ATOM   1943  CB  GLN A 254       2.763  29.158  35.956  1.00 22.93           C  
ATOM   1944  CG  GLN A 254       3.674  30.294  36.457  1.00 22.38           C  
ATOM   1945  CD  GLN A 254       5.218  30.040  36.573  1.00 20.89           C  
ATOM   1946  NE2 GLN A 254       5.660  28.818  36.905  1.00 20.50           N  
ATOM   1947  OE1 GLN A 254       6.047  31.094  36.318  1.00 24.51           O  
ATOM   1948  N   LEU A 255       0.919  29.773  33.387  1.00 18.51           N  
ATOM   1949  CA  LEU A 255       0.557  30.479  32.134  1.00 18.29           C  
ATOM   1950  C   LEU A 255      -0.882  30.875  32.060  1.00 16.29           C  
ATOM   1951  O   LEU A 255      -1.305  31.935  31.607  1.00 16.75           O  
ATOM   1952  CB  LEU A 255       0.824  29.498  30.950  1.00 18.08           C  
ATOM   1953  CG  LEU A 255       0.489  30.050  29.542  1.00 14.18           C  
ATOM   1954  CD1 LEU A 255       1.393  31.256  29.163  1.00 15.76           C  
ATOM   1955  CD2 LEU A 255       0.832  28.859  28.582  1.00 15.70           C  
ATOM   1956  N   ARG A 256      -1.832  29.952  32.499  1.00 15.19           N  
ATOM   1957  CA  ARG A 256      -3.205  30.265  32.552  1.00 15.91           C  
ATOM   1958  C   ARG A 256      -3.468  31.560  33.309  1.00 14.72           C  
ATOM   1959  O   ARG A 256      -4.239  32.379  32.964  1.00 16.87           O  
ATOM   1960  CB  ARG A 256      -4.081  29.070  33.186  1.00 16.76           C  
ATOM   1961  CG  ARG A 256      -5.584  29.321  33.436  1.00 20.84           C  
ATOM   1962  CD  ARG A 256      -6.156  28.345  34.499  1.00 19.17           C  
ATOM   1963  NE  ARG A 256      -5.609  28.768  35.799  1.00 22.47           N  
ATOM   1964  CZ  ARG A 256      -5.991  28.281  37.000  1.00 27.29           C  
ATOM   1965  NH1 ARG A 256      -5.370  28.719  38.139  1.00 27.00           N1+
ATOM   1966  NH2 ARG A 256      -6.959  27.313  37.057  1.00 25.33           N  
ATOM   1967  N   ASN A 257      -2.767  31.592  34.488  1.00 18.59           N  
ATOM   1968  CA  ASN A 257      -2.890  32.759  35.381  1.00 20.20           C  
ATOM   1969  C   ASN A 257      -2.313  34.081  34.779  1.00 18.71           C  
ATOM   1970  O   ASN A 257      -3.034  35.112  34.772  1.00 20.18           O  
ATOM   1971  CB  ASN A 257      -2.166  32.437  36.670  1.00 21.55           C  
ATOM   1972  CG  ASN A 257      -2.999  31.521  37.563  1.00 23.23           C  
ATOM   1973  ND2 ASN A 257      -2.336  31.014  38.566  1.00 24.60           N  
ATOM   1974  OD1 ASN A 257      -4.196  31.169  37.255  1.00 23.78           O  
ATOM   1975  N   LEU A 258      -1.142  33.911  34.133  1.00 17.82           N  
ATOM   1976  CA  LEU A 258      -0.483  35.011  33.371  1.00 18.48           C  
ATOM   1977  C   LEU A 258      -1.440  35.544  32.351  1.00 18.16           C  
ATOM   1978  O   LEU A 258      -1.720  36.766  32.192  1.00 21.31           O  
ATOM   1979  CB  LEU A 258       0.885  34.552  32.818  1.00 19.48           C  
ATOM   1980  CG  LEU A 258       1.620  35.641  31.963  1.00 19.46           C  
ATOM   1981  CD1 LEU A 258       1.818  36.955  32.841  1.00 23.36           C  
ATOM   1982  CD2 LEU A 258       2.918  35.088  31.387  1.00 22.17           C  
ATOM   1983  N   LEU A 259      -2.013  34.652  31.507  1.00 17.73           N  
ATOM   1984  CA  LEU A 259      -2.977  35.104  30.470  1.00 17.06           C  
ATOM   1985  C   LEU A 259      -4.281  35.677  30.962  1.00 18.73           C  
ATOM   1986  O   LEU A 259      -4.891  36.527  30.326  1.00 19.76           O  
ATOM   1987  CB  LEU A 259      -3.321  34.004  29.374  1.00 15.78           C  
ATOM   1988  CG  LEU A 259      -2.076  33.392  28.751  1.00 15.60           C  
ATOM   1989  CD1 LEU A 259      -2.529  32.385  27.706  1.00 17.07           C  
ATOM   1990  CD2 LEU A 259      -1.305  34.493  27.955  1.00 16.81           C  
ATOM   1991  N   HIS A 260      -4.731  35.141  32.111  1.00 20.78           N  
ATOM   1992  CA  HIS A 260      -5.936  35.758  32.715  1.00 21.64           C  
ATOM   1993  C   HIS A 260      -5.614  37.202  33.198  1.00 20.62           C  
ATOM   1994  O   HIS A 260      -6.455  38.046  32.961  1.00 23.23           O  
ATOM   1995  CB  HIS A 260      -6.336  34.880  33.891  1.00 22.67           C  
ATOM   1996  CG  HIS A 260      -7.452  35.442  34.695  1.00 24.63           C  
ATOM   1997  CD2 HIS A 260      -8.759  35.680  34.375  1.00 20.30           C  
ATOM   1998  ND1 HIS A 260      -7.287  35.863  35.979  1.00 27.40           N  
ATOM   1999  CE1 HIS A 260      -8.473  36.327  36.438  1.00 23.89           C  
ATOM   2000  NE2 HIS A 260      -9.372  36.248  35.463  1.00 22.18           N  
ATOM   2001  N   GLU A 261      -4.460  37.349  33.848  1.00 20.41           N  
ATOM   2002  CA  GLU A 261      -3.982  38.672  34.394  1.00 22.59           C  
ATOM   2003  C   GLU A 261      -3.679  39.679  33.274  1.00 28.70           C  
ATOM   2004  O   GLU A 261      -3.990  40.880  33.387  1.00 31.24           O  
ATOM   2005  CB  GLU A 261      -2.756  38.466  35.273  1.00 25.66           C  
ATOM   2006  CG  GLU A 261      -2.232  39.757  35.968  1.00 30.57           C  
ATOM   2007  N   LYS A 262      -3.098  39.208  32.151  1.00 23.11           N  
ATOM   2008  CA  LYS A 262      -2.648  40.089  31.049  1.00 22.83           C  
ATOM   2009  C   LYS A 262      -3.148  39.573  29.710  1.00 22.87           C  
ATOM   2010  O   LYS A 262      -2.389  38.859  28.988  1.00 19.29           O  
ATOM   2011  CB  LYS A 262      -1.116  40.156  31.059  1.00 23.02           C  
ATOM   2012  CG  LYS A 262      -0.508  40.563  32.426  1.00 24.81           C  
ATOM   2013  CD  LYS A 262       0.915  41.068  32.265  1.00 28.15           C  
ATOM   2014  N   PRO A 263      -4.414  39.762  29.435  1.00 19.85           N  
ATOM   2015  CA  PRO A 263      -5.007  39.171  28.243  1.00 24.04           C  
ATOM   2016  C   PRO A 263      -4.392  39.670  26.977  1.00 21.94           C  
ATOM   2017  O   PRO A 263      -4.574  39.040  25.890  1.00 19.71           O  
ATOM   2018  CB  PRO A 263      -6.498  39.502  28.333  1.00 24.71           C  
ATOM   2019  CG  PRO A 263      -6.561  40.561  29.449  1.00 25.14           C  
ATOM   2020  CD  PRO A 263      -5.466  40.259  30.384  1.00 23.54           C  
ATOM   2021  N   GLU A 264      -3.635  40.782  27.055  1.00 21.72           N  
ATOM   2022  CA  GLU A 264      -2.966  41.266  25.815  1.00 20.08           C  
ATOM   2023  C   GLU A 264      -1.881  40.241  25.339  1.00 16.37           C  
ATOM   2024  O   GLU A 264      -1.399  40.359  24.176  1.00 17.46           O  
ATOM   2025  CB  GLU A 264      -2.351  42.698  26.038  1.00 22.56           C  
ATOM   2026  CG  GLU A 264      -1.234  42.710  27.033  1.00 22.62           C  
ATOM   2027  CD  GLU A 264      -1.719  42.900  28.508  1.00 26.90           C  
ATOM   2028  OE1 GLU A 264      -2.977  42.716  28.812  1.00 28.11           O  
ATOM   2029  OE2 GLU A 264      -0.836  43.216  29.343  1.00 32.88           O1-
ATOM   2030  N   LEU A 265      -1.467  39.340  26.244  1.00 15.72           N  
ATOM   2031  CA  LEU A 265      -0.478  38.272  25.903  1.00 15.14           C  
ATOM   2032  C   LEU A 265      -1.198  37.051  25.260  1.00 14.11           C  
ATOM   2033  O   LEU A 265      -0.453  36.156  24.817  1.00 12.81           O  
ATOM   2034  CB  LEU A 265       0.194  37.801  27.164  1.00 14.91           C  
ATOM   2035  CG  LEU A 265       1.097  38.914  27.847  1.00 17.20           C  
ATOM   2036  CD1 LEU A 265       1.825  38.346  29.017  1.00 19.43           C  
ATOM   2037  CD2 LEU A 265       2.160  39.473  26.887  1.00 21.18           C  
ATOM   2038  N   ILE A 266      -2.522  37.065  25.162  1.00 13.48           N  
ATOM   2039  CA  ILE A 266      -3.201  35.905  24.509  1.00 13.60           C  
ATOM   2040  C   ILE A 266      -2.726  35.638  23.101  1.00 13.15           C  
ATOM   2041  O   ILE A 266      -2.488  34.465  22.785  1.00 12.93           O  
ATOM   2042  CB  ILE A 266      -4.698  35.922  24.666  1.00 12.77           C  
ATOM   2043  CG1 ILE A 266      -4.999  35.723  26.143  1.00 14.86           C  
ATOM   2044  CG2 ILE A 266      -5.455  34.926  23.828  1.00 14.54           C  
ATOM   2045  CD1 ILE A 266      -6.495  35.999  26.531  1.00 17.42           C  
ATOM   2046  N   PRO A 267      -2.501  36.609  22.217  1.00 13.59           N  
ATOM   2047  CA  PRO A 267      -2.023  36.254  20.874  1.00 13.71           C  
ATOM   2048  C   PRO A 267      -0.690  35.641  20.937  1.00 12.04           C  
ATOM   2049  O   PRO A 267      -0.513  34.568  20.215  1.00 11.51           O  
ATOM   2050  CB  PRO A 267      -2.074  37.597  20.108  1.00 14.55           C  
ATOM   2051  CG  PRO A 267      -3.206  38.354  20.845  1.00 16.76           C  
ATOM   2052  CD  PRO A 267      -2.945  38.039  22.318  1.00 14.70           C  
ATOM   2053  N   ALA A 268       0.244  36.052  21.730  1.00 11.14           N  
ATOM   2054  CA  ALA A 268       1.556  35.360  21.818  1.00 11.21           C  
ATOM   2055  C   ALA A 268       1.364  33.960  22.382  1.00 10.77           C  
ATOM   2056  O   ALA A 268       2.033  32.986  21.963  1.00 10.56           O  
ATOM   2057  CB  ALA A 268       2.616  36.151  22.676  1.00 13.33           C  
ATOM   2058  N   GLY A 269       0.490  33.837  23.387  1.00 10.58           N  
ATOM   2059  CA  GLY A 269       0.243  32.479  23.992  1.00 11.10           C  
ATOM   2060  C   GLY A 269      -0.372  31.561  22.901  1.00  9.70           C  
ATOM   2061  O   GLY A 269       0.046  30.386  22.846  1.00 10.92           O  
ATOM   2062  N   VAL A 270      -1.296  32.032  22.123  1.00 10.72           N  
ATOM   2063  CA  VAL A 270      -1.888  31.179  21.047  1.00 10.81           C  
ATOM   2064  C   VAL A 270      -0.864  30.834  20.058  1.00 10.61           C  
ATOM   2065  O   VAL A 270      -0.896  29.661  19.541  1.00 10.08           O  
ATOM   2066  CB  VAL A 270      -3.125  31.846  20.435  1.00 12.78           C  
ATOM   2067  CG1 VAL A 270      -3.543  31.151  19.122  1.00 13.71           C  
ATOM   2068  CG2 VAL A 270      -4.271  31.839  21.428  1.00 14.23           C  
ATOM   2069  N   GLU A 271       0.119  31.651  19.689  1.00  9.91           N  
ATOM   2070  CA  GLU A 271       1.065  31.257  18.744  1.00  9.67           C  
ATOM   2071  C   GLU A 271       1.950  30.137  19.297  1.00  9.51           C  
ATOM   2072  O   GLU A 271       2.326  29.213  18.539  1.00  9.08           O  
ATOM   2073  CB AGLU A 271       2.008  32.433  18.300  0.34 11.76           C  
ATOM   2074  CB BGLU A 271       1.882  32.531  18.346  0.66 12.18           C  
ATOM   2075  CG AGLU A 271       1.388  33.396  17.289  0.34 12.02           C  
ATOM   2076  CG BGLU A 271       2.383  32.375  16.944  0.66 10.89           C  
ATOM   2077  CD AGLU A 271       0.783  32.695  16.063  0.34 11.12           C  
ATOM   2078  CD BGLU A 271       1.293  32.435  15.900  0.66 10.42           C  
ATOM   2079  OE1AGLU A 271       1.495  31.930  15.387  0.34 12.33           O  
ATOM   2080  OE1BGLU A 271       0.261  33.105  16.056  0.66 11.83           O  
ATOM   2081  OE2AGLU A 271      -0.429  32.898  15.788  0.34 13.41           O1-
ATOM   2082  OE2BGLU A 271       1.505  31.781  14.855  0.66 12.25           O1-
ATOM   2083  N   GLU A 272       2.340  30.174  20.591  1.00  9.21           N  
ATOM   2084  CA  GLU A 272       3.052  29.054  21.149  1.00  8.95           C  
ATOM   2085  C   GLU A 272       2.167  27.797  21.292  1.00  8.11           C  
ATOM   2086  O   GLU A 272       2.703  26.684  21.104  1.00  8.45           O  
ATOM   2087  CB  GLU A 272       3.586  29.447  22.580  1.00  9.84           C  
ATOM   2088  CG  GLU A 272       4.884  30.263  22.507  1.00  9.97           C  
ATOM   2089  CD  GLU A 272       6.043  29.370  22.115  1.00  9.78           C  
ATOM   2090  OE1 GLU A 272       6.725  28.747  22.916  1.00  9.74           O  
ATOM   2091  OE2 GLU A 272       6.307  29.272  20.801  1.00 11.21           O1-
ATOM   2092  N   LEU A 273       0.910  27.989  21.618  1.00  7.77           N  
ATOM   2093  CA  LEU A 273       0.003  26.798  21.655  1.00  8.60           C  
ATOM   2094  C   LEU A 273      -0.126  26.186  20.234  1.00  7.89           C  
ATOM   2095  O   LEU A 273      -0.152  24.948  20.129  1.00  8.15           O  
ATOM   2096  CB  LEU A 273      -1.360  27.187  22.201  1.00  8.97           C  
ATOM   2097  CG  LEU A 273      -1.328  27.593  23.732  1.00  8.27           C  
ATOM   2098  CD1 LEU A 273      -2.573  28.396  24.076  1.00 11.54           C  
ATOM   2099  CD2 LEU A 273      -1.249  26.315  24.560  1.00 10.79           C  
ATOM   2100  N   LEU A 274      -0.119  26.988  19.197  1.00  8.15           N  
ATOM   2101  CA  LEU A 274      -0.023  26.452  17.806  1.00  8.63           C  
ATOM   2102  C   LEU A 274       1.226  25.728  17.620  1.00  8.50           C  
ATOM   2103  O   LEU A 274       1.255  24.598  17.073  1.00  8.92           O  
ATOM   2104  CB  LEU A 274      -0.142  27.589  16.784  1.00  8.31           C  
ATOM   2105  CG  LEU A 274      -1.595  28.125  16.636  1.00  8.60           C  
ATOM   2106  CD1 LEU A 274      -1.496  29.504  15.928  1.00 11.03           C  
ATOM   2107  CD2 LEU A 274      -2.413  27.133  15.753  1.00 10.03           C  
ATOM   2108  N   ARG A 275       2.376  26.269  18.020  1.00  7.75           N  
ATOM   2109  CA  ARG A 275       3.639  25.588  17.796  1.00  8.61           C  
ATOM   2110  C   ARG A 275       3.689  24.217  18.447  1.00  7.70           C  
ATOM   2111  O   ARG A 275       4.226  23.289  17.852  1.00  8.68           O  
ATOM   2112  CB  ARG A 275       4.840  26.495  18.266  1.00  8.59           C  
ATOM   2113  CG  ARG A 275       6.150  25.840  18.035  1.00  8.12           C  
ATOM   2114  CD  ARG A 275       7.373  26.627  18.558  1.00  9.03           C  
ATOM   2115  NE  ARG A 275       7.336  26.758  20.025  1.00  9.47           N  
ATOM   2116  CZ  ARG A 275       7.692  25.790  20.828  1.00  9.13           C  
ATOM   2117  NH1 ARG A 275       7.561  26.006  22.168  1.00  9.56           N1+
ATOM   2118  NH2 ARG A 275       8.177  24.601  20.387  1.00  9.05           N  
ATOM   2119  N   ILE A 276       3.194  24.076  19.696  1.00  8.16           N  
ATOM   2120  CA  ILE A 276       3.323  22.801  20.411  1.00  9.22           C  
ATOM   2121  C   ILE A 276       2.136  21.950  20.088  1.00  8.70           C  
ATOM   2122  O   ILE A 276       2.070  20.861  20.770  1.00 11.37           O  
ATOM   2123  CB  ILE A 276       3.533  22.993  21.958  1.00  9.31           C  
ATOM   2124  CG1 ILE A 276       2.363  23.619  22.630  1.00 10.66           C  
ATOM   2125  CG2 ILE A 276       4.835  23.826  22.201  1.00  9.83           C  
ATOM   2126  CD1 ILE A 276       2.275  23.328  24.144  1.00 11.30           C  
ATOM   2127  N   ASN A 277       1.242  22.283  19.231  1.00  7.91           N  
ATOM   2128  CA  ASN A 277      -0.010  21.510  19.106  1.00  7.83           C  
ATOM   2129  C   ASN A 277       0.223  20.228  18.332  1.00  8.72           C  
ATOM   2130  O   ASN A 277       0.941  20.119  17.333  1.00  9.43           O  
ATOM   2131  CB  ASN A 277      -1.052  22.378  18.404  1.00  8.98           C  
ATOM   2132  CG  ASN A 277      -1.279  22.095  16.953  1.00 11.64           C  
ATOM   2133  ND2 ASN A 277      -0.788  22.883  16.010  1.00 11.96           N  
ATOM   2134  OD1 ASN A 277      -2.041  21.139  16.643  1.00 15.83           O  
ATOM   2135  N   LEU A 278      -0.382  19.186  18.884  1.00  8.16           N  
ATOM   2136  CA  LEU A 278      -0.305  17.823  18.274  1.00  8.37           C  
ATOM   2137  C   LEU A 278      -1.577  17.479  17.585  1.00  8.18           C  
ATOM   2138  O   LEU A 278      -1.883  16.252  17.361  1.00  9.50           O  
ATOM   2139  CB  LEU A 278       0.064  16.809  19.359  1.00  9.67           C  
ATOM   2140  CG  LEU A 278       1.370  17.079  20.038  1.00  7.87           C  
ATOM   2141  CD1 LEU A 278       1.577  16.023  21.140  1.00 11.05           C  
ATOM   2142  CD2 LEU A 278       2.487  17.022  19.065  1.00 10.91           C  
ATOM   2143  N   SER A 279      -2.388  18.430  17.170  1.00  8.28           N  
ATOM   2144  CA  SER A 279      -3.674  18.123  16.543  1.00  9.30           C  
ATOM   2145  C   SER A 279      -3.544  17.337  15.251  1.00  8.33           C  
ATOM   2146  O   SER A 279      -4.479  16.520  14.999  1.00  8.14           O  
ATOM   2147  CB ASER A 279      -4.309  19.485  16.213  0.34 10.69           C  
ATOM   2148  CB BSER A 279      -4.627  19.403  16.337  0.66 10.20           C  
ATOM   2149  OG ASER A 279      -5.608  19.292  15.806  0.34 12.29           O  
ATOM   2150  OG BSER A 279      -4.183  20.243  15.227  0.66  9.57           O  
ATOM   2151  N   PHE A 280      -2.582  17.528  14.382  1.00  7.87           N  
ATOM   2152  CA  PHE A 280      -2.495  16.690  13.185  1.00  7.16           C  
ATOM   2153  C   PHE A 280      -1.965  15.353  13.531  1.00  6.87           C  
ATOM   2154  O   PHE A 280      -0.846  15.198  14.002  1.00  7.90           O  
ATOM   2155  CB  PHE A 280      -1.624  17.405  12.113  1.00  7.91           C  
ATOM   2156  CG  PHE A 280      -2.421  18.360  11.250  1.00  8.59           C  
ATOM   2157  CD1 PHE A 280      -3.048  19.488  11.799  1.00  9.50           C  
ATOM   2158  CD2 PHE A 280      -2.584  18.095   9.885  1.00  9.24           C  
ATOM   2159  CE1 PHE A 280      -3.842  20.331  10.971  1.00 10.56           C  
ATOM   2160  CE2 PHE A 280      -3.349  18.975   9.084  1.00  9.37           C  
ATOM   2161  CZ  PHE A 280      -3.963  20.054   9.645  1.00 10.54           C  
ATOM   2162  N   ALA A 281      -2.779  14.324  13.251  1.00  7.04           N  
ATOM   2163  CA  ALA A 281      -2.401  12.947  13.661  1.00  7.36           C  
ATOM   2164  C   ALA A 281      -1.381  12.268  12.781  1.00  7.22           C  
ATOM   2165  O   ALA A 281      -0.776  11.311  13.257  1.00  7.98           O  
ATOM   2166  CB  ALA A 281      -3.719  12.138  13.753  1.00  7.87           C  
ATOM   2167  N   ASP A 282      -1.229  12.715  11.557  1.00  7.71           N  
ATOM   2168  CA  ASP A 282      -0.354  12.095  10.596  1.00  8.38           C  
ATOM   2169  C   ASP A 282       0.530  13.166  10.005  1.00  8.36           C  
ATOM   2170  O   ASP A 282       0.143  14.348   9.944  1.00  9.15           O  
ATOM   2171  CB  ASP A 282      -1.216  11.492   9.396  1.00  9.90           C  
ATOM   2172  CG  ASP A 282      -2.282  10.464   9.867  1.00 11.25           C  
ATOM   2173  OD1 ASP A 282      -1.887   9.484  10.507  1.00 12.05           O  
ATOM   2174  OD2 ASP A 282      -3.468  10.693   9.417  1.00 14.18           O1-
ATOM   2175  N   GLY A 283       1.674  12.782   9.474  1.00  8.58           N  
ATOM   2176  CA  GLY A 283       2.468  13.731   8.645  1.00  7.88           C  
ATOM   2177  C   GLY A 283       1.647  14.165   7.456  1.00  8.67           C  
ATOM   2178  O   GLY A 283       0.663  13.513   6.993  1.00  9.42           O  
ATOM   2179  N   LEU A 284       1.959  15.376   6.915  1.00  7.54           N  
ATOM   2180  CA  LEU A 284       1.327  15.851   5.700  1.00  7.34           C  
ATOM   2181  C   LEU A 284       1.920  15.073   4.505  1.00  7.45           C  
ATOM   2182  O   LEU A 284       3.121  15.008   4.319  1.00  7.56           O  
ATOM   2183  CB  LEU A 284       1.670  17.365   5.486  1.00  8.04           C  
ATOM   2184  CG  LEU A 284       1.300  18.265   6.678  1.00  7.58           C  
ATOM   2185  CD1 LEU A 284       1.645  19.706   6.235  1.00  9.77           C  
ATOM   2186  CD2 LEU A 284      -0.196  18.153   6.990  1.00  9.85           C  
ATOM   2187  N   PRO A 285       1.051  14.466   3.663  1.00  7.33           N  
ATOM   2188  CA  PRO A 285       1.575  13.594   2.583  1.00  6.78           C  
ATOM   2189  C   PRO A 285       1.844  14.431   1.331  1.00  7.23           C  
ATOM   2190  O   PRO A 285       1.117  15.369   0.967  1.00  7.16           O  
ATOM   2191  CB  PRO A 285       0.387  12.644   2.358  1.00  7.82           C  
ATOM   2192  CG  PRO A 285      -0.889  13.406   2.782  1.00  8.52           C  
ATOM   2193  CD  PRO A 285      -0.426  14.337   3.917  1.00  8.06           C  
ATOM   2194  N   ARG A 286       2.862  13.963   0.661  1.00  6.78           N  
ATOM   2195  CA  ARG A 286       3.285  14.502  -0.678  1.00  7.40           C  
ATOM   2196  C   ARG A 286       3.824  13.343  -1.526  1.00  7.74           C  
ATOM   2197  O   ARG A 286       4.397  12.405  -0.936  1.00  8.34           O  
ATOM   2198  CB  ARG A 286       4.427  15.533  -0.518  1.00  7.87           C  
ATOM   2199  CG  ARG A 286       4.063  16.812   0.266  1.00  8.37           C  
ATOM   2200  CD  ARG A 286       3.080  17.610  -0.499  1.00  8.01           C  
ATOM   2201  NE  ARG A 286       2.898  18.955   0.135  1.00  9.06           N  
ATOM   2202  CZ  ARG A 286       1.914  19.249   0.996  1.00  8.24           C  
ATOM   2203  NH1 ARG A 286       1.077  18.337   1.515  1.00  7.95           N1+
ATOM   2204  NH2 ARG A 286       1.808  20.521   1.437  1.00  9.42           N  
ATOM   2205  N   LEU A 287       3.620  13.396  -2.836  1.00  7.70           N  
ATOM   2206  CA  LEU A 287       4.228  12.359  -3.697  1.00  8.29           C  
ATOM   2207  C   LEU A 287       5.361  12.946  -4.511  1.00  8.50           C  
ATOM   2208  O   LEU A 287       5.120  13.998  -5.172  1.00  9.68           O  
ATOM   2209  CB  LEU A 287       3.129  11.768  -4.607  1.00  9.51           C  
ATOM   2210  CG  LEU A 287       3.466  10.328  -5.049  1.00 10.47           C  
ATOM   2211  CD1 LEU A 287       3.195   9.318  -3.903  1.00 12.44           C  
ATOM   2212  CD2 LEU A 287       2.731   9.888  -6.318  1.00 13.12           C  
ATOM   2213  N   ALA A 288       6.512  12.357  -4.488  1.00  8.22           N  
ATOM   2214  CA  ALA A 288       7.583  12.867  -5.322  1.00  8.91           C  
ATOM   2215  C   ALA A 288       7.320  12.723  -6.818  1.00  9.28           C  
ATOM   2216  O   ALA A 288       6.922  11.676  -7.291  1.00 10.60           O  
ATOM   2217  CB  ALA A 288       8.870  12.147  -4.974  1.00  9.49           C  
ATOM   2218  N   THR A 289       7.533  13.824  -7.578  1.00 10.10           N  
ATOM   2219  CA  THR A 289       7.385  13.829  -9.047  1.00 11.16           C  
ATOM   2220  C   THR A 289       8.735  13.817  -9.785  1.00 10.79           C  
ATOM   2221  O   THR A 289       8.714  13.890 -11.012  1.00 13.07           O  
ATOM   2222  CB  THR A 289       6.485  14.949  -9.517  1.00 13.15           C  
ATOM   2223  CG2 THR A 289       5.111  14.878  -8.862  1.00 13.38           C  
ATOM   2224  OG1 THR A 289       7.158  16.175  -9.222  1.00 14.05           O  
ATOM   2225  N   ALA A 290       9.783  13.683  -9.040  1.00 10.57           N  
ATOM   2226  CA  ALA A 290      11.175  13.684  -9.536  1.00 12.16           C  
ATOM   2227  C   ALA A 290      12.058  12.954  -8.535  1.00 12.01           C  
ATOM   2228  O   ALA A 290      11.597  12.730  -7.356  1.00 12.70           O  
ATOM   2229  CB  ALA A 290      11.689  15.105  -9.821  1.00 12.98           C  
ATOM   2230  N   ASP A 291      13.320  12.605  -8.844  1.00 12.21           N  
ATOM   2231  CA  ASP A 291      14.227  12.107  -7.889  1.00 11.52           C  
ATOM   2232  C   ASP A 291      14.878  13.239  -7.166  1.00 11.82           C  
ATOM   2233  O   ASP A 291      15.412  14.160  -7.874  1.00 14.77           O  
ATOM   2234  CB  ASP A 291      15.348  11.188  -8.505  1.00 13.26           C  
ATOM   2235  CG  ASP A 291      14.803   9.985  -9.188  1.00 16.58           C  
ATOM   2236  OD1 ASP A 291      13.676   9.530  -8.982  1.00 15.47           O  
ATOM   2237  OD2 ASP A 291      15.624   9.357  -9.934  1.00 20.13           O1-
ATOM   2238  N   ILE A 292      14.751  13.353  -5.838  1.00 11.14           N  
ATOM   2239  CA  ILE A 292      15.143  14.567  -5.094  1.00 11.37           C  
ATOM   2240  C   ILE A 292      15.904  14.151  -3.880  1.00 10.96           C  
ATOM   2241  O   ILE A 292      15.432  13.291  -3.065  1.00 10.83           O  
ATOM   2242  CB  ILE A 292      13.888  15.379  -4.716  1.00 11.92           C  
ATOM   2243  CG1 ILE A 292      13.074  15.763  -5.944  1.00 14.83           C  
ATOM   2244  CG2 ILE A 292      14.280  16.647  -3.909  1.00 13.44           C  
ATOM   2245  CD1 ILE A 292      11.678  16.260  -5.637  1.00 17.64           C  
ATOM   2246  N   GLN A 293      17.113  14.696  -3.619  1.00 11.40           N  
ATOM   2247  CA  GLN A 293      17.867  14.411  -2.443  1.00 11.44           C  
ATOM   2248  C   GLN A 293      17.300  15.198  -1.261  1.00 11.47           C  
ATOM   2249  O   GLN A 293      17.101  16.434  -1.328  1.00 12.45           O  
ATOM   2250  CB  GLN A 293      19.385  14.853  -2.700  1.00 11.94           C  
ATOM   2251  CG  GLN A 293      20.300  14.388  -1.615  1.00 13.95           C  
ATOM   2252  CD  GLN A 293      20.611  12.895  -1.643  1.00 15.15           C  
ATOM   2253  NE2 GLN A 293      20.829  12.244  -0.538  1.00 14.86           N  
ATOM   2254  OE1 GLN A 293      20.715  12.342  -2.783  1.00 18.06           O  
ATOM   2255  N   VAL A 294      17.023  14.474  -0.166  1.00 10.56           N  
ATOM   2256  CA  VAL A 294      16.530  15.060   1.119  1.00 10.22           C  
ATOM   2257  C   VAL A 294      17.382  14.528   2.189  1.00 12.16           C  
ATOM   2258  O   VAL A 294      17.340  13.316   2.465  1.00 11.19           O  
ATOM   2259  CB  VAL A 294      15.009  14.716   1.317  1.00 10.01           C  
ATOM   2260  CG1 VAL A 294      14.482  15.327   2.596  1.00 11.12           C  
ATOM   2261  CG2 VAL A 294      14.131  15.171   0.147  1.00 10.52           C  
ATOM   2262  N   GLY A 295      18.294  15.348   2.776  1.00 12.14           N  
ATOM   2263  CA  GLY A 295      19.136  14.755   3.730  1.00 14.13           C  
ATOM   2264  C   GLY A 295      20.010  13.659   3.083  1.00 12.27           C  
ATOM   2265  O   GLY A 295      20.499  13.791   1.969  1.00 13.59           O  
ATOM   2266  N   ASP A 296      20.118  12.524   3.790  1.00 13.49           N  
ATOM   2267  CA  ASP A 296      20.977  11.415   3.347  1.00 15.26           C  
ATOM   2268  C   ASP A 296      20.190  10.528   2.389  1.00 16.59           C  
ATOM   2269  O   ASP A 296      20.755   9.500   1.984  1.00 17.09           O  
ATOM   2270  CB  ASP A 296      21.379  10.534   4.554  1.00 18.26           C  
ATOM   2271  CG  ASP A 296      22.361  11.218   5.476  1.00 19.80           C  
ATOM   2272  OD1 ASP A 296      23.024  12.139   5.009  1.00 22.22           O  
ATOM   2273  OD2 ASP A 296      22.426  10.840   6.676  1.00 23.83           O1-
ATOM   2274  N   VAL A 297      18.918  10.828   1.995  1.00 12.61           N  
ATOM   2275  CA  VAL A 297      18.107   9.904   1.158  1.00 12.06           C  
ATOM   2276  C   VAL A 297      17.861  10.544  -0.149  1.00 11.59           C  
ATOM   2277  O   VAL A 297      17.433  11.716  -0.288  1.00 12.91           O  
ATOM   2278  CB  VAL A 297      16.768   9.653   1.932  1.00 13.46           C  
ATOM   2279  CG1 VAL A 297      15.758   8.916   0.977  1.00 14.66           C  
ATOM   2280  CG2 VAL A 297      17.097   8.809   3.162  1.00 14.87           C  
ATOM   2281  N   LEU A 298      18.024   9.747  -1.238  1.00 12.25           N  
ATOM   2282  CA  LEU A 298      17.520  10.119  -2.543  1.00 13.00           C  
ATOM   2283  C   LEU A 298      16.081   9.624  -2.649  1.00 13.86           C  
ATOM   2284  O   LEU A 298      15.882   8.397  -2.852  1.00 15.20           O  
ATOM   2285  CB  LEU A 298      18.401   9.548  -3.663  1.00 14.35           C  
ATOM   2286  CG  LEU A 298      17.960   9.956  -5.069  1.00 15.58           C  
ATOM   2287  CD1 LEU A 298      17.945  11.458  -5.291  1.00 17.51           C  
ATOM   2288  CD2 LEU A 298      18.848   9.338  -6.175  1.00 20.17           C  
ATOM   2289  N   VAL A 299      15.122  10.498  -2.540  1.00 11.04           N  
ATOM   2290  CA  VAL A 299      13.720  10.103  -2.672  1.00  9.75           C  
ATOM   2291  C   VAL A 299      13.471   9.867  -4.149  1.00 10.35           C  
ATOM   2292  O   VAL A 299      13.823  10.747  -4.984  1.00 12.28           O  
ATOM   2293  CB  VAL A 299      12.763  11.191  -2.134  1.00  9.91           C  
ATOM   2294  CG1 VAL A 299      11.285  10.776  -2.314  1.00  9.69           C  
ATOM   2295  CG2 VAL A 299      13.068  11.388  -0.642  1.00 11.69           C  
ATOM   2296  N   ARG A 300      12.808   8.806  -4.543  1.00 10.29           N  
ATOM   2297  CA  ARG A 300      12.569   8.520  -5.924  1.00 10.86           C  
ATOM   2298  C   ARG A 300      11.261   8.995  -6.386  1.00  9.67           C  
ATOM   2299  O   ARG A 300      10.244   8.953  -5.603  1.00  9.79           O  
ATOM   2300  CB  ARG A 300      12.709   6.951  -6.139  1.00 12.50           C  
ATOM   2301  CG AARG A 300      12.463   6.681  -7.644  0.58 13.13           C  
ATOM   2302  CG BARG A 300      14.059   6.334  -5.843  0.42 17.72           C  
ATOM   2303  CD BARG A 300      15.221   6.969  -6.623  0.42 23.04           C  
ATOM   2304  NE BARG A 300      16.440   6.162  -6.570  0.42 29.32           N  
ATOM   2305  CZ BARG A 300      17.256   6.007  -7.612  0.42 31.85           C  
ATOM   2306  NH1BARG A 300      16.969   6.604  -8.753  0.42 34.21           N1+
ATOM   2307  NH2BARG A 300      18.357   5.274  -7.519  0.42 29.63           N  
ATOM   2308  N   LYS A 301      11.059   9.319  -7.664  1.00 10.08           N  
ATOM   2309  CA  LYS A 301       9.799   9.652  -8.253  1.00  9.89           C  
ATOM   2310  C   LYS A 301       8.780   8.526  -7.915  1.00  9.71           C  
ATOM   2311  O   LYS A 301       9.079   7.375  -8.050  1.00 10.46           O  
ATOM   2312  CB  LYS A 301       9.984   9.780  -9.820  1.00 10.59           C  
ATOM   2313  CG  LYS A 301       8.730  10.209 -10.512  1.00 11.87           C  
ATOM   2314  CD  LYS A 301       8.922  10.284 -12.058  1.00 16.57           C  
ATOM   2315  CE  LYS A 301       7.616  10.715 -12.688  1.00 18.62           C  
ATOM   2316  NZ  LYS A 301       7.687  10.805 -14.195  1.00 24.58           N1+
ATOM   2317  N   GLY A 302       7.610   8.975  -7.488  1.00  8.80           N  
ATOM   2318  CA  GLY A 302       6.496   8.083  -7.156  1.00  8.75           C  
ATOM   2319  C   GLY A 302       6.428   7.701  -5.700  1.00  9.29           C  
ATOM   2320  O   GLY A 302       5.497   6.980  -5.304  1.00 10.44           O  
ATOM   2321  N   GLU A 303       7.430   8.032  -4.924  1.00  8.27           N  
ATOM   2322  CA  GLU A 303       7.409   7.706  -3.469  1.00  8.12           C  
ATOM   2323  C   GLU A 303       6.662   8.716  -2.632  1.00  8.12           C  
ATOM   2324  O   GLU A 303       6.559   9.915  -2.964  1.00  9.09           O  
ATOM   2325  CB  GLU A 303       8.848   7.517  -2.925  1.00  8.15           C  
ATOM   2326  CG  GLU A 303       9.500   6.281  -3.578  1.00  8.70           C  
ATOM   2327  CD  GLU A 303      10.830   6.043  -3.093  1.00 10.73           C  
ATOM   2328  OE1 GLU A 303      11.636   6.898  -2.678  1.00 10.51           O  
ATOM   2329  OE2 GLU A 303      11.254   4.854  -3.231  1.00 17.33           O1-
ATOM   2330  N   LEU A 304       6.074   8.214  -1.557  1.00  7.37           N  
ATOM   2331  CA  LEU A 304       5.337   9.052  -0.586  1.00  7.28           C  
ATOM   2332  C   LEU A 304       6.266   9.568   0.479  1.00  6.55           C  
ATOM   2333  O   LEU A 304       7.095   8.820   1.031  1.00  7.27           O  
ATOM   2334  CB  LEU A 304       4.286   8.062   0.037  1.00  7.50           C  
ATOM   2335  CG  LEU A 304       3.373   8.706   1.081  1.00  8.46           C  
ATOM   2336  CD1 LEU A 304       2.559   9.843   0.493  1.00  9.70           C  
ATOM   2337  CD2 LEU A 304       2.450   7.630   1.671  1.00  9.24           C  
ATOM   2338  N   VAL A 305       6.093  10.877   0.769  1.00  7.06           N  
ATOM   2339  CA  VAL A 305       6.803  11.556   1.848  1.00  7.16           C  
ATOM   2340  C   VAL A 305       5.779  12.123   2.838  1.00  7.41           C  
ATOM   2341  O   VAL A 305       4.738  12.648   2.401  1.00  8.17           O  
ATOM   2342  CB  VAL A 305       7.637  12.682   1.215  1.00  8.31           C  
ATOM   2343  CG1 VAL A 305       8.472  13.409   2.305  1.00 10.72           C  
ATOM   2344  CG2 VAL A 305       8.595  12.117   0.198  1.00 10.79           C  
ATOM   2345  N   LEU A 306       6.086  11.974   4.105  1.00  7.35           N  
ATOM   2346  CA  LEU A 306       5.225  12.419   5.170  1.00  7.45           C  
ATOM   2347  C   LEU A 306       5.989  13.468   5.990  1.00  6.87           C  
ATOM   2348  O   LEU A 306       7.019  13.159   6.580  1.00  7.63           O  
ATOM   2349  CB  LEU A 306       4.826  11.268   6.105  1.00  7.94           C  
ATOM   2350  CG  LEU A 306       4.111  10.106   5.379  1.00  7.04           C  
ATOM   2351  CD1 LEU A 306       3.837   8.933   6.367  1.00  9.48           C  
ATOM   2352  CD2 LEU A 306       2.794  10.523   4.738  1.00 10.10           C  
ATOM   2353  N   VAL A 307       5.403  14.669   6.055  1.00  7.21           N  
ATOM   2354  CA  VAL A 307       6.052  15.783   6.796  1.00  7.15           C  
ATOM   2355  C   VAL A 307       5.475  15.839   8.205  1.00  7.27           C  
ATOM   2356  O   VAL A 307       4.327  16.243   8.385  1.00  7.29           O  
ATOM   2357  CB  VAL A 307       5.824  17.079   5.982  1.00  7.79           C  
ATOM   2358  CG1 VAL A 307       6.436  18.264   6.762  1.00  9.20           C  
ATOM   2359  CG2 VAL A 307       6.372  17.003   4.576  1.00  9.69           C  
ATOM   2360  N   LEU A 308       6.314  15.451   9.172  1.00  7.67           N  
ATOM   2361  CA  LEU A 308       5.769  15.371  10.554  1.00  7.25           C  
ATOM   2362  C   LEU A 308       5.822  16.744  11.206  1.00  7.70           C  
ATOM   2363  O   LEU A 308       6.929  17.241  11.578  1.00  8.61           O  
ATOM   2364  CB  LEU A 308       6.624  14.383  11.318  1.00  8.00           C  
ATOM   2365  CG  LEU A 308       6.079  13.978  12.733  1.00  8.22           C  
ATOM   2366  CD1 LEU A 308       4.835  13.062  12.591  1.00  9.47           C  
ATOM   2367  CD2 LEU A 308       7.122  13.290  13.569  1.00  9.50           C  
ATOM   2368  N   LEU A 309       4.674  17.368  11.366  1.00  7.95           N  
ATOM   2369  CA  LEU A 309       4.682  18.788  11.849  1.00  8.46           C  
ATOM   2370  C   LEU A 309       5.304  18.861  13.218  1.00  9.18           C  
ATOM   2371  O   LEU A 309       6.081  19.902  13.465  1.00  9.09           O  
ATOM   2372  CB  LEU A 309       3.271  19.339  11.860  1.00  9.33           C  
ATOM   2373  CG  LEU A 309       2.622  19.415  10.463  1.00  8.97           C  
ATOM   2374  CD1 LEU A 309       1.241  20.061  10.586  1.00 10.01           C  
ATOM   2375  CD2 LEU A 309       3.460  20.146   9.428  1.00  9.54           C  
ATOM   2376  N   GLU A 310       5.050  17.957  14.157  1.00  8.22           N  
ATOM   2377  CA  GLU A 310       5.678  18.101  15.467  1.00  8.37           C  
ATOM   2378  C   GLU A 310       7.141  17.785  15.417  1.00  8.73           C  
ATOM   2379  O   GLU A 310       7.942  18.127  16.322  1.00 10.08           O  
ATOM   2380  CB  GLU A 310       4.993  17.206  16.524  1.00 10.09           C  
ATOM   2381  CG  GLU A 310       5.047  15.659  16.281  1.00 10.11           C  
ATOM   2382  CD  GLU A 310       3.815  15.178  15.519  1.00 10.61           C  
ATOM   2383  OE1 GLU A 310       3.294  14.062  16.012  1.00 12.51           O  
ATOM   2384  OE2 GLU A 310       3.397  15.753  14.537  1.00 10.72           O1-
ATOM   2385  N   GLY A 311       7.614  17.055  14.420  1.00  9.10           N  
ATOM   2386  CA  GLY A 311       9.047  16.886  14.192  1.00  9.35           C  
ATOM   2387  C   GLY A 311       9.688  18.290  13.984  1.00  8.87           C  
ATOM   2388  O   GLY A 311      10.611  18.657  14.755  1.00 10.34           O  
ATOM   2389  N   ALA A 312       9.143  19.087  13.086  1.00  8.29           N  
ATOM   2390  CA  ALA A 312       9.692  20.442  12.903  1.00  8.08           C  
ATOM   2391  C   ALA A 312       9.435  21.301  14.131  1.00  8.49           C  
ATOM   2392  O   ALA A 312      10.360  22.094  14.527  1.00  8.41           O  
ATOM   2393  CB  ALA A 312       8.937  21.047  11.729  1.00  9.18           C  
ATOM   2394  N   ASN A 313       8.225  21.258  14.721  1.00  7.15           N  
ATOM   2395  CA  ASN A 313       7.845  22.289  15.710  1.00  7.56           C  
ATOM   2396  C   ASN A 313       8.492  22.070  17.050  1.00  7.66           C  
ATOM   2397  O   ASN A 313       8.518  23.009  17.867  1.00  8.22           O  
ATOM   2398  CB  ASN A 313       6.332  22.355  15.833  1.00  8.22           C  
ATOM   2399  CG  ASN A 313       5.655  22.992  14.673  1.00  8.27           C  
ATOM   2400  ND2 ASN A 313       4.350  22.684  14.489  1.00  8.94           N  
ATOM   2401  OD1 ASN A 313       6.312  23.737  13.877  1.00  8.60           O  
ATOM   2402  N   PHE A 314       8.970  20.855  17.312  1.00  7.56           N  
ATOM   2403  CA  PHE A 314       9.744  20.562  18.549  1.00  7.58           C  
ATOM   2404  C   PHE A 314      11.211  20.391  18.280  1.00  8.17           C  
ATOM   2405  O   PHE A 314      11.952  19.854  19.092  1.00  9.21           O  
ATOM   2406  CB  PHE A 314       9.156  19.333  19.268  1.00  8.40           C  
ATOM   2407  CG  PHE A 314       7.818  19.549  19.871  1.00  7.90           C  
ATOM   2408  CD1 PHE A 314       6.630  19.610  19.154  1.00  9.65           C  
ATOM   2409  CD2 PHE A 314       7.696  19.695  21.260  1.00 10.81           C  
ATOM   2410  CE1 PHE A 314       5.425  19.736  19.739  1.00  9.86           C  
ATOM   2411  CE2 PHE A 314       6.447  19.841  21.870  1.00 12.01           C  
ATOM   2412  CZ  PHE A 314       5.330  19.873  21.119  1.00 10.87           C  
ATOM   2413  N   ASP A 315      11.684  20.858  17.117  1.00  7.81           N  
ATOM   2414  CA  ASP A 315      13.114  20.679  16.793  1.00  8.87           C  
ATOM   2415  C   ASP A 315      13.934  21.728  17.621  1.00 10.29           C  
ATOM   2416  O   ASP A 315      13.765  22.945  17.364  1.00  9.80           O  
ATOM   2417  CB  ASP A 315      13.303  20.940  15.284  1.00  9.17           C  
ATOM   2418  CG  ASP A 315      14.678  20.693  14.764  1.00  9.01           C  
ATOM   2419  OD1 ASP A 315      15.647  20.717  15.587  1.00 10.99           O  
ATOM   2420  OD2 ASP A 315      14.831  20.430  13.568  1.00 10.44           O1-
ATOM   2421  N   PRO A 316      14.799  21.312  18.513  1.00  9.82           N  
ATOM   2422  CA  PRO A 316      15.506  22.288  19.402  1.00 10.65           C  
ATOM   2423  C   PRO A 316      16.508  23.056  18.592  1.00 12.15           C  
ATOM   2424  O   PRO A 316      17.012  24.084  19.126  1.00 12.78           O  
ATOM   2425  CB  PRO A 316      16.224  21.348  20.423  1.00 12.06           C  
ATOM   2426  CG  PRO A 316      16.467  20.017  19.699  1.00 12.13           C  
ATOM   2427  CD  PRO A 316      15.171  19.895  18.767  1.00 10.01           C  
ATOM   2428  N   GLU A 317      16.944  22.637  17.411  1.00 10.10           N  
ATOM   2429  CA  GLU A 317      17.819  23.479  16.557  1.00 12.11           C  
ATOM   2430  C   GLU A 317      17.129  24.682  16.095  1.00 11.64           C  
ATOM   2431  O   GLU A 317      17.806  25.681  15.659  1.00 13.87           O  
ATOM   2432  CB  GLU A 317      18.332  22.670  15.388  1.00 14.81           C  
ATOM   2433  CG  GLU A 317      19.267  21.607  15.953  1.00 16.36           C  
ATOM   2434  N   HIS A 318      15.785  24.718  16.004  1.00 10.02           N  
ATOM   2435  CA  HIS A 318      14.983  25.886  15.596  1.00  9.88           C  
ATOM   2436  C   HIS A 318      14.302  26.591  16.741  1.00  9.14           C  
ATOM   2437  O   HIS A 318      14.124  27.804  16.715  1.00  9.51           O  
ATOM   2438  CB  HIS A 318      14.001  25.491  14.458  1.00  9.74           C  
ATOM   2439  CG  HIS A 318      13.384  26.627  13.834  1.00  9.03           C  
ATOM   2440  CD2 HIS A 318      12.234  27.285  14.133  1.00 10.19           C  
ATOM   2441  ND1 HIS A 318      13.995  27.339  12.787  1.00 10.03           N  
ATOM   2442  CE1 HIS A 318      13.202  28.403  12.486  1.00 10.48           C  
ATOM   2443  NE2 HIS A 318      12.121  28.390  13.292  1.00 10.63           N  
ATOM   2444  N   PHE A 319      13.807  25.794  17.710  1.00  8.95           N  
ATOM   2445  CA  PHE A 319      13.019  26.312  18.795  1.00  9.79           C  
ATOM   2446  C   PHE A 319      13.692  25.763  20.081  1.00 10.84           C  
ATOM   2447  O   PHE A 319      13.282  24.700  20.614  1.00 11.37           O  
ATOM   2448  CB  PHE A 319      11.557  25.826  18.762  1.00  9.33           C  
ATOM   2449  CG  PHE A 319      10.785  26.373  17.610  1.00  8.58           C  
ATOM   2450  CD1 PHE A 319      10.240  25.532  16.627  1.00  9.82           C  
ATOM   2451  CD2 PHE A 319      10.575  27.762  17.544  1.00  9.38           C  
ATOM   2452  CE1 PHE A 319       9.435  26.101  15.639  1.00  9.53           C  
ATOM   2453  CE2 PHE A 319       9.793  28.313  16.541  1.00  9.00           C  
ATOM   2454  CZ  PHE A 319       9.225  27.477  15.571  1.00 10.01           C  
ATOM   2455  N   PRO A 320      14.665  26.470  20.701  1.00  9.87           N  
ATOM   2456  CA  PRO A 320      15.381  25.932  21.869  1.00 11.02           C  
ATOM   2457  C   PRO A 320      14.301  25.830  23.000  1.00  9.62           C  
ATOM   2458  O   PRO A 320      13.335  26.565  23.165  1.00 10.92           O  
ATOM   2459  CB  PRO A 320      16.437  27.018  22.142  1.00 12.20           C  
ATOM   2460  CG  PRO A 320      16.668  27.704  20.786  1.00 12.20           C  
ATOM   2461  CD  PRO A 320      15.306  27.680  20.110  1.00 10.87           C  
ATOM   2462  N   ASN A 321      14.585  24.789  23.833  1.00 11.64           N  
ATOM   2463  CA  ASN A 321      13.575  24.356  24.889  1.00 12.10           C  
ATOM   2464  C   ASN A 321      12.186  24.197  24.321  1.00  9.89           C  
ATOM   2465  O   ASN A 321      11.238  24.858  24.650  1.00 10.70           O  
ATOM   2466  CB  ASN A 321      13.582  25.307  26.103  1.00 11.90           C  
ATOM   2467  CG  ASN A 321      13.005  24.709  27.345  1.00 15.06           C  
ATOM   2468  ND2 ASN A 321      13.050  25.477  28.432  1.00 15.23           N  
ATOM   2469  OD1 ASN A 321      12.502  23.578  27.379  1.00 17.06           O  
ATOM   2470  N   PRO A 322      12.141  23.232  23.327  1.00 10.34           N  
ATOM   2471  CA  PRO A 322      10.949  23.209  22.465  1.00 10.31           C  
ATOM   2472  C   PRO A 322       9.634  22.822  23.192  1.00 10.05           C  
ATOM   2473  O   PRO A 322       8.554  23.228  22.782  1.00 11.41           O  
ATOM   2474  CB  PRO A 322      11.308  22.184  21.393  1.00 10.45           C  
ATOM   2475  CG  PRO A 322      12.397  21.344  21.935  1.00 12.27           C  
ATOM   2476  CD  PRO A 322      13.170  22.327  22.863  1.00 10.64           C  
ATOM   2477  N   GLY A 323       9.735  22.067  24.338  1.00 11.56           N  
ATOM   2478  CA  GLY A 323       8.541  21.682  25.072  1.00 13.40           C  
ATOM   2479  C   GLY A 323       7.964  22.754  25.928  1.00 13.59           C  
ATOM   2480  O   GLY A 323       6.913  22.566  26.561  1.00 16.07           O  
ATOM   2481  N   SER A 324       8.694  23.897  26.059  1.00 11.63           N  
ATOM   2482  CA  SER A 324       8.245  25.003  26.928  1.00 12.17           C  
ATOM   2483  C   SER A 324       7.521  26.060  26.140  1.00 10.11           C  
ATOM   2484  O   SER A 324       8.044  26.482  25.042  1.00 11.24           O  
ATOM   2485  CB ASER A 324       9.482  25.690  27.557  0.50 12.35           C  
ATOM   2486  CB BSER A 324       9.390  25.588  27.790  0.50 12.17           C  
ATOM   2487  OG ASER A 324       9.034  26.790  28.358  0.50 14.10           O  
ATOM   2488  OG BSER A 324       9.954  24.600  28.669  0.50 12.47           O  
ATOM   2489  N   ILE A 325       6.419  26.586  26.614  1.00 10.46           N  
ATOM   2490  CA  ILE A 325       5.767  27.728  26.060  1.00 10.95           C  
ATOM   2491  C   ILE A 325       6.482  28.978  26.546  1.00 10.92           C  
ATOM   2492  O   ILE A 325       6.484  29.266  27.747  1.00 13.58           O  
ATOM   2493  CB  ILE A 325       4.285  27.751  26.442  1.00 12.35           C  
ATOM   2494  CG1 ILE A 325       3.525  26.638  25.646  1.00 12.39           C  
ATOM   2495  CG2 ILE A 325       3.665  29.117  26.124  1.00 11.99           C  
ATOM   2496  CD1 ILE A 325       2.029  26.643  25.985  1.00 14.46           C  
ATOM   2497  N   GLU A 326       7.095  29.671  25.613  1.00 11.27           N  
ATOM   2498  CA  GLU A 326       7.868  30.937  25.933  1.00 11.56           C  
ATOM   2499  C   GLU A 326       7.305  31.978  25.085  1.00 11.40           C  
ATOM   2500  O   GLU A 326       7.329  31.810  23.859  1.00 12.39           O  
ATOM   2501  CB  GLU A 326       9.323  30.656  25.605  1.00 13.79           C  
ATOM   2502  CG  GLU A 326      10.055  29.603  26.363  1.00 17.06           C  
ATOM   2503  CD  GLU A 326      11.498  29.596  25.773  1.00 23.11           C  
ATOM   2504  OE1 GLU A 326      11.865  30.277  24.692  1.00 27.47           O  
ATOM   2505  OE2 GLU A 326      12.225  28.749  26.241  1.00 35.52           O1-
ATOM   2506  N   LEU A 327       6.802  33.100  25.670  1.00 11.68           N  
ATOM   2507  CA  LEU A 327       6.031  34.073  24.953  1.00 11.82           C  
ATOM   2508  C   LEU A 327       6.989  35.149  24.247  1.00 12.45           C  
ATOM   2509  O   LEU A 327       6.446  36.006  23.620  1.00 14.55           O  
ATOM   2510  CB  LEU A 327       5.021  34.844  25.888  1.00 13.25           C  
ATOM   2511  CG  LEU A 327       4.106  33.854  26.635  1.00 13.92           C  
ATOM   2512  CD1 LEU A 327       3.182  34.557  27.640  1.00 18.06           C  
ATOM   2513  CD2 LEU A 327       3.365  32.942  25.648  1.00 16.14           C  
ATOM   2514  N   ASP A 328       8.269  34.994  24.475  1.00 11.71           N  
ATOM   2515  CA  ASP A 328       9.267  36.024  23.990  1.00 11.57           C  
ATOM   2516  C   ASP A 328      10.230  35.374  23.043  1.00 13.86           C  
ATOM   2517  O   ASP A 328      11.436  35.772  23.004  1.00 13.34           O  
ATOM   2518  CB  ASP A 328       9.933  36.669  25.237  1.00 12.60           C  
ATOM   2519  CG  ASP A 328      10.628  35.640  26.075  1.00 17.58           C  
ATOM   2520  OD1 ASP A 328      11.379  36.018  27.100  1.00 18.59           O  
ATOM   2521  OD2 ASP A 328      10.496  34.376  25.873  1.00 17.26           O1-
ATOM   2522  N   ARG A 329       9.806  34.350  22.243  1.00 11.67           N  
ATOM   2523  CA  ARG A 329      10.753  33.797  21.278  1.00 11.80           C  
ATOM   2524  C   ARG A 329      10.975  34.877  20.123  1.00 11.90           C  
ATOM   2525  O   ARG A 329      10.011  35.650  19.824  1.00 13.69           O  
ATOM   2526  CB  ARG A 329      10.131  32.495  20.635  1.00 11.06           C  
ATOM   2527  CG  ARG A 329      10.129  31.394  21.678  1.00 10.52           C  
ATOM   2528  CD  ARG A 329       9.597  30.100  20.965  1.00 10.42           C  
ATOM   2529  NE  ARG A 329       9.504  29.012  21.981  1.00  9.66           N  
ATOM   2530  CZ  ARG A 329      10.525  28.265  22.339  1.00  9.23           C  
ATOM   2531  NH1 ARG A 329      10.428  27.317  23.317  1.00  9.15           N1+
ATOM   2532  NH2 ARG A 329      11.757  28.340  21.767  1.00  9.59           N  
ATOM   2533  N   PRO A 330      12.148  34.775  19.459  1.00 11.15           N  
ATOM   2534  CA  PRO A 330      12.401  35.795  18.386  1.00 12.89           C  
ATOM   2535  C   PRO A 330      11.793  35.338  17.050  1.00 12.77           C  
ATOM   2536  O   PRO A 330      11.758  36.091  16.066  1.00 13.84           O  
ATOM   2537  CB  PRO A 330      13.893  35.746  18.314  1.00 15.29           C  
ATOM   2538  CG  PRO A 330      14.325  34.481  18.727  1.00 14.91           C  
ATOM   2539  CD  PRO A 330      13.294  34.069  19.838  1.00 12.60           C  
ATOM   2540  N   ASN A 331      11.308  34.066  16.946  1.00 11.85           N  
ATOM   2541  CA  ASN A 331      10.843  33.442  15.703  1.00 10.60           C  
ATOM   2542  C   ASN A 331       9.443  32.850  15.934  1.00 10.85           C  
ATOM   2543  O   ASN A 331       9.185  31.700  15.500  1.00  9.93           O  
ATOM   2544  CB  ASN A 331      11.887  32.398  15.203  1.00 10.12           C  
ATOM   2545  CG  ASN A 331      12.183  31.292  16.154  1.00 10.35           C  
ATOM   2546  ND2 ASN A 331      11.660  31.349  17.343  1.00  8.12           N  
ATOM   2547  OD1 ASN A 331      12.914  30.334  15.739  1.00 12.72           O  
ATOM   2548  N   PRO A 332       8.509  33.543  16.550  1.00  9.74           N  
ATOM   2549  CA  PRO A 332       7.321  32.875  17.130  1.00 10.07           C  
ATOM   2550  C   PRO A 332       6.374  32.363  16.073  1.00 10.83           C  
ATOM   2551  O   PRO A 332       5.581  31.419  16.355  1.00 10.87           O  
ATOM   2552  CB  PRO A 332       6.657  34.015  17.947  1.00 11.21           C  
ATOM   2553  CG  PRO A 332       7.110  35.302  17.249  1.00 11.17           C  
ATOM   2554  CD  PRO A 332       8.539  34.998  16.912  1.00 11.46           C  
ATOM   2555  N   THR A 333       6.258  32.937  14.876  1.00 10.57           N  
ATOM   2556  CA  THR A 333       5.250  32.497  13.883  1.00 11.18           C  
ATOM   2557  C   THR A 333       5.997  31.559  12.848  1.00 11.51           C  
ATOM   2558  O   THR A 333       5.346  31.119  11.892  1.00 14.00           O  
ATOM   2559  CB  THR A 333       4.517  33.634  13.145  1.00 13.32           C  
ATOM   2560  CG2 THR A 333       3.879  34.540  14.099  1.00 14.08           C  
ATOM   2561  OG1 THR A 333       5.446  34.379  12.393  1.00 15.03           O  
ATOM   2562  N   SER A 334       7.232  31.209  13.037  1.00  9.83           N  
ATOM   2563  CA  SER A 334       7.941  30.372  12.062  1.00  9.03           C  
ATOM   2564  C   SER A 334       7.686  28.881  12.238  1.00  8.71           C  
ATOM   2565  O   SER A 334       8.312  28.079  11.591  1.00 10.11           O  
ATOM   2566  CB  SER A 334       9.427  30.673  12.188  1.00 10.18           C  
ATOM   2567  OG  SER A 334       9.981  30.170  13.413  1.00 10.25           O  
ATOM   2568  N   HIS A 335       6.749  28.525  13.101  1.00  9.51           N  
ATOM   2569  CA  HIS A 335       6.289  27.076  13.219  1.00  8.96           C  
ATOM   2570  C   HIS A 335       5.558  26.709  11.973  1.00  8.88           C  
ATOM   2571  O   HIS A 335       5.149  27.538  11.111  1.00  9.07           O  
ATOM   2572  CB  HIS A 335       5.406  26.954  14.486  1.00  8.12           C  
ATOM   2573  CG  HIS A 335       4.194  27.761  14.419  1.00  8.41           C  
ATOM   2574  CD2 HIS A 335       3.868  28.994  15.028  1.00  9.45           C  
ATOM   2575  ND1 HIS A 335       3.115  27.446  13.617  1.00  8.99           N  
ATOM   2576  CE1 HIS A 335       2.199  28.451  13.707  1.00  9.73           C  
ATOM   2577  NE2 HIS A 335       2.675  29.378  14.600  1.00  9.67           N  
ATOM   2578  N   LEU A 336       5.347  25.384  11.878  1.00  8.22           N  
ATOM   2579  CA  LEU A 336       4.657  24.755  10.756  1.00  8.85           C  
ATOM   2580  C   LEU A 336       3.271  24.339  11.109  1.00  7.41           C  
ATOM   2581  O   LEU A 336       2.686  23.489  10.345  1.00  8.15           O  
ATOM   2582  CB  LEU A 336       5.482  23.577  10.203  1.00  9.75           C  
ATOM   2583  CG  LEU A 336       6.950  23.872   9.818  1.00 12.07           C  
ATOM   2584  CD1 LEU A 336       7.471  22.654   8.968  1.00 12.92           C  
ATOM   2585  CD2 LEU A 336       7.173  25.139   9.071  1.00 14.47           C  
ATOM   2586  N   ALA A 337       2.608  24.918  12.103  1.00  7.33           N  
ATOM   2587  CA  ALA A 337       1.248  24.437  12.434  1.00  7.78           C  
ATOM   2588  C   ALA A 337       0.246  24.677  11.355  1.00  7.99           C  
ATOM   2589  O   ALA A 337      -0.751  23.926  11.275  1.00  7.93           O  
ATOM   2590  CB  ALA A 337       0.701  25.151  13.682  1.00  8.46           C  
ATOM   2591  N   PHE A 338       0.464  25.635  10.448  1.00  7.59           N  
ATOM   2592  CA  PHE A 338      -0.430  25.918   9.305  1.00  7.36           C  
ATOM   2593  C   PHE A 338       0.239  25.436   8.015  1.00  8.00           C  
ATOM   2594  O   PHE A 338      -0.245  25.854   6.904  1.00  8.82           O  
ATOM   2595  CB  PHE A 338      -0.726  27.426   9.236  1.00  8.33           C  
ATOM   2596  CG  PHE A 338      -1.565  27.912  10.378  1.00  7.63           C  
ATOM   2597  CD1 PHE A 338      -2.875  27.450  10.559  1.00  8.47           C  
ATOM   2598  CD2 PHE A 338      -1.074  28.937  11.239  1.00  8.89           C  
ATOM   2599  CE1 PHE A 338      -3.670  27.946  11.607  1.00  9.19           C  
ATOM   2600  CE2 PHE A 338      -1.885  29.411  12.252  1.00  9.88           C  
ATOM   2601  CZ  PHE A 338      -3.166  28.968  12.434  1.00  9.37           C  
ATOM   2602  N   GLY A 339       1.246  24.620   8.102  1.00  7.53           N  
ATOM   2603  CA  GLY A 339       1.981  24.186   6.902  1.00  9.07           C  
ATOM   2604  C   GLY A 339       2.927  25.288   6.418  1.00  8.97           C  
ATOM   2605  O   GLY A 339       3.364  26.148   7.216  1.00  9.70           O  
ATOM   2606  N   ARG A 340       3.300  25.230   5.144  1.00  8.88           N  
ATOM   2607  CA  ARG A 340       4.379  26.099   4.608  1.00  9.66           C  
ATOM   2608  C   ARG A 340       4.266  25.882   3.089  1.00  9.40           C  
ATOM   2609  O   ARG A 340       4.043  24.766   2.592  1.00 10.05           O  
ATOM   2610  CB  ARG A 340       5.724  25.641   5.096  1.00  9.47           C  
ATOM   2611  CG AARG A 340       6.757  26.689   4.786  0.45 10.64           C  
ATOM   2612  CG BARG A 340       6.954  26.217   4.365  0.55 11.97           C  
ATOM   2613  CD AARG A 340       7.815  26.632   5.785  0.45 12.62           C  
ATOM   2614  CD BARG A 340       7.104  27.675   4.742  0.55 15.50           C  
ATOM   2615  NE AARG A 340       8.905  27.499   5.453  0.45 12.65           N  
ATOM   2616  NE BARG A 340       7.427  27.909   6.160  0.55 13.96           N  
ATOM   2617  CZ AARG A 340       9.681  28.008   6.387  0.45 13.24           C  
ATOM   2618  CZ BARG A 340       8.612  27.911   6.769  0.55 13.59           C  
ATOM   2619  NH1AARG A 340       9.416  27.721   7.643  0.45 13.57           N1+
ATOM   2620  NH1BARG A 340       9.756  27.587   6.204  0.55 14.40           N1+
ATOM   2621  NH2AARG A 340      10.728  28.759   6.055  0.45 14.42           N  
ATOM   2622  NH2BARG A 340       8.652  28.305   8.020  0.55 11.26           N  
ATOM   2623  N   GLY A 341       4.556  26.962   2.307  1.00 10.39           N  
ATOM   2624  CA  GLY A 341       4.645  26.796   0.832  1.00  9.87           C  
ATOM   2625  C   GLY A 341       3.340  26.938   0.133  1.00  9.91           C  
ATOM   2626  O   GLY A 341       2.408  27.633   0.609  1.00 10.04           O  
ATOM   2627  N   GLN A 342       3.235  26.244  -0.978  1.00 10.10           N  
ATOM   2628  CA  GLN A 342       2.092  26.333  -1.881  1.00 10.76           C  
ATOM   2629  C   GLN A 342       0.755  26.083  -1.133  1.00 10.16           C  
ATOM   2630  O   GLN A 342      -0.253  26.674  -1.533  1.00 11.54           O  
ATOM   2631  CB  GLN A 342       2.294  25.297  -3.033  1.00 12.33           C  
ATOM   2632  CG  GLN A 342       1.111  25.305  -4.053  1.00 14.49           C  
ATOM   2633  CD  GLN A 342       1.059  26.522  -4.918  1.00 17.51           C  
ATOM   2634  NE2 GLN A 342       2.111  27.324  -4.954  1.00 16.95           N  
ATOM   2635  OE1 GLN A 342       0.059  26.652  -5.712  1.00 23.32           O  
ATOM   2636  N   HIS A 343       0.770  25.147  -0.180  1.00  9.20           N  
ATOM   2637  CA  HIS A 343      -0.484  24.742   0.472  1.00  8.99           C  
ATOM   2638  C   HIS A 343      -0.685  25.289   1.836  1.00  9.47           C  
ATOM   2639  O   HIS A 343      -1.510  24.745   2.610  1.00  9.67           O  
ATOM   2640  CB  HIS A 343      -0.591  23.198   0.400  1.00  9.05           C  
ATOM   2641  CG  HIS A 343      -0.671  22.724  -0.993  1.00  8.93           C  
ATOM   2642  CD2 HIS A 343       0.275  22.086  -1.819  1.00 10.39           C  
ATOM   2643  ND1 HIS A 343      -1.772  22.886  -1.736  1.00 11.55           N  
ATOM   2644  CE1 HIS A 343      -1.536  22.425  -3.015  1.00 12.48           C  
ATOM   2645  NE2 HIS A 343      -0.347  21.912  -3.052  1.00 11.01           N  
ATOM   2646  N   PHE A 344       0.056  26.330   2.233  1.00  9.01           N  
ATOM   2647  CA  PHE A 344      -0.139  26.979   3.544  1.00  9.43           C  
ATOM   2648  C   PHE A 344      -1.629  27.241   3.754  1.00  9.16           C  
ATOM   2649  O   PHE A 344      -2.378  27.695   2.873  1.00  9.12           O  
ATOM   2650  CB  PHE A 344       0.575  28.350   3.470  1.00  9.94           C  
ATOM   2651  CG  PHE A 344       0.534  29.063   4.784  1.00  9.93           C  
ATOM   2652  CD1 PHE A 344       1.447  28.744   5.782  1.00 10.03           C  
ATOM   2653  CD2 PHE A 344      -0.406  30.023   4.969  1.00 11.46           C  
ATOM   2654  CE1 PHE A 344       1.418  29.435   7.037  1.00  9.91           C  
ATOM   2655  CE2 PHE A 344      -0.495  30.659   6.272  1.00 12.65           C  
ATOM   2656  CZ  PHE A 344       0.392  30.336   7.260  1.00  9.84           C  
ATOM   2657  N   CYS A 345      -2.077  26.979   4.994  1.00  7.95           N  
ATOM   2658  CA  CYS A 345      -3.496  27.071   5.287  1.00  8.33           C  
ATOM   2659  C   CYS A 345      -4.141  28.424   4.881  1.00  7.68           C  
ATOM   2660  O   CYS A 345      -3.700  29.449   5.413  1.00  9.74           O  
ATOM   2661  CB  CYS A 345      -3.644  26.913   6.831  1.00  9.77           C  
ATOM   2662  SG  CYS A 345      -5.361  26.987   7.371  1.00  9.80           S  
ATOM   2663  N   PRO A 346      -5.222  28.402   4.179  1.00  8.59           N  
ATOM   2664  CA  PRO A 346      -5.908  29.678   3.791  1.00 10.11           C  
ATOM   2665  C   PRO A 346      -6.721  30.196   4.901  1.00 11.26           C  
ATOM   2666  O   PRO A 346      -7.140  31.391   4.806  1.00 13.86           O  
ATOM   2667  CB  PRO A 346      -6.791  29.269   2.593  1.00 12.15           C  
ATOM   2668  CG  PRO A 346      -7.139  27.789   2.834  1.00 10.99           C  
ATOM   2669  CD  PRO A 346      -5.793  27.238   3.424  1.00  9.16           C  
ATOM   2670  N   GLY A 347      -6.980  29.395   5.968  1.00  9.09           N  
ATOM   2671  CA  GLY A 347      -7.822  29.862   7.120  1.00 10.22           C  
ATOM   2672  C   GLY A 347      -6.960  30.260   8.305  1.00 10.31           C  
ATOM   2673  O   GLY A 347      -7.556  30.376   9.411  1.00 10.30           O  
ATOM   2674  N   SER A 348      -5.667  30.515   8.162  1.00  9.46           N  
ATOM   2675  CA  SER A 348      -4.789  30.674   9.294  1.00 10.36           C  
ATOM   2676  C   SER A 348      -5.274  31.821  10.207  1.00 11.14           C  
ATOM   2677  O   SER A 348      -5.312  31.715  11.445  1.00 11.93           O  
ATOM   2678  CB  SER A 348      -3.338  30.837   8.951  1.00 11.71           C  
ATOM   2679  OG  SER A 348      -3.110  32.083   8.220  1.00 12.11           O  
ATOM   2680  N   ALA A 349      -5.606  32.962   9.586  1.00 10.74           N  
ATOM   2681  CA  ALA A 349      -6.031  34.119  10.442  1.00 11.18           C  
ATOM   2682  C   ALA A 349      -7.311  33.818  11.189  1.00 10.40           C  
ATOM   2683  O   ALA A 349      -7.490  34.207  12.378  1.00 11.93           O  
ATOM   2684  CB  ALA A 349      -6.232  35.400   9.564  1.00 13.33           C  
ATOM   2685  N   LEU A 350      -8.248  33.168  10.538  1.00 10.55           N  
ATOM   2686  CA  LEU A 350      -9.477  32.784  11.180  1.00 10.20           C  
ATOM   2687  C   LEU A 350      -9.215  31.792  12.315  1.00 10.96           C  
ATOM   2688  O   LEU A 350      -9.860  31.880  13.412  1.00 10.91           O  
ATOM   2689  CB  LEU A 350     -10.437  32.248  10.193  1.00 12.51           C  
ATOM   2690  CG  LEU A 350     -11.853  31.986  10.612  1.00 12.35           C  
ATOM   2691  CD1 LEU A 350     -12.598  33.290  11.012  1.00 15.80           C  
ATOM   2692  CD2 LEU A 350     -12.670  31.317   9.559  1.00 14.23           C  
ATOM   2693  N   GLY A 351      -8.325  30.834  12.092  1.00 10.42           N  
ATOM   2694  CA  GLY A 351      -8.067  29.838  13.118  1.00  9.27           C  
ATOM   2695  C   GLY A 351      -7.397  30.476  14.330  1.00 10.05           C  
ATOM   2696  O   GLY A 351      -7.759  30.185  15.494  1.00 10.60           O  
ATOM   2697  N   ARG A 352      -6.423  31.394  14.125  1.00 10.42           N  
ATOM   2698  CA  ARG A 352      -5.842  32.167  15.236  1.00 11.28           C  
ATOM   2699  C   ARG A 352      -6.892  32.915  15.978  1.00 11.82           C  
ATOM   2700  O   ARG A 352      -6.921  32.892  17.250  1.00 11.98           O  
ATOM   2701  CB  ARG A 352      -4.828  33.193  14.686  1.00 13.29           C  
ATOM   2702  CG  ARG A 352      -3.583  32.531  14.294  1.00 15.89           C  
ATOM   2703  CD  ARG A 352      -2.700  33.768  13.853  1.00 21.43           C  
ATOM   2704  NE  ARG A 352      -1.382  33.258  13.704  1.00 19.04           N  
ATOM   2705  CZ  ARG A 352      -0.802  32.993  12.579  1.00 16.96           C  
ATOM   2706  NH1 ARG A 352      -1.457  33.459  11.470  1.00 26.20           N1+
ATOM   2707  NH2 ARG A 352       0.368  32.406  12.526  1.00 17.58           N  
ATOM   2708  N   ARG A 353      -7.791  33.650  15.294  1.00 11.32           N  
ATOM   2709  CA  ARG A 353      -8.776  34.469  16.006  1.00 10.74           C  
ATOM   2710  C   ARG A 353      -9.775  33.605  16.763  1.00 11.18           C  
ATOM   2711  O   ARG A 353     -10.178  33.984  17.908  1.00 11.76           O  
ATOM   2712  CB  ARG A 353      -9.524  35.365  14.997  1.00 13.70           C  
ATOM   2713  CG  ARG A 353     -10.172  36.513  15.739  1.00 17.36           C  
ATOM   2714  N   HIS A 354     -10.215  32.480  16.215  1.00 10.88           N  
ATOM   2715  CA  HIS A 354     -11.153  31.624  16.934  1.00  9.56           C  
ATOM   2716  C   HIS A 354     -10.463  31.181  18.271  1.00  9.96           C  
ATOM   2717  O   HIS A 354     -11.187  31.225  19.323  1.00 10.14           O  
ATOM   2718  CB  HIS A 354     -11.398  30.368  16.043  1.00  9.63           C  
ATOM   2719  CG  HIS A 354     -12.110  29.251  16.746  1.00  8.25           C  
ATOM   2720  CD2 HIS A 354     -13.463  29.040  16.920  1.00  9.50           C  
ATOM   2721  ND1 HIS A 354     -11.444  28.171  17.339  1.00  9.54           N  
ATOM   2722  CE1 HIS A 354     -12.357  27.346  17.806  1.00  8.59           C  
ATOM   2723  NE2 HIS A 354     -13.601  27.833  17.580  1.00  9.61           N  
ATOM   2724  N   ALA A 355      -9.190  30.752  18.282  1.00  9.46           N  
ATOM   2725  CA  ALA A 355      -8.587  30.308  19.488  1.00  9.64           C  
ATOM   2726  C   ALA A 355      -8.355  31.467  20.457  1.00  9.78           C  
ATOM   2727  O   ALA A 355      -8.548  31.288  21.657  1.00 10.48           O  
ATOM   2728  CB  ALA A 355      -7.285  29.562  19.220  1.00 10.12           C  
ATOM   2729  N   GLN A 356      -7.919  32.629  19.946  1.00  9.59           N  
ATOM   2730  CA  GLN A 356      -7.709  33.775  20.892  1.00 10.22           C  
ATOM   2731  C   GLN A 356      -9.004  34.179  21.573  1.00  9.98           C  
ATOM   2732  O   GLN A 356      -8.983  34.399  22.811  1.00 11.69           O  
ATOM   2733  CB  GLN A 356      -7.243  34.914  20.022  1.00 11.05           C  
ATOM   2734  CG  GLN A 356      -5.795  34.716  19.551  1.00 13.33           C  
ATOM   2735  CD  GLN A 356      -5.362  35.754  18.508  1.00 13.36           C  
ATOM   2736  NE2 GLN A 356      -6.209  36.673  18.211  1.00 15.28           N  
ATOM   2737  OE1 GLN A 356      -4.234  35.602  17.868  1.00 17.59           O  
ATOM   2738  N   ILE A 357     -10.087  34.250  20.833  1.00 10.15           N  
ATOM   2739  CA  ILE A 357     -11.341  34.698  21.421  1.00 11.75           C  
ATOM   2740  C   ILE A 357     -11.863  33.612  22.363  1.00 12.09           C  
ATOM   2741  O   ILE A 357     -12.412  33.914  23.459  1.00 11.83           O  
ATOM   2742  CB  ILE A 357     -12.372  35.101  20.331  1.00 13.19           C  
ATOM   2743  CG1 ILE A 357     -11.923  36.444  19.721  1.00 14.34           C  
ATOM   2744  CG2 ILE A 357     -13.813  35.177  20.926  1.00 16.72           C  
ATOM   2745  CD1AILE A 357     -11.421  37.471  20.730  0.34 17.52           C  
ATOM   2746  CD1BILE A 357     -12.647  36.920  18.521  0.66 15.37           C  
ATOM   2747  N   GLY A 358     -11.812  32.346  21.957  1.00 11.07           N  
ATOM   2748  CA  GLY A 358     -12.327  31.249  22.869  1.00 11.31           C  
ATOM   2749  C   GLY A 358     -11.519  31.258  24.151  1.00 10.61           C  
ATOM   2750  O   GLY A 358     -12.176  31.105  25.191  1.00 12.07           O  
ATOM   2751  N   ILE A 359     -10.216  31.385  24.105  1.00  9.93           N  
ATOM   2752  CA  ILE A 359      -9.418  31.406  25.324  1.00 10.56           C  
ATOM   2753  C   ILE A 359      -9.667  32.604  26.147  1.00 12.55           C  
ATOM   2754  O   ILE A 359      -9.852  32.510  27.384  1.00 12.21           O  
ATOM   2755  CB  ILE A 359      -7.936  31.184  25.002  1.00 10.86           C  
ATOM   2756  CG1 ILE A 359      -7.715  29.685  24.486  1.00 12.10           C  
ATOM   2757  CG2 ILE A 359      -7.013  31.514  26.163  1.00 12.18           C  
ATOM   2758  CD1 ILE A 359      -6.331  29.529  23.859  1.00 14.70           C  
ATOM   2759  N   GLU A 360      -9.740  33.775  25.510  1.00 11.54           N  
ATOM   2760  CA  GLU A 360     -10.043  35.053  26.344  1.00 12.00           C  
ATOM   2761  C   GLU A 360     -11.386  34.848  27.033  1.00 11.51           C  
ATOM   2762  O   GLU A 360     -11.442  35.223  28.235  1.00 13.46           O  
ATOM   2763  CB  GLU A 360     -10.118  36.192  25.365  1.00 13.54           C  
ATOM   2764  CG  GLU A 360     -10.469  37.539  26.055  1.00 18.08           C  
ATOM   2765  CD  GLU A 360     -10.292  38.705  25.068  1.00 27.22           C  
ATOM   2766  OE1 GLU A 360     -10.067  38.548  23.820  1.00 33.03           O  
ATOM   2767  OE2 GLU A 360     -10.392  39.838  25.614  1.00 33.22           O1-
ATOM   2768  N   ALA A 361     -12.424  34.362  26.383  1.00 11.42           N  
ATOM   2769  CA  ALA A 361     -13.748  34.217  26.986  1.00 11.09           C  
ATOM   2770  C   ALA A 361     -13.704  33.187  28.120  1.00 13.17           C  
ATOM   2771  O   ALA A 361     -14.205  33.418  29.243  1.00 13.46           O  
ATOM   2772  CB  ALA A 361     -14.756  33.830  25.967  1.00 13.23           C  
ATOM   2773  N   LEU A 362     -12.994  32.064  27.930  1.00 11.42           N  
ATOM   2774  CA  LEU A 362     -12.894  31.003  28.942  1.00 10.97           C  
ATOM   2775  C   LEU A 362     -12.166  31.540  30.123  1.00 12.45           C  
ATOM   2776  O   LEU A 362     -12.645  31.271  31.289  1.00 13.81           O  
ATOM   2777  CB ALEU A 362     -12.460  29.726  28.203  0.51 10.53           C  
ATOM   2778  CB BLEU A 362     -11.993  29.801  28.453  0.49 11.18           C  
ATOM   2779  CG ALEU A 362     -12.564  28.621  29.245  0.51 11.69           C  
ATOM   2780  CG BLEU A 362     -11.843  28.626  29.471  0.49 10.24           C  
ATOM   2781  CD1ALEU A 362     -12.841  27.326  28.527  0.51 12.23           C  
ATOM   2782  CD1BLEU A 362     -13.175  27.900  29.786  0.49 11.60           C  
ATOM   2783  CD2ALEU A 362     -11.319  28.544  30.100  0.51 12.53           C  
ATOM   2784  CD2BLEU A 362     -10.858  27.603  28.916  0.49 13.28           C  
ATOM   2785  N   LEU A 363     -11.043  32.173  29.965  1.00 13.35           N  
ATOM   2786  CA  LEU A 363     -10.330  32.652  31.117  1.00 14.47           C  
ATOM   2787  C   LEU A 363     -11.114  33.712  31.939  1.00 16.84           C  
ATOM   2788  O   LEU A 363     -10.957  33.777  33.198  1.00 18.10           O  
ATOM   2789  CB  LEU A 363      -8.952  33.181  30.732  1.00 15.39           C  
ATOM   2790  CG  LEU A 363      -7.993  32.132  30.174  1.00 15.95           C  
ATOM   2791  CD1 LEU A 363      -6.735  32.816  29.694  1.00 20.11           C  
ATOM   2792  CD2 LEU A 363      -7.720  30.956  31.116  1.00 19.15           C  
ATOM   2793  N   LYS A 364     -11.899  34.564  31.293  1.00 14.88           N  
ATOM   2794  CA  LYS A 364     -12.631  35.575  32.068  1.00 15.91           C  
ATOM   2795  C   LYS A 364     -13.782  34.838  32.783  1.00 15.82           C  
ATOM   2796  O   LYS A 364     -14.068  35.220  33.957  1.00 18.70           O  
ATOM   2797  CB  LYS A 364     -13.201  36.571  31.035  1.00 19.04           C  
ATOM   2798  CG  LYS A 364     -13.992  37.732  31.705  1.00 25.70           C  
ATOM   2799  CD  LYS A 364     -14.283  38.828  30.681  1.00 34.54           C  
ATOM   2800  N   LYS A 365     -14.477  33.862  32.213  1.00 14.99           N  
ATOM   2801  CA  LYS A 365     -15.643  33.267  32.835  1.00 15.30           C  
ATOM   2802  C   LYS A 365     -15.252  32.163  33.849  1.00 16.73           C  
ATOM   2803  O   LYS A 365     -16.016  31.894  34.810  1.00 17.44           O  
ATOM   2804  CB  LYS A 365     -16.522  32.641  31.774  1.00 18.93           C  
ATOM   2805  CG  LYS A 365     -17.146  33.575  30.810  1.00 24.07           C  
ATOM   2806  CD  LYS A 365     -18.508  33.919  31.327  1.00 21.53           C  
ATOM   2807  CE  LYS A 365     -19.157  34.938  30.349  1.00 19.47           C  
ATOM   2808  NZ  LYS A 365     -20.294  35.591  31.044  1.00 22.59           N1+
ATOM   2809  N   MET A 366     -14.136  31.456  33.598  1.00 14.26           N  
ATOM   2810  CA  MET A 366     -13.735  30.276  34.385  1.00 12.87           C  
ATOM   2811  C   MET A 366     -12.282  30.376  34.661  1.00 12.58           C  
ATOM   2812  O   MET A 366     -11.410  29.570  34.243  1.00 13.48           O  
ATOM   2813  CB  MET A 366     -13.999  28.936  33.568  1.00 12.72           C  
ATOM   2814  CG  MET A 366     -15.457  28.673  33.365  1.00 14.56           C  
ATOM   2815  SD  MET A 366     -15.446  27.110  32.390  1.00 16.81           S  
ATOM   2816  CE  MET A 366     -17.255  26.830  32.423  1.00 17.99           C  
ATOM   2817  N   PRO A 367     -11.832  31.400  35.422  1.00 12.79           N  
ATOM   2818  CA  PRO A 367     -10.456  31.560  35.734  1.00 13.47           C  
ATOM   2819  C   PRO A 367      -9.775  30.401  36.491  1.00 14.71           C  
ATOM   2820  O   PRO A 367      -8.603  30.208  36.331  1.00 17.18           O  
ATOM   2821  CB  PRO A 367     -10.401  32.924  36.579  1.00 15.22           C  
ATOM   2822  CG  PRO A 367     -11.752  33.008  37.088  1.00 17.93           C  
ATOM   2823  CD  PRO A 367     -12.662  32.456  36.007  1.00 15.63           C  
ATOM   2824  N   GLY A 368     -10.607  29.701  37.205  1.00 13.49           N  
ATOM   2825  CA  GLY A 368     -10.106  28.491  37.897  1.00 15.30           C  
ATOM   2826  C   GLY A 368     -10.238  27.211  37.089  1.00 15.55           C  
ATOM   2827  O   GLY A 368     -10.108  26.118  37.701  1.00 15.56           O  
ATOM   2828  N   VAL A 369     -10.414  27.245  35.751  1.00 13.15           N  
ATOM   2829  CA  VAL A 369     -10.631  26.025  34.996  1.00 12.35           C  
ATOM   2830  C   VAL A 369      -9.487  25.052  35.235  1.00 11.54           C  
ATOM   2831  O   VAL A 369      -8.274  25.375  35.286  1.00 13.20           O  
ATOM   2832  CB  VAL A 369     -10.771  26.391  33.500  1.00 11.56           C  
ATOM   2833  CG1 VAL A 369      -9.489  27.005  32.905  1.00 12.28           C  
ATOM   2834  CG2 VAL A 369     -11.211  25.148  32.702  1.00 13.37           C  
ATOM   2835  N   ASP A 370      -9.876  23.761  35.430  1.00 10.20           N  
ATOM   2836  CA  ASP A 370      -8.943  22.687  35.690  1.00 10.41           C  
ATOM   2837  C   ASP A 370      -9.570  21.383  35.139  1.00  8.99           C  
ATOM   2838  O   ASP A 370     -10.821  21.277  35.019  1.00  9.34           O  
ATOM   2839  CB  ASP A 370      -8.703  22.566  37.199  1.00 12.34           C  
ATOM   2840  CG  ASP A 370      -7.524  21.652  37.509  1.00 14.39           C  
ATOM   2841  OD1 ASP A 370      -6.721  21.193  36.630  1.00 13.82           O  
ATOM   2842  OD2 ASP A 370      -7.429  21.363  38.758  1.00 16.77           O1-
ATOM   2843  N   LEU A 371      -8.759  20.355  34.857  1.00  8.66           N  
ATOM   2844  CA  LEU A 371      -9.330  19.039  34.528  1.00  8.52           C  
ATOM   2845  C   LEU A 371     -10.112  18.479  35.686  1.00  8.57           C  
ATOM   2846  O   LEU A 371      -9.756  18.667  36.847  1.00 10.53           O  
ATOM   2847  CB  LEU A 371      -8.211  18.026  34.168  1.00 10.91           C  
ATOM   2848  CG  LEU A 371      -7.650  18.112  32.721  1.00 13.60           C  
ATOM   2849  CD1 LEU A 371      -6.365  17.271  32.602  1.00 14.69           C  
ATOM   2850  CD2 LEU A 371      -8.734  17.266  31.983  1.00 19.50           C  
ATOM   2851  N   ALA A 372     -11.201  17.814  35.361  1.00  8.14           N  
ATOM   2852  CA  ALA A 372     -12.055  17.168  36.413  1.00  7.82           C  
ATOM   2853  C   ALA A 372     -11.741  15.704  36.483  1.00  7.23           C  
ATOM   2854  O   ALA A 372     -12.358  15.001  37.321  1.00  8.06           O  
ATOM   2855  CB  ALA A 372     -13.542  17.440  36.118  1.00  9.13           C  
ATOM   2856  N   VAL A 373     -10.874  15.165  35.619  1.00  7.87           N  
ATOM   2857  CA  VAL A 373     -10.424  13.767  35.683  1.00  8.17           C  
ATOM   2858  C   VAL A 373      -8.941  13.784  35.564  1.00  7.52           C  
ATOM   2859  O   VAL A 373      -8.368  14.730  34.953  1.00  7.91           O  
ATOM   2860  CB  VAL A 373     -11.042  12.890  34.552  1.00  8.16           C  
ATOM   2861  CG1 VAL A 373     -12.594  12.948  34.642  1.00  9.44           C  
ATOM   2862  CG2 VAL A 373     -10.602  13.389  33.153  1.00  8.90           C  
ATOM   2863  N   PRO A 374      -8.226  12.777  36.008  1.00  6.73           N  
ATOM   2864  CA  PRO A 374      -6.760  12.680  35.756  1.00  7.68           C  
ATOM   2865  C   PRO A 374      -6.531  12.664  34.284  1.00  6.82           C  
ATOM   2866  O   PRO A 374      -7.325  12.112  33.471  1.00  7.46           O  
ATOM   2867  CB  PRO A 374      -6.386  11.320  36.380  1.00  8.09           C  
ATOM   2868  CG  PRO A 374      -7.448  11.065  37.454  1.00  8.49           C  
ATOM   2869  CD  PRO A 374      -8.697  11.625  36.842  1.00  8.53           C  
ATOM   2870  N   ILE A 375      -5.454  13.297  33.839  1.00  7.44           N  
ATOM   2871  CA  ILE A 375      -5.219  13.498  32.379  1.00  8.38           C  
ATOM   2872  C   ILE A 375      -5.152  12.179  31.615  1.00  7.36           C  
ATOM   2873  O   ILE A 375      -5.626  12.140  30.467  1.00  7.99           O  
ATOM   2874  CB  ILE A 375      -3.993  14.407  32.153  1.00  9.60           C  
ATOM   2875  CG1 ILE A 375      -4.062  14.922  30.669  1.00 11.61           C  
ATOM   2876  CG2 ILE A 375      -2.701  13.738  32.585  1.00 11.33           C  
ATOM   2877  CD1 ILE A 375      -3.185  16.128  30.300  1.00 14.54           C  
ATOM   2878  N   ASP A 376      -4.693  11.103  32.241  1.00  7.22           N  
ATOM   2879  CA  ASP A 376      -4.619   9.862  31.499  1.00  8.22           C  
ATOM   2880  C   ASP A 376      -5.979   9.347  31.180  1.00  8.53           C  
ATOM   2881  O   ASP A 376      -6.054   8.397  30.361  1.00 10.78           O  
ATOM   2882  CB  ASP A 376      -3.787   8.778  32.253  1.00  8.59           C  
ATOM   2883  CG  ASP A 376      -2.331   9.048  32.207  1.00 10.75           C  
ATOM   2884  OD1 ASP A 376      -1.774   9.988  31.588  1.00 13.81           O  
ATOM   2885  OD2 ASP A 376      -1.583   8.222  32.826  1.00 13.50           O1-
ATOM   2886  N   GLN A 377      -7.027   9.779  31.839  1.00  6.48           N  
ATOM   2887  CA  GLN A 377      -8.380   9.273  31.597  1.00  6.44           C  
ATOM   2888  C   GLN A 377      -9.017   9.862  30.344  1.00  6.46           C  
ATOM   2889  O   GLN A 377     -10.088   9.392  29.931  1.00  8.18           O  
ATOM   2890  CB  GLN A 377      -9.274   9.606  32.778  1.00  6.74           C  
ATOM   2891  CG  GLN A 377      -8.824   8.818  34.023  1.00  7.07           C  
ATOM   2892  CD  GLN A 377      -8.810   7.328  33.755  1.00  6.76           C  
ATOM   2893  NE2 GLN A 377     -10.006   6.795  33.396  1.00  7.97           N  
ATOM   2894  OE1 GLN A 377      -7.805   6.672  33.805  1.00  8.08           O  
ATOM   2895  N   LEU A 378      -8.402  10.855  29.682  1.00  6.31           N  
ATOM   2896  CA  LEU A 378      -8.956  11.329  28.394  1.00  6.45           C  
ATOM   2897  C   LEU A 378      -8.848  10.213  27.355  1.00  6.08           C  
ATOM   2898  O   LEU A 378      -7.843   9.445  27.325  1.00  7.33           O  
ATOM   2899  CB  LEU A 378      -8.115  12.535  27.914  1.00  6.58           C  
ATOM   2900  CG  LEU A 378      -8.208  13.773  28.846  1.00  6.98           C  
ATOM   2901  CD1 LEU A 378      -7.380  14.872  28.223  1.00  8.65           C  
ATOM   2902  CD2 LEU A 378      -9.626  14.230  29.066  1.00  8.74           C  
ATOM   2903  N   VAL A 379      -9.867  10.116  26.535  1.00  5.58           N  
ATOM   2904  CA  VAL A 379      -9.972   9.043  25.544  1.00  6.37           C  
ATOM   2905  C   VAL A 379      -9.593   9.614  24.171  1.00  6.48           C  
ATOM   2906  O   VAL A 379     -10.328  10.448  23.641  1.00  7.18           O  
ATOM   2907  CB  VAL A 379     -11.415   8.493  25.508  1.00  6.23           C  
ATOM   2908  CG1 VAL A 379     -11.569   7.425  24.440  1.00  7.55           C  
ATOM   2909  CG2 VAL A 379     -11.753   7.883  26.882  1.00  7.44           C  
ATOM   2910  N   TRP A 380      -8.474   9.184  23.598  1.00  5.72           N  
ATOM   2911  CA  TRP A 380      -7.972   9.819  22.347  1.00  6.42           C  
ATOM   2912  C   TRP A 380      -8.521   9.112  21.163  1.00  6.48           C  
ATOM   2913  O   TRP A 380      -8.382   7.894  20.977  1.00  7.33           O  
ATOM   2914  CB  TRP A 380      -6.437   9.812  22.397  1.00  6.46           C  
ATOM   2915  CG  TRP A 380      -5.977  10.772  23.463  1.00  7.37           C  
ATOM   2916  CD1 TRP A 380      -5.638  10.487  24.793  1.00  8.08           C  
ATOM   2917  CD2 TRP A 380      -5.882  12.200  23.308  1.00  7.33           C  
ATOM   2918  CE2 TRP A 380      -5.441  12.745  24.577  1.00  6.91           C  
ATOM   2919  CE3 TRP A 380      -6.068  13.085  22.213  1.00  7.76           C  
ATOM   2920  NE1 TRP A 380      -5.312  11.696  25.455  1.00  8.49           N  
ATOM   2921  CZ2 TRP A 380      -5.245  14.103  24.777  1.00  8.60           C  
ATOM   2922  CZ3 TRP A 380      -5.851  14.506  22.456  1.00  9.57           C  
ATOM   2923  CH2 TRP A 380      -5.418  14.986  23.705  1.00  9.49           C  
ATOM   2924  N   ARG A 381      -9.149   9.857  20.260  1.00  6.67           N  
ATOM   2925  CA  ARG A 381      -9.707   9.287  19.062  1.00  5.96           C  
ATOM   2926  C   ARG A 381      -8.630   8.626  18.212  1.00  6.18           C  
ATOM   2927  O   ARG A 381      -7.572   9.295  17.947  1.00  6.89           O  
ATOM   2928  CB  ARG A 381     -10.421  10.419  18.279  1.00  7.21           C  
ATOM   2929  CG  ARG A 381     -11.191   9.893  17.072  1.00  7.69           C  
ATOM   2930  CD  ARG A 381     -12.061  10.962  16.378  1.00  6.75           C  
ATOM   2931  NE  ARG A 381     -13.120  11.383  17.322  1.00  7.16           N  
ATOM   2932  CZ  ARG A 381     -14.095  12.230  16.977  1.00  7.61           C  
ATOM   2933  NH1 ARG A 381     -15.091  12.467  17.848  1.00  8.41           N1+
ATOM   2934  NH2 ARG A 381     -14.058  12.823  15.800  1.00  9.04           N  
ATOM   2935  N   THR A 382      -8.873   7.457  17.680  1.00  6.07           N  
ATOM   2936  CA  THR A 382      -7.886   6.740  16.859  1.00  6.51           C  
ATOM   2937  C   THR A 382      -8.329   6.737  15.398  1.00  5.96           C  
ATOM   2938  O   THR A 382      -9.453   7.035  15.038  1.00  6.51           O  
ATOM   2939  CB  THR A 382      -7.765   5.262  17.380  1.00  6.85           C  
ATOM   2940  CG2 THR A 382      -7.160   5.248  18.759  1.00  7.89           C  
ATOM   2941  OG1 THR A 382      -9.102   4.750  17.478  1.00  7.63           O  
ATOM   2942  N   ARG A 383      -7.288   6.470  14.577  1.00  6.41           N  
ATOM   2943  CA  ARG A 383      -7.512   6.338  13.127  1.00  6.84           C  
ATOM   2944  C   ARG A 383      -8.258   7.515  12.513  1.00  6.44           C  
ATOM   2945  O   ARG A 383      -9.195   7.414  11.726  1.00  6.11           O  
ATOM   2946  CB  ARG A 383      -8.161   4.972  12.712  1.00  7.76           C  
ATOM   2947  CG  ARG A 383      -7.292   3.841  13.181  1.00  8.51           C  
ATOM   2948  CD  ARG A 383      -7.849   2.512  12.724  1.00 14.70           C  
ATOM   2949  NE  ARG A 383      -6.963   1.398  13.214  1.00 16.22           N  
ATOM   2950  CZ  ARG A 383      -6.983   0.840  14.470  1.00 16.58           C  
ATOM   2951  NH1 ARG A 383      -6.147  -0.161  14.747  1.00 20.23           N1+
ATOM   2952  NH2 ARG A 383      -7.709   1.377  15.439  1.00 15.83           N  
ATOM   2953  N   PHE A 384      -7.812   8.708  12.981  1.00  7.13           N  
ATOM   2954  CA  PHE A 384      -8.501   9.990  12.598  1.00  6.94           C  
ATOM   2955  C   PHE A 384      -7.393  10.962  12.144  1.00  6.62           C  
ATOM   2956  O   PHE A 384      -6.234  10.803  12.539  1.00  7.15           O  
ATOM   2957  CB  PHE A 384      -9.287  10.489  13.801  1.00  6.49           C  
ATOM   2958  CG  PHE A 384     -10.331  11.523  13.482  1.00  6.57           C  
ATOM   2959  CD1 PHE A 384     -11.456  11.170  12.739  1.00  6.94           C  
ATOM   2960  CD2 PHE A 384     -10.189  12.862  13.964  1.00  7.42           C  
ATOM   2961  CE1 PHE A 384     -12.387  12.143  12.415  1.00  7.23           C  
ATOM   2962  CE2 PHE A 384     -11.163  13.810  13.646  1.00  8.19           C  
ATOM   2963  CZ  PHE A 384     -12.257  13.445  12.862  1.00  8.35           C  
ATOM   2964  N   GLN A 385      -7.728  11.938  11.328  1.00  6.48           N  
ATOM   2965  CA  GLN A 385      -6.728  12.900  10.841  1.00  6.54           C  
ATOM   2966  C   GLN A 385      -6.361  13.931  11.894  1.00  7.05           C  
ATOM   2967  O   GLN A 385      -5.389  14.668  11.651  1.00  7.58           O  
ATOM   2968  CB  GLN A 385      -7.246  13.578   9.553  1.00  7.10           C  
ATOM   2969  CG  GLN A 385      -7.364  12.597   8.385  1.00  8.39           C  
ATOM   2970  CD  GLN A 385      -8.003  13.267   7.201  1.00  9.40           C  
ATOM   2971  NE2 GLN A 385      -8.905  12.581   6.455  1.00 10.37           N  
ATOM   2972  OE1 GLN A 385      -7.723  14.444   6.842  1.00 11.71           O  
ATOM   2973  N   ARG A 386      -7.075  13.997  12.989  1.00  6.84           N  
ATOM   2974  CA  ARG A 386      -6.714  14.829  14.111  1.00  7.28           C  
ATOM   2975  C   ARG A 386      -6.564  13.976  15.341  1.00  7.64           C  
ATOM   2976  O   ARG A 386      -7.213  12.882  15.464  1.00  7.97           O  
ATOM   2977  CB  ARG A 386      -7.779  15.924  14.374  1.00  8.26           C  
ATOM   2978  CG  ARG A 386      -7.940  16.936  13.196  1.00  7.67           C  
ATOM   2979  CD  ARG A 386      -6.663  17.784  12.980  1.00  8.34           C  
ATOM   2980  NE  ARG A 386      -6.917  18.749  11.892  1.00  9.23           N  
ATOM   2981  CZ  ARG A 386      -6.845  18.422  10.633  1.00  8.78           C  
ATOM   2982  NH1 ARG A 386      -7.132  19.337   9.693  1.00  9.65           N1+
ATOM   2983  NH2 ARG A 386      -6.426  17.208  10.223  1.00  9.69           N  
ATOM   2984  N   ARG A 387      -5.859  14.511  16.303  1.00  7.63           N  
ATOM   2985  CA  ARG A 387      -5.814  13.929  17.697  1.00  8.00           C  
ATOM   2986  C   ARG A 387      -6.731  14.753  18.538  1.00  8.45           C  
ATOM   2987  O   ARG A 387      -6.545  16.036  18.617  1.00 11.57           O  
ATOM   2988  CB  ARG A 387      -4.406  13.968  18.282  1.00  7.59           C  
ATOM   2989  CG  ARG A 387      -3.423  13.183  17.435  1.00  8.79           C  
ATOM   2990  CD  ARG A 387      -2.108  13.044  18.207  1.00 11.56           C  
ATOM   2991  NE  ARG A 387      -1.067  12.456  17.440  1.00 15.02           N  
ATOM   2992  CZ  ARG A 387       0.082  12.964  16.963  1.00 11.68           C  
ATOM   2993  NH1 ARG A 387       0.301  14.265  16.839  1.00 10.57           N1+
ATOM   2994  NH2 ARG A 387       0.943  12.193  16.258  1.00 14.43           N  
ATOM   2995  N   ILE A 388      -7.703  14.154  19.155  1.00  7.90           N  
ATOM   2996  CA  ILE A 388      -8.661  14.847  20.007  1.00  9.09           C  
ATOM   2997  C   ILE A 388      -9.201  13.932  21.081  1.00  8.12           C  
ATOM   2998  O   ILE A 388      -9.356  12.711  20.833  1.00  7.46           O  
ATOM   2999  CB  ILE A 388      -9.822  15.460  19.333  1.00 11.86           C  
ATOM   3000  CG1 ILE A 388     -10.386  14.413  18.398  1.00 10.67           C  
ATOM   3001  CG2 ILE A 388      -9.472  16.823  18.720  1.00 16.10           C  
ATOM   3002  CD1 ILE A 388     -11.784  14.778  17.776  1.00 15.47           C  
ATOM   3003  N   PRO A 389      -9.447  14.454  22.259  1.00  7.26           N  
ATOM   3004  CA  PRO A 389     -10.060  13.671  23.296  1.00  7.17           C  
ATOM   3005  C   PRO A 389     -11.565  13.615  22.992  1.00  8.22           C  
ATOM   3006  O   PRO A 389     -12.198  14.609  22.600  1.00  8.57           O  
ATOM   3007  CB  PRO A 389      -9.788  14.453  24.559  1.00  7.63           C  
ATOM   3008  CG  PRO A 389      -9.869  15.937  24.039  1.00  8.45           C  
ATOM   3009  CD  PRO A 389      -9.237  15.893  22.657  1.00  8.27           C  
ATOM   3010  N   GLU A 390     -12.176  12.491  23.237  1.00  6.82           N  
ATOM   3011  CA  GLU A 390     -13.609  12.353  22.926  1.00  7.47           C  
ATOM   3012  C   GLU A 390     -14.457  13.279  23.809  1.00  7.67           C  
ATOM   3013  O   GLU A 390     -15.439  13.801  23.293  1.00  8.44           O  
ATOM   3014  CB  GLU A 390     -14.036  10.890  23.061  1.00  6.71           C  
ATOM   3015  CG  GLU A 390     -13.463  10.046  21.939  1.00  8.34           C  
ATOM   3016  CD  GLU A 390     -14.110  10.244  20.561  1.00  8.51           C  
ATOM   3017  OE1 GLU A 390     -15.090  10.940  20.442  1.00  9.09           O  
ATOM   3018  OE2 GLU A 390     -13.518   9.671  19.590  1.00  8.26           O1-
ATOM   3019  N   ARG A 391     -14.059  13.418  25.058  1.00  7.77           N  
ATOM   3020  CA  ARG A 391     -14.675  14.373  26.000  1.00  7.31           C  
ATOM   3021  C   ARG A 391     -13.554  15.064  26.658  1.00  7.73           C  
ATOM   3022  O   ARG A 391     -12.478  14.510  26.943  1.00  8.42           O  
ATOM   3023  CB  ARG A 391     -15.567  13.686  27.030  1.00  7.55           C  
ATOM   3024  CG  ARG A 391     -16.824  13.018  26.363  1.00  8.76           C  
ATOM   3025  CD  ARG A 391     -17.454  11.889  27.193  1.00  9.29           C  
ATOM   3026  NE  ARG A 391     -16.549  10.745  27.300  1.00  9.38           N  
ATOM   3027  CZ  ARG A 391     -16.292   9.839  26.299  1.00  8.71           C  
ATOM   3028  NH1 ARG A 391     -17.008   9.923  25.180  1.00  9.49           N1+
ATOM   3029  NH2 ARG A 391     -15.383   8.902  26.520  1.00 10.15           N  
ATOM   3030  N   LEU A 392     -13.765  16.318  27.116  1.00  7.50           N  
ATOM   3031  CA  LEU A 392     -12.752  17.057  27.872  1.00  7.92           C  
ATOM   3032  C   LEU A 392     -13.408  17.570  29.187  1.00  7.81           C  
ATOM   3033  O   LEU A 392     -13.904  18.720  29.256  1.00  8.11           O  
ATOM   3034  CB  LEU A 392     -12.176  18.232  27.030  1.00  7.40           C  
ATOM   3035  CG  LEU A 392     -11.194  19.119  27.805  1.00  7.57           C  
ATOM   3036  CD1 LEU A 392     -10.125  18.351  28.542  1.00  8.60           C  
ATOM   3037  CD2 LEU A 392     -10.564  20.108  26.779  1.00  9.82           C  
ATOM   3038  N   PRO A 393     -13.439  16.713  30.231  1.00  8.07           N  
ATOM   3039  CA  PRO A 393     -14.216  17.089  31.431  1.00  7.79           C  
ATOM   3040  C   PRO A 393     -13.401  18.052  32.282  1.00  7.70           C  
ATOM   3041  O   PRO A 393     -12.278  17.784  32.703  1.00  7.76           O  
ATOM   3042  CB  PRO A 393     -14.396  15.744  32.196  1.00  8.98           C  
ATOM   3043  CG  PRO A 393     -14.017  14.651  31.178  1.00 11.81           C  
ATOM   3044  CD  PRO A 393     -13.046  15.294  30.232  1.00  8.94           C  
ATOM   3045  N   VAL A 394     -14.019  19.170  32.636  1.00  7.83           N  
ATOM   3046  CA  VAL A 394     -13.361  20.226  33.447  1.00  7.85           C  
ATOM   3047  C   VAL A 394     -14.297  20.654  34.609  1.00  7.78           C  
ATOM   3048  O   VAL A 394     -15.519  20.441  34.589  1.00  8.37           O  
ATOM   3049  CB  VAL A 394     -12.996  21.493  32.611  1.00  8.51           C  
ATOM   3050  CG1 VAL A 394     -12.120  21.009  31.421  1.00  9.00           C  
ATOM   3051  CG2 VAL A 394     -14.219  22.280  32.118  1.00 10.19           C  
ATOM   3052  N   LEU A 395     -13.639  21.306  35.563  1.00  8.01           N  
ATOM   3053  CA  LEU A 395     -14.372  22.004  36.635  1.00  9.87           C  
ATOM   3054  C   LEU A 395     -13.696  23.339  36.776  1.00 10.72           C  
ATOM   3055  O   LEU A 395     -12.739  23.693  36.074  1.00 10.57           O  
ATOM   3056  CB  LEU A 395     -14.382  21.077  37.876  1.00 12.11           C  
ATOM   3057  CG  LEU A 395     -13.003  20.582  38.351  1.00 10.58           C  
ATOM   3058  CD1 LEU A 395     -12.104  21.621  39.028  1.00 13.76           C  
ATOM   3059  CD2 LEU A 395     -13.208  19.358  39.352  1.00 13.26           C  
ATOM   3060  N   TRP A 396     -14.221  24.188  37.685  1.00 13.59           N  
ATOM   3061  CA  TRP A 396     -13.715  25.563  37.763  1.00 15.66           C  
ATOM   3062  C   TRP A 396     -14.042  26.136  39.104  1.00 17.39           C  
ATOM   3063  O   TRP A 396     -14.672  25.530  39.919  1.00 17.59           O  
ATOM   3064  CB  TRP A 396     -14.308  26.479  36.665  1.00 13.41           C  
ATOM   3065  CG  TRP A 396     -15.731  26.504  36.622  1.00 14.88           C  
ATOM   3066  CD1 TRP A 396     -16.638  27.397  37.323  1.00 17.31           C  
ATOM   3067  CD2 TRP A 396     -16.619  25.519  35.978  1.00 13.82           C  
ATOM   3068  CE2 TRP A 396     -17.995  25.891  36.271  1.00 15.92           C  
ATOM   3069  CE3 TRP A 396     -16.402  24.479  35.114  1.00 13.46           C  
ATOM   3070  NE1 TRP A 396     -17.908  26.958  37.100  1.00 19.19           N  
ATOM   3071  CZ2 TRP A 396     -19.044  25.211  35.757  1.00 15.91           C  
ATOM   3072  CZ3 TRP A 396     -17.479  23.769  34.584  1.00 16.06           C  
ATOM   3073  CH2 TRP A 396     -18.788  24.123  34.920  1.00 15.84           C  
ATOM   3074  OXT TRP A 396     -13.602  27.282  39.297  1.00 18.39           O1-
TER   
HETATM 3075  CAA HEM A 401      -1.665  22.339   5.253  1.00  8.31           C  
HETATM 3076  CAB HEM A 401      -6.740  25.961  12.967  1.00  8.35           C  
HETATM 3077  CAC HEM A 401     -11.173  27.253   6.531  1.00  9.93           C  
HETATM 3078  CAD HEM A 401      -5.977  23.146   2.112  1.00 10.94           C  
HETATM 3079  NA  HEM A 401      -4.545  23.712   7.286  1.00  7.06           N  
HETATM 3080  CBA HEM A 401      -1.963  20.946   4.736  1.00  8.70           C  
HETATM 3081  CBB HEM A 401      -5.993  26.344  14.028  1.00 11.49           C  
HETATM 3082  CBC HEM A 401     -12.155  28.004   6.968  1.00 15.23           C  
HETATM 3083  CBD HEM A 401      -5.065  24.168   1.417  1.00 11.18           C  
HETATM 3084  NB  HEM A 401      -5.967  24.767   9.558  1.00  6.15           N  
HETATM 3085  CGA HEM A 401      -0.883  20.511   3.780  1.00  8.94           C  
HETATM 3086  CGD HEM A 401      -4.364  23.624   0.093  1.00 12.56           C  
HETATM 3087  ND  HEM A 401      -6.691  24.416   5.583  1.00  7.86           N  
HETATM 3088  CHA HEM A 401      -4.540  23.443   4.853  1.00  8.58           C  
HETATM 3089  CHB HEM A 401      -3.792  23.570   9.645  1.00  7.66           C  
HETATM 3090  CHC HEM A 401      -7.888  26.224  10.171  1.00  7.35           C  
HETATM 3091  CHD HEM A 401      -8.931  25.365   5.530  1.00  8.09           C  
HETATM 3092  CMA HEM A 401      -1.266  22.213   8.428  1.00  7.49           C  
HETATM 3093  CMB HEM A 401      -3.997  24.183  12.708  1.00  9.07           C  
HETATM 3094  CMC HEM A 401     -10.408  27.967   9.654  1.00  9.47           C  
HETATM 3095  CMD HEM A 401      -9.022  24.380   2.614  1.00 10.52           C  
HETATM 3096  C1A HEM A 401      -3.932  23.347   6.107  1.00  7.57           C  
HETATM 3097  C1B HEM A 401      -4.893  24.283  10.224  1.00  6.80           C  
HETATM 3098  C1C HEM A 401      -8.455  26.299   8.903  1.00  8.14           C  
HETATM 3099  C1D HEM A 401      -7.876  24.668   4.960  1.00  8.24           C  
HETATM 3100  O1A HEM A 401      -0.020  21.277   3.343  1.00  8.95           O  
HETATM 3101  O1D HEM A 401      -3.683  24.464  -0.463  1.00 13.36           O  
HETATM 3102  C2A HEM A 401      -2.623  22.788   6.302  1.00  8.20           C  
HETATM 3103  C2B HEM A 401      -4.943  24.594  11.658  1.00  7.76           C  
HETATM 3104  C2C HEM A 401      -9.677  27.042   8.660  1.00  9.46           C  
HETATM 3105  C2D HEM A 401      -7.865  24.207   3.559  1.00  9.20           C  
HETATM 3106  O2A HEM A 401      -0.909  19.281   3.366  1.00 10.41           O  
HETATM 3107  O2D HEM A 401      -4.619  22.449  -0.214  1.00 16.24           O  
HETATM 3108  C3A HEM A 401      -2.406  22.766   7.696  1.00  8.13           C  
HETATM 3109  C3B HEM A 401      -6.126  25.361  11.730  1.00  7.66           C  
HETATM 3110  C3C HEM A 401      -9.989  26.753   7.324  1.00  9.17           C  
HETATM 3111  C3D HEM A 401      -6.584  23.730   3.372  1.00  9.12           C  
HETATM 3112  C4A HEM A 401      -3.622  23.358   8.284  1.00  7.68           C  
HETATM 3113  C4B HEM A 401      -6.715  25.494  10.408  1.00  7.13           C  
HETATM 3114  C4C HEM A 401      -8.972  25.908   6.811  1.00  8.64           C  
HETATM 3115  C4D HEM A 401      -5.885  23.805   4.656  1.00  8.30           C  
HETATM 3116  NC  HEM A 401      -8.023  25.597   7.811  1.00  7.90           N  
HETATM 3117 FE   HEM A 401      -6.229  24.806   7.523  1.00  8.65          FE  
HETATM 3118  O1  SO4 A 402       8.264  35.709  11.645  1.00 28.44           O  
HETATM 3119  O2  SO4 A 402       8.840  34.054  13.233  1.00 16.98           O  
HETATM 3120  O3  SO4 A 402       7.095  35.642  13.832  1.00 28.32           O1-
HETATM 3121  O4  SO4 A 402       9.488  36.266  13.788  1.00 22.05           O  
HETATM 3122  S   SO4 A 402       8.433  35.286  13.148  1.00 23.60           S  
HETATM 3123  O1  SO4 A 403      -0.413   5.980  22.930  0.76 21.44           O  
HETATM 3124  O2  SO4 A 403       1.428   4.519  22.743  0.39 20.51           O  
HETATM 3125  O3  SO4 A 403       1.631   6.599  24.082  0.57 21.39           O1-
HETATM 3126  O4  SO4 A 403       0.250   4.779  24.883  0.46 23.77           O  
HETATM 3127  S   SO4 A 403       0.778   5.474  23.680  0.53 19.19           S  
HETATM 3128  O1  SO4 A 404       1.306  19.566  -7.124  1.00 16.71           O  
HETATM 3129  O2  SO4 A 404      -0.034  21.458  -7.287  1.00 18.33           O  
HETATM 3130  O3  SO4 A 404       1.747  21.497  -5.802  1.00 20.51           O1-
HETATM 3131  O4  SO4 A 404      -0.131  20.018  -5.435  1.00 14.16           O  
HETATM 3132  S   SO4 A 404       0.643  20.594  -6.329  1.00 14.42           S  
HETATM 3133  CABATZF A 406     -10.431  20.254   2.601  0.50 20.00           C  
HETATM 3135  CACATZF A 406      -9.004  18.827   1.360  0.50 20.00           C  
HETATM 3137  CADATZF A 406     -10.844  19.162   3.376  0.50 20.00           C  
HETATM 3139  CAEATZF A 406      -9.385  17.742   2.144  0.50 20.00           C  
HETATM 3141  CAFATZF A 406     -11.729  15.501   5.056  0.50 20.00           C  
HETATM 3143  CAGATZF A 406      -9.802  15.854   4.307  0.50 20.00           C  
HETATM 3145  CAJATZF A 406      -9.515  20.090   1.583  0.50 20.00           C  
HETATM 3147  CAKATZF A 406     -10.316  17.888   3.165  0.50 20.00           C  
HETATM 3149  NAHATZF A 406     -10.491  15.002   5.038  0.50 20.00           N  
HETATM 3151  NAIATZF A 406     -11.770  16.616   4.339  0.50 20.00           N  
HETATM 3153  NALATZF A 406     -10.641  16.828   3.921  0.50 20.00           N  
HETATM 3155  OAAATZF A 406      -9.123  21.131   0.806  0.50 20.00           O  
HETATM 3157  O   HOH A 501      -6.585  11.473  19.324  1.00  7.06           O  
HETATM 3158  O   HOH A 502      -4.638   6.023  15.488  1.00  9.25           O  
HETATM 3159  O   HOH A 503      -6.295   9.949  15.545  1.00  8.48           O  
HETATM 3160  O   HOH A 504      -8.852   7.897   5.364  1.00  8.76           O  
HETATM 3161  O   HOH A 505       5.448  20.072  -0.986  1.00 10.19           O  
HETATM 3162  O   HOH A 506       6.798   5.474  -0.836  1.00  8.70           O  
HETATM 3163  O   HOH A 507      -0.343   5.652   8.652  1.00 10.19           O  
HETATM 3164  O   HOH A 508      -9.498   2.645  19.183  1.00  8.09           O  
HETATM 3165  O   HOH A 509     -12.011   6.680  13.647  1.00  8.93           O  
HETATM 3166  O   HOH A 510      -1.617  10.027  15.622  1.00 10.63           O  
HETATM 3167  O   HOH A 511      -4.397  -1.065   8.738  1.00 11.14           O  
HETATM 3168  O   HOH A 512     -13.751   6.886   1.868  1.00 10.90           O  
HETATM 3169  O   HOH A 513       5.444  24.680  -1.939  1.00 12.82           O  
HETATM 3170  O   HOH A 514      -4.130   8.864  12.214  1.00  9.45           O  
HETATM 3171  O   HOH A 515       2.676  10.157  10.106  1.00 12.93           O  
HETATM 3172  O   HOH A 516      -8.694  27.568  16.341  1.00 10.08           O  
HETATM 3173  O   HOH A 517      -6.436  21.047  13.707  1.00 10.54           O  
HETATM 3174  O   HOH A 518     -12.211  11.723  27.006  1.00  8.85           O  
HETATM 3175  O   HOH A 519       2.109  16.014  11.238  1.00  9.61           O  
HETATM 3176  O   HOH A 520       4.756  -1.433   0.884  1.00 12.81           O  
HETATM 3177  O   HOH A 521       0.950  17.043  15.115  1.00 10.56           O  
HETATM 3178  O   HOH A 522     -13.939   8.629  14.410  1.00  9.50           O  
HETATM 3179  O   HOH A 523      -1.220  -2.317   0.766  1.00 11.55           O  
HETATM 3180  O   HOH A 524       3.538  20.858  16.639  1.00 10.57           O  
HETATM 3181  O   HOH A 525      -0.356  19.436  14.616  1.00 10.38           O  
HETATM 3182  O   HOH A 526       2.973  23.196   0.558  1.00 10.00           O  
HETATM 3183  O   HOH A 527      -7.207   5.767  22.229  1.00  8.28           O  
HETATM 3184  O   HOH A 528     -19.191  15.223   4.113  1.00 12.85           O  
HETATM 3185  O   HOH A 529      -1.390   9.473   0.830  1.00 10.93           O  
HETATM 3186  O   HOH A 530      -6.001  16.512   7.487  1.00 11.49           O  
HETATM 3187  O   HOH A 531      -4.267  11.833  28.104  1.00 10.67           O  
HETATM 3188  O   HOH A 532      -3.714  32.119   5.570  1.00 13.67           O  
HETATM 3189  O   HOH A 533      -3.293  10.856  34.825  1.00 13.40           O  
HETATM 3190  O   HOH A 534      -0.579   9.114  -1.824  1.00 10.25           O  
HETATM 3191  O   HOH A 535     -18.597  11.624   6.544  1.00 11.49           O  
HETATM 3192  O   HOH A 536      12.353  10.843  10.502  1.00 10.38           O  
HETATM 3193  O   HOH A 537       7.108  33.451  21.685  1.00 13.15           O  
HETATM 3194  O   HOH A 538     -18.002  12.733   4.091  1.00 10.27           O  
HETATM 3195  O   HOH A 539       4.524  33.471  20.591  1.00 12.56           O  
HETATM 3196  O   HOH A 540       2.697  27.408   9.755  1.00 10.13           O  
HETATM 3197  O   HOH A 541     -20.226  18.435   6.629  1.00 13.90           O  
HETATM 3198  O   HOH A 542      -8.407   5.725  -1.677  1.00 15.48           O  
HETATM 3199  O   HOH A 543       5.165  31.250  19.190  1.00 12.24           O  
HETATM 3200  O   HOH A 544      -4.364   5.931  -4.983  1.00 13.19           O  
HETATM 3201  O   HOH A 545      12.687  30.155  19.611  1.00 12.04           O  
HETATM 3202  O   HOH A 546     -17.586  14.112  17.705  1.00 18.72           O  
HETATM 3203  O   HOH A 547      -2.034  14.478   7.436  1.00 13.34           O  
HETATM 3204  O   HOH A 548      -5.677  33.761   6.756  1.00 15.88           O  
HETATM 3205  O   HOH A 549      -2.851  17.463   3.741  1.00 14.46           O  
HETATM 3206  O   HOH A 550       5.644  -2.777   9.420  1.00 16.58           O  
HETATM 3207  O   HOH A 551      -2.613   6.960   9.273  1.00 13.84           O  
HETATM 3208  O   HOH A 552       0.578   8.299   9.971  1.00 11.74           O  
HETATM 3209  O   HOH A 553       1.637  14.057  13.305  1.00 11.90           O  
HETATM 3210  O   HOH A 554      10.312  13.543  21.215  1.00 15.00           O  
HETATM 3211  O   HOH A 555      -1.065  22.040  13.310  1.00 11.08           O  
HETATM 3212  O   HOH A 556      -6.668  -2.882   4.397  1.00 17.45           O  
HETATM 3213  O   HOH A 557      -3.170   3.496  -4.603  1.00 13.77           O  
HETATM 3214  O   HOH A 558       1.585  23.409   3.680  1.00 12.42           O  
HETATM 3215  O   HOH A 559       0.969   1.017  -8.499  1.00 14.02           O  
HETATM 3216  O   HOH A 560     -21.529   4.587   0.332  1.00 11.77           O  
HETATM 3217  O   HOH A 561     -15.814  15.017  15.123  1.00 12.37           O  
HETATM 3218  O   HOH A 562     -21.958  14.327  -4.777  1.00 17.01           O  
HETATM 3219  O   HOH A 563      10.605  15.971  19.761  1.00 15.37           O  
HETATM 3220  O   HOH A 564      -9.965   3.369  15.287  1.00  9.99           O  
HETATM 3221  O   HOH A 565      -1.711  23.309  21.915  1.00 13.11           O  
HETATM 3222  O   HOH A 566      -5.365   6.683  35.048  1.00 10.75           O  
HETATM 3223  O   HOH A 567     -26.369  34.598   4.287  1.00 14.88           O  
HETATM 3224  O   HOH A 568     -16.520   9.959  -0.107  1.00 28.08           O  
HETATM 3225  O   HOH A 569      -4.560  11.864  -1.821  1.00 13.93           O  
HETATM 3226  O   HOH A 570     -24.479  37.776  -9.569  1.00 15.25           O  
HETATM 3227  O   HOH A 571      18.485  18.087   2.026  1.00 15.52           O  
HETATM 3228  O   HOH A 572      16.395  21.303  11.522  1.00 11.44           O  
HETATM 3229  O   HOH A 573     -22.430  40.552 -11.631  1.00 19.03           O  
HETATM 3230  O   HOH A 574      -1.687  19.179  21.464  1.00 16.50           O  
HETATM 3231  O   HOH A 575     -18.306   8.094  13.597  1.00 13.75           O  
HETATM 3232  O   HOH A 576     -29.883  23.524   0.992  1.00 17.96           O  
HETATM 3233  O   HOH A 577     -26.372  24.827  -7.074  1.00 22.92           O  
HETATM 3234  O   HOH A 578     -18.413  17.878  19.476  1.00 18.20           O  
HETATM 3235  O   HOH A 579       2.003  11.278  13.089  1.00 13.98           O  
HETATM 3236  O   HOH A 580      12.630  23.203  -1.033  1.00 19.54           O  
HETATM 3237  O   HOH A 581     -15.436  13.424   3.304  1.00 15.74           O  
HETATM 3238  O   HOH A 582      -1.916  33.933  17.860  1.00 15.66           O  
HETATM 3239  O   HOH A 583      -4.025  14.825  35.912  1.00 14.70           O  
HETATM 3240  O   HOH A 584     -25.382  29.006 -12.583  1.00 19.94           O  
HETATM 3241  O   HOH A 585     -12.724  18.465  17.878  1.00 17.63           O  
HETATM 3242  O   HOH A 586       3.837  19.732  -8.407  1.00 23.12           O  
HETATM 3243  O   HOH A 587      -8.412  33.173   7.573  1.00 18.73           O  
HETATM 3244  O   HOH A 588       4.816  28.487   7.139  1.00 19.15           O  
HETATM 3245  O   HOH A 589     -20.466  12.123  14.113  1.00 15.68           O  
HETATM 3246  O   HOH A 590     -16.109  30.960 -16.538  1.00 23.12           O  
HETATM 3247  O   HOH A 591      19.257  12.651   6.431  1.00 16.50           O  
HETATM 3248  O   HOH A 592      18.160  10.334   7.698  1.00 14.18           O  
HETATM 3249  O   HOH A 593       4.048  22.218  -1.887  1.00 13.96           O  
HETATM 3250  O   HOH A 594      -4.653   6.369  11.072  1.00 12.88           O  
HETATM 3251  O   HOH A 595     -19.405  10.825  -4.351  1.00 17.66           O  
HETATM 3252  O   HOH A 596     -13.873  -0.403   2.198  1.00 14.81           O  
HETATM 3253  O   HOH A 597      -8.508   0.343  18.124  1.00 12.37           O  
HETATM 3254  O   HOH A 598      -2.620   5.504  19.886  1.00 15.85           O  
HETATM 3255  O   HOH A 599      -4.757  22.128  -3.522  1.00 25.45           O  
HETATM 3256  O   HOH A 600       0.404  38.860  22.668  1.00 16.98           O  
HETATM 3257  O   HOH A 601      12.132  17.947  21.107  1.00 19.26           O  
HETATM 3258  O   HOH A 602      -6.383  21.648  -1.491  1.00 40.00           O  
HETATM 3259  O   HOH A 603     -24.572  14.957  -4.271  1.00 15.85           O  
HETATM 3260  O   HOH A 604       8.309  32.389  37.054  1.00 26.23           O  
HETATM 3261  O   HOH A 605       4.565  29.588   3.302  1.00 17.99           O  
HETATM 3262  O   HOH A 606     -14.171  10.510  29.058  1.00 16.73           O  
HETATM 3263  O   HOH A 607     -21.329  29.682 -12.829  1.00 13.40           O  
HETATM 3264  O   HOH A 608     -14.736  17.306  16.199  1.00 15.51           O  
HETATM 3265  O   HOH A 609       2.553  20.463  -3.479  1.00 16.63           O  
HETATM 3266  O   HOH A 610     -21.559  22.240  32.888  1.00 15.35           O  
HETATM 3267  O   HOH A 611     -15.133  37.532  -1.052  1.00 20.66           O  
HETATM 3268  O   HOH A 612      -5.953   2.901   0.950  1.00 18.71           O  
HETATM 3269  O   HOH A 613      11.924  21.296  26.030  1.00 18.63           O  
HETATM 3270  O   HOH A 614       3.718   6.056  -7.226  1.00 19.24           O  
HETATM 3271  O   HOH A 615     -26.004  31.044  -7.355  1.00 15.35           O  
HETATM 3272  O   HOH A 616     -17.851  19.390   5.837  1.00 17.21           O  
HETATM 3273  O   HOH A 617     -12.098  20.876  -5.675  1.00 14.40           O  
HETATM 3274  O   HOH A 618      14.190  20.160  -2.639  1.00 18.98           O  
HETATM 3275  O   HOH A 619       9.232   5.315   0.445  1.00 16.25           O  
HETATM 3276  O   HOH A 620      -9.610  -0.871   7.500  1.00 17.45           O  
HETATM 3277  O   HOH A 621     -27.199  40.569   2.765  1.00 19.22           O  
HETATM 3278  O   HOH A 622     -28.854  17.069   1.478  1.00 17.69           O  
HETATM 3279  O   HOH A 623     -22.401  25.142  26.384  1.00 14.91           O  
HETATM 3280  O   HOH A 624       8.413  24.811  -5.601  1.00 20.47           O  
HETATM 3281  O   HOH A 625       6.180  -0.057  14.648  1.00 22.45           O  
HETATM 3282  O   HOH A 626     -18.441  14.862  13.925  1.00 10.91           O  
HETATM 3283  O   HOH A 627      13.260  34.661  28.254  1.00 23.94           O  
HETATM 3284  O   HOH A 628     -31.008  25.892   1.490  1.00 23.63           O  
HETATM 3285  O   HOH A 629      -8.614  22.779  40.743  1.00 15.68           O  
HETATM 3286  O   HOH A 630     -20.881  19.549  29.354  1.00 15.69           O  
HETATM 3287  O   HOH A 631      -3.029  18.848  24.608  1.00 28.49           O  
HETATM 3288  O   HOH A 632      -5.369  25.079  35.338  1.00 21.34           O  
HETATM 3289  O   HOH A 633     -25.897  35.769  -2.808  1.00 19.20           O  
HETATM 3290  O   HOH A 634     -20.225  15.095  26.673  1.00 19.45           O  
HETATM 3291  O   HOH A 635     -24.313  26.407  14.582  1.00 21.54           O  
HETATM 3292  O   HOH A 636      -6.362  18.697  18.327  1.00 25.98           O  
HETATM 3293  O   HOH A 637      -3.546  26.961   0.380  1.00 15.72           O  
HETATM 3294  O   HOH A 638      14.285   6.173  -2.733  1.00 16.60           O  
HETATM 3295  O   HOH A 639      -8.389  35.121  -7.410  1.00 22.86           O  
HETATM 3296  O   HOH A 640     -23.134  32.751 -14.986  1.00 21.10           O  
HETATM 3297  O   HOH A 641      -3.037  14.478  10.130  1.00 16.54           O  
HETATM 3298  O   HOH A 642       1.187   1.774  10.206  1.00 21.81           O  
HETATM 3299  O   HOH A 643       5.569  25.512  29.168  1.00 14.66           O  
HETATM 3300  O   HOH A 644      17.531  18.797  14.483  1.00 21.52           O  
HETATM 3301  O   HOH A 645      10.642  38.558  15.762  1.00 21.80           O  
HETATM 3302  O   HOH A 646       6.634  -3.160   2.183  1.00 17.39           O  
HETATM 3303  O   HOH A 647      10.035  33.386  28.419  1.00 30.06           O  
HETATM 3304  O   HOH A 648     -20.534  21.073  17.317  1.00 21.78           O  
HETATM 3305  O   HOH A 649      16.959  23.089  23.613  1.00 21.69           O  
HETATM 3306  O   HOH A 650     -25.969  10.211   0.207  1.00 16.96           O  
HETATM 3307  O   HOH A 651      15.255  24.144   5.026  1.00 19.04           O  
HETATM 3308  O   HOH A 652      -3.876  -1.392   0.349  1.00 15.39           O  
HETATM 3309  O   HOH A 653     -13.114  32.666 -13.919  1.00 30.42           O  
HETATM 3310  O   HOH A 654      17.884  17.592   9.753  1.00 16.23           O  
HETATM 3311  O   HOH A 655      -4.393   9.000  27.822  1.00 14.82           O  
HETATM 3312  O   HOH A 656      15.946  16.026  18.358  1.00 19.93           O  
HETATM 3313  O   HOH A 657     -22.076  10.781  10.225  1.00 17.66           O  
HETATM 3314  O   HOH A 658     -27.747  31.930  -2.673  1.00 18.53           O  
HETATM 3315  O   HOH A 659      -5.107  -1.085   2.991  1.00 20.99           O  
HETATM 3316  O   HOH A 660      -5.296   8.310 -11.330  1.00 27.89           O  
HETATM 3317  O   HOH A 661      17.428   6.806   6.257  1.00 36.30           O  
HETATM 3318  O   HOH A 662       2.813  30.252  10.734  1.00 15.95           O  
HETATM 3319  O   HOH A 663      -6.861  19.081  40.018  1.00 18.78           O  
HETATM 3320  O   HOH A 664     -12.826   8.675  -3.502  1.00 29.12           O  
HETATM 3321  O   HOH A 665      15.183   4.377   6.357  1.00 15.87           O  
HETATM 3322  O   HOH A 666       8.208  33.492  10.346  1.00 25.69           O  
HETATM 3323  O   HOH A 667     -14.512  20.069  -7.194  1.00 26.59           O  
HETATM 3324  O   HOH A 668       5.032   2.793  15.804  1.00 23.04           O  
HETATM 3325  O   HOH A 669     -21.124  26.706  38.049  1.00 23.08           O  
HETATM 3326  O   HOH A 670     -17.535  35.535   5.441  1.00 21.34           O  
HETATM 3327  O   HOH A 671      13.622  36.793  22.163  0.50 16.66           O  
HETATM 3328  O   HOH A 672      -7.003  16.377  37.434  1.00 28.51           O  
HETATM 3329  O   HOH A 673      14.242  25.767   7.099  1.00 19.88           O  
HETATM 3330  O   HOH A 674     -13.384  29.726  37.968  1.00 17.79           O  
HETATM 3331  O   HOH A 675      -4.046  10.215   1.615  1.00 20.43           O  
HETATM 3332  O   HOH A 676     -11.200  24.787 -11.624  1.00 22.39           O  
HETATM 3333  O   HOH A 677       2.869   9.936  15.240  1.00 26.08           O  
HETATM 3334  O   HOH A 678     -21.253  37.680   0.905  1.00 22.69           O  
HETATM 3335  O   HOH A 679     -28.884  31.584  11.546  1.00 23.52           O  
HETATM 3336  O   HOH A 680     -11.238  35.689  -6.706  1.00 19.25           O  
HETATM 3337  O   HOH A 681     -25.381  26.476 -13.445  1.00 22.51           O  
HETATM 3338  O   HOH A 682      13.099  18.192 -11.497  1.00 23.84           O  
HETATM 3339  O   HOH A 683      -7.739  32.479  -8.433  1.00 20.97           O  
HETATM 3340  O   HOH A 684       2.786  30.362   1.374  1.00 19.42           O  
HETATM 3341  O   HOH A 685      -9.527  18.267  39.546  1.00 15.76           O  
HETATM 3342  O   HOH A 686      -4.157  12.493   7.464  1.00 22.09           O  
HETATM 3343  O   HOH A 687     -18.843  11.683  23.954  1.00 23.28           O  
HETATM 3344  O   HOH A 688      -5.889  36.405  13.213  1.00 21.49           O  
HETATM 3345  O   HOH A 689     -21.045  20.503 -11.846  1.00 20.48           O  
HETATM 3346  O   HOH A 690       2.341   9.224  23.523  1.00 22.13           O  
HETATM 3347  O   HOH A 691      18.131  16.687  -5.485  1.00 21.18           O  
HETATM 3348  O   HOH A 692       0.332   7.721  30.866  1.00 16.16           O  
HETATM 3349  O   HOH A 693      -9.635  37.184  29.253  1.00 27.54           O  
HETATM 3350  O   HOH A 694     -23.031  26.100  17.817  1.00 38.53           O  
HETATM 3351  O   HOH A 695       6.933  26.302  -3.545  1.00 21.19           O  
HETATM 3352  O   HOH A 696     -12.200  36.651  35.594  1.00 24.24           O  
HETATM 3353  O   HOH A 697      -2.380  24.921  -5.557  1.00 28.06           O  
HETATM 3354  O   HOH A 698      -5.751  17.655  -0.012  1.00 41.52           O  
HETATM 3355  O   HOH A 699      -0.339  21.228  22.783  1.00 27.22           O  
HETATM 3356  O   HOH A 700      14.578  13.512 -11.388  1.00 22.12           O  
HETATM 3357  O   HOH A 701      14.085  36.321  14.515  1.00 26.17           O  
HETATM 3358  O   HOH A 702      -7.875  -3.268   0.920  1.00 19.76           O  
HETATM 3359  O   HOH A 703       8.646   4.735  -7.342  1.00 17.68           O  
HETATM 3360  O   HOH A 704      -9.185  37.577  31.969  1.00 33.24           O  
HETATM 3361  O   HOH A 705     -32.425  25.941  -2.684  1.00 24.75           O  
HETATM 3362  O   HOH A 706      -8.050  37.996  -0.843  1.00 36.80           O  
HETATM 3363  O   HOH A 707     -16.709  23.944  39.271  1.00 29.98           O  
HETATM 3364  O   HOH A 708     -16.132   6.960   0.529  1.00 18.55           O  
HETATM 3365  O   HOH A 709      -2.342  22.821  -6.707  1.00 28.77           O  
HETATM 3366  O   HOH A 710     -23.376  36.268  25.021  1.00 29.41           O  
HETATM 3367  O   HOH A 711       0.793   5.849  -9.748  1.00 38.64           O  
HETATM 3368  O   HOH A 712      -3.675  22.025  20.255  1.00 23.05           O  
HETATM 3369  O   HOH A 713      -5.157  19.186  36.525  1.00 42.18           O  
HETATM 3370  O   HOH A 714       6.211  29.205   9.189  1.00 18.80           O  
HETATM 3371  O   HOH A 715      15.286  32.334  16.206  1.00 20.37           O  
HETATM 3372  O   HOH A 716      -7.640   7.744  -7.358  1.00 35.02           O  
HETATM 3373  O   HOH A 717     -22.523  18.267  34.718  1.00 22.70           O  
HETATM 3374  O   HOH A 718     -14.284  20.133  15.418  1.00 19.01           O  
HETATM 3375  O   HOH A 719     -17.516  11.999  21.467  1.00 23.56           O  
HETATM 3376  O   HOH A 720      18.955   7.053  -0.820  1.00 25.88           O  
HETATM 3377  O   HOH A 721       1.849  32.506   9.921  1.00 25.34           O  
HETATM 3378  O   HOH A 722      21.801  15.996   1.354  1.00 27.05           O  
HETATM 3379  O   HOH A 723     -22.159  16.740  26.164  1.00 43.13           O  
HETATM 3380  O   HOH A 724     -11.318   5.783  -0.947  1.00 18.89           O  
HETATM 3381  O   HOH A 725      -0.802  33.432   9.092  1.00 34.40           O  
HETATM 3382  O   HOH A 726     -16.969  42.436  15.631  1.00 27.72           O  
HETATM 3383  O   HOH A 727      10.195  -3.455   5.335  1.00 21.13           O  
HETATM 3384  O   HOH A 728     -24.382   8.425  -1.537  1.00 18.70           O  
HETATM 3385  O   HOH A 729     -23.112  38.880  18.104  1.00 35.82           O  
HETATM 3386  O   HOH A 730       3.335  19.220  24.654  1.00 29.89           O  
HETATM 3387  O   HOH A 731       5.102  27.637  -7.772  1.00 37.61           O  
HETATM 3388  O   HOH A 732     -19.493  41.463  -2.623  1.00 31.31           O  
HETATM 3389  O   HOH A 733       5.569  15.582  25.863  1.00 24.28           O  
HETATM 3390  O   HOH A 734     -30.723  28.937  12.117  1.00 25.23           O  
HETATM 3391  O   HOH A 735     -15.007  24.217 -12.548  1.00 16.93           O  
HETATM 3392  O   HOH A 736     -29.441  20.313  -4.139  1.00 29.53           O  
HETATM 3393  O   HOH A 737     -16.623  32.831 -18.595  1.00 44.93           O  
HETATM 3394  O   HOH A 738      10.336  23.037  -7.260  1.00 34.11           O  
HETATM 3395  O   HOH A 739      -6.639  32.222  36.113  1.00 27.52           O  
HETATM 3396  O   HOH A 740     -20.571  19.506  19.593  1.00 24.16           O  
HETATM 3397  O   HOH A 741      -7.201  14.958  38.715  1.00 11.23           O  
HETATM 3398  O   HOH A 742       4.517  28.110  -3.973  1.00 30.34           O  
HETATM 3399  O   HOH A 743       7.011  37.906  14.823  1.00 39.95           O  
HETATM 3400  O   HOH A 744      -3.076   5.806  33.604  1.00 15.81           O  
HETATM 3401  O   HOH A 745     -17.964  33.601  35.553  1.00 32.82           O  
HETATM 3402  O   HOH A 746     -22.198  32.629  33.657  1.00 45.91           O  
HETATM 3403  O   HOH A 747       9.113  13.099  24.838  1.00 30.03           O  
HETATM 3404  O   HOH A 748     -14.371  38.836  -9.724  1.00 43.87           O  
HETATM 3405  O   HOH A 749     -22.077  27.194 -13.217  1.00 19.28           O  
HETATM 3406  O   HOH A 750     -24.332  31.503  34.134  1.00 32.11           O  
HETATM 3407  O   HOH A 751     -15.725  38.719  -5.268  1.00 32.60           O  
HETATM 3408  O   HOH A 752     -19.190  15.255  -5.458  1.00 23.15           O  
HETATM 3409  O   HOH A 753     -24.964  31.919  10.442  1.00 18.56           O  
HETATM 3410  O   HOH A 754       4.086  11.606  17.225  1.00 25.29           O  
HETATM 3411  O   HOH A 755     -22.839  35.605   7.642  1.00 26.59           O  
HETATM 3412  O   HOH A 756      12.365  -4.790   9.139  1.00 29.64           O  
HETATM 3413  O   HOH A 757      -9.427  25.371  40.135  1.00 27.33           O  
HETATM 3414  O   HOH A 758      -2.304  41.847  22.186  1.00 27.83           O  
HETATM 3415  O   HOH A 759     -24.537  40.712   1.513  1.00 36.43           O  
HETATM 3416  O   HOH A 760       0.076  13.915  30.031  1.00 20.31           O  
HETATM 3417  O   HOH A 761      12.756   3.168  -1.713  1.00 26.49           O  
HETATM 3418  O   HOH A 762      12.167  28.691   3.582  1.00 27.30           O  
HETATM 3419  O   HOH A 763     -13.357  36.822  24.236  1.00 33.02           O  
HETATM 3420  O   HOH A 764     -15.906  36.124  29.028  1.00 28.21           O  
HETATM 3421  O   HOH A 765     -11.201  36.233 -10.961  1.00 37.03           O  
HETATM 3422  O   HOH A 766       4.581  33.310  35.231  1.00 33.34           O  
HETATM 3423  O   HOH A 767     -19.990  24.396  39.091  1.00 25.17           O  
HETATM 3424  O   HOH A 768     -24.408  11.938   9.494  1.00 30.37           O  
HETATM 3425  O   HOH A 769      22.626  14.705   5.963  1.00 29.90           O  
HETATM 3426  O   HOH A 770     -18.457  40.207 -15.179  1.00 21.54           O  
HETATM 3427  O   HOH A 771      14.728   2.621  -0.078  1.00 43.82           O  
HETATM 3428  O   HOH A 772      -5.766  15.556  -7.159  1.00 22.47           O  
HETATM 3429  O   HOH A 773      -7.756  10.719   3.507  1.00 28.32           O  
HETATM 3430  O   HOH A 774       7.243  33.536  28.470  1.00 20.31           O  
HETATM 3431  O   HOH A 775      -4.533  23.098 -10.370  1.00 29.92           O  
HETATM 3432  O   HOH A 776      -4.233  22.324  36.295  1.00 32.18           O  
HETATM 3433  O   HOH A 777      -2.716  26.049  -2.884  1.00 21.48           O  
HETATM 3434  O   HOH A 778      13.005  25.545   0.857  1.00 27.41           O  
HETATM 3435  O   HOH A 779      -0.586   4.013  20.736  1.00 30.15           O  
HETATM 3436  O   HOH A 780      -2.952  30.335   1.881  1.00 20.48           O  
HETATM 3437  O   HOH A 781     -25.602  12.349   5.611  1.00 26.89           O  
HETATM 3438  O   HOH A 782      10.432  13.878 -13.180  1.00 29.01           O  
HETATM 3439  O   HOH A 783      -9.406  12.280   2.108  1.00 19.14           O  
HETATM 3440  O   HOH A 784     -26.699  18.215   5.348  1.00 30.08           O  
HETATM 3441  O   HOH A 785     -21.516  20.798  40.206  1.00 33.06           O  
HETATM 3442  O   HOH A 786     -31.635  37.250  -2.553  1.00 25.42           O  
HETATM 3443  O   HOH A 787     -32.537  29.771   4.426  1.00 36.12           O  
HETATM 3444  O   HOH A 788       4.293   6.046  21.353  1.00 42.26           O  
HETATM 3445  O   HOH A 789      10.005  -2.887   0.591  1.00 29.32           O  
HETATM 3446  O   HOH A 790      -6.246  39.714  23.857  1.00 41.62           O  
HETATM 3447  O   HOH A 791      17.641   6.001  -4.108  1.00 56.29           O  
HETATM 3448  O   HOH A 792       8.528  17.442 -11.356  1.00 32.96           O  
HETATM 3449  O   HOH A 793      21.525  13.257  -5.136  1.00 29.78           O  
HETATM 3450  O   HOH A 794     -31.148  25.611   5.012  1.00 31.46           O  
HETATM 3451  O   HOH A 795     -28.048  18.225  -7.520  1.00 32.95           O  
HETATM 3452  O   HOH A 796       6.191  25.594  30.435  1.00 17.01           O  
HETATM 3453  O   HOH A 797     -17.559  13.785  -7.446  1.00 33.62           O  
HETATM 3454  O   HOH A 798     -21.143  15.186  -8.623  1.00 29.44           O  
HETATM 3455  O   HOH A 799     -28.596  20.650  12.026  1.00 18.51           O  
HETATM 3456  O   HOH A 800       5.202  38.457  24.553  1.00 38.03           O  
HETATM 3457  O   HOH A 801       1.419  37.048  18.695  1.00 31.85           O  
HETATM 3458  O   HOH A 802       0.338  36.015  16.119  1.00 38.36           O  
HETATM 3459  O   HOH A 803     -19.721  31.367 -23.731  1.00 28.63           O  
HETATM 3460  O   HOH A 804      -4.199   0.300  12.554  1.00 32.86           O  
HETATM 3461  O   HOH A 805      -2.979   1.836 -10.979  1.00 17.80           O  
HETATM 3462  O   HOH A 806     -25.249  29.649  17.316  1.00 33.02           O  
HETATM 3463  O   HOH A 807     -15.626  28.277  41.332  1.00 45.16           O  
HETATM 3464  O   HOH A 808      -0.980   8.559  35.432  1.00 22.67           O  
HETATM 3465  O   HOH A 809      16.680  18.751  -6.416  1.00 38.26           O  
HETATM 3466  O   HOH A 810      -5.381  12.546   5.294  1.00 34.43           O  
HETATM 3467  O   HOH A 811     -32.442  25.808   7.958  1.00 37.36           O  
HETATM 3468  O   HOH A 812       7.016  31.679   8.832  1.00 34.21           O  
HETATM 3469  O   HOH A 813     -11.755  39.365  -4.142  1.00 37.52           O  
HETATM 3470  O   HOH A 814       7.200  36.519  20.897  1.00 27.73           O  
HETATM 3471  O   HOH A 815      11.847  30.147   8.121  1.00 25.52           O  
HETATM 3472  O   HOH A 816      -1.978   6.663 -11.815  1.00 28.78           O  
HETATM 3473  O   HOH A 817     -15.883  16.799  -7.306  1.00 56.06           O  
HETATM 3474  O   HOH A 818     -12.696  39.632  28.087  1.00 71.97           O  
HETATM 3475  O   HOH A 819      13.729  11.030  22.988  1.00 30.91           O  
HETATM 3476  O   HOH A 820       0.341  11.458  32.115  1.00 28.76           O  
HETATM 3477  O   HOH A 821      22.177  10.394  -3.745  1.00 36.23           O  
HETATM 3478  O   HOH A 822     -30.256  22.709  14.948  1.00 29.08           O  
HETATM 3479  O   HOH A 823      18.172  18.352  -2.918  1.00 27.02           O  
HETATM 3480  O   HOH A 824     -24.910  25.704  25.263  1.00 31.95           O  
HETATM 3481  O   HOH A 825      -0.931   5.734  26.897  1.00 29.26           O  
HETATM 3482  O   HOH A 826       6.834  18.246 -10.649  1.00 46.07           O  
HETATM 3483  O   HOH A 827     -20.390  17.618  31.194  1.00 27.68           O  
HETATM 3484  O   HOH A 828      16.938  24.005  11.902  1.00 30.28           O  
HETATM 3485  O   HOH A 829     -13.953  34.615 -17.330  1.00 36.95           O  
HETATM 3486  O   HOH A 830      11.586  28.442  27.932  1.00 25.89           O  
HETATM 3487  O   HOH A 831       2.068  10.869  18.851  1.00 24.51           O  
HETATM 3488  O   HOH A 832     -26.507  31.703  27.354  1.00 31.31           O  
HETATM 3489  O   HOH A 833      -3.449  36.360  11.767  1.00 24.03           O  
HETATM 3490  O   HOH A 834     -21.093  39.221   4.094  1.00 38.09           O  
HETATM 3491  O   HOH A 835      -1.154  18.987  26.825  1.00 30.85           O  
HETATM 3492  O   HOH A 836     -23.727   7.569  -5.912  1.00 27.08           O  
HETATM 3493  O   HOH A 837     -16.855   3.154  -0.148  1.00 25.78           O  
HETATM 3494  O   HOH A 838      -0.293  -0.492  10.807  1.00 21.21           O  
HETATM 3495  O   HOH A 839      20.477   8.849   7.553  1.00 28.78           O  
HETATM 3496  O   HOH A 840     -16.741  39.822 -17.428  1.00 51.48           O  
HETATM 3497  O   HOH A 841      -4.143  26.977  39.691  1.00 32.39           O  
HETATM 3498  O   HOH A 842       8.385   6.857  21.896  1.00 30.02           O  
HETATM 3499  O   HOH A 843     -21.077  37.639  29.140  1.00 36.06           O  
HETATM 3500  O   HOH A 844     -31.888  32.074  -6.076  1.00 50.01           O  
HETATM 3501  O   HOH A 845       2.321  19.150  23.866  1.00 32.54           O  
HETATM 3502  O   HOH A 846      -8.370  18.599 -10.101  1.00 39.28           O  
HETATM 3503  O   HOH A 847      18.616  24.122  21.360  1.00 33.29           O  
HETATM 3504  O   HOH A 848     -20.376  39.099  10.924  1.00 41.95           O  
HETATM 3505  O   HOH A 849       8.286  -1.971  14.251  1.00 37.46           O  
HETATM 3506  O   HOH A 850     -27.101  30.150  31.148  1.00 46.10           O  
HETATM 3507  O   HOH A 851       0.896  20.737  26.212  1.00 21.55           O  
HETATM 3508  O   HOH A 852     -19.451  42.048 -12.450  1.00 32.52           O  
HETATM 3509  O   HOH A 853      -4.643   2.221  17.517  1.00 45.50           O  
HETATM 3510  O   HOH A 854      10.968  26.427  -5.350  1.00 40.64           O  
HETATM 3511  O   HOH A 855      -3.952   8.683  15.017  1.00 11.70           O  
HETATM 3512  O   HOH A 856      -3.719   4.783  13.152  1.00 14.87           O  
HETATM 3513  O   HOH A 857      -3.478  16.454   6.233  1.00 15.08           O  
HETATM 3514  O   HOH A 858      -7.122   5.699  -4.214  1.00 20.41           O  
HETATM 3515  O   HOH A 859     -10.526  21.504  42.400  1.00 15.42           O  
HETATM 3516  O   HOH A 860      -3.521   4.586  17.440  1.00 21.19           O  
HETATM 3517  O   HOH A 861      -4.579   5.158  21.780  1.00 18.29           O  
HETATM 3518  O   HOH A 862     -17.311  14.402  30.022  1.00 16.08           O  
HETATM 3519  O   HOH A 863     -22.736  20.803  30.970  1.00 17.77           O  
HETATM 3520  O   HOH A 864       4.002  35.931  19.319  1.00 21.11           O  
HETATM 3521  O   HOH A 865       4.502  30.828   5.729  1.00 21.33           O  
HETATM 3522  O   HOH A 866     -20.042  14.315  29.237  1.00 21.18           O  
HETATM 3523  O   HOH A 867      15.662  27.041   8.937  1.00 21.23           O  
HETATM 3524  O   HOH A 868     -23.544   5.847  -1.242  1.00 16.09           O  
HETATM 3525  O   HOH A 869     -18.253  15.775  32.253  1.00 25.52           O  
HETATM 3526  O   HOH A 870     -14.539  39.378  -2.996  1.00 28.56           O  
HETATM 3527  O   HOH A 871      14.808  24.515   2.404  1.00 26.60           O  
HETATM 3528  O   HOH A 872     -17.274  10.229  -2.584  1.00 29.47           O  
HETATM 3529  O   HOH A 873     -19.561   3.326  -1.109  1.00 22.00           O  
HETATM 3530  O   HOH A 874     -24.018  18.726  32.343  1.00 27.77           O  
HETATM 3531  O   HOH A 875     -28.140  26.708 -13.706  1.00 34.56           O  
HETATM 3532  O   HOH A 876      11.006  14.651  23.505  1.00 26.88           O  
HETATM 3533  O   HOH A 877      16.474  16.404  20.873  1.00 25.16           O  
HETATM 3534  O   HOH A 878       3.145  39.727  23.220  1.00 29.35           O  
HETATM 3535  O   HOH A 879      -5.220  36.349   6.265  1.00 37.92           O  
HETATM 3536  O   HOH A 880      18.771  20.078  10.721  1.00 19.87           O  
HETATM 3537  O   HOH A 881      -5.464  12.808   0.633  1.00 26.03           O  
HETATM 3538  O   HOH A 882     -16.595  38.570   1.228  1.00 36.69           O  
HETATM 3539  O   HOH A 883      -2.228  33.619   4.030  1.00 32.24           O  
HETATM 3540  O   HOH A 884      15.261  31.285  18.880  1.00 25.85           O  
HETATM 3541  O   HOH A 885      -7.800  38.168   1.988  1.00 45.05           O  
HETATM 3542  O   HOH A 886      20.108  18.580   4.213  1.00 41.69           O  
HETATM 3543  O   HOH A 887     -11.708  38.385  -6.773  1.00 36.07           O  
HETATM 3544  O   HOH A 888     -13.938  38.110  -7.290  1.00 45.79           O  
HETATM 3545  O   HOH A 889      14.502  22.788  -2.094  1.00 33.38           O  
HETATM 3546  O   HOH A 890     -26.144   4.669   0.002  1.00 27.92           O  
HETATM 3547  O   HOH A 891     -13.274  -2.517   3.741  1.00 18.41           O  
HETATM 3548  O   HOH A 892      17.733  17.605  16.971  1.00 30.13           O  
HETATM 3549  O   HOH A 893     -23.938  24.652  16.368  1.00 35.93           O  
HETATM 3550  O   HOH A 894     -13.354  20.249  -9.791  1.00 49.94           O  
HETATM 3551  O   HOH A 895     -25.110  14.938   6.130  1.00 26.53           O  
HETATM 3552  O   HOH A 896      14.646  17.628  22.170  1.00 26.29           O  
HETATM 3553  O   HOH A 897      -2.528   2.338  13.022  1.00 27.20           O  
HETATM 3554  O   HOH A 898      16.127  20.155  23.686  1.00 31.90           O  
HETATM 3555  O   HOH A 899     -22.521  21.552  16.684  1.00 34.25           O  
HETATM 3556  O   HOH A 900      16.413  19.926  -4.124  1.00 29.35           O  
HETATM 3557  O   HOH A 901     -15.991   5.283  -1.655  1.00 29.57           O  
HETATM 3558  O   HOH A 902       3.654   9.683  12.445  1.00 31.20           O  
HETATM 3559  O   HOH A 903      -7.038  38.847  12.481  1.00 35.09           O  
HETATM 3560  O   HOH A 904     -19.855  13.961  16.027  1.00 25.67           O  
HETATM 3561  O   HOH A 905     -13.036  26.077 -13.058  1.00 26.04           O  
HETATM 3562  O   HOH A 906     -27.283  12.409  -1.182  1.00 27.79           O  
HETATM 3563  O   HOH A 907      -1.653  32.292   2.050  1.00 35.60           O  
HETATM 3564  O   HOH A 908       1.150  32.317   2.293  1.00 32.06           O  
HETATM 3565  O   HOH A 909     -29.800  35.890  -4.379  1.00 37.23           O  
HETATM 3566  O   HOH A 910      16.391  11.711 -12.392  1.00 50.21           O  
HETATM 3567  O   HOH A 911     -31.917  35.171  -6.157  1.00 31.97           O  
HETATM 3568  O   HOH A 912      16.800   5.297  -0.857  1.00 39.93           O  
HETATM 3569  O   HOH A 913     -18.581  39.197   0.243  1.00 34.06           O  
HETATM 3570  O   HOH A 914       1.378  39.508  20.024  1.00 31.54           O  
HETATM 3571  O   HOH A 915     -20.566  13.063  24.914  1.00 33.45           O  
HETATM 3572  O   HOH A 916     -26.659  16.658  15.080  1.00 31.78           O  
HETATM 3573  O   HOH A 917       6.984  26.603  -7.181  1.00 49.47           O  
HETATM 3574  O   HOH A 918     -32.452  23.966  -5.033  1.00 39.48           O  
HETATM 3575  O   HOH A 919     -31.454  21.906   2.515  1.00 49.17           O  
HETATM 3576  O   HOH A 920      15.643   2.570   3.941  1.00 36.52           O  
HETATM 3577  O   HOH A 921     -21.198  38.568  25.143  1.00 33.62           O  
HETATM 3578  O   HOH A 922     -13.080  22.419 -11.417  1.00 44.71           O  
HETATM 3579  O   HOH A 923      10.139 -12.023  15.047  1.00 37.43           O  
HETATM 3580  O   HOH A 924      19.730   6.777   5.605  1.00 44.14           O  
HETATM 3581  O   HOH A 925      18.089  16.620  12.408  1.00 20.34           O  
HETATM 3582  O   HOH A 926     -28.179  11.530   3.087  1.00 55.21           O  
HETATM 3583  O   HOH A 927       6.686  38.677  26.866  1.00 40.18           O  
HETATM 3584  O   HOH A 928      -2.907   5.900  24.052  1.00 21.95           O  
HETATM 3585  O   HOH A 929     -29.295  27.032  16.026  1.00 42.27           O  
HETATM 3586  O   HOH A 930      20.712  14.422   7.869  1.00 20.63           O  
HETATM 3587  O   HOH A 931       4.482  22.194  -9.950  1.00 38.83           O  
HETATM 3588  O   HOH A 932       3.993  39.933  20.470  1.00 40.10           O  
HETATM 3589  O   HOH A 933     -24.184  29.925  21.806  1.00 41.34           O  
HETATM 3590  O   HOH A 934     -15.779  31.024  37.454  1.00 31.90           O  
HETATM 3591  O   HOH A 935      -6.653  16.506  -9.570  1.00 30.34           O  
HETATM 3592  O   HOH A 936     -25.210  30.777  36.993  1.00 51.74           O  
HETATM 3593  O   HOH A 937      -3.838   3.311 -13.242  1.00 33.69           O  
HETATM 3594  O   HOH A 938     -13.493   4.996  -2.629  1.00 25.35           O  
HETATM 3595  O   HOH A 939       0.456  36.562  13.317  1.00 39.56           O  
HETATM 3596  O   HOH A 940     -11.647  39.484  32.740  1.00 70.81           O  
HETATM 3597  O   HOH A 941       6.340   5.636  20.057  1.00 43.35           O  
HETATM 3598  O   HOH A 942     -13.501  30.213 -15.624  1.00 44.21           O  
HETATM 3599  O   HOH A 943     -34.375  27.863  -1.548  1.00 48.92           O  
HETATM 3600  O   HOH A 944      20.673  18.187  -4.015  1.00 45.34           O  
HETATM 3601  O   HOH A 945      -6.922  25.834  39.385  1.00 39.05           O  
HETATM 3602  O   HOH A 946      21.760   9.352  -0.775  1.00 41.59           O  
HETATM 3603  O   HOH A 947       4.204  31.655  32.445  1.00 34.23           O  
HETATM 3604  O   HOH A 948     -17.317  37.976  30.649  1.00 40.09           O  
HETATM 3605  O   HOH A 949       1.722  36.087  10.867  1.00 48.14           O  
HETATM 3606  O   HOH A 950     -26.826  24.015  26.584  1.00 45.75           O  
HETATM 3607  O   HOH A 951      14.273  20.047  25.770  1.00 40.00           O  
HETATM 3608  O   HOH A 952      16.113   3.066   9.007  1.00 44.09           O  
HETATM 3609  O   HOH A 953     -25.740  14.837  14.285  1.00 29.69           O  
HETATM 3610  O   HOH A 954      -8.417  38.010  19.163  1.00 32.41           O  
HETATM 3611  O   HOH A 955       4.877   8.456 -13.635  1.00 41.56           O  
HETATM 3612  O   HOH A 956      -2.720  37.383  16.315  1.00 36.68           O  
HETATM 3613  O   HOH A 957     -14.838  41.392  13.329  1.00 36.64           O  
HETATM 3614  O   HOH A 958       4.450  28.411  29.924  1.00 27.13           O  
HETATM 3615  O   HOH A 959      17.767  12.491  20.993  1.00 48.19           O  
HETATM 3616  O   HOH A 960     -31.294  28.950  14.717  1.00 44.07           O  
HETATM 3617  O   HOH A 961     -14.657  37.863  26.167  1.00 38.51           O  
HETATM 3618  O   HOH A 962      19.849  20.002  13.241  1.00 39.93           O  
HETATM 3619  O   HOH A 963     -30.216  19.434   1.646  1.00 36.33           O  
HETATM 3620  O   HOH A 964     -23.387  23.307  40.324  1.00 55.65           O  
HETATM 3621  O   HOH A 965      -0.960  41.365  19.705  1.00 35.36           O  
HETATM 3622  O   HOH A 966      20.011  18.302  -0.370  1.00 48.51           O  
HETATM 3623  O   HOH A 967     -24.297  32.226  18.457  1.00 35.26           O  
HETATM 3624  O   HOH A 968     -26.584  32.875  32.416  1.00 55.39           O  
HETATM 3625  O   HOH A 969     -23.026  18.558  38.840  1.00 36.71           O  
HETATM 3626  O   HOH A 970      15.452  15.949 -10.769  1.00 38.78           O  
HETATM 3627  O   HOH A 971       6.953   4.053  18.085  1.00 48.15           O  
HETATM 3628  O   HOH A 972      13.022  -2.694   9.088  1.00 27.12           O  
HETATM 3629  O   HOH A 973      -1.019   4.056  16.453  1.00 43.03           O  
HETATM 3630  O   HOH A 974     -25.719  33.843  28.339  1.00 40.85           O  
HETATM 3631  O   HOH A 975      12.669  -3.573  11.064  1.00 24.74           O  
HETATM 3632  O   HOH A 976     -13.552  27.024 -15.338  1.00 41.93           O  
HETATM 3633  O   HOH A 977      -5.618  14.490  38.328  1.00 25.77           O  
HETATM 3634  O   HOH A 978      21.440  13.758  10.546  1.00 29.14           O  
HETATM 3635  O   HOH A 979       1.279  17.170 -11.220  1.00 40.53           O  
HETATM 3636  O   HOH A 980      -8.731  22.951 -12.033  1.00 36.29           O  
HETATM 3637  O   HOH A 981     -29.929  22.139  -5.786  1.00 34.23           O  
HETATM 3638  O   HOH A 982      21.851  11.917  10.187  1.00 40.63           O  
HETATM 3639  O   HOH A 983       4.190  15.701  28.440  1.00 37.78           O  
HETATM 3640  O   HOH A 984      10.274  19.878  27.978  1.00 41.95           O  
HETATM 3641  O   HOH A 985     -24.377  19.317  36.541  1.00 33.30           O  
HETATM 3642  O   HOH A 986       6.399  22.182  29.277  1.00 44.51           O  
HETATM 3643  O   HOH A 987       2.735  13.699  29.992  1.00 40.92           O  
HETATM 3644  O   HOH A 988     -12.956  22.717  42.597  1.00 26.55           O  
HETATM 3645  O   HOH A 989      -7.123  38.285   7.620  1.00 35.08           O  
HETATM 3646  O   HOH A 990     -25.915   2.537   1.686  1.00 29.99           O  
HETATM 3647  O   HOH A 991      -3.495  35.774   2.996  1.00 46.38           O  
HETATM 3648  O   HOH A 992      19.559  18.877  18.405  1.00 38.24           O  
HETATM 3649  O   HOH A 993      19.114  17.514  20.658  1.00 35.41           O  
HETATM 3650  O   HOH A 994     -29.453  19.408  16.240  1.00 45.64           O  
HETATM 3651  O   HOH A 995      20.264  21.349   8.704  1.00 32.15           O  
HETATM 3652  O   HOH A 996       3.966  41.950  24.780  1.00 42.76           O  
HETATM 3653  O   HOH A 997      -2.698  39.958  17.444  1.00 38.25           O  
HETATM 3654  O   HOH A 998     -18.017  11.193  -6.615  1.00 35.33           O  
HETATM 3655  O   HOH A 999     -27.749  16.264  13.541  1.00 30.09           O  
HETATM 3656  O   HOH A1000     -26.733  22.517 -11.286  1.00 33.32           O  
HETATM 3657  O   HOH A1001     -12.386  11.321  29.541  1.00 26.89           O  
HETATM 3658  O   HOH A1002      17.402  22.344  -0.011  1.00 46.94           O  
HETATM 3659  O   HOH A1003       6.105  32.511  30.771  1.00 36.00           O  
HETATM 3660  O   HOH A1004       5.395  38.016  19.463  1.00 33.93           O  
HETATM 3661  O   HOH A1005       4.243  11.155  29.746  1.00 54.64           O  
HETATM 3662  O   HOH A1006     -24.941  34.477  21.587  1.00 41.37           O  
HETATM 3663  O   HOH A1007     -10.088  39.622  18.920  1.00 35.06           O  
HETATM 3664  O   HOH A1008     -23.159   2.465   1.033  1.00 14.17           O  
HETATM 3665  O   HOH A1009     -10.959  18.884  41.874  1.00 14.42           O  
HETATM 3666  O   HOH A1010       9.541  31.208  30.117  1.00 27.35           O  
HETATM 3667  O   HOH A1011      -9.435  38.584  17.185  1.00 30.04           O  
HETATM 3668  O   HOH A1012     -15.615   0.000   0.000  0.50 25.23           O  
HETATM 3669  O   HOH A1013      13.993  -7.348  11.237  1.00 29.32           O  
HETATM 3670  O   HOH A1014     -22.346  21.608 -13.807  1.00 31.50           O  
HETATM 3671  O   HOH A1015     -11.214  -3.617   5.116  1.00 25.85           O  
HETATM 3672  O   HOH A1016      -4.938  32.709  -7.918  1.00 36.67           O  
HETATM 3673  O   HOH A1017      12.947  13.900 -13.499  1.00 39.57           O  
HETATM 3674  O   HOH A1018       2.464   9.607  31.342  1.00 39.00           O  
HETATM 3675  O   HOH A1019       0.155  16.183  31.602  1.00 42.16           O  
HETATM 3676  O   HOH A1020      18.184  20.063  -7.897  1.00 43.45           O  
HETATM 3677  O   HOH A1021      -0.163   2.102  11.694  1.00 29.47           O  
HETATM 3678  O   HOH A1022      -3.680  28.300  -3.992  1.00 37.60           O  
HETATM 3679  O   HOH A1023      15.799   5.715  12.553  1.00 21.99           O  
HETATM 3680  O   HOH A1024       0.786  13.731  33.528  1.00 67.59           O  
HETATM 3681  O   HOH A1025       3.739  14.002  32.536  1.00 41.62           O  
HETATM 3682  O   HOH A1026       6.035  38.893  17.053  1.00 54.97           O  
HETATM 3683  O   HOH A1027      -0.203   0.000   0.000  0.50 22.01           O  
HETATM 3684  O   HOH A1028      -5.157  39.340  17.581  1.00 44.31           O  
HETATM 3685  O   HOH A1029      -5.249  17.984   2.592  1.00 34.47           O  
HETATM 3686  O   HOH A1030      -2.588  29.222  40.097  1.00 34.58           O  
HETATM 3687  O   HOH A1031     -24.042  14.630   8.606  1.00 21.31           O  
HETATM 3688  O   HOH A1032     -20.536  37.070   8.294  1.00 43.55           O  
HETATM 3689  O   HOH A1033       0.245   8.306 -12.300  1.00 47.60           O  
HETATM 3690  O   HOH A1034     -24.344  16.166  31.698  1.00 38.54           O  
HETATM 3691  O   HOH A1035     -34.697  35.728   0.796  1.00 34.44           O  
HETATM 3692  O   HOH A1036       9.352  24.479  31.720  1.00 34.51           O  
HETATM 3693  O   HOH A1037       5.170  41.540  27.126  1.00 44.25           O  
HETATM 3694  O   HOH A1038      -5.441  35.253  -6.973  1.00 49.53           O  
HETATM 3695  O   HOH A1039      10.635  17.685 -12.565  1.00 48.61           O  
HETATM 3696  O   HOH A1040     -29.548  31.369  15.317  1.00 50.53           O  
HETATM 3697  O   HOH A1041     -16.678  44.959  13.472  1.00 52.78           O  
HETATM 3698  O   HOH A1042      22.569  16.813  -3.168  1.00 42.21           O  
HETATM 3699  O   HOH A1043       3.061   7.402 -11.882  1.00 38.94           O  
HETATM 3700  O   HOH A1044     -24.884  25.467  39.540  1.00 60.45           O  
HETATM 3701  O   HOH A1045      -9.003  36.728  -8.711  1.00 47.75           O  
HETATM 3702  O   HOH A1046      -6.555  40.601  15.424  1.00 38.02           O  
HETATM 3703  O   HOH A1047     -18.637  14.222  -9.778  1.00 30.94           O  
HETATM 3704  O   HOH A1048      22.449  16.851   4.018  1.00 45.03           O  
HETATM 3705  O   HOH A1049       4.552  37.968  15.475  1.00 38.89           O  
HETATM 3706  O   HOH A1050       2.315   7.337  26.643  1.00 40.73           O  
HETATM 3707  O   HOH A1051       3.082  -4.812  13.087  1.00 42.25           O  
HETATM 3708  O   HOH A1052      -1.158  11.160 -12.167  1.00 44.23           O  
HETATM 3709  O   HOH A1053      19.290  19.704  22.210  1.00 41.86           O  
HETATM 3710  O   HOH A1054      20.218  21.562  20.732  1.00 45.83           O  
HETATM 3711  O   HOH A1055     -10.414  17.141  44.122  0.50 10.81           O  
HETATM 3712  O   HOH A1056       2.246   6.824  -8.490  1.00 30.02           O  
HETATM 3713  O   HOH A1057       9.949  31.426   8.773  1.00 29.67           O  
HETATM 3714  O   HOH A1058      -0.845  18.792  29.063  1.00 40.06           O  
HETATM 3715  O   HOH A1059      -1.562  16.262   1.293  1.00 21.10           O  
HETATM 3716  O   HOH A1060       3.499  -2.732  11.086  1.00 34.07           O  
HETATM 3717  O   HOH A1061     -12.386  26.152 -16.975  1.00 42.79           O  
HETATM 3718  O   HOH A1062     -27.944  19.268   6.120  1.00 26.66           O  
HETATM 3719  O   HOH A1063     -29.655  18.781  14.498  1.00 42.49           O  
HETATM 3720  O   HOH A1064      -3.768  13.009  -9.682  1.00 39.49           O  
HETATM 3721  O   HOH A1065     -28.798  20.537   7.278  1.00 36.57           O  
HETATM 3722  O   HOH A1066      20.517  21.276  18.004  1.00 37.18           O  
HETATM 3723  O   HOH A1067      18.549  13.797  -8.399  1.00 38.08           O  
HETATM 3724  O   HOH A1068      -7.900  35.376   4.378  1.00 62.24           O  
HETATM 3725  O   HOH A1069       7.397  17.976  25.176  1.00 39.15           O  
HETATM 3726  O   HOH A1070     -23.022  37.380  11.984  1.00 53.65           O  
HETATM 3727  O   HOH A1071      -5.572  12.289  -9.588  1.00 37.19           O  
HETATM 3728  O   HOH A1072     -16.840  32.090 -22.740  1.00 45.47           O  
HETATM 3729  O   HOH A1073      -1.888  44.831  23.218  1.00 40.32           O  
HETATM 3730  O   HOH A1074     -30.782  20.647  -0.829  1.00 59.11           O  
HETATM 3731  O   HOH A1075     -23.819  27.705  19.464  1.00 43.75           O  
HETATM 3732  O   HOH A1076     -31.260  31.703   6.024  1.00 49.57           O  
HETATM 3733  O   HOH A1077     -18.060  41.413  24.845  1.00 52.78           O  
HETATM 3734  O   HOH A1078       0.982   0.615  14.204  1.00 46.53           O  
HETATM 3735  O   HOH A1079      20.982  16.359  -5.732  1.00 42.55           O  
HETATM 3736  O   HOH A1080       9.503  28.827  -5.717  1.00 41.39           O  
HETATM 3737  O   HOH A1081     -21.841  14.892  17.828  1.00 42.41           O  
HETATM 3738  O   HOH A1082     -33.178  25.368  -7.974  1.00 51.34           O  
HETATM 3739  O   HOH A1083     -24.297  17.288  17.117  1.00 45.40           O  
HETATM 3740  O   HOH A1084      13.266  13.874  24.422  1.00 48.72           O  
HETATM 3741  O   HOH A1085     -18.110  37.533   3.179  1.00 56.76           O  
HETATM 3742  O   HOH A1086      19.415  11.976  -8.756  1.00 39.58           O  
HETATM 3743  O   HOH A1087     -22.539  40.134  12.293  1.00 48.22           O  
HETATM 3744  O   HOH A1088      24.094   9.961   1.206  1.00 42.76           O  
HETATM 3745  O   HOH A1089     -16.808  37.632 -19.042  1.00 45.06           O  
HETATM 3746  O   HOH A1090      21.776  15.093  14.907  1.00 51.30           O  
HETATM 3747  O   HOH A1091     -12.784  34.553 -13.440  1.00 42.82           O  
HETATM 3748  O   HOH A1092      22.282  10.364  -6.702  1.00 48.49           O  
HETATM 3749  O   HOH A1093      -7.282  22.665   7.868  1.00 21.29           O  
HETATM 3750  O   HOH A1094      -0.205   6.380  36.921  1.00 15.05           O  
HETATM 3751  O   HOH A1095       1.673  11.192  21.707  1.00 18.98           O  
HETATM 3752  O   HOH A1096     -12.205  -4.279   7.407  1.00 21.18           O  
HETATM 3753  O   HOH A1097      19.367  16.715   7.642  1.00 24.18           O  
HETATM 3754  O   HOH A1098      -7.731  14.164   1.235  1.00 24.76           O  
HETATM 3755  O   HOH A1099      -7.875   0.000   0.000  0.50 24.73           O  
HETATM 3756  O   HOH A1100      -6.890  15.716  40.297  1.00 28.25           O  
HETATM 3757  O   HOH A1101     -27.546  16.517   5.568  1.00 29.13           O  
HETATM 3758  O   HOH A1102     -28.445  32.324   6.859  1.00 30.19           O  
HETATM 3759  O   HOH A1103      22.085  16.559  10.329  1.00 36.25           O  
HETATM 3760  O   HOH A1104     -14.999   9.696  -2.394  1.00 31.75           O  
HETATM 3761  O   HOH A1105       0.460  30.197  -2.303  1.00 37.96           O  
HETATM 3762  O   HOH A1106       2.145  32.571   5.204  1.00 29.42           O  
HETATM 3763  O   HOH A1107      18.058  27.902   8.293  1.00 30.57           O  
HETATM 3764  O   HOH A1108     -16.625   7.520  -3.489  1.00 29.48           O  
HETATM 3765  O   HOH A1109     -19.455  20.645   5.228  1.00 30.71           O  
HETATM 3766  O   HOH A1110      18.001  24.585   5.560  1.00 35.36           O  
HETATM 3767  O   HOH A1111      -1.917  21.287  36.881  1.00 42.31           O  
HETATM 3768  O   HOH A1112     -15.331  10.224  -5.401  1.00 28.80           O  
HETATM 3769  O   HOH A1113     -18.058   1.322  -0.500  1.00 33.56           O  
HETATM 3770  O   HOH A1114      11.759  31.338  28.452  1.00 39.45           O  
HETATM 3771  O   HOH A1115      -3.204  20.468  -5.051  1.00 32.95           O  
HETATM 3772  O   HOH A1116      -0.589  29.820  -0.443  1.00 38.30           O  
HETATM 3773  O   HOH A1117     -28.381   9.181   1.271  1.00 38.38           O  
HETATM 3774  O   HOH A1118      10.532  -1.506  14.132  1.00 41.06           O  
HETATM 3775  O   HOH A1119       5.300   5.552  -9.341  1.00 33.19           O  
HETATM 3776  O   HOH A1120       3.489  36.325  17.085  1.00 47.21           O  
HETATM 3777  O   HOH A1121       3.574  19.553  27.504  1.00 50.02           O  
HETATM 3778  O   HOH A1122       6.581  34.289  35.052  1.00 38.89           O  
HETATM 3779  O   HOH A1123     -26.144  18.859  -6.248  1.00 39.74           O  
HETATM 3780  O   HOH A1124      22.642   9.112  12.723  1.00 38.02           O  
HETATM 3781  O   HOH A1125       3.592  20.184  29.838  1.00 39.93           O  
HETATM 3782  O   HOH A1126     -10.219  39.630  28.622  1.00 41.17           O  
HETATM 3783  O   HOH A1127      20.769   7.808   9.904  1.00 33.53           O  
HETATM 3784  O   HOH A1128      20.242  18.809   6.527  1.00 47.48           O  
HETATM 3785  O   HOH A1129     -27.780  25.598  31.592  1.00 44.55           O  
HETATM 3786  O   HOH A1130      -0.075  19.760  -9.982  1.00 45.66           O  
HETATM 3787  O   HOH A1131     -13.093  36.633  38.321  1.00 46.00           O  
HETATM 3788  O   HOH A1132      24.038  14.757   9.100  1.00 35.49           O  
HETATM 3789  O   HOH A1133     -21.763  40.661  15.802  1.00 37.58           O  
HETATM 3790  O   HOH A1134      -3.390   9.497 -12.266  1.00 63.48           O  
HETATM 3791  O   HOH A1135      -7.718  31.823 -13.540  1.00 41.53           O  
HETATM 3792  O   HOH A1136     -10.900   6.121  -3.742  1.00 58.62           O  
HETATM 3793  O   HOH A1137     -30.676  19.319   4.643  1.00 42.80           O  
HETATM 3794  O   HOH A1138      -3.230  -1.793  15.263  1.00 44.32           O  
HETATM 3795  O   HOH A1139      -7.386   9.290  -9.629  1.00 54.39           O  
HETATM 3796  O   HOH A1140       2.579   4.455  -8.896  1.00 50.43           O  
HETATM 3797  O   HOH A1141       0.004  28.474  -8.732  1.00 45.68           O  
HETATM 3798  O   HOH A1142      14.765   8.777  24.127  1.00 61.89           O  
HETATM 3799  O   HOH A1143      25.931   8.471   2.917  1.00 81.51           O  
HETATM 3800  O   HOH A1144      -5.629  35.372  -2.079  1.00 49.67           O  
HETATM 3801  O   HOH A1145     -32.015  22.310   5.013  1.00 45.81           O  
HETATM 3802  O   HOH A1146      -4.460  17.773  39.839  1.00 40.02           O  
HETATM 3803  O   HOH A1147      -6.583  33.033 -11.822  1.00 46.92           O  
HETATM 3804  O   HOH A1148     -23.049  20.113  21.356  1.00 45.74           O  
HETATM 3805  O   HOH A1149      15.633   5.143  -9.935  1.00 45.82           O  
HETATM 3806  O   HOH A1150     -32.924  21.590  12.687  1.00 51.34           O  
HETATM 3807  O   HOH A1151      23.583  17.611   8.664  1.00 49.47           O  
HETATM 3808  O   HOH A1152       1.845  42.721  24.259  1.00 52.63           O  
HETATM 3809  O   HOH A1153     -27.483  27.213  38.218  1.00 49.01           O  
HETATM 3810  O   HOH A1154       2.097  43.568  21.999  0.50 44.46           O  
HETATM 3811  O   HOH A1155     -31.997  22.936  10.666  1.00 48.67           O  
HETATM 3812  O   HOH A1156     -24.066  23.670  22.138  1.00 47.87           O  
HETATM 3813  O   HOH A1157     -21.470  42.188  -1.060  1.00 55.12           O  
HETATM 3814  O   HOH A1158       7.713   7.433  24.358  1.00 27.65           O  
HETATM 3815  O   HOH A1159       8.551  38.927  17.598  1.00 31.97           O  
HETATM 3816  O   HOH A1160     -22.143  16.263 -10.806  1.00 23.19           O  
HETATM 3817  O   HOH A1161      10.262  38.868  22.087  0.50 25.27           O  
HETATM 3818  O   HOH A1162      12.717  -2.558   6.047  1.00 24.53           O  
HETATM 3819  O   HOH A1163      -5.617   2.218  12.044  1.00 32.82           O  
HETATM 3820  O   HOH A1164      15.904   6.274  15.945  1.00 46.53           O  
HETATM 3821  O   HOH A1165      -8.079  37.825  22.415  1.00 33.31           O  
HETATM 3822  O   HOH A1166     -19.278  21.280  41.885  1.00 39.11           O  
HETATM 3823  O   HOH A1167      17.529   5.983  12.615  1.00 44.29           O  
HETATM 3824  O   HOH A1168     -26.928  35.150  -5.457  1.00 34.83           O  
HETATM 3825  O   HOH A1169       0.421  13.514  35.800  1.00 37.27           O  
HETATM 3826  O   HOH A1170       8.706  37.631  20.147  1.00 31.17           O  
HETATM 3827  O   HOH A1171       4.698   9.204  25.327  1.00 35.20           O  
HETATM 3828  O   HOH A1172     -12.572  38.631  22.957  1.00 62.95           O  
HETATM 3829  O   HOH A1173      14.607   1.051   7.039  1.00 43.45           O  
HETATM 3830  O   HOH A1174      -3.712  17.649  35.389  1.00 37.51           O  
HETATM 3831  O   HOH A1175      16.073  12.356  22.436  1.00 46.20           O  
HETATM 3832  O   HOH A1176      12.567  28.200   7.153  1.00 35.88           O  
HETATM 3833  O   HOH A1177      -4.588  29.480  -0.878  1.00 42.24           O  
HETATM 3834  O   HOH A1178      -7.842  31.404  39.664  1.00 45.97           O  
HETATM 3835  O   HOH A1179     -29.578  28.376 -10.792  1.00 42.86           O  
HETATM 3836  O   HOH A1180      16.233  16.802  -8.189  1.00 41.89           O  
HETATM 3837  O   HOH A1181       7.965  27.879  -1.966  1.00 38.11           O  
HETATM 3838  O   HOH A1182      -0.081   3.463  13.987  1.00 66.73           O  
HETATM 3839  O   HOH A1183       2.479   2.735  16.157  1.00 42.18           O  
HETATM 3840  O   HOH A1184     -25.243  28.845  23.882  1.00 43.05           O  
HETATM 3841  O   HOH A1185     -18.614  13.566  19.809  1.00 45.21           O  
HETATM 3842  O   HOH A1186      14.648  23.512  -5.785  1.00 51.14           O  
HETATM 3843  O   HOH A1187       7.148  36.884  28.301  1.00 45.01           O  
HETATM 3844  O   HOH A1188      13.254   5.577  17.033  1.00 49.88           O  
HETATM 3845  O   HOH A1189     -27.018  25.661  16.547  1.00 48.16           O  
HETATM 3846  O   HOH A1190     -13.537  35.291  -7.446  1.00 51.77           O  
HETATM 3847  O   HOH A1191      16.275  24.912   8.703  1.00 52.52           O  
HETATM 3848  O   HOH A1192     -33.349  25.780  -0.118  1.00 54.46           O  
HETATM 3849  O   HOH A1193      -0.040  45.647  25.338  1.00 44.48           O  
HETATM 3850  O   HOH A1194      -5.041  41.498  22.184  1.00 42.47           O  
HETATM 3851  O   HOH A1195      19.882  23.309   6.947  1.00 44.48           O  
HETATM 3852  O   HOH A1196     -17.796  36.672   8.190  1.00 50.78           O  
HETATM 3853  O   HOH A1197     -30.833  11.633   1.475  1.00 43.17           O  
HETATM 3854  O   HOH A1198     -25.681  27.612  21.179  1.00 67.40           O  
HETATM 3855  O   HOH A1199      -1.745  37.728  13.349  1.00 58.21           O  
HETATM 3856  O   HOH A1200      24.470  12.611   1.809  1.00 49.25           O  
HETATM 3857  O   HOH A1201     -15.588  34.827  36.798  1.00 50.06           O  
HETATM 3858  O   HOH A1202      12.661   3.365  16.788  1.00 64.51           O  
HETATM 3859  O   HOH A1203     -16.790  39.992  26.569  1.00 51.57           O  
HETATM 3860  O   HOH A1204      14.326  -2.512  15.106  1.00 64.47           O  
HETATM 3861  O   HOH A1205       2.551   5.123  28.408  1.00 59.13           O  
HETATM 3862  O   HOH A1206      19.954  26.888   9.672  1.00 48.57           O  
HETATM 3863  O   HOH A1207      -6.198  19.822 -12.651  1.00 52.90           O  
HETATM 3864  O   HOH A1208      -3.422  25.133 -13.543  1.00 53.08           O  
HETATM 3865  O   HOH A1209     -10.960  24.436 -16.121  1.00 59.18           O  
HETATM 3866  O   HOH A1210       3.998  17.846 -10.698  1.00 59.72           O  
HETATM 3867  O   HOH A1211     -14.073  39.299 -17.025  1.00 59.32           O  
HETATM 3868  O   HOH A1212      18.580  24.658   9.039  1.00 44.33           O  
HETATM 3869  O   HOH A1213     -10.676  36.875  38.681  1.00 57.28           O  
HETATM 3870  O   HOH A1214      12.721  24.046  -4.702  1.00 56.20           O  
HETATM 3871  O   HOH A1215     -27.357  33.880   8.519  1.00 47.28           O  
HETATM 3872  O   HOH A1216     -28.871  29.144  25.013  1.00 55.25           O  
HETATM 3873  O   HOH A1217     -20.133  13.219  -6.234  1.00 81.94           O  
HETATM 3874  O   HOH A1218      20.758   5.294  11.766  1.00 63.48           O  
HETATM 3875  O   HOH A1219     -16.790  40.667  29.145  1.00 66.49           O  
HETATM 3876  O   HOH A1220      14.369   8.921  26.792  1.00 56.56           O  
HETATM 3877  O   HOH A1221     -22.652  17.469  23.536  1.00 49.70           O  
HETATM 3878  O   HOH A1222     -29.699  31.995  -6.531  1.00 43.86           O  
HETATM 3879  O   HOH A1223     -24.199  21.920  19.760  1.00 54.51           O  
HETATM 3880  O   HOH A1224      17.404   4.869   4.311  1.00 47.06           O  
HETATM 3881  O   HOH A1225      20.359  13.499  21.680  1.00 48.79           O  
HETATM 3882  O   HOH A1226     -11.149  18.630 -11.245  1.00 59.77           O  
HETATM 3883  O   HOH A1227      17.381   2.570  13.965  1.00 65.72           O  
HETATM 3884  O   HOH A1228      -2.762  26.202  -8.332  1.00 64.98           O  
HETATM 3885  O   HOH A1229      -5.761  36.842   2.971  1.00 51.75           O  
HETATM 3886  O   HOH A1230      -5.483  38.845  10.107  1.00 54.70           O  
HETATM 3887  O   HOH A1231     -25.181  38.491  23.554  1.00 62.08           O  
HETATM 3888  O   HOH A1232      -4.585  38.726  37.735  1.00 65.00           O  
HETATM 3889  O   HOH A1233      -4.466  30.221  41.259  1.00 50.40           O  
HETATM 3890  O   HOH A1234     -22.242  15.016  22.576  1.00 54.21           O  
HETATM 3891  O   HOH A1235      -5.915  40.946  19.843  1.00 54.36           O  
HETATM 3892  O   HOH A1236      -5.635  14.460   4.502  1.00 25.77           O  
CONECT 3075 3080 3102
CONECT 3076 3081 3109
CONECT 3077 3082 3110
CONECT 3078 3083 3111
CONECT 3079 3117 3096 3112
CONECT 3080 3075 3085
CONECT 3081 3076
CONECT 3082 3077
CONECT 3083 3078 3086
CONECT 3084 3097 3113
CONECT 3085 3080 3100 3106
CONECT 3086 3083 3101 3107
CONECT 3087 3099 3115
CONECT 3088 3096 3115
CONECT 3089 3097 3112
CONECT 3090 3098 3113
CONECT 3091 3099 3114
CONECT 3092 3108
CONECT 3093 3103
CONECT 3094 3104
CONECT 3095 3105
CONECT 3096 3088 3079 3102
CONECT 3097 3089 3084 3103
CONECT 3098 3090 3104 3116
CONECT 3099 3091 3087 3105
CONECT 3100 3085
CONECT 3101 3086
CONECT 3102 3096 3075 3108
CONECT 3103 3097 3093 3109
CONECT 3104 3098 3094 3110
CONECT 3105 3099 3095 3111
CONECT 3106 3085
CONECT 3107 3086
CONECT 3108 3102 3092 3112
CONECT 3109 3103 3076 3113
CONECT 3110 3104 3077 3114
CONECT 3111 3105 3078 3115
CONECT 3112 3089 3108 3079
CONECT 3113 3090 3109 3084
CONECT 3114 3091 3110 3116
CONECT 3115 3088 3111 3087
CONECT 3116 3098 3114 3117
CONECT 3117 3079 3116
CONECT 3118 3122
CONECT 3119 3122
CONECT 3120 3122
CONECT 3121 3122
CONECT 3122 3118 3119 3120 3121
CONECT 3123 3127
CONECT 3124 3127
CONECT 3125 3127
CONECT 3126 3127
CONECT 3127 3123 3124 3125 3126
CONECT 3128 3132
CONECT 3129 3132
CONECT 3130 3132
CONECT 3131 3132
CONECT 3132 3128 3129 3130 3131
CONECT 3133 3145 3137
CONECT 3134 3146 3138
CONECT 3135 3139 3145
CONECT 3136 3140 3146
CONECT 3137 3133 3147
CONECT 3138 3134 3148
CONECT 3139 3135 3147
CONECT 3140 3136 3148
CONECT 3141 3151 3149
CONECT 3142 3152 3150
CONECT 3143 3149 3153
CONECT 3144 3150 3154
CONECT 3145 3133 3135 3155
CONECT 3146 3134 3136 3156
CONECT 3147 3137 3139 3153
CONECT 3148 3138 3140 3154
CONECT 3149 3143 3141
CONECT 3150 3144 3142
CONECT 3151 3141 3153
CONECT 3152 3142 3154
CONECT 3153 3147 3143 3151
CONECT 3154 3148 3144 3152
CONECT 3155 3145
CONECT 3156 3146
END
