# Supplementary material for: Solvent-Site Prediction for Fragment Docking and Its Implication on Fragment-Based Drug Discovery
Source: J Chem Inf Model. 2025 Nov 24;65(23):12959–77. doi: 10.1021/acs.jcim.5c02352 (PMC12690578; doi:10.1021/acs.jcim.5c02352)
Supplement: Supplementary file 3 [file ci5c02352_si_003.zip › Frag2Lead_dataset/2016-09/rec-lead.pdb]

ATOM      1  N   ALA A   3      13.473 -10.768  14.656  1.00 43.38           N  
ATOM      2  CA  ALA A   3      13.242  -9.760  13.626  1.00 39.89           C  
ATOM      3  C   ALA A   3      12.098  -8.834  14.015  1.00 40.76           C  
ATOM      4  O   ALA A   3      11.155  -9.245  14.692  1.00 38.91           O  
ATOM      5  CB  ALA A   3      12.948 -10.424  12.293  1.00 35.59           C  
ATOM      6  N   THR A   4      12.192  -7.583  13.576  1.00 40.02           N  
ATOM      7  CA  THR A   4      11.148  -6.594  13.815  1.00 37.67           C  
ATOM      8  C   THR A   4      10.639  -6.056  12.488  1.00 37.14           C  
ATOM      9  O   THR A   4      11.325  -6.136  11.468  1.00 36.39           O  
ATOM     10  CB  THR A   4      11.653  -5.421  14.671  1.00 38.15           C  
ATOM     11  CG2 THR A   4      12.245  -5.927  15.978  1.00 50.02           C  
ATOM     12  OG1 THR A   4      12.649  -4.689  13.944  1.00 44.34           O  
ATOM     13  N   VAL A   5       9.433  -5.504  12.508  1.00 36.24           N  
ATOM     14  CA  VAL A   5       8.835  -4.942  11.306  1.00 27.24           C  
ATOM     15  C   VAL A   5       9.270  -3.497  11.106  1.00 26.79           C  
ATOM     16  O   VAL A   5       9.786  -2.852  12.025  1.00 26.01           O  
ATOM     17  CB  VAL A   5       7.299  -5.002  11.361  1.00 30.33           C  
ATOM     18  CG1 VAL A   5       6.834  -6.442  11.542  1.00 37.46           C  
ATOM     19  CG2 VAL A   5       6.757  -4.117  12.483  1.00 32.87           C  
ATOM     20  N   LEU A   6       9.057  -2.998   9.895  1.00 19.50           N  
ATOM     21  CA  LEU A   6       9.309  -1.601   9.573  1.00 21.19           C  
ATOM     22  C   LEU A   6       8.505  -0.694  10.495  1.00 18.40           C  
ATOM     23  O   LEU A   6       7.321  -0.934  10.716  1.00 20.03           O  
ATOM     24  CB  LEU A   6       8.946  -1.331   8.114  1.00 18.65           C  
ATOM     25  CG  LEU A   6       9.196   0.075   7.567  1.00 19.00           C  
ATOM     26  CD1 LEU A   6      10.668   0.447   7.676  1.00 26.63           C  
ATOM     27  CD2 LEU A   6       8.726   0.154   6.126  1.00 19.20           C  
ATOM     28  N   LEU A   7       9.154   0.342  11.025  1.00 18.45           N  
ATOM     29  CA  LEU A   7       8.512   1.291  11.931  1.00 18.07           C  
ATOM     30  C   LEU A   7       7.174   1.779  11.379  1.00 15.65           C  
ATOM     31  O   LEU A   7       7.101   2.269  10.254  1.00 14.91           O  
ATOM     32  CB  LEU A   7       9.438   2.481  12.187  1.00 20.25           C  
ATOM     33  CG  LEU A   7       8.945   3.582  13.129  1.00 22.28           C  
ATOM     34  CD1 LEU A   7       8.730   3.048  14.536  1.00 21.83           C  
ATOM     35  CD2 LEU A   7       9.936   4.735  13.139  1.00 22.38           C  
ATOM     36  N   GLU A   8       6.123   1.637  12.181  1.00 17.94           N  
ATOM     37  CA  GLU A   8       4.772   2.017  11.771  1.00 14.68           C  
ATOM     38  C   GLU A   8       4.413   3.434  12.209  1.00 16.89           C  
ATOM     39  O   GLU A   8       4.813   3.879  13.291  1.00 18.25           O  
ATOM     40  CB  GLU A   8       3.747   1.036  12.347  1.00 20.08           C  
ATOM     41  CG  GLU A   8       3.911  -0.392  11.864  1.00 23.97           C  
ATOM     42  CD  GLU A   8       3.362  -1.400  12.856  1.00 33.22           C  
ATOM     43  OE1 GLU A   8       3.983  -1.582  13.929  1.00 40.73           O  
ATOM     44  OE2 GLU A   8       2.311  -2.006  12.564  1.00 34.10           O1-
ATOM     45  N   VAL A   9       3.665   4.135  11.360  1.00 13.69           N  
ATOM     46  CA  VAL A   9       3.089   5.428  11.713  1.00 13.41           C  
ATOM     47  C   VAL A   9       1.570   5.321  11.656  1.00 13.77           C  
ATOM     48  O   VAL A   9       1.032   4.531  10.879  1.00 14.66           O  
ATOM     49  CB  VAL A   9       3.560   6.569  10.773  1.00 13.93           C  
ATOM     50  CG1 VAL A   9       5.021   6.898  11.026  1.00 18.51           C  
ATOM     51  CG2 VAL A   9       3.326   6.208   9.310  1.00 13.66           C  
ATOM     52  N   PRO A  10       0.868   6.116  12.472  1.00 14.82           N  
ATOM     53  CA  PRO A  10       1.386   7.088  13.444  1.00 13.92           C  
ATOM     54  C   PRO A  10       1.884   6.434  14.735  1.00 14.97           C  
ATOM     55  O   PRO A  10       1.532   5.285  15.017  1.00 16.82           O  
ATOM     56  CB  PRO A  10       0.172   7.978  13.710  1.00 15.75           C  
ATOM     57  CG  PRO A  10      -0.989   7.050  13.545  1.00 15.13           C  
ATOM     58  CD  PRO A  10      -0.604   6.140  12.406  1.00 15.69           C  
ATOM     59  N   PHE A  11       2.680   7.166  15.511  1.00 16.95           N  
ATOM     60  CA  PHE A  11       3.296   6.635  16.727  1.00 17.66           C  
ATOM     61  C   PHE A  11       2.331   6.513  17.906  1.00 24.04           C  
ATOM     62  O   PHE A  11       2.357   5.527  18.642  1.00 22.72           O  
ATOM     63  CB  PHE A  11       4.470   7.523  17.153  1.00 21.24           C  
ATOM     64  CG  PHE A  11       5.562   7.626  16.132  1.00 22.17           C  
ATOM     65  CD1 PHE A  11       5.858   6.566  15.300  1.00 19.54           C  
ATOM     66  CD2 PHE A  11       6.299   8.791  16.010  1.00 32.01           C  
ATOM     67  CE1 PHE A  11       6.868   6.665  14.359  1.00 23.48           C  
ATOM     68  CE2 PHE A  11       7.305   8.896  15.072  1.00 33.43           C  
ATOM     69  CZ  PHE A  11       7.590   7.831  14.247  1.00 31.74           C  
ATOM     70  N   SER A  12       1.510   7.537  18.103  1.00 18.06           N  
ATOM     71  CA  SER A  12       0.555   7.561  19.205  1.00 17.40           C  
ATOM     72  C   SER A  12      -0.554   8.543  18.895  1.00 15.67           C  
ATOM     73  O   SER A  12      -0.312   9.609  18.326  1.00 19.25           O  
ATOM     74  CB  SER A  12       1.233   7.946  20.520  1.00 27.38           C  
ATOM     75  OG  SER A  12       0.264   8.196  21.527  1.00 25.09           O  
ATOM     76  N   ALA A  13      -1.772   8.181  19.276  1.00 16.03           N  
ATOM     77  CA  ALA A  13      -2.923   9.045  19.070  1.00 15.95           C  
ATOM     78  C   ALA A  13      -3.078  10.050  20.205  1.00 15.24           C  
ATOM     79  O   ALA A  13      -3.961  10.899  20.153  1.00 14.03           O  
ATOM     80  CB  ALA A  13      -4.188   8.207  18.931  1.00 16.22           C  
ATOM     81  N   ARG A  14      -2.226   9.960  21.226  1.00 15.80           N  
ATOM     82  CA  ARG A  14      -2.279  10.908  22.344  1.00 14.05           C  
ATOM     83  C   ARG A  14      -1.823  12.290  21.905  1.00 16.34           C  
ATOM     84  O   ARG A  14      -0.764  12.441  21.293  1.00 18.18           O  
ATOM     85  CB  ARG A  14      -1.423  10.422  23.518  1.00 20.15           C  
ATOM     86  CG  ARG A  14      -2.053   9.303  24.309  1.00 23.34           C  
ATOM     87  CD  ARG A  14      -1.229   8.934  25.530  1.00 25.68           C  
ATOM     88  NE  ARG A  14      -1.280   9.963  26.567  1.00 21.89           N  
ATOM     89  CZ  ARG A  14      -1.061   9.733  27.861  1.00 29.19           C  
ATOM     90  NH1 ARG A  14      -0.780   8.509  28.286  1.00 31.72           N1+
ATOM     91  NH2 ARG A  14      -1.129  10.728  28.735  1.00 30.36           N  
ATOM     92  N   GLY A  15      -2.632  13.298  22.220  1.00 15.99           N  
ATOM     93  CA  GLY A  15      -2.329  14.668  21.851  1.00 16.78           C  
ATOM     94  C   GLY A  15      -1.881  15.534  23.015  1.00 17.99           C  
ATOM     95  O   GLY A  15      -1.796  16.752  22.873  1.00 21.36           O  
ATOM     96  N   ASP A  16      -1.589  14.915  24.158  1.00 17.68           N  
ATOM     97  CA  ASP A  16      -1.200  15.659  25.362  1.00 18.46           C  
ATOM     98  C   ASP A  16       0.285  15.517  25.680  1.00 22.80           C  
ATOM     99  O   ASP A  16       0.775  16.072  26.665  1.00 25.86           O  
ATOM    100  CB  ASP A  16      -2.024  15.190  26.564  1.00 18.16           C  
ATOM    101  CG  ASP A  16      -1.792  13.733  26.897  1.00 21.41           C  
ATOM    102  OD1 ASP A  16      -1.571  12.937  25.960  1.00 19.95           O  
ATOM    103  OD2 ASP A  16      -1.823  13.379  28.097  1.00 22.20           O1-
ATOM    104  N   ARG A  17       0.999  14.760  24.861  1.00 18.47           N  
ATOM    105  CA  ARG A  17       2.432  14.580  25.041  1.00 23.48           C  
ATOM    106  C   ARG A  17       3.048  14.114  23.737  1.00 22.82           C  
ATOM    107  O   ARG A  17       2.410  13.394  22.964  1.00 20.49           O  
ATOM    108  CB  ARG A  17       2.726  13.571  26.157  1.00 26.32           C  
ATOM    109  CG  ARG A  17       2.299  12.142  25.840  1.00 29.33           C  
ATOM    110  CD  ARG A  17       2.658  11.178  26.965  1.00 38.08           C  
ATOM    111  NE  ARG A  17       4.103  11.084  27.170  1.00 49.33           N  
ATOM    112  CZ  ARG A  17       4.916  10.293  26.471  1.00 54.74           C  
ATOM    113  NH1 ARG A  17       4.438   9.514  25.506  1.00 49.65           N1+
ATOM    114  NH2 ARG A  17       6.216  10.282  26.738  1.00 50.39           N  
ATOM    115  N   ILE A  18       4.283  14.536  23.482  1.00 21.96           N  
ATOM    116  CA  ILE A  18       5.004  14.074  22.308  1.00 20.37           C  
ATOM    117  C   ILE A  18       5.841  12.862  22.716  1.00 21.52           C  
ATOM    118  O   ILE A  18       6.485  12.878  23.767  1.00 25.83           O  
ATOM    119  CB  ILE A  18       5.895  15.188  21.702  1.00 19.87           C  
ATOM    120  CG1 ILE A  18       6.401  14.769  20.322  1.00 21.47           C  
ATOM    121  CG2 ILE A  18       7.051  15.555  22.644  1.00 21.91           C  
ATOM    122  CD1 ILE A  18       7.078  15.896  19.554  1.00 20.69           C  
ATOM    123  N   PRO A  19       5.811  11.789  21.907  1.00 24.34           N  
ATOM    124  CA  PRO A  19       6.620  10.620  22.269  1.00 25.91           C  
ATOM    125  C   PRO A  19       8.112  10.940  22.282  1.00 32.32           C  
ATOM    126  O   PRO A  19       8.583  11.662  21.406  1.00 24.99           O  
ATOM    127  CB  PRO A  19       6.290   9.603  21.170  1.00 28.78           C  
ATOM    128  CG  PRO A  19       4.987  10.053  20.601  1.00 27.60           C  
ATOM    129  CD  PRO A  19       4.996  11.541  20.704  1.00 24.48           C  
ATOM    130  N   ASP A  20       8.840  10.416  23.265  1.00 29.85           N  
ATOM    131  CA  ASP A  20      10.288  10.586  23.316  1.00 34.05           C  
ATOM    132  C   ASP A  20      10.924  10.104  22.019  1.00 31.93           C  
ATOM    133  O   ASP A  20      12.005  10.556  21.637  1.00 33.14           O  
ATOM    134  CB  ASP A  20      10.887   9.822  24.501  1.00 38.75           C  
ATOM    135  CG  ASP A  20      10.444  10.376  25.841  1.00 42.64           C  
ATOM    136  OD1 ASP A  20      10.035  11.554  25.902  1.00 41.25           O  
ATOM    137  OD2 ASP A  20      10.515   9.632  26.842  1.00 46.71           O1-
ATOM    138  N   ALA A  21      10.237   9.188  21.342  1.00 29.46           N  
ATOM    139  CA  ALA A  21      10.740   8.575  20.121  1.00 30.54           C  
ATOM    140  C   ALA A  21      10.922   9.579  18.983  1.00 28.88           C  
ATOM    141  O   ALA A  21      11.748   9.368  18.093  1.00 30.30           O  
ATOM    142  CB  ALA A  21       9.803   7.460  19.684  1.00 38.58           C  
ATOM    143  N   VAL A  22      10.157  10.665  19.000  1.00 23.52           N  
ATOM    144  CA  VAL A  22      10.250  11.657  17.933  1.00 22.01           C  
ATOM    145  C   VAL A  22      11.625  12.328  17.939  1.00 19.66           C  
ATOM    146  O   VAL A  22      12.244  12.487  16.888  1.00 20.60           O  
ATOM    147  CB  VAL A  22       9.143  12.729  18.048  1.00 20.36           C  
ATOM    148  CG1 VAL A  22       9.329  13.828  17.000  1.00 21.63           C  
ATOM    149  CG2 VAL A  22       7.773  12.087  17.888  1.00 24.88           C  
ATOM    150  N   ALA A  23      12.100  12.712  19.120  1.00 21.45           N  
ATOM    151  CA  ALA A  23      13.399  13.372  19.239  1.00 20.88           C  
ATOM    152  C   ALA A  23      14.540  12.429  18.872  1.00 25.34           C  
ATOM    153  O   ALA A  23      15.513  12.844  18.243  1.00 23.06           O  
ATOM    154  CB  ALA A  23      13.596  13.911  20.643  1.00 25.46           C  
ATOM    155  N   GLU A  24      14.423  11.165  19.272  1.00 26.02           N  
ATOM    156  CA  GLU A  24      15.428  10.160  18.935  1.00 31.90           C  
ATOM    157  C   GLU A  24      15.517  10.007  17.425  1.00 29.10           C  
ATOM    158  O   GLU A  24      16.601   9.892  16.852  1.00 27.66           O  
ATOM    159  CB  GLU A  24      15.085   8.812  19.575  1.00 37.51           C  
ATOM    160  CG  GLU A  24      15.038   8.835  21.095  1.00 46.61           C  
ATOM    161  CD  GLU A  24      14.276   7.656  21.680  1.00 51.58           C  
ATOM    162  OE1 GLU A  24      13.885   6.749  20.913  1.00 51.67           O  
ATOM    163  OE2 GLU A  24      14.063   7.641  22.910  1.00 57.59           O1-
ATOM    164  N   LEU A  25      14.354  10.011  16.788  1.00 25.80           N  
ATOM    165  CA  LEU A  25      14.257   9.865  15.348  1.00 23.41           C  
ATOM    166  C   LEU A  25      14.864  11.058  14.630  1.00 22.09           C  
ATOM    167  O   LEU A  25      15.626  10.904  13.677  1.00 25.06           O  
ATOM    168  CB  LEU A  25      12.794   9.705  14.938  1.00 31.24           C  
ATOM    169  CG  LEU A  25      12.544   8.891  13.676  1.00 32.93           C  
ATOM    170  CD1 LEU A  25      12.908   7.444  13.949  1.00 41.34           C  
ATOM    171  CD2 LEU A  25      11.095   9.020  13.244  1.00 36.54           C  
ATOM    172  N   ARG A  26      14.507  12.252  15.089  1.00 19.00           N  
ATOM    173  CA  ARG A  26      14.989  13.479  14.476  1.00 18.94           C  
ATOM    174  C   ARG A  26      16.512  13.535  14.527  1.00 23.41           C  
ATOM    175  O   ARG A  26      17.161  13.955  13.572  1.00 22.07           O  
ATOM    176  CB  ARG A  26      14.389  14.695  15.177  1.00 20.24           C  
ATOM    177  CG  ARG A  26      14.693  16.008  14.482  1.00 18.35           C  
ATOM    178  CD  ARG A  26      14.353  17.202  15.348  1.00 20.61           C  
ATOM    179  NE  ARG A  26      12.935  17.275  15.695  1.00 20.85           N  
ATOM    180  CZ  ARG A  26      12.421  17.005  16.896  1.00 16.48           C  
ATOM    181  NH1 ARG A  26      13.193  16.626  17.911  1.00 19.56           N1+
ATOM    182  NH2 ARG A  26      11.113  17.122  17.088  1.00 17.83           N  
ATOM    183  N   THR A  27      17.075  13.092  15.644  1.00 23.16           N  
ATOM    184  CA  THR A  27      18.519  13.144  15.843  1.00 24.35           C  
ATOM    185  C   THR A  27      19.244  12.106  14.993  1.00 25.61           C  
ATOM    186  O   THR A  27      20.272  12.400  14.388  1.00 30.76           O  
ATOM    187  CB  THR A  27      18.882  12.922  17.324  1.00 26.75           C  
ATOM    188  CG2 THR A  27      20.397  12.923  17.526  1.00 36.59           C  
ATOM    189  OG1 THR A  27      18.302  13.965  18.116  1.00 26.38           O  
ATOM    190  N   ARG A  28      18.703  10.893  14.953  1.00 24.65           N  
ATOM    191  CA  ARG A  28      19.388   9.773  14.316  1.00 27.63           C  
ATOM    192  C   ARG A  28      19.083   9.664  12.825  1.00 29.73           C  
ATOM    193  O   ARG A  28      19.968   9.347  12.030  1.00 27.24           O  
ATOM    194  CB  ARG A  28      19.012   8.465  15.017  1.00 29.98           C  
ATOM    195  CG  ARG A  28      19.431   8.403  16.485  1.00 40.30           C  
ATOM    196  CD  ARG A  28      20.937   8.258  16.648  1.00 50.47           C  
ATOM    197  NE  ARG A  28      21.396   8.746  17.951  1.00 59.17           N  
ATOM    198  CZ  ARG A  28      22.195   9.798  18.142  1.00 64.24           C  
ATOM    199  NH1 ARG A  28      22.665  10.502  17.118  1.00 67.59           N1+
ATOM    200  NH2 ARG A  28      22.537  10.143  19.376  1.00 60.27           N  
ATOM    201  N   GLU A  29      17.838   9.935  12.445  1.00 22.79           N  
ATOM    202  CA  GLU A  29      17.399   9.705  11.072  1.00 22.22           C  
ATOM    203  C   GLU A  29      16.213  10.609  10.716  1.00 24.88           C  
ATOM    204  O   GLU A  29      15.071  10.148  10.639  1.00 20.46           O  
ATOM    205  CB  GLU A  29      17.043   8.223  10.887  1.00 23.71           C  
ATOM    206  CG  GLU A  29      17.341   7.681   9.498  1.00 33.50           C  
ATOM    207  CD  GLU A  29      17.029   6.200   9.371  1.00 41.42           C  
ATOM    208  OE1 GLU A  29      16.909   5.523  10.417  1.00 34.52           O  
ATOM    209  OE2 GLU A  29      16.905   5.711   8.226  1.00 35.80           O1-
ATOM    210  N   PRO A  30      16.487  11.909  10.496  1.00 19.35           N  
ATOM    211  CA  PRO A  30      15.430  12.909  10.288  1.00 17.14           C  
ATOM    212  C   PRO A  30      14.622  12.697   9.008  1.00 16.90           C  
ATOM    213  O   PRO A  30      13.608  13.365   8.825  1.00 15.88           O  
ATOM    214  CB  PRO A  30      16.198  14.235  10.234  1.00 18.44           C  
ATOM    215  CG  PRO A  30      17.591  13.866   9.878  1.00 21.55           C  
ATOM    216  CD  PRO A  30      17.831  12.515  10.471  1.00 20.99           C  
ATOM    217  N   ILE A  31      15.083  11.813   8.129  1.00 17.13           N  
ATOM    218  CA  ILE A  31      14.219  11.245   7.101  1.00 15.27           C  
ATOM    219  C   ILE A  31      14.465   9.746   7.085  1.00 18.40           C  
ATOM    220  O   ILE A  31      15.589   9.284   6.888  1.00 21.12           O  
ATOM    221  CB  ILE A  31      14.448  11.847   5.692  1.00 15.83           C  
ATOM    222  CG1 ILE A  31      13.622  11.074   4.652  1.00 17.82           C  
ATOM    223  CG2 ILE A  31      15.926  11.841   5.315  1.00 23.02           C  
ATOM    224  CD1 ILE A  31      13.488  11.788   3.318  1.00 18.04           C  
ATOM    225  N   ARG A  32      13.409   8.981   7.319  1.00 17.76           N  
ATOM    226  CA  ARG A  32      13.550   7.540   7.370  1.00 18.98           C  
ATOM    227  C   ARG A  32      12.280   6.835   6.933  1.00 18.33           C  
ATOM    228  O   ARG A  32      11.193   7.408   6.967  1.00 16.62           O  
ATOM    229  CB  ARG A  32      13.935   7.107   8.774  1.00 28.74           C  
ATOM    230  CG  ARG A  32      12.846   7.287   9.800  1.00 23.28           C  
ATOM    231  CD  ARG A  32      12.826   6.121  10.756  1.00 32.31           C  
ATOM    232  NE  ARG A  32      12.698   4.846  10.063  1.00 45.68           N  
ATOM    233  CZ  ARG A  32      13.029   3.675  10.590  1.00 37.56           C  
ATOM    234  NH1 ARG A  32      12.876   2.566   9.877  1.00 35.91           N1+
ATOM    235  NH2 ARG A  32      13.521   3.611  11.820  1.00 30.65           N  
ATOM    236  N   LYS A  33      12.434   5.579   6.534  1.00 17.07           N  
ATOM    237  CA  LYS A  33      11.335   4.817   5.971  1.00 15.51           C  
ATOM    238  C   LYS A  33      10.404   4.329   7.069  1.00 15.17           C  
ATOM    239  O   LYS A  33      10.856   3.904   8.134  1.00 15.92           O  
ATOM    240  CB  LYS A  33      11.870   3.632   5.170  1.00 16.80           C  
ATOM    241  CG  LYS A  33      10.891   3.076   4.155  1.00 23.18           C  
ATOM    242  CD  LYS A  33      10.887   3.892   2.863  1.00 33.52           C  
ATOM    243  CE  LYS A  33      11.285   3.056   1.645  1.00 44.74           C  
ATOM    244  NZ  LYS A  33      10.300   3.161   0.527  1.00 43.31           N1+
ATOM    245  N   VAL A  34       9.104   4.401   6.800  1.00 12.68           N  
ATOM    246  CA  VAL A  34       8.079   3.929   7.720  1.00 12.89           C  
ATOM    247  C   VAL A  34       6.992   3.224   6.925  1.00 13.19           C  
ATOM    248  O   VAL A  34       6.968   3.305   5.706  1.00 12.99           O  
ATOM    249  CB  VAL A  34       7.447   5.082   8.537  1.00 15.42           C  
ATOM    250  CG1 VAL A  34       8.486   5.737   9.419  1.00 16.12           C  
ATOM    251  CG2 VAL A  34       6.793   6.113   7.613  1.00 16.44           C  
ATOM    252  N   ARG A  35       6.102   2.532   7.629  1.00 13.70           N  
ATOM    253  CA  ARG A  35       4.944   1.905   7.003  1.00 12.76           C  
ATOM    254  C   ARG A  35       3.671   2.574   7.501  1.00 12.27           C  
ATOM    255  O   ARG A  35       3.487   2.767   8.708  1.00 13.16           O  
ATOM    256  CB  ARG A  35       4.905   0.401   7.294  1.00 12.92           C  
ATOM    257  CG  ARG A  35       3.889  -0.338   6.446  1.00 14.25           C  
ATOM    258  CD  ARG A  35       3.803  -1.820   6.774  1.00 18.47           C  
ATOM    259  NE  ARG A  35       5.091  -2.506   6.677  1.00 17.51           N  
ATOM    260  CZ  ARG A  35       5.708  -2.796   5.535  1.00 18.80           C  
ATOM    261  NH1 ARG A  35       5.176  -2.439   4.373  1.00 18.87           N1+
ATOM    262  NH2 ARG A  35       6.871  -3.430   5.556  1.00 21.36           N  
ATOM    263  N   THR A  36       2.803   2.940   6.564  1.00 12.59           N  
ATOM    264  CA  THR A  36       1.527   3.569   6.893  1.00 11.04           C  
ATOM    265  C   THR A  36       0.465   2.508   7.156  1.00 11.79           C  
ATOM    266  O   THR A  36       0.697   1.318   6.944  1.00 13.37           O  
ATOM    267  CB  THR A  36       1.027   4.475   5.769  1.00 13.91           C  
ATOM    268  CG2 THR A  36       2.154   5.351   5.225  1.00 13.94           C  
ATOM    269  OG1 THR A  36       0.496   3.654   4.729  1.00 12.59           O  
ATOM    270  N   ILE A  37      -0.708   2.951   7.597  1.00 11.93           N  
ATOM    271  CA AILE A  37      -1.752   2.007   7.976  0.60 13.67           C  
ATOM    272  CA BILE A  37      -1.803   2.067   7.965  0.40 13.69           C  
ATOM    273  C   ILE A  37      -2.288   1.234   6.777  1.00 13.75           C  
ATOM    274  O   ILE A  37      -2.919   0.196   6.949  1.00 13.52           O  
ATOM    275  CB AILE A  37      -2.936   2.699   8.696  0.60 13.06           C  
ATOM    276  CB BILE A  37      -2.975   2.898   8.554  0.40 13.00           C  
ATOM    277  CG1AILE A  37      -3.479   3.867   7.872  0.60 12.51           C  
ATOM    278  CG1BILE A  37      -3.956   2.008   9.316  0.40 14.70           C  
ATOM    279  CG2AILE A  37      -2.505   3.168  10.072  0.60 14.26           C  
ATOM    280  CG2BILE A  37      -3.681   3.700   7.461  0.40 13.14           C  
ATOM    281  CD1AILE A  37      -4.844   4.339   8.331  0.60 13.86           C  
ATOM    282  CD1BILE A  37      -4.929   2.791  10.176  0.40 14.49           C  
ATOM    283  N   THR A  38      -2.006   1.701   5.561  1.00 12.44           N  
ATOM    284  CA  THR A  38      -2.431   0.968   4.360  1.00 11.88           C  
ATOM    285  C   THR A  38      -1.474  -0.155   4.001  1.00 13.74           C  
ATOM    286  O   THR A  38      -1.801  -0.993   3.166  1.00 16.33           O  
ATOM    287  CB  THR A  38      -2.537   1.864   3.122  1.00 12.98           C  
ATOM    288  CG2 THR A  38      -3.393   3.087   3.400  1.00 12.56           C  
ATOM    289  OG1 THR A  38      -1.222   2.253   2.712  1.00 12.06           O  
ATOM    290  N   GLY A  39      -0.293  -0.157   4.614  1.00 12.06           N  
ATOM    291  CA  GLY A  39       0.763  -1.094   4.260  1.00 13.73           C  
ATOM    292  C   GLY A  39       1.810  -0.496   3.336  1.00 14.22           C  
ATOM    293  O   GLY A  39       2.849  -1.113   3.077  1.00 13.27           O  
ATOM    294  N   ALA A  40       1.537   0.706   2.839  1.00 13.40           N  
ATOM    295  CA  ALA A  40       2.474   1.416   1.978  1.00 12.70           C  
ATOM    296  C   ALA A  40       3.707   1.865   2.753  1.00 13.98           C  
ATOM    297  O   ALA A  40       3.647   2.106   3.961  1.00 14.91           O  
ATOM    298  CB  ALA A  40       1.796   2.613   1.335  1.00 12.92           C  
ATOM    299  N   GLU A  41       4.827   1.968   2.046  1.00 12.24           N  
ATOM    300  CA  GLU A  41       6.036   2.554   2.609  1.00 14.25           C  
ATOM    301  C   GLU A  41       6.039   4.046   2.325  1.00 13.84           C  
ATOM    302  O   GLU A  41       5.455   4.502   1.343  1.00 14.67           O  
ATOM    303  CB  GLU A  41       7.285   1.887   2.035  1.00 17.81           C  
ATOM    304  CG  GLU A  41       7.396   0.420   2.423  1.00 19.18           C  
ATOM    305  CD  GLU A  41       8.680  -0.231   1.946  1.00 39.79           C  
ATOM    306  OE1 GLU A  41       9.534   0.478   1.377  1.00 39.47           O  
ATOM    307  OE2 GLU A  41       8.832  -1.458   2.143  1.00 30.78           O1-
ATOM    308  N   ALA A  42       6.690   4.801   3.200  1.00 13.57           N  
ATOM    309  CA  ALA A  42       6.775   6.249   3.057  1.00 13.19           C  
ATOM    310  C   ALA A  42       8.026   6.757   3.744  1.00 15.57           C  
ATOM    311  O   ALA A  42       8.602   6.066   4.581  1.00 14.59           O  
ATOM    312  CB  ALA A  42       5.543   6.920   3.643  1.00 13.39           C  
ATOM    313  N   TRP A  43       8.443   7.965   3.375  1.00 13.92           N  
ATOM    314  CA  TRP A  43       9.517   8.660   4.067  1.00 14.49           C  
ATOM    315  C   TRP A  43       8.944   9.622   5.090  1.00 13.55           C  
ATOM    316  O   TRP A  43       8.217  10.549   4.732  1.00 16.09           O  
ATOM    317  CB  TRP A  43      10.391   9.429   3.083  1.00 15.35           C  
ATOM    318  CG  TRP A  43      11.068   8.556   2.095  1.00 13.40           C  
ATOM    319  CD1 TRP A  43      10.750   8.409   0.780  1.00 13.72           C  
ATOM    320  CD2 TRP A  43      12.182   7.694   2.340  1.00 15.29           C  
ATOM    321  CE2 TRP A  43      12.491   7.060   1.123  1.00 16.57           C  
ATOM    322  CE3 TRP A  43      12.950   7.400   3.471  1.00 16.36           C  
ATOM    323  NE1 TRP A  43      11.599   7.513   0.187  1.00 19.62           N  
ATOM    324  CZ2 TRP A  43      13.531   6.144   1.005  1.00 20.57           C  
ATOM    325  CZ3 TRP A  43      13.981   6.494   3.351  1.00 19.23           C  
ATOM    326  CH2 TRP A  43      14.264   5.876   2.128  1.00 21.03           C  
ATOM    327  N   LEU A  44       9.275   9.397   6.356  1.00 13.60           N  
ATOM    328  CA  LEU A  44       8.855  10.277   7.437  1.00 15.50           C  
ATOM    329  C   LEU A  44       9.940  11.312   7.684  1.00 16.69           C  
ATOM    330  O   LEU A  44      11.076  10.959   8.000  1.00 14.95           O  
ATOM    331  CB  LEU A  44       8.579   9.486   8.714  1.00 14.28           C  
ATOM    332  CG  LEU A  44       8.007  10.290   9.887  1.00 17.17           C  
ATOM    333  CD1 LEU A  44       6.605  10.777   9.590  1.00 14.65           C  
ATOM    334  CD2 LEU A  44       8.024   9.465  11.166  1.00 19.18           C  
ATOM    335  N   VAL A  45       9.576  12.583   7.532  1.00 13.56           N  
ATOM    336  CA  VAL A  45      10.509  13.697   7.693  1.00 15.41           C  
ATOM    337  C   VAL A  45      10.201  14.420   9.003  1.00 14.45           C  
ATOM    338  O   VAL A  45       9.064  14.829   9.224  1.00 14.62           O  
ATOM    339  CB  VAL A  45      10.413  14.667   6.504  1.00 16.42           C  
ATOM    340  CG1 VAL A  45      11.434  15.780   6.629  1.00 19.39           C  
ATOM    341  CG2 VAL A  45      10.607  13.909   5.190  1.00 19.54           C  
ATOM    342  N   SER A  46      11.204  14.574   9.871  1.00 14.61           N  
ATOM    343  CA  SER A  46      10.949  15.015  11.244  1.00 14.83           C  
ATOM    344  C   SER A  46      11.838  16.148  11.763  1.00 17.67           C  
ATOM    345  O   SER A  46      11.755  16.492  12.938  1.00 17.22           O  
ATOM    346  CB  SER A  46      11.080  13.819  12.193  1.00 14.74           C  
ATOM    347  OG  SER A  46      12.370  13.234  12.112  1.00 17.64           O  
ATOM    348  N   SER A  47      12.680  16.726  10.914  1.00 17.84           N  
ATOM    349  CA  SER A  47      13.465  17.893  11.319  1.00 17.57           C  
ATOM    350  C   SER A  47      12.886  19.139  10.673  1.00 16.98           C  
ATOM    351  O   SER A  47      12.288  19.067   9.596  1.00 16.33           O  
ATOM    352  CB  SER A  47      14.935  17.733  10.937  1.00 18.07           C  
ATOM    353  OG  SER A  47      15.106  17.836   9.536  1.00 17.28           O  
ATOM    354  N   TYR A  48      13.057  20.279  11.331  1.00 16.96           N  
ATOM    355  CA  TYR A  48      12.524  21.530  10.815  1.00 15.36           C  
ATOM    356  C   TYR A  48      13.084  21.819   9.426  1.00 14.09           C  
ATOM    357  O   TYR A  48      12.340  22.175   8.516  1.00 16.91           O  
ATOM    358  CB  TYR A  48      12.842  22.688  11.761  1.00 16.02           C  
ATOM    359  CG  TYR A  48      12.210  23.994  11.345  1.00 16.61           C  
ATOM    360  CD1 TYR A  48      12.830  24.827  10.418  1.00 18.00           C  
ATOM    361  CD2 TYR A  48      10.994  24.399  11.873  1.00 14.16           C  
ATOM    362  CE1 TYR A  48      12.255  26.022  10.037  1.00 15.91           C  
ATOM    363  CE2 TYR A  48      10.410  25.594  11.491  1.00 15.34           C  
ATOM    364  CZ  TYR A  48      11.046  26.400  10.572  1.00 14.56           C  
ATOM    365  OH  TYR A  48      10.470  27.594  10.193  1.00 18.69           O  
ATOM    366  N   ALA A  49      14.395  21.656   9.265  1.00 15.78           N  
ATOM    367  CA  ALA A  49      15.057  21.962   8.000  1.00 17.94           C  
ATOM    368  C   ALA A  49      14.497  21.128   6.849  1.00 16.86           C  
ATOM    369  O   ALA A  49      14.211  21.659   5.777  1.00 18.13           O  
ATOM    370  CB  ALA A  49      16.560  21.744   8.125  1.00 20.26           C  
ATOM    371  N   LEU A  50      14.329  19.827   7.068  1.00 15.41           N  
ATOM    372  CA  LEU A  50      13.881  18.946   5.990  1.00 15.80           C  
ATOM    373  C   LEU A  50      12.370  19.044   5.770  1.00 14.40           C  
ATOM    374  O   LEU A  50      11.897  18.906   4.640  1.00 14.99           O  
ATOM    375  CB  LEU A  50      14.292  17.499   6.273  1.00 16.21           C  
ATOM    376  CG  LEU A  50      15.803  17.225   6.332  1.00 17.32           C  
ATOM    377  CD1 LEU A  50      16.077  15.733   6.500  1.00 22.85           C  
ATOM    378  CD2 LEU A  50      16.541  17.760   5.103  1.00 19.49           C  
ATOM    379  N   CYS A  51      11.613  19.301   6.833  1.00 16.23           N  
ATOM    380  CA  CYS A  51      10.176  19.527   6.695  1.00 14.24           C  
ATOM    381  C   CYS A  51       9.893  20.751   5.826  1.00 16.15           C  
ATOM    382  O   CYS A  51       9.036  20.719   4.936  1.00 15.72           O  
ATOM    383  CB  CYS A  51       9.522  19.699   8.065  1.00 14.46           C  
ATOM    384  SG  CYS A  51       9.296  18.153   8.980  1.00 17.02           S  
ATOM    385  N   THR A  52      10.613  21.838   6.085  1.00 15.97           N  
ATOM    386  CA  THR A  52      10.443  23.054   5.302  1.00 16.46           C  
ATOM    387  C   THR A  52      10.871  22.847   3.854  1.00 16.22           C  
ATOM    388  O   THR A  52      10.210  23.337   2.943  1.00 17.65           O  
ATOM    389  CB  THR A  52      11.239  24.224   5.905  1.00 21.69           C  
ATOM    390  CG2 THR A  52      10.668  24.597   7.246  1.00 15.14           C  
ATOM    391  OG1 THR A  52      12.611  23.845   6.059  1.00 30.41           O  
ATOM    392  N   GLN A  53      11.964  22.116   3.644  1.00 15.76           N  
ATOM    393  CA  GLN A  53      12.431  21.828   2.294  1.00 15.99           C  
ATOM    394  C   GLN A  53      11.335  21.139   1.488  1.00 16.88           C  
ATOM    395  O   GLN A  53      11.031  21.533   0.365  1.00 15.83           O  
ATOM    396  CB  GLN A  53      13.681  20.948   2.315  1.00 18.38           C  
ATOM    397  CG  GLN A  53      14.254  20.682   0.926  1.00 17.17           C  
ATOM    398  CD  GLN A  53      15.272  19.564   0.906  1.00 17.45           C  
ATOM    399  NE2 GLN A  53      15.340  18.852  -0.212  1.00 20.00           N  
ATOM    400  OE1 GLN A  53      15.984  19.334   1.885  1.00 20.80           O  
ATOM    401  N   VAL A  54      10.744  20.104   2.071  1.00 15.45           N  
ATOM    402  CA  VAL A  54       9.715  19.342   1.376  1.00 14.24           C  
ATOM    403  C   VAL A  54       8.502  20.217   1.075  1.00 13.32           C  
ATOM    404  O   VAL A  54       8.002  20.224  -0.051  1.00 15.01           O  
ATOM    405  CB  VAL A  54       9.298  18.102   2.200  1.00 13.89           C  
ATOM    406  CG1 VAL A  54       8.072  17.424   1.601  1.00 14.65           C  
ATOM    407  CG2 VAL A  54      10.448  17.124   2.273  1.00 15.07           C  
ATOM    408  N   LEU A  55       8.036  20.971   2.065  1.00 12.96           N  
ATOM    409  CA  LEU A  55       6.833  21.774   1.892  1.00 12.84           C  
ATOM    410  C   LEU A  55       7.029  22.935   0.911  1.00 13.99           C  
ATOM    411  O   LEU A  55       6.063  23.419   0.330  1.00 17.13           O  
ATOM    412  CB  LEU A  55       6.356  22.311   3.241  1.00 13.69           C  
ATOM    413  CG  LEU A  55       5.787  21.260   4.198  1.00 15.61           C  
ATOM    414  CD1 LEU A  55       5.383  21.920   5.505  1.00 16.28           C  
ATOM    415  CD2 LEU A  55       4.600  20.527   3.582  1.00 15.69           C  
ATOM    416  N   GLU A  56       8.272  23.364   0.724  1.00 17.15           N  
ATOM    417  CA  GLU A  56       8.563  24.494  -0.160  1.00 17.72           C  
ATOM    418  C   GLU A  56       8.991  24.059  -1.562  1.00 16.71           C  
ATOM    419  O   GLU A  56       9.314  24.899  -2.403  1.00 19.23           O  
ATOM    420  CB  GLU A  56       9.637  25.378   0.468  1.00 18.91           C  
ATOM    421  CG  GLU A  56       9.136  26.099   1.706  1.00 20.88           C  
ATOM    422  CD  GLU A  56      10.112  27.118   2.231  1.00 31.33           C  
ATOM    423  OE1 GLU A  56      11.319  27.005   1.927  1.00 28.65           O  
ATOM    424  OE2 GLU A  56       9.668  28.041   2.948  1.00 38.21           O1-
ATOM    425  N   ASP A  57       8.973  22.753  -1.812  1.00 16.04           N  
ATOM    426  CA  ASP A  57       9.310  22.191  -3.119  1.00 16.99           C  
ATOM    427  C   ASP A  57       8.062  21.542  -3.716  1.00 17.92           C  
ATOM    428  O   ASP A  57       7.655  20.461  -3.287  1.00 18.50           O  
ATOM    429  CB  ASP A  57      10.445  21.170  -2.982  1.00 16.39           C  
ATOM    430  CG  ASP A  57      10.968  20.668  -4.322  1.00 19.20           C  
ATOM    431  OD1 ASP A  57      10.329  20.909  -5.372  1.00 19.30           O  
ATOM    432  OD2 ASP A  57      12.033  20.015  -4.313  1.00 20.05           O1-
ATOM    433  N   ARG A  58       7.457  22.198  -4.699  1.00 19.54           N  
ATOM    434  CA  ARG A  58       6.193  21.720  -5.253  1.00 20.85           C  
ATOM    435  C   ARG A  58       6.344  20.402  -6.011  1.00 19.57           C  
ATOM    436  O   ARG A  58       5.349  19.758  -6.327  1.00 21.54           O  
ATOM    437  CB  ARG A  58       5.575  22.769  -6.171  1.00 26.03           C  
ATOM    438  CG  ARG A  58       4.982  23.951  -5.419  1.00 30.60           C  
ATOM    439  CD  ARG A  58       4.145  24.818  -6.335  1.00 27.77           C  
ATOM    440  NE  ARG A  58       2.950  24.120  -6.802  1.00 28.53           N  
ATOM    441  CZ  ARG A  58       2.136  24.581  -7.746  1.00 30.72           C  
ATOM    442  NH1 ARG A  58       2.391  25.740  -8.339  1.00 32.54           N1+
ATOM    443  NH2 ARG A  58       1.068  23.880  -8.099  1.00 29.58           N  
ATOM    444  N   ARG A  59       7.577  19.992  -6.290  1.00 17.64           N  
ATOM    445  CA  ARG A  59       7.796  18.678  -6.897  1.00 16.98           C  
ATOM    446  C   ARG A  59       7.401  17.576  -5.910  1.00 17.94           C  
ATOM    447  O   ARG A  59       7.213  16.420  -6.295  1.00 20.19           O  
ATOM    448  CB  ARG A  59       9.245  18.512  -7.337  1.00 18.75           C  
ATOM    449  CG  ARG A  59       9.651  19.426  -8.494  1.00 20.49           C  
ATOM    450  CD  ARG A  59      11.118  19.248  -8.820  1.00 20.55           C  
ATOM    451  NE  ARG A  59      11.951  19.516  -7.655  1.00 20.87           N  
ATOM    452  CZ  ARG A  59      13.245  19.226  -7.567  1.00 21.12           C  
ATOM    453  NH1 ARG A  59      13.875  18.646  -8.583  1.00 25.64           N1+
ATOM    454  NH2 ARG A  59      13.910  19.509  -6.454  1.00 22.99           N  
ATOM    455  N   PHE A  60       7.293  17.935  -4.634  1.00 15.99           N  
ATOM    456  CA  PHE A  60       6.591  17.095  -3.666  1.00 13.84           C  
ATOM    457  C   PHE A  60       5.139  17.548  -3.699  1.00 15.88           C  
ATOM    458  O   PHE A  60       4.781  18.571  -3.117  1.00 16.98           O  
ATOM    459  CB  PHE A  60       7.186  17.215  -2.261  1.00 14.06           C  
ATOM    460  CG  PHE A  60       8.594  16.702  -2.147  1.00 15.88           C  
ATOM    461  CD1 PHE A  60       8.865  15.339  -2.203  1.00 19.50           C  
ATOM    462  CD2 PHE A  60       9.649  17.578  -1.967  1.00 17.14           C  
ATOM    463  CE1 PHE A  60      10.160  14.868  -2.089  1.00 17.55           C  
ATOM    464  CE2 PHE A  60      10.949  17.110  -1.851  1.00 19.68           C  
ATOM    465  CZ  PHE A  60      11.204  15.754  -1.910  1.00 18.94           C  
ATOM    466  N   SER A  61       4.307  16.787  -4.402  1.00 15.36           N  
ATOM    467  CA  SER A  61       2.980  17.244  -4.801  1.00 15.38           C  
ATOM    468  C   SER A  61       1.864  16.766  -3.882  1.00 16.34           C  
ATOM    469  O   SER A  61       1.789  15.586  -3.562  1.00 14.59           O  
ATOM    470  CB  SER A  61       2.697  16.765  -6.226  1.00 14.51           C  
ATOM    471  OG  SER A  61       1.342  16.958  -6.583  1.00 16.32           O  
ATOM    472  N   MET A  62       0.987  17.680  -3.473  1.00 13.23           N  
ATOM    473  CA  MET A  62      -0.226  17.288  -2.752  1.00 14.89           C  
ATOM    474  C   MET A  62      -1.183  16.613  -3.722  1.00 16.98           C  
ATOM    475  O   MET A  62      -1.705  15.532  -3.451  1.00 18.10           O  
ATOM    476  CB  MET A  62      -0.915  18.494  -2.094  1.00 19.09           C  
ATOM    477  CG  MET A  62      -2.342  18.194  -1.587  1.00 21.50           C  
ATOM    478  SD  MET A  62      -3.212  19.622  -0.913  1.00 23.68           S  
ATOM    479  CE  MET A  62      -2.196  19.987   0.500  1.00 20.55           C  
ATOM    480  N   LYS A  63      -1.408  17.264  -4.859  1.00 15.04           N  
ATOM    481  CA  LYS A  63      -2.388  16.799  -5.826  1.00 15.40           C  
ATOM    482  C   LYS A  63      -2.135  15.349  -6.236  1.00 17.38           C  
ATOM    483  O   LYS A  63      -3.069  14.552  -6.326  1.00 18.43           O  
ATOM    484  CB  LYS A  63      -2.380  17.714  -7.055  1.00 23.52           C  
ATOM    485  CG  LYS A  63      -3.117  17.168  -8.265  1.00 35.57           C  
ATOM    486  CD  LYS A  63      -3.207  18.204  -9.383  1.00 36.26           C  
ATOM    487  CE  LYS A  63      -1.830  18.661  -9.842  1.00 38.84           C  
ATOM    488  NZ  LYS A  63      -1.898  19.467 -11.091  1.00 62.72           N1+
ATOM    489  N   GLU A  64      -0.873  14.999  -6.459  1.00 14.94           N  
ATOM    490  CA  GLU A  64      -0.558  13.680  -6.980  1.00 16.38           C  
ATOM    491  C   GLU A  64      -0.704  12.574  -5.936  1.00 15.38           C  
ATOM    492  O   GLU A  64      -0.662  11.400  -6.293  1.00 14.85           O  
ATOM    493  CB  GLU A  64       0.857  13.662  -7.564  1.00 20.64           C  
ATOM    494  CG  GLU A  64       1.012  14.537  -8.801  1.00 23.96           C  
ATOM    495  CD  GLU A  64       0.011  14.204  -9.886  1.00 34.56           C  
ATOM    496  OE1 GLU A  64      -0.240  13.002 -10.114  1.00 31.70           O  
ATOM    497  OE2 GLU A  64      -0.535  15.145 -10.502  1.00 36.76           O1-
ATOM    498  N   THR A  65      -0.900  12.925  -4.664  1.00 15.45           N  
ATOM    499  CA  THR A  65      -1.174  11.893  -3.660  1.00 14.89           C  
ATOM    500  C   THR A  65      -2.482  11.170  -3.972  1.00 14.92           C  
ATOM    501  O   THR A  65      -2.690  10.043  -3.521  1.00 15.39           O  
ATOM    502  CB  THR A  65      -1.265  12.450  -2.216  1.00 13.21           C  
ATOM    503  CG2 THR A  65       0.053  13.089  -1.786  1.00 13.76           C  
ATOM    504  OG1 THR A  65      -2.337  13.401  -2.112  1.00 14.68           O  
ATOM    505  N   ALA A  66      -3.356  11.812  -4.748  1.00 14.11           N  
ATOM    506  CA  ALA A  66      -4.658  11.235  -5.083  1.00 16.97           C  
ATOM    507  C   ALA A  66      -4.604  10.296  -6.286  1.00 16.78           C  
ATOM    508  O   ALA A  66      -5.618   9.695  -6.651  1.00 18.55           O  
ATOM    509  CB  ALA A  66      -5.663  12.340  -5.350  1.00 18.64           C  
ATOM    510  N   ALA A  67      -3.434  10.171  -6.904  1.00 13.23           N  
ATOM    511  CA  ALA A  67      -3.306   9.388  -8.129  1.00 15.58           C  
ATOM    512  C   ALA A  67      -3.570   7.909  -7.872  1.00 17.65           C  
ATOM    513  O   ALA A  67      -3.165   7.360  -6.847  1.00 16.19           O  
ATOM    514  CB  ALA A  67      -1.929   9.575  -8.736  1.00 20.47           C  
ATOM    515  N   ALA A  68      -4.257   7.268  -8.810  1.00 16.45           N  
ATOM    516  CA  ALA A  68      -4.518   5.844  -8.700  1.00 15.45           C  
ATOM    517  C   ALA A  68      -3.197   5.084  -8.647  1.00 13.30           C  
ATOM    518  O   ALA A  68      -2.271   5.377  -9.403  1.00 16.42           O  
ATOM    519  CB  ALA A  68      -5.371   5.370  -9.871  1.00 16.67           C  
ATOM    520  N   GLY A  69      -3.102   4.125  -7.732  1.00 13.43           N  
ATOM    521  CA  GLY A  69      -1.935   3.269  -7.649  1.00 15.00           C  
ATOM    522  C   GLY A  69      -0.794   3.840  -6.826  1.00 14.55           C  
ATOM    523  O   GLY A  69       0.225   3.179  -6.640  1.00 15.33           O  
ATOM    524  N   ALA A  70      -0.952   5.064  -6.335  1.00 14.41           N  
ATOM    525  CA  ALA A  70       0.086   5.675  -5.506  1.00 12.73           C  
ATOM    526  C   ALA A  70       0.162   5.000  -4.140  1.00 12.45           C  
ATOM    527  O   ALA A  70      -0.844   4.495  -3.642  1.00 14.64           O  
ATOM    528  CB  ALA A  70      -0.177   7.163  -5.338  1.00 15.71           C  
ATOM    529  N   PRO A  71       1.358   4.987  -3.528  1.00 11.88           N  
ATOM    530  CA  PRO A  71       1.414   4.600  -2.116  1.00 11.96           C  
ATOM    531  C   PRO A  71       0.600   5.591  -1.301  1.00 13.53           C  
ATOM    532  O   PRO A  71       0.744   6.796  -1.520  1.00 12.80           O  
ATOM    533  CB  PRO A  71       2.907   4.674  -1.783  1.00 13.47           C  
ATOM    534  CG  PRO A  71       3.472   5.625  -2.784  1.00 13.61           C  
ATOM    535  CD  PRO A  71       2.677   5.393  -4.040  1.00 13.05           C  
ATOM    536  N   ARG A  72      -0.243   5.091  -0.401  1.00 11.71           N  
ATOM    537  CA  ARG A  72      -1.176   5.934   0.339  1.00 12.55           C  
ATOM    538  C   ARG A  72      -0.912   5.965   1.841  1.00 12.88           C  
ATOM    539  O   ARG A  72      -0.633   4.937   2.464  1.00 11.88           O  
ATOM    540  CB  ARG A  72      -2.612   5.463   0.117  1.00 14.11           C  
ATOM    541  CG  ARG A  72      -3.070   5.407  -1.336  1.00 11.78           C  
ATOM    542  CD  ARG A  72      -4.582   5.597  -1.432  1.00 13.74           C  
ATOM    543  NE  ARG A  72      -4.917   6.909  -0.899  1.00 13.09           N  
ATOM    544  CZ  ARG A  72      -4.794   8.045  -1.570  1.00 15.10           C  
ATOM    545  NH1 ARG A  72      -4.415   8.035  -2.845  1.00 14.25           N1+
ATOM    546  NH2 ARG A  72      -5.073   9.192  -0.971  1.00 19.35           N  
ATOM    547  N   LEU A  73      -1.021   7.159   2.412  1.00 12.34           N  
ATOM    548  CA  LEU A  73      -1.065   7.336   3.857  1.00 11.29           C  
ATOM    549  C   LEU A  73      -2.336   6.720   4.415  1.00 13.01           C  
ATOM    550  O   LEU A  73      -2.323   6.035   5.441  1.00 14.58           O  
ATOM    551  CB  LEU A  73      -1.012   8.824   4.205  1.00 12.32           C  
ATOM    552  CG  LEU A  73      -1.350   9.220   5.644  1.00 14.39           C  
ATOM    553  CD1 LEU A  73      -0.330   8.663   6.620  1.00 15.27           C  
ATOM    554  CD2 LEU A  73      -1.450  10.735   5.755  1.00 15.04           C  
ATOM    555  N   ASN A  74      -3.437   7.011   3.737  1.00 12.57           N  
ATOM    556  CA  ASN A  74      -4.755   6.534   4.123  1.00 12.76           C  
ATOM    557  C   ASN A  74      -5.672   6.611   2.909  1.00 14.93           C  
ATOM    558  O   ASN A  74      -5.282   7.135   1.862  1.00 14.61           O  
ATOM    559  CB  ASN A  74      -5.310   7.352   5.293  1.00 13.89           C  
ATOM    560  CG  ASN A  74      -5.299   8.845   5.023  1.00 17.17           C  
ATOM    561  ND2 ASN A  74      -5.054   9.631   6.061  1.00 16.51           N  
ATOM    562  OD1 ASN A  74      -5.505   9.286   3.895  1.00 16.80           O  
ATOM    563  N   ALA A  75      -6.885   6.088   3.047  1.00 13.37           N  
ATOM    564  CA  ALA A  75      -7.835   6.062   1.942  1.00 11.21           C  
ATOM    565  C   ALA A  75      -8.465   7.432   1.735  1.00 11.69           C  
ATOM    566  O   ALA A  75      -8.685   8.176   2.689  1.00 13.56           O  
ATOM    567  CB  ALA A  75      -8.913   5.024   2.200  1.00 14.39           C  
ATOM    568  N   LEU A  76      -8.750   7.765   0.484  1.00 12.48           N  
ATOM    569  CA  LEU A  76      -9.525   8.963   0.186  1.00 12.59           C  
ATOM    570  C   LEU A  76     -10.905   8.901   0.835  1.00 14.13           C  
ATOM    571  O   LEU A  76     -11.581   7.871   0.789  1.00 14.92           O  
ATOM    572  CB  LEU A  76      -9.677   9.136  -1.322  1.00 14.65           C  
ATOM    573  CG  LEU A  76      -8.410   9.539  -2.073  1.00 18.95           C  
ATOM    574  CD1 LEU A  76      -8.643   9.402  -3.564  1.00 23.60           C  
ATOM    575  CD2 LEU A  76      -8.006  10.959  -1.720  1.00 24.38           C  
ATOM    576  N   THR A  77     -11.320  10.015   1.431  1.00 15.31           N  
ATOM    577  CA  THR A  77     -12.673  10.145   1.960  1.00 14.51           C  
ATOM    578  C   THR A  77     -13.469  11.158   1.141  1.00 15.28           C  
ATOM    579  O   THR A  77     -14.580  11.535   1.513  1.00 16.79           O  
ATOM    580  CB  THR A  77     -12.659  10.578   3.433  1.00 17.41           C  
ATOM    581  CG2 THR A  77     -11.875   9.586   4.275  1.00 19.78           C  
ATOM    582  OG1 THR A  77     -12.054  11.865   3.542  1.00 17.93           O  
ATOM    583  N   VAL A  78     -12.886  11.578   0.020  1.00 15.80           N  
ATOM    584  CA  VAL A  78     -13.501  12.529  -0.896  1.00 14.45           C  
ATOM    585  C   VAL A  78     -13.199  12.107  -2.322  1.00 14.39           C  
ATOM    586  O   VAL A  78     -12.308  11.295  -2.546  1.00 15.55           O  
ATOM    587  CB  VAL A  78     -12.973  13.959  -0.681  1.00 19.14           C  
ATOM    588  CG1 VAL A  78     -13.426  14.496   0.659  1.00 19.44           C  
ATOM    589  CG2 VAL A  78     -11.450  13.992  -0.788  1.00 21.36           C  
ATOM    590  N   PRO A  79     -13.935  12.658  -3.297  1.00 16.41           N  
ATOM    591  CA  PRO A  79     -13.529  12.447  -4.690  1.00 18.00           C  
ATOM    592  C   PRO A  79     -12.108  12.967  -4.907  1.00 18.74           C  
ATOM    593  O   PRO A  79     -11.747  13.970  -4.291  1.00 21.22           O  
ATOM    594  CB  PRO A  79     -14.558  13.257  -5.488  1.00 22.18           C  
ATOM    595  CG  PRO A  79     -15.736  13.374  -4.581  1.00 17.75           C  
ATOM    596  CD  PRO A  79     -15.182  13.434  -3.190  1.00 18.12           C  
ATOM    597  N   PRO A  80     -11.306  12.293  -5.748  1.00 16.26           N  
ATOM    598  CA  PRO A  80      -9.892  12.671  -5.881  1.00 17.82           C  
ATOM    599  C   PRO A  80      -9.667  14.136  -6.263  1.00 22.65           C  
ATOM    600  O   PRO A  80      -8.622  14.686  -5.931  1.00 22.70           O  
ATOM    601  CB  PRO A  80      -9.373  11.734  -6.985  1.00 23.89           C  
ATOM    602  CG  PRO A  80     -10.573  11.074  -7.576  1.00 27.09           C  
ATOM    603  CD  PRO A  80     -11.632  11.092  -6.530  1.00 23.34           C  
ATOM    604  N   GLU A  81     -10.636  14.767  -6.921  1.00 30.86           N  
ATOM    605  CA  GLU A  81     -10.482  16.163  -7.323  1.00 28.37           C  
ATOM    606  C   GLU A  81     -10.495  17.119  -6.123  1.00 30.47           C  
ATOM    607  O   GLU A  81      -9.951  18.224  -6.189  1.00 27.75           O  
ATOM    608  CB  GLU A  81     -11.580  16.559  -8.318  1.00 35.01           C  
ATOM    609  CG  GLU A  81     -13.003  16.367  -7.812  1.00 38.63           C  
ATOM    610  CD  GLU A  81     -13.641  15.066  -8.288  1.00 45.41           C  
ATOM    611  OE1 GLU A  81     -12.922  14.053  -8.460  1.00 30.74           O  
ATOM    612  OE2 GLU A  81     -14.875  15.060  -8.487  1.00 33.58           O1-
ATOM    613  N   VAL A  82     -11.106  16.691  -5.023  1.00 21.87           N  
ATOM    614  CA  VAL A  82     -11.203  17.519  -3.830  1.00 24.81           C  
ATOM    615  C   VAL A  82      -9.833  17.689  -3.181  1.00 19.46           C  
ATOM    616  O   VAL A  82      -9.592  18.654  -2.460  1.00 26.60           O  
ATOM    617  CB  VAL A  82     -12.208  16.910  -2.825  1.00 26.51           C  
ATOM    618  CG1 VAL A  82     -12.239  17.695  -1.517  1.00 30.50           C  
ATOM    619  CG2 VAL A  82     -13.592  16.868  -3.448  1.00 28.44           C  
ATOM    620  N   VAL A  83      -8.926  16.753  -3.445  1.00 21.34           N  
ATOM    621  CA  VAL A  83      -7.581  16.836  -2.889  1.00 21.11           C  
ATOM    622  C   VAL A  83      -6.898  18.103  -3.399  1.00 24.12           C  
ATOM    623  O   VAL A  83      -6.130  18.739  -2.677  1.00 31.32           O  
ATOM    624  CB  VAL A  83      -6.754  15.587  -3.245  1.00 21.47           C  
ATOM    625  CG1 VAL A  83      -5.276  15.774  -2.891  1.00 23.70           C  
ATOM    626  CG2 VAL A  83      -7.326  14.372  -2.521  1.00 22.58           C  
ATOM    627  N   ASN A  84      -7.215  18.474  -4.637  1.00 22.73           N  
ATOM    628  CA  ASN A  84      -6.668  19.676  -5.249  1.00 24.17           C  
ATOM    629  C   ASN A  84      -7.663  20.837  -5.197  1.00 22.51           C  
ATOM    630  O   ASN A  84      -7.729  21.645  -6.124  1.00 23.36           O  
ATOM    631  CB  ASN A  84      -6.276  19.387  -6.701  1.00 27.13           C  
ATOM    632  CG  ASN A  84      -5.409  20.479  -7.303  1.00 28.38           C  
ATOM    633  ND2 ASN A  84      -5.628  20.768  -8.578  1.00 29.32           N  
ATOM    634  OD1 ASN A  84      -4.567  21.063  -6.623  1.00 27.68           O  
ATOM    635  N   ASN A  85      -8.438  20.920  -4.118  1.00 21.45           N  
ATOM    636  CA  ASN A  85      -9.510  21.909  -4.041  1.00 20.57           C  
ATOM    637  C   ASN A  85      -8.992  23.336  -4.183  1.00 22.95           C  
ATOM    638  O   ASN A  85      -9.527  24.109  -4.971  1.00 19.38           O  
ATOM    639  CB  ASN A  85     -10.290  21.771  -2.729  1.00 20.57           C  
ATOM    640  CG  ASN A  85     -11.544  22.637  -2.701  1.00 22.78           C  
ATOM    641  ND2 ASN A  85     -12.404  22.458  -3.694  1.00 20.55           N  
ATOM    642  OD1 ASN A  85     -11.732  23.462  -1.806  1.00 25.59           O  
ATOM    643  N   MET A  86      -7.953  23.695  -3.435  1.00 19.86           N  
ATOM    644  CA  MET A  86      -7.440  25.061  -3.520  1.00 22.98           C  
ATOM    645  C   MET A  86      -6.874  25.340  -4.909  1.00 21.73           C  
ATOM    646  O   MET A  86      -7.035  26.439  -5.438  1.00 24.08           O  
ATOM    647  CB  MET A  86      -6.370  25.321  -2.459  1.00 25.29           C  
ATOM    648  CG  MET A  86      -6.906  25.853  -1.132  1.00 36.49           C  
ATOM    649  SD  MET A  86      -7.771  27.447  -1.159  1.00 33.09           S  
ATOM    650  CE  MET A  86      -7.172  28.212  -2.660  1.00 27.84           C  
ATOM    651  N   GLY A  87      -6.217  24.347  -5.499  1.00 22.42           N  
ATOM    652  CA  GLY A  87      -5.723  24.470  -6.861  1.00 23.19           C  
ATOM    653  C   GLY A  87      -6.859  24.731  -7.837  1.00 22.20           C  
ATOM    654  O   GLY A  87      -6.753  25.574  -8.728  1.00 22.16           O  
ATOM    655  N   ASN A  88      -7.962  24.012  -7.658  1.00 19.63           N  
ATOM    656  CA  ASN A  88      -9.133  24.200  -8.499  1.00 18.90           C  
ATOM    657  C   ASN A  88      -9.787  25.556  -8.256  1.00 20.52           C  
ATOM    658  O   ASN A  88     -10.258  26.197  -9.193  1.00 21.03           O  
ATOM    659  CB  ASN A  88     -10.144  23.076  -8.264  1.00 17.87           C  
ATOM    660  CG  ASN A  88      -9.648  21.731  -8.771  1.00 21.22           C  
ATOM    661  ND2 ASN A  88     -10.081  20.658  -8.125  1.00 23.48           N  
ATOM    662  OD1 ASN A  88      -8.882  21.660  -9.734  1.00 26.17           O  
ATOM    663  N   ILE A  89      -9.813  25.991  -7.000  1.00 19.29           N  
ATOM    664  CA  ILE A  89     -10.317  27.321  -6.664  1.00 18.27           C  
ATOM    665  C   ILE A  89      -9.495  28.381  -7.394  1.00 22.97           C  
ATOM    666  O   ILE A  89     -10.047  29.302  -8.000  1.00 20.59           O  
ATOM    667  CB  ILE A  89     -10.280  27.561  -5.136  1.00 19.88           C  
ATOM    668  CG1 ILE A  89     -11.427  26.808  -4.462  1.00 20.73           C  
ATOM    669  CG2 ILE A  89     -10.395  29.052  -4.792  1.00 21.65           C  
ATOM    670  CD1 ILE A  89     -11.226  26.579  -2.970  1.00 19.57           C  
ATOM    671  N   ALA A  90      -8.175  28.236  -7.349  1.00 19.99           N  
ATOM    672  CA  ALA A  90      -7.277  29.195  -7.986  1.00 23.49           C  
ATOM    673  C   ALA A  90      -7.503  29.247  -9.496  1.00 22.90           C  
ATOM    674  O   ALA A  90      -7.593  30.329 -10.080  1.00 25.55           O  
ATOM    675  CB  ALA A  90      -5.828  28.846  -7.679  1.00 25.43           C  
ATOM    676  N   ASP A  91      -7.596  28.077 -10.120  1.00 22.03           N  
ATOM    677  CA  ASP A  91      -7.777  27.990 -11.565  1.00 22.26           C  
ATOM    678  C   ASP A  91      -9.101  28.612 -11.997  1.00 24.91           C  
ATOM    679  O   ASP A  91      -9.213  29.163 -13.095  1.00 26.25           O  
ATOM    680  CB  ASP A  91      -7.717  26.531 -12.027  1.00 23.69           C  
ATOM    681  CG  ASP A  91      -6.340  25.917 -11.849  1.00 30.57           C  
ATOM    682  OD1 ASP A  91      -5.373  26.672 -11.612  1.00 31.62           O  
ATOM    683  OD2 ASP A  91      -6.224  24.677 -11.954  1.00 32.02           O1-
ATOM    684  N   ALA A  92     -10.098  28.519 -11.127  1.00 20.14           N  
ATOM    685  CA  ALA A  92     -11.423  29.053 -11.417  1.00 20.64           C  
ATOM    686  C   ALA A  92     -11.495  30.559 -11.191  1.00 22.23           C  
ATOM    687  O   ALA A  92     -12.544  31.165 -11.407  1.00 22.57           O  
ATOM    688  CB  ALA A  92     -12.470  28.346 -10.564  1.00 23.22           C  
ATOM    689  N   GLY A  93     -10.386  31.153 -10.750  1.00 22.57           N  
ATOM    690  CA  GLY A  93     -10.313  32.584 -10.511  1.00 22.85           C  
ATOM    691  C   GLY A  93     -10.980  33.027  -9.221  1.00 25.13           C  
ATOM    692  O   GLY A  93     -11.316  34.202  -9.065  1.00 22.39           O  
ATOM    693  N   LEU A  94     -11.153  32.089  -8.292  1.00 22.02           N  
ATOM    694  CA  LEU A  94     -11.940  32.324  -7.084  1.00 20.36           C  
ATOM    695  C   LEU A  94     -11.102  32.510  -5.821  1.00 19.47           C  
ATOM    696  O   LEU A  94     -11.658  32.725  -4.741  1.00 22.62           O  
ATOM    697  CB  LEU A  94     -12.908  31.154  -6.867  1.00 17.49           C  
ATOM    698  CG  LEU A  94     -14.038  30.992  -7.885  1.00 19.76           C  
ATOM    699  CD1 LEU A  94     -14.793  29.693  -7.641  1.00 17.05           C  
ATOM    700  CD2 LEU A  94     -14.986  32.173  -7.822  1.00 19.44           C  
ATOM    701  N   ARG A  95      -9.779  32.434  -5.943  1.00 20.60           N  
ATOM    702  CA  ARG A  95      -8.911  32.439  -4.764  1.00 22.09           C  
ATOM    703  C   ARG A  95      -9.057  33.709  -3.927  1.00 25.83           C  
ATOM    704  O   ARG A  95      -9.212  33.636  -2.709  1.00 23.72           O  
ATOM    705  CB  ARG A  95      -7.445  32.257  -5.167  1.00 24.06           C  
ATOM    706  CG  ARG A  95      -6.485  32.211  -3.976  1.00 31.10           C  
ATOM    707  CD  ARG A  95      -5.058  31.902  -4.402  1.00 49.69           C  
ATOM    708  NE  ARG A  95      -4.105  32.107  -3.311  1.00 59.84           N  
ATOM    709  CZ  ARG A  95      -3.837  31.214  -2.361  1.00 64.27           C  
ATOM    710  NH1 ARG A  95      -4.450  30.039  -2.353  1.00 59.45           N1+
ATOM    711  NH2 ARG A  95      -2.954  31.498  -1.412  1.00 65.77           N  
ATOM    712  N   LYS A  96      -9.013  34.872  -4.568  1.00 25.58           N  
ATOM    713  CA  LYS A  96      -9.085  36.129  -3.822  1.00 23.74           C  
ATOM    714  C   LYS A  96     -10.404  36.279  -3.071  1.00 23.03           C  
ATOM    715  O   LYS A  96     -10.419  36.713  -1.920  1.00 24.24           O  
ATOM    716  CB  LYS A  96      -8.885  37.327  -4.754  1.00 28.08           C  
ATOM    717  CG  LYS A  96      -7.427  37.725  -4.939  1.00 35.38           C  
ATOM    718  CD  LYS A  96      -7.275  39.079  -5.630  1.00 46.60           C  
ATOM    719  CE  LYS A  96      -7.871  40.209  -4.795  1.00 50.14           C  
ATOM    720  NZ  LYS A  96      -7.451  41.556  -5.272  1.00 69.38           N1+
ATOM    721  N   ALA A  97     -11.505  35.908  -3.714  1.00 21.74           N  
ATOM    722  CA  ALA A  97     -12.822  36.059  -3.108  1.00 21.60           C  
ATOM    723  C   ALA A  97     -13.003  35.088  -1.941  1.00 23.45           C  
ATOM    724  O   ALA A  97     -13.571  35.438  -0.906  1.00 21.02           O  
ATOM    725  CB  ALA A  97     -13.909  35.849  -4.146  1.00 26.98           C  
ATOM    726  N   VAL A  98     -12.516  33.866  -2.110  1.00 21.22           N  
ATOM    727  CA  VAL A  98     -12.640  32.863  -1.062  1.00 19.34           C  
ATOM    728  C   VAL A  98     -11.828  33.280   0.151  1.00 22.17           C  
ATOM    729  O   VAL A  98     -12.316  33.237   1.275  1.00 23.61           O  
ATOM    730  CB  VAL A  98     -12.182  31.477  -1.553  1.00 20.86           C  
ATOM    731  CG1 VAL A  98     -11.971  30.515  -0.381  1.00 22.97           C  
ATOM    732  CG2 VAL A  98     -13.199  30.913  -2.525  1.00 22.54           C  
ATOM    733  N   MET A  99     -10.588  33.693  -0.079  1.00 25.07           N  
ATOM    734  CA AMET A  99      -9.715  34.060   1.022  0.52 25.64           C  
ATOM    735  CA BMET A  99      -9.700  34.084   1.010  0.48 25.65           C  
ATOM    736  C   MET A  99     -10.252  35.299   1.740  1.00 28.29           C  
ATOM    737  O   MET A  99     -10.199  35.376   2.963  1.00 29.47           O  
ATOM    738  CB AMET A  99      -8.286  34.270   0.511  0.52 28.05           C  
ATOM    739  CB BMET A  99      -8.291  34.372   0.482  0.48 28.01           C  
ATOM    740  CG AMET A  99      -7.643  32.960   0.044  0.52 31.51           C  
ATOM    741  CG BMET A  99      -7.306  33.229   0.709  0.48 30.16           C  
ATOM    742  SD AMET A  99      -5.912  33.066  -0.449  0.52 26.12           S  
ATOM    743  SD BMET A  99      -6.326  33.395   2.217  0.48 46.11           S  
ATOM    744  CE AMET A  99      -5.118  33.343   1.133  0.52 28.59           C  
ATOM    745  CE BMET A  99      -7.566  33.898   3.407  0.48 24.00           C  
ATOM    746  N   LYS A 100     -10.801  36.246   0.988  1.00 29.05           N  
ATOM    747  CA  LYS A 100     -11.406  37.432   1.592  1.00 24.99           C  
ATOM    748  C   LYS A 100     -12.596  37.063   2.480  1.00 29.70           C  
ATOM    749  O   LYS A 100     -12.852  37.711   3.495  1.00 29.45           O  
ATOM    750  CB  LYS A 100     -11.852  38.418   0.508  1.00 31.47           C  
ATOM    751  CG  LYS A 100     -12.629  39.620   1.041  1.00 35.60           C  
ATOM    752  CD  LYS A 100     -12.821  40.676  -0.038  1.00 49.09           C  
ATOM    753  CE  LYS A 100     -13.461  41.941   0.517  1.00 59.34           C  
ATOM    754  NZ  LYS A 100     -14.833  41.700   1.045  1.00 57.29           N1+
ATOM    755  N   ALA A 101     -13.318  36.016   2.096  1.00 23.46           N  
ATOM    756  CA  ALA A 101     -14.527  35.623   2.810  1.00 22.72           C  
ATOM    757  C   ALA A 101     -14.226  34.933   4.140  1.00 24.60           C  
ATOM    758  O   ALA A 101     -15.070  34.930   5.038  1.00 26.83           O  
ATOM    759  CB  ALA A 101     -15.376  34.714   1.934  1.00 24.97           C  
ATOM    760  N   ILE A 102     -13.034  34.357   4.273  1.00 23.59           N  
ATOM    761  CA  ILE A 102     -12.706  33.580   5.470  1.00 25.24           C  
ATOM    762  C   ILE A 102     -11.691  34.287   6.374  1.00 29.22           C  
ATOM    763  O   ILE A 102     -11.064  33.653   7.223  1.00 29.50           O  
ATOM    764  CB  ILE A 102     -12.185  32.170   5.099  1.00 22.98           C  
ATOM    765  CG1 ILE A 102     -10.870  32.245   4.318  1.00 25.94           C  
ATOM    766  CG2 ILE A 102     -13.250  31.426   4.303  1.00 25.02           C  
ATOM    767  CD1 ILE A 102     -10.201  30.896   4.131  1.00 28.08           C  
ATOM    768  N   THR A 103     -11.529  35.595   6.185  1.00 27.82           N  
ATOM    769  CA ATHR A 103     -10.732  36.398   7.111  0.62 29.63           C  
ATOM    770  CA BTHR A 103     -10.738  36.423   7.084  0.38 29.64           C  
ATOM    771  C   THR A 103     -11.568  36.715   8.340  1.00 29.69           C  
ATOM    772  O   THR A 103     -12.791  36.784   8.265  1.00 31.06           O  
ATOM    773  CB ATHR A 103     -10.249  37.731   6.501  0.62 30.54           C  
ATOM    774  CB BTHR A 103     -10.315  37.738   6.379  0.38 30.59           C  
ATOM    775  CG2ATHR A 103      -9.415  37.496   5.256  0.62 34.44           C  
ATOM    776  CG2BTHR A 103      -9.529  38.644   7.300  0.38 29.06           C  
ATOM    777  OG1ATHR A 103     -11.379  38.551   6.180  0.62 30.28           O  
ATOM    778  OG1BTHR A 103      -9.506  37.429   5.236  0.38 34.43           O  
ATOM    779  N   PRO A 104     -10.914  36.897   9.499  1.00 24.42           N  
ATOM    780  CA  PRO A 104     -11.735  37.243  10.668  1.00 24.50           C  
ATOM    781  C   PRO A 104     -12.116  38.726  10.726  1.00 40.13           C  
ATOM    782  O   PRO A 104     -12.571  39.200  11.769  1.00 35.30           O  
ATOM    783  CB  PRO A 104     -10.831  36.869  11.845  1.00 25.09           C  
ATOM    784  CG  PRO A 104      -9.459  37.033  11.319  1.00 26.29           C  
ATOM    785  CD  PRO A 104      -9.520  36.605   9.879  1.00 26.01           C  
ATOM    786  N   LYS A 105     -11.965  39.435   9.611  1.00 40.40           N  
ATOM    787  CA  LYS A 105     -12.036  40.892   9.610  1.00 34.79           C  
ATOM    788  C   LYS A 105     -13.394  41.433   9.185  1.00 39.65           C  
ATOM    789  O   LYS A 105     -13.626  42.640   9.255  1.00 34.74           O  
ATOM    790  CB  LYS A 105     -10.950  41.466   8.696  1.00 39.33           C  
ATOM    791  CG  LYS A 105      -9.536  41.353   9.257  1.00 43.03           C  
ATOM    792  CD  LYS A 105      -9.345  42.243  10.480  1.00 55.20           C  
ATOM    793  CE  LYS A 105      -7.964  42.076  11.087  1.00 62.62           C  
ATOM    794  NZ  LYS A 105      -6.879  42.383  10.117  1.00 60.28           N1+
ATOM    795  N   ALA A 106     -14.288  40.552   8.744  1.00 29.20           N  
ATOM    796  CA  ALA A 106     -15.643  40.964   8.405  1.00 37.76           C  
ATOM    797  C   ALA A 106     -16.280  41.668   9.602  1.00 47.17           C  
ATOM    798  O   ALA A 106     -16.079  41.243  10.741  1.00 37.51           O  
ATOM    799  CB  ALA A 106     -16.479  39.772   7.985  1.00 40.12           C  
ATOM    800  N   PRO A 107     -17.036  42.755   9.352  1.00 38.04           N  
ATOM    801  CA  PRO A 107     -17.699  43.469  10.450  1.00 43.38           C  
ATOM    802  C   PRO A 107     -18.569  42.566  11.321  1.00 41.80           C  
ATOM    803  O   PRO A 107     -19.395  41.814  10.800  1.00 40.70           O  
ATOM    804  CB  PRO A 107     -18.565  44.504   9.723  1.00 42.17           C  
ATOM    805  CG  PRO A 107     -17.873  44.734   8.436  1.00 45.63           C  
ATOM    806  CD  PRO A 107     -17.262  43.418   8.054  1.00 43.63           C  
ATOM    807  N   GLY A 108     -18.372  42.642  12.633  1.00 41.19           N  
ATOM    808  CA  GLY A 108     -19.195  41.911  13.579  1.00 41.06           C  
ATOM    809  C   GLY A 108     -18.795  40.460  13.773  1.00 34.86           C  
ATOM    810  O   GLY A 108     -19.387  39.764  14.595  1.00 34.37           O  
ATOM    811  N   LEU A 109     -17.800  39.994  13.023  1.00 33.10           N  
ATOM    812  CA  LEU A 109     -17.401  38.591  13.097  1.00 33.05           C  
ATOM    813  C   LEU A 109     -16.779  38.276  14.455  1.00 34.73           C  
ATOM    814  O   LEU A 109     -17.164  37.310  15.117  1.00 33.28           O  
ATOM    815  CB  LEU A 109     -16.419  38.245  11.972  1.00 37.06           C  
ATOM    816  CG  LEU A 109     -16.042  36.769  11.758  1.00 30.46           C  
ATOM    817  CD1 LEU A 109     -14.933  36.305  12.703  1.00 37.04           C  
ATOM    818  CD2 LEU A 109     -17.262  35.857  11.867  1.00 31.14           C  
ATOM    819  N   GLU A 110     -15.818  39.088  14.872  1.00 33.88           N  
ATOM    820  CA  GLU A 110     -15.160  38.867  16.151  1.00 33.09           C  
ATOM    821  C   GLU A 110     -16.140  39.035  17.302  1.00 35.21           C  
ATOM    822  O   GLU A 110     -16.072  38.305  18.292  1.00 30.47           O  
ATOM    823  CB  GLU A 110     -13.977  39.814  16.318  1.00 34.05           C  
ATOM    824  CG  GLU A 110     -12.930  39.646  15.230  1.00 42.84           C  
ATOM    825  CD  GLU A 110     -11.557  40.128  15.644  1.00 49.74           C  
ATOM    826  OE1 GLU A 110     -11.418  40.673  16.760  1.00 62.43           O  
ATOM    827  OE2 GLU A 110     -10.609  39.954  14.847  1.00 46.07           O1-
ATOM    828  N   GLN A 111     -17.058  39.988  17.174  1.00 32.88           N  
ATOM    829  CA  GLN A 111     -18.068  40.188  18.204  1.00 31.13           C  
ATOM    830  C   GLN A 111     -18.998  38.984  18.259  1.00 29.23           C  
ATOM    831  O   GLN A 111     -19.460  38.595  19.332  1.00 28.08           O  
ATOM    832  CB  GLN A 111     -18.873  41.464  17.952  1.00 33.67           C  
ATOM    833  CG  GLN A 111     -19.819  41.818  19.093  1.00 32.30           C  
ATOM    834  CD  GLN A 111     -19.098  41.953  20.424  1.00 44.60           C  
ATOM    835  NE2 GLN A 111     -19.669  41.363  21.469  1.00 43.42           N  
ATOM    836  OE1 GLN A 111     -18.035  42.568  20.509  1.00 48.07           O  
ATOM    837  N   PHE A 112     -19.268  38.395  17.099  1.00 27.83           N  
ATOM    838  CA  PHE A 112     -20.091  37.196  17.046  1.00 25.41           C  
ATOM    839  C   PHE A 112     -19.394  36.052  17.773  1.00 24.02           C  
ATOM    840  O   PHE A 112     -20.025  35.311  18.525  1.00 25.66           O  
ATOM    841  CB  PHE A 112     -20.387  36.787  15.603  1.00 28.73           C  
ATOM    842  CG  PHE A 112     -21.085  35.463  15.491  1.00 25.15           C  
ATOM    843  CD1 PHE A 112     -22.454  35.375  15.658  1.00 23.49           C  
ATOM    844  CD2 PHE A 112     -20.370  34.306  15.235  1.00 24.38           C  
ATOM    845  CE1 PHE A 112     -23.100  34.158  15.566  1.00 24.04           C  
ATOM    846  CE2 PHE A 112     -21.008  33.087  15.144  1.00 21.98           C  
ATOM    847  CZ  PHE A 112     -22.375  33.011  15.307  1.00 23.73           C  
ATOM    848  N   LEU A 113     -18.092  35.916  17.534  1.00 24.77           N  
ATOM    849  CA  LEU A 113     -17.286  34.893  18.194  1.00 25.51           C  
ATOM    850  C   LEU A 113     -17.326  35.064  19.710  1.00 25.14           C  
ATOM    851  O   LEU A 113     -17.534  34.100  20.446  1.00 24.30           O  
ATOM    852  CB  LEU A 113     -15.835  34.950  17.714  1.00 25.27           C  
ATOM    853  CG  LEU A 113     -15.369  34.016  16.597  1.00 33.06           C  
ATOM    854  CD1 LEU A 113     -13.917  34.325  16.261  1.00 29.90           C  
ATOM    855  CD2 LEU A 113     -15.521  32.553  16.989  1.00 25.18           C  
ATOM    856  N   ARG A 114     -17.118  36.294  20.172  1.00 24.99           N  
ATOM    857  CA  ARG A 114     -17.154  36.585  21.602  1.00 22.92           C  
ATOM    858  C   ARG A 114     -18.519  36.277  22.205  1.00 22.72           C  
ATOM    859  O   ARG A 114     -18.606  35.622  23.246  1.00 24.26           O  
ATOM    860  CB  ARG A 114     -16.794  38.049  21.864  1.00 29.79           C  
ATOM    861  CG  ARG A 114     -15.302  38.312  21.990  1.00 47.54           C  
ATOM    862  CD  ARG A 114     -15.027  39.736  22.455  1.00 45.84           C  
ATOM    863  NE  ARG A 114     -15.414  40.724  21.451  1.00 52.54           N  
ATOM    864  CZ  ARG A 114     -14.630  41.139  20.460  1.00 56.31           C  
ATOM    865  NH1 ARG A 114     -13.400  40.655  20.324  1.00 58.06           N1+
ATOM    866  NH2 ARG A 114     -15.078  42.042  19.596  1.00 49.65           N  
ATOM    867  N   ASP A 115     -19.580  36.759  21.562  1.00 21.76           N  
ATOM    868  CA  ASP A 115     -20.940  36.515  22.037  1.00 24.56           C  
ATOM    869  C   ASP A 115     -21.246  35.025  22.103  1.00 24.35           C  
ATOM    870  O   ASP A 115     -21.896  34.554  23.033  1.00 23.29           O  
ATOM    871  CB  ASP A 115     -21.970  37.200  21.131  1.00 27.79           C  
ATOM    872  CG  ASP A 115     -21.951  38.711  21.253  1.00 36.77           C  
ATOM    873  OD1 ASP A 115     -21.319  39.230  22.199  1.00 30.63           O  
ATOM    874  OD2 ASP A 115     -22.585  39.377  20.406  1.00 32.48           O1-
ATOM    875  N   THR A 116     -20.784  34.283  21.102  1.00 19.48           N  
ATOM    876  CA  THR A 116     -21.073  32.861  21.041  1.00 18.70           C  
ATOM    877  C   THR A 116     -20.308  32.126  22.136  1.00 16.96           C  
ATOM    878  O   THR A 116     -20.874  31.281  22.825  1.00 20.36           O  
ATOM    879  CB  THR A 116     -20.717  32.272  19.667  1.00 22.93           C  
ATOM    880  CG2 THR A 116     -21.009  30.777  19.622  1.00 19.65           C  
ATOM    881  OG1 THR A 116     -21.500  32.926  18.662  1.00 21.79           O  
ATOM    882  N   ALA A 117     -19.033  32.458  22.295  1.00 18.71           N  
ATOM    883  CA  ALA A 117     -18.197  31.834  23.319  1.00 17.42           C  
ATOM    884  C   ALA A 117     -18.752  32.102  24.716  1.00 21.34           C  
ATOM    885  O   ALA A 117     -18.867  31.193  25.537  1.00 19.10           O  
ATOM    886  CB  ALA A 117     -16.773  32.334  23.218  1.00 18.40           C  
ATOM    887  N   ASN A 118     -19.096  33.354  24.986  1.00 21.94           N  
ATOM    888  CA  ASN A 118     -19.631  33.718  26.293  1.00 21.60           C  
ATOM    889  C   ASN A 118     -20.960  33.029  26.579  1.00 20.13           C  
ATOM    890  O   ASN A 118     -21.218  32.611  27.708  1.00 23.39           O  
ATOM    891  CB  ASN A 118     -19.793  35.237  26.393  1.00 21.23           C  
ATOM    892  CG  ASN A 118     -18.469  35.954  26.573  1.00 25.30           C  
ATOM    893  ND2 ASN A 118     -18.399  37.195  26.101  1.00 29.94           N  
ATOM    894  OD1 ASN A 118     -17.521  35.404  27.136  1.00 28.09           O  
ATOM    895  N   SER A 119     -21.798  32.904  25.555  1.00 20.64           N  
ATOM    896  CA  SER A 119     -23.082  32.224  25.699  1.00 19.41           C  
ATOM    897  C   SER A 119     -22.896  30.736  26.002  1.00 24.53           C  
ATOM    898  O   SER A 119     -23.578  30.177  26.860  1.00 23.74           O  
ATOM    899  CB  SER A 119     -23.924  32.400  24.434  1.00 27.79           C  
ATOM    900  OG  SER A 119     -25.138  31.677  24.528  1.00 36.22           O  
ATOM    901  N   LEU A 120     -21.977  30.097  25.286  1.00 20.85           N  
ATOM    902  CA  LEU A 120     -21.671  28.692  25.522  1.00 18.49           C  
ATOM    903  C   LEU A 120     -21.181  28.482  26.951  1.00 18.74           C  
ATOM    904  O   LEU A 120     -21.591  27.540  27.623  1.00 20.82           O  
ATOM    905  CB  LEU A 120     -20.619  28.197  24.530  1.00 19.57           C  
ATOM    906  CG  LEU A 120     -21.086  28.056  23.080  1.00 18.84           C  
ATOM    907  CD1 LEU A 120     -19.893  27.868  22.157  1.00 20.03           C  
ATOM    908  CD2 LEU A 120     -22.061  26.904  22.936  1.00 22.13           C  
ATOM    909  N   LEU A 121     -20.301  29.366  27.404  1.00 18.71           N  
ATOM    910  CA  LEU A 121     -19.721  29.255  28.736  1.00 18.74           C  
ATOM    911  C   LEU A 121     -20.754  29.547  29.825  1.00 22.87           C  
ATOM    912  O   LEU A 121     -20.756  28.888  30.860  1.00 21.01           O  
ATOM    913  CB  LEU A 121     -18.520  30.193  28.869  1.00 18.29           C  
ATOM    914  CG  LEU A 121     -17.307  29.776  28.032  1.00 16.14           C  
ATOM    915  CD1 LEU A 121     -16.289  30.899  27.890  1.00 20.46           C  
ATOM    916  CD2 LEU A 121     -16.648  28.540  28.634  1.00 17.26           C  
ATOM    917  N   ASP A 122     -21.634  30.519  29.595  1.00 23.25           N  
ATOM    918  CA  ASP A 122     -22.693  30.809  30.563  1.00 24.68           C  
ATOM    919  C   ASP A 122     -23.593  29.589  30.755  1.00 25.91           C  
ATOM    920  O   ASP A 122     -24.002  29.281  31.874  1.00 27.30           O  
ATOM    921  CB  ASP A 122     -23.534  32.014  30.126  1.00 26.53           C  
ATOM    922  CG  ASP A 122     -22.803  33.336  30.293  1.00 31.09           C  
ATOM    923  OD1 ASP A 122     -21.824  33.401  31.071  1.00 30.32           O  
ATOM    924  OD2 ASP A 122     -23.219  34.323  29.649  1.00 33.46           O1-
ATOM    925  N   ASN A 123     -23.892  28.893  29.662  1.00 24.88           N  
ATOM    926  CA  ASN A 123     -24.716  27.692  29.730  1.00 25.15           C  
ATOM    927  C   ASN A 123     -24.045  26.594  30.547  1.00 26.88           C  
ATOM    928  O   ASN A 123     -24.703  25.899  31.318  1.00 25.91           O  
ATOM    929  CB  ASN A 123     -25.031  27.165  28.329  1.00 29.82           C  
ATOM    930  CG  ASN A 123     -26.000  28.055  27.573  1.00 46.62           C  
ATOM    931  ND2 ASN A 123     -26.179  27.773  26.286  1.00 42.20           N  
ATOM    932  OD1 ASN A 123     -26.588  28.976  28.139  1.00 43.36           O  
ATOM    933  N   LEU A 124     -22.738  26.433  30.370  1.00 20.75           N  
ATOM    934  CA  LEU A 124     -21.991  25.430  31.121  1.00 20.37           C  
ATOM    935  C   LEU A 124     -21.991  25.767  32.610  1.00 22.99           C  
ATOM    936  O   LEU A 124     -22.159  24.889  33.460  1.00 21.62           O  
ATOM    937  CB  LEU A 124     -20.554  25.322  30.598  1.00 20.23           C  
ATOM    938  CG  LEU A 124     -20.375  24.746  29.189  1.00 22.15           C  
ATOM    939  CD1 LEU A 124     -18.905  24.744  28.793  1.00 21.44           C  
ATOM    940  CD2 LEU A 124     -20.951  23.345  29.084  1.00 23.68           C  
ATOM    941  N   ILE A 125     -21.808  27.045  32.920  1.00 21.38           N  
ATOM    942  CA  ILE A 125     -21.767  27.494  34.307  1.00 21.02           C  
ATOM    943  C   ILE A 125     -23.122  27.269  34.968  1.00 25.98           C  
ATOM    944  O   ILE A 125     -23.193  26.850  36.123  1.00 24.93           O  
ATOM    945  CB  ILE A 125     -21.357  28.977  34.394  1.00 23.29           C  
ATOM    946  CG1 ILE A 125     -19.869  29.112  34.063  1.00 23.94           C  
ATOM    947  CG2 ILE A 125     -21.632  29.549  35.789  1.00 26.26           C  
ATOM    948  CD1 ILE A 125     -19.391  30.535  33.874  1.00 27.25           C  
ATOM    949  N   THR A 126     -24.192  27.536  34.228  1.00 24.69           N  
ATOM    950  CA  THR A 126     -25.545  27.322  34.729  1.00 27.01           C  
ATOM    951  C   THR A 126     -25.805  25.844  35.008  1.00 24.85           C  
ATOM    952  O   THR A 126     -26.421  25.491  36.014  1.00 29.66           O  
ATOM    953  CB  THR A 126     -26.593  27.852  33.726  1.00 32.54           C  
ATOM    954  CG2 THR A 126     -28.012  27.538  34.187  1.00 37.00           C  
ATOM    955  OG1 THR A 126     -26.444  29.270  33.593  1.00 31.51           O  
ATOM    956  N   GLU A 127     -25.330  24.979  34.120  1.00 24.85           N  
ATOM    957  CA  GLU A 127     -25.564  23.547  34.260  1.00 24.53           C  
ATOM    958  C   GLU A 127     -24.715  22.954  35.388  1.00 25.86           C  
ATOM    959  O   GLU A 127     -25.083  21.938  35.979  1.00 33.04           O  
ATOM    960  CB  GLU A 127     -25.282  22.837  32.935  1.00 31.84           C  
ATOM    961  CG  GLU A 127     -26.316  23.159  31.855  1.00 40.31           C  
ATOM    962  CD  GLU A 127     -25.875  22.774  30.449  1.00 61.71           C  
ATOM    963  OE1 GLU A 127     -24.696  22.402  30.259  1.00 49.18           O  
ATOM    964  OE2 GLU A 127     -26.716  22.848  29.527  1.00 58.99           O1-
ATOM    965  N   GLY A 128     -23.590  23.598  35.690  1.00 25.70           N  
ATOM    966  CA  GLY A 128     -22.725  23.170  36.779  1.00 22.81           C  
ATOM    967  C   GLY A 128     -21.670  22.161  36.358  1.00 22.21           C  
ATOM    968  O   GLY A 128     -21.865  21.399  35.408  1.00 20.97           O  
ATOM    969  N   ALA A 129     -20.547  22.150  37.072  1.00 21.33           N  
ATOM    970  CA  ALA A 129     -19.438  21.255  36.746  1.00 19.63           C  
ATOM    971  C   ALA A 129     -19.816  19.806  37.031  1.00 17.89           C  
ATOM    972  O   ALA A 129     -20.608  19.544  37.931  1.00 21.55           O  
ATOM    973  CB  ALA A 129     -18.196  21.642  37.534  1.00 21.17           C  
ATOM    974  N   PRO A 130     -19.234  18.850  36.288  1.00 16.69           N  
ATOM    975  CA  PRO A 130     -18.224  19.041  35.239  1.00 15.46           C  
ATOM    976  C   PRO A 130     -18.810  19.458  33.893  1.00 18.40           C  
ATOM    977  O   PRO A 130     -19.975  19.171  33.609  1.00 18.08           O  
ATOM    978  CB  PRO A 130     -17.570  17.663  35.139  1.00 17.84           C  
ATOM    979  CG  PRO A 130     -18.653  16.715  35.510  1.00 20.90           C  
ATOM    980  CD  PRO A 130     -19.504  17.422  36.532  1.00 20.82           C  
ATOM    981  N   ALA A 131     -17.992  20.132  33.088  1.00 15.63           N  
ATOM    982  CA  ALA A 131     -18.362  20.534  31.735  1.00 14.61           C  
ATOM    983  C   ALA A 131     -17.415  19.892  30.734  1.00 13.80           C  
ATOM    984  O   ALA A 131     -16.240  19.692  31.031  1.00 16.39           O  
ATOM    985  CB  ALA A 131     -18.325  22.041  31.603  1.00 16.85           C  
ATOM    986  N   ASP A 132     -17.934  19.592  29.546  1.00 14.98           N  
ATOM    987  CA  ASP A 132     -17.149  19.012  28.458  1.00 16.70           C  
ATOM    988  C   ASP A 132     -16.731  20.118  27.497  1.00 15.32           C  
ATOM    989  O   ASP A 132     -17.539  20.588  26.694  1.00 16.87           O  
ATOM    990  CB  ASP A 132     -17.974  17.941  27.739  1.00 13.54           C  
ATOM    991  CG  ASP A 132     -17.215  17.239  26.618  1.00 15.74           C  
ATOM    992  OD1 ASP A 132     -16.129  17.698  26.195  1.00 13.63           O  
ATOM    993  OD2 ASP A 132     -17.745  16.213  26.143  1.00 17.42           O1-
ATOM    994  N   LEU A 133     -15.472  20.539  27.574  1.00 13.50           N  
ATOM    995  CA  LEU A 133     -15.020  21.677  26.777  1.00 15.21           C  
ATOM    996  C   LEU A 133     -14.807  21.358  25.302  1.00 16.17           C  
ATOM    997  O   LEU A 133     -14.611  22.282  24.510  1.00 17.02           O  
ATOM    998  CB  LEU A 133     -13.725  22.255  27.339  1.00 17.74           C  
ATOM    999  CG  LEU A 133     -13.814  23.006  28.666  1.00 15.83           C  
ATOM   1000  CD1 LEU A 133     -12.511  23.753  28.903  1.00 19.88           C  
ATOM   1001  CD2 LEU A 133     -15.001  23.972  28.721  1.00 18.78           C  
ATOM   1002  N   ARG A 134     -14.826  20.088  24.909  1.00 13.82           N  
ATOM   1003  CA  ARG A 134     -14.808  19.807  23.476  1.00 12.89           C  
ATOM   1004  C   ARG A 134     -16.221  19.859  22.913  1.00 16.21           C  
ATOM   1005  O   ARG A 134     -16.533  20.697  22.064  1.00 17.11           O  
ATOM   1006  CB  ARG A 134     -14.179  18.453  23.134  1.00 13.84           C  
ATOM   1007  CG  ARG A 134     -14.136  18.253  21.609  1.00 16.97           C  
ATOM   1008  CD  ARG A 134     -13.409  17.009  21.158  1.00 20.89           C  
ATOM   1009  NE  ARG A 134     -14.235  15.809  21.270  1.00 24.70           N  
ATOM   1010  CZ  ARG A 134     -15.075  15.375  20.331  1.00 18.03           C  
ATOM   1011  NH1 ARG A 134     -15.230  16.037  19.190  1.00 24.15           N1+
ATOM   1012  NH2 ARG A 134     -15.772  14.272  20.536  1.00 18.96           N  
ATOM   1013  N   ASN A 135     -17.082  18.965  23.380  1.00 15.35           N  
ATOM   1014  CA  ASN A 135     -18.386  18.809  22.759  1.00 15.66           C  
ATOM   1015  C   ASN A 135     -19.339  19.953  23.058  1.00 16.88           C  
ATOM   1016  O   ASN A 135     -20.267  20.197  22.288  1.00 17.97           O  
ATOM   1017  CB  ASN A 135     -19.018  17.489  23.189  1.00 14.97           C  
ATOM   1018  CG  ASN A 135     -18.278  16.294  22.624  1.00 17.45           C  
ATOM   1019  ND2 ASN A 135     -17.683  15.495  23.498  1.00 16.56           N  
ATOM   1020  OD1 ASN A 135     -18.232  16.104  21.408  1.00 18.52           O  
ATOM   1021  N   ASP A 136     -19.105  20.664  24.157  1.00 15.14           N  
ATOM   1022  CA  ASP A 136     -20.034  21.711  24.580  1.00 16.81           C  
ATOM   1023  C   ASP A 136     -19.378  23.089  24.648  1.00 16.49           C  
ATOM   1024  O   ASP A 136     -19.974  24.035  25.158  1.00 18.70           O  
ATOM   1025  CB  ASP A 136     -20.655  21.329  25.929  1.00 19.28           C  
ATOM   1026  CG  ASP A 136     -21.486  20.052  25.838  1.00 21.95           C  
ATOM   1027  OD1 ASP A 136     -22.074  19.801  24.762  1.00 24.41           O  
ATOM   1028  OD2 ASP A 136     -21.552  19.288  26.824  1.00 21.27           O1-
ATOM   1029  N   PHE A 137     -18.163  23.209  24.117  1.00 14.24           N  
ATOM   1030  CA  PHE A 137     -17.539  24.524  23.953  1.00 15.08           C  
ATOM   1031  C   PHE A 137     -16.767  24.647  22.636  1.00 16.02           C  
ATOM   1032  O   PHE A 137     -17.205  25.357  21.733  1.00 15.18           O  
ATOM   1033  CB  PHE A 137     -16.616  24.841  25.130  1.00 14.84           C  
ATOM   1034  CG  PHE A 137     -15.974  26.197  25.044  1.00 13.83           C  
ATOM   1035  CD1 PHE A 137     -16.751  27.344  25.020  1.00 15.52           C  
ATOM   1036  CD2 PHE A 137     -14.601  26.327  24.996  1.00 15.25           C  
ATOM   1037  CE1 PHE A 137     -16.160  28.592  24.940  1.00 14.96           C  
ATOM   1038  CE2 PHE A 137     -14.009  27.571  24.918  1.00 16.75           C  
ATOM   1039  CZ  PHE A 137     -14.792  28.704  24.889  1.00 16.68           C  
ATOM   1040  N   ALA A 138     -15.628  23.968  22.521  1.00 15.61           N  
ATOM   1041  CA  ALA A 138     -14.733  24.184  21.385  1.00 15.11           C  
ATOM   1042  C   ALA A 138     -15.390  23.856  20.047  1.00 14.49           C  
ATOM   1043  O   ALA A 138     -15.297  24.641  19.099  1.00 14.88           O  
ATOM   1044  CB  ALA A 138     -13.456  23.364  21.545  1.00 14.74           C  
ATOM   1045  N   ASP A 139     -16.035  22.699  19.951  1.00 14.91           N  
ATOM   1046  CA  ASP A 139     -16.608  22.294  18.671  1.00 15.05           C  
ATOM   1047  C   ASP A 139     -17.839  23.129  18.319  1.00 16.18           C  
ATOM   1048  O   ASP A 139     -17.969  23.570  17.181  1.00 15.58           O  
ATOM   1049  CB  ASP A 139     -16.955  20.802  18.671  1.00 16.29           C  
ATOM   1050  CG  ASP A 139     -15.742  19.915  18.409  1.00 17.13           C  
ATOM   1051  OD1 ASP A 139     -14.662  20.437  18.052  1.00 19.29           O  
ATOM   1052  OD2 ASP A 139     -15.881  18.680  18.547  1.00 18.78           O1-
ATOM   1053  N   PRO A 140     -18.747  23.352  19.285  1.00 14.03           N  
ATOM   1054  CA  PRO A 140     -19.861  24.255  18.975  1.00 15.54           C  
ATOM   1055  C   PRO A 140     -19.399  25.654  18.559  1.00 15.93           C  
ATOM   1056  O   PRO A 140     -20.008  26.253  17.673  1.00 18.65           O  
ATOM   1057  CB  PRO A 140     -20.643  24.306  20.289  1.00 20.54           C  
ATOM   1058  CG  PRO A 140     -20.339  23.018  20.959  1.00 20.30           C  
ATOM   1059  CD  PRO A 140     -18.939  22.661  20.574  1.00 15.09           C  
ATOM   1060  N   LEU A 141     -18.340  26.163  19.180  1.00 15.01           N  
ATOM   1061  CA  LEU A 141     -17.812  27.478  18.827  1.00 14.86           C  
ATOM   1062  C   LEU A 141     -17.278  27.466  17.395  1.00 18.53           C  
ATOM   1063  O   LEU A 141     -17.514  28.395  16.621  1.00 17.00           O  
ATOM   1064  CB  LEU A 141     -16.714  27.903  19.802  1.00 16.53           C  
ATOM   1065  CG  LEU A 141     -16.155  29.315  19.621  1.00 20.99           C  
ATOM   1066  CD1 LEU A 141     -17.242  30.352  19.856  1.00 17.80           C  
ATOM   1067  CD2 LEU A 141     -14.974  29.553  20.550  1.00 18.33           C  
ATOM   1068  N   ALA A 142     -16.558  26.403  17.048  1.00 15.06           N  
ATOM   1069  CA  ALA A 142     -16.064  26.227  15.686  1.00 14.48           C  
ATOM   1070  C   ALA A 142     -17.212  26.121  14.687  1.00 14.86           C  
ATOM   1071  O   ALA A 142     -17.161  26.715  13.606  1.00 14.89           O  
ATOM   1072  CB  ALA A 142     -15.178  24.993  15.603  1.00 14.84           C  
ATOM   1073  N   THR A 143     -18.241  25.357  15.040  1.00 15.03           N  
ATOM   1074  CA  THR A 143     -19.369  25.133  14.145  1.00 12.85           C  
ATOM   1075  C   THR A 143     -20.120  26.440  13.911  1.00 16.67           C  
ATOM   1076  O   THR A 143     -20.451  26.779  12.775  1.00 15.75           O  
ATOM   1077  CB  THR A 143     -20.331  24.063  14.702  1.00 17.64           C  
ATOM   1078  CG2 THR A 143     -21.544  23.886  13.793  1.00 17.64           C  
ATOM   1079  OG1 THR A 143     -19.641  22.811  14.800  1.00 16.92           O  
ATOM   1080  N   ALA A 144     -20.373  27.176  14.988  1.00 16.87           N  
ATOM   1081  CA  ALA A 144     -21.077  28.448  14.891  1.00 17.31           C  
ATOM   1082  C   ALA A 144     -20.288  29.437  14.046  1.00 17.39           C  
ATOM   1083  O   ALA A 144     -20.860  30.148  13.213  1.00 17.41           O  
ATOM   1084  CB  ALA A 144     -21.332  29.022  16.279  1.00 18.49           C  
ATOM   1085  N   LEU A 145     -18.978  29.479  14.263  1.00 14.93           N  
ATOM   1086  CA  LEU A 145     -18.102  30.372  13.514  1.00 16.41           C  
ATOM   1087  C   LEU A 145     -18.198  30.099  12.021  1.00 19.45           C  
ATOM   1088  O   LEU A 145     -18.305  31.019  11.215  1.00 16.99           O  
ATOM   1089  CB  LEU A 145     -16.650  30.220  13.969  1.00 16.71           C  
ATOM   1090  CG  LEU A 145     -15.615  30.967  13.122  1.00 16.36           C  
ATOM   1091  CD1 LEU A 145     -15.900  32.467  13.131  1.00 19.89           C  
ATOM   1092  CD2 LEU A 145     -14.207  30.675  13.599  1.00 16.91           C  
ATOM   1093  N   HIS A 146     -18.172  28.830  11.642  1.00 15.15           N  
ATOM   1094  CA  HIS A 146     -18.122  28.511  10.223  1.00 15.34           C  
ATOM   1095  C   HIS A 146     -19.481  28.631   9.544  1.00 16.67           C  
ATOM   1096  O   HIS A 146     -19.532  28.907   8.350  1.00 16.87           O  
ATOM   1097  CB  HIS A 146     -17.507  27.129  10.028  1.00 16.46           C  
ATOM   1098  CG  HIS A 146     -16.022  27.141  10.176  1.00 14.13           C  
ATOM   1099  CD2 HIS A 146     -15.033  27.168   9.250  1.00 15.65           C  
ATOM   1100  ND1 HIS A 146     -15.400  27.209  11.404  1.00 14.04           N  
ATOM   1101  CE1 HIS A 146     -14.090  27.245  11.230  1.00 17.18           C  
ATOM   1102  NE2 HIS A 146     -13.843  27.229   9.932  1.00 17.59           N  
ATOM   1103  N   CYS A 147     -20.577  28.477  10.284  1.00 15.35           N  
ATOM   1104  CA  CYS A 147     -21.884  28.809   9.726  1.00 16.96           C  
ATOM   1105  C   CYS A 147     -21.940  30.299   9.410  1.00 18.42           C  
ATOM   1106  O   CYS A 147     -22.415  30.697   8.349  1.00 17.05           O  
ATOM   1107  CB  CYS A 147     -23.016  28.431  10.679  1.00 18.27           C  
ATOM   1108  SG  CYS A 147     -23.311  26.663  10.784  1.00 18.08           S  
ATOM   1109  N   LYS A 148     -21.443  31.119  10.332  1.00 18.95           N  
ATOM   1110  CA  LYS A 148     -21.402  32.566  10.128  1.00 19.21           C  
ATOM   1111  C   LYS A 148     -20.529  32.922   8.925  1.00 21.96           C  
ATOM   1112  O   LYS A 148     -20.940  33.683   8.050  1.00 18.56           O  
ATOM   1113  CB  LYS A 148     -20.879  33.262  11.384  1.00 20.47           C  
ATOM   1114  CG  LYS A 148     -20.943  34.784  11.341  1.00 23.80           C  
ATOM   1115  CD  LYS A 148     -22.377  35.275  11.393  1.00 30.11           C  
ATOM   1116  CE  LYS A 148     -22.444  36.750  11.746  1.00 46.01           C  
ATOM   1117  NZ  LYS A 148     -23.851  37.224  11.847  1.00 54.46           N1+
ATOM   1118  N   VAL A 149     -19.323  32.366   8.886  1.00 17.12           N  
ATOM   1119  CA  VAL A 149     -18.378  32.651   7.811  1.00 16.77           C  
ATOM   1120  C   VAL A 149     -18.938  32.212   6.456  1.00 17.47           C  
ATOM   1121  O   VAL A 149     -18.739  32.900   5.455  1.00 18.98           O  
ATOM   1122  CB  VAL A 149     -17.015  31.966   8.076  1.00 17.73           C  
ATOM   1123  CG1 VAL A 149     -16.131  31.963   6.835  1.00 21.04           C  
ATOM   1124  CG2 VAL A 149     -16.296  32.665   9.227  1.00 17.20           C  
ATOM   1125  N   LEU A 150     -19.635  31.081   6.418  1.00 14.57           N  
ATOM   1126  CA  LEU A 150     -20.205  30.592   5.156  1.00 13.56           C  
ATOM   1127  C   LEU A 150     -21.483  31.336   4.781  1.00 15.42           C  
ATOM   1128  O   LEU A 150     -21.870  31.364   3.610  1.00 15.36           O  
ATOM   1129  CB  LEU A 150     -20.497  29.090   5.226  1.00 16.18           C  
ATOM   1130  CG  LEU A 150     -19.448  28.189   4.565  1.00 19.48           C  
ATOM   1131  CD1 LEU A 150     -18.141  28.212   5.336  1.00 21.21           C  
ATOM   1132  CD2 LEU A 150     -19.976  26.763   4.421  1.00 19.79           C  
ATOM   1133  N   GLY A 151     -22.142  31.926   5.773  1.00 16.98           N  
ATOM   1134  CA  GLY A 151     -23.407  32.604   5.544  1.00 17.69           C  
ATOM   1135  C   GLY A 151     -24.610  31.679   5.564  1.00 20.67           C  
ATOM   1136  O   GLY A 151     -25.670  32.024   5.038  1.00 22.32           O  
ATOM   1137  N   ILE A 152     -24.458  30.507   6.178  1.00 17.89           N  
ATOM   1138  CA  ILE A 152     -25.552  29.544   6.252  1.00 16.77           C  
ATOM   1139  C   ILE A 152     -26.194  29.574   7.639  1.00 19.86           C  
ATOM   1140  O   ILE A 152     -25.577  30.036   8.603  1.00 19.10           O  
ATOM   1141  CB  ILE A 152     -25.074  28.108   5.911  1.00 17.94           C  
ATOM   1142  CG1 ILE A 152     -23.967  27.653   6.870  1.00 18.28           C  
ATOM   1143  CG2 ILE A 152     -24.593  28.054   4.463  1.00 19.54           C  
ATOM   1144  CD1 ILE A 152     -23.596  26.187   6.721  1.00 18.77           C  
ATOM   1145  N   PRO A 153     -27.448  29.107   7.741  1.00 20.41           N  
ATOM   1146  CA  PRO A 153     -28.138  29.163   9.036  1.00 20.20           C  
ATOM   1147  C   PRO A 153     -27.416  28.399  10.142  1.00 21.83           C  
ATOM   1148  O   PRO A 153     -26.902  27.304   9.913  1.00 19.77           O  
ATOM   1149  CB  PRO A 153     -29.497  28.527   8.736  1.00 22.73           C  
ATOM   1150  CG  PRO A 153     -29.702  28.752   7.281  1.00 23.51           C  
ATOM   1151  CD  PRO A 153     -28.337  28.627   6.670  1.00 22.25           C  
ATOM   1152  N   GLN A 154     -27.384  28.984  11.333  1.00 20.83           N  
ATOM   1153  CA  GLN A 154     -26.768  28.336  12.481  1.00 19.25           C  
ATOM   1154  C   GLN A 154     -27.376  26.962  12.732  1.00 21.41           C  
ATOM   1155  O   GLN A 154     -26.685  26.046  13.174  1.00 20.32           O  
ATOM   1156  CB  GLN A 154     -26.920  29.210  13.728  1.00 20.21           C  
ATOM   1157  CG  GLN A 154     -26.067  30.462  13.708  1.00 21.37           C  
ATOM   1158  CD  GLN A 154     -24.591  30.160  13.859  1.00 20.73           C  
ATOM   1159  NE2 GLN A 154     -23.755  30.880  13.117  1.00 20.99           N  
ATOM   1160  OE1 GLN A 154     -24.204  29.287  14.638  1.00 25.94           O  
ATOM   1161  N   GLU A 155     -28.665  26.815  12.439  1.00 20.78           N  
ATOM   1162  CA  GLU A 155     -29.374  25.583  12.774  1.00 21.61           C  
ATOM   1163  C   GLU A 155     -28.973  24.426  11.863  1.00 22.14           C  
ATOM   1164  O   GLU A 155     -29.284  23.272  12.155  1.00 24.36           O  
ATOM   1165  CB  GLU A 155     -30.892  25.796  12.718  1.00 29.17           C  
ATOM   1166  CG  GLU A 155     -31.459  26.070  11.333  1.00 30.32           C  
ATOM   1167  CD  GLU A 155     -32.979  26.051  11.312  1.00 55.50           C  
ATOM   1168  OE1 GLU A 155     -33.589  25.601  12.305  1.00 58.65           O  
ATOM   1169  OE2 GLU A 155     -33.563  26.487  10.298  1.00 60.85           O1-
ATOM   1170  N   ASP A 156     -28.277  24.736  10.772  1.00 21.35           N  
ATOM   1171  CA  ASP A 156     -27.786  23.711   9.852  1.00 22.22           C  
ATOM   1172  C   ASP A 156     -26.407  23.184  10.263  1.00 24.94           C  
ATOM   1173  O   ASP A 156     -25.947  22.163   9.750  1.00 22.96           O  
ATOM   1174  CB  ASP A 156     -27.719  24.260   8.426  1.00 21.11           C  
ATOM   1175  CG  ASP A 156     -29.090  24.587   7.857  1.00 26.87           C  
ATOM   1176  OD1 ASP A 156     -30.105  24.170   8.456  1.00 30.43           O  
ATOM   1177  OD2 ASP A 156     -29.154  25.252   6.800  1.00 23.73           O1-
ATOM   1178  N   GLY A 157     -25.757  23.880  11.190  1.00 20.42           N  
ATOM   1179  CA  GLY A 157     -24.410  23.528  11.609  1.00 18.66           C  
ATOM   1180  C   GLY A 157     -24.253  22.130  12.187  1.00 21.25           C  
ATOM   1181  O   GLY A 157     -23.372  21.384  11.771  1.00 20.31           O  
ATOM   1182  N   PRO A 158     -25.093  21.769  13.164  1.00 21.62           N  
ATOM   1183  CA  PRO A 158     -24.952  20.461  13.814  1.00 23.63           C  
ATOM   1184  C   PRO A 158     -24.987  19.271  12.854  1.00 27.32           C  
ATOM   1185  O   PRO A 158     -24.198  18.340  13.021  1.00 26.33           O  
ATOM   1186  CB  PRO A 158     -26.147  20.423  14.770  1.00 28.34           C  
ATOM   1187  CG  PRO A 158     -26.371  21.858  15.121  1.00 27.61           C  
ATOM   1188  CD  PRO A 158     -26.078  22.621  13.856  1.00 22.23           C  
ATOM   1189  N   LYS A 159     -25.868  19.301  11.862  1.00 23.41           N  
ATOM   1190  CA  LYS A 159     -25.972  18.186  10.925  1.00 33.30           C  
ATOM   1191  C   LYS A 159     -24.748  18.096  10.019  1.00 28.23           C  
ATOM   1192  O   LYS A 159     -24.277  17.000   9.712  1.00 29.04           O  
ATOM   1193  CB  LYS A 159     -27.238  18.304  10.076  1.00 34.05           C  
ATOM   1194  CG  LYS A 159     -27.405  17.150   9.093  1.00 45.47           C  
ATOM   1195  CD  LYS A 159     -28.844  16.667   9.022  1.00 45.54           C  
ATOM   1196  CE  LYS A 159     -29.008  15.575   7.971  1.00 47.51           C  
ATOM   1197  NZ  LYS A 159     -28.103  14.411   8.209  1.00 51.16           N1+
ATOM   1198  N   LEU A 160     -24.235  19.240   9.577  1.00 23.60           N  
ATOM   1199  CA  LEU A 160     -22.993  19.246   8.812  1.00 19.20           C  
ATOM   1200  C   LEU A 160     -21.851  18.758   9.700  1.00 19.85           C  
ATOM   1201  O   LEU A 160     -20.965  18.029   9.252  1.00 19.47           O  
ATOM   1202  CB  LEU A 160     -22.684  20.640   8.260  1.00 16.83           C  
ATOM   1203  CG  LEU A 160     -23.523  21.132   7.079  1.00 20.50           C  
ATOM   1204  CD1 LEU A 160     -23.276  22.618   6.847  1.00 19.18           C  
ATOM   1205  CD2 LEU A 160     -23.211  20.336   5.816  1.00 22.46           C  
ATOM   1206  N   PHE A 161     -21.878  19.157  10.967  1.00 16.38           N  
ATOM   1207  CA  PHE A 161     -20.824  18.782  11.896  1.00 16.16           C  
ATOM   1208  C   PHE A 161     -20.714  17.272  12.121  1.00 16.65           C  
ATOM   1209  O   PHE A 161     -19.616  16.741  12.259  1.00 18.79           O  
ATOM   1210  CB  PHE A 161     -21.026  19.464  13.256  1.00 18.15           C  
ATOM   1211  CG  PHE A 161     -20.076  18.972  14.308  1.00 18.00           C  
ATOM   1212  CD1 PHE A 161     -18.784  19.459  14.372  1.00 17.27           C  
ATOM   1213  CD2 PHE A 161     -20.463  17.991  15.206  1.00 18.38           C  
ATOM   1214  CE1 PHE A 161     -17.895  18.989  15.325  1.00 19.00           C  
ATOM   1215  CE2 PHE A 161     -19.584  17.518  16.157  1.00 17.90           C  
ATOM   1216  CZ  PHE A 161     -18.297  18.017  16.218  1.00 19.62           C  
ATOM   1217  N   ARG A 162     -21.839  16.574  12.171  1.00 22.34           N  
ATOM   1218  CA AARG A 162     -21.806  15.161  12.531  0.57 23.40           C  
ATOM   1219  CA BARG A 162     -21.815  15.155  12.528  0.43 23.40           C  
ATOM   1220  C   ARG A 162     -21.290  14.295  11.379  1.00 19.60           C  
ATOM   1221  O   ARG A 162     -21.086  13.098  11.548  1.00 21.78           O  
ATOM   1222  CB AARG A 162     -23.189  14.697  12.987  0.57 27.54           C  
ATOM   1223  CB BARG A 162     -23.204  14.661  12.983  0.43 27.53           C  
ATOM   1224  CG AARG A 162     -23.517  15.116  14.422  0.57 25.43           C  
ATOM   1225  CG BARG A 162     -24.409  15.093  12.151  0.43 29.59           C  
ATOM   1226  CD AARG A 162     -24.835  14.525  14.898  0.57 31.44           C  
ATOM   1227  CD BARG A 162     -24.700  14.155  10.987  0.43 33.46           C  
ATOM   1228  NE AARG A 162     -25.952  14.926  14.046  0.57 25.93           N  
ATOM   1229  NE BARG A 162     -25.589  13.059  11.376  0.43 42.44           N  
ATOM   1230  CZ AARG A 162     -26.762  15.958  14.284  0.57 25.99           C  
ATOM   1231  CZ BARG A 162     -26.900  13.187  11.575  0.43 28.59           C  
ATOM   1232  NH1AARG A 162     -26.601  16.719  15.360  0.57 24.24           N1+
ATOM   1233  NH1BARG A 162     -27.485  14.370  11.435  0.43 37.50           N1+
ATOM   1234  NH2AARG A 162     -27.743  16.228  13.434  0.57 27.75           N  
ATOM   1235  NH2BARG A 162     -27.627  12.132  11.919  0.43 31.52           N  
ATOM   1236  N   SER A 163     -21.051  14.903  10.218  1.00 16.26           N  
ATOM   1237  CA  SER A 163     -20.346  14.198   9.144  1.00 14.03           C  
ATOM   1238  C   SER A 163     -18.864  14.029   9.486  1.00 13.75           C  
ATOM   1239  O   SER A 163     -18.185  13.141   8.955  1.00 14.27           O  
ATOM   1240  CB  SER A 163     -20.453  14.944   7.811  1.00 17.72           C  
ATOM   1241  OG  SER A 163     -21.760  14.887   7.276  1.00 17.80           O  
ATOM   1242  N   LEU A 164     -18.354  14.884  10.363  1.00 14.05           N  
ATOM   1243  CA  LEU A 164     -16.912  15.059  10.464  1.00 13.10           C  
ATOM   1244  C   LEU A 164     -16.187  13.916  11.170  1.00 12.68           C  
ATOM   1245  O   LEU A 164     -15.016  13.676  10.885  1.00 13.67           O  
ATOM   1246  CB  LEU A 164     -16.596  16.385  11.159  1.00 13.38           C  
ATOM   1247  CG  LEU A 164     -17.157  17.635  10.466  1.00 16.17           C  
ATOM   1248  CD1 LEU A 164     -16.660  18.900  11.170  1.00 18.62           C  
ATOM   1249  CD2 LEU A 164     -16.823  17.678   8.988  1.00 19.02           C  
ATOM   1250  N   SER A 165     -16.868  13.199  12.062  1.00 14.21           N  
ATOM   1251  CA  SER A 165     -16.231  12.089  12.773  1.00 14.11           C  
ATOM   1252  C   SER A 165     -15.881  10.953  11.814  1.00 14.57           C  
ATOM   1253  O   SER A 165     -15.077  10.090  12.149  1.00 13.51           O  
ATOM   1254  CB  SER A 165     -17.126  11.565  13.900  1.00 13.43           C  
ATOM   1255  OG  SER A 165     -18.282  10.922  13.396  1.00 14.61           O  
ATOM   1256  N   ILE A 166     -16.487  10.964  10.627  1.00 13.15           N  
ATOM   1257  CA  ILE A 166     -16.181   9.990   9.582  1.00 11.72           C  
ATOM   1258  C   ILE A 166     -15.383  10.645   8.447  1.00 10.95           C  
ATOM   1259  O   ILE A 166     -14.442  10.054   7.928  1.00 13.50           O  
ATOM   1260  CB  ILE A 166     -17.483   9.344   9.037  1.00 13.94           C  
ATOM   1261  CG1 ILE A 166     -18.057   8.401  10.106  1.00 14.88           C  
ATOM   1262  CG2 ILE A 166     -17.229   8.573   7.742  1.00 15.86           C  
ATOM   1263  CD1 ILE A 166     -19.432   7.859   9.811  1.00 18.88           C  
ATOM   1264  N   ALA A 167     -15.746  11.872   8.080  1.00 12.48           N  
ATOM   1265  CA  ALA A 167     -15.108  12.557   6.960  1.00 11.01           C  
ATOM   1266  C   ALA A 167     -13.596  12.690   7.139  1.00 10.52           C  
ATOM   1267  O   ALA A 167     -12.841  12.621   6.169  1.00 13.99           O  
ATOM   1268  CB  ALA A 167     -15.730  13.935   6.768  1.00 13.42           C  
ATOM   1269  N   PHE A 168     -13.151  12.878   8.376  1.00 11.61           N  
ATOM   1270  CA  PHE A 168     -11.732  13.089   8.629  1.00  9.15           C  
ATOM   1271  C   PHE A 168     -11.086  11.895   9.310  1.00 10.59           C  
ATOM   1272  O   PHE A 168     -10.062  12.012   9.976  1.00 13.48           O  
ATOM   1273  CB  PHE A 168     -11.552  14.387   9.412  1.00 12.36           C  
ATOM   1274  CG  PHE A 168     -11.736  15.596   8.543  1.00 11.77           C  
ATOM   1275  CD1 PHE A 168     -12.982  16.172   8.393  1.00 13.80           C  
ATOM   1276  CD2 PHE A 168     -10.676  16.102   7.813  1.00 14.89           C  
ATOM   1277  CE1 PHE A 168     -13.161  17.258   7.557  1.00 15.87           C  
ATOM   1278  CE2 PHE A 168     -10.850  17.189   6.976  1.00 17.44           C  
ATOM   1279  CZ  PHE A 168     -12.092  17.764   6.851  1.00 15.91           C  
ATOM   1280  N   MET A 169     -11.670  10.725   9.075  1.00 12.53           N  
ATOM   1281  CA  MET A 169     -11.024   9.482   9.453  1.00 11.77           C  
ATOM   1282  C   MET A 169      -9.748   9.286   8.654  1.00 12.06           C  
ATOM   1283  O   MET A 169      -9.614   9.784   7.532  1.00 12.21           O  
ATOM   1284  CB  MET A 169     -11.952   8.294   9.239  1.00 12.06           C  
ATOM   1285  CG  MET A 169     -12.924   8.086  10.375  1.00 11.86           C  
ATOM   1286  SD  MET A 169     -14.035   6.706  10.061  1.00 12.73           S  
ATOM   1287  CE  MET A 169     -14.884   6.613  11.630  1.00 13.87           C  
ATOM   1288  N   SER A 170      -8.813   8.569   9.261  1.00 10.87           N  
ATOM   1289  CA  SER A 170      -7.571   8.184   8.622  1.00 11.20           C  
ATOM   1290  C   SER A 170      -7.590   6.670   8.563  1.00 12.42           C  
ATOM   1291  O   SER A 170      -7.164   5.987   9.497  1.00 13.80           O  
ATOM   1292  CB  SER A 170      -6.365   8.720   9.395  1.00 14.72           C  
ATOM   1293  OG  SER A 170      -5.156   8.469   8.703  1.00 16.19           O  
ATOM   1294  N   SER A 171      -8.128   6.164   7.458  1.00 11.42           N  
ATOM   1295  CA  SER A 171      -8.503   4.763   7.323  1.00 12.85           C  
ATOM   1296  C   SER A 171      -7.633   4.035   6.309  1.00 13.02           C  
ATOM   1297  O   SER A 171      -7.192   4.623   5.327  1.00 13.83           O  
ATOM   1298  CB  SER A 171      -9.974   4.667   6.902  1.00 12.85           C  
ATOM   1299  OG  SER A 171     -10.379   3.321   6.692  1.00 13.52           O  
ATOM   1300  N   ALA A 172      -7.404   2.747   6.539  1.00 13.15           N  
ATOM   1301  CA  ALA A 172      -6.668   1.933   5.574  1.00 12.30           C  
ATOM   1302  C   ALA A 172      -7.499   1.679   4.318  1.00 14.12           C  
ATOM   1303  O   ALA A 172      -6.953   1.455   3.234  1.00 14.83           O  
ATOM   1304  CB  ALA A 172      -6.251   0.607   6.210  1.00 13.22           C  
ATOM   1305  N   ASP A 173      -8.819   1.724   4.471  1.00 14.47           N  
ATOM   1306  CA  ASP A 173      -9.743   1.376   3.396  1.00 12.53           C  
ATOM   1307  C   ASP A 173     -10.788   2.460   3.180  1.00 11.45           C  
ATOM   1308  O   ASP A 173     -11.071   3.229   4.099  1.00 13.33           O  
ATOM   1309  CB  ASP A 173     -10.443   0.057   3.716  1.00 15.71           C  
ATOM   1310  CG  ASP A 173      -9.474  -1.095   3.854  1.00 19.64           C  
ATOM   1311  OD1 ASP A 173      -8.817  -1.428   2.852  1.00 27.00           O  
ATOM   1312  OD2 ASP A 173      -9.385  -1.670   4.961  1.00 29.78           O1-
ATOM   1313  N   PRO A 174     -11.369   2.522   1.967  1.00 11.65           N  
ATOM   1314  CA  PRO A 174     -12.472   3.457   1.723  1.00 11.71           C  
ATOM   1315  C   PRO A 174     -13.610   3.255   2.715  1.00 13.46           C  
ATOM   1316  O   PRO A 174     -13.846   2.135   3.181  1.00 15.28           O  
ATOM   1317  CB  PRO A 174     -12.914   3.121   0.298  1.00 15.64           C  
ATOM   1318  CG  PRO A 174     -11.699   2.558  -0.342  1.00 16.95           C  
ATOM   1319  CD  PRO A 174     -11.003   1.788   0.741  1.00 14.25           C  
ATOM   1320  N   ILE A 175     -14.308   4.340   3.022  1.00 13.12           N  
ATOM   1321  CA  ILE A 175     -15.321   4.355   4.067  1.00 12.19           C  
ATOM   1322  C   ILE A 175     -16.693   4.617   3.454  1.00 13.20           C  
ATOM   1323  O   ILE A 175     -16.960   5.728   3.002  1.00 13.73           O  
ATOM   1324  CB  ILE A 175     -15.024   5.437   5.116  1.00 12.60           C  
ATOM   1325  CG1 ILE A 175     -13.583   5.331   5.615  1.00 13.90           C  
ATOM   1326  CG2 ILE A 175     -15.993   5.323   6.286  1.00 14.19           C  
ATOM   1327  CD1 ILE A 175     -13.131   6.530   6.399  1.00 14.57           C  
ATOM   1328  N   PRO A 176     -17.567   3.597   3.424  1.00 16.09           N  
ATOM   1329  CA  PRO A 176     -18.867   3.792   2.766  1.00 13.58           C  
ATOM   1330  C   PRO A 176     -19.662   4.988   3.303  1.00 16.29           C  
ATOM   1331  O   PRO A 176     -20.247   5.739   2.511  1.00 15.52           O  
ATOM   1332  CB  PRO A 176     -19.583   2.473   3.045  1.00 15.15           C  
ATOM   1333  CG  PRO A 176     -18.480   1.479   3.102  1.00 18.99           C  
ATOM   1334  CD  PRO A 176     -17.349   2.186   3.789  1.00 18.83           C  
ATOM   1335  N   ALA A 177     -19.658   5.188   4.617  1.00 15.09           N  
ATOM   1336  CA  ALA A 177     -20.394   6.302   5.209  1.00 12.99           C  
ATOM   1337  C   ALA A 177     -19.879   7.653   4.718  1.00 15.16           C  
ATOM   1338  O   ALA A 177     -20.629   8.624   4.669  1.00 14.02           O  
ATOM   1339  CB  ALA A 177     -20.323   6.243   6.723  1.00 14.80           C  
ATOM   1340  N   ALA A 178     -18.599   7.722   4.365  1.00 13.93           N  
ATOM   1341  CA  ALA A 178     -18.012   8.990   3.944  1.00 13.87           C  
ATOM   1342  C   ALA A 178     -18.654   9.487   2.653  1.00 15.14           C  
ATOM   1343  O   ALA A 178     -18.901  10.686   2.496  1.00 14.98           O  
ATOM   1344  CB  ALA A 178     -16.512   8.854   3.771  1.00 15.41           C  
ATOM   1345  N   LYS A 179     -18.929   8.570   1.731  1.00 15.18           N  
ATOM   1346  CA  LYS A 179     -19.574   8.934   0.478  1.00 13.34           C  
ATOM   1347  C   LYS A 179     -21.042   9.307   0.696  1.00 15.00           C  
ATOM   1348  O   LYS A 179     -21.547  10.238   0.073  1.00 14.97           O  
ATOM   1349  CB  LYS A 179     -19.461   7.792  -0.540  1.00 14.69           C  
ATOM   1350  CG  LYS A 179     -20.273   8.027  -1.802  1.00 20.15           C  
ATOM   1351  CD  LYS A 179     -19.977   6.988  -2.870  1.00 22.76           C  
ATOM   1352  CE  LYS A 179     -20.969   7.079  -4.015  1.00 30.70           C  
ATOM   1353  NZ  LYS A 179     -20.977   8.414  -4.665  1.00 25.42           N1+
ATOM   1354  N   ILE A 180     -21.729   8.582   1.574  1.00 13.32           N  
ATOM   1355  CA  ILE A 180     -23.118   8.897   1.883  1.00 13.03           C  
ATOM   1356  C   ILE A 180     -23.217  10.333   2.390  1.00 14.63           C  
ATOM   1357  O   ILE A 180     -24.011  11.127   1.882  1.00 15.12           O  
ATOM   1358  CB  ILE A 180     -23.711   7.927   2.937  1.00 16.47           C  
ATOM   1359  CG1 ILE A 180     -23.785   6.514   2.360  1.00 16.68           C  
ATOM   1360  CG2 ILE A 180     -25.101   8.389   3.385  1.00 18.77           C  
ATOM   1361  CD1 ILE A 180     -24.181   5.447   3.366  1.00 19.32           C  
ATOM   1362  N   ASN A 181     -22.407  10.666   3.393  1.00 14.54           N  
ATOM   1363  CA  ASN A 181     -22.428  12.007   3.969  1.00 13.18           C  
ATOM   1364  C   ASN A 181     -21.944  13.067   2.987  1.00 14.20           C  
ATOM   1365  O   ASN A 181     -22.480  14.175   2.950  1.00 15.53           O  
ATOM   1366  CB  ASN A 181     -21.570  12.070   5.235  1.00 13.34           C  
ATOM   1367  CG  ASN A 181     -22.190  11.330   6.405  1.00 15.07           C  
ATOM   1368  ND2 ASN A 181     -21.343  10.819   7.289  1.00 15.53           N  
ATOM   1369  OD1 ASN A 181     -23.411  11.227   6.521  1.00 17.53           O  
ATOM   1370  N   TRP A 182     -20.918  12.737   2.208  1.00 14.18           N  
ATOM   1371  CA  TRP A 182     -20.372  13.688   1.248  1.00 15.35           C  
ATOM   1372  C   TRP A 182     -21.436  14.082   0.225  1.00 14.29           C  
ATOM   1373  O   TRP A 182     -21.669  15.271  -0.011  1.00 14.63           O  
ATOM   1374  CB  TRP A 182     -19.145  13.110   0.540  1.00 15.52           C  
ATOM   1375  CG  TRP A 182     -18.608  14.029  -0.506  1.00 14.84           C  
ATOM   1376  CD1 TRP A 182     -18.861  13.980  -1.844  1.00 19.03           C  
ATOM   1377  CD2 TRP A 182     -17.744  15.150  -0.303  1.00 15.09           C  
ATOM   1378  CE2 TRP A 182     -17.509  15.730  -1.564  1.00 17.04           C  
ATOM   1379  CE3 TRP A 182     -17.143  15.720   0.824  1.00 20.95           C  
ATOM   1380  NE1 TRP A 182     -18.199  14.994  -2.488  1.00 20.75           N  
ATOM   1381  CZ2 TRP A 182     -16.698  16.851  -1.731  1.00 20.16           C  
ATOM   1382  CZ3 TRP A 182     -16.337  16.833   0.654  1.00 19.89           C  
ATOM   1383  CH2 TRP A 182     -16.127  17.386  -0.614  1.00 17.72           C  
ATOM   1384  N   ASP A 183     -22.090  13.086  -0.363  1.00 13.61           N  
ATOM   1385  CA  ASP A 183     -23.114  13.345  -1.368  1.00 14.82           C  
ATOM   1386  C   ASP A 183     -24.258  14.156  -0.765  1.00 14.48           C  
ATOM   1387  O   ASP A 183     -24.799  15.057  -1.410  1.00 15.48           O  
ATOM   1388  CB  ASP A 183     -23.639  12.034  -1.963  1.00 17.95           C  
ATOM   1389  CG  ASP A 183     -22.619  11.341  -2.870  1.00 19.45           C  
ATOM   1390  OD1 ASP A 183     -21.630  11.982  -3.271  1.00 18.82           O  
ATOM   1391  OD2 ASP A 183     -22.816  10.149  -3.193  1.00 20.11           O1-
ATOM   1392  N   ARG A 184     -24.611  13.844   0.480  1.00 15.28           N  
ATOM   1393  CA AARG A 184     -25.672  14.568   1.175  0.58 16.99           C  
ATOM   1394  CA BARG A 184     -25.651  14.573   1.200  0.42 17.01           C  
ATOM   1395  C   ARG A 184     -25.293  16.030   1.407  1.00 15.83           C  
ATOM   1396  O   ARG A 184     -26.104  16.932   1.175  1.00 17.43           O  
ATOM   1397  CB AARG A 184     -25.992  13.894   2.514  0.58 18.55           C  
ATOM   1398  CB BARG A 184     -25.895  13.948   2.567  0.42 18.64           C  
ATOM   1399  CG AARG A 184     -27.111  14.568   3.304  0.58 14.80           C  
ATOM   1400  CG BARG A 184     -27.150  13.130   2.673  0.42 26.69           C  
ATOM   1401  CD AARG A 184     -27.198  14.052   4.734  0.58 26.11           C  
ATOM   1402  CD BARG A 184     -27.762  13.271   4.056  0.42 26.56           C  
ATOM   1403  NE AARG A 184     -26.379  14.849   5.651  0.58 25.20           N  
ATOM   1404  NE BARG A 184     -28.151  11.987   4.622  0.42 34.98           N  
ATOM   1405  CZ AARG A 184     -25.244  14.448   6.221  0.58 25.84           C  
ATOM   1406  CZ BARG A 184     -27.346  11.205   5.335  0.42 29.17           C  
ATOM   1407  NH1AARG A 184     -24.752  13.236   5.994  0.58 30.04           N1+
ATOM   1408  NH1BARG A 184     -26.090  11.557   5.581  0.42 21.66           N1+
ATOM   1409  NH2AARG A 184     -24.593  15.270   7.035  0.58 21.63           N  
ATOM   1410  NH2BARG A 184     -27.803  10.059   5.808  0.42 32.27           N  
ATOM   1411  N   ASP A 185     -24.072  16.254   1.875  1.00 14.95           N  
ATOM   1412  CA  ASP A 185     -23.615  17.596   2.195  1.00 16.11           C  
ATOM   1413  C   ASP A 185     -23.429  18.436   0.931  1.00 15.49           C  
ATOM   1414  O   ASP A 185     -23.677  19.642   0.943  1.00 15.86           O  
ATOM   1415  CB  ASP A 185     -22.322  17.526   3.005  1.00 15.21           C  
ATOM   1416  CG  ASP A 185     -22.534  16.907   4.379  1.00 19.23           C  
ATOM   1417  OD1 ASP A 185     -23.701  16.841   4.826  1.00 16.72           O  
ATOM   1418  OD2 ASP A 185     -21.539  16.489   5.017  1.00 18.10           O1-
ATOM   1419  N   ILE A 186     -23.001  17.796  -0.155  1.00 13.16           N  
ATOM   1420  CA  ILE A 186     -22.905  18.461  -1.454  1.00 13.12           C  
ATOM   1421  C   ILE A 186     -24.288  18.923  -1.910  1.00 15.98           C  
ATOM   1422  O   ILE A 186     -24.447  20.044  -2.398  1.00 15.41           O  
ATOM   1423  CB  ILE A 186     -22.279  17.532  -2.524  1.00 16.33           C  
ATOM   1424  CG1 ILE A 186     -20.775  17.373  -2.279  1.00 14.70           C  
ATOM   1425  CG2 ILE A 186     -22.531  18.055  -3.939  1.00 17.65           C  
ATOM   1426  CD1 ILE A 186     -19.937  18.606  -2.572  1.00 14.41           C  
ATOM   1427  N   GLU A 187     -25.289  18.066  -1.751  1.00 16.03           N  
ATOM   1428  CA  GLU A 187     -26.645  18.434  -2.147  1.00 15.11           C  
ATOM   1429  C   GLU A 187     -27.154  19.587  -1.298  1.00 15.65           C  
ATOM   1430  O   GLU A 187     -27.835  20.483  -1.805  1.00 18.28           O  
ATOM   1431  CB  GLU A 187     -27.593  17.236  -2.044  1.00 17.77           C  
ATOM   1432  CG  GLU A 187     -27.367  16.186  -3.124  1.00 27.69           C  
ATOM   1433  CD  GLU A 187     -27.314  16.785  -4.519  1.00 42.36           C  
ATOM   1434  OE1 GLU A 187     -28.306  17.428  -4.927  1.00 41.07           O  
ATOM   1435  OE2 GLU A 187     -26.274  16.629  -5.198  1.00 23.12           O1-
ATOM   1436  N   TYR A 188     -26.815  19.572  -0.012  1.00 17.73           N  
ATOM   1437  CA  TYR A 188     -27.153  20.689   0.860  1.00 17.59           C  
ATOM   1438  C   TYR A 188     -26.540  21.990   0.340  1.00 16.19           C  
ATOM   1439  O   TYR A 188     -27.229  23.001   0.210  1.00 16.48           O  
ATOM   1440  CB  TYR A 188     -26.688  20.424   2.294  1.00 13.74           C  
ATOM   1441  CG  TYR A 188     -26.752  21.659   3.161  1.00 14.99           C  
ATOM   1442  CD1 TYR A 188     -27.946  22.060   3.748  1.00 18.02           C  
ATOM   1443  CD2 TYR A 188     -25.624  22.437   3.373  1.00 15.32           C  
ATOM   1444  CE1 TYR A 188     -28.004  23.199   4.534  1.00 17.98           C  
ATOM   1445  CE2 TYR A 188     -25.675  23.572   4.152  1.00 16.03           C  
ATOM   1446  CZ  TYR A 188     -26.862  23.952   4.725  1.00 16.32           C  
ATOM   1447  OH  TYR A 188     -26.899  25.088   5.503  1.00 21.18           O  
ATOM   1448  N   MET A 189     -25.249  21.965   0.026  1.00 14.72           N  
ATOM   1449  CA  MET A 189     -24.560  23.172  -0.416  1.00 14.45           C  
ATOM   1450  C   MET A 189     -25.054  23.636  -1.779  1.00 15.38           C  
ATOM   1451  O   MET A 189     -25.098  24.833  -2.052  1.00 19.29           O  
ATOM   1452  CB  MET A 189     -23.050  22.949  -0.472  1.00 17.54           C  
ATOM   1453  CG  MET A 189     -22.392  22.919   0.880  1.00 17.88           C  
ATOM   1454  SD  MET A 189     -22.566  24.481   1.784  1.00 20.07           S  
ATOM   1455  CE  MET A 189     -21.886  23.950   3.357  1.00 21.85           C  
ATOM   1456  N   ALA A 190     -25.413  22.691  -2.639  1.00 16.01           N  
ATOM   1457  CA  ALA A 190     -25.988  23.043  -3.931  1.00 17.29           C  
ATOM   1458  C   ALA A 190     -27.300  23.796  -3.715  1.00 21.21           C  
ATOM   1459  O   ALA A 190     -27.584  24.781  -4.403  1.00 19.27           O  
ATOM   1460  CB  ALA A 190     -26.209  21.797  -4.777  1.00 18.61           C  
ATOM   1461  N   GLY A 191     -28.086  23.332  -2.749  1.00 20.27           N  
ATOM   1462  CA  GLY A 191     -29.339  23.977  -2.404  1.00 20.28           C  
ATOM   1463  C   GLY A 191     -29.104  25.369  -1.853  1.00 21.36           C  
ATOM   1464  O   GLY A 191     -29.872  26.295  -2.121  1.00 19.78           O  
ATOM   1465  N   ILE A 192     -28.040  25.513  -1.072  1.00 18.03           N  
ATOM   1466  CA  ILE A 192     -27.660  26.807  -0.521  1.00 17.23           C  
ATOM   1467  C   ILE A 192     -27.367  27.812  -1.633  1.00 20.38           C  
ATOM   1468  O   ILE A 192     -27.738  28.980  -1.536  1.00 18.79           O  
ATOM   1469  CB  ILE A 192     -26.417  26.671   0.410  1.00 17.08           C  
ATOM   1470  CG1 ILE A 192     -26.816  26.051   1.754  1.00 18.19           C  
ATOM   1471  CG2 ILE A 192     -25.725  28.019   0.631  1.00 18.76           C  
ATOM   1472  CD1 ILE A 192     -27.764  26.899   2.600  1.00 21.26           C  
ATOM   1473  N   LEU A 193     -26.703  27.358  -2.691  1.00 17.98           N  
ATOM   1474  CA  LEU A 193     -26.360  28.236  -3.802  1.00 16.75           C  
ATOM   1475  C   LEU A 193     -27.603  28.711  -4.553  1.00 19.81           C  
ATOM   1476  O   LEU A 193     -27.594  29.783  -5.157  1.00 23.50           O  
ATOM   1477  CB  LEU A 193     -25.408  27.526  -4.763  1.00 18.82           C  
ATOM   1478  CG  LEU A 193     -24.014  27.277  -4.189  1.00 18.74           C  
ATOM   1479  CD1 LEU A 193     -23.340  26.142  -4.935  1.00 20.28           C  
ATOM   1480  CD2 LEU A 193     -23.165  28.534  -4.249  1.00 19.35           C  
ATOM   1481  N   GLU A 194     -28.665  27.910  -4.507  1.00 19.74           N  
ATOM   1482  CA  GLU A 194     -29.929  28.243  -5.164  1.00 22.96           C  
ATOM   1483  C   GLU A 194     -30.890  28.975  -4.230  1.00 25.37           C  
ATOM   1484  O   GLU A 194     -31.981  29.371  -4.641  1.00 27.63           O  
ATOM   1485  CB  GLU A 194     -30.603  26.974  -5.687  1.00 25.59           C  
ATOM   1486  CG  GLU A 194     -29.895  26.338  -6.868  1.00 30.63           C  
ATOM   1487  CD  GLU A 194     -30.076  27.134  -8.144  1.00 36.63           C  
ATOM   1488  OE1 GLU A 194     -31.181  27.080  -8.725  1.00 52.98           O  
ATOM   1489  OE2 GLU A 194     -29.120  27.816  -8.563  1.00 46.18           O1-
ATOM   1490  N   ASN A 195     -30.482  29.144  -2.975  1.00 20.80           N  
ATOM   1491  CA  ASN A 195     -31.336  29.721  -1.941  1.00 21.09           C  
ATOM   1492  C   ASN A 195     -31.218  31.245  -1.899  1.00 22.61           C  
ATOM   1493  O   ASN A 195     -30.162  31.768  -1.551  1.00 21.16           O  
ATOM   1494  CB  ASN A 195     -30.961  29.125  -0.581  1.00 21.72           C  
ATOM   1495  CG  ASN A 195     -31.901  29.544   0.531  1.00 27.62           C  
ATOM   1496  ND2 ASN A 195     -31.896  28.780   1.618  1.00 23.65           N  
ATOM   1497  OD1 ASN A 195     -32.613  30.543   0.427  1.00 26.97           O  
ATOM   1498  N   PRO A 196     -32.304  31.967  -2.244  1.00 25.52           N  
ATOM   1499  CA  PRO A 196     -32.212  33.433  -2.294  1.00 29.31           C  
ATOM   1500  C   PRO A 196     -31.921  34.089  -0.944  1.00 26.25           C  
ATOM   1501  O   PRO A 196     -31.479  35.241  -0.922  1.00 28.57           O  
ATOM   1502  CB  PRO A 196     -33.597  33.853  -2.806  1.00 28.51           C  
ATOM   1503  CG  PRO A 196     -34.499  32.738  -2.424  1.00 31.35           C  
ATOM   1504  CD  PRO A 196     -33.665  31.497  -2.569  1.00 24.12           C  
ATOM   1505  N   ASN A 197     -32.162  33.379   0.155  1.00 28.86           N  
ATOM   1506  CA  ASN A 197     -31.912  33.929   1.486  1.00 26.94           C  
ATOM   1507  C   ASN A 197     -30.425  34.014   1.821  1.00 29.00           C  
ATOM   1508  O   ASN A 197     -30.028  34.749   2.724  1.00 25.63           O  
ATOM   1509  CB  ASN A 197     -32.613  33.090   2.557  1.00 31.71           C  
ATOM   1510  CG  ASN A 197     -34.117  33.052   2.385  1.00 43.76           C  
ATOM   1511  ND2 ASN A 197     -34.758  32.084   3.030  1.00 52.58           N  
ATOM   1512  OD1 ASN A 197     -34.701  33.886   1.691  1.00 43.79           O  
ATOM   1513  N   ILE A 198     -29.605  33.256   1.100  1.00 23.38           N  
ATOM   1514  CA  ILE A 198     -28.180  33.190   1.393  1.00 24.21           C  
ATOM   1515  C   ILE A 198     -27.421  34.219   0.567  1.00 20.54           C  
ATOM   1516  O   ILE A 198     -27.105  33.986  -0.602  1.00 22.91           O  
ATOM   1517  CB  ILE A 198     -27.615  31.784   1.122  1.00 22.49           C  
ATOM   1518  CG1 ILE A 198     -28.473  30.728   1.824  1.00 22.70           C  
ATOM   1519  CG2 ILE A 198     -26.159  31.700   1.574  1.00 23.03           C  
ATOM   1520  CD1 ILE A 198     -28.590  30.912   3.329  1.00 23.18           C  
ATOM   1521  N   THR A 199     -27.124  35.352   1.197  1.00 19.73           N  
ATOM   1522  CA  THR A 199     -26.545  36.496   0.510  1.00 19.79           C  
ATOM   1523  C   THR A 199     -25.287  37.014   1.195  1.00 20.64           C  
ATOM   1524  O   THR A 199     -24.657  37.953   0.708  1.00 21.53           O  
ATOM   1525  CB  THR A 199     -27.562  37.648   0.417  1.00 24.19           C  
ATOM   1526  CG2 THR A 199     -28.830  37.184  -0.291  1.00 29.78           C  
ATOM   1527  OG1 THR A 199     -27.893  38.100   1.736  1.00 26.64           O  
ATOM   1528  N   THR A 200     -24.926  36.414   2.328  1.00 17.97           N  
ATOM   1529  CA  THR A 200     -23.742  36.837   3.067  1.00 18.54           C  
ATOM   1530  C   THR A 200     -22.742  35.696   3.162  1.00 16.69           C  
ATOM   1531  O   THR A 200     -23.045  34.565   2.786  1.00 18.15           O  
ATOM   1532  CB  THR A 200     -24.096  37.321   4.490  1.00 24.34           C  
ATOM   1533  CG2 THR A 200     -25.197  38.379   4.442  1.00 28.10           C  
ATOM   1534  OG1 THR A 200     -24.530  36.214   5.286  1.00 23.80           O  
ATOM   1535  N   GLY A 201     -21.548  36.013   3.650  1.00 18.23           N  
ATOM   1536  CA  GLY A 201     -20.514  35.019   3.868  1.00 20.03           C  
ATOM   1537  C   GLY A 201     -19.968  34.420   2.588  1.00 20.05           C  
ATOM   1538  O   GLY A 201     -20.187  34.937   1.487  1.00 19.64           O  
ATOM   1539  N   LEU A 202     -19.247  33.315   2.738  1.00 15.51           N  
ATOM   1540  CA  LEU A 202     -18.607  32.659   1.611  1.00 14.85           C  
ATOM   1541  C   LEU A 202     -19.625  32.159   0.589  1.00 15.50           C  
ATOM   1542  O   LEU A 202     -19.440  32.345  -0.616  1.00 17.81           O  
ATOM   1543  CB  LEU A 202     -17.740  31.499   2.102  1.00 15.80           C  
ATOM   1544  CG  LEU A 202     -17.093  30.633   1.020  1.00 16.93           C  
ATOM   1545  CD1 LEU A 202     -16.183  31.454   0.127  1.00 19.89           C  
ATOM   1546  CD2 LEU A 202     -16.326  29.485   1.664  1.00 18.93           C  
ATOM   1547  N   MET A 203     -20.699  31.525   1.051  1.00 14.43           N  
ATOM   1548  CA  MET A 203     -21.667  30.960   0.119  1.00 15.96           C  
ATOM   1549  C   MET A 203     -22.494  32.056  -0.547  1.00 19.91           C  
ATOM   1550  O   MET A 203     -22.923  31.899  -1.687  1.00 18.48           O  
ATOM   1551  CB  MET A 203     -22.577  29.953   0.821  1.00 19.06           C  
ATOM   1552  CG  MET A 203     -21.822  28.770   1.426  1.00 17.21           C  
ATOM   1553  SD  MET A 203     -20.613  28.029   0.304  1.00 18.94           S  
ATOM   1554  CE  MET A 203     -21.675  27.269  -0.922  1.00 22.98           C  
ATOM   1555  N   GLY A 204     -22.704  33.168   0.151  1.00 17.17           N  
ATOM   1556  CA  GLY A 204     -23.379  34.307  -0.449  1.00 17.67           C  
ATOM   1557  C   GLY A 204     -22.561  34.880  -1.596  1.00 17.30           C  
ATOM   1558  O   GLY A 204     -23.098  35.221  -2.656  1.00 18.72           O  
ATOM   1559  N   GLU A 205     -21.253  34.984  -1.392  1.00 17.32           N  
ATOM   1560  CA  GLU A 205     -20.371  35.529  -2.415  1.00 17.02           C  
ATOM   1561  C   GLU A 205     -20.243  34.559  -3.589  1.00 17.57           C  
ATOM   1562  O   GLU A 205     -20.292  34.968  -4.749  1.00 18.71           O  
ATOM   1563  CB  GLU A 205     -18.993  35.844  -1.828  1.00 19.54           C  
ATOM   1564  CG  GLU A 205     -18.030  36.508  -2.803  1.00 20.56           C  
ATOM   1565  CD  GLU A 205     -18.560  37.818  -3.361  1.00 25.79           C  
ATOM   1566  OE1 GLU A 205     -19.340  38.497  -2.664  1.00 27.21           O  
ATOM   1567  OE2 GLU A 205     -18.190  38.171  -4.497  1.00 29.81           O1-
ATOM   1568  N   LEU A 206     -20.095  33.271  -3.291  1.00 16.04           N  
ATOM   1569  CA  LEU A 206     -20.011  32.268  -4.351  1.00 15.25           C  
ATOM   1570  C   LEU A 206     -21.302  32.215  -5.153  1.00 17.74           C  
ATOM   1571  O   LEU A 206     -21.267  31.998  -6.360  1.00 19.06           O  
ATOM   1572  CB  LEU A 206     -19.702  30.885  -3.779  1.00 16.79           C  
ATOM   1573  CG  LEU A 206     -18.281  30.694  -3.249  1.00 16.41           C  
ATOM   1574  CD1 LEU A 206     -18.151  29.307  -2.625  1.00 16.32           C  
ATOM   1575  CD2 LEU A 206     -17.229  30.891  -4.330  1.00 19.09           C  
ATOM   1576  N   SER A 207     -22.434  32.434  -4.487  1.00 16.63           N  
ATOM   1577  CA ASER A 207     -23.731  32.424  -5.153  0.57 17.38           C  
ATOM   1578  CA BSER A 207     -23.728  32.414  -5.159  0.43 17.40           C  
ATOM   1579  C   SER A 207     -23.810  33.536  -6.190  1.00 19.56           C  
ATOM   1580  O   SER A 207     -24.357  33.352  -7.279  1.00 19.41           O  
ATOM   1581  CB ASER A 207     -24.861  32.577  -4.134  0.57 17.94           C  
ATOM   1582  CB BSER A 207     -24.865  32.540  -4.144  0.43 17.95           C  
ATOM   1583  OG ASER A 207     -24.942  31.447  -3.285  0.57 17.76           O  
ATOM   1584  OG BSER A 207     -26.130  32.453  -4.780  0.43 18.72           O  
ATOM   1585  N   ARG A 208     -23.261  34.696  -5.848  1.00 18.92           N  
ATOM   1586  CA  ARG A 208     -23.241  35.825  -6.775  1.00 19.49           C  
ATOM   1587  C   ARG A 208     -22.264  35.582  -7.923  1.00 21.80           C  
ATOM   1588  O   ARG A 208     -22.596  35.811  -9.087  1.00 18.88           O  
ATOM   1589  CB  ARG A 208     -22.878  37.120  -6.043  1.00 22.23           C  
ATOM   1590  CG  ARG A 208     -24.041  37.727  -5.275  1.00 24.91           C  
ATOM   1591  CD  ARG A 208     -23.689  39.102  -4.718  1.00 32.58           C  
ATOM   1592  NE  ARG A 208     -22.679  39.027  -3.670  1.00 27.86           N  
ATOM   1593  CZ  ARG A 208     -22.939  38.740  -2.397  1.00 20.46           C  
ATOM   1594  NH1 ARG A 208     -24.184  38.501  -2.000  1.00 22.65           N1+
ATOM   1595  NH2 ARG A 208     -21.950  38.695  -1.516  1.00 25.36           N  
ATOM   1596  N   LEU A 209     -21.061  35.120  -7.597  1.00 17.42           N  
ATOM   1597  CA  LEU A 209     -20.044  34.891  -8.616  1.00 19.56           C  
ATOM   1598  C   LEU A 209     -20.518  33.839  -9.617  1.00 18.36           C  
ATOM   1599  O   LEU A 209     -20.219  33.923 -10.811  1.00 17.99           O  
ATOM   1600  CB  LEU A 209     -18.723  34.476  -7.963  1.00 17.96           C  
ATOM   1601  CG  LEU A 209     -18.079  35.568  -7.098  1.00 20.42           C  
ATOM   1602  CD1 LEU A 209     -16.880  35.030  -6.331  1.00 22.67           C  
ATOM   1603  CD2 LEU A 209     -17.671  36.782  -7.935  1.00 22.94           C  
ATOM   1604  N   ARG A 210     -21.291  32.875  -9.131  1.00 17.03           N  
ATOM   1605  CA  ARG A 210     -21.859  31.830  -9.977  1.00 17.40           C  
ATOM   1606  C   ARG A 210     -22.724  32.381 -11.114  1.00 19.74           C  
ATOM   1607  O   ARG A 210     -22.808  31.775 -12.181  1.00 20.31           O  
ATOM   1608  CB  ARG A 210     -22.679  30.870  -9.118  1.00 20.42           C  
ATOM   1609  CG  ARG A 210     -23.303  29.711  -9.859  1.00 21.12           C  
ATOM   1610  CD  ARG A 210     -23.767  28.655  -8.870  1.00 25.14           C  
ATOM   1611  NE  ARG A 210     -24.587  27.618  -9.494  1.00 24.59           N  
ATOM   1612  CZ  ARG A 210     -25.910  27.517  -9.384  1.00 23.58           C  
ATOM   1613  NH1 ARG A 210     -26.606  28.384  -8.659  1.00 25.24           N1+
ATOM   1614  NH2 ARG A 210     -26.543  26.526 -10.000  1.00 26.42           N  
ATOM   1615  N   LYS A 211     -23.359  33.528 -10.882  1.00 18.51           N  
ATOM   1616  CA  LYS A 211     -24.240  34.142 -11.873  1.00 19.11           C  
ATOM   1617  C   LYS A 211     -23.560  35.309 -12.584  1.00 18.82           C  
ATOM   1618  O   LYS A 211     -24.179  35.998 -13.391  1.00 20.95           O  
ATOM   1619  CB  LYS A 211     -25.537  34.617 -11.211  1.00 18.88           C  
ATOM   1620  CG  LYS A 211     -26.336  33.510 -10.536  1.00 21.32           C  
ATOM   1621  CD  LYS A 211     -26.658  32.364 -11.491  1.00 23.00           C  
ATOM   1622  CE  LYS A 211     -27.525  31.317 -10.809  1.00 27.42           C  
ATOM   1623  NZ  LYS A 211     -27.781  30.134 -11.681  1.00 32.03           N1+
ATOM   1624  N   ASP A 212     -22.286  35.518 -12.274  1.00 16.29           N  
ATOM   1625  CA  ASP A 212     -21.478  36.562 -12.887  1.00 16.86           C  
ATOM   1626  C   ASP A 212     -20.903  36.032 -14.199  1.00 17.24           C  
ATOM   1627  O   ASP A 212     -20.349  34.933 -14.231  1.00 17.01           O  
ATOM   1628  CB  ASP A 212     -20.370  36.986 -11.914  1.00 18.83           C  
ATOM   1629  CG  ASP A 212     -19.550  38.161 -12.406  1.00 26.58           C  
ATOM   1630  OD1 ASP A 212     -19.045  38.131 -13.542  1.00 22.08           O  
ATOM   1631  OD2 ASP A 212     -19.383  39.120 -11.627  1.00 37.91           O1-
ATOM   1632  N   PRO A 213     -21.033  36.797 -15.296  1.00 15.48           N  
ATOM   1633  CA  PRO A 213     -20.596  36.227 -16.578  1.00 19.92           C  
ATOM   1634  C   PRO A 213     -19.103  35.899 -16.634  1.00 22.66           C  
ATOM   1635  O   PRO A 213     -18.686  35.080 -17.456  1.00 24.12           O  
ATOM   1636  CB  PRO A 213     -20.955  37.321 -17.593  1.00 19.03           C  
ATOM   1637  CG  PRO A 213     -21.098  38.569 -16.807  1.00 20.40           C  
ATOM   1638  CD  PRO A 213     -21.558  38.168 -15.443  1.00 20.48           C  
ATOM   1639  N   ALA A 214     -18.312  36.511 -15.761  1.00 21.86           N  
ATOM   1640  CA  ALA A 214     -16.886  36.225 -15.714  1.00 28.78           C  
ATOM   1641  C   ALA A 214     -16.612  34.809 -15.210  1.00 27.63           C  
ATOM   1642  O   ALA A 214     -15.504  34.313 -15.373  1.00 28.45           O  
ATOM   1643  CB  ALA A 214     -16.172  37.239 -14.841  1.00 27.63           C  
ATOM   1644  N   TYR A 215     -17.617  34.166 -14.614  1.00 17.94           N  
ATOM   1645  CA  TYR A 215     -17.460  32.831 -14.020  1.00 18.22           C  
ATOM   1646  C   TYR A 215     -18.473  31.827 -14.569  1.00 19.97           C  
ATOM   1647  O   TYR A 215     -18.730  30.787 -13.959  1.00 20.19           O  
ATOM   1648  CB  TYR A 215     -17.602  32.924 -12.498  1.00 18.81           C  
ATOM   1649  CG  TYR A 215     -16.610  33.869 -11.873  1.00 19.60           C  
ATOM   1650  CD1 TYR A 215     -16.886  35.228 -11.765  1.00 22.06           C  
ATOM   1651  CD2 TYR A 215     -15.391  33.412 -11.403  1.00 20.32           C  
ATOM   1652  CE1 TYR A 215     -15.974  36.097 -11.205  1.00 22.97           C  
ATOM   1653  CE2 TYR A 215     -14.474  34.272 -10.842  1.00 23.86           C  
ATOM   1654  CZ  TYR A 215     -14.771  35.614 -10.744  1.00 28.66           C  
ATOM   1655  OH  TYR A 215     -13.855  36.473 -10.181  1.00 30.59           O  
ATOM   1656  N   SER A 216     -19.036  32.137 -15.732  1.00 21.73           N  
ATOM   1657  CA  SER A 216     -20.115  31.342 -16.309  1.00 21.39           C  
ATOM   1658  C   SER A 216     -19.727  29.886 -16.590  1.00 26.06           C  
ATOM   1659  O   SER A 216     -20.594  29.013 -16.643  1.00 25.49           O  
ATOM   1660  CB  SER A 216     -20.599  31.995 -17.606  1.00 25.60           C  
ATOM   1661  OG  SER A 216     -19.540  32.086 -18.543  1.00 31.45           O  
ATOM   1662  N   HIS A 217     -18.435  29.628 -16.764  1.00 22.77           N  
ATOM   1663  CA  HIS A 217     -17.969  28.286 -17.099  1.00 23.61           C  
ATOM   1664  C   HIS A 217     -17.305  27.563 -15.927  1.00 25.66           C  
ATOM   1665  O   HIS A 217     -16.705  26.508 -16.108  1.00 25.05           O  
ATOM   1666  CB  HIS A 217     -17.010  28.360 -18.287  1.00 26.31           C  
ATOM   1667  CG  HIS A 217     -17.679  28.768 -19.562  1.00 32.93           C  
ATOM   1668  CD2 HIS A 217     -17.620  29.918 -20.274  1.00 32.28           C  
ATOM   1669  ND1 HIS A 217     -18.550  27.940 -20.241  1.00 39.07           N  
ATOM   1670  CE1 HIS A 217     -18.992  28.561 -21.319  1.00 34.90           C  
ATOM   1671  NE2 HIS A 217     -18.444  29.762 -21.363  1.00 35.74           N  
ATOM   1672  N   VAL A 218     -17.417  28.123 -14.727  1.00 21.35           N  
ATOM   1673  CA  VAL A 218     -17.016  27.404 -13.520  1.00 17.54           C  
ATOM   1674  C   VAL A 218     -18.122  26.407 -13.164  1.00 26.82           C  
ATOM   1675  O   VAL A 218     -19.304  26.750 -13.186  1.00 26.80           O  
ATOM   1676  CB  VAL A 218     -16.760  28.364 -12.330  1.00 20.89           C  
ATOM   1677  CG1 VAL A 218     -16.339  27.586 -11.085  1.00 19.78           C  
ATOM   1678  CG2 VAL A 218     -15.700  29.393 -12.687  1.00 21.94           C  
ATOM   1679  N   SER A 219     -17.747  25.174 -12.836  1.00 26.10           N  
ATOM   1680  CA  SER A 219     -18.742  24.128 -12.604  1.00 23.09           C  
ATOM   1681  C   SER A 219     -19.486  24.300 -11.280  1.00 30.79           C  
ATOM   1682  O   SER A 219     -18.901  24.711 -10.278  1.00 25.49           O  
ATOM   1683  CB  SER A 219     -18.077  22.750 -12.637  1.00 35.88           C  
ATOM   1684  OG  SER A 219     -17.464  22.452 -11.398  1.00 33.78           O  
ATOM   1685  N   ASP A 220     -20.780  23.983 -11.291  1.00 24.56           N  
ATOM   1686  CA  ASP A 220     -21.590  23.978 -10.075  1.00 21.53           C  
ATOM   1687  C   ASP A 220     -21.024  23.018  -9.045  1.00 26.08           C  
ATOM   1688  O   ASP A 220     -21.185  23.223  -7.837  1.00 26.75           O  
ATOM   1689  CB  ASP A 220     -23.039  23.586 -10.383  1.00 30.03           C  
ATOM   1690  CG  ASP A 220     -23.826  24.702 -11.035  1.00 29.80           C  
ATOM   1691  OD1 ASP A 220     -23.310  25.837 -11.120  1.00 34.58           O  
ATOM   1692  OD2 ASP A 220     -24.974  24.441 -11.449  1.00 35.58           O1-
ATOM   1693  N   GLU A 221     -20.383  21.956  -9.527  1.00 24.51           N  
ATOM   1694  CA  GLU A 221     -19.759  20.987  -8.640  1.00 26.75           C  
ATOM   1695  C   GLU A 221     -18.742  21.682  -7.761  1.00 20.17           C  
ATOM   1696  O   GLU A 221     -18.695  21.457  -6.553  1.00 21.44           O  
ATOM   1697  CB  GLU A 221     -19.083  19.863  -9.427  1.00 28.96           C  
ATOM   1698  CG  GLU A 221     -19.966  18.649  -9.663  1.00 55.05           C  
ATOM   1699  CD  GLU A 221     -19.197  17.462 -10.220  1.00 63.82           C  
ATOM   1700  OE1 GLU A 221     -19.844  16.481 -10.641  1.00 59.58           O  
ATOM   1701  OE2 GLU A 221     -17.948  17.505 -10.233  1.00 65.04           O1-
ATOM   1702  N   LEU A 222     -17.923  22.534  -8.370  1.00 19.69           N  
ATOM   1703  CA  LEU A 222     -16.858  23.186  -7.629  1.00 18.30           C  
ATOM   1704  C   LEU A 222     -17.432  24.118  -6.570  1.00 17.43           C  
ATOM   1705  O   LEU A 222     -16.960  24.133  -5.445  1.00 15.37           O  
ATOM   1706  CB  LEU A 222     -15.926  23.957  -8.566  1.00 18.96           C  
ATOM   1707  CG  LEU A 222     -14.766  24.668  -7.864  1.00 19.21           C  
ATOM   1708  CD1 LEU A 222     -13.905  23.685  -7.068  1.00 17.99           C  
ATOM   1709  CD2 LEU A 222     -13.905  25.419  -8.860  1.00 18.72           C  
ATOM   1710  N   PHE A 223     -18.462  24.883  -6.911  1.00 16.24           N  
ATOM   1711  CA  PHE A 223     -19.040  25.817  -5.943  1.00 15.19           C  
ATOM   1712  C   PHE A 223     -19.543  25.098  -4.686  1.00 15.93           C  
ATOM   1713  O   PHE A 223     -19.272  25.539  -3.566  1.00 15.86           O  
ATOM   1714  CB  PHE A 223     -20.176  26.622  -6.581  1.00 16.68           C  
ATOM   1715  CG  PHE A 223     -19.704  27.663  -7.555  1.00 18.40           C  
ATOM   1716  CD1 PHE A 223     -19.014  28.779  -7.115  1.00 16.60           C  
ATOM   1717  CD2 PHE A 223     -19.957  27.531  -8.910  1.00 19.13           C  
ATOM   1718  CE1 PHE A 223     -18.577  29.740  -8.005  1.00 18.15           C  
ATOM   1719  CE2 PHE A 223     -19.524  28.491  -9.806  1.00 21.91           C  
ATOM   1720  CZ  PHE A 223     -18.835  29.596  -9.354  1.00 17.71           C  
ATOM   1721  N   ALA A 224     -20.264  23.994  -4.866  1.00 16.28           N  
ATOM   1722  CA  ALA A 224     -20.770  23.230  -3.732  1.00 13.64           C  
ATOM   1723  C   ALA A 224     -19.616  22.593  -2.971  1.00 14.90           C  
ATOM   1724  O   ALA A 224     -19.630  22.526  -1.737  1.00 15.93           O  
ATOM   1725  CB  ALA A 224     -21.745  22.171  -4.193  1.00 17.92           C  
ATOM   1726  N   THR A 225     -18.611  22.134  -3.710  1.00 14.38           N  
ATOM   1727  CA  THR A 225     -17.463  21.468  -3.109  1.00 14.67           C  
ATOM   1728  C   THR A 225     -16.677  22.412  -2.200  1.00 15.97           C  
ATOM   1729  O   THR A 225     -16.220  22.011  -1.130  1.00 14.45           O  
ATOM   1730  CB  THR A 225     -16.534  20.893  -4.195  1.00 15.36           C  
ATOM   1731  CG2 THR A 225     -15.286  20.261  -3.586  1.00 18.51           C  
ATOM   1732  OG1 THR A 225     -17.244  19.896  -4.941  1.00 17.65           O  
ATOM   1733  N   ILE A 226     -16.526  23.664  -2.615  1.00 16.15           N  
ATOM   1734  CA  ILE A 226     -15.851  24.655  -1.781  1.00 13.90           C  
ATOM   1735  C   ILE A 226     -16.552  24.790  -0.428  1.00 14.76           C  
ATOM   1736  O   ILE A 226     -15.902  24.836   0.617  1.00 16.36           O  
ATOM   1737  CB  ILE A 226     -15.791  26.039  -2.472  1.00 14.83           C  
ATOM   1738  CG1 ILE A 226     -14.942  25.955  -3.742  1.00 15.08           C  
ATOM   1739  CG2 ILE A 226     -15.204  27.088  -1.533  1.00 16.81           C  
ATOM   1740  CD1 ILE A 226     -15.034  27.180  -4.636  1.00 19.31           C  
ATOM   1741  N   GLY A 227     -17.878  24.846  -0.448  1.00 15.10           N  
ATOM   1742  CA  GLY A 227     -18.647  24.963   0.780  1.00 15.26           C  
ATOM   1743  C   GLY A 227     -18.421  23.800   1.732  1.00 14.61           C  
ATOM   1744  O   GLY A 227     -18.138  24.001   2.917  1.00 15.47           O  
ATOM   1745  N   VAL A 228     -18.537  22.580   1.218  1.00 12.72           N  
ATOM   1746  CA  VAL A 228     -18.406  21.393   2.070  1.00 15.49           C  
ATOM   1747  C   VAL A 228     -16.981  21.256   2.598  1.00 16.87           C  
ATOM   1748  O   VAL A 228     -16.775  20.962   3.780  1.00 15.17           O  
ATOM   1749  CB  VAL A 228     -18.798  20.102   1.318  1.00 14.36           C  
ATOM   1750  CG1 VAL A 228     -18.638  18.877   2.215  1.00 14.79           C  
ATOM   1751  CG2 VAL A 228     -20.230  20.192   0.819  1.00 15.46           C  
ATOM   1752  N   THR A 229     -16.003  21.472   1.724  1.00 15.02           N  
ATOM   1753  CA ATHR A 229     -14.593  21.333   2.079  0.66 15.02           C  
ATOM   1754  CA BTHR A 229     -14.604  21.313   2.108  0.34 15.05           C  
ATOM   1755  C   THR A 229     -14.167  22.374   3.109  1.00 15.14           C  
ATOM   1756  O   THR A 229     -13.472  22.063   4.075  1.00 15.41           O  
ATOM   1757  CB ATHR A 229     -13.699  21.459   0.827  0.66 16.28           C  
ATOM   1758  CB BTHR A 229     -13.665  21.373   0.894  0.34 16.29           C  
ATOM   1759  CG2ATHR A 229     -12.227  21.318   1.183  0.66 18.32           C  
ATOM   1760  CG2BTHR A 229     -13.926  20.209  -0.043  0.34 17.26           C  
ATOM   1761  OG1ATHR A 229     -14.055  20.442  -0.120  0.66 17.09           O  
ATOM   1762  OG1BTHR A 229     -13.856  22.608   0.193  0.34 15.27           O  
ATOM   1763  N   PHE A 230     -14.568  23.622   2.894  1.00 12.69           N  
ATOM   1764  CA  PHE A 230     -14.137  24.682   3.800  1.00 14.89           C  
ATOM   1765  C   PHE A 230     -14.853  24.599   5.146  1.00 15.44           C  
ATOM   1766  O   PHE A 230     -14.232  24.830   6.180  1.00 16.40           O  
ATOM   1767  CB  PHE A 230     -14.328  26.056   3.155  1.00 16.46           C  
ATOM   1768  CG  PHE A 230     -13.145  26.489   2.338  1.00 15.58           C  
ATOM   1769  CD1 PHE A 230     -12.787  25.795   1.192  1.00 17.68           C  
ATOM   1770  CD2 PHE A 230     -12.374  27.574   2.727  1.00 18.81           C  
ATOM   1771  CE1 PHE A 230     -11.691  26.178   0.448  1.00 15.97           C  
ATOM   1772  CE2 PHE A 230     -11.275  27.959   1.986  1.00 19.99           C  
ATOM   1773  CZ  PHE A 230     -10.939  27.265   0.841  1.00 17.35           C  
ATOM   1774  N   PHE A 231     -16.136  24.251   5.154  1.00 13.25           N  
ATOM   1775  CA  PHE A 231     -16.817  24.020   6.425  1.00 14.49           C  
ATOM   1776  C   PHE A 231     -16.145  22.888   7.193  1.00 13.58           C  
ATOM   1777  O   PHE A 231     -15.799  23.038   8.364  1.00 13.65           O  
ATOM   1778  CB  PHE A 231     -18.294  23.691   6.226  1.00 16.09           C  
ATOM   1779  CG  PHE A 231     -19.032  23.444   7.518  1.00 13.87           C  
ATOM   1780  CD1 PHE A 231     -19.052  22.182   8.093  1.00 16.95           C  
ATOM   1781  CD2 PHE A 231     -19.689  24.478   8.162  1.00 17.33           C  
ATOM   1782  CE1 PHE A 231     -19.716  21.956   9.282  1.00 20.32           C  
ATOM   1783  CE2 PHE A 231     -20.361  24.254   9.355  1.00 18.96           C  
ATOM   1784  CZ  PHE A 231     -20.374  22.993   9.912  1.00 19.75           C  
ATOM   1785  N   GLY A 232     -15.963  21.749   6.536  1.00 13.53           N  
ATOM   1786  CA  GLY A 232     -15.424  20.579   7.203  1.00 14.92           C  
ATOM   1787  C   GLY A 232     -14.006  20.772   7.704  1.00 12.88           C  
ATOM   1788  O   GLY A 232     -13.715  20.512   8.871  1.00 14.96           O  
ATOM   1789  N   ALA A 233     -13.116  21.218   6.824  1.00 13.61           N  
ATOM   1790  CA  ALA A 233     -11.717  21.398   7.185  1.00 12.81           C  
ATOM   1791  C   ALA A 233     -11.573  22.482   8.242  1.00 14.62           C  
ATOM   1792  O   ALA A 233     -10.793  22.349   9.185  1.00 15.71           O  
ATOM   1793  CB  ALA A 233     -10.891  21.739   5.964  1.00 18.36           C  
ATOM   1794  N   GLY A 234     -12.335  23.560   8.090  1.00 13.25           N  
ATOM   1795  CA  GLY A 234     -12.264  24.662   9.028  1.00 15.17           C  
ATOM   1796  C   GLY A 234     -12.727  24.265  10.416  1.00 14.80           C  
ATOM   1797  O   GLY A 234     -12.048  24.533  11.410  1.00 14.10           O  
ATOM   1798  N   VAL A 235     -13.878  23.610  10.485  1.00 13.04           N  
ATOM   1799  CA  VAL A 235     -14.454  23.215  11.763  1.00 13.70           C  
ATOM   1800  C   VAL A 235     -13.610  22.141  12.448  1.00 13.91           C  
ATOM   1801  O   VAL A 235     -13.361  22.218  13.655  1.00 13.60           O  
ATOM   1802  CB  VAL A 235     -15.901  22.711  11.590  1.00 12.97           C  
ATOM   1803  CG1 VAL A 235     -16.420  22.053  12.869  1.00 13.63           C  
ATOM   1804  CG2 VAL A 235     -16.808  23.870  11.200  1.00 15.98           C  
ATOM   1805  N   ILE A 236     -13.163  21.134  11.706  1.00 13.48           N  
ATOM   1806  CA  ILE A 236     -12.387  20.084  12.353  1.00 13.01           C  
ATOM   1807  C   ILE A 236     -11.042  20.634  12.823  1.00 14.02           C  
ATOM   1808  O   ILE A 236     -10.534  20.232  13.869  1.00 13.37           O  
ATOM   1809  CB  ILE A 236     -12.166  18.852  11.433  1.00 13.13           C  
ATOM   1810  CG1 ILE A 236     -11.852  17.611  12.280  1.00 12.61           C  
ATOM   1811  CG2 ILE A 236     -11.057  19.096  10.397  1.00 16.26           C  
ATOM   1812  CD1 ILE A 236     -13.005  17.144  13.166  1.00 16.64           C  
ATOM   1813  N   SER A 237     -10.479  21.576  12.075  1.00 12.33           N  
ATOM   1814  CA  SER A 237      -9.161  22.094  12.405  1.00 12.25           C  
ATOM   1815  C   SER A 237      -9.221  23.050  13.602  1.00 14.79           C  
ATOM   1816  O   SER A 237      -8.423  22.932  14.532  1.00 14.16           O  
ATOM   1817  CB  SER A 237      -8.537  22.793  11.196  1.00 12.07           C  
ATOM   1818  OG  SER A 237      -8.327  21.876  10.133  1.00 12.78           O  
ATOM   1819  N   THR A 238     -10.170  23.983  13.591  1.00 12.62           N  
ATOM   1820  CA  THR A 238     -10.274  24.957  14.677  1.00 12.46           C  
ATOM   1821  C   THR A 238     -10.797  24.321  15.964  1.00 15.46           C  
ATOM   1822  O   THR A 238     -10.293  24.603  17.052  1.00 15.66           O  
ATOM   1823  CB  THR A 238     -11.188  26.142  14.302  1.00 13.57           C  
ATOM   1824  CG2 THR A 238     -10.567  26.961  13.179  1.00 14.40           C  
ATOM   1825  OG1 THR A 238     -12.471  25.658  13.894  1.00 14.69           O  
ATOM   1826  N   GLY A 239     -11.809  23.471  15.843  1.00 12.61           N  
ATOM   1827  CA  GLY A 239     -12.345  22.779  17.001  1.00 13.49           C  
ATOM   1828  C   GLY A 239     -11.304  21.894  17.671  1.00 14.86           C  
ATOM   1829  O   GLY A 239     -11.150  21.917  18.893  1.00 14.50           O  
ATOM   1830  N   SER A 240     -10.580  21.119  16.869  1.00 12.93           N  
ATOM   1831  CA ASER A 240      -9.571  20.211  17.399  0.71 13.14           C  
ATOM   1832  CA BSER A 240      -9.571  20.209  17.401  0.29 13.17           C  
ATOM   1833  C   SER A 240      -8.376  20.971  17.969  1.00 13.72           C  
ATOM   1834  O   SER A 240      -7.850  20.608  19.021  1.00 14.47           O  
ATOM   1835  CB ASER A 240      -9.110  19.240  16.313  0.71 13.70           C  
ATOM   1836  CB BSER A 240      -9.099  19.231  16.321  0.29 13.72           C  
ATOM   1837  OG ASER A 240     -10.211  18.502  15.811  0.71 14.53           O  
ATOM   1838  OG BSER A 240      -8.295  19.875  15.351  0.29 12.88           O  
ATOM   1839  N   PHE A 241      -7.940  22.028  17.285  1.00 15.11           N  
ATOM   1840  CA  PHE A 241      -6.811  22.790  17.806  1.00 13.75           C  
ATOM   1841  C   PHE A 241      -7.160  23.449  19.136  1.00 13.11           C  
ATOM   1842  O   PHE A 241      -6.387  23.373  20.086  1.00 14.00           O  
ATOM   1843  CB  PHE A 241      -6.323  23.878  16.848  1.00 13.99           C  
ATOM   1844  CG  PHE A 241      -5.395  24.849  17.517  1.00 15.80           C  
ATOM   1845  CD1 PHE A 241      -4.164  24.421  17.991  1.00 16.50           C  
ATOM   1846  CD2 PHE A 241      -5.770  26.164  17.735  1.00 16.68           C  
ATOM   1847  CE1 PHE A 241      -3.314  25.292  18.649  1.00 16.93           C  
ATOM   1848  CE2 PHE A 241      -4.921  27.037  18.390  1.00 16.57           C  
ATOM   1849  CZ  PHE A 241      -3.695  26.600  18.848  1.00 14.96           C  
ATOM   1850  N   LEU A 242      -8.310  24.106  19.202  1.00 13.42           N  
ATOM   1851  CA  LEU A 242      -8.692  24.790  20.434  1.00 13.41           C  
ATOM   1852  C   LEU A 242      -8.795  23.792  21.579  1.00 15.45           C  
ATOM   1853  O   LEU A 242      -8.343  24.065  22.683  1.00 14.52           O  
ATOM   1854  CB  LEU A 242     -10.014  25.540  20.270  1.00 15.00           C  
ATOM   1855  CG  LEU A 242     -10.528  26.230  21.541  1.00 15.60           C  
ATOM   1856  CD1 LEU A 242      -9.492  27.186  22.111  1.00 16.68           C  
ATOM   1857  CD2 LEU A 242     -11.836  26.958  21.274  1.00 15.39           C  
ATOM   1858  N   THR A 243      -9.384  22.632  21.312  1.00 13.60           N  
ATOM   1859  CA  THR A 243      -9.535  21.614  22.346  1.00 13.02           C  
ATOM   1860  C   THR A 243      -8.188  21.202  22.930  1.00 14.19           C  
ATOM   1861  O   THR A 243      -8.024  21.170  24.144  1.00 15.08           O  
ATOM   1862  CB  THR A 243     -10.252  20.364  21.804  1.00 14.31           C  
ATOM   1863  CG2 THR A 243     -10.299  19.257  22.854  1.00 15.95           C  
ATOM   1864  OG1 THR A 243     -11.593  20.706  21.444  1.00 13.77           O  
ATOM   1865  N   THR A 244      -7.223  20.871  22.080  1.00 14.55           N  
ATOM   1866  CA  THR A 244      -5.955  20.373  22.590  1.00 15.23           C  
ATOM   1867  C   THR A 244      -5.116  21.533  23.140  1.00 17.94           C  
ATOM   1868  O   THR A 244      -4.302  21.333  24.038  1.00 18.25           O  
ATOM   1869  CB  THR A 244      -5.179  19.575  21.520  1.00 22.63           C  
ATOM   1870  CG2 THR A 244      -5.820  18.202  21.320  1.00 26.18           C  
ATOM   1871  OG1 THR A 244      -5.191  20.275  20.271  1.00 21.56           O  
ATOM   1872  N   ALA A 245      -5.349  22.748  22.644  1.00 16.01           N  
ATOM   1873  CA  ALA A 245      -4.704  23.933  23.211  1.00 13.77           C  
ATOM   1874  C   ALA A 245      -5.183  24.188  24.641  1.00 17.86           C  
ATOM   1875  O   ALA A 245      -4.394  24.559  25.513  1.00 18.50           O  
ATOM   1876  CB  ALA A 245      -4.971  25.155  22.351  1.00 17.50           C  
ATOM   1877  N   LEU A 246      -6.478  24.000  24.873  1.00 14.30           N  
ATOM   1878  CA  LEU A 246      -7.038  24.175  26.205  1.00 12.37           C  
ATOM   1879  C   LEU A 246      -6.445  23.172  27.181  1.00 14.44           C  
ATOM   1880  O   LEU A 246      -6.245  23.498  28.348  1.00 15.58           O  
ATOM   1881  CB  LEU A 246      -8.558  24.041  26.178  1.00 12.67           C  
ATOM   1882  CG  LEU A 246      -9.313  25.170  25.478  1.00 13.92           C  
ATOM   1883  CD1 LEU A 246     -10.790  24.844  25.401  1.00 14.44           C  
ATOM   1884  CD2 LEU A 246      -9.090  26.491  26.185  1.00 20.54           C  
ATOM   1885  N   ILE A 247      -6.155  21.957  26.719  1.00 15.12           N  
ATOM   1886  CA  ILE A 247      -5.519  20.978  27.597  1.00 14.18           C  
ATOM   1887  C   ILE A 247      -4.137  21.485  28.003  1.00 15.73           C  
ATOM   1888  O   ILE A 247      -3.790  21.480  29.184  1.00 16.80           O  
ATOM   1889  CB  ILE A 247      -5.390  19.593  26.938  1.00 16.09           C  
ATOM   1890  CG1 ILE A 247      -6.775  18.997  26.687  1.00 13.90           C  
ATOM   1891  CG2 ILE A 247      -4.589  18.638  27.833  1.00 15.20           C  
ATOM   1892  CD1 ILE A 247      -6.758  17.763  25.803  1.00 17.67           C  
ATOM   1893  N   SER A 248      -3.360  21.938  27.026  1.00 14.60           N  
ATOM   1894  CA  SER A 248      -2.015  22.447  27.293  1.00 16.00           C  
ATOM   1895  C   SER A 248      -2.046  23.635  28.253  1.00 15.07           C  
ATOM   1896  O   SER A 248      -1.176  23.776  29.108  1.00 17.12           O  
ATOM   1897  CB  SER A 248      -1.325  22.854  25.988  1.00 20.73           C  
ATOM   1898  OG  SER A 248      -1.018  21.714  25.205  1.00 27.01           O  
ATOM   1899  N   LEU A 249      -3.054  24.483  28.103  1.00 16.25           N  
ATOM   1900  CA  LEU A 249      -3.199  25.659  28.950  1.00 17.22           C  
ATOM   1901  C   LEU A 249      -3.616  25.261  30.367  1.00 18.52           C  
ATOM   1902  O   LEU A 249      -3.062  25.745  31.350  1.00 18.62           O  
ATOM   1903  CB  LEU A 249      -4.219  26.618  28.334  1.00 20.28           C  
ATOM   1904  CG  LEU A 249      -4.488  27.941  29.046  1.00 24.44           C  
ATOM   1905  CD1 LEU A 249      -3.214  28.762  29.173  1.00 24.32           C  
ATOM   1906  CD2 LEU A 249      -5.553  28.719  28.294  1.00 26.47           C  
ATOM   1907  N   ILE A 250      -4.597  24.370  30.464  1.00 17.79           N  
ATOM   1908  CA  ILE A 250      -5.102  23.917  31.756  1.00 18.08           C  
ATOM   1909  C   ILE A 250      -3.997  23.233  32.558  1.00 19.57           C  
ATOM   1910  O   ILE A 250      -3.935  23.362  33.786  1.00 22.87           O  
ATOM   1911  CB  ILE A 250      -6.304  22.962  31.570  1.00 20.01           C  
ATOM   1912  CG1 ILE A 250      -7.534  23.760  31.142  1.00 24.27           C  
ATOM   1913  CG2 ILE A 250      -6.612  22.206  32.860  1.00 26.60           C  
ATOM   1914  CD1 ILE A 250      -8.662  22.912  30.584  1.00 25.53           C  
ATOM   1915  N   GLN A 251      -3.114  22.530  31.858  1.00 17.94           N  
ATOM   1916  CA AGLN A 251      -1.992  21.826  32.469  0.51 20.25           C  
ATOM   1917  CA BGLN A 251      -2.021  21.825  32.516  0.49 20.28           C  
ATOM   1918  C   GLN A 251      -0.905  22.779  32.955  1.00 26.32           C  
ATOM   1919  O   GLN A 251       0.090  22.349  33.540  1.00 25.98           O  
ATOM   1920  CB AGLN A 251      -1.381  20.841  31.473  0.51 25.05           C  
ATOM   1921  CB BGLN A 251      -1.463  20.746  31.589  0.49 25.09           C  
ATOM   1922  CG AGLN A 251      -2.202  19.589  31.235  0.51 26.91           C  
ATOM   1923  CG BGLN A 251      -2.417  19.577  31.377  0.49 26.75           C  
ATOM   1924  CD AGLN A 251      -1.523  18.634  30.278  0.51 26.18           C  
ATOM   1925  CD BGLN A 251      -2.602  18.740  32.629  0.49 26.15           C  
ATOM   1926  NE2AGLN A 251      -1.576  17.346  30.592  0.51 32.33           N  
ATOM   1927  NE2BGLN A 251      -1.788  17.699  32.767  0.49 28.30           N  
ATOM   1928  OE1AGLN A 251      -0.943  19.048  29.272  0.51 31.61           O  
ATOM   1929  OE1BGLN A 251      -3.464  19.025  33.462  0.49 27.04           O  
ATOM   1930  N   ARG A 252      -1.088  24.069  32.691  1.00 20.95           N  
ATOM   1931  CA  ARG A 252      -0.105  25.087  33.052  1.00 23.05           C  
ATOM   1932  C   ARG A 252      -0.770  26.230  33.818  1.00 22.18           C  
ATOM   1933  O   ARG A 252      -1.004  27.300  33.257  1.00 21.24           O  
ATOM   1934  CB  ARG A 252       0.585  25.628  31.796  1.00 19.39           C  
ATOM   1935  CG  ARG A 252       1.477  24.629  31.082  1.00 22.41           C  
ATOM   1936  CD  ARG A 252       1.940  25.178  29.741  1.00 24.27           C  
ATOM   1937  NE  ARG A 252       2.980  24.355  29.130  1.00 29.77           N  
ATOM   1938  CZ  ARG A 252       2.755  23.220  28.475  1.00 33.72           C  
ATOM   1939  NH1 ARG A 252       1.521  22.748  28.350  1.00 28.19           N1+
ATOM   1940  NH2 ARG A 252       3.770  22.549  27.950  1.00 40.84           N  
ATOM   1941  N   PRO A 253      -1.080  26.011  35.105  1.00 21.42           N  
ATOM   1942  CA  PRO A 253      -1.792  27.029  35.885  1.00 22.00           C  
ATOM   1943  C   PRO A 253      -1.095  28.385  35.886  1.00 16.95           C  
ATOM   1944  O   PRO A 253      -1.773  29.407  35.913  1.00 23.31           O  
ATOM   1945  CB  PRO A 253      -1.818  26.434  37.297  1.00 23.17           C  
ATOM   1946  CG  PRO A 253      -1.709  24.972  37.093  1.00 22.84           C  
ATOM   1947  CD  PRO A 253      -0.824  24.795  35.896  1.00 22.86           C  
ATOM   1948  N   GLN A 254       0.233  28.385  35.846  1.00 22.15           N  
ATOM   1949  CA  GLN A 254       1.002  29.627  35.836  1.00 27.71           C  
ATOM   1950  C   GLN A 254       0.735  30.409  34.553  1.00 27.11           C  
ATOM   1951  O   GLN A 254       0.565  31.628  34.580  1.00 25.65           O  
ATOM   1952  CB  GLN A 254       2.498  29.335  35.982  1.00 32.80           C  
ATOM   1953  CG  GLN A 254       3.327  30.526  36.440  1.00 38.68           C  
ATOM   1954  CD  GLN A 254       4.813  30.206  36.550  1.00 48.09           C  
ATOM   1955  NE2 GLN A 254       5.651  31.220  36.355  1.00 31.54           N  
ATOM   1956  OE1 GLN A 254       5.203  29.064  36.807  1.00 32.91           O  
ATOM   1957  N   LEU A 255       0.689  29.701  33.429  1.00 22.70           N  
ATOM   1958  CA  LEU A 255       0.369  30.328  32.152  1.00 22.26           C  
ATOM   1959  C   LEU A 255      -1.092  30.761  32.114  1.00 20.96           C  
ATOM   1960  O   LEU A 255      -1.410  31.847  31.636  1.00 25.03           O  
ATOM   1961  CB  LEU A 255       0.664  29.375  30.995  1.00 22.68           C  
ATOM   1962  CG  LEU A 255       0.412  29.930  29.591  1.00 22.45           C  
ATOM   1963  CD1 LEU A 255       1.351  31.085  29.276  1.00 23.69           C  
ATOM   1964  CD2 LEU A 255       0.564  28.822  28.567  1.00 23.25           C  
ATOM   1965  N   ARG A 256      -1.977  29.900  32.610  1.00 21.76           N  
ATOM   1966  CA  ARG A 256      -3.399  30.220  32.703  1.00 17.71           C  
ATOM   1967  C   ARG A 256      -3.591  31.528  33.469  1.00 24.56           C  
ATOM   1968  O   ARG A 256      -4.312  32.421  33.028  1.00 23.57           O  
ATOM   1969  CB  ARG A 256      -4.164  29.082  33.389  1.00 24.42           C  
ATOM   1970  CG  ARG A 256      -5.667  29.324  33.578  1.00 21.77           C  
ATOM   1971  CD  ARG A 256      -6.251  28.425  34.675  1.00 26.47           C  
ATOM   1972  NE  ARG A 256      -5.769  28.809  36.000  1.00 28.28           N  
ATOM   1973  CZ  ARG A 256      -6.163  28.253  37.144  1.00 34.17           C  
ATOM   1974  NH1 ARG A 256      -7.055  27.272  37.147  1.00 26.40           N1+
ATOM   1975  NH2 ARG A 256      -5.662  28.686  38.294  1.00 34.16           N  
ATOM   1976  N   ASN A 257      -2.932  31.637  34.618  1.00 26.20           N  
ATOM   1977  CA  ASN A 257      -3.055  32.828  35.448  1.00 27.83           C  
ATOM   1978  C   ASN A 257      -2.455  34.057  34.775  1.00 25.51           C  
ATOM   1979  O   ASN A 257      -3.035  35.142  34.833  1.00 28.95           O  
ATOM   1980  CB  ASN A 257      -2.391  32.603  36.807  1.00 25.90           C  
ATOM   1981  CG  ASN A 257      -3.125  31.576  37.649  1.00 29.13           C  
ATOM   1982  ND2 ASN A 257      -2.430  31.010  38.626  1.00 31.76           N  
ATOM   1983  OD1 ASN A 257      -4.303  31.293  37.425  1.00 30.10           O  
ATOM   1984  N   LEU A 258      -1.300  33.884  34.136  1.00 24.83           N  
ATOM   1985  CA  LEU A 258      -0.641  34.986  33.441  1.00 21.93           C  
ATOM   1986  C   LEU A 258      -1.516  35.551  32.327  1.00 28.48           C  
ATOM   1987  O   LEU A 258      -1.672  36.767  32.212  1.00 32.01           O  
ATOM   1988  CB  LEU A 258       0.704  34.536  32.864  1.00 23.95           C  
ATOM   1989  CG  LEU A 258       1.422  35.563  31.977  1.00 22.91           C  
ATOM   1990  CD1 LEU A 258       1.750  36.830  32.763  1.00 30.50           C  
ATOM   1991  CD2 LEU A 258       2.679  34.975  31.368  1.00 28.15           C  
ATOM   1992  N   LEU A 259      -2.082  34.674  31.501  1.00 26.52           N  
ATOM   1993  CA  LEU A 259      -2.937  35.121  30.401  1.00 24.67           C  
ATOM   1994  C   LEU A 259      -4.242  35.705  30.928  1.00 25.99           C  
ATOM   1995  O   LEU A 259      -4.810  36.613  30.323  1.00 28.96           O  
ATOM   1996  CB  LEU A 259      -3.225  33.967  29.431  1.00 22.36           C  
ATOM   1997  CG  LEU A 259      -2.004  33.382  28.716  1.00 24.06           C  
ATOM   1998  CD1 LEU A 259      -2.429  32.273  27.766  1.00 22.30           C  
ATOM   1999  CD2 LEU A 259      -1.223  34.458  27.964  1.00 25.78           C  
ATOM   2000  N   HIS A 260      -4.718  35.190  32.057  1.00 31.25           N  
ATOM   2001  CA  HIS A 260      -5.909  35.739  32.694  1.00 31.30           C  
ATOM   2002  C   HIS A 260      -5.646  37.161  33.175  1.00 30.76           C  
ATOM   2003  O   HIS A 260      -6.512  38.032  33.077  1.00 31.94           O  
ATOM   2004  CB  HIS A 260      -6.354  34.870  33.871  1.00 31.09           C  
ATOM   2005  CG  HIS A 260      -7.491  35.451  34.652  1.00 30.03           C  
ATOM   2006  CD2 HIS A 260      -8.798  35.610  34.336  1.00 31.60           C  
ATOM   2007  ND1 HIS A 260      -7.339  35.962  35.921  1.00 35.99           N  
ATOM   2008  CE1 HIS A 260      -8.505  36.408  36.358  1.00 29.96           C  
ATOM   2009  NE2 HIS A 260      -9.406  36.206  35.413  1.00 38.77           N  
ATOM   2010  N   GLU A 261      -4.441  37.387  33.685  1.00 29.90           N  
ATOM   2011  CA  GLU A 261      -4.076  38.676  34.261  1.00 36.44           C  
ATOM   2012  C   GLU A 261      -3.666  39.677  33.183  1.00 38.07           C  
ATOM   2013  O   GLU A 261      -3.940  40.871  33.302  1.00 38.55           O  
ATOM   2014  CB  GLU A 261      -2.941  38.501  35.270  1.00 36.83           C  
ATOM   2015  CG  GLU A 261      -2.706  39.713  36.159  1.00 58.02           C  
ATOM   2016  CD  GLU A 261      -3.868  39.988  37.098  1.00 64.45           C  
ATOM   2017  OE1 GLU A 261      -4.651  39.053  37.374  1.00 57.55           O  
ATOM   2018  OE2 GLU A 261      -3.996  41.141  37.560  1.00 73.36           O1-
ATOM   2019  N   LYS A 262      -3.010  39.179  32.138  1.00 34.14           N  
ATOM   2020  CA  LYS A 262      -2.551  40.016  31.032  1.00 27.66           C  
ATOM   2021  C   LYS A 262      -3.040  39.466  29.694  1.00 30.67           C  
ATOM   2022  O   LYS A 262      -2.257  38.894  28.938  1.00 29.85           O  
ATOM   2023  CB  LYS A 262      -1.024  40.111  31.030  1.00 31.62           C  
ATOM   2024  CG  LYS A 262      -0.439  40.677  32.313  1.00 36.63           C  
ATOM   2025  CD  LYS A 262       1.019  41.066  32.130  1.00 44.22           C  
ATOM   2026  CE  LYS A 262       1.580  41.721  33.383  1.00 49.00           C  
ATOM   2027  NZ  LYS A 262       3.018  42.074  33.238  1.00 49.55           N1+
ATOM   2028  N   PRO A 263      -4.338  39.644  29.398  1.00 32.34           N  
ATOM   2029  CA  PRO A 263      -4.937  39.078  28.181  1.00 33.53           C  
ATOM   2030  C   PRO A 263      -4.318  39.604  26.888  1.00 35.49           C  
ATOM   2031  O   PRO A 263      -4.588  39.049  25.824  1.00 32.11           O  
ATOM   2032  CB  PRO A 263      -6.411  39.492  28.283  1.00 35.42           C  
ATOM   2033  CG  PRO A 263      -6.444  40.608  29.270  1.00 41.24           C  
ATOM   2034  CD  PRO A 263      -5.338  40.336  30.229  1.00 36.65           C  
ATOM   2035  N   GLU A 264      -3.500  40.647  26.976  1.00 31.26           N  
ATOM   2036  CA  GLU A 264      -2.809  41.160  25.799  1.00 36.71           C  
ATOM   2037  C   GLU A 264      -1.738  40.172  25.331  1.00 32.11           C  
ATOM   2038  O   GLU A 264      -1.254  40.261  24.204  1.00 29.29           O  
ATOM   2039  CB  GLU A 264      -2.183  42.533  26.085  1.00 37.65           C  
ATOM   2040  CG  GLU A 264      -1.073  42.543  27.134  1.00 42.10           C  
ATOM   2041  CD  GLU A 264      -1.586  42.746  28.552  1.00 31.42           C  
ATOM   2042  OE1 GLU A 264      -2.789  42.516  28.801  1.00 38.20           O  
ATOM   2043  OE2 GLU A 264      -0.778  43.142  29.418  1.00 39.00           O1-
ATOM   2044  N   LEU A 265      -1.377  39.232  26.201  1.00 27.99           N  
ATOM   2045  CA  LEU A 265      -0.381  38.214  25.877  1.00 27.39           C  
ATOM   2046  C   LEU A 265      -0.999  36.987  25.207  1.00 22.79           C  
ATOM   2047  O   LEU A 265      -0.284  36.058  24.828  1.00 21.61           O  
ATOM   2048  CB  LEU A 265       0.357  37.771  27.141  1.00 25.94           C  
ATOM   2049  CG  LEU A 265       1.215  38.813  27.861  1.00 26.62           C  
ATOM   2050  CD1 LEU A 265       1.871  38.194  29.086  1.00 28.32           C  
ATOM   2051  CD2 LEU A 265       2.267  39.392  26.930  1.00 30.87           C  
ATOM   2052  N   ILE A 266      -2.317  36.980  25.061  1.00 21.88           N  
ATOM   2053  CA  ILE A 266      -3.005  35.789  24.571  1.00 22.38           C  
ATOM   2054  C   ILE A 266      -2.603  35.463  23.130  1.00 22.08           C  
ATOM   2055  O   ILE A 266      -2.408  34.300  22.804  1.00 21.52           O  
ATOM   2056  CB  ILE A 266      -4.536  35.941  24.693  1.00 20.44           C  
ATOM   2057  CG1 ILE A 266      -4.938  35.805  26.167  1.00 23.82           C  
ATOM   2058  CG2 ILE A 266      -5.271  34.876  23.872  1.00 24.57           C  
ATOM   2059  CD1 ILE A 266      -6.398  36.093  26.460  1.00 28.18           C  
ATOM   2060  N   PRO A 267      -2.463  36.477  22.260  1.00 23.47           N  
ATOM   2061  CA  PRO A 267      -1.992  36.109  20.918  1.00 23.15           C  
ATOM   2062  C   PRO A 267      -0.625  35.420  20.918  1.00 22.45           C  
ATOM   2063  O   PRO A 267      -0.440  34.453  20.177  1.00 20.09           O  
ATOM   2064  CB  PRO A 267      -1.936  37.455  20.193  1.00 24.24           C  
ATOM   2065  CG  PRO A 267      -3.013  38.246  20.836  1.00 29.09           C  
ATOM   2066  CD  PRO A 267      -2.966  37.862  22.297  1.00 26.72           C  
ATOM   2067  N   ALA A 268       0.305  35.888  21.744  1.00 20.91           N  
ATOM   2068  CA  ALA A 268       1.620  35.260  21.839  1.00 22.44           C  
ATOM   2069  C   ALA A 268       1.500  33.865  22.450  1.00 19.53           C  
ATOM   2070  O   ALA A 268       2.233  32.947  22.079  1.00 20.07           O  
ATOM   2071  CB  ALA A 268       2.569  36.120  22.660  1.00 24.70           C  
ATOM   2072  N   GLY A 269       0.568  33.716  23.388  1.00 21.08           N  
ATOM   2073  CA  GLY A 269       0.288  32.423  23.986  1.00 18.62           C  
ATOM   2074  C   GLY A 269      -0.272  31.439  22.971  1.00 16.75           C  
ATOM   2075  O   GLY A 269       0.175  30.298  22.895  1.00 19.23           O  
ATOM   2076  N   VAL A 270      -1.252  31.887  22.191  1.00 19.67           N  
ATOM   2077  CA  VAL A 270      -1.883  31.041  21.180  1.00 19.38           C  
ATOM   2078  C   VAL A 270      -0.870  30.633  20.117  1.00 21.30           C  
ATOM   2079  O   VAL A 270      -0.909  29.516  19.609  1.00 17.76           O  
ATOM   2080  CB  VAL A 270      -3.086  31.760  20.528  1.00 19.30           C  
ATOM   2081  CG1 VAL A 270      -3.535  31.066  19.239  1.00 20.22           C  
ATOM   2082  CG2 VAL A 270      -4.235  31.835  21.512  1.00 24.17           C  
ATOM   2083  N   GLU A 271       0.053  31.531  19.793  1.00 19.23           N  
ATOM   2084  CA  GLU A 271       1.082  31.222  18.817  1.00 21.00           C  
ATOM   2085  C   GLU A 271       1.987  30.091  19.326  1.00 20.64           C  
ATOM   2086  O   GLU A 271       2.369  29.203  18.564  1.00 17.84           O  
ATOM   2087  CB  GLU A 271       1.895  32.479  18.492  1.00 25.05           C  
ATOM   2088  CG  GLU A 271       2.412  32.554  17.067  1.00 25.20           C  
ATOM   2089  CD  GLU A 271       1.317  32.423  16.015  1.00 19.23           C  
ATOM   2090  OE1 GLU A 271       0.243  33.046  16.152  1.00 21.36           O  
ATOM   2091  OE2 GLU A 271       1.535  31.692  15.033  1.00 24.25           O1-
ATOM   2092  N   GLU A 272       2.308  30.101  20.620  1.00 18.01           N  
ATOM   2093  CA  GLU A 272       3.078  29.010  21.204  1.00 15.66           C  
ATOM   2094  C   GLU A 272       2.246  27.731  21.299  1.00 13.98           C  
ATOM   2095  O   GLU A 272       2.768  26.633  21.115  1.00 16.92           O  
ATOM   2096  CB  GLU A 272       3.601  29.388  22.593  1.00 19.00           C  
ATOM   2097  CG  GLU A 272       4.927  30.142  22.578  1.00 18.79           C  
ATOM   2098  CD  GLU A 272       6.088  29.288  22.100  1.00 19.08           C  
ATOM   2099  OE1 GLU A 272       6.296  29.188  20.870  1.00 18.65           O  
ATOM   2100  OE2 GLU A 272       6.804  28.714  22.947  1.00 19.41           O1-
ATOM   2101  N   LEU A 273       0.959  27.872  21.591  1.00 14.87           N  
ATOM   2102  CA  LEU A 273       0.077  26.707  21.649  1.00 14.48           C  
ATOM   2103  C   LEU A 273      -0.061  26.092  20.264  1.00 16.96           C  
ATOM   2104  O   LEU A 273      -0.138  24.874  20.134  1.00 15.82           O  
ATOM   2105  CB  LEU A 273      -1.291  27.086  22.219  1.00 15.47           C  
ATOM   2106  CG  LEU A 273      -1.261  27.448  23.711  1.00 18.14           C  
ATOM   2107  CD1 LEU A 273      -2.530  28.165  24.115  1.00 20.68           C  
ATOM   2108  CD2 LEU A 273      -1.052  26.206  24.566  1.00 19.71           C  
ATOM   2109  N   LEU A 274      -0.076  26.927  19.228  1.00 14.95           N  
ATOM   2110  CA  LEU A 274      -0.036  26.423  17.858  1.00 14.47           C  
ATOM   2111  C   LEU A 274       1.242  25.634  17.629  1.00 15.50           C  
ATOM   2112  O   LEU A 274       1.210  24.524  17.098  1.00 15.65           O  
ATOM   2113  CB  LEU A 274      -0.133  27.572  16.850  1.00 12.41           C  
ATOM   2114  CG  LEU A 274      -1.531  28.136  16.604  1.00 12.53           C  
ATOM   2115  CD1 LEU A 274      -1.459  29.490  15.911  1.00 18.28           C  
ATOM   2116  CD2 LEU A 274      -2.355  27.156  15.771  1.00 16.75           C  
ATOM   2117  N   ARG A 275       2.373  26.201  18.041  1.00 15.87           N  
ATOM   2118  CA  ARG A 275       3.661  25.551  17.829  1.00 14.07           C  
ATOM   2119  C   ARG A 275       3.730  24.168  18.475  1.00 15.79           C  
ATOM   2120  O   ARG A 275       4.192  23.226  17.845  1.00 16.51           O  
ATOM   2121  CB  ARG A 275       4.807  26.415  18.356  1.00 13.65           C  
ATOM   2122  CG  ARG A 275       6.173  25.839  18.034  1.00 14.60           C  
ATOM   2123  CD  ARG A 275       7.306  26.673  18.599  1.00 19.61           C  
ATOM   2124  NE  ARG A 275       7.250  26.738  20.055  1.00 18.35           N  
ATOM   2125  CZ  ARG A 275       7.663  25.770  20.866  1.00 17.75           C  
ATOM   2126  NH1 ARG A 275       8.167  24.648  20.375  1.00 15.25           N1+
ATOM   2127  NH2 ARG A 275       7.569  25.927  22.178  1.00 17.40           N  
ATOM   2128  N   ILE A 276       3.272  24.032  19.718  1.00 16.69           N  
ATOM   2129  CA  ILE A 276       3.396  22.741  20.403  1.00 13.98           C  
ATOM   2130  C   ILE A 276       2.167  21.854  20.199  1.00 16.28           C  
ATOM   2131  O   ILE A 276       2.011  20.842  20.883  1.00 17.46           O  
ATOM   2132  CB  ILE A 276       3.646  22.914  21.923  1.00 17.88           C  
ATOM   2133  CG1 ILE A 276       2.454  23.578  22.625  1.00 16.82           C  
ATOM   2134  CG2 ILE A 276       4.918  23.713  22.156  1.00 16.45           C  
ATOM   2135  CD1 ILE A 276       2.434  23.327  24.120  1.00 22.19           C  
ATOM   2136  N   ASN A 277       1.300  22.218  19.263  1.00 14.40           N  
ATOM   2137  CA  ASN A 277       0.040  21.500  19.106  1.00 16.10           C  
ATOM   2138  C   ASN A 277       0.255  20.180  18.373  1.00 17.21           C  
ATOM   2139  O   ASN A 277       0.999  20.099  17.398  1.00 16.39           O  
ATOM   2140  CB  ASN A 277      -1.001  22.378  18.392  1.00 14.92           C  
ATOM   2141  CG  ASN A 277      -1.221  21.995  16.940  1.00 22.54           C  
ATOM   2142  ND2 ASN A 277      -0.611  22.748  16.033  1.00 23.01           N  
ATOM   2143  OD1 ASN A 277      -1.964  21.056  16.635  1.00 24.34           O  
ATOM   2144  N   LEU A 278      -0.390  19.136  18.884  1.00 14.86           N  
ATOM   2145  CA  LEU A 278      -0.263  17.799  18.324  1.00 12.95           C  
ATOM   2146  C   LEU A 278      -1.554  17.369  17.643  1.00 16.25           C  
ATOM   2147  O   LEU A 278      -1.798  16.177  17.464  1.00 15.33           O  
ATOM   2148  CB  LEU A 278       0.108  16.806  19.426  1.00 15.14           C  
ATOM   2149  CG  LEU A 278       1.421  17.124  20.151  1.00 17.95           C  
ATOM   2150  CD1 LEU A 278       1.616  16.200  21.350  1.00 21.86           C  
ATOM   2151  CD2 LEU A 278       2.599  17.024  19.212  1.00 19.45           C  
ATOM   2152  N   SER A 279      -2.369  18.340  17.240  1.00 15.12           N  
ATOM   2153  CA  SER A 279      -3.683  18.029  16.686  1.00 14.73           C  
ATOM   2154  C   SER A 279      -3.605  17.240  15.374  1.00 14.97           C  
ATOM   2155  O   SER A 279      -4.477  16.424  15.116  1.00 14.51           O  
ATOM   2156  CB  SER A 279      -4.505  19.308  16.478  1.00 20.42           C  
ATOM   2157  OG  SER A 279      -4.074  20.049  15.351  1.00 24.20           O  
ATOM   2158  N   PHE A 280      -2.578  17.450  14.552  1.00 14.51           N  
ATOM   2159  CA  PHE A 280      -2.454  16.650  13.326  1.00 13.81           C  
ATOM   2160  C   PHE A 280      -1.912  15.268  13.652  1.00 12.63           C  
ATOM   2161  O   PHE A 280      -0.799  15.123  14.160  1.00 15.76           O  
ATOM   2162  CB  PHE A 280      -1.573  17.347  12.292  1.00 17.24           C  
ATOM   2163  CG  PHE A 280      -2.325  18.325  11.440  1.00 16.64           C  
ATOM   2164  CD1 PHE A 280      -2.820  19.499  11.985  1.00 20.11           C  
ATOM   2165  CD2 PHE A 280      -2.567  18.059  10.102  1.00 18.25           C  
ATOM   2166  CE1 PHE A 280      -3.527  20.396  11.202  1.00 19.28           C  
ATOM   2167  CE2 PHE A 280      -3.270  18.953   9.317  1.00 21.15           C  
ATOM   2168  CZ  PHE A 280      -3.753  20.120   9.869  1.00 17.57           C  
ATOM   2169  N   ALA A 281      -2.724  14.255  13.361  1.00 13.09           N  
ATOM   2170  CA  ALA A 281      -2.432  12.883  13.766  1.00 10.46           C  
ATOM   2171  C   ALA A 281      -1.401  12.207  12.873  1.00 12.66           C  
ATOM   2172  O   ALA A 281      -0.704  11.290  13.315  1.00 14.72           O  
ATOM   2173  CB  ALA A 281      -3.719  12.070  13.781  1.00 15.35           C  
ATOM   2174  N   ASP A 282      -1.320  12.661  11.624  1.00 13.21           N  
ATOM   2175  CA  ASP A 282      -0.388  12.116  10.638  1.00 14.13           C  
ATOM   2176  C   ASP A 282       0.469  13.228  10.060  1.00 12.92           C  
ATOM   2177  O   ASP A 282       0.069  14.394  10.069  1.00 14.90           O  
ATOM   2178  CB  ASP A 282      -1.124  11.433   9.479  1.00 15.10           C  
ATOM   2179  CG  ASP A 282      -2.188  10.459   9.934  1.00 20.54           C  
ATOM   2180  OD1 ASP A 282      -1.824   9.424  10.526  1.00 17.92           O  
ATOM   2181  OD2 ASP A 282      -3.383  10.713   9.652  1.00 23.51           O1-
ATOM   2182  N   GLY A 283       1.628  12.868   9.524  1.00 15.02           N  
ATOM   2183  CA  GLY A 283       2.402  13.815   8.741  1.00 13.90           C  
ATOM   2184  C   GLY A 283       1.613  14.269   7.522  1.00 15.97           C  
ATOM   2185  O   GLY A 283       0.704  13.575   7.066  1.00 15.28           O  
ATOM   2186  N   LEU A 284       1.947  15.444   6.994  1.00 12.29           N  
ATOM   2187  CA  LEU A 284       1.319  15.925   5.770  1.00 11.84           C  
ATOM   2188  C   LEU A 284       1.842  15.130   4.578  1.00 11.40           C  
ATOM   2189  O   LEU A 284       3.052  15.052   4.378  1.00 13.46           O  
ATOM   2190  CB  LEU A 284       1.597  17.412   5.562  1.00 14.93           C  
ATOM   2191  CG  LEU A 284       1.208  18.344   6.706  1.00 13.62           C  
ATOM   2192  CD1 LEU A 284       1.568  19.762   6.313  1.00 15.99           C  
ATOM   2193  CD2 LEU A 284      -0.267  18.233   7.042  1.00 14.22           C  
ATOM   2194  N   PRO A 285       0.938  14.527   3.787  1.00 12.39           N  
ATOM   2195  CA  PRO A 285       1.445  13.689   2.695  1.00 12.75           C  
ATOM   2196  C   PRO A 285       1.758  14.453   1.414  1.00 12.80           C  
ATOM   2197  O   PRO A 285       1.069  15.412   1.056  1.00 13.79           O  
ATOM   2198  CB  PRO A 285       0.310  12.690   2.466  1.00 12.40           C  
ATOM   2199  CG  PRO A 285      -0.920  13.391   2.903  1.00 14.18           C  
ATOM   2200  CD  PRO A 285      -0.518  14.379   3.972  1.00 14.48           C  
ATOM   2201  N   ARG A 286       2.811  14.001   0.745  1.00 10.74           N  
ATOM   2202  CA  ARG A 286       3.238  14.527  -0.543  1.00 12.42           C  
ATOM   2203  C   ARG A 286       3.743  13.370  -1.383  1.00 10.59           C  
ATOM   2204  O   ARG A 286       4.331  12.437  -0.840  1.00 13.51           O  
ATOM   2205  CB  ARG A 286       4.354  15.559  -0.381  1.00 14.12           C  
ATOM   2206  CG  ARG A 286       3.973  16.810   0.383  1.00 12.54           C  
ATOM   2207  CD  ARG A 286       2.978  17.638  -0.395  1.00 15.40           C  
ATOM   2208  NE  ARG A 286       2.814  18.984   0.154  1.00 14.78           N  
ATOM   2209  CZ  ARG A 286       1.895  19.336   1.046  1.00 17.64           C  
ATOM   2210  NH1 ARG A 286       1.038  18.443   1.525  1.00 13.87           N1+
ATOM   2211  NH2 ARG A 286       1.832  20.596   1.462  1.00 17.19           N  
ATOM   2212  N   LEU A 287       3.527  13.432  -2.696  1.00 12.12           N  
ATOM   2213  CA  LEU A 287       4.087  12.441  -3.612  1.00 14.51           C  
ATOM   2214  C   LEU A 287       5.188  13.063  -4.463  1.00 13.99           C  
ATOM   2215  O   LEU A 287       4.990  14.105  -5.093  1.00 16.09           O  
ATOM   2216  CB  LEU A 287       2.999  11.851  -4.511  1.00 14.07           C  
ATOM   2217  CG  LEU A 287       3.321  10.432  -4.978  1.00 17.43           C  
ATOM   2218  CD1 LEU A 287       3.010   9.440  -3.870  1.00 16.91           C  
ATOM   2219  CD2 LEU A 287       2.574  10.088  -6.256  1.00 19.35           C  
ATOM   2220  N   ALA A 288       6.356  12.432  -4.466  1.00 13.93           N  
ATOM   2221  CA  ALA A 288       7.470  12.919  -5.273  1.00 15.46           C  
ATOM   2222  C   ALA A 288       7.155  12.777  -6.761  1.00 18.26           C  
ATOM   2223  O   ALA A 288       6.727  11.713  -7.208  1.00 17.19           O  
ATOM   2224  CB  ALA A 288       8.738  12.168  -4.924  1.00 14.39           C  
ATOM   2225  N   THR A 289       7.364  13.852  -7.519  1.00 14.77           N  
ATOM   2226  CA  THR A 289       7.166  13.824  -8.968  1.00 15.33           C  
ATOM   2227  C   THR A 289       8.509  13.837  -9.703  1.00 16.75           C  
ATOM   2228  O   THR A 289       8.560  13.967 -10.931  1.00 20.70           O  
ATOM   2229  CB  THR A 289       6.308  15.010  -9.446  1.00 18.64           C  
ATOM   2230  CG2 THR A 289       4.976  15.028  -8.711  1.00 20.03           C  
ATOM   2231  OG1 THR A 289       7.007  16.240  -9.220  1.00 20.47           O  
ATOM   2232  N   ALA A 290       9.584  13.688  -8.938  1.00 17.68           N  
ATOM   2233  CA  ALA A 290      10.937  13.621  -9.468  1.00 23.06           C  
ATOM   2234  C   ALA A 290      11.837  12.976  -8.427  1.00 20.36           C  
ATOM   2235  O   ALA A 290      11.419  12.783  -7.277  1.00 16.84           O  
ATOM   2236  CB  ALA A 290      11.445  15.008  -9.828  1.00 21.53           C  
ATOM   2237  N   ASP A 291      13.062  12.632  -8.817  1.00 20.25           N  
ATOM   2238  CA  ASP A 291      14.054  12.167  -7.855  1.00 19.70           C  
ATOM   2239  C   ASP A 291      14.649  13.382  -7.153  1.00 21.96           C  
ATOM   2240  O   ASP A 291      15.220  14.259  -7.808  1.00 21.78           O  
ATOM   2241  CB  ASP A 291      15.159  11.348  -8.525  1.00 20.30           C  
ATOM   2242  CG  ASP A 291      14.667  10.025  -9.089  1.00 26.26           C  
ATOM   2243  OD1 ASP A 291      13.491   9.658  -8.876  1.00 22.73           O  
ATOM   2244  OD2 ASP A 291      15.475   9.335  -9.741  1.00 28.19           O1-
ATOM   2245  N   ILE A 292      14.511  13.438  -5.831  1.00 15.69           N  
ATOM   2246  CA  ILE A 292      14.873  14.629  -5.069  1.00 19.64           C  
ATOM   2247  C   ILE A 292      15.654  14.253  -3.818  1.00 19.47           C  
ATOM   2248  O   ILE A 292      15.222  13.403  -3.036  1.00 17.75           O  
ATOM   2249  CB  ILE A 292      13.618  15.440  -4.657  1.00 17.17           C  
ATOM   2250  CG1 ILE A 292      12.781  15.810  -5.886  1.00 18.67           C  
ATOM   2251  CG2 ILE A 292      14.013  16.706  -3.912  1.00 21.04           C  
ATOM   2252  CD1 ILE A 292      11.345  16.131  -5.567  1.00 21.65           C  
ATOM   2253  N   GLN A 293      16.804  14.893  -3.630  1.00 18.78           N  
ATOM   2254  CA  GLN A 293      17.623  14.662  -2.449  1.00 17.81           C  
ATOM   2255  C   GLN A 293      17.046  15.388  -1.240  1.00 20.91           C  
ATOM   2256  O   GLN A 293      16.853  16.603  -1.267  1.00 21.73           O  
ATOM   2257  CB  GLN A 293      19.064  15.122  -2.685  1.00 22.83           C  
ATOM   2258  CG  GLN A 293      20.043  14.640  -1.628  1.00 24.39           C  
ATOM   2259  CD  GLN A 293      20.378  13.167  -1.762  1.00 21.51           C  
ATOM   2260  NE2 GLN A 293      20.571  12.499  -0.636  1.00 21.83           N  
ATOM   2261  OE1 GLN A 293      20.461  12.637  -2.870  1.00 25.56           O  
ATOM   2262  N   VAL A 294      16.773  14.625  -0.188  1.00 18.39           N  
ATOM   2263  CA  VAL A 294      16.312  15.166   1.085  1.00 17.60           C  
ATOM   2264  C   VAL A 294      17.204  14.593   2.175  1.00 19.01           C  
ATOM   2265  O   VAL A 294      17.100  13.416   2.520  1.00 20.15           O  
ATOM   2266  CB  VAL A 294      14.834  14.817   1.365  1.00 16.34           C  
ATOM   2267  CG1 VAL A 294      14.357  15.486   2.655  1.00 17.98           C  
ATOM   2268  CG2 VAL A 294      13.953  15.220   0.189  1.00 20.09           C  
ATOM   2269  N   GLY A 295      18.101  15.418   2.706  1.00 20.88           N  
ATOM   2270  CA  GLY A 295      19.093  14.936   3.644  1.00 21.39           C  
ATOM   2271  C   GLY A 295      19.912  13.819   3.023  1.00 20.70           C  
ATOM   2272  O   GLY A 295      20.392  13.948   1.895  1.00 22.93           O  
ATOM   2273  N   ASP A 296      20.043  12.710   3.745  1.00 21.56           N  
ATOM   2274  CA  ASP A 296      20.846  11.579   3.289  1.00 23.14           C  
ATOM   2275  C   ASP A 296      20.092  10.638   2.350  1.00 24.68           C  
ATOM   2276  O   ASP A 296      20.638   9.613   1.943  1.00 27.03           O  
ATOM   2277  CB  ASP A 296      21.355  10.777   4.488  1.00 28.49           C  
ATOM   2278  CG  ASP A 296      22.310  11.567   5.358  1.00 40.68           C  
ATOM   2279  OD1 ASP A 296      22.900  12.548   4.860  1.00 41.22           O  
ATOM   2280  OD2 ASP A 296      22.470  11.204   6.543  1.00 49.01           O1-
ATOM   2281  N   VAL A 297      18.853  10.979   2.008  1.00 20.29           N  
ATOM   2282  CA  VAL A 297      18.016  10.103   1.189  1.00 21.34           C  
ATOM   2283  C   VAL A 297      17.692  10.732  -0.155  1.00 20.93           C  
ATOM   2284  O   VAL A 297      17.274  11.889  -0.235  1.00 19.00           O  
ATOM   2285  CB  VAL A 297      16.691   9.749   1.913  1.00 21.68           C  
ATOM   2286  CG1 VAL A 297      15.750   8.967   0.992  1.00 20.03           C  
ATOM   2287  CG2 VAL A 297      16.974   8.955   3.170  1.00 23.63           C  
ATOM   2288  N   LEU A 298      17.898   9.959  -1.215  1.00 19.85           N  
ATOM   2289  CA  LEU A 298      17.407  10.327  -2.528  1.00 18.33           C  
ATOM   2290  C   LEU A 298      16.002   9.771  -2.676  1.00 22.06           C  
ATOM   2291  O   LEU A 298      15.824   8.575  -2.906  1.00 21.38           O  
ATOM   2292  CB  LEU A 298      18.319   9.795  -3.636  1.00 22.68           C  
ATOM   2293  CG  LEU A 298      17.878  10.137  -5.064  1.00 22.03           C  
ATOM   2294  CD1 LEU A 298      17.761  11.640  -5.267  1.00 19.80           C  
ATOM   2295  CD2 LEU A 298      18.841   9.542  -6.073  1.00 31.50           C  
ATOM   2296  N   VAL A 299      15.008  10.635  -2.515  1.00 16.80           N  
ATOM   2297  CA  VAL A 299      13.621  10.228  -2.670  1.00 16.77           C  
ATOM   2298  C   VAL A 299      13.350  10.023  -4.150  1.00 20.90           C  
ATOM   2299  O   VAL A 299      13.694  10.872  -4.970  1.00 18.70           O  
ATOM   2300  CB  VAL A 299      12.646  11.269  -2.085  1.00 15.25           C  
ATOM   2301  CG1 VAL A 299      11.200  10.828  -2.280  1.00 16.30           C  
ATOM   2302  CG2 VAL A 299      12.929  11.490  -0.606  1.00 16.98           C  
ATOM   2303  N   ARG A 300      12.739   8.893  -4.489  1.00 16.67           N  
ATOM   2304  CA  ARG A 300      12.492   8.546  -5.884  1.00 17.42           C  
ATOM   2305  C   ARG A 300      11.107   8.993  -6.331  1.00 17.32           C  
ATOM   2306  O   ARG A 300      10.166   9.020  -5.539  1.00 16.47           O  
ATOM   2307  CB  ARG A 300      12.650   7.035  -6.083  1.00 18.67           C  
ATOM   2308  CG  ARG A 300      12.473   6.574  -7.521  1.00 34.70           C  
ATOM   2309  CD  ARG A 300      12.507   5.059  -7.620  1.00 44.75           C  
ATOM   2310  NE  ARG A 300      12.581   4.600  -9.004  1.00 46.91           N  
ATOM   2311  CZ  ARG A 300      12.875   3.355  -9.364  1.00 49.09           C  
ATOM   2312  NH1 ARG A 300      13.126   2.435  -8.441  1.00 43.35           N1+
ATOM   2313  NH2 ARG A 300      12.920   3.027 -10.648  1.00 44.77           N  
ATOM   2314  N   LYS A 301      10.988   9.347  -7.607  1.00 17.38           N  
ATOM   2315  CA  LYS A 301       9.698   9.690  -8.194  1.00 16.81           C  
ATOM   2316  C   LYS A 301       8.654   8.626  -7.877  1.00 16.11           C  
ATOM   2317  O   LYS A 301       8.911   7.430  -8.033  1.00 17.49           O  
ATOM   2318  CB  LYS A 301       9.829   9.856  -9.707  1.00 17.94           C  
ATOM   2319  CG  LYS A 301       8.521  10.141 -10.417  1.00 16.70           C  
ATOM   2320  CD  LYS A 301       8.736  10.327 -11.912  1.00 25.13           C  
ATOM   2321  CE  LYS A 301       7.435  10.626 -12.629  1.00 30.57           C  
ATOM   2322  NZ  LYS A 301       7.652  10.762 -14.095  1.00 29.16           N1+
ATOM   2323  N   GLY A 302       7.488   9.073  -7.417  1.00 15.66           N  
ATOM   2324  CA  GLY A 302       6.388   8.181  -7.100  1.00 15.62           C  
ATOM   2325  C   GLY A 302       6.333   7.737  -5.651  1.00 14.48           C  
ATOM   2326  O   GLY A 302       5.406   7.030  -5.264  1.00 14.84           O  
ATOM   2327  N   GLU A 303       7.313   8.139  -4.849  1.00 12.95           N  
ATOM   2328  CA  GLU A 303       7.333   7.756  -3.438  1.00 11.81           C  
ATOM   2329  C   GLU A 303       6.577   8.759  -2.575  1.00 13.54           C  
ATOM   2330  O   GLU A 303       6.459   9.944  -2.905  1.00 15.56           O  
ATOM   2331  CB  GLU A 303       8.776   7.595  -2.942  1.00 15.27           C  
ATOM   2332  CG  GLU A 303       9.459   6.377  -3.540  1.00 17.16           C  
ATOM   2333  CD  GLU A 303      10.857   6.122  -3.006  1.00 20.55           C  
ATOM   2334  OE1 GLU A 303      11.531   7.071  -2.551  1.00 18.06           O  
ATOM   2335  OE2 GLU A 303      11.291   4.953  -3.055  1.00 23.54           O1-
ATOM   2336  N   LEU A 304       6.050   8.249  -1.470  1.00 11.55           N  
ATOM   2337  CA  LEU A 304       5.260   9.031  -0.538  1.00 12.93           C  
ATOM   2338  C   LEU A 304       6.154   9.615   0.549  1.00 12.99           C  
ATOM   2339  O   LEU A 304       7.012   8.919   1.105  1.00 13.07           O  
ATOM   2340  CB  LEU A 304       4.164   8.150   0.070  1.00 12.73           C  
ATOM   2341  CG  LEU A 304       3.253   8.755   1.136  1.00 13.61           C  
ATOM   2342  CD1 LEU A 304       2.436   9.894   0.567  1.00 15.54           C  
ATOM   2343  CD2 LEU A 304       2.336   7.672   1.698  1.00 12.57           C  
ATOM   2344  N   VAL A 305       5.959  10.901   0.824  1.00 13.18           N  
ATOM   2345  CA  VAL A 305       6.703  11.607   1.862  1.00 11.82           C  
ATOM   2346  C   VAL A 305       5.702  12.160   2.862  1.00 13.30           C  
ATOM   2347  O   VAL A 305       4.667  12.708   2.469  1.00 12.65           O  
ATOM   2348  CB  VAL A 305       7.563  12.744   1.270  1.00 13.91           C  
ATOM   2349  CG1 VAL A 305       8.301  13.510   2.366  1.00 14.12           C  
ATOM   2350  CG2 VAL A 305       8.553  12.181   0.259  1.00 15.38           C  
ATOM   2351  N   LEU A 306       6.012  11.993   4.147  1.00 12.34           N  
ATOM   2352  CA  LEU A 306       5.167  12.468   5.232  1.00 12.78           C  
ATOM   2353  C   LEU A 306       5.907  13.517   6.049  1.00 11.94           C  
ATOM   2354  O   LEU A 306       6.947  13.227   6.640  1.00 13.43           O  
ATOM   2355  CB  LEU A 306       4.745  11.314   6.136  1.00 13.65           C  
ATOM   2356  CG  LEU A 306       4.030  10.160   5.441  1.00 13.98           C  
ATOM   2357  CD1 LEU A 306       3.823   9.002   6.408  1.00 13.76           C  
ATOM   2358  CD2 LEU A 306       2.703  10.625   4.864  1.00 15.16           C  
ATOM   2359  N   VAL A 307       5.363  14.731   6.075  1.00 12.82           N  
ATOM   2360  CA  VAL A 307       5.975  15.841   6.797  1.00 13.08           C  
ATOM   2361  C   VAL A 307       5.396  15.921   8.209  1.00 12.85           C  
ATOM   2362  O   VAL A 307       4.253  16.331   8.399  1.00 12.98           O  
ATOM   2363  CB  VAL A 307       5.754  17.181   6.057  1.00 12.51           C  
ATOM   2364  CG1 VAL A 307       6.429  18.329   6.799  1.00 16.82           C  
ATOM   2365  CG2 VAL A 307       6.278  17.092   4.634  1.00 16.19           C  
ATOM   2366  N   LEU A 308       6.197  15.527   9.193  1.00 12.13           N  
ATOM   2367  CA  LEU A 308       5.733  15.434  10.570  1.00 11.70           C  
ATOM   2368  C   LEU A 308       5.810  16.796  11.240  1.00 13.99           C  
ATOM   2369  O   LEU A 308       6.889  17.255  11.604  1.00 15.61           O  
ATOM   2370  CB  LEU A 308       6.558  14.411  11.351  1.00 12.55           C  
ATOM   2371  CG  LEU A 308       6.028  14.084  12.745  1.00 15.08           C  
ATOM   2372  CD1 LEU A 308       4.774  13.230  12.648  1.00 15.96           C  
ATOM   2373  CD2 LEU A 308       7.100  13.389  13.566  1.00 15.88           C  
ATOM   2374  N   LEU A 309       4.658  17.430  11.416  1.00 13.05           N  
ATOM   2375  CA  LEU A 309       4.626  18.806  11.897  1.00 14.45           C  
ATOM   2376  C   LEU A 309       5.245  18.958  13.283  1.00 16.40           C  
ATOM   2377  O   LEU A 309       5.968  19.925  13.520  1.00 14.76           O  
ATOM   2378  CB  LEU A 309       3.192  19.335  11.897  1.00 14.77           C  
ATOM   2379  CG  LEU A 309       2.536  19.408  10.509  1.00 14.78           C  
ATOM   2380  CD1 LEU A 309       1.154  20.024  10.601  1.00 16.43           C  
ATOM   2381  CD2 LEU A 309       3.390  20.176   9.499  1.00 15.90           C  
ATOM   2382  N   GLU A 310       4.990  18.021  14.196  1.00 15.53           N  
ATOM   2383  CA  GLU A 310       5.579  18.131  15.529  1.00 15.81           C  
ATOM   2384  C   GLU A 310       7.073  17.818  15.482  1.00 16.85           C  
ATOM   2385  O   GLU A 310       7.826  18.192  16.383  1.00 16.29           O  
ATOM   2386  CB  GLU A 310       4.869  17.217  16.539  1.00 17.96           C  
ATOM   2387  CG  GLU A 310       5.004  15.723  16.293  1.00 16.67           C  
ATOM   2388  CD  GLU A 310       3.807  15.148  15.559  1.00 18.55           C  
ATOM   2389  OE1 GLU A 310       3.379  15.750  14.550  1.00 18.02           O  
ATOM   2390  OE2 GLU A 310       3.292  14.097  16.005  1.00 19.85           O1-
ATOM   2391  N   GLY A 311       7.508  17.131  14.432  1.00 14.65           N  
ATOM   2392  CA  GLY A 311       8.927  16.939  14.210  1.00 15.71           C  
ATOM   2393  C   GLY A 311       9.579  18.299  14.042  1.00 17.13           C  
ATOM   2394  O   GLY A 311      10.540  18.635  14.733  1.00 16.70           O  
ATOM   2395  N   ALA A 312       9.031  19.090  13.125  1.00 15.58           N  
ATOM   2396  CA  ALA A 312       9.546  20.429  12.865  1.00 15.41           C  
ATOM   2397  C   ALA A 312       9.380  21.335  14.080  1.00 16.20           C  
ATOM   2398  O   ALA A 312      10.302  22.055  14.468  1.00 15.05           O  
ATOM   2399  CB  ALA A 312       8.846  21.036  11.663  1.00 16.05           C  
ATOM   2400  N   ASN A 313       8.202  21.295  14.687  1.00 14.95           N  
ATOM   2401  CA  ASN A 313       7.846  22.286  15.691  1.00 14.42           C  
ATOM   2402  C   ASN A 313       8.482  22.047  17.060  1.00 13.55           C  
ATOM   2403  O   ASN A 313       8.539  22.966  17.874  1.00 14.83           O  
ATOM   2404  CB  ASN A 313       6.329  22.350  15.839  1.00 14.43           C  
ATOM   2405  CG  ASN A 313       5.651  22.949  14.625  1.00 16.65           C  
ATOM   2406  ND2 ASN A 313       4.366  22.665  14.464  1.00 16.20           N  
ATOM   2407  OD1 ASN A 313       6.274  23.672  13.843  1.00 15.93           O  
ATOM   2408  N   PHE A 314       8.963  20.830  17.305  1.00 13.96           N  
ATOM   2409  CA  PHE A 314       9.694  20.521  18.538  1.00 12.74           C  
ATOM   2410  C   PHE A 314      11.190  20.332  18.269  1.00 15.72           C  
ATOM   2411  O   PHE A 314      11.912  19.789  19.103  1.00 17.09           O  
ATOM   2412  CB  PHE A 314       9.122  19.264  19.208  1.00 13.59           C  
ATOM   2413  CG  PHE A 314       7.796  19.481  19.887  1.00 15.50           C  
ATOM   2414  CD1 PHE A 314       6.624  19.569  19.154  1.00 16.21           C  
ATOM   2415  CD2 PHE A 314       7.722  19.579  21.270  1.00 16.77           C  
ATOM   2416  CE1 PHE A 314       5.404  19.764  19.785  1.00 17.42           C  
ATOM   2417  CE2 PHE A 314       6.504  19.769  21.906  1.00 15.73           C  
ATOM   2418  CZ  PHE A 314       5.346  19.859  21.162  1.00 17.27           C  
ATOM   2419  N   ASP A 315      11.649  20.774  17.101  1.00 15.38           N  
ATOM   2420  CA  ASP A 315      13.058  20.668  16.729  1.00 15.54           C  
ATOM   2421  C   ASP A 315      13.870  21.685  17.529  1.00 16.77           C  
ATOM   2422  O   ASP A 315      13.679  22.884  17.355  1.00 17.69           O  
ATOM   2423  CB  ASP A 315      13.233  20.905  15.222  1.00 17.08           C  
ATOM   2424  CG  ASP A 315      14.648  20.617  14.728  1.00 18.61           C  
ATOM   2425  OD1 ASP A 315      15.607  20.648  15.529  1.00 18.65           O  
ATOM   2426  OD2 ASP A 315      14.806  20.362  13.517  1.00 18.54           O1-
ATOM   2427  N   PRO A 316      14.777  21.211  18.405  1.00 17.74           N  
ATOM   2428  CA  PRO A 316      15.500  22.163  19.258  1.00 18.40           C  
ATOM   2429  C   PRO A 316      16.483  23.037  18.489  1.00 21.55           C  
ATOM   2430  O   PRO A 316      16.927  24.060  19.020  1.00 21.29           O  
ATOM   2431  CB  PRO A 316      16.241  21.256  20.246  1.00 18.37           C  
ATOM   2432  CG  PRO A 316      16.407  19.972  19.527  1.00 20.81           C  
ATOM   2433  CD  PRO A 316      15.169  19.819  18.690  1.00 17.04           C  
ATOM   2434  N   GLU A 317      16.820  22.645  17.265  1.00 21.03           N  
ATOM   2435  CA  GLU A 317      17.745  23.430  16.456  1.00 19.95           C  
ATOM   2436  C   GLU A 317      17.061  24.668  15.889  1.00 23.89           C  
ATOM   2437  O   GLU A 317      17.737  25.605  15.459  1.00 24.67           O  
ATOM   2438  CB  GLU A 317      18.328  22.581  15.326  1.00 24.31           C  
ATOM   2439  CG  GLU A 317      19.097  21.367  15.825  1.00 27.61           C  
ATOM   2440  CD  GLU A 317      20.155  20.902  14.848  1.00 50.63           C  
ATOM   2441  OE1 GLU A 317      19.805  20.199  13.876  1.00 52.54           O  
ATOM   2442  OE2 GLU A 317      21.341  21.238  15.058  1.00 57.05           O1-
ATOM   2443  N   HIS A 318      15.729  24.676  15.895  1.00 18.00           N  
ATOM   2444  CA  HIS A 318      14.970  25.844  15.458  1.00 15.35           C  
ATOM   2445  C   HIS A 318      14.222  26.514  16.604  1.00 17.67           C  
ATOM   2446  O   HIS A 318      14.043  27.730  16.606  1.00 15.89           O  
ATOM   2447  CB  HIS A 318      13.968  25.472  14.360  1.00 17.07           C  
ATOM   2448  CG  HIS A 318      13.322  26.662  13.730  1.00 15.89           C  
ATOM   2449  CD2 HIS A 318      12.134  27.265  13.971  1.00 17.38           C  
ATOM   2450  ND1 HIS A 318      13.939  27.411  12.751  1.00 17.10           N  
ATOM   2451  CE1 HIS A 318      13.150  28.410  12.402  1.00 17.22           C  
ATOM   2452  NE2 HIS A 318      12.049  28.345  13.128  1.00 18.69           N  
ATOM   2453  N   PHE A 319      13.772  25.709  17.566  1.00 17.78           N  
ATOM   2454  CA  PHE A 319      13.042  26.202  18.728  1.00 17.71           C  
ATOM   2455  C   PHE A 319      13.710  25.693  19.998  1.00 18.61           C  
ATOM   2456  O   PHE A 319      13.351  24.629  20.498  1.00 18.48           O  
ATOM   2457  CB  PHE A 319      11.579  25.740  18.703  1.00 17.25           C  
ATOM   2458  CG  PHE A 319      10.757  26.336  17.590  1.00 18.13           C  
ATOM   2459  CD1 PHE A 319      10.538  27.702  17.522  1.00 17.40           C  
ATOM   2460  CD2 PHE A 319      10.168  25.520  16.637  1.00 17.22           C  
ATOM   2461  CE1 PHE A 319       9.770  28.249  16.511  1.00 17.20           C  
ATOM   2462  CE2 PHE A 319       9.391  26.052  15.626  1.00 16.15           C  
ATOM   2463  CZ  PHE A 319       9.186  27.419  15.559  1.00 17.16           C  
ATOM   2464  N   PRO A 320      14.705  26.429  20.510  1.00 16.83           N  
ATOM   2465  CA  PRO A 320      15.390  25.935  21.712  1.00 19.97           C  
ATOM   2466  C   PRO A 320      14.437  25.738  22.896  1.00 17.72           C  
ATOM   2467  O   PRO A 320      13.498  26.517  23.079  1.00 19.30           O  
ATOM   2468  CB  PRO A 320      16.423  27.029  21.998  1.00 20.67           C  
ATOM   2469  CG  PRO A 320      16.691  27.644  20.663  1.00 21.30           C  
ATOM   2470  CD  PRO A 320      15.370  27.613  19.940  1.00 19.52           C  
ATOM   2471  N   ASN A 321      14.699  24.701  23.688  1.00 23.18           N  
ATOM   2472  CA  ASN A 321      13.781  24.254  24.736  1.00 22.59           C  
ATOM   2473  C   ASN A 321      12.373  24.116  24.156  1.00 17.31           C  
ATOM   2474  O   ASN A 321      11.437  24.788  24.581  1.00 16.86           O  
ATOM   2475  CB  ASN A 321      13.803  25.214  25.930  1.00 22.02           C  
ATOM   2476  CG  ASN A 321      13.290  24.568  27.208  1.00 30.15           C  
ATOM   2477  ND2 ASN A 321      13.333  25.311  28.308  1.00 28.65           N  
ATOM   2478  OD1 ASN A 321      12.871  23.407  27.207  1.00 24.68           O  
ATOM   2479  N   PRO A 322      12.232  23.237  23.153  1.00 18.13           N  
ATOM   2480  CA  PRO A 322      11.017  23.132  22.335  1.00 18.50           C  
ATOM   2481  C   PRO A 322       9.772  22.754  23.118  1.00 17.37           C  
ATOM   2482  O   PRO A 322       8.678  23.176  22.754  1.00 18.68           O  
ATOM   2483  CB  PRO A 322      11.369  22.035  21.323  1.00 18.76           C  
ATOM   2484  CG  PRO A 322      12.489  21.277  21.928  1.00 21.60           C  
ATOM   2485  CD  PRO A 322      13.261  22.268  22.739  1.00 20.04           C  
ATOM   2486  N   GLY A 323       9.937  21.980  24.185  1.00 19.27           N  
ATOM   2487  CA  GLY A 323       8.807  21.549  24.990  1.00 22.63           C  
ATOM   2488  C   GLY A 323       8.245  22.627  25.898  1.00 28.27           C  
ATOM   2489  O   GLY A 323       7.175  22.454  26.484  1.00 28.37           O  
ATOM   2490  N   SER A 324       8.965  23.742  26.017  1.00 23.10           N  
ATOM   2491  CA  SER A 324       8.543  24.843  26.877  1.00 23.76           C  
ATOM   2492  C   SER A 324       7.806  25.932  26.106  1.00 21.47           C  
ATOM   2493  O   SER A 324       8.222  26.326  25.011  1.00 21.06           O  
ATOM   2494  CB  SER A 324       9.754  25.453  27.586  1.00 26.76           C  
ATOM   2495  OG  SER A 324       9.390  26.649  28.255  1.00 33.22           O  
ATOM   2496  N   ILE A 325       6.706  26.409  26.683  1.00 20.02           N  
ATOM   2497  CA  ILE A 325       5.984  27.556  26.149  1.00 17.92           C  
ATOM   2498  C   ILE A 325       6.685  28.843  26.579  1.00 27.78           C  
ATOM   2499  O   ILE A 325       6.702  29.189  27.762  1.00 27.22           O  
ATOM   2500  CB  ILE A 325       4.511  27.575  26.609  1.00 26.91           C  
ATOM   2501  CG1 ILE A 325       3.731  26.472  25.882  1.00 25.78           C  
ATOM   2502  CG2 ILE A 325       3.865  28.943  26.335  1.00 21.69           C  
ATOM   2503  CD1 ILE A 325       2.260  26.381  26.246  1.00 29.61           C  
ATOM   2504  N   GLU A 326       7.255  29.539  25.601  1.00 21.91           N  
ATOM   2505  CA  GLU A 326       7.960  30.797  25.827  1.00 22.08           C  
ATOM   2506  C   GLU A 326       7.327  31.895  24.993  1.00 22.55           C  
ATOM   2507  O   GLU A 326       7.289  31.800  23.766  1.00 25.14           O  
ATOM   2508  CB  GLU A 326       9.433  30.653  25.471  1.00 21.55           C  
ATOM   2509  CG  GLU A 326      10.130  29.526  26.200  1.00 31.34           C  
ATOM   2510  CD  GLU A 326      11.578  29.394  25.799  1.00 34.05           C  
ATOM   2511  OE1 GLU A 326      12.005  30.114  24.868  1.00 40.13           O  
ATOM   2512  OE2 GLU A 326      12.285  28.569  26.413  1.00 44.79           O1-
ATOM   2513  N   LEU A 327       6.841  32.938  25.657  1.00 21.57           N  
ATOM   2514  CA  LEU A 327       6.058  33.972  24.991  1.00 20.25           C  
ATOM   2515  C   LEU A 327       6.933  35.034  24.318  1.00 22.15           C  
ATOM   2516  O   LEU A 327       6.413  35.953  23.689  1.00 23.46           O  
ATOM   2517  CB  LEU A 327       5.112  34.642  25.993  1.00 26.48           C  
ATOM   2518  CG  LEU A 327       4.151  33.713  26.745  1.00 22.00           C  
ATOM   2519  CD1 LEU A 327       3.256  34.501  27.695  1.00 22.26           C  
ATOM   2520  CD2 LEU A 327       3.303  32.903  25.773  1.00 22.67           C  
ATOM   2521  N   ASP A 328       8.249  34.893  24.438  1.00 20.99           N  
ATOM   2522  CA  ASP A 328       9.183  35.891  23.920  1.00 25.58           C  
ATOM   2523  C   ASP A 328      10.235  35.283  22.996  1.00 28.67           C  
ATOM   2524  O   ASP A 328      11.394  35.690  23.011  1.00 25.84           O  
ATOM   2525  CB  ASP A 328       9.865  36.616  25.087  1.00 23.90           C  
ATOM   2526  CG  ASP A 328      10.606  35.667  26.010  1.00 37.58           C  
ATOM   2527  OD1 ASP A 328      10.465  34.435  25.841  1.00 27.48           O  
ATOM   2528  OD2 ASP A 328      11.317  36.153  26.917  1.00 35.95           O1-
ATOM   2529  N   ARG A 329       9.833  34.306  22.189  1.00 22.13           N  
ATOM   2530  CA  ARG A 329      10.744  33.728  21.215  1.00 18.35           C  
ATOM   2531  C   ARG A 329      11.008  34.726  20.099  1.00 18.27           C  
ATOM   2532  O   ARG A 329      10.142  35.536  19.784  1.00 23.19           O  
ATOM   2533  CB  ARG A 329      10.175  32.435  20.626  1.00 19.19           C  
ATOM   2534  CG  ARG A 329      10.110  31.302  21.611  1.00 18.65           C  
ATOM   2535  CD  ARG A 329       9.603  30.018  20.973  1.00 19.31           C  
ATOM   2536  NE  ARG A 329       9.544  28.943  21.960  1.00 17.65           N  
ATOM   2537  CZ  ARG A 329      10.563  28.151  22.275  1.00 15.52           C  
ATOM   2538  NH1 ARG A 329      11.740  28.286  21.676  1.00 18.05           N1+
ATOM   2539  NH2 ARG A 329      10.403  27.208  23.194  1.00 18.26           N  
ATOM   2540  N   PRO A 330      12.208  34.664  19.499  1.00 19.15           N  
ATOM   2541  CA  PRO A 330      12.567  35.553  18.389  1.00 24.20           C  
ATOM   2542  C   PRO A 330      11.917  35.150  17.065  1.00 25.72           C  
ATOM   2543  O   PRO A 330      11.882  35.955  16.134  1.00 23.50           O  
ATOM   2544  CB  PRO A 330      14.087  35.412  18.314  1.00 25.37           C  
ATOM   2545  CG  PRO A 330      14.362  34.057  18.839  1.00 31.02           C  
ATOM   2546  CD  PRO A 330      13.333  33.799  19.895  1.00 20.79           C  
ATOM   2547  N   ASN A 331      11.405  33.922  16.996  1.00 19.13           N  
ATOM   2548  CA  ASN A 331      10.834  33.372  15.759  1.00 19.87           C  
ATOM   2549  C   ASN A 331       9.465  32.715  15.968  1.00 20.56           C  
ATOM   2550  O   ASN A 331       9.245  31.585  15.523  1.00 18.97           O  
ATOM   2551  CB  ASN A 331      11.802  32.350  15.162  1.00 19.54           C  
ATOM   2552  CG  ASN A 331      12.147  31.234  16.137  1.00 21.61           C  
ATOM   2553  ND2 ASN A 331      12.962  30.286  15.692  1.00 17.67           N  
ATOM   2554  OD1 ASN A 331      11.684  31.229  17.280  1.00 20.85           O  
ATOM   2555  N   PRO A 332       8.531  33.435  16.612  1.00 18.58           N  
ATOM   2556  CA  PRO A 332       7.299  32.833  17.146  1.00 21.39           C  
ATOM   2557  C   PRO A 332       6.305  32.286  16.115  1.00 22.38           C  
ATOM   2558  O   PRO A 332       5.609  31.323  16.445  1.00 18.61           O  
ATOM   2559  CB  PRO A 332       6.664  33.992  17.921  1.00 23.85           C  
ATOM   2560  CG  PRO A 332       7.151  35.210  17.226  1.00 20.75           C  
ATOM   2561  CD  PRO A 332       8.563  34.890  16.847  1.00 20.48           C  
ATOM   2562  N   THR A 333       6.215  32.875  14.924  1.00 20.56           N  
ATOM   2563  CA  THR A 333       5.249  32.411  13.923  1.00 18.57           C  
ATOM   2564  C   THR A 333       5.884  31.481  12.891  1.00 17.11           C  
ATOM   2565  O   THR A 333       5.207  31.036  11.961  1.00 18.31           O  
ATOM   2566  CB  THR A 333       4.584  33.585  13.167  1.00 26.02           C  
ATOM   2567  CG2 THR A 333       3.936  34.562  14.137  1.00 22.68           C  
ATOM   2568  OG1 THR A 333       5.557  34.268  12.366  1.00 25.07           O  
ATOM   2569  N   SER A 334       7.170  31.178  13.059  1.00 17.45           N  
ATOM   2570  CA  SER A 334       7.903  30.380  12.077  1.00 15.94           C  
ATOM   2571  C   SER A 334       7.638  28.881  12.227  1.00 17.06           C  
ATOM   2572  O   SER A 334       8.274  28.065  11.569  1.00 16.92           O  
ATOM   2573  CB  SER A 334       9.407  30.649  12.184  1.00 17.56           C  
ATOM   2574  OG  SER A 334       9.950  30.112  13.378  1.00 17.14           O  
ATOM   2575  N   HIS A 335       6.699  28.522  13.095  1.00 17.11           N  
ATOM   2576  CA  HIS A 335       6.277  27.128  13.221  1.00 15.68           C  
ATOM   2577  C   HIS A 335       5.527  26.688  11.970  1.00 18.30           C  
ATOM   2578  O   HIS A 335       5.185  27.511  11.121  1.00 14.95           O  
ATOM   2579  CB  HIS A 335       5.391  26.950  14.451  1.00 15.60           C  
ATOM   2580  CG  HIS A 335       4.171  27.812  14.433  1.00 15.25           C  
ATOM   2581  CD2 HIS A 335       3.880  28.962  15.085  1.00 13.89           C  
ATOM   2582  ND1 HIS A 335       3.077  27.535  13.643  1.00 15.49           N  
ATOM   2583  CE1 HIS A 335       2.160  28.468  13.819  1.00 18.21           C  
ATOM   2584  NE2 HIS A 335       2.625  29.347  14.690  1.00 16.30           N  
ATOM   2585  N   LEU A 336       5.264  25.388  11.871  1.00 14.17           N  
ATOM   2586  CA  LEU A 336       4.587  24.827  10.704  1.00 15.09           C  
ATOM   2587  C   LEU A 336       3.165  24.356  11.001  1.00 16.32           C  
ATOM   2588  O   LEU A 336       2.633  23.513  10.283  1.00 14.79           O  
ATOM   2589  CB  LEU A 336       5.394  23.655  10.147  1.00 13.48           C  
ATOM   2590  CG  LEU A 336       6.867  23.901   9.815  1.00 17.37           C  
ATOM   2591  CD1 LEU A 336       7.411  22.721   9.037  1.00 17.08           C  
ATOM   2592  CD2 LEU A 336       7.058  25.190   9.033  1.00 20.95           C  
ATOM   2593  N   ALA A 337       2.544  24.905  12.042  1.00 14.09           N  
ATOM   2594  CA  ALA A 337       1.191  24.499  12.420  1.00 13.07           C  
ATOM   2595  C   ALA A 337       0.170  24.719  11.306  1.00 16.33           C  
ATOM   2596  O   ALA A 337      -0.830  24.012  11.239  1.00 13.57           O  
ATOM   2597  CB  ALA A 337       0.747  25.240  13.685  1.00 16.90           C  
ATOM   2598  N   PHE A 338       0.420  25.701  10.443  1.00 13.28           N  
ATOM   2599  CA  PHE A 338      -0.464  25.997   9.310  1.00 14.88           C  
ATOM   2600  C   PHE A 338       0.168  25.559   7.995  1.00 15.27           C  
ATOM   2601  O   PHE A 338      -0.270  25.967   6.916  1.00 16.40           O  
ATOM   2602  CB  PHE A 338      -0.787  27.491   9.248  1.00 15.68           C  
ATOM   2603  CG  PHE A 338      -1.613  27.982  10.400  1.00 13.08           C  
ATOM   2604  CD1 PHE A 338      -2.904  27.517  10.595  1.00 13.06           C  
ATOM   2605  CD2 PHE A 338      -1.110  28.933  11.272  1.00 17.09           C  
ATOM   2606  CE1 PHE A 338      -3.669  27.974  11.649  1.00 16.21           C  
ATOM   2607  CE2 PHE A 338      -1.873  29.394  12.326  1.00 16.24           C  
ATOM   2608  CZ  PHE A 338      -3.154  28.921  12.512  1.00 15.19           C  
ATOM   2609  N   GLY A 339       1.205  24.738   8.091  1.00 16.11           N  
ATOM   2610  CA  GLY A 339       1.929  24.298   6.919  1.00 16.61           C  
ATOM   2611  C   GLY A 339       2.891  25.361   6.434  1.00 18.52           C  
ATOM   2612  O   GLY A 339       3.315  26.235   7.196  1.00 17.19           O  
ATOM   2613  N   ARG A 340       3.214  25.295   5.147  1.00 16.07           N  
ATOM   2614  CA  ARG A 340       4.248  26.135   4.559  1.00 15.24           C  
ATOM   2615  C   ARG A 340       4.221  25.967   3.053  1.00 19.37           C  
ATOM   2616  O   ARG A 340       3.955  24.877   2.558  1.00 17.72           O  
ATOM   2617  CB  ARG A 340       5.624  25.759   5.115  1.00 18.69           C  
ATOM   2618  CG  ARG A 340       6.802  26.492   4.488  1.00 25.70           C  
ATOM   2619  CD  ARG A 340       6.849  27.950   4.895  1.00 34.02           C  
ATOM   2620  NE  ARG A 340       7.236  28.109   6.295  1.00 32.04           N  
ATOM   2621  CZ  ARG A 340       8.491  28.095   6.735  1.00 35.93           C  
ATOM   2622  NH1 ARG A 340       9.500  27.926   5.892  1.00 37.87           N1+
ATOM   2623  NH2 ARG A 340       8.740  28.247   8.028  1.00 31.28           N  
ATOM   2624  N   GLY A 341       4.491  27.046   2.326  1.00 20.78           N  
ATOM   2625  CA  GLY A 341       4.604  26.969   0.880  1.00 18.85           C  
ATOM   2626  C   GLY A 341       3.280  27.059   0.149  1.00 16.17           C  
ATOM   2627  O   GLY A 341       2.358  27.752   0.585  1.00 18.08           O  
ATOM   2628  N   GLN A 342       3.195  26.338  -0.966  1.00 16.44           N  
ATOM   2629  CA  GLN A 342       2.052  26.400  -1.873  1.00 18.55           C  
ATOM   2630  C   GLN A 342       0.719  26.203  -1.165  1.00 19.69           C  
ATOM   2631  O   GLN A 342      -0.275  26.839  -1.511  1.00 18.57           O  
ATOM   2632  CB  GLN A 342       2.205  25.341  -2.972  1.00 19.71           C  
ATOM   2633  CG  GLN A 342       1.064  25.289  -3.980  1.00 23.19           C  
ATOM   2634  CD  GLN A 342       1.054  26.473  -4.923  1.00 27.38           C  
ATOM   2635  NE2 GLN A 342      -0.034  26.626  -5.669  1.00 35.53           N  
ATOM   2636  OE1 GLN A 342       2.016  27.241  -4.985  1.00 30.48           O  
ATOM   2637  N   HIS A 343       0.702  25.323  -0.167  1.00 16.67           N  
ATOM   2638  CA  HIS A 343      -0.551  24.918   0.449  1.00 17.78           C  
ATOM   2639  C   HIS A 343      -0.726  25.448   1.866  1.00 16.61           C  
ATOM   2640  O   HIS A 343      -1.507  24.900   2.642  1.00 16.24           O  
ATOM   2641  CB  HIS A 343      -0.650  23.393   0.435  1.00 17.64           C  
ATOM   2642  CG  HIS A 343      -0.672  22.820  -0.946  1.00 15.71           C  
ATOM   2643  CD2 HIS A 343       0.302  22.250  -1.694  1.00 18.14           C  
ATOM   2644  ND1 HIS A 343      -1.803  22.829  -1.734  1.00 19.35           N  
ATOM   2645  CE1 HIS A 343      -1.529  22.277  -2.901  1.00 21.52           C  
ATOM   2646  NE2 HIS A 343      -0.257  21.918  -2.903  1.00 18.41           N  
ATOM   2647  N   PHE A 344      -0.012  26.526   2.188  1.00 16.62           N  
ATOM   2648  CA  PHE A 344      -0.184  27.209   3.469  1.00 15.71           C  
ATOM   2649  C   PHE A 344      -1.658  27.495   3.735  1.00 17.88           C  
ATOM   2650  O   PHE A 344      -2.385  27.961   2.851  1.00 16.86           O  
ATOM   2651  CB  PHE A 344       0.615  28.516   3.499  1.00 16.46           C  
ATOM   2652  CG  PHE A 344       0.547  29.229   4.818  1.00 16.64           C  
ATOM   2653  CD1 PHE A 344       1.421  28.901   5.836  1.00 17.66           C  
ATOM   2654  CD2 PHE A 344      -0.396  30.213   5.041  1.00 22.83           C  
ATOM   2655  CE1 PHE A 344       1.362  29.549   7.060  1.00 19.33           C  
ATOM   2656  CE2 PHE A 344      -0.463  30.862   6.265  1.00 22.67           C  
ATOM   2657  CZ  PHE A 344       0.419  30.529   7.270  1.00 18.69           C  
ATOM   2658  N   CYS A 345      -2.093  27.201   4.955  1.00 15.82           N  
ATOM   2659  CA  CYS A 345      -3.500  27.313   5.324  1.00 14.30           C  
ATOM   2660  C   CYS A 345      -4.085  28.691   5.022  1.00 18.10           C  
ATOM   2661  O   CYS A 345      -3.592  29.699   5.538  1.00 18.83           O  
ATOM   2662  CB  CYS A 345      -3.678  27.019   6.810  1.00 14.88           C  
ATOM   2663  SG  CYS A 345      -5.399  27.040   7.327  1.00 15.83           S  
ATOM   2664  N   PRO A 346      -5.150  28.746   4.204  1.00 14.39           N  
ATOM   2665  CA  PRO A 346      -5.790  30.042   3.950  1.00 18.81           C  
ATOM   2666  C   PRO A 346      -6.651  30.527   5.120  1.00 19.03           C  
ATOM   2667  O   PRO A 346      -7.080  31.678   5.124  1.00 22.44           O  
ATOM   2668  CB  PRO A 346      -6.651  29.762   2.716  1.00 19.09           C  
ATOM   2669  CG  PRO A 346      -7.005  28.316   2.840  1.00 18.58           C  
ATOM   2670  CD  PRO A 346      -5.784  27.662   3.429  1.00 16.18           C  
ATOM   2671  N   GLY A 347      -6.899  29.663   6.098  1.00 16.95           N  
ATOM   2672  CA  GLY A 347      -7.711  30.027   7.248  1.00 17.94           C  
ATOM   2673  C   GLY A 347      -6.893  30.343   8.489  1.00 16.77           C  
ATOM   2674  O   GLY A 347      -7.441  30.382   9.588  1.00 18.79           O  
ATOM   2675  N   SER A 348      -5.591  30.571   8.323  1.00 15.95           N  
ATOM   2676  CA  SER A 348      -4.703  30.753   9.467  1.00 15.72           C  
ATOM   2677  C   SER A 348      -5.144  31.911  10.365  1.00 18.21           C  
ATOM   2678  O   SER A 348      -5.175  31.776  11.585  1.00 17.18           O  
ATOM   2679  CB  SER A 348      -3.263  30.980   9.001  1.00 20.65           C  
ATOM   2680  OG  SER A 348      -3.130  32.213   8.314  1.00 21.17           O  
ATOM   2681  N   ALA A 349      -5.498  33.044   9.769  1.00 19.83           N  
ATOM   2682  CA  ALA A 349      -5.894  34.208  10.559  1.00 20.06           C  
ATOM   2683  C   ALA A 349      -7.179  33.931  11.331  1.00 18.09           C  
ATOM   2684  O   ALA A 349      -7.316  34.318  12.494  1.00 20.00           O  
ATOM   2685  CB  ALA A 349      -6.063  35.429   9.668  1.00 20.92           C  
ATOM   2686  N   LEU A 350      -8.119  33.255  10.681  1.00 16.88           N  
ATOM   2687  CA  LEU A 350      -9.386  32.909  11.309  1.00 17.31           C  
ATOM   2688  C   LEU A 350      -9.179  31.893  12.427  1.00 18.07           C  
ATOM   2689  O   LEU A 350      -9.826  31.966  13.471  1.00 19.79           O  
ATOM   2690  CB  LEU A 350     -10.360  32.356  10.270  1.00 18.36           C  
ATOM   2691  CG  LEU A 350     -11.781  32.067  10.748  1.00 20.30           C  
ATOM   2692  CD1 LEU A 350     -12.463  33.337  11.237  1.00 25.74           C  
ATOM   2693  CD2 LEU A 350     -12.580  31.434   9.628  1.00 20.06           C  
ATOM   2694  N   GLY A 351      -8.280  30.944  12.199  1.00 18.78           N  
ATOM   2695  CA  GLY A 351      -7.976  29.936  13.198  1.00 15.09           C  
ATOM   2696  C   GLY A 351      -7.353  30.554  14.435  1.00 15.96           C  
ATOM   2697  O   GLY A 351      -7.677  30.181  15.564  1.00 17.50           O  
ATOM   2698  N   ARG A 352      -6.448  31.504  14.219  1.00 16.47           N  
ATOM   2699  CA  ARG A 352      -5.830  32.227  15.323  1.00 18.05           C  
ATOM   2700  C   ARG A 352      -6.881  32.959  16.144  1.00 20.74           C  
ATOM   2701  O   ARG A 352      -6.880  32.896  17.370  1.00 17.64           O  
ATOM   2702  CB  ARG A 352      -4.795  33.227  14.807  1.00 16.50           C  
ATOM   2703  CG  ARG A 352      -3.492  32.596  14.370  1.00 19.27           C  
ATOM   2704  CD  ARG A 352      -2.484  33.646  13.932  1.00 25.98           C  
ATOM   2705  NE  ARG A 352      -1.161  33.057  13.744  1.00 24.40           N  
ATOM   2706  CZ  ARG A 352      -0.594  32.793  12.570  1.00 24.02           C  
ATOM   2707  NH1 ARG A 352      -1.213  33.078  11.428  1.00 37.19           N1+
ATOM   2708  NH2 ARG A 352       0.609  32.239  12.538  1.00 27.34           N  
ATOM   2709  N   ARG A 353      -7.789  33.650  15.467  1.00 19.78           N  
ATOM   2710  CA  ARG A 353      -8.767  34.470  16.168  1.00 20.01           C  
ATOM   2711  C   ARG A 353      -9.795  33.612  16.908  1.00 21.14           C  
ATOM   2712  O   ARG A 353     -10.233  33.959  18.006  1.00 19.86           O  
ATOM   2713  CB  ARG A 353      -9.466  35.413  15.189  1.00 22.75           C  
ATOM   2714  CG  ARG A 353      -9.927  36.713  15.820  1.00 34.24           C  
ATOM   2715  CD  ARG A 353      -8.751  37.609  16.206  1.00 38.28           C  
ATOM   2716  NE  ARG A 353      -9.180  38.711  17.061  1.00 39.31           N  
ATOM   2717  CZ  ARG A 353      -8.989  38.784  18.378  1.00 52.23           C  
ATOM   2718  NH1 ARG A 353      -8.349  37.822  19.037  1.00 36.53           N1+
ATOM   2719  NH2 ARG A 353      -9.434  39.842  19.042  1.00 59.40           N  
ATOM   2720  N   HIS A 354     -10.172  32.491  16.309  1.00 17.08           N  
ATOM   2721  CA  HIS A 354     -11.066  31.546  16.964  1.00 18.15           C  
ATOM   2722  C   HIS A 354     -10.489  31.105  18.314  1.00 16.07           C  
ATOM   2723  O   HIS A 354     -11.187  31.111  19.331  1.00 19.17           O  
ATOM   2724  CB  HIS A 354     -11.309  30.341  16.049  1.00 16.76           C  
ATOM   2725  CG  HIS A 354     -12.037  29.207  16.701  1.00 15.47           C  
ATOM   2726  CD2 HIS A 354     -13.360  28.960  16.845  1.00 14.76           C  
ATOM   2727  ND1 HIS A 354     -11.384  28.143  17.287  1.00 16.30           N  
ATOM   2728  CE1 HIS A 354     -12.273  27.294  17.766  1.00 16.10           C  
ATOM   2729  NE2 HIS A 354     -13.480  27.767  17.517  1.00 16.27           N  
ATOM   2730  N   ALA A 355      -9.208  30.755  18.326  1.00 16.15           N  
ATOM   2731  CA  ALA A 355      -8.571  30.251  19.537  1.00 14.53           C  
ATOM   2732  C   ALA A 355      -8.337  31.373  20.544  1.00 18.96           C  
ATOM   2733  O   ALA A 355      -8.536  31.188  21.741  1.00 18.27           O  
ATOM   2734  CB  ALA A 355      -7.263  29.561  19.199  1.00 16.32           C  
ATOM   2735  N   GLN A 356      -7.919  32.536  20.058  1.00 17.38           N  
ATOM   2736  CA  GLN A 356      -7.662  33.673  20.940  1.00 17.19           C  
ATOM   2737  C   GLN A 356      -8.932  34.089  21.678  1.00 20.50           C  
ATOM   2738  O   GLN A 356      -8.927  34.272  22.897  1.00 19.19           O  
ATOM   2739  CB  GLN A 356      -7.109  34.852  20.142  1.00 18.68           C  
ATOM   2740  CG  GLN A 356      -5.687  34.652  19.648  1.00 20.06           C  
ATOM   2741  CD  GLN A 356      -5.304  35.664  18.586  1.00 23.18           C  
ATOM   2742  NE2 GLN A 356      -4.148  35.463  17.958  1.00 22.73           N  
ATOM   2743  OE1 GLN A 356      -6.043  36.615  18.330  1.00 26.11           O  
ATOM   2744  N   ILE A 357     -10.024  34.231  20.936  1.00 18.35           N  
ATOM   2745  CA  ILE A 357     -11.281  34.680  21.517  1.00 20.63           C  
ATOM   2746  C   ILE A 357     -11.874  33.602  22.422  1.00 22.62           C  
ATOM   2747  O   ILE A 357     -12.427  33.906  23.479  1.00 21.43           O  
ATOM   2748  CB  ILE A 357     -12.278  35.081  20.412  1.00 21.94           C  
ATOM   2749  CG1 ILE A 357     -11.816  36.404  19.790  1.00 26.87           C  
ATOM   2750  CG2 ILE A 357     -13.694  35.220  20.966  1.00 25.36           C  
ATOM   2751  CD1 ILE A 357     -12.593  36.841  18.568  1.00 28.07           C  
ATOM   2752  N   GLY A 358     -11.741  32.341  22.020  1.00 19.39           N  
ATOM   2753  CA  GLY A 358     -12.217  31.241  22.836  1.00 18.33           C  
ATOM   2754  C   GLY A 358     -11.491  31.177  24.171  1.00 17.67           C  
ATOM   2755  O   GLY A 358     -12.110  30.973  25.218  1.00 19.14           O  
ATOM   2756  N   ILE A 359     -10.175  31.354  24.133  1.00 17.47           N  
ATOM   2757  CA  ILE A 359      -9.357  31.302  25.338  1.00 15.86           C  
ATOM   2758  C   ILE A 359      -9.611  32.531  26.202  1.00 21.99           C  
ATOM   2759  O   ILE A 359      -9.714  32.427  27.427  1.00 18.48           O  
ATOM   2760  CB  ILE A 359      -7.858  31.193  24.989  1.00 17.66           C  
ATOM   2761  CG1 ILE A 359      -7.542  29.771  24.518  1.00 21.65           C  
ATOM   2762  CG2 ILE A 359      -6.976  31.531  26.187  1.00 19.45           C  
ATOM   2763  CD1 ILE A 359      -6.216  29.636  23.806  1.00 23.67           C  
ATOM   2764  N   GLU A 360      -9.712  33.693  25.564  1.00 20.08           N  
ATOM   2765  CA  GLU A 360      -9.949  34.933  26.293  1.00 19.37           C  
ATOM   2766  C   GLU A 360     -11.248  34.830  27.081  1.00 23.89           C  
ATOM   2767  O   GLU A 360     -11.303  35.197  28.259  1.00 23.21           O  
ATOM   2768  CB  GLU A 360      -9.997  36.125  25.333  1.00 24.84           C  
ATOM   2769  CG  GLU A 360     -10.074  37.477  26.031  1.00 36.99           C  
ATOM   2770  CD  GLU A 360      -9.938  38.644  25.067  1.00 48.38           C  
ATOM   2771  OE1 GLU A 360     -10.271  38.479  23.874  1.00 40.41           O  
ATOM   2772  OE2 GLU A 360      -9.494  39.725  25.507  1.00 56.17           O1-
ATOM   2773  N   ALA A 361     -12.283  34.304  26.432  1.00 20.74           N  
ATOM   2774  CA  ALA A 361     -13.595  34.174  27.049  1.00 17.74           C  
ATOM   2775  C   ALA A 361     -13.574  33.143  28.177  1.00 23.03           C  
ATOM   2776  O   ALA A 361     -14.162  33.364  29.236  1.00 22.78           O  
ATOM   2777  CB  ALA A 361     -14.632  33.800  26.010  1.00 21.31           C  
ATOM   2778  N   LEU A 362     -12.900  32.018  27.949  1.00 18.79           N  
ATOM   2779  CA  LEU A 362     -12.836  30.961  28.956  1.00 19.20           C  
ATOM   2780  C   LEU A 362     -12.152  31.460  30.218  1.00 19.91           C  
ATOM   2781  O   LEU A 362     -12.621  31.202  31.324  1.00 24.35           O  
ATOM   2782  CB  LEU A 362     -12.095  29.732  28.421  1.00 20.18           C  
ATOM   2783  CG  LEU A 362     -11.914  28.587  29.429  1.00 22.00           C  
ATOM   2784  CD1 LEU A 362     -13.197  27.788  29.574  1.00 25.83           C  
ATOM   2785  CD2 LEU A 362     -10.766  27.685  29.030  1.00 31.03           C  
ATOM   2786  N   LEU A 363     -11.038  32.163  30.054  1.00 19.47           N  
ATOM   2787  CA  LEU A 363     -10.261  32.606  31.206  1.00 22.49           C  
ATOM   2788  C   LEU A 363     -11.022  33.660  32.002  1.00 27.42           C  
ATOM   2789  O   LEU A 363     -10.864  33.755  33.218  1.00 23.70           O  
ATOM   2790  CB  LEU A 363      -8.901  33.144  30.761  1.00 23.91           C  
ATOM   2791  CG  LEU A 363      -7.955  32.108  30.143  1.00 22.61           C  
ATOM   2792  CD1 LEU A 363      -6.666  32.767  29.681  1.00 24.25           C  
ATOM   2793  CD2 LEU A 363      -7.649  30.967  31.113  1.00 28.67           C  
ATOM   2794  N   LYS A 364     -11.864  34.435  31.328  1.00 21.98           N  
ATOM   2795  CA  LYS A 364     -12.672  35.432  32.022  1.00 24.72           C  
ATOM   2796  C   LYS A 364     -13.815  34.778  32.798  1.00 25.29           C  
ATOM   2797  O   LYS A 364     -14.083  35.141  33.942  1.00 24.83           O  
ATOM   2798  CB  LYS A 364     -13.230  36.459  31.036  1.00 26.10           C  
ATOM   2799  CG  LYS A 364     -14.005  37.583  31.714  1.00 37.38           C  
ATOM   2800  CD  LYS A 364     -13.830  38.907  30.987  1.00 43.82           C  
ATOM   2801  CE  LYS A 364     -14.525  40.039  31.727  1.00 52.56           C  
ATOM   2802  NZ  LYS A 364     -14.312  41.354  31.060  1.00 63.07           N1+
ATOM   2803  N   LYS A 365     -14.477  33.806  32.174  1.00 22.22           N  
ATOM   2804  CA  LYS A 365     -15.633  33.143  32.771  1.00 18.01           C  
ATOM   2805  C   LYS A 365     -15.234  32.089  33.803  1.00 22.07           C  
ATOM   2806  O   LYS A 365     -15.913  31.913  34.816  1.00 24.01           O  
ATOM   2807  CB  LYS A 365     -16.483  32.481  31.684  1.00 24.03           C  
ATOM   2808  CG  LYS A 365     -17.104  33.449  30.692  1.00 28.07           C  
ATOM   2809  CD  LYS A 365     -18.345  34.102  31.271  1.00 29.25           C  
ATOM   2810  CE  LYS A 365     -18.953  35.099  30.299  1.00 29.55           C  
ATOM   2811  NZ  LYS A 365     -20.281  35.575  30.772  1.00 32.78           N1+
ATOM   2812  N   MET A 366     -14.137  31.390  33.527  1.00 20.24           N  
ATOM   2813  CA  MET A 366     -13.697  30.254  34.335  1.00 20.82           C  
ATOM   2814  C   MET A 366     -12.223  30.376  34.688  1.00 20.59           C  
ATOM   2815  O   MET A 366     -11.412  29.554  34.266  1.00 20.45           O  
ATOM   2816  CB  MET A 366     -13.926  28.939  33.586  1.00 19.69           C  
ATOM   2817  CG  MET A 366     -15.372  28.599  33.290  1.00 20.45           C  
ATOM   2818  SD  MET A 366     -15.447  27.055  32.351  1.00 22.68           S  
ATOM   2819  CE  MET A 366     -17.209  26.748  32.315  1.00 21.68           C  
ATOM   2820  N   PRO A 367     -11.864  31.407  35.463  1.00 20.85           N  
ATOM   2821  CA  PRO A 367     -10.451  31.621  35.789  1.00 20.26           C  
ATOM   2822  C   PRO A 367      -9.835  30.446  36.542  1.00 19.63           C  
ATOM   2823  O   PRO A 367      -8.621  30.264  36.495  1.00 23.86           O  
ATOM   2824  CB  PRO A 367     -10.477  32.887  36.661  1.00 21.42           C  
ATOM   2825  CG  PRO A 367     -11.880  33.010  37.137  1.00 23.12           C  
ATOM   2826  CD  PRO A 367     -12.742  32.414  36.080  1.00 22.90           C  
ATOM   2827  N   GLY A 368     -10.673  29.652  37.202  1.00 21.61           N  
ATOM   2828  CA  GLY A 368     -10.207  28.509  37.964  1.00 21.51           C  
ATOM   2829  C   GLY A 368     -10.337  27.193  37.218  1.00 21.85           C  
ATOM   2830  O   GLY A 368     -10.351  26.132  37.839  1.00 21.19           O  
ATOM   2831  N   VAL A 369     -10.427  27.254  35.890  1.00 18.18           N  
ATOM   2832  CA  VAL A 369     -10.636  26.045  35.098  1.00 17.79           C  
ATOM   2833  C   VAL A 369      -9.506  25.037  35.321  1.00 19.99           C  
ATOM   2834  O   VAL A 369      -8.329  25.396  35.369  1.00 21.20           O  
ATOM   2835  CB  VAL A 369     -10.768  26.366  33.587  1.00 19.46           C  
ATOM   2836  CG1 VAL A 369      -9.492  26.995  33.036  1.00 21.46           C  
ATOM   2837  CG2 VAL A 369     -11.141  25.108  32.804  1.00 22.50           C  
ATOM   2838  N   ASP A 370      -9.894  23.774  35.470  1.00 17.86           N  
ATOM   2839  CA  ASP A 370      -8.961  22.686  35.715  1.00 17.36           C  
ATOM   2840  C   ASP A 370      -9.593  21.396  35.201  1.00 13.68           C  
ATOM   2841  O   ASP A 370     -10.815  21.316  35.082  1.00 14.83           O  
ATOM   2842  CB  ASP A 370      -8.643  22.587  37.206  1.00 18.47           C  
ATOM   2843  CG  ASP A 370      -7.537  21.591  37.517  1.00 22.13           C  
ATOM   2844  OD1 ASP A 370      -6.772  21.209  36.604  1.00 21.43           O  
ATOM   2845  OD2 ASP A 370      -7.429  21.202  38.700  1.00 26.87           O1-
ATOM   2846  N   LEU A 371      -8.778  20.395  34.888  1.00 14.33           N  
ATOM   2847  CA  LEU A 371      -9.323  19.097  34.504  1.00 15.86           C  
ATOM   2848  C   LEU A 371     -10.121  18.524  35.664  1.00 15.41           C  
ATOM   2849  O   LEU A 371      -9.741  18.689  36.826  1.00 14.96           O  
ATOM   2850  CB  LEU A 371      -8.217  18.124  34.107  1.00 14.29           C  
ATOM   2851  CG  LEU A 371      -7.479  18.382  32.794  1.00 20.18           C  
ATOM   2852  CD1 LEU A 371      -6.311  17.421  32.657  1.00 22.29           C  
ATOM   2853  CD2 LEU A 371      -8.420  18.243  31.613  1.00 25.75           C  
ATOM   2854  N   ALA A 372     -11.229  17.856  35.347  1.00 13.39           N  
ATOM   2855  CA  ALA A 372     -12.069  17.229  36.363  1.00 12.28           C  
ATOM   2856  C   ALA A 372     -11.781  15.731  36.470  1.00 14.14           C  
ATOM   2857  O   ALA A 372     -12.354  15.038  37.319  1.00 15.34           O  
ATOM   2858  CB  ALA A 372     -13.537  17.470  36.054  1.00 12.44           C  
ATOM   2859  N   VAL A 373     -10.899  15.241  35.601  1.00 13.10           N  
ATOM   2860  CA  VAL A 373     -10.434  13.856  35.636  1.00 12.35           C  
ATOM   2861  C   VAL A 373      -8.915  13.852  35.504  1.00 13.09           C  
ATOM   2862  O   VAL A 373      -8.339  14.797  34.973  1.00 14.32           O  
ATOM   2863  CB  VAL A 373     -11.052  13.003  34.499  1.00 13.42           C  
ATOM   2864  CG1 VAL A 373     -12.570  13.029  34.567  1.00 13.02           C  
ATOM   2865  CG2 VAL A 373     -10.569  13.484  33.124  1.00 14.22           C  
ATOM   2866  N   PRO A 374      -8.252  12.797  35.992  1.00 12.34           N  
ATOM   2867  CA  PRO A 374      -6.812  12.701  35.732  1.00 14.39           C  
ATOM   2868  C   PRO A 374      -6.526  12.704  34.232  1.00 14.16           C  
ATOM   2869  O   PRO A 374      -7.287  12.120  33.460  1.00 12.87           O  
ATOM   2870  CB  PRO A 374      -6.428  11.372  36.389  1.00 12.55           C  
ATOM   2871  CG  PRO A 374      -7.453  11.183  37.461  1.00 15.58           C  
ATOM   2872  CD  PRO A 374      -8.724  11.721  36.881  1.00 13.35           C  
ATOM   2873  N   ILE A 375      -5.456  13.376  33.822  1.00 12.77           N  
ATOM   2874  CA  ILE A 375      -5.170  13.562  32.399  1.00 11.79           C  
ATOM   2875  C   ILE A 375      -5.138  12.235  31.634  1.00 12.81           C  
ATOM   2876  O   ILE A 375      -5.549  12.176  30.479  1.00 13.75           O  
ATOM   2877  CB  ILE A 375      -3.830  14.321  32.195  1.00 14.57           C  
ATOM   2878  CG1 ILE A 375      -3.578  14.621  30.711  1.00 22.15           C  
ATOM   2879  CG2 ILE A 375      -2.667  13.547  32.779  1.00 19.24           C  
ATOM   2880  CD1 ILE A 375      -4.479  15.672  30.141  1.00 27.13           C  
ATOM   2881  N   ASP A 376      -4.672  11.164  32.267  1.00 12.97           N  
ATOM   2882  CA  ASP A 376      -4.584   9.885  31.566  1.00 13.30           C  
ATOM   2883  C   ASP A 376      -5.959   9.320  31.218  1.00 14.83           C  
ATOM   2884  O   ASP A 376      -6.059   8.434  30.375  1.00 17.85           O  
ATOM   2885  CB  ASP A 376      -3.807   8.857  32.388  1.00 14.39           C  
ATOM   2886  CG  ASP A 376      -2.305   9.061  32.314  1.00 24.80           C  
ATOM   2887  OD1 ASP A 376      -1.852   9.977  31.592  1.00 21.96           O  
ATOM   2888  OD2 ASP A 376      -1.576   8.282  32.966  1.00 20.83           O1-
ATOM   2889  N   GLN A 377      -7.012   9.840  31.842  1.00 11.06           N  
ATOM   2890  CA  GLN A 377      -8.360   9.321  31.610  1.00 11.93           C  
ATOM   2891  C   GLN A 377      -9.014   9.873  30.347  1.00 12.44           C  
ATOM   2892  O   GLN A 377     -10.099   9.431  29.969  1.00 14.35           O  
ATOM   2893  CB  GLN A 377      -9.257   9.619  32.811  1.00 11.36           C  
ATOM   2894  CG  GLN A 377      -8.886   8.819  34.049  1.00 11.49           C  
ATOM   2895  CD  GLN A 377      -8.879   7.331  33.766  1.00 12.12           C  
ATOM   2896  NE2 GLN A 377     -10.034   6.801  33.394  1.00 13.01           N  
ATOM   2897  OE1 GLN A 377      -7.845   6.672  33.858  1.00 13.68           O  
ATOM   2898  N   LEU A 378      -8.370  10.833  29.695  1.00 10.79           N  
ATOM   2899  CA  LEU A 378      -8.875  11.310  28.419  1.00 11.99           C  
ATOM   2900  C   LEU A 378      -8.798  10.187  27.390  1.00 10.57           C  
ATOM   2901  O   LEU A 378      -7.845   9.408  27.373  1.00 12.21           O  
ATOM   2902  CB  LEU A 378      -8.096  12.536  27.945  1.00 11.22           C  
ATOM   2903  CG  LEU A 378      -8.162  13.755  28.869  1.00 13.19           C  
ATOM   2904  CD1 LEU A 378      -7.418  14.913  28.227  1.00 15.45           C  
ATOM   2905  CD2 LEU A 378      -9.597  14.152  29.202  1.00 12.75           C  
ATOM   2906  N   VAL A 379      -9.822  10.108  26.550  1.00 10.34           N  
ATOM   2907  CA  VAL A 379      -9.941   9.055  25.552  1.00  9.81           C  
ATOM   2908  C   VAL A 379      -9.580   9.630  24.197  1.00 11.90           C  
ATOM   2909  O   VAL A 379     -10.302  10.463  23.666  1.00 13.14           O  
ATOM   2910  CB  VAL A 379     -11.360   8.477  25.513  1.00 10.01           C  
ATOM   2911  CG1 VAL A 379     -11.487   7.405  24.434  1.00 10.92           C  
ATOM   2912  CG2 VAL A 379     -11.733   7.913  26.881  1.00 11.77           C  
ATOM   2913  N   TRP A 380      -8.455   9.188  23.653  1.00 11.32           N  
ATOM   2914  CA  TRP A 380      -7.931   9.766  22.423  1.00 11.67           C  
ATOM   2915  C   TRP A 380      -8.437   9.035  21.189  1.00 12.38           C  
ATOM   2916  O   TRP A 380      -8.253   7.826  21.032  1.00 13.08           O  
ATOM   2917  CB  TRP A 380      -6.403   9.786  22.480  1.00 13.46           C  
ATOM   2918  CG  TRP A 380      -5.944  10.760  23.519  1.00 11.24           C  
ATOM   2919  CD1 TRP A 380      -5.608  10.490  24.817  1.00 14.36           C  
ATOM   2920  CD2 TRP A 380      -5.832  12.178  23.363  1.00 11.29           C  
ATOM   2921  CE2 TRP A 380      -5.405  12.703  24.601  1.00 12.83           C  
ATOM   2922  CE3 TRP A 380      -6.043  13.055  22.294  1.00 14.79           C  
ATOM   2923  NE1 TRP A 380      -5.277  11.652  25.471  1.00 16.10           N  
ATOM   2924  CZ2 TRP A 380      -5.181  14.063  24.796  1.00 13.47           C  
ATOM   2925  CZ3 TRP A 380      -5.813  14.404  22.488  1.00 14.83           C  
ATOM   2926  CH2 TRP A 380      -5.389  14.895  23.730  1.00 13.82           C  
ATOM   2927  N   ARG A 381      -9.090   9.793  20.317  1.00 11.75           N  
ATOM   2928  CA  ARG A 381      -9.669   9.240  19.105  1.00 10.39           C  
ATOM   2929  C   ARG A 381      -8.577   8.635  18.231  1.00 10.65           C  
ATOM   2930  O   ARG A 381      -7.524   9.245  18.008  1.00 11.93           O  
ATOM   2931  CB  ARG A 381     -10.428  10.318  18.339  1.00 11.19           C  
ATOM   2932  CG  ARG A 381     -11.119   9.814  17.084  1.00 12.38           C  
ATOM   2933  CD  ARG A 381     -11.999  10.883  16.472  1.00 12.98           C  
ATOM   2934  NE  ARG A 381     -13.107  11.249  17.349  1.00 11.43           N  
ATOM   2935  CZ  ARG A 381     -14.061  12.110  17.019  1.00 12.55           C  
ATOM   2936  NH1 ARG A 381     -14.049  12.701  15.830  1.00 13.58           N1+
ATOM   2937  NH2 ARG A 381     -15.034  12.379  17.877  1.00 11.67           N  
ATOM   2938  N   THR A 382      -8.839   7.427  17.744  1.00 11.62           N  
ATOM   2939  CA  THR A 382      -7.882   6.689  16.923  1.00 10.38           C  
ATOM   2940  C   THR A 382      -8.264   6.693  15.445  1.00 11.61           C  
ATOM   2941  O   THR A 382      -9.419   6.941  15.098  1.00 11.52           O  
ATOM   2942  CB  THR A 382      -7.771   5.241  17.408  1.00 12.17           C  
ATOM   2943  CG2 THR A 382      -7.082   5.195  18.760  1.00 13.63           C  
ATOM   2944  OG1 THR A 382      -9.088   4.678  17.525  1.00 11.82           O  
ATOM   2945  N   ARG A 383      -7.267   6.429  14.599  1.00 10.33           N  
ATOM   2946  CA AARG A 383      -7.451   6.346  13.147  0.53 11.31           C  
ATOM   2947  CA BARG A 383      -7.436   6.357  13.149  0.47 11.33           C  
ATOM   2948  C   ARG A 383      -8.252   7.530  12.606  1.00 10.09           C  
ATOM   2949  O   ARG A 383      -9.188   7.365  11.821  1.00 11.68           O  
ATOM   2950  CB AARG A 383      -8.123   5.019  12.770  0.53 12.94           C  
ATOM   2951  CB BARG A 383      -8.065   5.018  12.776  0.47 12.95           C  
ATOM   2952  CG AARG A 383      -7.280   3.808  13.139  0.53 14.70           C  
ATOM   2953  CG BARG A 383      -7.171   3.843  13.146  0.47 14.67           C  
ATOM   2954  CD AARG A 383      -7.098   2.809  11.993  0.53 17.94           C  
ATOM   2955  CD BARG A 383      -7.833   2.528  12.829  0.47 15.57           C  
ATOM   2956  NE AARG A 383      -6.009   1.889  12.315  0.53 23.14           N  
ATOM   2957  NE BARG A 383      -7.017   1.378  13.212  0.47 14.24           N  
ATOM   2958  CZ AARG A 383      -5.664   0.824  11.598  0.53 17.96           C  
ATOM   2959  CZ BARG A 383      -7.006   0.823  14.423  0.47 17.95           C  
ATOM   2960  NH1AARG A 383      -6.323   0.501  10.490  0.53 16.62           N1+
ATOM   2961  NH1BARG A 383      -7.761   1.312  15.398  0.47 18.03           N1+
ATOM   2962  NH2AARG A 383      -4.652   0.068  12.007  0.53 26.74           N  
ATOM   2963  NH2BARG A 383      -6.226  -0.223  14.663  0.47 20.67           N  
ATOM   2964  N   PHE A 384      -7.849   8.726  13.026  1.00 11.22           N  
ATOM   2965  CA  PHE A 384      -8.500   9.975  12.666  1.00 10.13           C  
ATOM   2966  C   PHE A 384      -7.406  10.945  12.227  1.00 13.11           C  
ATOM   2967  O   PHE A 384      -6.252  10.799  12.638  1.00 12.38           O  
ATOM   2968  CB  PHE A 384      -9.292  10.520  13.857  1.00 11.32           C  
ATOM   2969  CG  PHE A 384     -10.352  11.524  13.498  1.00 11.34           C  
ATOM   2970  CD1 PHE A 384     -11.473  11.148  12.776  1.00 11.52           C  
ATOM   2971  CD2 PHE A 384     -10.246  12.837  13.924  1.00 11.55           C  
ATOM   2972  CE1 PHE A 384     -12.454  12.071  12.463  1.00 13.69           C  
ATOM   2973  CE2 PHE A 384     -11.225  13.759  13.618  1.00 13.58           C  
ATOM   2974  CZ  PHE A 384     -12.329  13.377  12.884  1.00 14.96           C  
ATOM   2975  N   GLN A 385      -7.750  11.922  11.394  1.00 13.75           N  
ATOM   2976  CA  GLN A 385      -6.745  12.847  10.875  1.00 11.46           C  
ATOM   2977  C   GLN A 385      -6.353  13.891  11.908  1.00 13.62           C  
ATOM   2978  O   GLN A 385      -5.385  14.627  11.709  1.00 11.90           O  
ATOM   2979  CB  GLN A 385      -7.247  13.523   9.600  1.00 10.63           C  
ATOM   2980  CG  GLN A 385      -7.367  12.550   8.439  1.00 16.13           C  
ATOM   2981  CD  GLN A 385      -7.934  13.184   7.193  1.00 19.48           C  
ATOM   2982  NE2 GLN A 385      -8.757  12.428   6.472  1.00 18.33           N  
ATOM   2983  OE1 GLN A 385      -7.638  14.339   6.872  1.00 19.30           O  
ATOM   2984  N   ARG A 386      -7.105  13.948  13.001  1.00 11.81           N  
ATOM   2985  CA  ARG A 386      -6.734  14.777  14.139  1.00 11.82           C  
ATOM   2986  C   ARG A 386      -6.609  13.950  15.404  1.00 14.79           C  
ATOM   2987  O   ARG A 386      -7.214  12.881  15.529  1.00 13.25           O  
ATOM   2988  CB  ARG A 386      -7.758  15.895  14.372  1.00 13.28           C  
ATOM   2989  CG  ARG A 386      -7.890  16.886  13.237  1.00 13.10           C  
ATOM   2990  CD  ARG A 386      -6.629  17.715  13.039  1.00 12.01           C  
ATOM   2991  NE  ARG A 386      -6.828  18.674  11.958  1.00 15.80           N  
ATOM   2992  CZ  ARG A 386      -6.716  18.375  10.669  1.00 16.84           C  
ATOM   2993  NH1 ARG A 386      -6.392  17.144  10.295  1.00 14.79           N1+
ATOM   2994  NH2 ARG A 386      -6.933  19.307   9.750  1.00 16.33           N  
ATOM   2995  N   ARG A 387      -5.808  14.453  16.337  1.00 12.46           N  
ATOM   2996  CA  ARG A 387      -5.763  13.917  17.686  1.00 13.30           C  
ATOM   2997  C   ARG A 387      -6.655  14.772  18.557  1.00 17.48           C  
ATOM   2998  O   ARG A 387      -6.447  15.978  18.665  1.00 17.06           O  
ATOM   2999  CB  ARG A 387      -4.345  13.908  18.249  1.00 11.68           C  
ATOM   3000  CG  ARG A 387      -3.341  13.104  17.452  1.00 15.56           C  
ATOM   3001  CD  ARG A 387      -2.026  13.050  18.215  1.00 20.44           C  
ATOM   3002  NE  ARG A 387      -0.970  12.345  17.500  1.00 24.48           N  
ATOM   3003  CZ  ARG A 387       0.093  12.914  16.934  1.00 21.19           C  
ATOM   3004  NH1 ARG A 387       0.272  14.229  16.959  1.00 18.23           N1+
ATOM   3005  NH2 ARG A 387       0.988  12.152  16.322  1.00 23.96           N  
ATOM   3006  N   ILE A 388      -7.655  14.147  19.163  1.00 12.57           N  
ATOM   3007  CA  ILE A 388      -8.579  14.849  20.039  1.00 13.90           C  
ATOM   3008  C   ILE A 388      -9.121  13.908  21.100  1.00 13.71           C  
ATOM   3009  O   ILE A 388      -9.302  12.713  20.851  1.00 12.16           O  
ATOM   3010  CB  ILE A 388      -9.770  15.445  19.276  1.00 21.16           C  
ATOM   3011  CG1 ILE A 388     -10.309  14.427  18.269  1.00 17.70           C  
ATOM   3012  CG2 ILE A 388      -9.372  16.743  18.583  1.00 23.45           C  
ATOM   3013  CD1 ILE A 388     -11.596  14.852  17.585  1.00 25.91           C  
ATOM   3014  N   PRO A 389      -9.379  14.444  22.298  1.00 12.69           N  
ATOM   3015  CA  PRO A 389     -10.049  13.656  23.324  1.00 10.73           C  
ATOM   3016  C   PRO A 389     -11.533  13.577  23.021  1.00 14.75           C  
ATOM   3017  O   PRO A 389     -12.111  14.576  22.601  1.00 15.62           O  
ATOM   3018  CB  PRO A 389      -9.783  14.458  24.592  1.00 14.39           C  
ATOM   3019  CG  PRO A 389      -9.806  15.867  24.100  1.00 13.74           C  
ATOM   3020  CD  PRO A 389      -9.150  15.829  22.751  1.00 16.27           C  
ATOM   3021  N   GLU A 390     -12.153  12.423  23.213  1.00 12.67           N  
ATOM   3022  CA  GLU A 390     -13.569  12.305  22.899  1.00 12.91           C  
ATOM   3023  C   GLU A 390     -14.393  13.244  23.778  1.00 11.13           C  
ATOM   3024  O   GLU A 390     -15.366  13.841  23.315  1.00 14.02           O  
ATOM   3025  CB  GLU A 390     -14.027  10.862  23.058  1.00 12.78           C  
ATOM   3026  CG  GLU A 390     -13.453   9.940  21.996  1.00 11.79           C  
ATOM   3027  CD  GLU A 390     -14.048  10.172  20.611  1.00 13.20           C  
ATOM   3028  OE1 GLU A 390     -15.077  10.881  20.501  1.00 14.01           O  
ATOM   3029  OE2 GLU A 390     -13.487   9.631  19.632  1.00 12.36           O1-
ATOM   3030  N   ARG A 391     -13.976  13.382  25.034  1.00 12.57           N  
ATOM   3031  CA  ARG A 391     -14.578  14.329  25.971  1.00 12.78           C  
ATOM   3032  C   ARG A 391     -13.467  15.048  26.725  1.00 13.61           C  
ATOM   3033  O   ARG A 391     -12.408  14.468  26.970  1.00 13.33           O  
ATOM   3034  CB  ARG A 391     -15.509  13.608  26.955  1.00 12.81           C  
ATOM   3035  CG  ARG A 391     -16.743  12.983  26.310  1.00 13.28           C  
ATOM   3036  CD  ARG A 391     -17.308  11.838  27.144  1.00 14.24           C  
ATOM   3037  NE  ARG A 391     -16.371  10.721  27.233  1.00 15.16           N  
ATOM   3038  CZ  ARG A 391     -16.209   9.796  26.290  1.00 13.46           C  
ATOM   3039  NH1 ARG A 391     -16.922   9.842  25.171  1.00 12.29           N1+
ATOM   3040  NH2 ARG A 391     -15.321   8.824  26.463  1.00 12.99           N  
ATOM   3041  N   LEU A 392     -13.700  16.306  27.088  1.00 14.09           N  
ATOM   3042  CA  LEU A 392     -12.730  17.066  27.873  1.00 11.51           C  
ATOM   3043  C   LEU A 392     -13.395  17.599  29.138  1.00 11.73           C  
ATOM   3044  O   LEU A 392     -13.831  18.750  29.174  1.00 13.00           O  
ATOM   3045  CB  LEU A 392     -12.148  18.211  27.048  1.00 12.57           C  
ATOM   3046  CG  LEU A 392     -11.125  19.109  27.744  1.00 12.96           C  
ATOM   3047  CD1 LEU A 392     -10.033  18.307  28.431  1.00 12.75           C  
ATOM   3048  CD2 LEU A 392     -10.519  20.058  26.724  1.00 16.19           C  
ATOM   3049  N   PRO A 393     -13.489  16.754  30.179  1.00 13.80           N  
ATOM   3050  CA  PRO A 393     -14.204  17.141  31.402  1.00 12.49           C  
ATOM   3051  C   PRO A 393     -13.405  18.112  32.266  1.00 13.15           C  
ATOM   3052  O   PRO A 393     -12.266  17.809  32.636  1.00 14.24           O  
ATOM   3053  CB  PRO A 393     -14.409  15.809  32.140  1.00 13.44           C  
ATOM   3054  CG  PRO A 393     -14.007  14.734  31.180  1.00 18.70           C  
ATOM   3055  CD  PRO A 393     -13.035  15.356  30.239  1.00 12.68           C  
ATOM   3056  N   VAL A 394     -14.000  19.262  32.575  1.00 14.12           N  
ATOM   3057  CA  VAL A 394     -13.353  20.262  33.418  1.00 12.16           C  
ATOM   3058  C   VAL A 394     -14.269  20.713  34.545  1.00 13.22           C  
ATOM   3059  O   VAL A 394     -15.485  20.513  34.504  1.00 13.44           O  
ATOM   3060  CB  VAL A 394     -12.914  21.508  32.610  1.00 13.94           C  
ATOM   3061  CG1 VAL A 394     -12.017  21.104  31.449  1.00 14.12           C  
ATOM   3062  CG2 VAL A 394     -14.124  22.298  32.112  1.00 16.68           C  
ATOM   3063  N   LEU A 395     -13.657  21.309  35.560  1.00 13.97           N  
ATOM   3064  CA  LEU A 395     -14.378  21.995  36.622  1.00 15.83           C  
ATOM   3065  C   LEU A 395     -13.728  23.368  36.758  1.00 16.49           C  
ATOM   3066  O   LEU A 395     -12.779  23.672  36.039  1.00 17.18           O  
ATOM   3067  CB  LEU A 395     -14.343  21.192  37.929  1.00 16.88           C  
ATOM   3068  CG  LEU A 395     -12.985  20.631  38.363  1.00 15.33           C  
ATOM   3069  CD1 LEU A 395     -12.101  21.715  38.960  1.00 19.04           C  
ATOM   3070  CD2 LEU A 395     -13.147  19.483  39.354  1.00 20.11           C  
ATOM   3071  N   TRP A 396     -14.237  24.206  37.653  1.00 19.60           N  
ATOM   3072  CA  TRP A 396     -13.747  25.578  37.739  1.00 19.97           C  
ATOM   3073  C   TRP A 396     -14.104  26.192  39.080  1.00 22.53           C  
ATOM   3074  O   TRP A 396     -14.771  25.562  39.899  1.00 21.24           O  
ATOM   3075  CB  TRP A 396     -14.329  26.428  36.607  1.00 18.57           C  
ATOM   3076  CG  TRP A 396     -15.816  26.406  36.596  1.00 22.36           C  
ATOM   3077  CD1 TRP A 396     -16.654  27.232  37.289  1.00 23.47           C  
ATOM   3078  CD2 TRP A 396     -16.652  25.499  35.876  1.00 21.49           C  
ATOM   3079  CE2 TRP A 396     -17.986  25.835  36.173  1.00 20.63           C  
ATOM   3080  CE3 TRP A 396     -16.403  24.434  35.005  1.00 19.98           C  
ATOM   3081  NE1 TRP A 396     -17.960  26.893  37.042  1.00 23.14           N  
ATOM   3082  CZ2 TRP A 396     -19.067  25.144  35.632  1.00 21.77           C  
ATOM   3083  CZ3 TRP A 396     -17.477  23.752  34.469  1.00 20.28           C  
ATOM   3084  CH2 TRP A 396     -18.791  24.109  34.785  1.00 21.98           C  
ATOM   3085  OXT TRP A 396     -13.723  27.329  39.357  1.00 26.27           O1-
TER   
HETATM 3086  O1  SO4 A 401       1.245  19.609  -7.056  1.00 25.34           O  
HETATM 3087  O2  SO4 A 401      -0.114  21.566  -7.149  1.00 33.83           O  
HETATM 3088  O3  SO4 A 401       1.645  21.403  -5.554  1.00 34.41           O1-
HETATM 3089  O4  SO4 A 401      -0.334  20.041  -5.339  1.00 21.72           O  
HETATM 3090  S   SO4 A 401       0.605  20.656  -6.260  1.00 23.83           S  
HETATM 3091  CAA HEM A 402      -1.604  22.487   5.190  1.00 15.75           C  
HETATM 3092  CAB HEM A 402      -6.816  26.075  12.886  1.00 15.43           C  
HETATM 3093  CAC HEM A 402     -11.210  27.387   6.356  1.00 18.09           C  
HETATM 3094  CAD HEM A 402      -5.717  23.692   1.857  1.00 14.19           C  
HETATM 3095  NA  HEM A 402      -4.486  23.925   7.184  1.00 13.44           N  
HETATM 3096  CBA HEM A 402      -2.022  21.127   4.641  1.00 15.56           C  
HETATM 3097  CBB HEM A 402      -6.208  26.218  14.069  1.00 21.00           C  
HETATM 3098  CBC HEM A 402     -12.293  28.031   6.808  1.00 24.54           C  
HETATM 3099  CBD HEM A 402      -4.724  24.744   1.374  1.00 17.06           C  
HETATM 3100  NB  HEM A 402      -5.926  24.980   9.396  1.00 13.39           N  
HETATM 3101  CGA HEM A 402      -0.944  20.599   3.728  1.00 15.70           C  
HETATM 3102  CGD HEM A 402      -4.155  24.370   0.027  1.00 18.93           C  
HETATM 3103  ND  HEM A 402      -6.619  24.742   5.401  1.00 15.41           N  
HETATM 3104  CHA HEM A 402      -4.417  23.844   4.743  1.00 13.37           C  
HETATM 3105  CHB HEM A 402      -3.864  23.656   9.543  1.00 12.18           C  
HETATM 3106  CHC HEM A 402      -7.861  26.359  10.023  1.00 13.30           C  
HETATM 3107  CHD HEM A 402      -8.950  25.567   5.398  1.00 17.76           C  
HETATM 3108  CMA HEM A 402      -1.247  22.350   8.344  1.00 12.79           C  
HETATM 3109  CMB HEM A 402      -4.054  24.210  12.569  1.00 15.94           C  
HETATM 3110  CMC HEM A 402     -10.456  27.960   9.601  1.00 17.07           C  
HETATM 3111  CMD HEM A 402      -8.837  24.875   2.309  1.00 19.04           C  
HETATM 3112  C1A HEM A 402      -3.883  23.608   5.983  1.00 12.69           C  
HETATM 3113  C1B HEM A 402      -4.885  24.399  10.092  1.00 12.68           C  
HETATM 3114  C1C HEM A 402      -8.498  26.401   8.810  1.00 13.56           C  
HETATM 3115  C1D HEM A 402      -7.836  25.040   4.788  1.00 17.71           C  
HETATM 3116  O1A HEM A 402      -0.047  21.385   3.320  1.00 15.22           O  
HETATM 3117  O1D HEM A 402      -3.609  25.271  -0.663  1.00 22.05           O  
HETATM 3118  C2A HEM A 402      -2.605  22.988   6.255  1.00 13.17           C  
HETATM 3119  C2B HEM A 402      -5.039  24.716  11.495  1.00 13.69           C  
HETATM 3120  C2C HEM A 402      -9.727  27.113   8.529  1.00 16.16           C  
HETATM 3121  C2D HEM A 402      -7.745  24.717   3.383  1.00 17.26           C  
HETATM 3122  O2A HEM A 402      -0.978  19.378   3.406  1.00 15.21           O  
HETATM 3123  O2D HEM A 402      -4.236  23.175  -0.356  1.00 18.86           O  
HETATM 3124  C3A HEM A 402      -2.454  22.935   7.583  1.00 11.79           C  
HETATM 3125  C3B HEM A 402      -6.157  25.455  11.630  1.00 14.11           C  
HETATM 3126  C3C HEM A 402     -10.031  26.894   7.235  1.00 16.38           C  
HETATM 3127  C3D HEM A 402      -6.333  24.179   3.183  1.00 16.29           C  
HETATM 3128  C4A HEM A 402      -3.629  23.522   8.192  1.00 11.00           C  
HETATM 3129  C4B HEM A 402      -6.723  25.639  10.310  1.00 13.81           C  
HETATM 3130  C4C HEM A 402      -9.000  26.033   6.688  1.00 14.17           C  
HETATM 3131  C4D HEM A 402      -5.707  24.234   4.482  1.00 18.87           C  
HETATM 3132  NC  HEM A 402      -8.075  25.749   7.671  1.00 14.56           N  
HETATM 3133 FE   HEM A 402      -6.238  24.920   7.417  1.00 14.81          FE  
HETATM 3134  C1  69M A 403     -13.134  16.201   3.732  1.00 25.23           C  
HETATM 3135  O1  69M A 403     -14.389  16.264   4.257  1.00 23.07           O  
HETATM 3136  C2  69M A 403     -12.675  17.219   2.904  1.00 24.14           C  
HETATM 3137  C3  69M A 403     -11.398  17.149   2.352  1.00 30.69           C  
HETATM 3138  C4  69M A 403     -10.582  16.059   2.640  1.00 24.13           C  
HETATM 3139  C5  69M A 403     -11.047  15.038   3.463  1.00 26.55           C  
HETATM 3140  C6  69M A 403     -12.320  15.110   4.016  1.00 20.15           C  
HETATM 3141  C7  69M A 403      -9.217  15.934   2.052  1.00 27.87           C  
HETATM 3142  C8  69M A 403      -8.221  16.996   1.738  1.00 27.71           C  
HETATM 3143  C9  69M A 403      -7.114  16.203   1.179  1.00 28.91           C  
HETATM 3144  N10 69M A 403      -7.378  14.899   1.113  1.00 28.88           N  
HETATM 3145  N11 69M A 403      -8.678  14.745   1.649  1.00 25.85           N  
HETATM 3146  C12 69M A 403      -8.246  18.465   1.975  1.00 25.69           C  
HETATM 3147  C13 69M A 403      -8.797  19.383   1.083  1.00 28.68           C  
HETATM 3148  C14 69M A 403      -8.764  20.743   1.386  1.00 19.54           C  
HETATM 3149  C15 69M A 403      -8.181  21.181   2.583  1.00 21.00           C  
HETATM 3150  C16 69M A 403      -7.627  20.247   3.455  1.00 21.80           C  
HETATM 3151  C17 69M A 403      -7.660  18.902   3.147  1.00 24.39           C  
HETATM 3152  C18 69M A 403      -6.979  20.592   4.745  1.00 21.69           C  
HETATM 3153  C19 69M A 403      -7.446  21.631   5.537  1.00 22.39           C  
HETATM 3154  C20 69M A 403      -6.816  21.905   6.746  1.00 23.24           C  
HETATM 3155  C21 69M A 403      -5.740  21.132   7.167  1.00 20.38           C  
HETATM 3156  C22 69M A 403      -5.280  20.090   6.377  1.00 19.36           C  
HETATM 3157  C23 69M A 403      -5.905  19.821   5.167  1.00 21.78           C  
HETATM 3158  N24 69M A 403      -5.867  16.801   0.724  1.00 29.80           N  
HETATM 3159  N25 69M A 403      -7.303  23.020   7.597  1.00 16.16           N  
HETATM 3160  O1  SO4 A 404     -18.764  12.303  17.329  0.65 24.11           O  
HETATM 3161  O2  SO4 A 404     -18.828  14.360  16.148  0.65 23.27           O  
HETATM 3162  O3  SO4 A 404     -17.251  14.051  17.916  0.65 14.21           O1-
HETATM 3163  O4  SO4 A 404     -19.571  14.263  18.406  0.65 35.43           O  
HETATM 3164  S   SO4 A 404     -18.589  13.744  17.453  0.65 24.78           S  
HETATM 3165  O1  SO4 A 405       1.429   4.623  22.892  0.58 39.33           O  
HETATM 3166  O2  SO4 A 405      -0.472   6.036  23.049  0.58 22.44           O  
HETATM 3167  O3  SO4 A 405       0.284   4.843  24.973  0.58 39.02           O1-
HETATM 3168  O4  SO4 A 405       1.562   6.667  24.122  0.58 33.73           O  
HETATM 3169  S   SO4 A 405       0.702   5.542  23.763  0.58 35.79           S  
HETATM 3170  O1  SO4 A 406       8.148  35.627  11.786  0.69 32.44           O  
HETATM 3171  O2  SO4 A 406       8.873  33.906  13.268  0.69 16.57           O  
HETATM 3172  O3  SO4 A 406       7.178  35.451  13.945  0.69 30.25           O1-
HETATM 3173  O4  SO4 A 406       9.444  36.168  13.710  0.69 26.40           O  
HETATM 3174  S   SO4 A 406       8.410  35.273  13.181  0.69 23.49           S  
HETATM 3175  O1  SO4 A 407       8.310   7.196  23.191  1.00 47.47           O  
HETATM 3176  O2  SO4 A 407       6.173   7.159  24.260  1.00 65.91           O  
HETATM 3177  O3  SO4 A 407       8.063   6.166  25.328  1.00 68.99           O1-
HETATM 3178  O4  SO4 A 407       7.909   8.538  25.130  1.00 49.46           O  
HETATM 3179  S   SO4 A 407       7.614   7.265  24.476  1.00 77.67           S  
HETATM 3180  O1  MES A 408     -11.046  34.246 -13.668  0.79 28.10           O  
HETATM 3181  O1S MES A 408     -13.802  28.283 -16.383  0.79 38.95           O  
HETATM 3182  C2  MES A 408     -12.357  34.272 -14.224  0.79 32.41           C  
HETATM 3183  O2S MES A 408     -11.676  27.122 -16.322  0.79 46.42           O  
HETATM 3184  C3  MES A 408     -12.958  32.872 -14.205  0.79 24.63           C  
HETATM 3185  O3S MES A 408     -12.839  27.624 -14.272  0.79 30.15           O  
HETATM 3186  N4  MES A 408     -12.050  31.922 -14.833  0.79 29.64           N  
HETATM 3187  C5  MES A 408     -10.641  31.965 -14.443  0.79 32.99           C  
HETATM 3188  C6  MES A 408     -10.181  33.418 -14.435  0.79 29.76           C  
HETATM 3189  C7  MES A 408     -12.720  30.644 -15.091  0.79 28.04           C  
HETATM 3190  C8  MES A 408     -11.735  29.563 -15.527  0.79 28.36           C  
HETATM 3191  S   MES A 408     -12.537  28.111 -15.634  0.79 40.21           S  
HETATM 3192  O   HOH A 501     -14.936  37.219   7.829  1.00 38.33           O  
HETATM 3193  O   HOH A 502      -3.732  21.967  20.281  1.00 31.15           O  
HETATM 3194  O   HOH A 503       0.294  16.349  31.349  1.00 37.40           O  
HETATM 3195  O   HOH A 504     -26.428  22.729 -11.149  1.00 48.00           O  
HETATM 3196  O   HOH A 505     -18.340  14.900  13.983  1.00 23.63           O  
HETATM 3197  O   HOH A 506       1.045  11.112 -10.230  1.00 36.86           O  
HETATM 3198  O   HOH A 507       8.722  37.309  20.148  1.00 34.37           O  
HETATM 3199  O   HOH A 508      16.349   5.501  12.666  1.00 47.55           O  
HETATM 3200  O   HOH A 509     -21.783  14.794  17.877  1.00 40.76           O  
HETATM 3201  O   HOH A 510     -22.122  16.908 -11.001  1.00 34.90           O  
HETATM 3202  O   HOH A 511      -0.738   5.803  26.868  1.00 39.41           O  
HETATM 3203  O   HOH A 512     -19.939  11.080  11.033  1.00 28.33           O  
HETATM 3204  O   HOH A 513       9.032  13.515  24.999  1.00 34.17           O  
HETATM 3205  O   HOH A 514       2.376  20.588  -3.428  1.00 27.83           O  
HETATM 3206  O   HOH A 515      13.273  -7.183  10.554  1.00 44.28           O  
HETATM 3207  O   HOH A 516     -17.359  35.532   5.441  1.00 26.47           O  
HETATM 3208  O   HOH A 517     -15.618  18.309   4.685  1.00 21.11           O  
HETATM 3209  O   HOH A 518       1.737  19.826  23.073  1.00 32.72           O  
HETATM 3210  O   HOH A 519     -22.184  32.896  33.451  1.00 37.28           O  
HETATM 3211  O   HOH A 520       1.714  11.342  21.798  1.00 24.77           O  
HETATM 3212  O   HOH A 521      -3.394  28.522  -3.984  1.00 46.22           O  
HETATM 3213  O   HOH A 522     -14.908  41.159  12.912  1.00 40.55           O  
HETATM 3214  O   HOH A 523      -5.918  39.522  23.797  1.00 35.72           O  
HETATM 3215  O   HOH A 524      12.960  25.596   0.731  1.00 32.65           O  
HETATM 3216  O   HOH A 525      12.541   3.373  -1.614  1.00 30.25           O  
HETATM 3217  O   HOH A 526      17.127   7.051   6.138  1.00 28.39           O  
HETATM 3218  O   HOH A 527     -23.167  38.668  18.088  1.00 40.47           O  
HETATM 3219  O   HOH A 528      -1.977  41.745  22.331  1.00 37.62           O  
HETATM 3220  O   HOH A 529     -22.184  16.872  26.834  1.00 41.84           O  
HETATM 3221  O   HOH A 530     -28.831  11.100   7.837  1.00 41.33           O  
HETATM 3222  O   HOH A 531      19.300  15.127  12.992  1.00 34.96           O  
HETATM 3223  O   HOH A 532     -16.722  24.123  39.242  1.00 31.37           O  
HETATM 3224  O   HOH A 533     -20.389  12.048  14.218  1.00 25.61           O  
HETATM 3225  O   HOH A 534     -24.024  33.071  18.648  1.00 39.91           O  
HETATM 3226  O   HOH A 535      13.808  11.284  23.256  1.00 38.32           O  
HETATM 3227  O   HOH A 536     -31.693  37.216  -2.493  1.00 35.95           O  
HETATM 3228  O   HOH A 537      -0.417  21.069  22.829  1.00 27.01           O  
HETATM 3229  O   HOH A 538      -6.068  12.757   0.717  1.00 25.80           O  
HETATM 3230  O   HOH A 539      12.072  28.827   3.539  1.00 34.33           O  
HETATM 3231  O   HOH A 540      21.853  15.897   1.116  1.00 33.05           O  
HETATM 3232  O   HOH A 541     -28.448  10.361   2.665  1.00 37.30           O  
HETATM 3233  O   HOH A 542      -2.389  22.641  -6.664  1.00 30.96           O  
HETATM 3234  O   HOH A 543       3.189  -3.186  10.462  1.00 42.82           O  
HETATM 3235  O   HOH A 544       3.694  19.734  -8.298  1.00 29.28           O  
HETATM 3236  O   HOH A 545      -3.253  -1.898  11.108  1.00 25.03           O  
HETATM 3237  O   HOH A 546       4.343  28.062  -4.244  1.00 35.27           O  
HETATM 3238  O   HOH A 547      -9.522  18.094  39.327  1.00 24.30           O  
HETATM 3239  O   HOH A 548     -14.005  -0.310   2.362  1.00 26.74           O  
HETATM 3240  O   HOH A 549     -18.251  17.738  19.404  1.00 19.12           O  
HETATM 3241  O   HOH A 550       9.172   5.488   0.476  1.00 23.86           O  
HETATM 3242  O   HOH A 551      -2.737  17.546   3.901  1.00 22.75           O  
HETATM 3243  O   HOH A 552       9.868   3.226  -4.368  1.00 35.88           O  
HETATM 3244  O   HOH A 553     -15.798  38.816  -5.273  1.00 35.29           O  
HETATM 3245  O   HOH A 554     -30.930  25.614   4.935  1.00 33.12           O  
HETATM 3246  O   HOH A 555      10.895  22.954  -6.877  1.00 39.58           O  
HETATM 3247  O   HOH A 556       6.101  22.995  29.021  1.00 41.93           O  
HETATM 3248  O   HOH A 557      -3.651  32.303   5.651  1.00 21.77           O  
HETATM 3249  O   HOH A 558       7.099  33.373  21.693  1.00 22.16           O  
HETATM 3250  O   HOH A 559     -32.381  25.897   8.047  1.00 39.95           O  
HETATM 3251  O   HOH A 560     -32.402  25.885  -2.614  1.00 29.01           O  
HETATM 3252  O   HOH A 561      22.384  15.100   5.056  1.00 39.40           O  
HETATM 3253  O   HOH A 562      13.972  20.117  -2.568  1.00 21.79           O  
HETATM 3254  O   HOH A 563      -6.954  18.971  39.981  1.00 33.62           O  
HETATM 3255  O   HOH A 564     -15.817  36.496  28.794  1.00 33.81           O  
HETATM 3256  O   HOH A 565      -9.680  25.197  40.197  1.00 27.74           O  
HETATM 3257  O   HOH A 566       8.106  17.494 -11.247  1.00 29.37           O  
HETATM 3258  O   HOH A 567       5.175  38.074  24.622  1.00 38.60           O  
HETATM 3259  O   HOH A 568     -22.721  20.788  30.887  1.00 22.70           O  
HETATM 3260  O   HOH A 569     -24.240  37.757  -9.750  1.00 20.54           O  
HETATM 3261  O   HOH A 570       0.249  11.483  32.100  1.00 34.07           O  
HETATM 3262  O   HOH A 571      -2.734  25.848  -3.080  1.00 29.50           O  
HETATM 3263  O   HOH A 572     -11.097  25.071 -11.422  1.00 26.72           O  
HETATM 3264  O   HOH A 573      -7.195   5.749  22.264  1.00 13.54           O  
HETATM 3265  O   HOH A 574       0.790   3.407  18.808  1.00 43.51           O  
HETATM 3266  O   HOH A 575     -26.406  34.645   4.268  1.00 21.25           O  
HETATM 3267  O   HOH A 576      -6.722  15.922  -7.305  1.00 35.79           O  
HETATM 3268  O   HOH A 577      18.813  24.262  20.873  1.00 35.47           O  
HETATM 3269  O   HOH A 578      10.238  13.727  21.239  1.00 20.76           O  
HETATM 3270  O   HOH A 579      12.067  18.012  21.066  1.00 26.77           O  
HETATM 3271  O   HOH A 580     -25.212  29.408  17.088  1.00 31.88           O  
HETATM 3272  O   HOH A 581      12.490  32.691  24.478  1.00 37.18           O  
HETATM 3273  O   HOH A 582      13.282  34.847  28.132  1.00 37.62           O  
HETATM 3274  O   HOH A 583      13.593  36.756  21.975  0.50 32.68           O  
HETATM 3275  O   HOH A 584      10.237 -11.729  14.887  1.00 41.02           O  
HETATM 3276  O   HOH A 585       1.071   1.947  10.257  1.00 22.53           O  
HETATM 3277  O   HOH A 586     -16.144  30.796  37.217  1.00 32.66           O  
HETATM 3278  O   HOH A 587      -7.734   8.160  -7.153  1.00 33.78           O  
HETATM 3279  O   HOH A 588     -26.192  10.550   0.462  1.00 23.87           O  
HETATM 3280  O   HOH A 589     -15.267  37.493  -0.830  1.00 28.88           O  
HETATM 3281  O   HOH A 590       0.353   5.720  -9.743  1.00 26.54           O  
HETATM 3282  O   HOH A 591     -24.928  29.102  23.860  1.00 40.35           O  
HETATM 3283  O   HOH A 592      -1.159  18.962  26.612  1.00 33.79           O  
HETATM 3284  O   HOH A 593       6.693  -3.058   2.162  1.00 20.86           O  
HETATM 3285  O   HOH A 594     -11.310   5.825  -0.909  1.00 28.91           O  
HETATM 3286  O   HOH A 595      21.267  13.522  -5.259  1.00 33.39           O  
HETATM 3287  O   HOH A 596     -12.603   8.911  -3.718  1.00 23.82           O  
HETATM 3288  O   HOH A 597       1.490  23.551   3.622  1.00 17.95           O  
HETATM 3289  O   HOH A 598      11.505  26.339  -2.930  1.00 30.97           O  
HETATM 3290  O   HOH A 599       0.273  35.720  16.014  1.00 36.75           O  
HETATM 3291  O   HOH A 600       8.223  -4.722   7.473  1.00 32.51           O  
HETATM 3292  O   HOH A 601      -2.310   6.763 -11.696  1.00 26.05           O  
HETATM 3293  O   HOH A 602       5.776  -2.697   9.418  1.00 21.59           O  
HETATM 3294  O   HOH A 603     -20.842  19.497  29.399  1.00 19.64           O  
HETATM 3295  O   HOH A 604       6.769   5.484  -0.777  1.00 14.31           O  
HETATM 3296  O   HOH A 605     -24.361  40.540   1.354  1.00 34.17           O  
HETATM 3297  O   HOH A 606     -25.305   9.650  -4.061  1.00 38.45           O  
HETATM 3298  O   HOH A 607     -24.445  14.921  -4.228  1.00 20.41           O  
HETATM 3299  O   HOH A 608      16.288  21.395  11.531  1.00 17.36           O  
HETATM 3300  O   HOH A 609     -26.258  31.526  27.365  1.00 40.66           O  
HETATM 3301  O   HOH A 610     -30.817  37.044   3.875  1.00 47.19           O  
HETATM 3302  O   HOH A 611      17.957  13.086  20.631  1.00 39.80           O  
HETATM 3303  O   HOH A 612      -6.496  11.338  19.345  1.00 11.48           O  
HETATM 3304  O   HOH A 613       6.098  29.196   9.235  1.00 23.68           O  
HETATM 3305  O   HOH A 614     -19.340  11.016  -4.299  1.00 26.82           O  
HETATM 3306  O   HOH A 615     -21.026  15.629  20.211  1.00 39.76           O  
HETATM 3307  O   HOH A 616     -21.401  15.251  -8.824  1.00 34.28           O  
HETATM 3308  O   HOH A 617       5.087   2.986  15.815  1.00 23.34           O  
HETATM 3309  O   HOH A 618     -22.057  27.080 -13.152  1.00 40.17           O  
HETATM 3310  O   HOH A 619       8.952  -1.634  14.277  1.00 35.10           O  
HETATM 3311  O   HOH A 620       0.806   1.238  -8.413  1.00 16.75           O  
HETATM 3312  O   HOH A 621       1.987  11.289  13.229  1.00 23.87           O  
HETATM 3313  O   HOH A 622      -3.192   3.568  -4.587  1.00 17.00           O  
HETATM 3314  O   HOH A 623       5.332  20.133  -0.988  1.00 17.26           O  
HETATM 3315  O   HOH A 624      -7.608  10.934   3.523  1.00 30.95           O  
HETATM 3316  O   HOH A 625     -13.800   6.845   1.930  1.00 16.27           O  
HETATM 3317  O   HOH A 626      -4.473  -1.013   8.795  1.00 14.41           O  
HETATM 3318  O   HOH A 627      -3.205  27.880   0.279  1.00 25.33           O  
HETATM 3319  O   HOH A 628     -27.703  31.832  -2.675  1.00 25.48           O  
HETATM 3320  O   HOH A 629       5.393  24.744  -1.926  1.00 18.59           O  
HETATM 3321  O   HOH A 630      18.398  18.119   1.850  1.00 24.38           O  
HETATM 3322  O   HOH A 631      21.930  10.720  -4.085  1.00 37.92           O  
HETATM 3323  O   HOH A 632      -2.062   6.952  35.269  1.00 29.92           O  
HETATM 3324  O   HOH A 633     -25.009  32.576   9.335  1.00 40.18           O  
HETATM 3325  O   HOH A 634      -4.251  11.920  28.120  1.00 17.62           O  
HETATM 3326  O   HOH A 635     -21.528  20.758  40.166  1.00 32.61           O  
HETATM 3327  O   HOH A 636       4.650  28.589   7.197  1.00 24.65           O  
HETATM 3328  O   HOH A 637      -9.469  -1.033   7.590  1.00 23.62           O  
HETATM 3329  O   HOH A 638      -6.359   9.883  15.648  1.00 13.13           O  
HETATM 3330  O   HOH A 639       0.930  16.923  15.212  1.00 17.50           O  
HETATM 3331  O   HOH A 640      -6.651  32.178  36.395  1.00 33.14           O  
HETATM 3332  O   HOH A 641       3.496  20.883  16.670  1.00 17.52           O  
HETATM 3333  O   HOH A 642     -17.825  19.348   5.696  1.00 35.31           O  
HETATM 3334  O   HOH A 643      -8.591  22.967 -12.098  1.00 37.31           O  
HETATM 3335  O   HOH A 644       4.510  33.362  20.649  1.00 21.06           O  
HETATM 3336  O   HOH A 645     -28.389  20.709  11.955  1.00 28.33           O  
HETATM 3337  O   HOH A 646     -24.872  25.756  25.007  1.00 36.23           O  
HETATM 3338  O   HOH A 647      14.167   6.389  -2.481  1.00 24.11           O  
HETATM 3339  O   HOH A 648     -13.492  29.684  38.009  1.00 22.23           O  
HETATM 3340  O   HOH A 649     -18.071  12.672   4.166  1.00 13.72           O  
HETATM 3341  O   HOH A 650     -13.714  35.270 -17.190  1.00 44.21           O  
HETATM 3342  O   HOH A 651      15.131  24.187   5.081  1.00 27.29           O  
HETATM 3343  O   HOH A 652      -9.456   2.563  19.207  1.00 11.96           O  
HETATM 3344  O   HOH A 653      -9.944   3.359  15.297  1.00 15.99           O  
HETATM 3345  O   HOH A 654      -4.106  10.238   1.755  1.00 20.98           O  
HETATM 3346  O   HOH A 655      -8.394   1.308   8.904  1.00 18.31           O  
HETATM 3347  O   HOH A 656     -12.559  28.358  41.604  1.00 40.67           O  
HETATM 3348  O   HOH A 657       2.655  10.023  15.909  1.00 31.78           O  
HETATM 3349  O   HOH A 658      10.138  33.510  28.396  1.00 36.31           O  
HETATM 3350  O   HOH A 659       1.638  14.051  13.296  1.00 17.85           O  
HETATM 3351  O   HOH A 660       0.527  38.844  22.683  1.00 25.91           O  
HETATM 3352  O   HOH A 661       0.628   8.304  10.046  1.00 17.48           O  
HETATM 3353  O   HOH A 662      17.838  17.622   9.496  1.00 24.91           O  
HETATM 3354  O   HOH A 663       0.018  13.972  30.038  1.00 33.22           O  
HETATM 3355  O   HOH A 664     -10.993  36.293 -10.807  1.00 32.99           O  
HETATM 3356  O   HOH A 665      12.336  10.960  10.581  1.00 17.11           O  
HETATM 3357  O   HOH A 666       5.234  31.140  19.264  1.00 20.62           O  
HETATM 3358  O   HOH A 667     -21.499  22.314  32.785  1.00 21.98           O  
HETATM 3359  O   HOH A 668      20.230  26.652  14.997  1.00 33.05           O  
HETATM 3360  O   HOH A 669      12.370  23.502  -0.998  1.00 21.25           O  
HETATM 3361  O   HOH A 670       2.333   9.235  23.537  1.00 30.51           O  
HETATM 3362  O   HOH A 671       2.896  23.249   0.617  1.00 17.12           O  
HETATM 3363  O   HOH A 672     -19.565  41.231  -2.818  1.00 33.40           O  
HETATM 3364  O   HOH A 673       2.738  27.575   9.872  1.00 17.53           O  
HETATM 3365  O   HOH A 674      17.984  18.670  -2.681  1.00 36.23           O  
HETATM 3366  O   HOH A 675     -14.169  20.041  15.377  1.00 21.69           O  
HETATM 3367  O   HOH A 676       3.656   6.144  -7.193  1.00 19.88           O  
HETATM 3368  O   HOH A 677     -18.171  33.278  35.593  1.00 39.94           O  
HETATM 3369  O   HOH A 678      12.142  21.109  25.881  1.00 26.42           O  
HETATM 3370  O   HOH A 679      10.205  13.815 -13.131  1.00 35.59           O  
HETATM 3371  O   HOH A 680      -4.445   5.974  -4.844  1.00 17.30           O  
HETATM 3372  O   HOH A 681       8.040  32.402  37.045  1.00 32.32           O  
HETATM 3373  O   HOH A 682     -20.224  15.116  26.639  1.00 25.60           O  
HETATM 3374  O   HOH A 683     -24.812  32.960  11.651  1.00 41.15           O  
HETATM 3375  O   HOH A 684     -20.498  38.509  24.892  1.00 40.33           O  
HETATM 3376  O   HOH A 685       4.199  -3.911  15.390  1.00 46.77           O  
HETATM 3377  O   HOH A 686      -3.176  14.310  10.087  1.00 21.58           O  
HETATM 3378  O   HOH A 687     -30.223  22.649  14.673  1.00 33.76           O  
HETATM 3379  O   HOH A 688      -4.165  22.137  36.248  1.00 31.93           O  
HETATM 3380  O   HOH A 689     -17.831  17.228  -5.343  1.00 37.68           O  
HETATM 3381  O   HOH A 690     -12.170  11.716  27.036  1.00 14.86           O  
HETATM 3382  O   HOH A 691      -8.870   7.928   5.435  1.00 13.60           O  
HETATM 3383  O   HOH A 692      17.943  10.536   7.621  1.00 20.75           O  
HETATM 3384  O   HOH A 693      17.510  18.746  14.411  1.00 30.86           O  
HETATM 3385  O   HOH A 694      -2.069  11.854 -11.848  1.00 41.58           O  
HETATM 3386  O   HOH A 695     -23.269  36.178  24.807  1.00 30.77           O  
HETATM 3387  O   HOH A 696     -21.435   4.558   0.305  1.00 17.89           O  
HETATM 3388  O   HOH A 697     -29.576  20.210  -3.943  1.00 32.67           O  
HETATM 3389  O   HOH A 698     -24.237  26.338  14.437  1.00 24.89           O  
HETATM 3390  O   HOH A 699      -1.927  33.738  17.952  1.00 23.08           O  
HETATM 3391  O   HOH A 700      -0.685   9.163  -1.712  1.00 14.65           O  
HETATM 3392  O   HOH A 701      -2.884   5.815  24.404  1.00 34.92           O  
HETATM 3393  O   HOH A 702      -9.650  12.155   2.186  1.00 25.29           O  
HETATM 3394  O   HOH A 703     -17.431  12.015  21.442  1.00 22.97           O  
HETATM 3395  O   HOH A 704      -4.705  14.076  -8.520  1.00 37.62           O  
HETATM 3396  O   HOH A 705      -5.934  16.427   7.548  1.00 16.13           O  
HETATM 3397  O   HOH A 706      -6.379  21.048  13.716  1.00 16.93           O  
HETATM 3398  O   HOH A 707     -22.335  25.052  26.215  1.00 29.09           O  
HETATM 3399  O   HOH A 708      12.233  -0.161   1.195  1.00 45.40           O  
HETATM 3400  O   HOH A 709     -29.839  23.470   1.043  1.00 21.89           O  
HETATM 3401  O   HOH A 710      -1.267  -2.183   0.707  1.00 13.79           O  
HETATM 3402  O   HOH A 711      -5.427  18.771  36.669  1.00 36.84           O  
HETATM 3403  O   HOH A 712       0.213   7.575  30.952  1.00 27.02           O  
HETATM 3404  O   HOH A 713     -21.201  29.644 -12.978  1.00 25.93           O  
HETATM 3405  O   HOH A 714      -6.973  32.132 -12.111  1.00 42.97           O  
HETATM 3406  O   HOH A 715     -18.640  11.592   6.685  1.00 14.97           O  
HETATM 3407  O   HOH A 716      -3.384  29.200  40.518  1.00 40.64           O  
HETATM 3408  O   HOH A 717     -16.885  33.383 -18.739  1.00 41.35           O  
HETATM 3409  O   HOH A 718       6.606  36.788  21.037  1.00 30.16           O  
HETATM 3410  O   HOH A 719      -7.881  -3.136   0.857  1.00 24.60           O  
HETATM 3411  O   HOH A 720      14.176  25.898   7.116  1.00 25.76           O  
HETATM 3412  O   HOH A 721       2.739  30.414  10.819  1.00 22.92           O  
HETATM 3413  O   HOH A 722     -24.531  11.234  13.203  1.00 34.86           O  
HETATM 3414  O   HOH A 723      16.348  26.399  11.771  1.00 26.16           O  
HETATM 3415  O   HOH A 724     -21.157  37.589   0.922  1.00 27.06           O  
HETATM 3416  O   HOH A 725     -20.138  18.320   6.602  1.00 16.99           O  
HETATM 3417  O   HOH A 726     -21.902  14.362  -4.710  1.00 22.76           O  
HETATM 3418  O   HOH A 727     -25.396  29.077 -12.686  1.00 26.32           O  
HETATM 3419  O   HOH A 728      -1.053  22.141  13.308  1.00 17.98           O  
HETATM 3420  O   HOH A 729      -2.679   7.046   9.321  1.00 20.24           O  
HETATM 3421  O   HOH A 730      -5.477  24.987  35.467  1.00 26.44           O  
HETATM 3422  O   HOH A 731       8.085  33.412  10.072  1.00 31.25           O  
HETATM 3423  O   HOH A 732     -15.496  13.290   3.497  1.00 17.84           O  
HETATM 3424  O   HOH A 733       1.734  33.386  36.427  1.00 36.92           O  
HETATM 3425  O   HOH A 734     -12.356  36.682  35.526  1.00 31.58           O  
HETATM 3426  O   HOH A 735     -26.536  24.745  -7.006  1.00 27.22           O  
HETATM 3427  O   HOH A 736     -21.068  26.780  37.958  1.00 26.08           O  
HETATM 3428  O   HOH A 737     -20.057  39.087  10.905  1.00 40.62           O  
HETATM 3429  O   HOH A 738      14.160  36.252  14.513  1.00 34.93           O  
HETATM 3430  O   HOH A 739      -1.611  19.199  21.494  1.00 24.19           O  
HETATM 3431  O   HOH A 740      -6.376  21.873  -1.640  1.00 21.63           O  
HETATM 3432  O   HOH A 741     -13.798  35.751  -7.459  1.00 36.89           O  
HETATM 3433  O   HOH A 742      -1.401   9.546   0.961  1.00 15.26           O  
HETATM 3434  O   HOH A 743      17.188  21.387   3.397  1.00 32.78           O  
HETATM 3435  O   HOH A 744      18.895   7.346  -0.851  1.00 30.29           O  
HETATM 3436  O   HOH A 745     -26.366  17.674   5.222  1.00 34.24           O  
HETATM 3437  O   HOH A 746     -22.473  18.305  34.594  1.00 28.10           O  
HETATM 3438  O   HOH A 747      -1.699  23.206  21.791  1.00 17.42           O  
HETATM 3439  O   HOH A 748     -19.154  15.275   4.122  1.00 17.67           O  
HETATM 3440  O   HOH A 749     -12.595  18.516  17.876  1.00 19.55           O  
HETATM 3441  O   HOH A 750      -8.610  27.606  16.273  1.00 16.57           O  
HETATM 3442  O   HOH A 751      -5.746  36.552  13.237  1.00 27.49           O  
HETATM 3443  O   HOH A 752      -9.602  37.175  29.364  1.00 37.18           O  
HETATM 3444  O   HOH A 753       4.714  -1.422   0.963  1.00 15.24           O  
HETATM 3445  O   HOH A 754     -28.908  17.045   1.594  1.00 23.74           O  
HETATM 3446  O   HOH A 755      -0.410   5.656   8.709  1.00 14.76           O  
HETATM 3447  O   HOH A 756      19.135  12.873   6.432  1.00 23.59           O  
HETATM 3448  O   HOH A 757       4.444  29.734   3.243  1.00 25.35           O  
HETATM 3449  O   HOH A 758      18.018  10.536 -10.146  1.00 44.20           O  
HETATM 3450  O   HOH A 759      -8.289  33.289   7.716  1.00 21.50           O  
HETATM 3451  O   HOH A 760      12.800  29.999  19.587  1.00 18.66           O  
HETATM 3452  O   HOH A 761     -21.065  20.732 -12.000  1.00 35.37           O  
HETATM 3453  O   HOH A 762      -1.647   9.972  15.650  1.00 15.03           O  
HETATM 3454  O   HOH A 763      -4.777  11.918  -1.722  1.00 16.66           O  
HETATM 3455  O   HOH A 764     -20.928  37.652  28.937  1.00 36.09           O  
HETATM 3456  O   HOH A 765      -0.854   8.678  35.694  1.00 37.17           O  
HETATM 3457  O   HOH A 766      14.969   4.281   6.628  1.00 23.12           O  
HETATM 3458  O   HOH A 767     -15.659  14.941  15.108  1.00 17.83           O  
HETATM 3459  O   HOH A 768       5.028  10.909  -9.354  1.00 23.89           O  
HETATM 3460  O   HOH A 769     -22.785  26.294  18.336  1.00 31.16           O  
HETATM 3461  O   HOH A 770      21.556   9.616  -0.766  1.00 37.68           O  
HETATM 3462  O   HOH A 771       2.216  10.806  18.932  1.00 31.78           O  
HETATM 3463  O   HOH A 772      -2.918  30.641   2.000  1.00 27.34           O  
HETATM 3464  O   HOH A 773      -8.360   0.345  18.026  1.00 20.94           O  
HETATM 3465  O   HOH A 774     -20.533  39.619  -5.471  1.00 36.06           O  
HETATM 3466  O   HOH A 775      -8.782  22.642  40.781  1.00 24.82           O  
HETATM 3467  O   HOH A 776     -24.556  11.478   9.141  1.00 33.01           O  
HETATM 3468  O   HOH A 777     -12.127  20.625  -5.889  1.00 20.65           O  
HETATM 3469  O   HOH A 778       2.593  10.209  10.027  1.00 18.16           O  
HETATM 3470  O   HOH A 779     -14.219  10.549  29.130  1.00 20.68           O  
HETATM 3471  O   HOH A 780       6.379  -0.118  14.547  1.00 23.13           O  
HETATM 3472  O   HOH A 781      -5.910   2.855   0.944  1.00 23.95           O  
HETATM 3473  O   HOH A 782      17.059  23.078  23.382  1.00 30.36           O  
HETATM 3474  O   HOH A 783      -4.550   6.008  15.469  1.00 13.74           O  
HETATM 3475  O   HOH A 784     -25.936  35.692  -2.890  1.00 23.73           O  
HETATM 3476  O   HOH A 785     -11.931   6.626  13.708  1.00 13.98           O  
HETATM 3477  O   HOH A 786      -4.141  12.625   7.624  1.00 28.99           O  
HETATM 3478  O   HOH A 787     -24.244   8.243  -1.556  1.00 29.05           O  
HETATM 3479  O   HOH A 788       2.059  16.089  11.308  1.00 15.19           O  
HETATM 3480  O   HOH A 789      15.990  15.949  18.199  1.00 27.21           O  
HETATM 3481  O   HOH A 790      -3.051  18.769  24.540  1.00 26.86           O  
HETATM 3482  O   HOH A 791      -6.681  -2.797   4.255  1.00 18.55           O  
HETATM 3483  O   HOH A 792       4.225   6.029  20.801  1.00 42.57           O  
HETATM 3484  O   HOH A 793      -8.640  35.254  -7.426  1.00 26.72           O  
HETATM 3485  O   HOH A 794     -25.978  30.915  -7.373  1.00 22.40           O  
HETATM 3486  O   HOH A 795      -4.642  22.448  -3.956  1.00 22.11           O  
HETATM 3487  O   HOH A 796       2.794  30.529   1.339  1.00 28.89           O  
HETATM 3488  O   HOH A 797     -18.721  11.643  23.759  1.00 20.50           O  
HETATM 3489  O   HOH A 798     -10.004  -4.472   5.447  1.00 35.47           O  
HETATM 3490  O   HOH A 799      -6.443  16.244  36.644  1.00 22.78           O  
HETATM 3491  O   HOH A 800      -1.633  16.432   1.444  1.00 25.71           O  
HETATM 3492  O   HOH A 801      -2.701  37.100  16.029  1.00 39.29           O  
HETATM 3493  O   HOH A 802      -4.953  16.815   3.492  1.00 32.86           O  
HETATM 3494  O   HOH A 803     -16.430  10.061  -0.192  1.00 25.62           O  
HETATM 3495  O   HOH A 804      -7.920  32.687  -8.396  1.00 22.91           O  
HETATM 3496  O   HOH A 805      12.227   0.136  11.359  1.00 30.91           O  
HETATM 3497  O   HOH A 806     -27.093  34.296  -6.893  1.00 39.61           O  
HETATM 3498  O   HOH A 807     -20.264  17.612  31.157  1.00 27.68           O  
HETATM 3499  O   HOH A 808      -4.158   8.811  12.194  1.00 15.35           O  
HETATM 3500  O   HOH A 809      -9.124  37.406  31.927  1.00 36.64           O  
HETATM 3501  O   HOH A 810      18.021  16.695  -5.583  1.00 29.58           O  
HETATM 3502  O   HOH A 811     -11.486  35.869  -6.669  1.00 25.20           O  
HETATM 3503  O   HOH A 812       2.508   2.784  16.188  1.00 40.17           O  
HETATM 3504  O   HOH A 813      10.479  38.696  28.103  1.00 38.44           O  
HETATM 3505  O   HOH A 814      -2.523   5.434  19.966  1.00 22.51           O  
HETATM 3506  O   HOH A 815     -12.259  11.324  29.390  1.00 32.66           O  
HETATM 3507  O   HOH A 816     -25.339  26.550 -13.453  1.00 33.06           O  
HETATM 3508  O   HOH A 817      -8.473   5.729  -1.609  1.00 17.65           O  
HETATM 3509  O   HOH A 818      -5.473   8.710 -11.057  1.00 25.64           O  
HETATM 3510  O   HOH A 819       2.052   4.540  -8.494  1.00 34.14           O  
HETATM 3511  O   HOH A 820      10.781  16.023  19.792  1.00 20.13           O  
HETATM 3512  O   HOH A 821       1.218  20.270  26.800  1.00 33.12           O  
HETATM 3513  O   HOH A 822     -15.965  31.213 -16.506  1.00 26.99           O  
HETATM 3514  O   HOH A 823       5.742  25.361  29.320  1.00 31.81           O  
HETATM 3515  O   HOH A 824      -0.367  19.407  14.668  1.00 15.80           O  
HETATM 3516  O   HOH A 825     -20.803  38.804   4.283  1.00 34.96           O  
HETATM 3517  O   HOH A 826      14.314  13.515 -11.348  1.00 29.03           O  
HETATM 3518  O   HOH A 827     -30.944  25.976   1.737  1.00 26.30           O  
HETATM 3519  O   HOH A 828      -3.472  14.702   0.297  1.00 27.31           O  
HETATM 3520  O   HOH A 829      -4.005  15.032  35.812  1.00 19.67           O  
HETATM 3521  O   HOH A 830       6.436  13.920 -13.012  1.00 32.22           O  
HETATM 3522  O   HOH A 831     -18.313   7.955  13.592  1.00 17.22           O  
HETATM 3523  O   HOH A 832     -14.018   8.596  14.493  1.00 13.70           O  
HETATM 3524  O   HOH A 833      -5.833   3.303  -6.878  1.00 21.29           O  
HETATM 3525  O   HOH A 834     -18.994  39.049   0.242  1.00 37.87           O  
HETATM 3526  O   HOH A 835       8.394  24.838  -5.711  1.00 26.10           O  
HETATM 3527  O   HOH A 836     -22.859  32.825 -14.970  1.00 28.04           O  
HETATM 3528  O   HOH A 837      -7.811  37.606  -0.782  1.00 40.07           O  
HETATM 3529  O   HOH A 838     -13.195  36.689  24.234  1.00 35.41           O  
HETATM 3530  O   HOH A 839       7.463  33.134  28.573  1.00 28.39           O  
HETATM 3531  O   HOH A 840       4.125  11.504  17.237  1.00 30.51           O  
HETATM 3532  O   HOH A 841     -24.191  31.529  33.840  1.00 32.86           O  
HETATM 3533  O   HOH A 842      -3.260  10.937  34.898  1.00 15.36           O  
HETATM 3534  O   HOH A 843     -20.346  19.340  19.420  1.00 24.22           O  
HETATM 3535  O   HOH A 844     -22.041  10.217  10.142  1.00 24.38           O  
HETATM 3536  O   HOH A 845      -2.139  14.433   7.493  1.00 19.93           O  
HETATM 3537  O   HOH A 846      12.259   2.662  -5.570  1.00 38.59           O  
HETATM 3538  O   HOH A 847     -30.633  29.081  12.213  1.00 29.42           O  
HETATM 3539  O   HOH A 848      -4.382   9.037  27.944  1.00 21.12           O  
HETATM 3540  O   HOH A 849      12.907  18.131 -11.395  1.00 26.69           O  
HETATM 3541  O   HOH A 850     -28.871  35.488   5.412  1.00 38.61           O  
HETATM 3542  O   HOH A 851      -5.530  33.906   6.876  1.00 22.24           O  
HETATM 3543  O   HOH A 852      18.810   3.435   7.667  1.00 46.62           O  
HETATM 3544  O   HOH A 853     -14.439  11.506  -9.037  1.00 42.66           O  
HETATM 3545  O   HOH A 854      -2.525  24.920  -5.504  1.00 31.75           O  
HETATM 3546  O   HOH A 855     -12.506  28.782 -19.070  1.00 39.31           O  
HETATM 3547  O   HOH A 856      15.137  32.331  16.199  1.00 30.15           O  
HETATM 3548  O   HOH A 857       4.161  33.767  35.560  1.00 40.39           O  
HETATM 3549  O   HOH A 858     -19.995  24.509  38.943  1.00 27.35           O  
HETATM 3550  O   HOH A 859      -0.489   3.990  20.588  1.00 32.10           O  
HETATM 3551  O   HOH A 860      -4.042  29.296 -10.755  1.00 42.60           O  
HETATM 3552  O   HOH A 861     -20.428  21.174  17.277  1.00 23.24           O  
HETATM 3553  O   HOH A 862     -28.257  32.100   6.697  1.00 28.34           O  
HETATM 3554  O   HOH A 863     -25.758  33.941  27.925  1.00 43.87           O  
HETATM 3555  O   HOH A 864     -14.630  17.335  16.055  1.00 19.05           O  
HETATM 3556  O   HOH A 865       1.827  32.707   9.728  1.00 32.67           O  
HETATM 3557  O   HOH A 866       5.650  15.884  25.920  1.00 36.31           O  
HETATM 3558  O   HOH A 867     -15.961   7.137   0.418  1.00 33.21           O  
HETATM 3559  O   HOH A 868      18.283  13.906  -8.258  1.00 43.48           O  
HETATM 3560  O   HOH A 869     -31.872  32.119  -6.124  1.00 34.81           O  
HETATM 3561  O   HOH A 870      -7.639  37.541  22.464  1.00 41.03           O  
HETATM 3562  O   HOH A 871      -4.537   6.332  11.172  1.00 20.27           O  
HETATM 3563  O   HOH A 872     -32.414  29.874   4.512  1.00 36.58           O  
HETATM 3564  O   HOH A 873      -4.919  -1.256   2.929  1.00 22.84           O  
HETATM 3565  O   HOH A 874     -28.849  31.751  11.687  1.00 31.06           O  
HETATM 3566  O   HOH A 875       6.721  26.428  -3.415  1.00 29.59           O  
HETATM 3567  O   HOH A 876      16.865  18.338  -6.561  1.00 42.93           O  
HETATM 3568  O   HOH A 877       4.824  30.055  30.192  1.00 46.51           O  
HETATM 3569  O   HOH A 878      14.402   1.436   7.263  1.00 42.76           O  
HETATM 3570  O   HOH A 879      -0.316  10.873  34.435  1.00 36.39           O  
HETATM 3571  O   HOH A 880      -8.490  18.320  -9.714  1.00 39.29           O  
HETATM 3572  O   HOH A 881     -19.092  15.324  -5.591  1.00 31.48           O  
HETATM 3573  O   HOH A 882     -23.865   7.617  -5.930  1.00 38.35           O  
HETATM 3574  O   HOH A 883       3.962  22.268  -1.917  1.00 23.10           O  
HETATM 3575  O   HOH A 884     -24.908  34.654  21.689  1.00 43.45           O  
HETATM 3576  O   HOH A 885      15.187  15.754 -10.762  1.00 43.15           O  
HETATM 3577  O   HOH A 886      20.291   9.434   8.309  1.00 40.87           O  
HETATM 3578  O   HOH A 887       8.707  31.034   4.043  1.00 38.30           O  
HETATM 3579  O   HOH A 888      -0.131   0.083   0.020  0.50 20.71           O  
HETATM 3580  O   HOH A 889       6.472  32.215   9.095  1.00 38.48           O  
HETATM 3581  O   HOH A 890     -21.420  31.478 -21.264  1.00 45.04           O  
HETATM 3582  O   HOH A 891      -2.982  27.012  -7.277  1.00 35.92           O  
HETATM 3583  O   HOH A 892      14.300  34.069  23.684  1.00 38.20           O  
HETATM 3584  O   HOH A 893      -5.013  12.907   5.090  1.00 43.93           O  
HETATM 3585  O   HOH A 894      11.967  29.967   8.241  1.00 40.80           O  
HETATM 3586  O   HOH A 895      -5.078   2.476  17.180  1.00 40.01           O  
HETATM 3587  O   HOH A 896      18.180  16.888  12.106  1.00 32.12           O  
HETATM 3588  O   HOH A 897      10.502  26.645  -5.117  1.00 40.49           O  
HETATM 3589  O   HOH A 898     -27.248  12.487  -1.277  1.00 29.63           O  
HETATM 3590  O   HOH A 899      -0.461  -0.694  10.950  1.00 31.40           O  
HETATM 3591  O   HOH A 900     -24.003  29.906  21.766  1.00 34.10           O  
HETATM 3592  O   HOH A 901      -2.469   2.396  13.400  1.00 34.22           O  
HETATM 3593  O   HOH A 902      10.007  31.415   8.757  1.00 35.99           O  
HETATM 3594  O   HOH A 903      -5.582  39.146   9.892  1.00 36.78           O  
HETATM 3595  O   HOH A 904      12.788 -13.902  13.248  1.00 43.74           O  
HETATM 3596  O   HOH A 905      18.598  20.305  10.586  1.00 30.39           O  
HETATM 3597  O   HOH A 906      -6.015  12.071  -9.200  1.00 39.18           O  
HETATM 3598  O   HOH A 907     -18.059  13.965  -7.449  1.00 44.61           O  
HETATM 3599  O   HOH A 908       1.523  36.922  18.601  1.00 37.46           O  
HETATM 3600  O   HOH A 909     -17.574  16.934   5.625  1.00 20.52           O  
HETATM 3601  O   HOH A 910     -20.677  38.945  -8.345  1.00 29.13           O  
HETATM 3602  O   HOH A 911      -0.116   1.517  12.326  1.00 36.00           O  
HETATM 3603  O   HOH A 912      10.050  38.798  21.965  0.50 31.00           O  
HETATM 3604  O   HOH A 913     -14.086  38.255  -7.108  1.00 35.21           O  
HETATM 3605  O   HOH A 914      -3.950  -1.359   0.321  1.00 17.22           O  
HETATM 3606  O   HOH A 915     -21.749  10.998  18.875  1.00 32.70           O  
HETATM 3607  O   HOH A 916     -24.915  32.492  21.010  1.00 35.79           O  
HETATM 3608  O   HOH A 917     -16.751   2.868  -0.054  1.00 33.06           O  
HETATM 3609  O   HOH A 918      16.425  19.913  -3.844  1.00 33.54           O  
HETATM 3610  O   HOH A 919     -31.071  21.155  -0.250  1.00 41.40           O  
HETATM 3611  O   HOH A 920     -30.383  19.142   0.677  1.00 35.64           O  
HETATM 3612  O   HOH A 921     -12.017  39.545  -3.795  1.00 36.98           O  
HETATM 3613  O   HOH A 922      17.835  17.395  16.854  1.00 33.07           O  
HETATM 3614  O   HOH A 923      -7.577  38.091   2.136  1.00 37.98           O  
HETATM 3615  O   HOH A 924      -3.682   4.644  13.225  1.00 20.97           O  
HETATM 3616  O   HOH A 925     -14.407  20.086  -7.350  1.00 30.60           O  
HETATM 3617  O   HOH A 926       1.290   0.883  14.705  1.00 38.10           O  
HETATM 3618  O   HOH A 927     -16.585  22.304  40.476  1.00 37.86           O  
HETATM 3619  O   HOH A 928       1.727  35.570  11.160  1.00 44.26           O  
HETATM 3620  O   HOH A 929     -29.852  22.070  -5.854  1.00 40.03           O  
HETATM 3621  O   HOH A 930     -28.086  23.298  -7.854  1.00 40.56           O  
HETATM 3622  O   HOH A 931       4.043  22.253  -9.922  1.00 36.86           O  
HETATM 3623  O   HOH A 932     -22.764  22.150  16.864  1.00 37.74           O  
HETATM 3624  O   HOH A 933      -3.176  36.339  11.650  1.00 29.84           O  
HETATM 3625  O   HOH A 934      15.292   6.308  16.640  1.00 37.26           O  
HETATM 3626  O   HOH A 935      -5.623  40.413  19.760  1.00 44.70           O  
HETATM 3627  O   HOH A 936      14.623  24.576   2.397  1.00 30.07           O  
HETATM 3628  O   HOH A 937     -16.762  38.393   1.301  1.00 33.82           O  
HETATM 3629  O   HOH A 938       6.388   6.068  20.064  1.00 40.83           O  
HETATM 3630  O   HOH A 939     -12.956  -2.627   3.918  1.00 35.71           O  
HETATM 3631  O   HOH A 940      16.676  24.238  12.030  1.00 30.99           O  
HETATM 3632  O   HOH A 941       6.917  31.944   6.099  1.00 31.39           O  
HETATM 3633  O   HOH A 942      -3.847  -3.511  13.190  1.00 37.35           O  
HETATM 3634  O   HOH A 943     -25.021  21.207 -13.588  1.00 47.46           O  
HETATM 3635  O   HOH A 944      -7.245   5.630  -4.047  1.00 23.23           O  
HETATM 3636  O   HOH A 945      16.511  16.322  20.689  1.00 30.14           O  
HETATM 3637  O   HOH A 946      20.296  18.256  -0.329  1.00 43.89           O  
HETATM 3638  O   HOH A 947     -17.127  10.438  -2.693  1.00 26.54           O  
HETATM 3639  O   HOH A 948      -3.949   8.721  15.060  1.00 18.08           O  
HETATM 3640  O   HOH A 949      -4.209  12.937   2.380  1.00 36.18           O  
HETATM 3641  O   HOH A 950       8.522  38.531  17.734  1.00 33.93           O  
HETATM 3642  O   HOH A 951      13.875   0.021  -5.369  1.00 38.56           O  
HETATM 3643  O   HOH A 952     -17.156  36.545   8.027  1.00 36.70           O  
HETATM 3644  O   HOH A 953     -14.782  39.316  -2.774  1.00 29.82           O  
HETATM 3645  O   HOH A 954      12.501   0.189  13.597  1.00 44.65           O  
HETATM 3646  O   HOH A 955     -27.815  26.763 -13.820  1.00 39.03           O  
HETATM 3647  O   HOH A 956      10.862  14.796  23.712  1.00 28.47           O  
HETATM 3648  O   HOH A 957      16.534  12.316 -12.199  1.00 39.83           O  
HETATM 3649  O   HOH A 958     -14.362  37.806  26.550  1.00 46.65           O  
HETATM 3650  O   HOH A 959     -17.980  37.827   3.994  1.00 36.67           O  
HETATM 3651  O   HOH A 960       4.377   8.730 -12.941  1.00 45.02           O  
HETATM 3652  O   HOH A 961       4.425  30.949   5.779  1.00 26.13           O  
HETATM 3653  O   HOH A 962       1.483  39.362  20.070  1.00 45.04           O  
HETATM 3654  O   HOH A 963      20.047  18.732   3.997  1.00 34.48           O  
HETATM 3655  O   HOH A 964       5.041  -5.625   9.278  1.00 33.89           O  
HETATM 3656  O   HOH A 965      -6.361  38.328   7.649  1.00 32.59           O  
HETATM 3657  O   HOH A 966      -5.710  36.409   6.316  1.00 35.87           O  
HETATM 3658  O   HOH A 967     -18.106  15.849  32.130  1.00 26.94           O  
HETATM 3659  O   HOH A 968     -11.831  38.769  -6.624  1.00 35.35           O  
HETATM 3660  O   HOH A 969     -24.743  31.461  36.632  1.00 39.94           O  
HETATM 3661  O   HOH A 970     -27.573  33.628   8.906  1.00 41.08           O  
HETATM 3662  O   HOH A 971      -8.228   9.085  -9.797  1.00 46.17           O  
HETATM 3663  O   HOH A 972      14.389  22.726  -2.260  1.00 30.25           O  
HETATM 3664  O   HOH A 973     -26.066  33.328  32.852  1.00 44.61           O  
HETATM 3665  O   HOH A 974      -5.876  36.245   3.629  1.00 35.06           O  
HETATM 3666  O   HOH A 975     -23.006  39.932  -8.962  1.00 29.84           O  
HETATM 3667  O   HOH A 976      -6.747  38.925  12.429  1.00 39.72           O  
HETATM 3668  O   HOH A 977     -10.903  -5.124   3.203  1.00 33.65           O  
HETATM 3669  O   HOH A 978     -32.953  27.586   5.463  1.00 43.03           O  
HETATM 3670  O   HOH A 979       3.704   9.700  12.354  1.00 33.30           O  
HETATM 3671  O   HOH A 980     -17.245   6.702  -5.581  1.00 42.53           O  
HETATM 3672  O   HOH A 981     -13.906  20.619  -9.902  1.00 39.48           O  
HETATM 3673  O   HOH A 982      -2.446  33.195   3.463  1.00 43.26           O  
HETATM 3674  O   HOH A 983     -15.319   8.955  -4.793  1.00 41.88           O  
HETATM 3675  O   HOH A 984     -17.261  14.453  29.959  1.00 23.53           O  
HETATM 3676  O   HOH A 985     -26.016  32.168  17.180  1.00 45.12           O  
HETATM 3677  O   HOH A 986     -19.601  21.216  41.704  1.00 38.65           O  
HETATM 3678  O   HOH A 987     -30.878  32.149   5.988  1.00 39.12           O  
HETATM 3679  O   HOH A 988     -15.532   0.967  -0.552  1.00 38.21           O  
HETATM 3680  O   HOH A 989      19.798   7.507   5.549  1.00 40.40           O  
HETATM 3681  O   HOH A 990     -22.282  10.245  14.741  1.00 29.67           O  
HETATM 3682  O   HOH A 991     -20.904  42.159  -5.981  1.00 36.89           O  
HETATM 3683  O   HOH A 992      16.248   4.907  -0.741  1.00 38.70           O  
HETATM 3684  O   HOH A 993      -4.107  10.362 -11.810  1.00 43.66           O  
HETATM 3685  O   HOH A 994      17.644   5.245   3.998  1.00 33.95           O  
HETATM 3686  O   HOH A 995       3.648   8.651  -9.361  1.00 42.54           O  
HETATM 3687  O   HOH A 996     -23.387   5.797  -1.315  1.00 24.60           O  
HETATM 3688  O   HOH A 997      -4.512   5.062  21.770  1.00 23.07           O  
HETATM 3689  O   HOH A 998       4.135  35.735  19.324  1.00 23.12           O  
HETATM 3690  O   HOH A 999     -23.467  23.393  22.531  1.00 41.20           O  
HETATM 3691  O   HOH A1000     -21.701  40.521   2.764  1.00 45.14           O  
HETATM 3692  O   HOH A1001      20.052  17.739  -4.627  1.00 45.15           O  
HETATM 3693  O   HOH A1002      14.520  17.827  22.107  1.00 30.86           O  
HETATM 3694  O   HOH A1003     -14.165  39.470 -13.438  1.00 45.64           O  
HETATM 3695  O   HOH A1004     -19.533   3.384  -1.187  1.00 27.03           O  
HETATM 3696  O   HOH A1005     -13.090  22.434  42.572  1.00 28.66           O  
HETATM 3697  O   HOH A1006     -24.016  24.711  16.523  1.00 32.08           O  
HETATM 3698  O   HOH A1007      -3.509   4.527  17.411  1.00 23.66           O  
HETATM 3699  O   HOH A1008      19.553  18.768  18.334  1.00 35.15           O  
HETATM 3700  O   HOH A1009     -24.901  36.110  18.404  1.00 42.74           O  
HETATM 3701  O   HOH A1010     -12.964  22.631 -11.315  1.00 38.59           O  
HETATM 3702  O   HOH A1011     -23.812  21.911  20.144  1.00 44.61           O  
HETATM 3703  O   HOH A1012     -32.128  23.856  -5.156  1.00 41.62           O  
HETATM 3704  O   HOH A1013       3.166  39.711  23.413  1.00 32.71           O  
HETATM 3705  O   HOH A1014      16.042   3.196   4.563  1.00 37.14           O  
HETATM 3706  O   HOH A1015      -1.261  41.420  19.824  1.00 43.55           O  
HETATM 3707  O   HOH A1016     -10.626   7.809  -5.880  1.00 36.53           O  
HETATM 3708  O   HOH A1017     -22.996   2.430   0.980  1.00 21.81           O  
HETATM 3709  O   HOH A1018      -8.256   5.705  -7.221  1.00 33.15           O  
HETATM 3710  O   HOH A1019       6.593   3.982  17.835  1.00 37.20           O  
HETATM 3711  O   HOH A1020       7.240  17.999  25.345  1.00 32.54           O  
HETATM 3712  O   HOH A1021      -3.511  16.296   6.231  1.00 24.38           O  
HETATM 3713  O   HOH A1022      19.278  11.951  -8.988  1.00 40.75           O  
HETATM 3714  O   HOH A1023     -29.395  13.841  -0.095  1.00 41.41           O  
HETATM 3715  O   HOH A1024       0.940  32.117   1.710  1.00 41.20           O  
HETATM 3716  O   HOH A1025     -23.960  28.288  19.289  1.00 35.52           O  
HETATM 3717  O   HOH A1026      19.854  15.458   7.658  1.00 39.37           O  
HETATM 3718  O   HOH A1027     -26.517  24.499  17.773  1.00 36.50           O  
HETATM 3719  O   HOH A1028     -13.197   5.033  -2.817  1.00 39.12           O  
HETATM 3720  O   HOH A1029     -10.593  21.241  42.412  1.00 25.15           O  
HETATM 3721  O   HOH A1030      19.147  20.729   5.572  1.00 31.29           O  
HETATM 3722  O   HOH A1031       4.278  39.821  21.125  1.00 44.40           O  
HETATM 3723  O   HOH A1032     -15.340  21.102  42.390  1.00 33.52           O  
HETATM 3724  O   HOH A1033     -29.295  31.491  15.415  1.00 48.18           O  
HETATM 3725  O   HOH A1034     -10.870  18.805  41.919  1.00 25.32           O  
HETATM 3726  O   HOH A1035      17.821   5.098   1.425  1.00 42.17           O  
HETATM 3727  O   HOH A1036      -4.485   2.580  21.999  0.50 42.87           O  
HETATM 3728  O   HOH A1037      -2.888  37.912   9.580  1.00 44.05           O  
HETATM 3729  O   HOH A1038     -19.912   0.067  -0.015  0.50 22.70           O  
HETATM 3730  O   HOH A1039       0.039  13.558  35.850  1.00 41.25           O  
HETATM 3731  O   HOH A1040       9.587   3.803  18.174  1.00 43.30           O  
HETATM 3732  O   HOH A1041      -3.515  35.839   2.939  1.00 42.59           O  
HETATM 3733  O   HOH A1042     -26.049   4.688  -0.102  1.00 30.94           O  
HETATM 3734  O   HOH A1043       9.274   1.021  17.594  1.00 40.48           O  
CONECT 2663 3133
CONECT 3086 3090
CONECT 3087 3090
CONECT 3088 3090
CONECT 3089 3090
CONECT 3090 3086 3087 3088 3089
CONECT 3091 3096 3118
CONECT 3092 3097 3125
CONECT 3093 3098 3126
CONECT 3094 3099 3127
CONECT 3095 3112 3128
CONECT 3096 3091 3101
CONECT 3097 3092
CONECT 3098 3093
CONECT 3099 3094 3102
CONECT 3100 3133 3113 3129
CONECT 3101 3096 3116 3122
CONECT 3102 3099 3117 3123
CONECT 3103 3115 3131
CONECT 3104 3112 3131
CONECT 3105 3113 3128
CONECT 3106 3114 3129
CONECT 3107 3115 3130
CONECT 3108 3124
CONECT 3109 3119
CONECT 3110 3120
CONECT 3111 3121
CONECT 3112 3104 3095 3118
CONECT 3113 3105 3100 3119
CONECT 3114 3106 3120 3132
CONECT 3115 3107 3103 3121
CONECT 3116 3101
CONECT 3117 3102
CONECT 3118 3112 3091 3124
CONECT 3119 3113 3109 3125
CONECT 3120 3114 3110 3126
CONECT 3121 3115 3111 3127
CONECT 3122 3101
CONECT 3123 3102
CONECT 3124 3118 3108 3128
CONECT 3125 3119 3092 3129
CONECT 3126 3120 3093 3130
CONECT 3127 3121 3094 3131
CONECT 3128 3105 3124 3095
CONECT 3129 3106 3125 3100
CONECT 3130 3107 3126 3132
CONECT 3131 3104 3127 3103
CONECT 3132 3114 3130
CONECT 3133 2663 3100
CONECT 3134 3135 3136 3140
CONECT 3135 3134
CONECT 3136 3134 3137
CONECT 3137 3136 3138
CONECT 3138 3137 3139 3141
CONECT 3139 3138 3140
CONECT 3140 3139 3134
CONECT 3141 3138 3145 3142
CONECT 3142 3141 3143 3146
CONECT 3143 3142 3144 3158
CONECT 3144 3143 3145
CONECT 3145 3141 3144
CONECT 3146 3142 3147 3151
CONECT 3147 3146 3148
CONECT 3148 3147 3149
CONECT 3149 3148 3150
CONECT 3150 3149 3151 3152
CONECT 3151 3146 3150
CONECT 3152 3150 3153 3157
CONECT 3153 3152 3154
CONECT 3154 3153 3155 3159
CONECT 3155 3154 3156
CONECT 3156 3155 3157
CONECT 3157 3152 3156
CONECT 3158 3143
CONECT 3159 3154
CONECT 3160 3164
CONECT 3161 3164
CONECT 3162 3164
CONECT 3163 3164
CONECT 3164 3160 3161 3162 3163
CONECT 3165 3169
CONECT 3166 3169
CONECT 3167 3169
CONECT 3168 3169
CONECT 3169 3165 3166 3167 3168
CONECT 3170 3174
CONECT 3171 3174
CONECT 3172 3174
CONECT 3173 3174
CONECT 3174 3170 3171 3172 3173
CONECT 3175 3179
CONECT 3176 3179
CONECT 3177 3179
CONECT 3178 3179
CONECT 3179 3175 3176 3177 3178
CONECT 3180 3182 3188
CONECT 3181 3191
CONECT 3182 3180 3184
CONECT 3183 3191
CONECT 3184 3182 3186
CONECT 3185 3191
CONECT 3186 3184 3187 3189
CONECT 3187 3186 3188
CONECT 3188 3180 3187
CONECT 3189 3186 3190
CONECT 3190 3189 3191
CONECT 3191 3190 3181 3183 3185
END
