# Supplementary material for: Solvent-Site Prediction for Fragment Docking and Its Implication on Fragment-Based Drug Discovery
Source: J Chem Inf Model. 2025 Nov 24;65(23):12959–77. doi: 10.1021/acs.jcim.5c02352 (PMC12690578; doi:10.1021/acs.jcim.5c02352)
Supplement: Supplementary file 3 [file ci5c02352_si_003.zip › Frag2Lead_dataset/2016-10/frag.sdf]

frag.A
 OpenBabel08112213103D

 19 20  0  0  0  0  0  0  0  0999 V2000
  -22.1760  -24.4150    8.5110 Cl  0  0  0  0  0  0  0  0  0  0  0  0
  -27.4630  -25.0050    9.1790 Cl  0  0  0  0  0  0  0  0  0  0  0  0
  -24.7280  -22.6290   10.1300 C   0  0  0  0  0  0  0  0  0  0  0  0
  -24.7080  -24.1120   10.0310 C   0  0  0  0  0  0  0  0  0  0  0  0
  -24.7590  -21.7990   11.3520 C   0  0  0  0  0  0  0  0  0  0  0  0
  -24.6690  -21.7530    9.1150 C   0  0  0  0  0  0  0  0  0  0  0  0
  -24.8390  -24.7460    8.6560 C   0  0  0  0  0  0  0  0  0  0  0  0
  -24.5270  -24.7700   11.0410 O   0  0  0  0  0  0  0  0  0  0  0  0
  -24.7110  -20.5190   10.9230 C   0  0  0  0  0  0  0  0  0  0  0  0
  -24.6620  -20.5560    9.6110 N   0  0  0  0  0  0  0  0  0  0  0  0
  -23.7280  -24.8250    7.8180 C   0  0  0  0  0  0  0  0  0  0  0  0
  -26.0800  -25.0900    8.1250 C   0  0  0  0  0  0  0  0  0  0  0  0
  -24.7090  -19.3000   11.7820 C   0  0  0  0  0  0  0  0  0  0  0  0
  -23.8410  -25.3270    6.4970 C   0  0  0  0  0  0  0  0  0  0  0  0
  -26.2110  -25.5780    6.8020 C   0  0  0  0  0  0  0  0  0  0  0  0
  -24.5080  -19.3690   13.1260 N   0  0  0  0  0  0  0  0  0  0  0  0
  -24.9200  -18.2240   11.2290 O   0  0  0  0  0  0  0  0  0  0  0  0
  -25.1050  -25.6190    5.9510 C   0  0  0  0  0  0  0  0  0  0  0  0
  -24.5660  -18.1830   13.9840 C   0  0  0  0  0  0  0  0  0  0  0  0
  1 11  1  0  0  0  0
  2 12  1  0  0  0  0
  3  4  1  0  0  0  0
  3  5  1  0  0  0  0
  3  6  2  0  0  0  0
  4  7  1  0  0  0  0
  4  8  2  0  0  0  0
  5  9  2  0  0  0  0
  6 10  1  0  0  0  0
  7 11  2  0  0  0  0
  7 12  1  0  0  0  0
  9 10  1  0  0  0  0
  9 13  1  0  0  0  0
 11 14  1  0  0  0  0
 12 15  2  0  0  0  0
 13 16  1  0  0  0  0
 13 17  2  0  0  0  0
 14 18  2  0  0  0  0
 15 18  1  0  0  0  0
 16 19  1  0  0  0  0
M  END
$$$$
