# Supplementary material for: Solvent-Site Prediction for Fragment Docking and Its Implication on Fragment-Based Drug Discovery
Source: J Chem Inf Model. 2025 Nov 24;65(23):12959–77. doi: 10.1021/acs.jcim.5c02352 (PMC12690578; doi:10.1021/acs.jcim.5c02352)
Supplement: Supplementary file 3 [file ci5c02352_si_003.zip › Frag2Lead_dataset/2016-10/lead.sdf]

lead.A
 OpenBabel08112213103D

 22 24  0  0  0  0  0  0  0  0999 V2000
  -25.4490  -25.2510    5.7190 Cl  0  0  0  0  0  0  0  0  0  0  0  0
  -24.0560  -24.4290   10.9680 Cl  0  0  0  0  0  0  0  0  0  0  0  0
  -27.4970  -18.7300   11.0890 C   0  0  0  0  0  0  0  0  0  0  0  0
  -28.5030  -19.6380   11.4840 C   0  0  0  0  0  0  0  0  0  0  0  0
  -28.4150  -20.9910   11.0770 C   0  0  0  0  0  0  0  0  0  0  0  0
  -27.3350  -21.3760   10.2570 C   0  0  0  0  0  0  0  0  0  0  0  0
  -26.3310  -20.4180    9.9160 C   0  0  0  0  0  0  0  0  0  0  0  0
  -26.4530  -19.1180   10.3050 N   0  0  0  0  0  0  0  0  0  0  0  0
  -27.1680  -22.7230    9.8780 C   0  0  0  0  0  0  0  0  0  0  0  0
  -26.0770  -23.1470    9.0810 C   0  0  0  0  0  0  0  0  0  0  0  0
  -25.0940  -22.1460    8.7750 C   0  0  0  0  0  0  0  0  0  0  0  0
  -25.1990  -20.8160    9.1870 C   0  0  0  0  0  0  0  0  0  0  0  0
  -25.9160  -24.4880    8.7130 N   0  0  0  0  0  0  0  0  0  0  0  0
  -24.6520  -24.8600    8.3410 C   0  0  0  0  0  0  0  0  0  0  0  0
  -23.6240  -24.7630    9.3100 C   0  0  0  0  0  0  0  0  0  0  0  0
  -22.2750  -24.9470    8.9790 C   0  0  0  0  0  0  0  0  0  0  0  0
  -21.9430  -25.2930    7.6750 C   0  0  0  0  0  0  0  0  0  0  0  0
  -22.9440  -25.3520    6.6850 C   0  0  0  0  0  0  0  0  0  0  0  0
  -24.2890  -25.1200    7.0060 C   0  0  0  0  0  0  0  0  0  0  0  0
  -29.3690  -21.9710   11.3960 O   0  0  0  0  0  0  0  0  0  0  0  0
  -30.3310  -21.8310   12.4570 C   0  0  0  0  0  0  0  0  0  0  0  0
  -27.0000  -25.4950    8.7870 C   0  0  0  0  0  0  0  0  0  0  0  0
  1 19  1  0  0  0  0
  2 15  1  0  0  0  0
  3  4  2  0  0  0  0
  3  8  1  0  0  0  0
  4  5  1  0  0  0  0
  5  6  2  0  0  0  0
  5 20  1  0  0  0  0
  6  7  1  0  0  0  0
  6  9  1  0  0  0  0
  7  8  2  0  0  0  0
  7 12  1  0  0  0  0
  9 10  2  0  0  0  0
 10 11  1  0  0  0  0
 10 13  1  0  0  0  0
 11 12  2  0  0  0  0
 13 14  1  0  0  0  0
 13 22  1  0  0  0  0
 14 15  2  0  0  0  0
 14 19  1  0  0  0  0
 15 16  1  0  0  0  0
 16 17  2  0  0  0  0
 17 18  1  0  0  0  0
 18 19  2  0  0  0  0
 20 21  1  0  0  0  0
M  END
$$$$
