# Supplementary material for: Solvent-Site Prediction for Fragment Docking and Its Implication on Fragment-Based Drug Discovery
Source: J Chem Inf Model. 2025 Nov 24;65(23):12959–77. doi: 10.1021/acs.jcim.5c02352 (PMC12690578; doi:10.1021/acs.jcim.5c02352)
Supplement: Supplementary file 3 [file ci5c02352_si_003.zip › Frag2Lead_dataset/2016-10/rec-frag.pdb]

ATOM      1  N   LEU A   5     -53.989 -49.661  26.663  1.00 76.50           N  
ANISOU    1  N   LEU A   5     8157   8859  12052  -1606   2872   3615       N  
ATOM      2  CA  LEU A   5     -54.453 -48.790  25.579  1.00 74.14           C  
ANISOU    2  CA  LEU A   5     7847   8482  11840  -1545   2826   3301       C  
ATOM      3  C   LEU A   5     -53.295 -48.271  24.717  1.00 73.24           C  
ANISOU    3  C   LEU A   5     7850   8343  11636  -1452   2647   3116       C  
ATOM      4  O   LEU A   5     -52.288 -47.790  25.249  1.00 72.32           O  
ANISOU    4  O   LEU A   5     7853   8395  11231  -1432   2625   3136       O  
ATOM      5  CB  LEU A   5     -55.320 -47.634  26.115  1.00 74.76           C  
ANISOU    5  CB  LEU A   5     7913   8746  11747  -1565   3004   3178       C  
ATOM      6  CG  LEU A   5     -56.843 -47.888  26.162  1.00 81.46           C  
ANISOU    6  CG  LEU A   5     8599   9520  12831  -1622   3143   3204       C  
ATOM      7  CD1 LEU A   5     -57.233 -48.734  27.359  1.00 84.58           C  
ANISOU    7  CD1 LEU A   5     8937   9993  13208  -1723   3293   3501       C  
ATOM      8  CD2 LEU A   5     -57.613 -46.585  26.215  1.00 84.11           C  
ANISOU    8  CD2 LEU A   5     8913   9972  13071  -1601   3274   2997       C  
ATOM      9  N   GLU A   6     -53.435 -48.407  23.380  1.00 66.61           N  
ANISOU    9  N   GLU A   6     6969   7300  11041  -1404   2516   2940       N  
ATOM     10  CA  GLU A   6     -52.429 -48.005  22.402  1.00 63.49           C  
ANISOU   10  CA  GLU A   6     6665   6857  10600  -1320   2344   2758       C  
ATOM     11  C   GLU A   6     -53.023 -47.763  21.015  1.00 65.64           C  
ANISOU   11  C   GLU A   6     6872   6980  11088  -1288   2253   2524       C  
ATOM     12  O   GLU A   6     -54.160 -48.167  20.745  1.00 65.83           O  
ANISOU   12  O   GLU A   6     6767   6898  11347  -1336   2298   2524       O  
ATOM     13  CB  GLU A   6     -51.301 -49.057  22.324  1.00 64.84           C  
ANISOU   13  CB  GLU A   6     6876   6919  10841  -1305   2227   2903       C  
ATOM     14  CG  GLU A   6     -51.753 -50.380  21.731  1.00 72.90           C  
ANISOU   14  CG  GLU A   6     7781   7678  12241  -1339   2185   2972       C  
ATOM     15  CD  GLU A   6     -50.730 -51.497  21.702  1.00 83.01           C  
ANISOU   15  CD  GLU A   6     9076   8818  13646  -1324   2095   3129       C  
ATOM     16  OE1 GLU A   6     -50.900 -52.417  20.871  1.00 78.45           O  
ANISOU   16  OE1 GLU A   6     8422   7997  13388  -1334   2030   3089       O  
ATOM     17  OE2 GLU A   6     -49.773 -51.471  22.510  1.00 63.58           O1-
ANISOU   17  OE2 GLU A   6     6693   6487  10975  -1307   2093   3293       O1-
ATOM     18  N   LEU A   7     -52.222 -47.133  20.136  1.00 59.02           N  
ANISOU   18  N   LEU A   7     6118   6142  10165  -1213   2118   2336       N  
ATOM     19  CA  LEU A   7     -52.558 -46.848  18.745  1.00 57.00           C  
ANISOU   19  CA  LEU A   7     5816   5776  10065  -1181   2003   2116       C  
ATOM     20  C   LEU A   7     -51.480 -47.476  17.874  1.00 58.14           C  
ANISOU   20  C   LEU A   7     6015   5796  10280  -1145   1837   2062       C  
ATOM     21  O   LEU A   7     -50.290 -47.371  18.185  1.00 55.95           O  
ANISOU   21  O   LEU A   7     5849   5584   9826  -1102   1795   2103       O  
ATOM     22  CB  LEU A   7     -52.647 -45.325  18.484  1.00 55.51           C  
ANISOU   22  CB  LEU A   7     5672   5727   9694  -1125   2012   1934       C  
ATOM     23  CG  LEU A   7     -53.723 -44.547  19.272  1.00 60.45           C  
ANISOU   23  CG  LEU A   7     6238   6469  10262  -1150   2192   1948       C  
ATOM     24  CD1 LEU A   7     -53.615 -43.052  19.006  1.00 58.56           C  
ANISOU   24  CD1 LEU A   7     6049   6341   9861  -1085   2198   1769       C  
ATOM     25  CD2 LEU A   7     -55.129 -45.031  18.935  1.00 62.83           C  
ANISOU   25  CD2 LEU A   7     6369   6659  10844  -1204   2236   1963       C  
ATOM     26  N   ARG A   8     -51.892 -48.150  16.798  1.00 54.32           N  
ANISOU   26  N   ARG A   8     5446   5137  10056  -1169   1748   1965       N  
ATOM     27  CA  ARG A   8     -50.946 -48.807  15.898  1.00 52.83           C  
ANISOU   27  CA  ARG A   8     5297   4816   9962  -1142   1607   1885       C  
ATOM     28  C   ARG A   8     -51.090 -48.295  14.475  1.00 52.62           C  
ANISOU   28  C   ARG A   8     5254   4768   9973  -1123   1482   1633       C  
ATOM     29  O   ARG A   8     -52.213 -48.096  14.004  1.00 51.59           O  
ANISOU   29  O   ARG A   8     5020   4625   9958  -1164   1487   1555       O  
ATOM     30  CB  ARG A   8     -51.137 -50.335  15.914  1.00 53.89           C  
ANISOU   30  CB  ARG A   8     5345   4738  10394  -1205   1614   2003       C  
ATOM     31  CG  ARG A   8     -50.872 -51.008  17.259  1.00 68.94           C  
ANISOU   31  CG  ARG A   8     7258   6650  12285  -1226   1720   2290       C  
ATOM     32  CD  ARG A   8     -50.962 -52.536  17.190  1.00 79.07           C  
ANISOU   32  CD  ARG A   8     8452   7692  13901  -1280   1721   2412       C  
ATOM     33  NE  ARG A   8     -50.220 -53.136  18.301  1.00 84.64           N  
ANISOU   33  NE  ARG A   8     9189   8406  14562  -1272   1775   2690       N  
ATOM     34  CZ  ARG A   8     -49.213 -53.997  18.176  1.00 97.64           C  
ANISOU   34  CZ  ARG A   8    10853   9910  16335  -1241   1715   2770       C  
ATOM     35  NH1 ARG A   8     -48.848 -54.437  16.978  1.00 85.28           N1+
ANISOU   35  NH1 ARG A   8     9277   8163  14962  -1221   1613   2571       N1+
ATOM     36  NH2 ARG A   8     -48.581 -54.449  19.252  1.00 81.34           N  
ANISOU   36  NH2 ARG A   8     8807   7885  14213  -1233   1761   3054       N  
ATOM     37  N   LEU A   9     -49.946 -48.099  13.788  1.00 45.33           N  
ANISOU   37  N   LEU A   9     4424   3848   8951  -1064   1368   1517       N  
ATOM     38  CA  LEU A   9     -49.910 -47.710  12.380  1.00 43.05           C  
ANISOU   38  CA  LEU A   9     4127   3549   8681  -1051   1239   1288       C  
ATOM     39  C   LEU A   9     -49.146 -48.773  11.600  1.00 45.61           C  
ANISOU   39  C   LEU A   9     4460   3711   9157  -1060   1147   1213       C  
ATOM     40  O   LEU A   9     -47.954 -49.003  11.854  1.00 44.64           O  
ANISOU   40  O   LEU A   9     4427   3576   8960  -1008   1130   1262       O  
ATOM     41  CB  LEU A   9     -49.267 -46.330  12.150  1.00 40.85           C  
ANISOU   41  CB  LEU A   9     3949   3439   8133   -972   1194   1189       C  
ATOM     42  CG  LEU A   9     -49.993 -45.087  12.675  1.00 45.26           C  
ANISOU   42  CG  LEU A   9     4497   4148   8554   -955   1279   1203       C  
ATOM     43  CD1 LEU A   9     -49.203 -43.816  12.303  1.00 42.26           C  
ANISOU   43  CD1 LEU A   9     4215   3898   7944   -878   1221   1092       C  
ATOM     44  CD2 LEU A   9     -51.413 -44.980  12.116  1.00 47.07           C  
ANISOU   44  CD2 LEU A   9     4583   4350   8953  -1006   1281   1144       C  
ATOM     45  N   LYS A  10     -49.834 -49.419  10.653  1.00 41.28           N  
ANISOU   45  N   LYS A  10     3812   3043   8828  -1131   1092   1087       N  
ATOM     46  CA  LYS A  10     -49.221 -50.430   9.794  1.00 40.89           C  
ANISOU   46  CA  LYS A  10     3758   2830   8946  -1154   1017    969       C  
ATOM     47  C   LYS A  10     -48.250 -49.754   8.836  1.00 43.73           C  
ANISOU   47  C   LYS A  10     4210   3281   9126  -1094    906    787       C  
ATOM     48  O   LYS A  10     -48.506 -48.643   8.355  1.00 41.51           O  
ANISOU   48  O   LYS A  10     3942   3156   8674  -1074    855    693       O  
ATOM     49  CB  LYS A  10     -50.282 -51.192   9.003  1.00 44.16           C  
ANISOU   49  CB  LYS A  10     4041   3118   9621  -1263    987    852       C  
ATOM     50  CG  LYS A  10     -51.056 -52.212   9.835  1.00 50.74           C  
ANISOU   50  CG  LYS A  10     4776   3799  10705  -1333   1093   1026       C  
ATOM     51  CD  LYS A  10     -51.844 -53.154   8.956  1.00 55.40           C  
ANISOU   51  CD  LYS A  10     5242   4227  11580  -1448   1053    882       C  
ATOM     52  CE  LYS A  10     -52.334 -54.380   9.696  1.00 69.28           C  
ANISOU   52  CE  LYS A  10     6910   5782  13631  -1516   1155   1050       C  
ATOM     53  NZ  LYS A  10     -53.461 -54.060  10.611  1.00 80.92           N1+
ANISOU   53  NZ  LYS A  10     8309   7333  15106  -1547   1254   1230       N1+
ATOM     54  N   SER A  11     -47.112 -50.406   8.605  1.00 40.54           N  
ANISOU   54  N   SER A  11     3861   2776   8766  -1061    878    754       N  
ATOM     55  CA  SER A  11     -46.093 -49.922   7.701  1.00 39.26           C  
ANISOU   55  CA  SER A  11     3781   2682   8455  -1009    785    586       C  
ATOM     56  C   SER A  11     -46.574 -50.067   6.252  1.00 43.14           C  
ANISOU   56  C   SER A  11     4210   3157   9023  -1083    692    335       C  
ATOM     57  O   SER A  11     -47.058 -51.131   5.899  1.00 43.50           O  
ANISOU   57  O   SER A  11     4172   3040   9317  -1165    699    270       O  
ATOM     58  CB  SER A  11     -44.796 -50.705   7.901  1.00 41.63           C  
ANISOU   58  CB  SER A  11     4135   2859   8822   -957    797    631       C  
ATOM     59  OG  SER A  11     -43.903 -50.504   6.817  1.00 43.45           O  
ANISOU   59  OG  SER A  11     4418   3117   8974   -927    713    429       O  
ATOM     60  N   PRO A  12     -46.352 -49.064   5.367  1.00 39.41           N  
ANISOU   60  N   PRO A  12     3779   2850   8346  -1060    601    189       N  
ATOM     61  CA  PRO A  12     -46.723 -49.248   3.950  1.00 40.23           C  
ANISOU   61  CA  PRO A  12     3823   2964   8497  -1142    502    -46       C  
ATOM     62  C   PRO A  12     -45.909 -50.323   3.208  1.00 46.56           C  
ANISOU   62  C   PRO A  12     4637   3618   9436  -1171    483   -214       C  
ATOM     63  O   PRO A  12     -46.334 -50.762   2.139  1.00 49.43           O  
ANISOU   63  O   PRO A  12     4936   3961   9886  -1268    422   -417       O  
ATOM     64  CB  PRO A  12     -46.507 -47.867   3.346  1.00 39.84           C  
ANISOU   64  CB  PRO A  12     3825   3137   8177  -1096    420   -110       C  
ATOM     65  CG  PRO A  12     -45.504 -47.216   4.229  1.00 41.92           C  
ANISOU   65  CG  PRO A  12     4202   3455   8269   -981    469     27       C  
ATOM     66  CD  PRO A  12     -45.791 -47.721   5.609  1.00 37.82           C  
ANISOU   66  CD  PRO A  12     3671   2835   7864   -970    584    235       C  
ATOM     67  N   VAL A  13     -44.780 -50.787   3.784  1.00 41.73           N  
ANISOU   67  N   VAL A  13     4094   2901   8859  -1094    539   -132       N  
ATOM     68  CA  VAL A  13     -43.926 -51.815   3.167  1.00 41.29           C  
ANISOU   68  CA  VAL A  13     4043   2682   8962  -1105    544   -281       C  
ATOM     69  C   VAL A  13     -43.894 -53.132   3.959  1.00 50.20           C  
ANISOU   69  C   VAL A  13     5121   3552  10402  -1116    642   -151       C  
ATOM     70  O   VAL A  13     -43.053 -53.987   3.680  1.00 50.94           O  
ANISOU   70  O   VAL A  13     5217   3481  10656  -1100    670   -229       O  
ATOM     71  CB  VAL A  13     -42.485 -51.320   2.844  1.00 41.64           C  
ANISOU   71  CB  VAL A  13     4193   2808   8821  -1009    514   -337       C  
ATOM     72  CG1 VAL A  13     -42.505 -50.195   1.814  1.00 39.76           C  
ANISOU   72  CG1 VAL A  13     3989   2799   8319  -1019    413   -497       C  
ATOM     73  CG2 VAL A  13     -41.721 -50.920   4.110  1.00 39.38           C  
ANISOU   73  CG2 VAL A  13     3979   2550   8432   -896    565    -83       C  
ATOM     74  N   GLY A  14     -44.794 -53.297   4.919  1.00 49.45           N  
ANISOU   74  N   GLY A  14     4971   3416  10402  -1141    702     48       N  
ATOM     75  CA  GLY A  14     -44.866 -54.543   5.677  1.00 51.49           C  
ANISOU   75  CA  GLY A  14     5167   3431  10965  -1161    796    198       C  
ATOM     76  C   GLY A  14     -43.851 -54.688   6.793  1.00 55.49           C  
ANISOU   76  C   GLY A  14     5731   3897  11457  -1054    856    449       C  
ATOM     77  O   GLY A  14     -43.679 -55.787   7.317  1.00 56.38           O  
ANISOU   77  O   GLY A  14     5790   3793  11838  -1059    927    579       O  
ATOM     78  N   ALA A  15     -43.185 -53.584   7.199  1.00 50.05           N  
ANISOU   78  N   ALA A  15     5142   3415  10459   -964    827    534       N  
ATOM     79  CA  ALA A  15     -42.281 -53.614   8.354  1.00 49.56           C  
ANISOU   79  CA  ALA A  15     5130   3360  10340   -875    873    792       C  
ATOM     80  C   ALA A  15     -43.168 -53.737   9.626  1.00 56.46           C  
ANISOU   80  C   ALA A  15     5959   4243  11249   -908    954   1059       C  
ATOM     81  O   ALA A  15     -44.407 -53.742   9.518  1.00 55.40           O  
ANISOU   81  O   ALA A  15     5759   4107  11184   -988    973   1021       O  
ATOM     82  CB  ALA A  15     -41.446 -52.337   8.406  1.00 47.85           C  
ANISOU   82  CB  ALA A  15     5026   3377   9777   -791    819    784       C  
ATOM     83  N   GLU A  16     -42.546 -53.861  10.816  1.00 54.84           N  
ANISOU   83  N   GLU A  16     5781   4058  10996   -852   1002   1331       N  
ATOM     84  CA  GLU A  16     -43.285 -53.954  12.080  1.00 55.94           C  
ANISOU   84  CA  GLU A  16     5884   4237  11131   -886   1086   1597       C  
ATOM     85  C   GLU A  16     -44.110 -52.667  12.282  1.00 57.55           C  
ANISOU   85  C   GLU A  16     6127   4680  11060   -904   1089   1556       C  
ATOM     86  O   GLU A  16     -43.654 -51.589  11.893  1.00 54.11           O  
ANISOU   86  O   GLU A  16     5775   4412  10373   -856   1030   1428       O  
ATOM     87  CB  GLU A  16     -42.330 -54.181  13.269  1.00 58.66           C  
ANISOU   87  CB  GLU A  16     6261   4615  11413   -825   1118   1892       C  
ATOM     88  CG  GLU A  16     -41.664 -55.554  13.299  1.00 75.23           C  
ANISOU   88  CG  GLU A  16     8290   6454  13840   -807   1137   2008       C  
ATOM     89  CD  GLU A  16     -42.603 -56.744  13.259  1.00102.90           C  
ANISOU   89  CD  GLU A  16    11673   9710  17715   -889   1205   2051       C  
ATOM     90  OE1 GLU A  16     -43.475 -56.849  14.153  1.00102.26           O  
ANISOU   90  OE1 GLU A  16    11547   9666  17641   -944   1275   2251       O  
ATOM     91  OE2 GLU A  16     -42.479 -57.562  12.319  1.00101.81           O1-
ANISOU   91  OE2 GLU A  16    11482   9342  17862   -904   1194   1872       O1-
ATOM     92  N   PRO A  17     -45.341 -52.749  12.825  1.00 54.72           N  
ANISOU   92  N   PRO A  17     5699   4327  10764   -974   1163   1652       N  
ATOM     93  CA  PRO A  17     -46.144 -51.520  12.974  1.00 52.27           C  
ANISOU   93  CA  PRO A  17     5410   4225  10225   -985   1179   1600       C  
ATOM     94  C   PRO A  17     -45.562 -50.501  13.950  1.00 54.13           C  
ANISOU   94  C   PRO A  17     5746   4684  10138   -928   1209   1724       C  
ATOM     95  O   PRO A  17     -44.829 -50.885  14.861  1.00 54.13           O  
ANISOU   95  O   PRO A  17     5775   4694  10096   -904   1241   1931       O  
ATOM     96  CB  PRO A  17     -47.500 -52.039  13.471  1.00 55.63           C  
ANISOU   96  CB  PRO A  17     5723   4582  10830  -1072   1271   1710       C  
ATOM     97  CG  PRO A  17     -47.195 -53.367  14.121  1.00 61.58           C  
ANISOU   97  CG  PRO A  17     6428   5152  11818  -1092   1326   1926       C  
ATOM     98  CD  PRO A  17     -46.058 -53.945  13.330  1.00 57.20           C  
ANISOU   98  CD  PRO A  17     5904   4455  11377  -1044   1244   1816       C  
ATOM     99  N   ALA A  18     -45.885 -49.201  13.765  1.00 48.21           N  
ANISOU   99  N   ALA A  18     5041   4114   9164   -910   1198   1603       N  
ATOM    100  CA  ALA A  18     -45.482 -48.159  14.718  1.00 47.17           C  
ANISOU  100  CA  ALA A  18     4998   4194   8731   -873   1244   1691       C  
ATOM    101  C   ALA A  18     -46.510 -48.256  15.860  1.00 52.27           C  
ANISOU  101  C   ALA A  18     5588   4891   9384   -932   1379   1869       C  
ATOM    102  O   ALA A  18     -47.707 -48.308  15.594  1.00 51.00           O  
ANISOU  102  O   ALA A  18     5337   4682   9359   -982   1418   1819       O  
ATOM    103  CB  ALA A  18     -45.542 -46.787  14.067  1.00 45.91           C  
ANISOU  103  CB  ALA A  18     4889   4172   8384   -837   1198   1493       C  
ATOM    104  N   VAL A  19     -46.043 -48.389  17.112  1.00 50.33           N  
ANISOU  104  N   VAL A  19     5380   4739   9003   -936   1447   2088       N  
ATOM    105  CA  VAL A  19     -46.932 -48.559  18.272  1.00 50.41           C  
ANISOU  105  CA  VAL A  19     5339   4815   8999  -1001   1585   2277       C  
ATOM    106  C   VAL A  19     -46.780 -47.370  19.211  1.00 51.99           C  
ANISOU  106  C   VAL A  19     5622   5268   8863   -995   1659   2298       C  
ATOM    107  O   VAL A  19     -45.678 -47.093  19.674  1.00 50.68           O  
ANISOU  107  O   VAL A  19     5547   5218   8492   -964   1624   2356       O  
ATOM    108  CB  VAL A  19     -46.712 -49.921  19.002  1.00 55.64           C  
ANISOU  108  CB  VAL A  19     5949   5366   9827  -1037   1620   2549       C  
ATOM    109  CG1 VAL A  19     -47.736 -50.121  20.124  1.00 56.56           C  
ANISOU  109  CG1 VAL A  19     5999   5553   9937  -1115   1769   2745       C  
ATOM    110  CG2 VAL A  19     -46.762 -51.098  18.025  1.00 55.95           C  
ANISOU  110  CG2 VAL A  19     5907   5128  10223  -1043   1552   2498       C  
ATOM    111  N   TYR A  20     -47.880 -46.664  19.473  1.00 48.53           N  
ANISOU  111  N   TYR A  20     5148   4914   8378  -1028   1764   2239       N  
ATOM    112  CA  TYR A  20     -47.885 -45.497  20.356  1.00 48.40           C  
ANISOU  112  CA  TYR A  20     5200   5125   8064  -1033   1862   2223       C  
ATOM    113  C   TYR A  20     -48.729 -45.782  21.604  1.00 56.38           C  
ANISOU  113  C   TYR A  20     6156   6225   9040  -1112   2031   2410       C  
ATOM    114  O   TYR A  20     -49.857 -46.264  21.470  1.00 56.34           O  
ANISOU  114  O   TYR A  20     6040   6115   9251  -1153   2094   2438       O  
ATOM    115  CB  TYR A  20     -48.499 -44.279  19.651  1.00 47.53           C  
ANISOU  115  CB  TYR A  20     5084   5046   7930  -1000   1871   1984       C  
ATOM    116  CG  TYR A  20     -47.768 -43.774  18.431  1.00 45.48           C  
ANISOU  116  CG  TYR A  20     4877   4738   7667   -928   1720   1792       C  
ATOM    117  CD1 TYR A  20     -47.965 -44.361  17.184  1.00 46.34           C  
ANISOU  117  CD1 TYR A  20     4923   4672   8011   -915   1608   1701       C  
ATOM    118  CD2 TYR A  20     -46.990 -42.625  18.492  1.00 45.29           C  
ANISOU  118  CD2 TYR A  20     4956   4849   7402   -883   1700   1685       C  
ATOM    119  CE1 TYR A  20     -47.329 -43.870  16.042  1.00 44.80           C  
ANISOU  119  CE1 TYR A  20     4773   4455   7796   -857   1476   1524       C  
ATOM    120  CE2 TYR A  20     -46.355 -42.118  17.352  1.00 44.52           C  
ANISOU  120  CE2 TYR A  20     4900   4714   7302   -820   1568   1518       C  
ATOM    121  CZ  TYR A  20     -46.546 -42.735  16.127  1.00 46.49           C  
ANISOU  121  CZ  TYR A  20     5088   4804   7772   -807   1458   1441       C  
ATOM    122  OH  TYR A  20     -45.939 -42.250  14.999  1.00 46.35           O  
ANISOU  122  OH  TYR A  20     5108   4768   7735   -754   1334   1282       O  
ATOM    123  N   PRO A  21     -48.269 -45.386  22.814  1.00 54.73           N  
ANISOU  123  N   PRO A  21     6019   6229   8546  -1144   2113   2523       N  
ATOM    124  CA  PRO A  21     -49.118 -45.596  24.007  1.00 56.75           C  
ANISOU  124  CA  PRO A  21     6222   6597   8742  -1229   2288   2692       C  
ATOM    125  C   PRO A  21     -50.189 -44.507  24.129  1.00 61.75           C  
ANISOU  125  C   PRO A  21     6827   7316   9320  -1242   2430   2522       C  
ATOM    126  O   PRO A  21     -50.045 -43.431  23.530  1.00 58.98           O  
ANISOU  126  O   PRO A  21     6523   6986   8901  -1186   2396   2297       O  
ATOM    127  CB  PRO A  21     -48.125 -45.517  25.162  1.00 59.03           C  
ANISOU  127  CB  PRO A  21     6603   7106   8719  -1264   2305   2852       C  
ATOM    128  CG  PRO A  21     -47.032 -44.565  24.652  1.00 61.19           C  
ANISOU  128  CG  PRO A  21     6991   7443   8814  -1194   2190   2660       C  
ATOM    129  CD  PRO A  21     -46.975 -44.745  23.154  1.00 54.68           C  
ANISOU  129  CD  PRO A  21     6138   6383   8252  -1115   2052   2500       C  
ATOM    130  N   TRP A  22     -51.255 -44.786  24.898  1.00 61.21           N  
ANISOU  130  N   TRP A  22     6674   7291   9294  -1315   2595   2637       N  
ATOM    131  CA  TRP A  22     -52.318 -43.825  25.184  1.00 62.39           C  
ANISOU  131  CA  TRP A  22     6779   7526   9400  -1333   2763   2503       C  
ATOM    132  C   TRP A  22     -52.427 -43.641  26.719  1.00 70.12           C  
ANISOU  132  C   TRP A  22     7789   8751  10103  -1421   2950   2633       C  
ATOM    133  O   TRP A  22     -52.541 -44.649  27.412  1.00 71.34           O  
ANISOU  133  O   TRP A  22     7902   8927  10277  -1489   2992   2882       O  
ATOM    134  CB  TRP A  22     -53.678 -44.248  24.581  1.00 61.88           C  
ANISOU  134  CB  TRP A  22     6558   7286   9668  -1343   2804   2487       C  
ATOM    135  CG  TRP A  22     -54.748 -43.206  24.780  1.00 63.02           C  
ANISOU  135  CG  TRP A  22     6642   7502   9801  -1346   2972   2343       C  
ATOM    136  CD1 TRP A  22     -55.516 -43.025  25.891  1.00 67.89           C  
ANISOU  136  CD1 TRP A  22     7214   8259  10322  -1416   3191   2414       C  
ATOM    137  CD2 TRP A  22     -55.074 -42.128  23.888  1.00 61.11           C  
ANISOU  137  CD2 TRP A  22     6379   7208   9632  -1273   2942   2103       C  
ATOM    138  CE2 TRP A  22     -56.070 -41.350  24.517  1.00 66.16           C  
ANISOU  138  CE2 TRP A  22     6952   7940  10245  -1296   3153   2041       C  
ATOM    139  CE3 TRP A  22     -54.643 -41.760  22.598  1.00 59.82           C  
ANISOU  139  CE3 TRP A  22     6237   6928   9562  -1192   2760   1945       C  
ATOM    140  NE1 TRP A  22     -56.316 -41.917  25.740  1.00 67.17           N  
ANISOU  140  NE1 TRP A  22     7072   8190  10262  -1386   3307   2223       N  
ATOM    141  CZ2 TRP A  22     -56.644 -40.228  23.903  1.00 64.50           C  
ANISOU  141  CZ2 TRP A  22     6689   7693  10125  -1233   3185   1839       C  
ATOM    142  CZ3 TRP A  22     -55.215 -40.650  21.991  1.00 60.05           C  
ANISOU  142  CZ3 TRP A  22     6217   6939   9660  -1137   2784   1758       C  
ATOM    143  CH2 TRP A  22     -56.195 -39.894  22.641  1.00 61.94           C  
ANISOU  143  CH2 TRP A  22     6384   7255   9895  -1153   2992   1712       C  
ATOM    144  N   PRO A  23     -52.405 -42.402  27.288  1.00 67.17           N  
ANISOU  144  N   PRO A  23     7482   8568   9473  -1430   3072   2475       N  
ATOM    145  CA  PRO A  23     -52.295 -41.078  26.623  1.00 64.27           C  
ANISOU  145  CA  PRO A  23     7160   8189   9070  -1356   3053   2189       C  
ATOM    146  C   PRO A  23     -51.049 -40.896  25.769  1.00 62.97           C  
ANISOU  146  C   PRO A  23     7093   7963   8870  -1280   2839   2104       C  
ATOM    147  O   PRO A  23     -49.956 -41.313  26.160  1.00 62.50           O  
ANISOU  147  O   PRO A  23     7119   7988   8640  -1297   2750   2224       O  
ATOM    148  CB  PRO A  23     -52.347 -40.076  27.790  1.00 67.43           C  
ANISOU  148  CB  PRO A  23     7621   8836   9163  -1416   3251   2104       C  
ATOM    149  CG  PRO A  23     -52.017 -40.882  29.027  1.00 74.51           C  
ANISOU  149  CG  PRO A  23     8548   9918   9845  -1520   3311   2354       C  
ATOM    150  CD  PRO A  23     -52.549 -42.257  28.751  1.00 70.61           C  
ANISOU  150  CD  PRO A  23     7943   9257   9628  -1532   3261   2582       C  
ATOM    151  N   LEU A  24     -51.231 -40.290  24.587  1.00 55.30           N  
ANISOU  151  N   LEU A  24     6098   6848   8067  -1197   2755   1911       N  
ATOM    152  CA  LEU A  24     -50.146 -40.032  23.639  1.00 52.13           C  
ANISOU  152  CA  LEU A  24     5777   6381   7650  -1121   2560   1809       C  
ATOM    153  C   LEU A  24     -49.086 -39.089  24.197  1.00 55.33           C  
ANISOU  153  C   LEU A  24     6317   6966   7739  -1123   2567   1719       C  
ATOM    154  O   LEU A  24     -49.437 -38.105  24.854  1.00 54.67           O  
ANISOU  154  O   LEU A  24     6253   7010   7511  -1150   2724   1606       O  
ATOM    155  CB  LEU A  24     -50.686 -39.489  22.298  1.00 49.70           C  
ANISOU  155  CB  LEU A  24     5403   5911   7571  -1045   2486   1629       C  
ATOM    156  CG  LEU A  24     -51.408 -40.492  21.404  1.00 53.27           C  
ANISOU  156  CG  LEU A  24     5734   6169   8335  -1040   2401   1689       C  
ATOM    157  CD1 LEU A  24     -52.149 -39.784  20.320  1.00 53.08           C  
ANISOU  157  CD1 LEU A  24     5628   6047   8494   -986   2366   1523       C  
ATOM    158  CD2 LEU A  24     -50.447 -41.482  20.779  1.00 52.95           C  
ANISOU  158  CD2 LEU A  24     5736   6028   8356  -1021   2215   1760       C  
ATOM    159  N   PRO A  25     -47.787 -39.362  23.923  1.00 52.17           N  
ANISOU  159  N   PRO A  25     6006   6574   7244  -1095   2402   1756       N  
ATOM    160  CA  PRO A  25     -46.726 -38.434  24.371  1.00 51.61           C  
ANISOU  160  CA  PRO A  25     6057   6670   6881  -1100   2390   1660       C  
ATOM    161  C   PRO A  25     -46.890 -37.012  23.833  1.00 53.96           C  
ANISOU  161  C   PRO A  25     6376   6952   7176  -1049   2426   1402       C  
ATOM    162  O   PRO A  25     -47.367 -36.800  22.712  1.00 51.79           O  
ANISOU  162  O   PRO A  25     6039   6510   7127   -978   2366   1303       O  
ATOM    163  CB  PRO A  25     -45.441 -39.057  23.811  1.00 52.20           C  
ANISOU  163  CB  PRO A  25     6186   6691   6954  -1057   2184   1737       C  
ATOM    164  CG  PRO A  25     -45.777 -40.488  23.566  1.00 57.63           C  
ANISOU  164  CG  PRO A  25     6791   7234   7872  -1060   2131   1931       C  
ATOM    165  CD  PRO A  25     -47.222 -40.492  23.156  1.00 53.28           C  
ANISOU  165  CD  PRO A  25     6130   6561   7554  -1059   2224   1871       C  
ATOM    166  N   VAL A  26     -46.508 -36.044  24.662  1.00 51.69           N  
ANISOU  166  N   VAL A  26     6168   6841   6631  -1092   2528   1299       N  
ATOM    167  CA  VAL A  26     -46.525 -34.619  24.354  1.00 51.17           C  
ANISOU  167  CA  VAL A  26     6131   6772   6540  -1055   2583   1057       C  
ATOM    168  C   VAL A  26     -45.065 -34.228  24.163  1.00 55.28           C  
ANISOU  168  C   VAL A  26     6765   7356   6881  -1038   2440   1004       C  
ATOM    169  O   VAL A  26     -44.221 -34.627  24.969  1.00 56.01           O  
ANISOU  169  O   VAL A  26     6928   7608   6744  -1102   2410   1113       O  
ATOM    170  CB  VAL A  26     -47.242 -33.800  25.463  1.00 57.10           C  
ANISOU  170  CB  VAL A  26     6877   7663   7154  -1127   2831    953       C  
ATOM    171  CG1 VAL A  26     -47.058 -32.293  25.266  1.00 56.62           C  
ANISOU  171  CG1 VAL A  26     6859   7600   7055  -1096   2893    699       C  
ATOM    172  CG2 VAL A  26     -48.727 -34.159  25.533  1.00 57.64           C  
ANISOU  172  CG2 VAL A  26     6814   7649   7436  -1132   2972   1002       C  
ATOM    173  N   TYR A  27     -44.755 -33.519  23.061  1.00 49.74           N  
ANISOU  173  N   TYR A  27     6072   6533   6293   -954   2341    860       N  
ATOM    174  CA  TYR A  27     -43.397 -33.106  22.737  1.00 47.83           C  
ANISOU  174  CA  TYR A  27     5927   6332   5915   -931   2203    802       C  
ATOM    175  C   TYR A  27     -43.069 -31.721  23.295  1.00 51.41           C  
ANISOU  175  C   TYR A  27     6450   6900   6185   -966   2311    609       C  
ATOM    176  O   TYR A  27     -41.966 -31.505  23.789  1.00 50.81           O  
ANISOU  176  O   TYR A  27     6465   6963   5877  -1011   2261    598       O  
ATOM    177  CB  TYR A  27     -43.147 -33.202  21.218  1.00 46.91           C  
ANISOU  177  CB  TYR A  27     5782   6033   6010   -831   2028    770       C  
ATOM    178  CG  TYR A  27     -43.420 -34.580  20.644  1.00 46.49           C  
ANISOU  178  CG  TYR A  27     5661   5861   6141   -807   1925    930       C  
ATOM    179  CD1 TYR A  27     -43.055 -35.733  21.338  1.00 47.95           C  
ANISOU  179  CD1 TYR A  27     5859   6107   6255   -856   1900   1122       C  
ATOM    180  CD2 TYR A  27     -44.012 -34.732  19.390  1.00 45.50           C  
ANISOU  180  CD2 TYR A  27     5456   5564   6268   -742   1849    890       C  
ATOM    181  CE1 TYR A  27     -43.325 -37.001  20.828  1.00 46.04           C  
ANISOU  181  CE1 TYR A  27     5548   5732   6213   -838   1820   1258       C  
ATOM    182  CE2 TYR A  27     -44.260 -35.999  18.856  1.00 45.71           C  
ANISOU  182  CE2 TYR A  27     5421   5478   6470   -734   1760   1009       C  
ATOM    183  CZ  TYR A  27     -43.907 -37.129  19.579  1.00 49.97           C  
ANISOU  183  CZ  TYR A  27     5974   6055   6959   -780   1752   1186       C  
ATOM    184  OH  TYR A  27     -44.108 -38.379  19.055  1.00 50.99           O  
ANISOU  184  OH  TYR A  27     6039   6050   7285   -773   1673   1294       O  
ATOM    185  N   ASP A  28     -44.026 -30.788  23.200  1.00 47.82           N  
ANISOU  185  N   ASP A  28     5942   6378   5849   -947   2459    456       N  
ATOM    186  CA  ASP A  28     -43.962 -29.424  23.730  1.00 47.59           C  
ANISOU  186  CA  ASP A  28     5957   6419   5707   -980   2605    247       C  
ATOM    187  C   ASP A  28     -45.380 -28.883  23.817  1.00 52.36           C  
ANISOU  187  C   ASP A  28     6459   6937   6498   -965   2803    156       C  
ATOM    188  O   ASP A  28     -46.317 -29.604  23.463  1.00 51.61           O  
ANISOU  188  O   ASP A  28     6265   6746   6598   -933   2806    268       O  
ATOM    189  CB  ASP A  28     -42.971 -28.496  22.965  1.00 47.18           C  
ANISOU  189  CB  ASP A  28     5964   6313   5649   -928   2490    115       C  
ATOM    190  CG  ASP A  28     -43.336 -28.048  21.557  1.00 53.46           C  
ANISOU  190  CG  ASP A  28     6687   6898   6727   -814   2409     66       C  
ATOM    191  OD1 ASP A  28     -44.540 -27.856  21.281  1.00 52.58           O  
ANISOU  191  OD1 ASP A  28     6471   6677   6830   -776   2508     46       O  
ATOM    192  OD2 ASP A  28     -42.411 -27.774  20.768  1.00 63.64           O1-
ANISOU  192  OD2 ASP A  28     8020   8147   8014   -769   2258     40       O1-
ATOM    193  N   LYS A  29     -45.543 -27.618  24.262  1.00 50.56           N  
ANISOU  193  N   LYS A  29     6247   6732   6232   -987   2973    -51       N  
ATOM    194  CA  LYS A  29     -46.842 -26.954  24.461  1.00 51.39           C  
ANISOU  194  CA  LYS A  29     6250   6758   6518   -972   3194   -161       C  
ATOM    195  C   LYS A  29     -47.796 -27.000  23.233  1.00 52.69           C  
ANISOU  195  C   LYS A  29     6275   6698   7046   -857   3137   -110       C  
ATOM    196  O   LYS A  29     -49.014 -26.987  23.413  1.00 52.21           O  
ANISOU  196  O   LYS A  29     6102   6582   7154   -848   3290   -108       O  
ATOM    197  CB  LYS A  29     -46.614 -25.494  24.926  1.00 54.91           C  
ANISOU  197  CB  LYS A  29     6740   7226   6896  -1001   3355   -415       C  
ATOM    198  CG  LYS A  29     -47.867 -24.800  25.467  1.00 64.37           C  
ANISOU  198  CG  LYS A  29     7844   8378   8235  -1010   3634   -551       C  
ATOM    199  CD  LYS A  29     -47.600 -23.423  26.062  1.00 73.70           C  
ANISOU  199  CD  LYS A  29     9076   9588   9341  -1056   3818   -821       C  
ATOM    200  CE  LYS A  29     -48.898 -22.811  26.552  1.00 86.63           C  
ANISOU  200  CE  LYS A  29    10601  11159  11154  -1055   4107   -953       C  
ATOM    201  NZ  LYS A  29     -48.681 -21.537  27.275  1.00 95.70           N1+
ANISOU  201  NZ  LYS A  29    11798  12340  12223  -1118   4320  -1238       N1+
ATOM    202  N   HIS A  30     -47.248 -27.042  22.006  1.00 47.59           N  
ANISOU  202  N   HIS A  30     5631   5940   6512   -775   2922    -68       N  
ATOM    203  CA  HIS A  30     -48.076 -26.994  20.792  1.00 46.42           C  
ANISOU  203  CA  HIS A  30     5350   5607   6680   -677   2851    -24       C  
ATOM    204  C   HIS A  30     -47.914 -28.190  19.851  1.00 50.41           C  
ANISOU  204  C   HIS A  30     5834   6062   7258   -645   2625    145       C  
ATOM    205  O   HIS A  30     -48.556 -28.214  18.796  1.00 51.29           O  
ANISOU  205  O   HIS A  30     5837   6045   7607   -578   2544    182       O  
ATOM    206  CB  HIS A  30     -47.809 -25.663  20.048  1.00 45.10           C  
ANISOU  206  CB  HIS A  30     5171   5331   6633   -605   2835   -160       C  
ATOM    207  CG  HIS A  30     -47.981 -24.474  20.935  1.00 48.96           C  
ANISOU  207  CG  HIS A  30     5674   5841   7086   -638   3069   -347       C  
ATOM    208  CD2 HIS A  30     -49.114 -23.921  21.432  1.00 51.95           C  
ANISOU  208  CD2 HIS A  30     5952   6169   7618   -636   3298   -428       C  
ATOM    209  ND1 HIS A  30     -46.892 -23.806  21.454  1.00 50.58           N  
ANISOU  209  ND1 HIS A  30     6008   6135   7075   -688   3088   -480       N  
ATOM    210  CE1 HIS A  30     -47.390 -22.850  22.226  1.00 51.21           C  
ANISOU  210  CE1 HIS A  30     6066   6210   7182   -719   3330   -653       C  
ATOM    211  NE2 HIS A  30     -48.724 -22.882  22.242  1.00 52.77           N  
ANISOU  211  NE2 HIS A  30     6124   6320   7604   -685   3469   -628       N  
ATOM    212  N   HIS A  31     -47.088 -29.184  20.239  1.00 44.79           N  
ANISOU  212  N   HIS A  31     5214   5453   6350   -697   2528    247       N  
ATOM    213  CA  HIS A  31     -46.791 -30.373  19.437  1.00 42.55           C  
ANISOU  213  CA  HIS A  31     4921   5118   6127   -675   2328    390       C  
ATOM    214  C   HIS A  31     -46.894 -31.655  20.244  1.00 45.15           C  
ANISOU  214  C   HIS A  31     5259   5523   6372   -745   2349    545       C  
ATOM    215  O   HIS A  31     -46.340 -31.741  21.345  1.00 44.91           O  
ANISOU  215  O   HIS A  31     5315   5642   6108   -815   2417    566       O  
ATOM    216  CB  HIS A  31     -45.373 -30.284  18.843  1.00 41.93           C  
ANISOU  216  CB  HIS A  31     4946   5058   5929   -648   2146    369       C  
ATOM    217  CG  HIS A  31     -45.155 -29.088  17.981  1.00 44.91           C  
ANISOU  217  CG  HIS A  31     5316   5361   6386   -583   2107    243       C  
ATOM    218  CD2 HIS A  31     -45.150 -28.981  16.632  1.00 45.63           C  
ANISOU  218  CD2 HIS A  31     5356   5345   6636   -513   1961    245       C  
ATOM    219  ND1 HIS A  31     -44.892 -27.846  18.533  1.00 47.78           N  
ANISOU  219  ND1 HIS A  31     5727   5767   6660   -595   2229    100       N  
ATOM    220  CE1 HIS A  31     -44.724 -27.027  17.508  1.00 46.26           C  
ANISOU  220  CE1 HIS A  31     5507   5477   6590   -526   2153     36       C  
ATOM    221  NE2 HIS A  31     -44.882 -27.663  16.344  1.00 45.54           N  
ANISOU  221  NE2 HIS A  31     5357   5307   6640   -475   1990    127       N  
ATOM    222  N   ASP A  32     -47.562 -32.670  19.671  1.00 40.47           N  
ANISOU  222  N   ASP A  32     4575   4831   5970   -732   2279    660       N  
ATOM    223  CA  ASP A  32     -47.717 -33.972  20.302  1.00 40.17           C  
ANISOU  223  CA  ASP A  32     4527   4829   5908   -792   2289    829       C  
ATOM    224  C   ASP A  32     -47.685 -35.118  19.279  1.00 43.05           C  
ANISOU  224  C   ASP A  32     4842   5063   6451   -765   2112    927       C  
ATOM    225  O   ASP A  32     -47.656 -34.873  18.059  1.00 39.78           O  
ANISOU  225  O   ASP A  32     4396   4548   6172   -704   1987    855       O  
ATOM    226  CB  ASP A  32     -48.971 -34.001  21.201  1.00 43.89           C  
ANISOU  226  CB  ASP A  32     4914   5335   6428   -845   2499    861       C  
ATOM    227  CG  ASP A  32     -50.304 -33.764  20.497  1.00 54.31           C  
ANISOU  227  CG  ASP A  32     6084   6520   8032   -803   2545    822       C  
ATOM    228  OD1 ASP A  32     -50.495 -34.294  19.381  1.00 54.95           O  
ANISOU  228  OD1 ASP A  32     6100   6477   8303   -763   2393    858       O  
ATOM    229  OD2 ASP A  32     -51.179 -33.109  21.096  1.00 60.09           O1-
ANISOU  229  OD2 ASP A  32     6756   7280   8797   -818   2738    762       O1-
ATOM    230  N   ALA A  33     -47.717 -36.371  19.780  1.00 41.35           N  
ANISOU  230  N   ALA A  33     4615   4852   6244   -815   2107   1092       N  
ATOM    231  CA  ALA A  33     -47.693 -37.566  18.950  1.00 41.74           C  
ANISOU  231  CA  ALA A  33     4615   4768   6476   -804   1964   1180       C  
ATOM    232  C   ALA A  33     -48.968 -37.765  18.125  1.00 45.85           C  
ANISOU  232  C   ALA A  33     4996   5156   7270   -793   1962   1153       C  
ATOM    233  O   ALA A  33     -48.936 -38.536  17.163  1.00 45.74           O  
ANISOU  233  O   ALA A  33     4940   5026   7415   -781   1826   1166       O  
ATOM    234  CB  ALA A  33     -47.411 -38.794  19.800  1.00 44.02           C  
ANISOU  234  CB  ALA A  33     4918   5086   6720   -863   1979   1375       C  
ATOM    235  N   ALA A  34     -50.081 -37.090  18.485  1.00 42.91           N  
ANISOU  235  N   ALA A  34     4544   4803   6957   -803   2113   1112       N  
ATOM    236  CA  ALA A  34     -51.327 -37.180  17.707  1.00 43.47           C  
ANISOU  236  CA  ALA A  34     4463   4761   7291   -794   2107   1093       C  
ATOM    237  C   ALA A  34     -51.170 -36.443  16.381  1.00 45.89           C  
ANISOU  237  C   ALA A  34     4752   5011   7673   -725   1968    966       C  
ATOM    238  O   ALA A  34     -51.570 -36.977  15.347  1.00 45.57           O  
ANISOU  238  O   ALA A  34     4627   4876   7810   -724   1846    966       O  
ATOM    239  CB  ALA A  34     -52.501 -36.618  18.486  1.00 45.82           C  
ANISOU  239  CB  ALA A  34     4673   5099   7639   -816   2315   1089       C  
ATOM    240  N   HIS A  35     -50.549 -35.239  16.397  1.00 41.07           N  
ANISOU  240  N   HIS A  35     4219   4464   6922   -678   1983    860       N  
ATOM    241  CA  HIS A  35     -50.271 -34.484  15.175  1.00 40.47           C  
ANISOU  241  CA  HIS A  35     4135   4348   6896   -614   1852    760       C  
ATOM    242  C   HIS A  35     -49.271 -35.266  14.325  1.00 40.85           C  
ANISOU  242  C   HIS A  35     4247   4364   6909   -608   1656    768       C  
ATOM    243  O   HIS A  35     -49.415 -35.297  13.111  1.00 40.48           O  
ANISOU  243  O   HIS A  35     4143   4262   6977   -586   1521    728       O  
ATOM    244  CB  HIS A  35     -49.731 -33.068  15.459  1.00 41.13           C  
ANISOU  244  CB  HIS A  35     4292   4494   6842   -571   1920    654       C  
ATOM    245  CG  HIS A  35     -50.475 -32.295  16.502  1.00 46.99           C  
ANISOU  245  CG  HIS A  35     4997   5275   7583   -584   2142    620       C  
ATOM    246  CD2 HIS A  35     -51.806 -32.206  16.784  1.00 50.28           C  
ANISOU  246  CD2 HIS A  35     5277   5653   8175   -592   2275    641       C  
ATOM    247  ND1 HIS A  35     -49.781 -31.513  17.415  1.00 49.73           N  
ANISOU  247  ND1 HIS A  35     5453   5715   7725   -595   2254    544       N  
ATOM    248  CE1 HIS A  35     -50.698 -30.968  18.199  1.00 50.62           C  
ANISOU  248  CE1 HIS A  35     5499   5841   7892   -610   2459    508       C  
ATOM    249  NE2 HIS A  35     -51.923 -31.388  17.890  1.00 51.32           N  
ANISOU  249  NE2 HIS A  35     5438   5851   8208   -606   2483    573       N  
ATOM    250  N   GLU A  36     -48.314 -35.945  14.965  1.00 35.12           N  
ANISOU  250  N   GLU A  36     3628   3679   6036   -634   1644    826       N  
ATOM    251  CA  GLU A  36     -47.332 -36.781  14.269  1.00 34.21           C  
ANISOU  251  CA  GLU A  36     3569   3523   5906   -627   1481    838       C  
ATOM    252  C   GLU A  36     -48.026 -37.944  13.536  1.00 37.79           C  
ANISOU  252  C   GLU A  36     3919   3861   6579   -659   1405    877       C  
ATOM    253  O   GLU A  36     -47.680 -38.226  12.391  1.00 36.53           O  
ANISOU  253  O   GLU A  36     3752   3649   6479   -644   1261    813       O  
ATOM    254  CB  GLU A  36     -46.306 -37.339  15.259  1.00 35.79           C  
ANISOU  254  CB  GLU A  36     3877   3786   5936   -650   1503    928       C  
ATOM    255  CG  GLU A  36     -45.241 -38.175  14.582  1.00 39.75           C  
ANISOU  255  CG  GLU A  36     4426   4233   6442   -633   1350    941       C  
ATOM    256  CD  GLU A  36     -44.383 -38.936  15.562  1.00 50.43           C  
ANISOU  256  CD  GLU A  36     5850   5630   7683   -659   1367   1075       C  
ATOM    257  OE1 GLU A  36     -43.710 -38.290  16.396  1.00 44.85           O  
ANISOU  257  OE1 GLU A  36     5228   5051   6764   -661   1416   1085       O  
ATOM    258  OE2 GLU A  36     -44.344 -40.182  15.468  1.00 40.61           O1-
ANISOU  258  OE2 GLU A  36     4571   4291   6570   -679   1326   1170       O1-
ATOM    259  N   ILE A  37     -49.008 -38.589  14.191  1.00 35.53           N  
ANISOU  259  N   ILE A  37     3551   3541   6407   -711   1509    971       N  
ATOM    260  CA  ILE A  37     -49.797 -39.683  13.608  1.00 37.32           C  
ANISOU  260  CA  ILE A  37     3666   3652   6861   -757   1457   1006       C  
ATOM    261  C   ILE A  37     -50.551 -39.188  12.366  1.00 42.14           C  
ANISOU  261  C   ILE A  37     4171   4231   7607   -744   1369    903       C  
ATOM    262  O   ILE A  37     -50.484 -39.835  11.324  1.00 42.22           O  
ANISOU  262  O   ILE A  37     4147   4176   7720   -763   1235    853       O  
ATOM    263  CB  ILE A  37     -50.751 -40.331  14.660  1.00 41.98           C  
ANISOU  263  CB  ILE A  37     4182   4224   7544   -818   1606   1139       C  
ATOM    264  CG1 ILE A  37     -49.946 -41.222  15.651  1.00 42.69           C  
ANISOU  264  CG1 ILE A  37     4356   4326   7537   -846   1644   1277       C  
ATOM    265  CG2 ILE A  37     -51.902 -41.141  13.979  1.00 41.99           C  
ANISOU  265  CG2 ILE A  37     4031   4108   7814   -870   1569   1149       C  
ATOM    266  CD1 ILE A  37     -50.707 -41.642  16.970  1.00 45.91           C  
ANISOU  266  CD1 ILE A  37     4717   4770   7955   -908   1819   1434       C  
ATOM    267  N   ILE A  38     -51.238 -38.043  12.476  1.00 39.12           N  
ANISOU  267  N   ILE A  38     3736   3902   7227   -714   1446    871       N  
ATOM    268  CA  ILE A  38     -52.017 -37.463  11.375  1.00 39.46           C  
ANISOU  268  CA  ILE A  38     3661   3932   7402   -698   1368    808       C  
ATOM    269  C   ILE A  38     -51.115 -37.135  10.179  1.00 39.24           C  
ANISOU  269  C   ILE A  38     3691   3925   7295   -662   1195    714       C  
ATOM    270  O   ILE A  38     -51.439 -37.473   9.041  1.00 38.83           O  
ANISOU  270  O   ILE A  38     3561   3849   7346   -688   1061    672       O  
ATOM    271  CB  ILE A  38     -52.842 -36.242  11.882  1.00 43.88           C  
ANISOU  271  CB  ILE A  38     4150   4531   7989   -661   1509    809       C  
ATOM    272  CG1 ILE A  38     -54.033 -36.724  12.755  1.00 47.53           C  
ANISOU  272  CG1 ILE A  38     4504   4965   8590   -712   1664    896       C  
ATOM    273  CG2 ILE A  38     -53.316 -35.322  10.733  1.00 44.18           C  
ANISOU  273  CG2 ILE A  38     4087   4575   8125   -620   1414    756       C  
ATOM    274  CD1 ILE A  38     -54.302 -35.874  13.940  1.00 58.23           C  
ANISOU  274  CD1 ILE A  38     5876   6377   9873   -690   1872    904       C  
ATOM    275  N   GLU A  39     -49.990 -36.490  10.451  1.00 33.42           N  
ANISOU  275  N   GLU A  39     3087   3244   6368   -613   1199    680       N  
ATOM    276  CA  GLU A  39     -49.028 -36.100   9.426  1.00 31.80           C  
ANISOU  276  CA  GLU A  39     2946   3069   6066   -576   1055    599       C  
ATOM    277  C   GLU A  39     -48.339 -37.317   8.770  1.00 33.82           C  
ANISOU  277  C   GLU A  39     3241   3280   6329   -611    928    571       C  
ATOM    278  O   GLU A  39     -48.114 -37.303   7.558  1.00 32.99           O  
ANISOU  278  O   GLU A  39     3117   3187   6232   -612    792    495       O  
ATOM    279  CB  GLU A  39     -48.023 -35.075   9.986  1.00 32.14           C  
ANISOU  279  CB  GLU A  39     3115   3181   5918   -521   1107    571       C  
ATOM    280  CG  GLU A  39     -48.703 -33.773  10.378  1.00 38.86           C  
ANISOU  280  CG  GLU A  39     3914   4058   6794   -485   1223    563       C  
ATOM    281  CD  GLU A  39     -47.862 -32.792  11.169  1.00 55.06           C  
ANISOU  281  CD  GLU A  39     6082   6167   8673   -450   1313    524       C  
ATOM    282  OE1 GLU A  39     -46.615 -32.893  11.121  1.00 48.66           O  
ANISOU  282  OE1 GLU A  39     5390   5392   7706   -440   1244    498       O  
ATOM    283  OE2 GLU A  39     -48.452 -31.897  11.816  1.00 54.86           O1-
ANISOU  283  OE2 GLU A  39     6020   6149   8676   -434   1457    511       O1-
ATOM    284  N   THR A  40     -48.036 -38.364   9.554  1.00 30.61           N  
ANISOU  284  N   THR A  40     2880   2823   5929   -642    980    634       N  
ATOM    285  CA  THR A  40     -47.457 -39.621   9.033  1.00 30.89           C  
ANISOU  285  CA  THR A  40     2935   2780   6021   -675    887    612       C  
ATOM    286  C   THR A  40     -48.456 -40.236   8.041  1.00 35.54           C  
ANISOU  286  C   THR A  40     3394   3309   6802   -736    810    561       C  
ATOM    287  O   THR A  40     -48.073 -40.575   6.922  1.00 34.66           O  
ANISOU  287  O   THR A  40     3280   3186   6704   -754    685    459       O  
ATOM    288  CB  THR A  40     -47.146 -40.607  10.185  1.00 35.73           C  
ANISOU  288  CB  THR A  40     3592   3338   6648   -697    975    730       C  
ATOM    289  CG2 THR A  40     -46.612 -41.968   9.685  1.00 30.97           C  
ANISOU  289  CG2 THR A  40     2991   2620   6157   -728    897    715       C  
ATOM    290  OG1 THR A  40     -46.171 -40.006  11.035  1.00 35.12           O  
ANISOU  290  OG1 THR A  40     3631   3344   6367   -652   1026    771       O  
ATOM    291  N   ILE A  41     -49.741 -40.341   8.438  1.00 32.57           N  
ANISOU  291  N   ILE A  41     2903   2906   6568   -776    886    624       N  
ATOM    292  CA  ILE A  41     -50.794 -40.886   7.573  1.00 32.48           C  
ANISOU  292  CA  ILE A  41     2749   2847   6743   -847    814    582       C  
ATOM    293  C   ILE A  41     -50.879 -40.070   6.268  1.00 36.76           C  
ANISOU  293  C   ILE A  41     3247   3476   7242   -835    680    483       C  
ATOM    294  O   ILE A  41     -50.887 -40.648   5.177  1.00 36.30           O  
ANISOU  294  O   ILE A  41     3149   3410   7236   -891    554    389       O  
ATOM    295  CB  ILE A  41     -52.166 -40.994   8.304  1.00 36.12           C  
ANISOU  295  CB  ILE A  41     3086   3278   7361   -886    932    681       C  
ATOM    296  CG1 ILE A  41     -52.099 -42.043   9.460  1.00 37.11           C  
ANISOU  296  CG1 ILE A  41     3242   3315   7543   -919   1049    792       C  
ATOM    297  CG2 ILE A  41     -53.278 -41.344   7.311  1.00 36.36           C  
ANISOU  297  CG2 ILE A  41     2955   3286   7575   -959    839    633       C  
ATOM    298  CD1 ILE A  41     -53.234 -41.976  10.504  1.00 35.63           C  
ANISOU  298  CD1 ILE A  41     2964   3125   7449   -944   1208    911       C  
ATOM    299  N   ARG A  42     -50.922 -38.739   6.387  1.00 33.31           N  
ANISOU  299  N   ARG A  42     2818   3126   6712   -768    710    505       N  
ATOM    300  CA  ARG A  42     -51.001 -37.861   5.231  1.00 33.86           C  
ANISOU  300  CA  ARG A  42     2838   3284   6743   -750    590    451       C  
ATOM    301  C   ARG A  42     -49.804 -38.035   4.292  1.00 36.86           C  
ANISOU  301  C   ARG A  42     3316   3703   6986   -747    460    348       C  
ATOM    302  O   ARG A  42     -49.997 -38.113   3.076  1.00 36.72           O  
ANISOU  302  O   ARG A  42     3233   3740   6980   -792    325    279       O  
ATOM    303  CB  ARG A  42     -51.171 -36.397   5.653  1.00 33.31           C  
ANISOU  303  CB  ARG A  42     2763   3271   6623   -671    668    504       C  
ATOM    304  CG  ARG A  42     -52.577 -36.094   6.134  1.00 38.47           C  
ANISOU  304  CG  ARG A  42     3268   3902   7446   -679    767    583       C  
ATOM    305  CD  ARG A  42     -52.640 -34.687   6.694  1.00 41.94           C  
ANISOU  305  CD  ARG A  42     3713   4372   7852   -596    878    619       C  
ATOM    306  NE  ARG A  42     -53.968 -34.363   7.206  1.00 45.11           N  
ANISOU  306  NE  ARG A  42     3966   4744   8430   -596    995    689       N  
ATOM    307  CZ  ARG A  42     -54.246 -33.276   7.909  1.00 58.53           C  
ANISOU  307  CZ  ARG A  42     5648   6441  10149   -533   1141    714       C  
ATOM    308  NH1 ARG A  42     -53.292 -32.387   8.176  1.00 48.97           N1+
ANISOU  308  NH1 ARG A  42     4561   5256   8790   -471   1178    672       N1+
ATOM    309  NH2 ARG A  42     -55.476 -33.063   8.349  1.00 41.34           N  
ANISOU  309  NH2 ARG A  42     3324   4231   8151   -534   1256    773       N  
ATOM    310  N   TRP A  43     -48.589 -38.147   4.850  1.00 32.90           N  
ANISOU  310  N   TRP A  43     2961   3184   6357   -703    501    339       N  
ATOM    311  CA  TRP A  43     -47.386 -38.343   4.037  1.00 32.66           C  
ANISOU  311  CA  TRP A  43     3022   3183   6205   -695    397    242       C  
ATOM    312  C   TRP A  43     -47.388 -39.656   3.261  1.00 36.61           C  
ANISOU  312  C   TRP A  43     3489   3624   6798   -775    315    148       C  
ATOM    313  O   TRP A  43     -47.046 -39.660   2.079  1.00 36.74           O  
ANISOU  313  O   TRP A  43     3500   3703   6757   -802    197     42       O  
ATOM    314  CB  TRP A  43     -46.098 -38.188   4.861  1.00 31.04           C  
ANISOU  314  CB  TRP A  43     2966   2972   5858   -631    461    265       C  
ATOM    315  CG  TRP A  43     -45.545 -36.792   4.832  1.00 31.15           C  
ANISOU  315  CG  TRP A  43     3037   3079   5720   -562    462    269       C  
ATOM    316  CD1 TRP A  43     -45.342 -35.970   5.901  1.00 33.32           C  
ANISOU  316  CD1 TRP A  43     3369   3372   5918   -512    573    330       C  
ATOM    317  CD2 TRP A  43     -45.148 -36.043   3.668  1.00 30.72           C  
ANISOU  317  CD2 TRP A  43     2981   3112   5578   -545    350    206       C  
ATOM    318  CE2 TRP A  43     -44.756 -34.759   4.113  1.00 33.05           C  
ANISOU  318  CE2 TRP A  43     3329   3457   5773   -478    403    244       C  
ATOM    319  CE3 TRP A  43     -45.133 -36.319   2.284  1.00 32.34           C  
ANISOU  319  CE3 TRP A  43     3140   3369   5780   -589    213    123       C  
ATOM    320  NE1 TRP A  43     -44.885 -34.744   5.479  1.00 32.15           N  
ANISOU  320  NE1 TRP A  43     3251   3298   5667   -462    541    305       N  
ATOM    321  CZ2 TRP A  43     -44.297 -33.772   3.240  1.00 31.79           C  
ANISOU  321  CZ2 TRP A  43     3176   3379   5523   -447    325    218       C  
ATOM    322  CZ3 TRP A  43     -44.686 -35.337   1.417  1.00 33.81           C  
ANISOU  322  CZ3 TRP A  43     3335   3661   5851   -561    133    102       C  
ATOM    323  CH2 TRP A  43     -44.261 -34.083   1.898  1.00 33.57           C  
ANISOU  323  CH2 TRP A  43     3357   3662   5736   -486    188    159       C  
ATOM    324  N   VAL A  44     -47.804 -40.748   3.899  1.00 35.12           N  
ANISOU  324  N   VAL A  44     3270   3316   6756   -821    382    183       N  
ATOM    325  CA  VAL A  44     -47.894 -42.069   3.263  1.00 36.42           C  
ANISOU  325  CA  VAL A  44     3393   3391   7054   -905    326     87       C  
ATOM    326  C   VAL A  44     -48.960 -42.073   2.132  1.00 41.93           C  
ANISOU  326  C   VAL A  44     3954   4149   7830   -992    219      7       C  
ATOM    327  O   VAL A  44     -48.731 -42.693   1.094  1.00 40.29           O  
ANISOU  327  O   VAL A  44     3732   3947   7631  -1059    123   -136       O  
ATOM    328  CB  VAL A  44     -48.113 -43.197   4.308  1.00 40.81           C  
ANISOU  328  CB  VAL A  44     3941   3793   7772   -932    434    172       C  
ATOM    329  CG1 VAL A  44     -48.140 -44.564   3.644  1.00 41.65           C  
ANISOU  329  CG1 VAL A  44     4002   3778   8044  -1019    386     60       C  
ATOM    330  CG2 VAL A  44     -47.021 -43.169   5.368  1.00 39.72           C  
ANISOU  330  CG2 VAL A  44     3929   3628   7533   -854    518    266       C  
ATOM    331  N   CYS A  45     -50.103 -41.354   2.334  1.00 40.68           N  
ANISOU  331  N   CYS A  45     3689   4044   7723   -993    238     97       N  
ATOM    332  CA  CYS A  45     -51.194 -41.225   1.362  1.00 42.18           C  
ANISOU  332  CA  CYS A  45     3727   4311   7988  -1072    133     60       C  
ATOM    333  C   CYS A  45     -50.777 -40.386   0.151  1.00 44.87           C  
ANISOU  333  C   CYS A  45     4073   4811   8163  -1063     -4     -8       C  
ATOM    334  O   CYS A  45     -51.106 -40.717  -0.983  1.00 44.17           O  
ANISOU  334  O   CYS A  45     3907   4797   8078  -1155   -130   -107       O  
ATOM    335  CB  CYS A  45     -52.453 -40.665   2.023  1.00 43.82           C  
ANISOU  335  CB  CYS A  45     3814   4522   8315  -1060    208    196       C  
ATOM    336  SG  CYS A  45     -53.244 -41.804   3.197  1.00 49.53           S  
ANISOU  336  SG  CYS A  45     4483   5079   9257  -1110    349    275       S  
ATOM    337  N   GLU A  46     -50.050 -39.301   0.392  1.00 42.35           N  
ANISOU  337  N   GLU A  46     3843   4554   7695   -961     22     47       N  
ATOM    338  CA  GLU A  46     -49.619 -38.394  -0.668  1.00 42.77           C  
ANISOU  338  CA  GLU A  46     3902   4757   7591   -944    -94     15       C  
ATOM    339  C   GLU A  46     -48.609 -39.053  -1.611  1.00 46.63           C  
ANISOU  339  C   GLU A  46     4470   5284   7965   -991   -184   -144       C  
ATOM    340  O   GLU A  46     -48.588 -38.770  -2.809  1.00 47.75           O  
ANISOU  340  O   GLU A  46     4568   5566   8008  -1039   -312   -207       O  
ATOM    341  CB  GLU A  46     -49.067 -37.075  -0.050  1.00 42.90           C  
ANISOU  341  CB  GLU A  46     3996   4803   7503   -823    -22    114       C  
ATOM    342  CG  GLU A  46     -48.545 -36.049  -1.042  1.00 52.24           C  
ANISOU  342  CG  GLU A  46     5189   6127   8533   -794   -127    109       C  
ATOM    343  CD  GLU A  46     -49.524 -35.531  -2.078  1.00 81.84           C  
ANISOU  343  CD  GLU A  46     8777  10002  12316   -844   -251    155       C  
ATOM    344  OE1 GLU A  46     -49.074 -35.221  -3.207  1.00 86.12           O  
ANISOU  344  OE1 GLU A  46     9318  10679  12722   -871   -376    115       O  
ATOM    345  OE2 GLU A  46     -50.732 -35.423  -1.763  1.00 74.15           O1-
ANISOU  345  OE2 GLU A  46     7671   9002  11502   -858   -223    242       O1-
ATOM    346  N   GLU A  47     -47.803 -39.944  -1.076  1.00 42.18           N  
ANISOU  346  N   GLU A  47     4009   4598   7418   -980   -113   -203       N  
ATOM    347  CA  GLU A  47     -46.770 -40.568  -1.861  1.00 42.42           C  
ANISOU  347  CA  GLU A  47     4116   4641   7362  -1011   -169   -358       C  
ATOM    348  C   GLU A  47     -47.134 -41.969  -2.362  1.00 48.76           C  
ANISOU  348  C   GLU A  47     4861   5363   8302  -1129   -198   -502       C  
ATOM    349  O   GLU A  47     -46.402 -42.519  -3.193  1.00 49.99           O  
ANISOU  349  O   GLU A  47     5059   5538   8398  -1173   -248   -664       O  
ATOM    350  CB  GLU A  47     -45.459 -40.527  -1.084  1.00 42.83           C  
ANISOU  350  CB  GLU A  47     4316   4622   7337   -914    -83   -333       C  
ATOM    351  CG  GLU A  47     -45.011 -39.083  -0.871  1.00 47.98           C  
ANISOU  351  CG  GLU A  47     5022   5377   7832   -819    -76   -236       C  
ATOM    352  CD  GLU A  47     -43.574 -38.848  -0.458  1.00 60.50           C  
ANISOU  352  CD  GLU A  47     6746   6949   9292   -737    -32   -237       C  
ATOM    353  OE1 GLU A  47     -42.989 -39.744   0.193  1.00 51.94           O  
ANISOU  353  OE1 GLU A  47     5722   5746   8266   -725     34   -249       O  
ATOM    354  OE2 GLU A  47     -43.042 -37.755  -0.765  1.00 40.10           O1-
ANISOU  354  OE2 GLU A  47     4202   4472   6563   -686    -63   -213       O1-
ATOM    355  N   ILE A  48     -48.279 -42.526  -1.909  1.00 44.71           N  
ANISOU  355  N   ILE A  48     4245   4762   7979  -1186   -165   -454       N  
ATOM    356  CA  ILE A  48     -48.791 -43.798  -2.418  1.00 46.14           C  
ANISOU  356  CA  ILE A  48     4351   4865   8316  -1314   -196   -593       C  
ATOM    357  C   ILE A  48     -50.191 -43.518  -3.003  1.00 50.40           C  
ANISOU  357  C   ILE A  48     4726   5514   8909  -1408   -289   -574       C  
ATOM    358  O   ILE A  48     -51.178 -43.535  -2.264  1.00 48.08           O  
ANISOU  358  O   ILE A  48     4347   5155   8767  -1410   -232   -452       O  
ATOM    359  CB  ILE A  48     -48.738 -45.007  -1.429  1.00 49.82           C  
ANISOU  359  CB  ILE A  48     4839   5099   8993  -1319    -73   -573       C  
ATOM    360  CG1 ILE A  48     -47.324 -45.157  -0.789  1.00 49.46           C  
ANISOU  360  CG1 ILE A  48     4943   4964   8887  -1214      9   -550       C  
ATOM    361  CG2 ILE A  48     -49.153 -46.298  -2.148  1.00 50.10           C  
ANISOU  361  CG2 ILE A  48     4795   5046   9192  -1461   -112   -754       C  
ATOM    362  CD1 ILE A  48     -47.241 -46.261   0.279  1.00 56.91           C  
ANISOU  362  CD1 ILE A  48     5900   5688  10036  -1207    129   -477       C  
ATOM    363  N   PRO A  49     -50.266 -43.196  -4.321  1.00 50.76           N  
ANISOU  363  N   PRO A  49     4722   5745   8820  -1483   -433   -680       N  
ATOM    364  CA  PRO A  49     -51.565 -42.859  -4.948  1.00 52.39           C  
ANISOU  364  CA  PRO A  49     4758   6087   9060  -1574   -543   -642       C  
ATOM    365  C   PRO A  49     -52.695 -43.857  -4.710  1.00 58.09           C  
ANISOU  365  C   PRO A  49     5354   6697  10019  -1685   -527   -668       C  
ATOM    366  O   PRO A  49     -53.815 -43.425  -4.397  1.00 57.67           O  
ANISOU  366  O   PRO A  49     5172   6671  10068  -1689   -532   -527       O  
ATOM    367  CB  PRO A  49     -51.223 -42.745  -6.438  1.00 55.11           C  
ANISOU  367  CB  PRO A  49     5090   6638   9212  -1666   -696   -796       C  
ATOM    368  CG  PRO A  49     -49.786 -42.373  -6.462  1.00 58.64           C  
ANISOU  368  CG  PRO A  49     5701   7097   9485  -1568   -658   -831       C  
ATOM    369  CD  PRO A  49     -49.167 -43.115  -5.307  1.00 53.25           C  
ANISOU  369  CD  PRO A  49     5125   6172   8937  -1493   -502   -830       C  
ATOM    370  N   ASP A  50     -52.404 -45.182  -4.817  1.00 55.95           N  
ANISOU  370  N   ASP A  50     5114   6286   9859  -1770   -494   -842       N  
ATOM    371  CA  ASP A  50     -53.435 -46.218  -4.577  1.00 58.18           C  
ANISOU  371  CA  ASP A  50     5277   6436  10392  -1885   -470   -875       C  
ATOM    372  C   ASP A  50     -53.995 -46.115  -3.172  1.00 60.94           C  
ANISOU  372  C   ASP A  50     5604   6642  10909  -1800   -334   -661       C  
ATOM    373  O   ASP A  50     -55.186 -46.331  -2.978  1.00 60.97           O  
ANISOU  373  O   ASP A  50     5464   6622  11078  -1870   -336   -598       O  
ATOM    374  CB  ASP A  50     -52.872 -47.624  -4.791  1.00 61.21           C  
ANISOU  374  CB  ASP A  50     5712   6652  10893  -1969   -428  -1088       C  
ATOM    375  CG  ASP A  50     -52.714 -48.010  -6.238  1.00 71.71           C  
ANISOU  375  CG  ASP A  50     7014   8116  12116  -2114   -556  -1346       C  
ATOM    376  OD1 ASP A  50     -53.469 -47.474  -7.078  1.00 73.95           O  
ANISOU  376  OD1 ASP A  50     7185   8617  12296  -2201   -697  -1354       O  
ATOM    377  OD2 ASP A  50     -51.817 -48.838  -6.537  1.00 74.45           O1-
ANISOU  377  OD2 ASP A  50     7448   8359  12481  -2141   -514  -1537       O1-
ATOM    378  N   LEU A  51     -53.132 -45.764  -2.192  1.00 56.37           N  
ANISOU  378  N   LEU A  51     5163   5981  10276  -1655   -215   -549       N  
ATOM    379  CA  LEU A  51     -53.538 -45.612  -0.799  1.00 55.64           C  
ANISOU  379  CA  LEU A  51     5066   5775  10299  -1574    -72   -350       C  
ATOM    380  C   LEU A  51     -54.500 -44.464  -0.625  1.00 60.77           C  
ANISOU  380  C   LEU A  51     5612   6550  10928  -1536    -86   -198       C  
ATOM    381  O   LEU A  51     -55.501 -44.625   0.056  1.00 59.62           O  
ANISOU  381  O   LEU A  51     5362   6338  10951  -1556    -14    -89       O  
ATOM    382  CB  LEU A  51     -52.325 -45.469   0.122  1.00 53.65           C  
ANISOU  382  CB  LEU A  51     4984   5442   9958  -1444     40   -279       C  
ATOM    383  CG  LEU A  51     -52.623 -45.516   1.610  1.00 57.78           C  
ANISOU  383  CG  LEU A  51     5518   5852  10585  -1380    198    -90       C  
ATOM    384  CD1 LEU A  51     -53.124 -46.901   2.021  1.00 59.40           C  
ANISOU  384  CD1 LEU A  51     5659   5869  11042  -1470    262    -93       C  
ATOM    385  CD2 LEU A  51     -51.402 -45.163   2.396  1.00 57.62           C  
ANISOU  385  CD2 LEU A  51     5658   5810  10423  -1259    279    -20       C  
ATOM    386  N   LYS A  52     -54.225 -43.327  -1.303  1.00 60.16           N  
ANISOU  386  N   LYS A  52     5548   6650  10660  -1486   -178   -190       N  
ATOM    387  CA  LYS A  52     -55.070 -42.136  -1.280  1.00 61.09           C  
ANISOU  387  CA  LYS A  52     5555   6887  10768  -1440   -200    -45       C  
ATOM    388  C   LYS A  52     -56.437 -42.504  -1.819  1.00 67.94           C  
ANISOU  388  C   LYS A  52     6222   7798  11795  -1566   -285    -48       C  
ATOM    389  O   LYS A  52     -57.426 -42.147  -1.192  1.00 68.40           O  
ANISOU  389  O   LYS A  52     6164   7833  11991  -1543   -219     93       O  
ATOM    390  CB  LYS A  52     -54.430 -40.988  -2.082  1.00 62.88           C  
ANISOU  390  CB  LYS A  52     5828   7288  10776  -1380   -301    -46       C  
ATOM    391  CG  LYS A  52     -55.158 -39.660  -1.934  1.00 71.91           C  
ANISOU  391  CG  LYS A  52     6868   8521  11932  -1306   -299    125       C  
ATOM    392  CD  LYS A  52     -54.404 -38.536  -2.612  1.00 73.40           C  
ANISOU  392  CD  LYS A  52     7115   8854  11919  -1237   -379    144       C  
ATOM    393  CE  LYS A  52     -53.995 -37.492  -1.608  1.00 80.09           C  
ANISOU  393  CE  LYS A  52     8045   9646  12737  -1090   -242    263       C  
ATOM    394  NZ  LYS A  52     -53.274 -36.377  -2.261  1.00 89.98           N1+
ANISOU  394  NZ  LYS A  52     9346  11024  13818  -1025   -316    290       N1+
ATOM    395  N   LEU A  53     -56.486 -43.299  -2.920  1.00 67.15           N  
ANISOU  395  N   LEU A  53     6077   7752  11686  -1706   -418   -219       N  
ATOM    396  CA  LEU A  53     -57.725 -43.806  -3.524  1.00 69.61           C  
ANISOU  396  CA  LEU A  53     6194   8113  12141  -1856   -518   -254       C  
ATOM    397  C   LEU A  53     -58.505 -44.700  -2.556  1.00 72.24           C  
ANISOU  397  C   LEU A  53     6458   8253  12736  -1896   -393   -205       C  
ATOM    398  O   LEU A  53     -59.713 -44.530  -2.431  1.00 72.61           O  
ANISOU  398  O   LEU A  53     6332   8327  12929  -1937   -404   -102       O  
ATOM    399  CB  LEU A  53     -57.435 -44.606  -4.810  1.00 71.66           C  
ANISOU  399  CB  LEU A  53     6450   8455  12322  -2010   -663   -489       C  
ATOM    400  CG  LEU A  53     -57.176 -43.826  -6.100  1.00 77.61           C  
ANISOU  400  CG  LEU A  53     7183   9469  12836  -2042   -838   -536       C  
ATOM    401  CD1 LEU A  53     -56.796 -44.768  -7.231  1.00 79.66           C  
ANISOU  401  CD1 LEU A  53     7462   9794  13013  -2203   -945   -802       C  
ATOM    402  CD2 LEU A  53     -58.428 -43.062  -6.542  1.00 81.70           C  
ANISOU  402  CD2 LEU A  53     7490  10160  13391  -2085   -958   -390       C  
ATOM    403  N   ALA A  54     -57.819 -45.648  -1.878  1.00 67.50           N  
ANISOU  403  N   ALA A  54     5983   7460  12206  -1885   -274   -265       N  
ATOM    404  CA  ALA A  54     -58.465 -46.585  -0.947  1.00 68.06           C  
ANISOU  404  CA  ALA A  54     5996   7337  12528  -1928   -149   -207       C  
ATOM    405  C   ALA A  54     -58.929 -45.938   0.353  1.00 70.42           C  
ANISOU  405  C   ALA A  54     6277   7590  12890  -1814      5     18       C  
ATOM    406  O   ALA A  54     -59.983 -46.299   0.865  1.00 69.65           O  
ANISOU  406  O   ALA A  54     6047   7423  12993  -1866     68    105       O  
ATOM    407  CB  ALA A  54     -57.536 -47.743  -0.640  1.00 68.60           C  
ANISOU  407  CB  ALA A  54     6194   7215  12655  -1943    -72   -313       C  
ATOM    408  N   MET A  55     -58.105 -45.020   0.909  1.00 66.69           N  
ANISOU  408  N   MET A  55     5941   7153  12244  -1665     75    101       N  
ATOM    409  CA  MET A  55     -58.350 -44.307   2.164  1.00 65.92           C  
ANISOU  409  CA  MET A  55     5857   7027  12161  -1552    235    286       C  
ATOM    410  C   MET A  55     -59.652 -43.512   2.119  1.00 72.46           C  
ANISOU  410  C   MET A  55     6497   7946  13087  -1554    226    396       C  
ATOM    411  O   MET A  55     -59.914 -42.834   1.123  1.00 72.64           O  
ANISOU  411  O   MET A  55     6439   8115  13045  -1569     84    371       O  
ATOM    412  CB  MET A  55     -57.182 -43.338   2.446  1.00 65.77           C  
ANISOU  412  CB  MET A  55     6009   7068  11911  -1413    270    309       C  
ATOM    413  CG  MET A  55     -56.416 -43.611   3.728  1.00 68.11           C  
ANISOU  413  CG  MET A  55     6452   7251  12174  -1337    433    381       C  
ATOM    414  SD  MET A  55     -57.377 -43.256   5.207  1.00 72.82           S  
ANISOU  414  SD  MET A  55     6977   7805  12886  -1294    634    572       S  
ATOM    415  CE  MET A  55     -56.254 -42.531   6.142  1.00 67.44           C  
ANISOU  415  CE  MET A  55     6479   7147  11998  -1169    744    627       C  
ATOM    416  N   GLU A  56     -60.458 -43.578   3.195  1.00 70.42           N  
ANISOU  416  N   GLU A  56     6163   7607  12984  -1540    380    529       N  
ATOM    417  CA  GLU A  56     -61.665 -42.754   3.331  1.00 71.55           C  
ANISOU  417  CA  GLU A  56     6127   7820  13240  -1520    410    649       C  
ATOM    418  C   GLU A  56     -61.162 -41.424   3.961  1.00 75.74           C  
ANISOU  418  C   GLU A  56     6753   8402  13623  -1364    513    730       C  
ATOM    419  O   GLU A  56     -61.239 -41.228   5.180  1.00 75.90           O  
ANISOU  419  O   GLU A  56     6813   8360  13667  -1300    702    821       O  
ATOM    420  CB  GLU A  56     -62.716 -43.447   4.213  1.00 74.14           C  
ANISOU  420  CB  GLU A  56     6332   8038  13801  -1578    546    743       C  
ATOM    421  N   ASN A  57     -60.579 -40.554   3.107  1.00 71.49           N  
ANISOU  421  N   ASN A  57     6259   7980  12924  -1312    389    687       N  
ATOM    422  CA  ASN A  57     -59.930 -39.268   3.420  1.00 70.04           C  
ANISOU  422  CA  ASN A  57     6174   7849  12590  -1175    449    732       C  
ATOM    423  C   ASN A  57     -60.684 -38.339   4.408  1.00 73.30           C  
ANISOU  423  C   ASN A  57     6503   8241  13106  -1089    627    861       C  
ATOM    424  O   ASN A  57     -60.018 -37.593   5.133  1.00 72.25           O  
ANISOU  424  O   ASN A  57     6497   8098  12856   -988    747    877       O  
ATOM    425  CB  ASN A  57     -59.602 -38.507   2.140  1.00 70.53           C  
ANISOU  425  CB  ASN A  57     6216   8049  12533  -1163    264    695       C  
ATOM    426  N   TYR A  58     -62.039 -38.391   4.445  1.00 69.57           N  
ANISOU  426  N   TYR A  58     5819   7762  12852  -1132    651    942       N  
ATOM    427  CA  TYR A  58     -62.893 -37.606   5.354  1.00 69.49           C  
ANISOU  427  CA  TYR A  58     5700   7723  12979  -1060    835   1055       C  
ATOM    428  C   TYR A  58     -62.495 -37.731   6.843  1.00 70.69           C  
ANISOU  428  C   TYR A  58     5993   7793  13073  -1013   1070   1070       C  
ATOM    429  O   TYR A  58     -62.717 -36.791   7.609  1.00 69.81           O  
ANISOU  429  O   TYR A  58     5867   7677  12979   -927   1235   1120       O  
ATOM    430  CB  TYR A  58     -64.377 -37.986   5.183  1.00 72.57           C  
ANISOU  430  CB  TYR A  58     5839   8106  13628  -1140    823   1130       C  
ATOM    431  N   VAL A  59     -61.925 -38.886   7.249  1.00 65.70           N  
ANISOU  431  N   VAL A  59     5486   7098  12378  -1075   1089   1029       N  
ATOM    432  CA  VAL A  59     -61.465 -39.138   8.620  1.00 65.25           C  
ANISOU  432  CA  VAL A  59     5564   6986  12240  -1048   1287   1061       C  
ATOM    433  C   VAL A  59     -60.217 -38.266   8.982  1.00 65.12           C  
ANISOU  433  C   VAL A  59     5747   7014  11983   -947   1330   1017       C  
ATOM    434  O   VAL A  59     -59.936 -38.053  10.163  1.00 63.38           O  
ANISOU  434  O   VAL A  59     5619   6787  11676   -910   1509   1049       O  
ATOM    435  CB  VAL A  59     -61.257 -40.659   8.872  1.00 70.74           C  
ANISOU  435  CB  VAL A  59     6311   7595  12972  -1146   1278   1058       C  
ATOM    436  CG1 VAL A  59     -59.902 -41.153   8.367  1.00 68.73           C  
ANISOU  436  CG1 VAL A  59     6235   7330  12548  -1149   1152    964       C  
ATOM    437  CG2 VAL A  59     -61.475 -41.023  10.342  1.00 71.71           C  
ANISOU  437  CG2 VAL A  59     6463   7670  13115  -1151   1502   1158       C  
ATOM    438  N   LEU A  60     -59.501 -37.753   7.966  1.00 60.38           N  
ANISOU  438  N   LEU A  60     5203   6469  11270   -912   1166    946       N  
ATOM    439  CA  LEU A  60     -58.341 -36.886   8.166  1.00 59.72           C  
ANISOU  439  CA  LEU A  60     5290   6427  10975   -823   1187    901       C  
ATOM    440  C   LEU A  60     -58.750 -35.413   8.296  1.00 65.80           C  
ANISOU  440  C   LEU A  60     5990   7232  11781   -733   1271    930       C  
ATOM    441  O   LEU A  60     -57.906 -34.565   8.599  1.00 65.09           O  
ANISOU  441  O   LEU A  60     6025   7166  11541   -659   1321    894       O  
ATOM    442  CB  LEU A  60     -57.322 -37.074   7.033  1.00 58.64           C  
ANISOU  442  CB  LEU A  60     5248   6329  10702   -832    985    813       C  
ATOM    443  CG  LEU A  60     -56.553 -38.391   7.046  1.00 62.96           C  
ANISOU  443  CG  LEU A  60     5910   6824  11187   -895    934    763       C  
ATOM    444  CD1 LEU A  60     -56.105 -38.760   5.652  1.00 62.36           C  
ANISOU  444  CD1 LEU A  60     5839   6785  11070   -940    724    666       C  
ATOM    445  CD2 LEU A  60     -55.364 -38.315   7.976  1.00 66.02           C  
ANISOU  445  CD2 LEU A  60     6492   7205  11390   -841   1030    760       C  
ATOM    446  N   ILE A  61     -60.043 -35.120   8.060  1.00 65.04           N  
ANISOU  446  N   ILE A  61     5683   7130  11901   -740   1288    996       N  
ATOM    447  CA  ILE A  61     -60.639 -33.785   8.127  1.00 66.64           C  
ANISOU  447  CA  ILE A  61     5770   7340  12209   -655   1374   1040       C  
ATOM    448  C   ILE A  61     -61.252 -33.568   9.517  1.00 72.77           C  
ANISOU  448  C   ILE A  61     6516   8068  13064   -633   1640   1071       C  
ATOM    449  O   ILE A  61     -60.898 -32.606  10.199  1.00 73.82           O  
ANISOU  449  O   ILE A  61     6721   8198  13130   -558   1789   1038       O  
ATOM    450  CB  ILE A  61     -61.688 -33.584   6.986  1.00 71.25           C  
ANISOU  450  CB  ILE A  61     6121   7957  12995   -676   1224   1109       C  
ATOM    451  CG1 ILE A  61     -61.032 -33.675   5.579  1.00 71.13           C  
ANISOU  451  CG1 ILE A  61     6140   8021  12863   -704    963   1072       C  
ATOM    452  CG2 ILE A  61     -62.462 -32.265   7.168  1.00 72.34           C  
ANISOU  452  CG2 ILE A  61     6104   8076  13306   -583   1339   1183       C  
ATOM    453  CD1 ILE A  61     -62.032 -33.932   4.401  1.00 80.10           C  
ANISOU  453  CD1 ILE A  61     7054   9222  14158   -776    775   1133       C  
ATOM    454  N   ASP A  62     -62.178 -34.451   9.911  1.00 69.41           N  
ANISOU  454  N   ASP A  62     5980   7611  12783   -706   1703   1126       N  
ATOM    455  CA  ASP A  62     -62.888 -34.421  11.182  1.00 70.41           C  
ANISOU  455  CA  ASP A  62     6055   7706  12993   -706   1955   1165       C  
ATOM    456  C   ASP A  62     -62.295 -35.440  12.159  1.00 71.64           C  
ANISOU  456  C   ASP A  62     6372   7856  12991   -767   2044   1159       C  
ATOM    457  O   ASP A  62     -62.505 -36.649  12.004  1.00 71.86           O  
ANISOU  457  O   ASP A  62     6374   7855  13075   -855   1971   1197       O  
ATOM    458  CB  ASP A  62     -64.394 -34.706  10.957  1.00 74.54           C  
ANISOU  458  CB  ASP A  62     6319   8200  13803   -749   1970   1253       C  
ATOM    459  CG  ASP A  62     -65.321 -33.931  11.874  1.00 89.43           C  
ANISOU  459  CG  ASP A  62     8077  10060  15843   -697   2223   1290       C  
ATOM    460  OD1 ASP A  62     -65.038 -32.737  12.140  1.00 88.92           O  
ANISOU  460  OD1 ASP A  62     8048   9995  15742   -602   2327   1246       O  
ATOM    461  OD2 ASP A  62     -66.363 -34.497  12.282  1.00100.76           O1-
ANISOU  461  OD2 ASP A  62     9361  11469  17453   -752   2320   1359       O1-
ATOM    462  N   TYR A  63     -61.531 -34.945  13.153  1.00 64.63           N  
ANISOU  462  N   TYR A  63     5647   7000  11912   -726   2197   1116       N  
ATOM    463  CA  TYR A  63     -60.901 -35.779  14.188  1.00 61.81           C  
ANISOU  463  CA  TYR A  63     5443   6662  11381   -779   2290   1134       C  
ATOM    464  C   TYR A  63     -60.771 -35.014  15.513  1.00 65.07           C  
ANISOU  464  C   TYR A  63     5932   7129  11664   -748   2540   1105       C  
ATOM    465  O   TYR A  63     -60.771 -33.779  15.518  1.00 63.83           O  
ANISOU  465  O   TYR A  63     5764   6982  11507   -674   2612   1033       O  
ATOM    466  CB  TYR A  63     -59.521 -36.314  13.722  1.00 59.06           C  
ANISOU  466  CB  TYR A  63     5280   6326  10836   -788   2112   1093       C  
ATOM    467  CG  TYR A  63     -58.508 -35.236  13.395  1.00 55.97           C  
ANISOU  467  CG  TYR A  63     5013   5977  10277   -707   2057   1001       C  
ATOM    468  CD1 TYR A  63     -57.749 -34.637  14.398  1.00 56.83           C  
ANISOU  468  CD1 TYR A  63     5269   6142  10182   -677   2197    958       C  
ATOM    469  CD2 TYR A  63     -58.292 -34.829  12.083  1.00 54.46           C  
ANISOU  469  CD2 TYR A  63     4789   5780  10123   -671   1862    958       C  
ATOM    470  CE1 TYR A  63     -56.839 -33.621  14.107  1.00 54.39           C  
ANISOU  470  CE1 TYR A  63     5065   5865   9738   -610   2152    870       C  
ATOM    471  CE2 TYR A  63     -57.357 -33.841  11.776  1.00 53.36           C  
ANISOU  471  CE2 TYR A  63     4758   5676   9841   -601   1815    886       C  
ATOM    472  CZ  TYR A  63     -56.624 -33.248  12.790  1.00 57.59           C  
ANISOU  472  CZ  TYR A  63     5435   6249  10196   -569   1960    840       C  
ATOM    473  OH  TYR A  63     -55.740 -32.238  12.496  1.00 56.58           O  
ANISOU  473  OH  TYR A  63     5403   6147   9948   -505   1920    765       O  
ATOM    474  N   ASP A  64     -60.614 -35.754  16.619  1.00 62.25           N  
ANISOU  474  N   ASP A  64     5653   6809  11192   -811   2668   1160       N  
ATOM    475  CA  ASP A  64     -60.404 -35.190  17.947  1.00 62.46           C  
ANISOU  475  CA  ASP A  64     5767   6919  11045   -809   2901   1129       C  
ATOM    476  C   ASP A  64     -59.175 -35.888  18.550  1.00 64.32           C  
ANISOU  476  C   ASP A  64     6204   7224  11012   -853   2864   1160       C  
ATOM    477  O   ASP A  64     -59.241 -37.059  18.932  1.00 64.62           O  
ANISOU  477  O   ASP A  64     6246   7257  11051   -926   2860   1276       O  
ATOM    478  CB  ASP A  64     -61.671 -35.347  18.819  1.00 66.78           C  
ANISOU  478  CB  ASP A  64     6168   7474  11732   -852   3131   1194       C  
ATOM    479  CG  ASP A  64     -61.609 -34.746  20.217  1.00 79.19           C  
ANISOU  479  CG  ASP A  64     7811   9150  13128   -865   3400   1146       C  
ATOM    480  OD1 ASP A  64     -60.599 -34.073  20.542  1.00 78.62           O  
ANISOU  480  OD1 ASP A  64     7900   9147  12826   -838   3416   1049       O  
ATOM    481  OD2 ASP A  64     -62.561 -34.952  20.986  1.00 90.60           O1-
ANISOU  481  OD2 ASP A  64     9149  10617  14659   -910   3598   1201       O1-
ATOM    482  N   THR A  65     -58.042 -35.165  18.595  1.00 59.09           N  
ANISOU  482  N   THR A  65     5699   6617  10135   -809   2828   1066       N  
ATOM    483  CA  THR A  65     -56.761 -35.671  19.114  1.00 57.71           C  
ANISOU  483  CA  THR A  65     5711   6518   9697   -841   2776   1092       C  
ATOM    484  C   THR A  65     -56.810 -36.055  20.606  1.00 63.12           C  
ANISOU  484  C   THR A  65     6446   7317  10220   -916   2975   1171       C  
ATOM    485  O   THR A  65     -55.942 -36.792  21.077  1.00 62.06           O  
ANISOU  485  O   THR A  65     6428   7243   9909   -960   2926   1255       O  
ATOM    486  CB  THR A  65     -55.614 -34.691  18.824  1.00 55.31           C  
ANISOU  486  CB  THR A  65     5544   6256   9217   -780   2702    968       C  
ATOM    487  CG2 THR A  65     -55.447 -34.384  17.355  1.00 48.87           C  
ANISOU  487  CG2 THR A  65     4690   5351   8529   -715   2497    912       C  
ATOM    488  OG1 THR A  65     -55.796 -33.502  19.578  1.00 58.38           O  
ANISOU  488  OG1 THR A  65     5944   6708   9530   -761   2900    864       O  
ATOM    489  N   LYS A  66     -57.813 -35.547  21.338  1.00 61.85           N  
ANISOU  489  N   LYS A  66     6191   7193  10117   -933   3201   1150       N  
ATOM    490  CA  LYS A  66     -57.998 -35.811  22.764  1.00 63.46           C  
ANISOU  490  CA  LYS A  66     6426   7528  10159  -1013   3416   1216       C  
ATOM    491  C   LYS A  66     -58.977 -36.951  23.021  1.00 68.20           C  
ANISOU  491  C   LYS A  66     6898   8090  10927  -1081   3471   1384       C  
ATOM    492  O   LYS A  66     -59.264 -37.246  24.181  1.00 69.68           O  
ANISOU  492  O   LYS A  66     7088   8388  10999  -1155   3656   1464       O  
ATOM    493  CB  LYS A  66     -58.431 -34.525  23.503  1.00 68.30           C  
ANISOU  493  CB  LYS A  66     7021   8218  10711   -999   3660   1068       C  
ATOM    494  CG  LYS A  66     -57.333 -33.460  23.563  1.00 84.39           C  
ANISOU  494  CG  LYS A  66     9211  10320  12534   -960   3641    907       C  
ATOM    495  CD  LYS A  66     -57.833 -32.185  24.213  1.00 98.20           C  
ANISOU  495  CD  LYS A  66    10927  12112  14272   -947   3892    738       C  
ATOM    496  N   SER A  67     -59.480 -37.603  21.960  1.00 63.26           N  
ANISOU  496  N   SER A  67     6157   7316  10564  -1066   3313   1438       N  
ATOM    497  CA  SER A  67     -60.419 -38.714  22.100  1.00 64.39           C  
ANISOU  497  CA  SER A  67     6166   7399  10900  -1136   3350   1591       C  
ATOM    498  C   SER A  67     -59.770 -40.003  21.625  1.00 67.38           C  
ANISOU  498  C   SER A  67     6597   7701  11306  -1171   3150   1705       C  
ATOM    499  O   SER A  67     -59.330 -40.076  20.473  1.00 65.54           O  
ANISOU  499  O   SER A  67     6378   7373  11150  -1126   2940   1640       O  
ATOM    500  CB  SER A  67     -61.697 -38.432  21.320  1.00 67.82           C  
ANISOU  500  CB  SER A  67     6395   7725  11650  -1107   3353   1554       C  
ATOM    501  OG  SER A  67     -62.477 -39.606  21.175  1.00 79.68           O  
ANISOU  501  OG  SER A  67     7768   9143  13363  -1177   3328   1692       O  
ATOM    502  N   PHE A  68     -59.690 -41.011  22.510  1.00 64.77           N  
ANISOU  502  N   PHE A  68     6288   7409  10911  -1251   3221   1876       N  
ATOM    503  CA  PHE A  68     -59.093 -42.292  22.147  1.00 64.48           C  
ANISOU  503  CA  PHE A  68     6288   7278  10935  -1285   3054   1999       C  
ATOM    504  C   PHE A  68     -59.841 -42.955  20.989  1.00 69.62           C  
ANISOU  504  C   PHE A  68     6792   7747  11915  -1295   2920   1990       C  
ATOM    505  O   PHE A  68     -59.205 -43.446  20.056  1.00 68.52           O  
ANISOU  505  O   PHE A  68     6693   7506  11836  -1278   2721   1954       O  
ATOM    506  CB  PHE A  68     -58.959 -43.232  23.354  1.00 67.93           C  
ANISOU  506  CB  PHE A  68     6754   7786  11270  -1371   3167   2214       C  
ATOM    507  CG  PHE A  68     -58.408 -44.592  22.986  1.00 69.43           C  
ANISOU  507  CG  PHE A  68     6959   7845  11576  -1402   3010   2354       C  
ATOM    508  CD1 PHE A  68     -57.067 -44.748  22.637  1.00 70.51           C  
ANISOU  508  CD1 PHE A  68     7235   7971  11585  -1360   2846   2335       C  
ATOM    509  CD2 PHE A  68     -59.239 -45.708  22.937  1.00 72.66           C  
ANISOU  509  CD2 PHE A  68     7232   8125  12250  -1473   3029   2493       C  
ATOM    510  CE1 PHE A  68     -56.559 -46.000  22.281  1.00 71.21           C  
ANISOU  510  CE1 PHE A  68     7326   7918  11812  -1383   2715   2454       C  
ATOM    511  CE2 PHE A  68     -58.734 -46.957  22.553  1.00 75.46           C  
ANISOU  511  CE2 PHE A  68     7592   8330  12748  -1500   2892   2605       C  
ATOM    512  CZ  PHE A  68     -57.394 -47.096  22.239  1.00 72.15           C  
ANISOU  512  CZ  PHE A  68     7311   7898  12204  -1452   2741   2584       C  
ATOM    513  N   GLU A  69     -61.181 -42.934  21.037  1.00 67.84           N  
ANISOU  513  N   GLU A  69     6393   7489  11896  -1328   3033   2011       N  
ATOM    514  CA  GLU A  69     -62.053 -43.514  20.009  1.00 67.96           C  
ANISOU  514  CA  GLU A  69     6244   7353  12227  -1355   2921   2002       C  
ATOM    515  C   GLU A  69     -61.877 -42.823  18.655  1.00 67.94           C  
ANISOU  515  C   GLU A  69     6230   7304  12280  -1284   2732   1829       C  
ATOM    516  O   GLU A  69     -61.804 -43.506  17.633  1.00 66.62           O  
ANISOU  516  O   GLU A  69     6027   7026  12261  -1307   2547   1800       O  
ATOM    517  CB  GLU A  69     -63.534 -43.490  20.455  1.00 71.11           C  
ANISOU  517  CB  GLU A  69     6449   7752  12819  -1403   3101   2066       C  
ATOM    518  N   SER A  70     -61.793 -41.486  18.648  1.00 62.52           N  
ANISOU  518  N   SER A  70     5575   6704  11477  -1204   2782   1714       N  
ATOM    519  CA  SER A  70     -61.601 -40.723  17.411  1.00 60.41           C  
ANISOU  519  CA  SER A  70     5295   6409  11247  -1133   2611   1572       C  
ATOM    520  C   SER A  70     -60.237 -41.037  16.753  1.00 61.53           C  
ANISOU  520  C   SER A  70     5601   6532  11247  -1111   2411   1518       C  
ATOM    521  O   SER A  70     -60.175 -41.277  15.542  1.00 59.86           O  
ANISOU  521  O   SER A  70     5350   6252  11142  -1110   2218   1452       O  
ATOM    522  CB  SER A  70     -61.763 -39.233  17.680  1.00 62.16           C  
ANISOU  522  CB  SER A  70     5516   6714  11389  -1053   2733   1480       C  
ATOM    523  OG  SER A  70     -61.570 -38.454  16.514  1.00 66.04           O  
ANISOU  523  OG  SER A  70     5990   7183  11920   -983   2573   1370       O  
ATOM    524  N   MET A  71     -59.166 -41.081  17.564  1.00 57.97           N  
ANISOU  524  N   MET A  71     5322   6150  10554  -1101   2459   1548       N  
ATOM    525  CA  MET A  71     -57.807 -41.375  17.097  1.00 56.08           C  
ANISOU  525  CA  MET A  71     5237   5898  10173  -1075   2293   1509       C  
ATOM    526  C   MET A  71     -57.674 -42.831  16.638  1.00 61.51           C  
ANISOU  526  C   MET A  71     5901   6460  11011  -1138   2173   1579       C  
ATOM    527  O   MET A  71     -57.035 -43.099  15.618  1.00 60.00           O  
ANISOU  527  O   MET A  71     5751   6208  10841  -1122   1992   1496       O  
ATOM    528  CB  MET A  71     -56.767 -41.021  18.168  1.00 57.45           C  
ANISOU  528  CB  MET A  71     5581   6192  10056  -1056   2384   1539       C  
ATOM    529  CG  MET A  71     -56.567 -39.510  18.329  1.00 59.55           C  
ANISOU  529  CG  MET A  71     5901   6562  10165   -987   2456   1413       C  
ATOM    530  SD  MET A  71     -56.114 -38.634  16.797  1.00 60.43           S  
ANISOU  530  SD  MET A  71     6024   6630  10308   -901   2254   1246       S  
ATOM    531  CE  MET A  71     -54.452 -39.283  16.524  1.00 55.31           C  
ANISOU  531  CE  MET A  71     5554   5980   9481   -893   2083   1249       C  
ATOM    532  N   GLN A  72     -58.315 -43.755  17.361  1.00 59.46           N  
ANISOU  532  N   GLN A  72     5565   6156  10870  -1214   2280   1725       N  
ATOM    533  CA  GLN A  72     -58.318 -45.170  17.009  1.00 60.13           C  
ANISOU  533  CA  GLN A  72     5606   6095  11144  -1283   2193   1798       C  
ATOM    534  C   GLN A  72     -59.057 -45.401  15.680  1.00 63.58           C  
ANISOU  534  C   GLN A  72     5907   6427  11824  -1312   2053   1687       C  
ATOM    535  O   GLN A  72     -58.580 -46.188  14.869  1.00 63.84           O  
ANISOU  535  O   GLN A  72     5956   6353  11945  -1337   1905   1635       O  
ATOM    536  CB  GLN A  72     -58.940 -45.986  18.137  1.00 63.43           C  
ANISOU  536  CB  GLN A  72     5958   6498  11643  -1360   2359   1994       C  
ATOM    537  CG  GLN A  72     -58.834 -47.481  17.946  1.00 74.48           C  
ANISOU  537  CG  GLN A  72     7322   7732  13246  -1431   2291   2095       C  
ATOM    538  CD  GLN A  72     -59.585 -48.201  19.027  1.00 83.21           C  
ANISOU  538  CD  GLN A  72     8341   8824  14450  -1510   2462   2302       C  
ATOM    539  NE2 GLN A  72     -58.896 -49.097  19.707  1.00 68.97           N  
ANISOU  539  NE2 GLN A  72     6603   6985  12616  -1538   2484   2473       N  
ATOM    540  OE1 GLN A  72     -60.770 -47.944  19.277  1.00 78.25           O  
ANISOU  540  OE1 GLN A  72     7581   8223  13927  -1546   2578   2323       O  
ATOM    541  N   ARG A  73     -60.183 -44.693  15.445  1.00 59.65           N  
ANISOU  541  N   ARG A  73     5270   5966  11429  -1310   2098   1645       N  
ATOM    542  CA  ARG A  73     -60.957 -44.795  14.200  1.00 59.71           C  
ANISOU  542  CA  ARG A  73     5130   5910  11647  -1345   1958   1550       C  
ATOM    543  C   ARG A  73     -60.090 -44.338  13.034  1.00 62.07           C  
ANISOU  543  C   ARG A  73     5515   6230  11838  -1292   1763   1395       C  
ATOM    544  O   ARG A  73     -60.038 -45.017  12.009  1.00 62.15           O  
ANISOU  544  O   ARG A  73     5488   6164  11962  -1343   1604   1316       O  
ATOM    545  CB  ARG A  73     -62.262 -43.968  14.270  1.00 60.89           C  
ANISOU  545  CB  ARG A  73     5110   6115  11911  -1337   2053   1558       C  
ATOM    546  CG  ARG A  73     -63.063 -43.985  12.967  1.00 72.76           C  
ANISOU  546  CG  ARG A  73     6448   7582  13615  -1375   1892   1475       C  
ATOM    547  CD  ARG A  73     -64.455 -43.392  13.085  1.00 89.96           C  
ANISOU  547  CD  ARG A  73     8424   9795  15964  -1380   1989   1519       C  
ATOM    548  NE  ARG A  73     -65.069 -43.261  11.763  1.00100.71           N  
ANISOU  548  NE  ARG A  73     9635  11155  17476  -1409   1804   1442       N  
ATOM    549  CZ  ARG A  73     -65.142 -42.125  11.073  1.00114.54           C  
ANISOU  549  CZ  ARG A  73    11346  12987  19186  -1336   1725   1382       C  
ATOM    550  NH1 ARG A  73     -65.705 -42.107   9.871  1.00 96.42           N1+
ANISOU  550  NH1 ARG A  73     8906  10709  17019  -1379   1543   1335       N1+
ATOM    551  NH2 ARG A  73     -64.657 -40.998  11.582  1.00103.90           N  
ANISOU  551  NH2 ARG A  73    10097  11707  17672  -1226   1826   1373       N  
ATOM    552  N   LEU A  74     -59.392 -43.202  13.211  1.00 57.24           N  
ANISOU  552  N   LEU A  74     5019   5725  11005  -1197   1783   1347       N  
ATOM    553  CA  LEU A  74     -58.481 -42.647  12.221  1.00 55.20           C  
ANISOU  553  CA  LEU A  74     4853   5504  10617  -1139   1618   1217       C  
ATOM    554  C   LEU A  74     -57.362 -43.657  11.877  1.00 53.31           C  
ANISOU  554  C   LEU A  74     4733   5190  10332  -1163   1506   1187       C  
ATOM    555  O   LEU A  74     -57.112 -43.896  10.697  1.00 51.30           O  
ANISOU  555  O   LEU A  74     4467   4906  10118  -1181   1339   1073       O  
ATOM    556  CB  LEU A  74     -57.913 -41.312  12.734  1.00 55.20           C  
ANISOU  556  CB  LEU A  74     4960   5616  10397  -1042   1698   1194       C  
ATOM    557  CG  LEU A  74     -56.615 -40.828  12.091  1.00 60.24           C  
ANISOU  557  CG  LEU A  74     5746   6296  10846   -979   1566   1092       C  
ATOM    558  CD1 LEU A  74     -56.863 -40.283  10.687  1.00 60.88           C  
ANISOU  558  CD1 LEU A  74     5747   6396  10988   -963   1401    991       C  
ATOM    559  CD2 LEU A  74     -55.963 -39.791  12.939  1.00 64.14           C  
ANISOU  559  CD2 LEU A  74     6362   6884  11127   -906   1679   1091       C  
ATOM    560  N   CYS A  75     -56.719 -44.254  12.899  1.00 49.15           N  
ANISOU  560  N   CYS A  75     4307   4638   9730  -1166   1600   1292       N  
ATOM    561  CA  CYS A  75     -55.653 -45.246  12.713  1.00 49.11           C  
ANISOU  561  CA  CYS A  75     4402   4546   9713  -1180   1516   1290       C  
ATOM    562  C   CYS A  75     -56.171 -46.509  12.026  1.00 53.06           C  
ANISOU  562  C   CYS A  75     4793   4892  10475  -1273   1440   1266       C  
ATOM    563  O   CYS A  75     -55.523 -47.038  11.118  1.00 51.13           O  
ANISOU  563  O   CYS A  75     4585   4578  10265  -1286   1307   1156       O  
ATOM    564  CB  CYS A  75     -54.958 -45.553  14.039  1.00 50.23           C  
ANISOU  564  CB  CYS A  75     4650   4710   9726  -1165   1638   1444       C  
ATOM    565  SG  CYS A  75     -54.006 -44.157  14.701  1.00 52.98           S  
ANISOU  565  SG  CYS A  75     5156   5239   9736  -1068   1692   1425       S  
ATOM    566  N   ASP A  76     -57.376 -46.938  12.409  1.00 51.46           N  
ANISOU  566  N   ASP A  76     4448   4641  10463  -1344   1528   1353       N  
ATOM    567  CA  ASP A  76     -58.048 -48.111  11.851  1.00 52.32           C  
ANISOU  567  CA  ASP A  76     4432   4601  10848  -1450   1475   1334       C  
ATOM    568  C   ASP A  76     -58.363 -47.932  10.350  1.00 53.80           C  
ANISOU  568  C   ASP A  76     4543   4796  11104  -1484   1299   1141       C  
ATOM    569  O   ASP A  76     -58.126 -48.858   9.570  1.00 54.46           O  
ANISOU  569  O   ASP A  76     4612   4767  11314  -1550   1196   1041       O  
ATOM    570  CB  ASP A  76     -59.323 -48.398  12.645  1.00 56.11           C  
ANISOU  570  CB  ASP A  76     4767   5056  11497  -1514   1620   1476       C  
ATOM    571  CG  ASP A  76     -59.990 -49.671  12.221  1.00 66.89           C  
ANISOU  571  CG  ASP A  76     6003   6254  13159  -1633   1583   1473       C  
ATOM    572  OD1 ASP A  76     -59.383 -50.742  12.412  1.00 67.81           O  
ANISOU  572  OD1 ASP A  76     6168   6232  13364  -1665   1584   1522       O  
ATOM    573  OD2 ASP A  76     -61.109 -49.594  11.668  1.00 75.52           O1-
ANISOU  573  OD2 ASP A  76     6937   7350  14409  -1696   1548   1422       O1-
ATOM    574  N   LYS A  77     -58.878 -46.744   9.961  1.00 47.62           N  
ANISOU  574  N   LYS A  77     3707   4148  10237  -1442   1269   1091       N  
ATOM    575  CA  LYS A  77     -59.198 -46.369   8.579  1.00 47.56           C  
ANISOU  575  CA  LYS A  77     3621   4196  10254  -1469   1098    939       C  
ATOM    576  C   LYS A  77     -57.942 -46.426   7.705  1.00 51.94           C  
ANISOU  576  C   LYS A  77     4310   4760  10663  -1442    958    795       C  
ATOM    577  O   LYS A  77     -57.995 -46.905   6.571  1.00 53.28           O  
ANISOU  577  O   LYS A  77     4432   4910  10904  -1516    815    655       O  
ATOM    578  CB  LYS A  77     -59.791 -44.943   8.525  1.00 49.58           C  
ANISOU  578  CB  LYS A  77     3813   4597  10429  -1401   1115    958       C  
ATOM    579  CG  LYS A  77     -61.221 -44.809   9.079  1.00 63.16           C  
ANISOU  579  CG  LYS A  77     5352   6316  12329  -1436   1231   1068       C  
ATOM    580  CD  LYS A  77     -62.296 -45.417   8.183  1.00 64.47           C  
ANISOU  580  CD  LYS A  77     5324   6447  12726  -1554   1120   1022       C  
ATOM    581  CE  LYS A  77     -63.639 -45.356   8.857  1.00 71.70           C  
ANISOU  581  CE  LYS A  77     6061   7352  13828  -1585   1254   1146       C  
ATOM    582  NZ  LYS A  77     -64.631 -46.197   8.149  1.00 84.47           N1+
ANISOU  582  NZ  LYS A  77     7492   8913  15689  -1721   1158   1114       N1+
ATOM    583  N   TYR A  78     -56.811 -45.931   8.242  1.00 45.16           N  
ANISOU  583  N   TYR A  78     3619   3944   9595  -1342   1002    824       N  
ATOM    584  CA  TYR A  78     -55.532 -45.983   7.573  1.00 42.53           C  
ANISOU  584  CA  TYR A  78     3420   3618   9122  -1306    895    707       C  
ATOM    585  C   TYR A  78     -55.047 -47.432   7.463  1.00 44.74           C  
ANISOU  585  C   TYR A  78     3724   3732   9544  -1371    877    672       C  
ATOM    586  O   TYR A  78     -54.622 -47.842   6.384  1.00 43.80           O  
ANISOU  586  O   TYR A  78     3615   3585   9442  -1410    754    511       O  
ATOM    587  CB  TYR A  78     -54.506 -45.079   8.290  1.00 41.13           C  
ANISOU  587  CB  TYR A  78     3398   3527   8701  -1189    958    762       C  
ATOM    588  CG  TYR A  78     -53.073 -45.390   7.914  1.00 40.75           C  
ANISOU  588  CG  TYR A  78     3493   3455   8534  -1153    883    683       C  
ATOM    589  CD1 TYR A  78     -52.511 -44.881   6.743  1.00 40.55           C  
ANISOU  589  CD1 TYR A  78     3506   3506   8395  -1132    744    533       C  
ATOM    590  CD2 TYR A  78     -52.291 -46.234   8.702  1.00 41.75           C  
ANISOU  590  CD2 TYR A  78     3704   3485   8676  -1143    950    769       C  
ATOM    591  CE1 TYR A  78     -51.209 -45.201   6.368  1.00 37.73           C  
ANISOU  591  CE1 TYR A  78     3268   3124   7943  -1101    685    454       C  
ATOM    592  CE2 TYR A  78     -50.981 -46.548   8.344  1.00 41.67           C  
ANISOU  592  CE2 TYR A  78     3807   3443   8583  -1105    886    701       C  
ATOM    593  CZ  TYR A  78     -50.436 -46.008   7.189  1.00 46.48           C  
ANISOU  593  CZ  TYR A  78     4455   4127   9078  -1082    759    537       C  
ATOM    594  OH  TYR A  78     -49.149 -46.304   6.818  1.00 45.20           O  
ANISOU  594  OH  TYR A  78     4397   3937   8841  -1045    705    464       O  
ATOM    595  N   ASN A  79     -55.120 -48.202   8.563  1.00 42.17           N  
ANISOU  595  N   ASN A  79     3400   3296   9327  -1386   1006    823       N  
ATOM    596  CA  ASN A  79     -54.673 -49.604   8.576  1.00 43.23           C  
ANISOU  596  CA  ASN A  79     3544   3243   9637  -1441   1010    823       C  
ATOM    597  C   ASN A  79     -55.460 -50.492   7.632  1.00 46.72           C  
ANISOU  597  C   ASN A  79     3852   3574  10325  -1567    933    692       C  
ATOM    598  O   ASN A  79     -54.872 -51.380   7.024  1.00 46.02           O  
ANISOU  598  O   ASN A  79     3787   3360  10338  -1607    875    573       O  
ATOM    599  CB  ASN A  79     -54.655 -50.178   9.991  1.00 45.08           C  
ANISOU  599  CB  ASN A  79     3794   3398   9936  -1433   1165   1049       C  
ATOM    600  CG  ASN A  79     -53.587 -49.565  10.864  1.00 57.55           C  
ANISOU  600  CG  ASN A  79     5523   5074  11269  -1327   1222   1157       C  
ATOM    601  ND2 ASN A  79     -53.779 -49.633  12.168  1.00 48.22           N  
ANISOU  601  ND2 ASN A  79     4347   3913  10063  -1320   1362   1364       N  
ATOM    602  OD1 ASN A  79     -52.584 -49.022  10.388  1.00 50.75           O  
ANISOU  602  OD1 ASN A  79     4770   4282  10230  -1258   1141   1058       O  
ATOM    603  N   ARG A  80     -56.769 -50.208   7.456  1.00 43.73           N  
ANISOU  603  N   ARG A  80     3328   3249  10040  -1631    929    697       N  
ATOM    604  CA  ARG A  80     -57.639 -50.945   6.531  1.00 45.63           C  
ANISOU  604  CA  ARG A  80     3422   3414  10500  -1766    843    567       C  
ATOM    605  C   ARG A  80     -57.290 -50.645   5.059  1.00 48.75           C  
ANISOU  605  C   ARG A  80     3831   3903  10789  -1794    665    332       C  
ATOM    606  O   ARG A  80     -57.286 -51.554   4.221  1.00 48.57           O  
ANISOU  606  O   ARG A  80     3765   3784  10905  -1899    589    166       O  
ATOM    607  CB  ARG A  80     -59.119 -50.672   6.839  1.00 47.83           C  
ANISOU  607  CB  ARG A  80     3531   3739  10903  -1822    892    663       C  
ATOM    608  CG  ARG A  80     -59.626 -51.412   8.074  1.00 60.53           C  
ANISOU  608  CG  ARG A  80     5088   5216  12694  -1851   1059    862       C  
ATOM    609  CD  ARG A  80     -61.015 -50.944   8.480  1.00 79.03           C  
ANISOU  609  CD  ARG A  80     7272   7630  15126  -1883   1129    969       C  
ATOM    610  NE  ARG A  80     -61.473 -51.575   9.723  1.00 91.99           N  
ANISOU  610  NE  ARG A  80     8869   9170  16913  -1908   1305   1173       N  
ATOM    611  CZ  ARG A  80     -62.094 -52.749   9.798  1.00109.53           C  
ANISOU  611  CZ  ARG A  80    10976  11224  19416  -2026   1337   1208       C  
ATOM    612  NH1 ARG A  80     -62.338 -53.451   8.697  1.00 94.49           N1+
ANISOU  612  NH1 ARG A  80     8991   9229  17684  -2137   1206   1031       N1+
ATOM    613  NH2 ARG A  80     -62.467 -53.235  10.974  1.00102.57           N  
ANISOU  613  NH2 ARG A  80    10059  10269  18644  -2043   1504   1419       N  
ATOM    614  N   ALA A  81     -56.944 -49.378   4.768  1.00 44.38           N  
ANISOU  614  N   ALA A  81     3340   3536   9987  -1703    609    316       N  
ATOM    615  CA  ALA A  81     -56.548 -48.934   3.435  1.00 43.43           C  
ANISOU  615  CA  ALA A  81     3240   3539   9723  -1718    446    127       C  
ATOM    616  C   ALA A  81     -55.171 -49.524   3.044  1.00 46.26           C  
ANISOU  616  C   ALA A  81     3741   3821  10017  -1698    416     -4       C  
ATOM    617  O   ALA A  81     -54.971 -49.885   1.882  1.00 46.26           O  
ANISOU  617  O   ALA A  81     3726   3839  10012  -1776    301   -207       O  
ATOM    618  CB  ALA A  81     -56.550 -47.414   3.366  1.00 42.51           C  
ANISOU  618  CB  ALA A  81     3145   3621   9385  -1619    415    184       C  
ATOM    619  N   ILE A  82     -54.236 -49.630   4.012  1.00 42.83           N  
ANISOU  619  N   ILE A  82     3434   3308   9532  -1598    523    110       N  
ATOM    620  CA  ILE A  82     -52.927 -50.277   3.852  1.00 42.53           C  
ANISOU  620  CA  ILE A  82     3516   3167   9476  -1567    522     27       C  
ATOM    621  C   ILE A  82     -53.169 -51.760   3.489  1.00 46.57           C  
ANISOU  621  C   ILE A  82     3951   3470  10273  -1688    526    -82       C  
ATOM    622  O   ILE A  82     -52.592 -52.251   2.521  1.00 47.36           O  
ANISOU  622  O   ILE A  82     4076   3530  10389  -1734    454   -289       O  
ATOM    623  CB  ILE A  82     -52.069 -50.115   5.153  1.00 45.63           C  
ANISOU  623  CB  ILE A  82     4028   3524   9784  -1446    641    224       C  
ATOM    624  CG1 ILE A  82     -51.523 -48.683   5.304  1.00 44.30           C  
ANISOU  624  CG1 ILE A  82     3958   3551   9321  -1332    624    266       C  
ATOM    625  CG2 ILE A  82     -50.940 -51.177   5.289  1.00 48.20           C  
ANISOU  625  CG2 ILE A  82     4431   3673  10212  -1428    674    205       C  
ATOM    626  CD1 ILE A  82     -50.425 -48.235   4.298  1.00 47.75           C  
ANISOU  626  CD1 ILE A  82     4492   4077   9573  -1289    515    100       C  
ATOM    627  N   ASP A  83     -54.044 -52.444   4.247  1.00 43.39           N  
ANISOU  627  N   ASP A  83     3451   2935  10100  -1746    617     50       N  
ATOM    628  CA  ASP A  83     -54.432 -53.842   4.009  1.00 46.66           C  
ANISOU  628  CA  ASP A  83     3773   3131  10826  -1871    637    -33       C  
ATOM    629  C   ASP A  83     -55.018 -54.045   2.609  1.00 52.89           C  
ANISOU  629  C   ASP A  83     4466   3968  11663  -2009    504   -295       C  
ATOM    630  O   ASP A  83     -54.674 -55.038   1.970  1.00 54.02           O  
ANISOU  630  O   ASP A  83     4601   3963  11962  -2090    485   -481       O  
ATOM    631  CB  ASP A  83     -55.460 -54.346   5.058  1.00 49.58           C  
ANISOU  631  CB  ASP A  83     4034   3388  11417  -1916    754    176       C  
ATOM    632  CG  ASP A  83     -54.905 -54.568   6.453  1.00 60.17           C  
ANISOU  632  CG  ASP A  83     5450   4639  12772  -1822    896    433       C  
ATOM    633  OD1 ASP A  83     -53.673 -54.783   6.582  1.00 61.59           O  
ANISOU  633  OD1 ASP A  83     5748   4761  12893  -1743    907    437       O  
ATOM    634  OD2 ASP A  83     -55.698 -54.538   7.415  1.00 65.24           O1-
ANISOU  634  OD2 ASP A  83     6027   5279  13483  -1831    995    635       O1-
ATOM    635  N   SER A  84     -55.898 -53.111   2.138  1.00 49.32           N  
ANISOU  635  N   SER A  84     3934   3725  11083  -2038    414   -310       N  
ATOM    636  CA  SER A  84     -56.510 -53.177   0.802  1.00 50.98           C  
ANISOU  636  CA  SER A  84     4040   4033  11296  -2177    268   -536       C  
ATOM    637  C   SER A  84     -55.449 -53.062  -0.289  1.00 54.44           C  
ANISOU  637  C   SER A  84     4582   4555  11550  -2173    169   -764       C  
ATOM    638  O   SER A  84     -55.529 -53.770  -1.289  1.00 55.90           O  
ANISOU  638  O   SER A  84     4716   4709  11812  -2307     95  -1003       O  
ATOM    639  CB  SER A  84     -57.557 -52.082   0.617  1.00 54.55           C  
ANISOU  639  CB  SER A  84     4386   4705  11637  -2184    193   -454       C  
ATOM    640  OG  SER A  84     -58.562 -52.129   1.613  1.00 66.08           O  
ANISOU  640  OG  SER A  84     5743   6102  13262  -2186    296   -250       O  
ATOM    641  N   ILE A  85     -54.454 -52.189  -0.075  1.00 49.21           N  
ANISOU  641  N   ILE A  85     4058   3995  10645  -2026    177   -696       N  
ATOM    642  CA  ILE A  85     -53.341 -51.917  -0.987  1.00 48.20           C  
ANISOU  642  CA  ILE A  85     4039   3962  10312  -1997    100   -875       C  
ATOM    643  C   ILE A  85     -52.388 -53.100  -1.024  1.00 51.91           C  
ANISOU  643  C   ILE A  85     4578   4211  10936  -2009    168  -1005       C  
ATOM    644  O   ILE A  85     -51.964 -53.490  -2.112  1.00 52.00           O  
ANISOU  644  O   ILE A  85     4600   4241  10918  -2087    102  -1258       O  
ATOM    645  CB  ILE A  85     -52.694 -50.537  -0.629  1.00 48.92           C  
ANISOU  645  CB  ILE A  85     4241   4227  10119  -1836     96   -731       C  
ATOM    646  CG1 ILE A  85     -53.145 -49.462  -1.614  1.00 49.19           C  
ANISOU  646  CG1 ILE A  85     4223   4524   9944  -1865    -47   -786       C  
ATOM    647  CG2 ILE A  85     -51.168 -50.536  -0.472  1.00 47.42           C  
ANISOU  647  CG2 ILE A  85     4213   3992   9812  -1725    140   -754       C  
ATOM    648  CD1 ILE A  85     -54.548 -49.235  -1.695  1.00 56.49           C  
ANISOU  648  CD1 ILE A  85     4987   5520  10956  -1945    -95   -723       C  
ATOM    649  N   HIS A  86     -52.126 -53.726   0.131  1.00 49.34           N  
ANISOU  649  N   HIS A  86     4280   3673  10792  -1945    304   -835       N  
ATOM    650  CA  HIS A  86     -51.300 -54.932   0.173  1.00 50.47           C  
ANISOU  650  CA  HIS A  86     4462   3570  11143  -1954    380   -926       C  
ATOM    651  C   HIS A  86     -51.993 -56.083  -0.528  1.00 54.70           C  
ANISOU  651  C   HIS A  86     4879   3956  11950  -2130    366  -1138       C  
ATOM    652  O   HIS A  86     -51.317 -56.859  -1.191  1.00 56.13           O  
ANISOU  652  O   HIS A  86     5084   4014  12230  -2176    374  -1358       O  
ATOM    653  CB  HIS A  86     -50.857 -55.268   1.599  1.00 51.35           C  
ANISOU  653  CB  HIS A  86     4622   3513  11375  -1842    518   -654       C  
ATOM    654  CG  HIS A  86     -49.847 -54.291   2.114  1.00 53.26           C  
ANISOU  654  CG  HIS A  86     5000   3889  11347  -1681    527   -517       C  
ATOM    655  CD2 HIS A  86     -49.117 -53.369   1.443  1.00 53.69           C  
ANISOU  655  CD2 HIS A  86     5144   4135  11123  -1621    445   -622       C  
ATOM    656  ND1 HIS A  86     -49.549 -54.203   3.460  1.00 54.92           N  
ANISOU  656  ND1 HIS A  86     5258   4048  11561  -1578    628   -241       N  
ATOM    657  CE1 HIS A  86     -48.631 -53.254   3.562  1.00 52.43           C  
ANISOU  657  CE1 HIS A  86     5060   3886  10975  -1462    603   -203       C  
ATOM    658  NE2 HIS A  86     -48.350 -52.715   2.375  1.00 51.96           N  
ANISOU  658  NE2 HIS A  86     5028   3968  10747  -1480    496   -421       N  
ATOM    659  N   GLN A  87     -53.336 -56.133  -0.483  1.00 50.90           N  
ANISOU  659  N   GLN A  87     4263   3501  11575  -2238    339  -1098       N  
ATOM    660  CA  GLN A  87     -54.108 -57.155  -1.199  1.00 52.61           C  
ANISOU  660  CA  GLN A  87     4351   3599  12038  -2428    310  -1311       C  
ATOM    661  C   GLN A  87     -54.033 -56.935  -2.721  1.00 59.83           C  
ANISOU  661  C   GLN A  87     5256   4701  12773  -2539    167  -1631       C  
ATOM    662  O   GLN A  87     -53.870 -57.896  -3.473  1.00 61.71           O  
ANISOU  662  O   GLN A  87     5467   4815  13165  -2663    166  -1899       O  
ATOM    663  CB  GLN A  87     -55.565 -57.212  -0.716  1.00 54.06           C  
ANISOU  663  CB  GLN A  87     4385   3777  12377  -2512    316  -1166       C  
ATOM    664  CG  GLN A  87     -55.773 -57.688   0.733  1.00 63.81           C  
ANISOU  664  CG  GLN A  87     5603   4804  13836  -2446    471   -875       C  
ATOM    665  CD  GLN A  87     -55.237 -59.070   1.093  1.00 72.26           C  
ANISOU  665  CD  GLN A  87     6679   5542  15233  -2469    589   -895       C  
ATOM    666  NE2 GLN A  87     -55.077 -59.318   2.382  1.00 68.15           N  
ANISOU  666  NE2 GLN A  87     6180   4882  14831  -2375    718   -606       N  
ATOM    667  OE1 GLN A  87     -54.959 -59.920   0.246  1.00 55.11           O  
ANISOU  667  OE1 GLN A  87     4487   3237  13215  -2571    571  -1161       O  
ATOM    668  N   LEU A  88     -54.139 -55.668  -3.161  1.00 57.11           N  
ANISOU  668  N   LEU A  88     4934   4658  12106  -2496     52  -1598       N  
ATOM    669  CA  LEU A  88     -54.060 -55.231  -4.559  1.00 58.81           C  
ANISOU  669  CA  LEU A  88     5144   5116  12087  -2588    -97  -1844       C  
ATOM    670  C   LEU A  88     -52.676 -55.567  -5.159  1.00 64.32           C  
ANISOU  670  C   LEU A  88     5969   5769  12700  -2556    -72  -2059       C  
ATOM    671  O   LEU A  88     -52.588 -56.043  -6.292  1.00 65.35           O  
ANISOU  671  O   LEU A  88     6075   5948  12809  -2696   -134  -2361       O  
ATOM    672  CB  LEU A  88     -54.305 -53.700  -4.618  1.00 57.06           C  
ANISOU  672  CB  LEU A  88     4931   5194  11556  -2499   -196  -1675       C  
ATOM    673  CG  LEU A  88     -54.405 -53.042  -6.000  1.00 62.08           C  
ANISOU  673  CG  LEU A  88     5537   6129  11921  -2590   -369  -1851       C  
ATOM    674  CD1 LEU A  88     -55.657 -53.544  -6.778  1.00 64.37           C  
ANISOU  674  CD1 LEU A  88     5650   6490  12317  -2808   -477  -2000       C  
ATOM    675  CD2 LEU A  88     -54.392 -51.516  -5.878  1.00 61.97           C  
ANISOU  675  CD2 LEU A  88     5554   6356  11637  -2460   -433  -1641       C  
ATOM    676  N   TRP A  89     -51.613 -55.317  -4.392  1.00 60.54           N  
ANISOU  676  N   TRP A  89     5620   5208  12175  -2377     21  -1907       N  
ATOM    677  CA  TRP A  89     -50.233 -55.556  -4.793  1.00 61.22           C  
ANISOU  677  CA  TRP A  89     5824   5243  12192  -2316     61  -2062       C  
ATOM    678  C   TRP A  89     -49.889 -57.040  -4.820  1.00 69.98           C  
ANISOU  678  C   TRP A  89     6912   6038  13638  -2385    170  -2238       C  
ATOM    679  O   TRP A  89     -48.976 -57.436  -5.545  1.00 71.47           O  
ANISOU  679  O   TRP A  89     7157   6191  13807  -2400    190  -2475       O  
ATOM    680  CB  TRP A  89     -49.281 -54.806  -3.867  1.00 57.69           C  
ANISOU  680  CB  TRP A  89     5504   4810  11607  -2108    122  -1814       C  
ATOM    681  CG  TRP A  89     -49.346 -53.311  -3.957  1.00 56.70           C  
ANISOU  681  CG  TRP A  89     5419   4978  11147  -2029     27  -1684       C  
ATOM    682  CD1 TRP A  89     -50.047 -52.561  -4.861  1.00 59.79           C  
ANISOU  682  CD1 TRP A  89     5748   5628  11342  -2114   -111  -1759       C  
ATOM    683  CD2 TRP A  89     -48.658 -52.381  -3.109  1.00 53.99           C  
ANISOU  683  CD2 TRP A  89     5181   4695  10640  -1852     66  -1451       C  
ATOM    684  CE2 TRP A  89     -48.989 -51.081  -3.554  1.00 56.88           C  
ANISOU  684  CE2 TRP A  89     5544   5338  10731  -1835    -43  -1404       C  
ATOM    685  CE3 TRP A  89     -47.816 -52.521  -1.991  1.00 54.17           C  
ANISOU  685  CE3 TRP A  89     5291   4566  10724  -1713    180  -1270       C  
ATOM    686  NE1 TRP A  89     -49.830 -51.219  -4.631  1.00 57.18           N  
ANISOU  686  NE1 TRP A  89     5476   5495  10755  -1992   -153  -1581       N  
ATOM    687  CZ2 TRP A  89     -48.494 -49.925  -2.928  1.00 53.85           C  
ANISOU  687  CZ2 TRP A  89     5246   5064  10148  -1684    -31  -1205       C  
ATOM    688  CZ3 TRP A  89     -47.324 -51.379  -1.376  1.00 53.50           C  
ANISOU  688  CZ3 TRP A  89     5294   4616  10416  -1573    183  -1078       C  
ATOM    689  CH2 TRP A  89     -47.664 -50.100  -1.842  1.00 52.93           C  
ANISOU  689  CH2 TRP A  89     5222   4802  10088  -1561     84  -1057       C  
ATOM    690  N   LYS A  90     -50.615 -57.850  -4.023  1.00 68.06           N  
ANISOU  690  N   LYS A  90     6583   5563  13715  -2425    251  -2117       N  
ATOM    691  CA  LYS A  90     -50.483 -59.301  -3.926  1.00 70.83           C  
ANISOU  691  CA  LYS A  90     6885   5576  14450  -2498    364  -2242       C  
ATOM    692  C   LYS A  90     -51.009 -59.872  -5.253  1.00 80.19           C  
ANISOU  692  C   LYS A  90     7987   6802  15682  -2715    292  -2623       C  
ATOM    693  O   LYS A  90     -50.225 -60.456  -6.000  1.00 82.98           O  
ANISOU  693  O   LYS A  90     8377   7072  16081  -2757    328  -2902       O  
ATOM    694  CB  LYS A  90     -51.303 -59.809  -2.728  1.00 73.34           C  
ANISOU  694  CB  LYS A  90     7120   5690  15055  -2493    450  -1972       C  
ATOM    695  CG  LYS A  90     -50.939 -61.177  -2.195  1.00 88.03           C  
ANISOU  695  CG  LYS A  90     8952   7167  17330  -2498    597  -1963       C  
ATOM    696  CD  LYS A  90     -51.673 -61.424  -0.871  1.00 96.70           C  
ANISOU  696  CD  LYS A  90     9983   8123  18637  -2465    678  -1619       C  
ATOM    697  CE  LYS A  90     -50.904 -60.956   0.345  1.00101.03           C  
ANISOU  697  CE  LYS A  90    10629   8667  19090  -2264    750  -1276       C  
ATOM    698  NZ  LYS A  90     -51.704 -61.071   1.595  1.00103.00           N1+
ANISOU  698  NZ  LYS A  90    10814   8840  19482  -2247    823   -945       N1+
ATOM    699  N   GLY A  91     -52.277 -59.590  -5.581  1.00 76.89           N  
ANISOU  699  N   GLY A  91     7457   6544  15213  -2850    185  -2637       N  
ATOM    700  CA  GLY A  91     -52.929 -60.026  -6.813  1.00104.28           C  
ANISOU  700  CA  GLY A  91    10828  10103  18688  -3077     91  -2976       C  
ATOM    701  C   GLY A  91     -52.357 -59.447  -8.093  1.00133.96           C  
ANISOU  701  C   GLY A  91    14650  14150  22100  -3124    -19  -3236       C  
ATOM    702  O   GLY A  91     -51.803 -58.346  -8.105  1.00101.00           O  
ANISOU  702  O   GLY A  91    10568  10198  17610  -2991    -73  -3104       O  
ATOM    703  N   ASN A  99     -36.977 -49.663  -2.932  1.00 67.79           N  
ANISOU  703  N   ASN A  99     7788   6647  11323   -905    281  -1406       N  
ATOM    704  CA  ASN A  99     -36.479 -48.727  -1.931  1.00 65.59           C  
ANISOU  704  CA  ASN A  99     7576   6449  10896   -788    278  -1158       C  
ATOM    705  C   ASN A  99     -35.781 -47.513  -2.583  1.00 66.55           C  
ANISOU  705  C   ASN A  99     7765   6803  10719   -750    213  -1204       C  
ATOM    706  O   ASN A  99     -34.749 -47.650  -3.253  1.00 68.19           O  
ANISOU  706  O   ASN A  99     7998   7025  10886   -729    226  -1339       O  
ATOM    707  CB  ASN A  99     -35.576 -49.437  -0.908  1.00 67.29           C  
ANISOU  707  CB  ASN A  99     7804   6472  11292   -694    364  -1006       C  
ATOM    708  N   THR A 100     -36.375 -46.330  -2.398  1.00 56.98           N  
ANISOU  708  N   THR A 100     6572   5765   9313   -745    151  -1090       N  
ATOM    709  CA  THR A 100     -35.885 -45.062  -2.948  1.00 52.60           C  
ANISOU  709  CA  THR A 100     6070   5429   8488   -713     86  -1098       C  
ATOM    710  C   THR A 100     -35.495 -44.123  -1.815  1.00 47.30           C  
ANISOU  710  C   THR A 100     5459   4801   7710   -612    101   -872       C  
ATOM    711  O   THR A 100     -35.723 -44.431  -0.645  1.00 45.48           O  
ANISOU  711  O   THR A 100     5229   4460   7593   -579    155   -714       O  
ATOM    712  CB  THR A 100     -36.992 -44.405  -3.799  1.00 60.43           C  
ANISOU  712  CB  THR A 100     7013   6591   9357   -803     -4  -1161       C  
ATOM    713  CG2 THR A 100     -37.196 -45.089  -5.146  1.00 58.89           C  
ANISOU  713  CG2 THR A 100     6767   6430   9177   -918    -40  -1415       C  
ATOM    714  OG1 THR A 100     -38.210 -44.422  -3.051  1.00 61.85           O  
ANISOU  714  OG1 THR A 100     7143   6717   9641   -826      3  -1032       O  
ATOM    715  N   ARG A 101     -34.923 -42.967  -2.166  1.00 38.75           N  
ANISOU  715  N   ARG A 101     4428   3888   6409   -574     56   -859       N  
ATOM    716  CA  ARG A 101     -34.569 -41.957  -1.193  1.00 35.88           C  
ANISOU  716  CA  ARG A 101     4121   3582   5930   -494     68   -676       C  
ATOM    717  C   ARG A 101     -35.846 -41.194  -0.832  1.00 36.57           C  
ANISOU  717  C   ARG A 101     4178   3732   5984   -519     48   -578       C  
ATOM    718  O   ARG A 101     -36.724 -41.026  -1.684  1.00 35.45           O  
ANISOU  718  O   ARG A 101     3980   3664   5826   -588     -9   -656       O  
ATOM    719  CB  ARG A 101     -33.488 -40.977  -1.732  1.00 34.14           C  
ANISOU  719  CB  ARG A 101     3958   3507   5507   -448     32   -703       C  
ATOM    720  CG  ARG A 101     -32.118 -41.584  -2.045  1.00 40.08           C  
ANISOU  720  CG  ARG A 101     4736   4211   6282   -410     61   -789       C  
ATOM    721  CD  ARG A 101     -31.578 -42.508  -0.970  1.00 48.76           C  
ANISOU  721  CD  ARG A 101     5839   5136   7551   -357    130   -691       C  
ATOM    722  NE  ARG A 101     -30.256 -43.025  -1.332  1.00 48.68           N  
ANISOU  722  NE  ARG A 101     5838   5081   7578   -313    158   -768       N  
ATOM    723  CZ  ARG A 101     -29.110 -42.544  -0.865  1.00 51.86           C  
ANISOU  723  CZ  ARG A 101     6283   5525   7897   -239    164   -676       C  
ATOM    724  NH1 ARG A 101     -29.107 -41.550   0.022  1.00 29.42           N1+
ANISOU  724  NH1 ARG A 101     3485   2769   4923   -206    145   -514       N1+
ATOM    725  NH2 ARG A 101     -27.960 -43.057  -1.267  1.00 40.80           N  
ANISOU  725  NH2 ARG A 101     4873   4078   6552   -201    193   -753       N  
ATOM    726  N   PRO A 102     -35.989 -40.713   0.415  1.00 32.29           N  
ANISOU  726  N   PRO A 102     3665   3173   5431   -471     96   -408       N  
ATOM    727  CA  PRO A 102     -37.188 -39.927   0.731  1.00 31.61           C  
ANISOU  727  CA  PRO A 102     3543   3143   5324   -490     93   -327       C  
ATOM    728  C   PRO A 102     -37.184 -38.580  -0.007  1.00 33.19           C  
ANISOU  728  C   PRO A 102     3748   3505   5357   -481     30   -345       C  
ATOM    729  O   PRO A 102     -36.112 -37.997  -0.276  1.00 29.50           O  
ANISOU  729  O   PRO A 102     3340   3109   4758   -438     11   -362       O  
ATOM    730  CB  PRO A 102     -37.088 -39.712   2.252  1.00 32.90           C  
ANISOU  730  CB  PRO A 102     3749   3263   5488   -440    174   -163       C  
ATOM    731  CG  PRO A 102     -35.641 -39.820   2.561  1.00 36.83           C  
ANISOU  731  CG  PRO A 102     4320   3755   5919   -383    185   -146       C  
ATOM    732  CD  PRO A 102     -35.050 -40.781   1.563  1.00 33.19           C  
ANISOU  732  CD  PRO A 102     3841   3236   5534   -401    153   -285       C  
ATOM    733  N   SER A 103     -38.384 -38.067  -0.307  1.00 28.10           N  
ANISOU  733  N   SER A 103     3033   2915   4731   -519     -1   -323       N  
ATOM    734  CA  SER A 103     -38.510 -36.728  -0.879  1.00 27.53           C  
ANISOU  734  CA  SER A 103     2949   2981   4532   -504    -53   -296       C  
ATOM    735  C   SER A 103     -38.047 -35.740   0.241  1.00 29.09           C  
ANISOU  735  C   SER A 103     3215   3176   4663   -428     18   -180       C  
ATOM    736  O   SER A 103     -37.929 -36.141   1.409  1.00 28.89           O  
ANISOU  736  O   SER A 103     3227   3064   4686   -405     99   -119       O  
ATOM    737  CB  SER A 103     -39.974 -36.459  -1.227  1.00 31.54           C  
ANISOU  737  CB  SER A 103     3347   3524   5114   -555    -90   -265       C  
ATOM    738  OG  SER A 103     -40.748 -36.388  -0.040  1.00 37.03           O  
ANISOU  738  OG  SER A 103     4022   4135   5913   -535     -3   -158       O  
ATOM    739  N   THR A 104     -37.793 -34.481  -0.105  1.00 23.86           N  
ANISOU  739  N   THR A 104     2563   2610   3891   -397     -9   -151       N  
ATOM    740  CA  THR A 104     -37.382 -33.460   0.868  1.00 23.19           C  
ANISOU  740  CA  THR A 104     2539   2526   3748   -338     59    -68       C  
ATOM    741  C   THR A 104     -38.447 -33.289   1.950  1.00 27.47           C  
ANISOU  741  C   THR A 104     3045   3004   4386   -336    147     12       C  
ATOM    742  O   THR A 104     -38.110 -33.259   3.140  1.00 27.11           O  
ANISOU  742  O   THR A 104     3061   2920   4321   -312    233     57       O  
ATOM    743  CB  THR A 104     -36.996 -32.158   0.135  1.00 28.36           C  
ANISOU  743  CB  THR A 104     3194   3283   4300   -315     11    -56       C  
ATOM    744  CG2 THR A 104     -36.514 -31.050   1.101  1.00 24.06           C  
ANISOU  744  CG2 THR A 104     2711   2729   3703   -263     87      5       C  
ATOM    745  OG1 THR A 104     -35.923 -32.508  -0.750  1.00 32.55           O  
ANISOU  745  OG1 THR A 104     3762   3871   4734   -322    -53   -136       O  
ATOM    746  N   GLY A 105     -39.712 -33.226   1.527  1.00 24.03           N  
ANISOU  746  N   GLY A 105     2507   2571   4051   -368    126     30       N  
ATOM    747  CA  GLY A 105     -40.833 -33.092   2.444  1.00 24.85           C  
ANISOU  747  CA  GLY A 105     2559   2618   4266   -369    215    101       C  
ATOM    748  C   GLY A 105     -40.945 -34.262   3.410  1.00 29.06           C  
ANISOU  748  C   GLY A 105     3115   3061   4865   -391    285    116       C  
ATOM    749  O   GLY A 105     -41.070 -34.061   4.619  1.00 27.45           O  
ANISOU  749  O   GLY A 105     2943   2826   4662   -374    392    176       O  
ATOM    750  N   LEU A 106     -40.856 -35.492   2.904  1.00 25.95           N  
ANISOU  750  N   LEU A 106     2706   2626   4526   -433    232     60       N  
ATOM    751  CA  LEU A 106     -40.923 -36.659   3.786  1.00 26.94           C  
ANISOU  751  CA  LEU A 106     2845   2650   4739   -454    298     92       C  
ATOM    752  C   LEU A 106     -39.738 -36.679   4.763  1.00 30.42           C  
ANISOU  752  C   LEU A 106     3394   3083   5080   -409    353    138       C  
ATOM    753  O   LEU A 106     -39.928 -36.969   5.948  1.00 29.88           O  
ANISOU  753  O   LEU A 106     3342   2975   5035   -411    443    226       O  
ATOM    754  CB  LEU A 106     -41.027 -37.993   2.999  1.00 26.93           C  
ANISOU  754  CB  LEU A 106     2800   2584   4848   -511    237      9       C  
ATOM    755  CG  LEU A 106     -41.164 -39.273   3.830  1.00 31.87           C  
ANISOU  755  CG  LEU A 106     3420   3080   5608   -535    304     57       C  
ATOM    756  CD1 LEU A 106     -42.441 -39.262   4.679  1.00 33.43           C  
ANISOU  756  CD1 LEU A 106     3550   3242   5909   -560    385    155       C  
ATOM    757  CD2 LEU A 106     -41.084 -40.535   2.948  1.00 33.01           C  
ANISOU  757  CD2 LEU A 106     3527   3144   5872   -590    248    -56       C  
ATOM    758  N   LEU A 107     -38.526 -36.356   4.266  1.00 26.31           N  
ANISOU  758  N   LEU A 107     2941   2615   4441   -377    299     87       N  
ATOM    759  CA  LEU A 107     -37.316 -36.338   5.093  1.00 25.22           C  
ANISOU  759  CA  LEU A 107     2894   2486   4203   -339    333    131       C  
ATOM    760  C   LEU A 107     -37.437 -35.345   6.253  1.00 28.84           C  
ANISOU  760  C   LEU A 107     3390   2993   4573   -321    418    206       C  
ATOM    761  O   LEU A 107     -37.055 -35.669   7.382  1.00 28.94           O  
ANISOU  761  O   LEU A 107     3449   3001   4548   -321    478    282       O  
ATOM    762  CB  LEU A 107     -36.051 -36.063   4.246  1.00 24.20           C  
ANISOU  762  CB  LEU A 107     2813   2412   3970   -309    259     57       C  
ATOM    763  CG  LEU A 107     -34.703 -36.159   5.006  1.00 26.80           C  
ANISOU  763  CG  LEU A 107     3222   2752   4208   -273    278    104       C  
ATOM    764  CD1 LEU A 107     -34.539 -37.550   5.694  1.00 27.24           C  
ANISOU  764  CD1 LEU A 107     3270   2707   4373   -281    310    170       C  
ATOM    765  CD2 LEU A 107     -33.516 -35.803   4.070  1.00 25.40           C  
ANISOU  765  CD2 LEU A 107     3079   2633   3938   -245    209     25       C  
ATOM    766  N   ARG A 108     -38.006 -34.152   5.986  1.00 24.94           N  
ANISOU  766  N   ARG A 108     2872   2548   4055   -312    428    186       N  
ATOM    767  CA  ARG A 108     -38.237 -33.166   7.027  1.00 23.68           C  
ANISOU  767  CA  ARG A 108     2739   2422   3837   -302    527    227       C  
ATOM    768  C   ARG A 108     -39.097 -33.802   8.152  1.00 27.49           C  
ANISOU  768  C   ARG A 108     3195   2862   4388   -334    628    301       C  
ATOM    769  O   ARG A 108     -38.780 -33.670   9.336  1.00 25.39           O  
ANISOU  769  O   ARG A 108     2985   2629   4032   -342    710    348       O  
ATOM    770  CB  ARG A 108     -38.936 -31.921   6.440  1.00 21.80           C  
ANISOU  770  CB  ARG A 108     2445   2207   3630   -286    528    200       C  
ATOM    771  CG  ARG A 108     -39.159 -30.822   7.496  1.00 24.19           C  
ANISOU  771  CG  ARG A 108     2772   2526   3893   -275    650    214       C  
ATOM    772  CD  ARG A 108     -40.062 -29.661   7.037  1.00 26.25           C  
ANISOU  772  CD  ARG A 108     2952   2775   4247   -254    676    207       C  
ATOM    773  NE  ARG A 108     -39.664 -29.096   5.742  1.00 27.02           N  
ANISOU  773  NE  ARG A 108     3027   2902   4336   -230    564    186       N  
ATOM    774  CZ  ARG A 108     -38.788 -28.116   5.572  1.00 32.95           C  
ANISOU  774  CZ  ARG A 108     3830   3686   5002   -204    553    162       C  
ATOM    775  NH1 ARG A 108     -38.204 -27.549   6.621  1.00 24.23           N1+
ANISOU  775  NH1 ARG A 108     2804   2588   3814   -202    645    137       N1+
ATOM    776  NH2 ARG A 108     -38.519 -27.663   4.352  1.00 22.48           N  
ANISOU  776  NH2 ARG A 108     2472   2395   3673   -188    452    162       N  
ATOM    777  N   HIS A 109     -40.186 -34.485   7.757  1.00 25.70           N  
ANISOU  777  N   HIS A 109     2879   2574   4314   -362    620    310       N  
ATOM    778  CA  HIS A 109     -41.107 -35.167   8.668  1.00 26.36           C  
ANISOU  778  CA  HIS A 109     2919   2608   4488   -398    713    386       C  
ATOM    779  C   HIS A 109     -40.374 -36.267   9.444  1.00 28.75           C  
ANISOU  779  C   HIS A 109     3275   2886   4761   -412    728    458       C  
ATOM    780  O   HIS A 109     -40.466 -36.295  10.668  1.00 26.97           O  
ANISOU  780  O   HIS A 109     3077   2689   4481   -430    825    540       O  
ATOM    781  CB  HIS A 109     -42.318 -35.724   7.888  1.00 27.04           C  
ANISOU  781  CB  HIS A 109     2888   2632   4755   -430    677    372       C  
ATOM    782  CG  HIS A 109     -43.203 -36.602   8.715  1.00 31.65           C  
ANISOU  782  CG  HIS A 109     3420   3153   5454   -473    763    453       C  
ATOM    783  CD2 HIS A 109     -43.267 -37.952   8.775  1.00 32.86           C  
ANISOU  783  CD2 HIS A 109     3549   3223   5712   -511    749    490       C  
ATOM    784  ND1 HIS A 109     -44.118 -36.071   9.606  1.00 33.80           N  
ANISOU  784  ND1 HIS A 109     3654   3442   5747   -482    887    505       N  
ATOM    785  CE1 HIS A 109     -44.721 -37.108  10.159  1.00 33.56           C  
ANISOU  785  CE1 HIS A 109     3578   3351   5822   -526    940    580       C  
ATOM    786  NE2 HIS A 109     -44.243 -38.259   9.689  1.00 33.87           N  
ANISOU  786  NE2 HIS A 109     3623   3322   5923   -545    858    579       N  
ATOM    787  N   ILE A 110     -39.612 -37.133   8.742  1.00 25.88           N  
ANISOU  787  N   ILE A 110     2925   2476   4433   -406    635    432       N  
ATOM    788  CA  ILE A 110     -38.845 -38.234   9.358  1.00 26.27           C  
ANISOU  788  CA  ILE A 110     3008   2480   4493   -410    640    515       C  
ATOM    789  C   ILE A 110     -37.846 -37.721  10.411  1.00 30.94           C  
ANISOU  789  C   ILE A 110     3687   3167   4900   -392    676    584       C  
ATOM    790  O   ILE A 110     -37.827 -38.245  11.522  1.00 31.43           O  
ANISOU  790  O   ILE A 110     3759   3238   4943   -415    738    707       O  
ATOM    791  CB  ILE A 110     -38.158 -39.151   8.293  1.00 28.64           C  
ANISOU  791  CB  ILE A 110     3298   2702   4883   -400    544    446       C  
ATOM    792  CG1 ILE A 110     -39.209 -39.906   7.436  1.00 28.91           C  
ANISOU  792  CG1 ILE A 110     3238   2640   5106   -444    517    382       C  
ATOM    793  CG2 ILE A 110     -37.118 -40.117   8.944  1.00 27.18           C  
ANISOU  793  CG2 ILE A 110     3147   2470   4711   -384    548    544       C  
ATOM    794  CD1 ILE A 110     -38.607 -40.659   6.165  1.00 33.15           C  
ANISOU  794  CD1 ILE A 110     3762   3115   5720   -447    427    256       C  
ATOM    795  N   LEU A 111     -37.045 -36.700  10.076  1.00 27.85           N  
ANISOU  795  N   LEU A 111     3353   2856   4372   -360    636    511       N  
ATOM    796  CA  LEU A 111     -36.055 -36.135  11.017  1.00 27.55           C  
ANISOU  796  CA  LEU A 111     3395   2921   4151   -354    661    557       C  
ATOM    797  C   LEU A 111     -36.695 -35.562  12.287  1.00 30.26           C  
ANISOU  797  C   LEU A 111     3753   3339   4406   -393    779    608       C  
ATOM    798  O   LEU A 111     -36.182 -35.771  13.389  1.00 30.69           O  
ANISOU  798  O   LEU A 111     3849   3466   4345   -419    816    703       O  
ATOM    799  CB  LEU A 111     -35.134 -35.096  10.335  1.00 25.54           C  
ANISOU  799  CB  LEU A 111     3190   2730   3786   -320    598    458       C  
ATOM    800  CG  LEU A 111     -34.211 -35.656   9.236  1.00 30.70           C  
ANISOU  800  CG  LEU A 111     3841   3340   4482   -285    492    411       C  
ATOM    801  CD1 LEU A 111     -33.357 -34.562   8.639  1.00 28.24           C  
ANISOU  801  CD1 LEU A 111     3574   3102   4055   -258    443    328       C  
ATOM    802  CD2 LEU A 111     -33.318 -36.792   9.768  1.00 32.92           C  
ANISOU  802  CD2 LEU A 111     4133   3593   4781   -279    473    510       C  
ATOM    803  N   GLN A 112     -37.816 -34.877  12.127  1.00 26.73           N  
ANISOU  803  N   GLN A 112     3264   2879   4014   -400    841    550       N  
ATOM    804  CA  GLN A 112     -38.555 -34.338  13.269  1.00 28.43           C  
ANISOU  804  CA  GLN A 112     3480   3153   4168   -438    976    576       C  
ATOM    805  C   GLN A 112     -39.094 -35.470  14.148  1.00 31.62           C  
ANISOU  805  C   GLN A 112     3852   3540   4622   -482   1038    710       C  
ATOM    806  O   GLN A 112     -38.968 -35.421  15.370  1.00 32.27           O  
ANISOU  806  O   GLN A 112     3973   3718   4572   -524   1122    781       O  
ATOM    807  CB  GLN A 112     -39.702 -33.402  12.799  1.00 29.46           C  
ANISOU  807  CB  GLN A 112     3548   3249   4395   -426   1032    491       C  
ATOM    808  CG  GLN A 112     -40.414 -32.666  13.954  1.00 29.68           C  
ANISOU  808  CG  GLN A 112     3577   3336   4366   -460   1195    485       C  
ATOM    809  CD  GLN A 112     -39.473 -31.787  14.726  1.00 39.94           C  
ANISOU  809  CD  GLN A 112     4971   4745   5460   -476   1236    436       C  
ATOM    810  NE2 GLN A 112     -39.214 -32.117  15.982  1.00 37.59           N  
ANISOU  810  NE2 GLN A 112     4719   4545   5017   -533   1310    502       N  
ATOM    811  OE1 GLN A 112     -38.916 -30.827  14.194  1.00 39.13           O  
ANISOU  811  OE1 GLN A 112     4899   4649   5320   -446   1195    345       O  
ATOM    812  N   GLN A 113     -39.671 -36.494  13.515  1.00 29.04           N  
ANISOU  812  N   GLN A 113     3453   3097   4483   -480    997    743       N  
ATOM    813  CA  GLN A 113     -40.244 -37.668  14.174  1.00 30.59           C  
ANISOU  813  CA  GLN A 113     3602   3245   4777   -521   1048    877       C  
ATOM    814  C   GLN A 113     -39.148 -38.436  14.933  1.00 34.89           C  
ANISOU  814  C   GLN A 113     4198   3829   5231   -530   1022   1011       C  
ATOM    815  O   GLN A 113     -39.345 -38.803  16.099  1.00 36.21           O  
ANISOU  815  O   GLN A 113     4366   4057   5337   -576   1104   1146       O  
ATOM    816  CB  GLN A 113     -40.939 -38.525  13.108  1.00 31.96           C  
ANISOU  816  CB  GLN A 113     3687   3273   5182   -519    988    849       C  
ATOM    817  CG  GLN A 113     -41.447 -39.877  13.525  1.00 34.27           C  
ANISOU  817  CG  GLN A 113     3919   3472   5629   -559   1021    976       C  
ATOM    818  CD  GLN A 113     -42.285 -40.416  12.406  1.00 42.20           C  
ANISOU  818  CD  GLN A 113     4833   4351   6852   -570    970    900       C  
ATOM    819  NE2 GLN A 113     -43.530 -40.750  12.707  1.00 33.20           N  
ANISOU  819  NE2 GLN A 113     3608   3165   5841   -614   1046    948       N  
ATOM    820  OE1 GLN A 113     -41.843 -40.495  11.253  1.00 35.63           O  
ANISOU  820  OE1 GLN A 113     4001   3473   6064   -545    864    790       O  
ATOM    821  N   VAL A 114     -37.981 -38.607  14.299  1.00 29.90           N  
ANISOU  821  N   VAL A 114     3603   3179   4581   -488    912    982       N  
ATOM    822  CA  VAL A 114     -36.825 -39.280  14.908  1.00 30.25           C  
ANISOU  822  CA  VAL A 114     3681   3257   4556   -486    871   1114       C  
ATOM    823  C   VAL A 114     -36.378 -38.518  16.160  1.00 34.83           C  
ANISOU  823  C   VAL A 114     4327   4022   4885   -523    928   1172       C  
ATOM    824  O   VAL A 114     -36.250 -39.122  17.233  1.00 34.39           O  
ANISOU  824  O   VAL A 114     4268   4028   4769   -564    966   1343       O  
ATOM    825  CB  VAL A 114     -35.684 -39.536  13.884  1.00 31.80           C  
ANISOU  825  CB  VAL A 114     3892   3393   4800   -428    751   1050       C  
ATOM    826  CG1 VAL A 114     -34.391 -39.984  14.579  1.00 31.36           C  
ANISOU  826  CG1 VAL A 114     3865   3396   4653   -419    709   1190       C  
ATOM    827  CG2 VAL A 114     -36.131 -40.569  12.852  1.00 31.16           C  
ANISOU  827  CG2 VAL A 114     3739   3133   4968   -414    712   1010       C  
ATOM    828  N   TYR A 115     -36.233 -37.183  16.039  1.00 30.58           N  
ANISOU  828  N   TYR A 115     3842   3572   4206   -518    943   1030       N  
ATOM    829  CA  TYR A 115     -35.887 -36.319  17.162  1.00 30.59           C  
ANISOU  829  CA  TYR A 115     3907   3749   3967   -567   1008   1034       C  
ATOM    830  C   TYR A 115     -36.923 -36.466  18.298  1.00 35.54           C  
ANISOU  830  C   TYR A 115     4512   4441   4553   -636   1146   1117       C  
ATOM    831  O   TYR A 115     -36.539 -36.666  19.445  1.00 35.47           O  
ANISOU  831  O   TYR A 115     4531   4570   4376   -694   1180   1237       O  
ATOM    832  CB  TYR A 115     -35.815 -34.847  16.694  1.00 30.59           C  
ANISOU  832  CB  TYR A 115     3948   3784   3889   -550   1021    843       C  
ATOM    833  CG  TYR A 115     -35.494 -33.886  17.815  1.00 33.13           C  
ANISOU  833  CG  TYR A 115     4335   4276   3975   -611   1100    808       C  
ATOM    834  CD1 TYR A 115     -36.504 -33.334  18.600  1.00 36.40           C  
ANISOU  834  CD1 TYR A 115     4744   4745   4341   -663   1251    765       C  
ATOM    835  CD2 TYR A 115     -34.181 -33.528  18.095  1.00 33.56           C  
ANISOU  835  CD2 TYR A 115     4451   4442   3856   -625   1032    806       C  
ATOM    836  CE1 TYR A 115     -36.211 -32.449  19.638  1.00 39.07           C  
ANISOU  836  CE1 TYR A 115     5143   5245   4455   -733   1337    704       C  
ATOM    837  CE2 TYR A 115     -33.877 -32.654  19.133  1.00 34.77           C  
ANISOU  837  CE2 TYR A 115     4664   4763   3783   -699   1103    756       C  
ATOM    838  CZ  TYR A 115     -34.898 -32.114  19.900  1.00 42.96           C  
ANISOU  838  CZ  TYR A 115     5701   5853   4768   -755   1259    695       C  
ATOM    839  OH  TYR A 115     -34.642 -31.280  20.952  1.00 45.68           O  
ANISOU  839  OH  TYR A 115     6102   6368   4885   -842   1345    622       O  
ATOM    840  N   ASN A 116     -38.227 -36.341  17.978  1.00 33.37           N  
ANISOU  840  N   ASN A 116     4179   4078   4421   -634   1225   1055       N  
ATOM    841  CA  ASN A 116     -39.300 -36.419  18.976  1.00 35.51           C  
ANISOU  841  CA  ASN A 116     4418   4402   4670   -696   1373   1117       C  
ATOM    842  C   ASN A 116     -39.323 -37.732  19.750  1.00 42.73           C  
ANISOU  842  C   ASN A 116     5302   5330   5604   -739   1383   1339       C  
ATOM    843  O   ASN A 116     -39.583 -37.712  20.957  1.00 43.87           O  
ANISOU  843  O   ASN A 116     5458   5613   5598   -810   1489   1428       O  
ATOM    844  CB  ASN A 116     -40.652 -36.106  18.352  1.00 33.79           C  
ANISOU  844  CB  ASN A 116     4125   4072   4641   -676   1439   1020       C  
ATOM    845  CG  ASN A 116     -40.805 -34.640  18.008  1.00 44.64           C  
ANISOU  845  CG  ASN A 116     5522   5469   5971   -652   1482    835       C  
ATOM    846  ND2 ASN A 116     -41.650 -34.346  17.045  1.00 34.94           N  
ANISOU  846  ND2 ASN A 116     4222   4124   4931   -610   1475    753       N  
ATOM    847  OD1 ASN A 116     -40.235 -33.756  18.643  1.00 38.04           O  
ANISOU  847  OD1 ASN A 116     4758   4755   4942   -677   1528    769       O  
ATOM    848  N   HIS A 117     -38.977 -38.853  19.088  1.00 40.08           N  
ANISOU  848  N   HIS A 117     4926   4857   5445   -699   1276   1430       N  
ATOM    849  CA  HIS A 117     -38.909 -40.166  19.748  1.00 40.72           C  
ANISOU  849  CA  HIS A 117     4966   4919   5588   -731   1276   1662       C  
ATOM    850  C   HIS A 117     -37.583 -40.366  20.494  1.00 45.01           C  
ANISOU  850  C   HIS A 117     5560   5598   5945   -746   1212   1803       C  
ATOM    851  O   HIS A 117     -37.511 -41.216  21.378  1.00 47.96           O  
ANISOU  851  O   HIS A 117     5904   6020   6297   -789   1233   2025       O  
ATOM    852  CB  HIS A 117     -39.115 -41.306  18.729  1.00 40.86           C  
ANISOU  852  CB  HIS A 117     4909   4711   5906   -686   1201   1688       C  
ATOM    853  CG  HIS A 117     -40.529 -41.449  18.249  1.00 44.06           C  
ANISOU  853  CG  HIS A 117     5237   4997   6506   -699   1265   1620       C  
ATOM    854  CD2 HIS A 117     -41.238 -40.678  17.395  1.00 44.36           C  
ANISOU  854  CD2 HIS A 117     5257   4991   6606   -676   1272   1432       C  
ATOM    855  ND1 HIS A 117     -41.331 -42.492  18.671  1.00 47.50           N  
ANISOU  855  ND1 HIS A 117     5595   5351   7102   -741   1327   1772       N  
ATOM    856  CE1 HIS A 117     -42.500 -42.316  18.071  1.00 46.20           C  
ANISOU  856  CE1 HIS A 117     5367   5100   7087   -747   1368   1660       C  
ATOM    857  NE2 HIS A 117     -42.485 -41.247  17.282  1.00 45.06           N  
ANISOU  857  NE2 HIS A 117     5253   4977   6890   -707   1332   1461       N  
ATOM    858  N   SER A 118     -36.541 -39.583  20.157  1.00 38.46           N  
ANISOU  858  N   SER A 118     4796   4835   4980   -714   1132   1690       N  
ATOM    859  CA  SER A 118     -35.218 -39.754  20.754  1.00 38.02           C  
ANISOU  859  CA  SER A 118     4776   4907   4762   -725   1053   1819       C  
ATOM    860  C   SER A 118     -34.869 -38.784  21.874  1.00 43.97           C  
ANISOU  860  C   SER A 118     5601   5915   5192   -803   1106   1804       C  
ATOM    861  O   SER A 118     -34.407 -39.213  22.928  1.00 43.53           O  
ANISOU  861  O   SER A 118     5544   6012   4983   -864   1102   1997       O  
ATOM    862  CB  SER A 118     -34.142 -39.694  19.670  1.00 37.32           C  
ANISOU  862  CB  SER A 118     4702   4729   4749   -644    920   1729       C  
ATOM    863  OG  SER A 118     -34.397 -40.621  18.624  1.00 37.17           O  
ANISOU  863  OG  SER A 118     4620   4485   5018   -583    875   1723       O  
ATOM    864  N   VAL A 119     -35.019 -37.480  21.624  1.00 43.12           N  
ANISOU  864  N   VAL A 119     5548   5855   4982   -806   1149   1575       N  
ATOM    865  CA  VAL A 119     -34.654 -36.429  22.582  1.00 44.42           C  
ANISOU  865  CA  VAL A 119     5784   6246   4848   -887   1206   1504       C  
ATOM    866  C   VAL A 119     -35.858 -36.091  23.447  1.00 50.63           C  
ANISOU  866  C   VAL A 119     6566   7117   5555   -963   1381   1475       C  
ATOM    867  O   VAL A 119     -36.563 -35.115  23.209  1.00 50.54           O  
ANISOU  867  O   VAL A 119     6568   7074   5560   -960   1478   1275       O  
ATOM    868  CB  VAL A 119     -33.996 -35.204  21.876  1.00 46.40           C  
ANISOU  868  CB  VAL A 119     6092   6493   5045   -851   1158   1279       C  
ATOM    869  CG1 VAL A 119     -33.402 -34.232  22.894  1.00 47.16           C  
ANISOU  869  CG1 VAL A 119     6260   6825   4836   -945   1199   1210       C  
ATOM    870  CG2 VAL A 119     -32.921 -35.664  20.896  1.00 44.98           C  
ANISOU  870  CG2 VAL A 119     5902   6209   4981   -768    997   1312       C  
ATOM    871  N   THR A 120     -36.098 -36.938  24.441  1.00 51.11           N  
ANISOU  871  N   THR A 120     6597   7279   5544  -1030   1425   1689       N  
ATOM    872  CA  THR A 120     -37.237 -36.856  25.359  1.00 53.10           C  
ANISOU  872  CA  THR A 120     6832   7625   5718  -1111   1599   1706       C  
ATOM    873  C   THR A 120     -37.061 -35.795  26.440  1.00 59.56           C  
ANISOU  873  C   THR A 120     7722   8700   6207  -1219   1702   1593       C  
ATOM    874  O   THR A 120     -38.063 -35.263  26.930  1.00 60.69           O  
ANISOU  874  O   THR A 120     7863   8892   6304  -1271   1874   1486       O  
ATOM    875  CB  THR A 120     -37.547 -38.238  25.944  1.00 59.59           C  
ANISOU  875  CB  THR A 120     7587   8450   6606  -1142   1603   1998       C  
ATOM    876  CG2 THR A 120     -38.045 -39.219  24.885  1.00 57.15           C  
ANISOU  876  CG2 THR A 120     7198   7861   6657  -1050   1548   2059       C  
ATOM    877  OG1 THR A 120     -36.370 -38.753  26.567  1.00 60.04           O  
ANISOU  877  OG1 THR A 120     7658   8657   6499  -1178   1493   2202       O  
ATOM    878  N   ASP A 121     -35.804 -35.491  26.822  1.00 56.08           N  
ANISOU  878  N   ASP A 121     7339   8426   5542  -1259   1605   1608       N  
ATOM    879  CA  ASP A 121     -35.499 -34.462  27.818  1.00 57.15           C  
ANISOU  879  CA  ASP A 121     7547   8819   5350  -1377   1687   1477       C  
ATOM    880  C   ASP A 121     -34.524 -33.450  27.186  1.00 59.62           C  
ANISOU  880  C   ASP A 121     7918   9110   5624  -1342   1597   1274       C  
ATOM    881  O   ASP A 121     -33.317 -33.527  27.439  1.00 60.14           O  
ANISOU  881  O   ASP A 121     8010   9309   5531  -1374   1469   1354       O  
ATOM    882  CB  ASP A 121     -34.938 -35.096  29.109  1.00 61.43           C  
ANISOU  882  CB  ASP A 121     8091   9638   5611  -1496   1660   1718       C  
ATOM    883  CG  ASP A 121     -34.985 -34.210  30.349  1.00 76.00           C  
ANISOU  883  CG  ASP A 121     9998  11783   7095  -1652   1792   1595       C  
ATOM    884  OD1 ASP A 121     -35.467 -33.057  30.243  1.00 76.61           O  
ANISOU  884  OD1 ASP A 121    10117  11834   7156  -1666   1923   1304       O  
ATOM    885  OD2 ASP A 121     -34.556 -34.676  31.430  1.00 83.61           O1-
ANISOU  885  OD2 ASP A 121    10962  13009   7797  -1765   1770   1792       O1-
ATOM    886  N   PRO A 122     -35.019 -32.517  26.326  1.00 54.25           N  
ANISOU  886  N   PRO A 122     7249   8259   5106  -1276   1656   1029       N  
ATOM    887  CA  PRO A 122     -34.099 -31.566  25.649  1.00 52.30           C  
ANISOU  887  CA  PRO A 122     7050   7973   4849  -1239   1569    852       C  
ATOM    888  C   PRO A 122     -33.273 -30.650  26.555  1.00 58.32           C  
ANISOU  888  C   PRO A 122     7885   8976   5298  -1359   1589    735       C  
ATOM    889  O   PRO A 122     -32.219 -30.178  26.116  1.00 57.67           O  
ANISOU  889  O   PRO A 122     7834   8895   5184  -1340   1474    667       O  
ATOM    890  CB  PRO A 122     -35.016 -30.750  24.732  1.00 52.53           C  
ANISOU  890  CB  PRO A 122     7061   7792   5107  -1160   1660    642       C  
ATOM    891  CG  PRO A 122     -36.289 -31.514  24.650  1.00 57.75           C  
ANISOU  891  CG  PRO A 122     7651   8342   5950  -1128   1742    740       C  
ATOM    892  CD  PRO A 122     -36.420 -32.308  25.904  1.00 55.36           C  
ANISOU  892  CD  PRO A 122     7343   8230   5459  -1229   1796    925       C  
ATOM    893  N   GLU A 123     -33.734 -30.403  27.806  1.00 56.72           N  
ANISOU  893  N   GLU A 123     7706   8984   4862  -1489   1736    704       N  
ATOM    894  CA  GLU A 123     -33.037 -29.572  28.796  1.00 57.97           C  
ANISOU  894  CA  GLU A 123     7932   9403   4691  -1633   1771    579       C  
ATOM    895  C   GLU A 123     -31.627 -30.094  29.066  1.00 61.98           C  
ANISOU  895  C   GLU A 123     8449  10079   5022  -1672   1573    762       C  
ATOM    896  O   GLU A 123     -30.702 -29.295  29.228  1.00 62.09           O  
ANISOU  896  O   GLU A 123     8511  10209   4872  -1735   1522    629       O  
ATOM    897  CB  GLU A 123     -33.821 -29.531  30.109  1.00 61.86           C  
ANISOU  897  CB  GLU A 123     8435  10112   4955  -1772   1957    564       C  
ATOM    898  N   LYS A 124     -31.470 -31.441  29.088  1.00 58.20           N  
ANISOU  898  N   LYS A 124     7913   9598   4601  -1632   1463   1071       N  
ATOM    899  CA  LYS A 124     -30.213 -32.163  29.310  1.00 57.84           C  
ANISOU  899  CA  LYS A 124     7846   9684   4445  -1647   1271   1307       C  
ATOM    900  C   LYS A 124     -29.098 -31.766  28.327  1.00 58.63           C  
ANISOU  900  C   LYS A 124     7956   9668   4652  -1563   1118   1225       C  
ATOM    901  O   LYS A 124     -27.922 -31.915  28.658  1.00 58.59           O  
ANISOU  901  O   LYS A 124     7946   9824   4493  -1609    979   1339       O  
ATOM    902  CB  LYS A 124     -30.437 -33.683  29.264  1.00 59.97           C  
ANISOU  902  CB  LYS A 124     8037   9877   4872  -1583   1205   1637       C  
ATOM    903  CG  LYS A 124     -31.106 -34.275  30.502  1.00 66.42           C  
ANISOU  903  CG  LYS A 124     8833  10899   5504  -1697   1305   1820       C  
ATOM    904  N   LEU A 125     -29.457 -31.256  27.133  1.00 52.69           N  
ANISOU  904  N   LEU A 125     7210   8652   4158  -1447   1142   1041       N  
ATOM    905  CA  LEU A 125     -28.478 -30.828  26.128  1.00 51.49           C  
ANISOU  905  CA  LEU A 125     7065   8384   4115  -1367   1013    954       C  
ATOM    906  C   LEU A 125     -27.647 -29.619  26.579  1.00 56.28           C  
ANISOU  906  C   LEU A 125     7733   9164   4489  -1472   1009    763       C  
ATOM    907  O   LEU A 125     -26.529 -29.426  26.081  1.00 52.58           O  
ANISOU  907  O   LEU A 125     7261   8686   4030  -1443    874    760       O  
ATOM    908  CB  LEU A 125     -29.152 -30.528  24.766  1.00 49.35           C  
ANISOU  908  CB  LEU A 125     6782   7814   4155  -1232   1048    810       C  
ATOM    909  CG  LEU A 125     -29.679 -31.734  23.992  1.00 52.79           C  
ANISOU  909  CG  LEU A 125     7151   8047   4859  -1115   1005    978       C  
ATOM    910  CD1 LEU A 125     -30.657 -31.304  22.937  1.00 51.08           C  
ANISOU  910  CD1 LEU A 125     6923   7600   4886  -1026   1077    817       C  
ATOM    911  CD2 LEU A 125     -28.531 -32.539  23.372  1.00 54.11           C  
ANISOU  911  CD2 LEU A 125     7280   8161   5118  -1040    825   1137       C  
ATOM    912  N   ASN A 126     -28.208 -28.797  27.512  1.00 56.39           N  
ANISOU  912  N   ASN A 126     7796   9329   4302  -1600   1166    591       N  
ATOM    913  CA  ASN A 126     -27.586 -27.580  28.042  1.00 57.96           C  
ANISOU  913  CA  ASN A 126     8054   9691   4276  -1724   1198    367       C  
ATOM    914  C   ASN A 126     -27.101 -26.682  26.878  1.00 60.28           C  
ANISOU  914  C   ASN A 126     8361   9780   4762  -1635   1152    181       C  
ATOM    915  O   ASN A 126     -26.021 -26.100  26.941  1.00 60.38           O  
ANISOU  915  O   ASN A 126     8395   9891   4654  -1693   1066    108       O  
ATOM    916  CB  ASN A 126     -26.467 -27.947  29.038  1.00 61.70           C  
ANISOU  916  CB  ASN A 126     8527  10478   4439  -1853   1071    525       C  
ATOM    917  CG  ASN A 126     -25.920 -26.811  29.860  1.00 84.78           C  
ANISOU  917  CG  ASN A 126    11509  13631   7072  -2024   1115    302       C  
ATOM    918  ND2 ASN A 126     -24.597 -26.723  29.920  1.00 79.31           N  
ANISOU  918  ND2 ASN A 126    10808  13073   6254  -2071    948    355       N  
ATOM    919  OD1 ASN A 126     -26.662 -26.032  30.467  1.00 74.17           O  
ANISOU  919  OD1 ASN A 126    10212  12351   5617  -2122   1299     79       O  
ATOM    920  N   ASN A 127     -27.909 -26.618  25.793  1.00 56.01           N  
ANISOU  920  N   ASN A 127     7798   8961   4523  -1498   1203    125       N  
ATOM    921  CA  ASN A 127     -27.608 -25.886  24.563  1.00 54.37           C  
ANISOU  921  CA  ASN A 127     7589   8542   4526  -1398   1161    -10       C  
ATOM    922  C   ASN A 127     -28.572 -24.722  24.356  1.00 59.54           C  
ANISOU  922  C   ASN A 127     8262   9061   5299  -1395   1341   -262       C  
ATOM    923  O   ASN A 127     -29.778 -24.925  24.173  1.00 59.97           O  
ANISOU  923  O   ASN A 127     8288   8993   5505  -1340   1450   -261       O  
ATOM    924  CB  ASN A 127     -27.602 -26.837  23.358  1.00 51.67           C  
ANISOU  924  CB  ASN A 127     7192   8001   4438  -1241   1043    158       C  
ATOM    925  CG  ASN A 127     -26.764 -26.362  22.191  1.00 65.37           C  
ANISOU  925  CG  ASN A 127     8921   9606   6309  -1159    935     96       C  
ATOM    926  ND2 ASN A 127     -26.224 -27.302  21.425  1.00 52.87           N  
ANISOU  926  ND2 ASN A 127     7295   7947   4845  -1064    795    262       N  
ATOM    927  OD1 ASN A 127     -26.609 -25.160  21.935  1.00 56.28           O  
ANISOU  927  OD1 ASN A 127     7799   8413   5173  -1180    983   -102       O  
ATOM    928  N   TYR A 128     -28.023 -23.499  24.413  1.00 55.72           N  
ANISOU  928  N   TYR A 128     7817   8597   4757  -1458   1373   -473       N  
ATOM    929  CA  TYR A 128     -28.748 -22.232  24.289  1.00 54.93           C  
ANISOU  929  CA  TYR A 128     7730   8366   4776  -1466   1547   -728       C  
ATOM    930  C   TYR A 128     -28.384 -21.495  22.988  1.00 54.05           C  
ANISOU  930  C   TYR A 128     7600   8037   4901  -1362   1487   -802       C  
ATOM    931  O   TYR A 128     -28.771 -20.345  22.806  1.00 52.27           O  
ANISOU  931  O   TYR A 128     7376   7690   4795  -1367   1612  -1002       O  
ATOM    932  CB  TYR A 128     -28.474 -21.361  25.535  1.00 58.31           C  
ANISOU  932  CB  TYR A 128     8214   8996   4944  -1646   1662   -933       C  
ATOM    933  CG  TYR A 128     -29.030 -21.943  26.822  1.00 62.51           C  
ANISOU  933  CG  TYR A 128     8762   9750   5240  -1758   1759   -884       C  
ATOM    934  CD1 TYR A 128     -28.331 -22.919  27.532  1.00 65.38           C  
ANISOU  934  CD1 TYR A 128     9131  10358   5351  -1831   1629   -676       C  
ATOM    935  CD2 TYR A 128     -30.235 -21.491  27.352  1.00 64.66           C  
ANISOU  935  CD2 TYR A 128     9035   9993   5541  -1795   1985  -1039       C  
ATOM    936  CE1 TYR A 128     -28.844 -23.467  28.712  1.00 67.14           C  
ANISOU  936  CE1 TYR A 128     9364  10801   5346  -1940   1716   -605       C  
ATOM    937  CE2 TYR A 128     -30.751 -22.022  28.537  1.00 67.58           C  
ANISOU  937  CE2 TYR A 128     9417  10581   5679  -1906   2084   -992       C  
ATOM    938  CZ  TYR A 128     -30.055 -23.015  29.209  1.00 75.65           C  
ANISOU  938  CZ  TYR A 128    10448  11854   6439  -1980   1946   -768       C  
ATOM    939  OH  TYR A 128     -30.572 -23.545  30.369  1.00 80.67           O  
ANISOU  939  OH  TYR A 128    11092  12719   6840  -2094   2042   -699       O  
ATOM    940  N   GLU A 129     -27.668 -22.181  22.076  1.00 49.39           N  
ANISOU  940  N   GLU A 129     6983   7393   4389  -1268   1305   -633       N  
ATOM    941  CA  GLU A 129     -27.203 -21.634  20.798  1.00 48.29           C  
ANISOU  941  CA  GLU A 129     6822   7079   4445  -1173   1227   -666       C  
ATOM    942  C   GLU A 129     -28.293 -21.548  19.698  1.00 51.38           C  
ANISOU  942  C   GLU A 129     7162   7234   5126  -1042   1278   -661       C  
ATOM    943  O   GLU A 129     -29.207 -22.390  19.672  1.00 47.99           O  
ANISOU  943  O   GLU A 129     6701   6767   4764   -993   1303   -555       O  
ATOM    944  CB  GLU A 129     -25.964 -22.407  20.283  1.00 48.68           C  
ANISOU  944  CB  GLU A 129     6861   7184   4453  -1133   1024   -500       C  
ATOM    945  CG  GLU A 129     -24.742 -22.318  21.190  1.00 62.77           C  
ANISOU  945  CG  GLU A 129     8678   9193   5978  -1257    951   -502       C  
ATOM    946  CD  GLU A 129     -24.339 -20.930  21.659  1.00 99.82           C  
ANISOU  946  CD  GLU A 129    13411  13936  10582  -1372   1029   -734       C  
ATOM    947  OE1 GLU A 129     -23.638 -20.227  20.896  1.00104.14           O  
ANISOU  947  OE1 GLU A 129    13951  14392  11226  -1344    975   -800       O  
ATOM    948  OE2 GLU A 129     -24.714 -20.549  22.793  1.00101.88           O1-
ANISOU  948  OE2 GLU A 129    13708  14326  10674  -1496   1150   -855       O1-
ATOM    949  N   PRO A 130     -28.166 -20.559  18.759  1.00 49.84           N  
ANISOU  949  N   PRO A 130     6949   6884   5105   -988   1280   -757       N  
ATOM    950  CA  PRO A 130     -29.169 -20.420  17.687  1.00 49.20           C  
ANISOU  950  CA  PRO A 130     6807   6598   5290   -871   1313   -735       C  
ATOM    951  C   PRO A 130     -29.308 -21.584  16.704  1.00 52.91           C  
ANISOU  951  C   PRO A 130     7233   7012   5857   -765   1182   -550       C  
ATOM    952  O   PRO A 130     -30.432 -21.844  16.294  1.00 55.97           O  
ANISOU  952  O   PRO A 130     7571   7294   6401   -702   1230   -513       O  
ATOM    953  CB  PRO A 130     -28.750 -19.138  16.953  1.00 50.59           C  
ANISOU  953  CB  PRO A 130     6972   6654   5597   -852   1321   -846       C  
ATOM    954  CG  PRO A 130     -27.323 -18.934  17.295  1.00 54.73           C  
ANISOU  954  CG  PRO A 130     7547   7308   5941   -930   1233   -879       C  
ATOM    955  CD  PRO A 130     -27.164 -19.468  18.688  1.00 51.91           C  
ANISOU  955  CD  PRO A 130     7238   7154   5332  -1043   1263   -887       C  
ATOM    956  N   PHE A 131     -28.228 -22.263  16.295  1.00 45.29           N  
ANISOU  956  N   PHE A 131     6279   6108   4820   -745   1025   -444       N  
ATOM    957  CA  PHE A 131     -28.359 -23.362  15.296  1.00 42.75           C  
ANISOU  957  CA  PHE A 131     5913   5719   4610   -648    913   -297       C  
ATOM    958  C   PHE A 131     -28.096 -24.724  15.964  1.00 47.36           C  
ANISOU  958  C   PHE A 131     6506   6415   5075   -669    854   -157       C  
ATOM    959  O   PHE A 131     -27.248 -25.502  15.512  1.00 47.23           O  
ANISOU  959  O   PHE A 131     6479   6418   5046   -633    728    -55       O  
ATOM    960  CB  PHE A 131     -27.408 -23.133  14.086  1.00 41.70           C  
ANISOU  960  CB  PHE A 131     5767   5538   4540   -590    791   -282       C  
ATOM    961  CG  PHE A 131     -27.802 -22.004  13.163  1.00 42.41           C  
ANISOU  961  CG  PHE A 131     5826   5497   4792   -547    829   -362       C  
ATOM    962  CD1 PHE A 131     -27.544 -20.681  13.505  1.00 44.97           C  
ANISOU  962  CD1 PHE A 131     6171   5808   5107   -600    907   -491       C  
ATOM    963  CD2 PHE A 131     -28.398 -22.265  11.931  1.00 44.77           C  
ANISOU  963  CD2 PHE A 131     6067   5689   5254   -460    783   -301       C  
ATOM    964  CE1 PHE A 131     -27.905 -19.640  12.647  1.00 46.35           C  
ANISOU  964  CE1 PHE A 131     6305   5849   5459   -556    944   -539       C  
ATOM    965  CE2 PHE A 131     -28.743 -21.224  11.072  1.00 47.08           C  
ANISOU  965  CE2 PHE A 131     6318   5875   5694   -422    808   -343       C  
ATOM    966  CZ  PHE A 131     -28.481 -19.921  11.429  1.00 45.55           C  
ANISOU  966  CZ  PHE A 131     6142   5655   5512   -465    888   -450       C  
ATOM    967  N   SER A 132     -28.846 -24.995  17.039  1.00 43.16           N  
ANISOU  967  N   SER A 132     5985   5948   4466   -727    955   -149       N  
ATOM    968  CA  SER A 132     -28.692 -26.166  17.887  1.00 42.17           C  
ANISOU  968  CA  SER A 132     5864   5942   4217   -766    922     -4       C  
ATOM    969  C   SER A 132     -29.764 -27.272  17.637  1.00 45.04           C  
ANISOU  969  C   SER A 132     6177   6215   4722   -709    939    112       C  
ATOM    970  O   SER A 132     -30.742 -26.981  16.943  1.00 43.09           O  
ANISOU  970  O   SER A 132     5894   5831   4647   -655    994     56       O  
ATOM    971  CB  SER A 132     -28.699 -25.695  19.333  1.00 44.50           C  
ANISOU  971  CB  SER A 132     6206   6407   4295   -891   1024    -69       C  
ATOM    972  OG  SER A 132     -29.999 -25.289  19.719  1.00 50.37           O  
ANISOU  972  OG  SER A 132     6941   7102   5094   -909   1188   -158       O  
ATOM    973  N   PRO A 133     -29.605 -28.515  18.205  1.00 41.66           N  
ANISOU  973  N   PRO A 133     5737   5858   4233   -725    893    281       N  
ATOM    974  CA  PRO A 133     -30.587 -29.604  17.952  1.00 40.30           C  
ANISOU  974  CA  PRO A 133     5512   5585   4216   -677    908    392       C  
ATOM    975  C   PRO A 133     -32.073 -29.303  18.169  1.00 40.38           C  
ANISOU  975  C   PRO A 133     5498   5535   4311   -688   1054    329       C  
ATOM    976  O   PRO A 133     -32.901 -29.793  17.402  1.00 36.46           O  
ANISOU  976  O   PRO A 133     4945   4901   4006   -626   1051    357       O  
ATOM    977  CB  PRO A 133     -30.131 -30.720  18.900  1.00 43.24           C  
ANISOU  977  CB  PRO A 133     5881   6077   4472   -723    867    580       C  
ATOM    978  CG  PRO A 133     -28.661 -30.518  19.007  1.00 48.43           C  
ANISOU  978  CG  PRO A 133     6567   6842   4994   -742    759    599       C  
ATOM    979  CD  PRO A 133     -28.457 -29.023  18.992  1.00 44.06           C  
ANISOU  979  CD  PRO A 133     6062   6326   4353   -781    809    397       C  
ATOM    980  N   GLU A 134     -32.413 -28.531  19.206  1.00 38.67           N  
ANISOU  980  N   GLU A 134     5314   5423   3954   -770   1184    241       N  
ATOM    981  CA  GLU A 134     -33.813 -28.202  19.545  1.00 39.11           C  
ANISOU  981  CA  GLU A 134     5340   5433   4087   -785   1346    175       C  
ATOM    982  C   GLU A 134     -34.517 -27.334  18.484  1.00 41.79           C  
ANISOU  982  C   GLU A 134     5637   5601   4639   -711   1382     49       C  
ATOM    983  O   GLU A 134     -35.737 -27.299  18.462  1.00 43.40           O  
ANISOU  983  O   GLU A 134     5787   5727   4975   -695   1485     33       O  
ATOM    984  CB  GLU A 134     -33.898 -27.521  20.926  1.00 41.69           C  
ANISOU  984  CB  GLU A 134     5715   5926   4198   -901   1489     85       C  
ATOM    985  CG  GLU A 134     -33.466 -28.412  22.076  1.00 48.28           C  
ANISOU  985  CG  GLU A 134     6576   6956   4814   -987   1470    237       C  
ATOM    986  CD  GLU A 134     -33.120 -27.659  23.344  1.00 64.63           C  
ANISOU  986  CD  GLU A 134     8708   9237   6610  -1119   1567    131       C  
ATOM    987  OE1 GLU A 134     -34.043 -27.415  24.154  1.00 55.27           O  
ANISOU  987  OE1 GLU A 134     7521   8113   5367  -1184   1736     67       O  
ATOM    988  OE2 GLU A 134     -31.936 -27.281  23.512  1.00 52.86           O1-
ANISOU  988  OE2 GLU A 134     7264   7857   4964  -1164   1478     99       O1-
ATOM    989  N   VAL A 135     -33.755 -26.621  17.630  1.00 34.62           N  
ANISOU  989  N   VAL A 135     4745   4642   3767   -669   1299    -26       N  
ATOM    990  CA  VAL A 135     -34.336 -25.759  16.597  1.00 33.06           C  
ANISOU  990  CA  VAL A 135     4500   4294   3766   -601   1320   -116       C  
ATOM    991  C   VAL A 135     -33.884 -26.188  15.199  1.00 34.43           C  
ANISOU  991  C   VAL A 135     4645   4382   4055   -520   1159    -53       C  
ATOM    992  O   VAL A 135     -33.958 -25.384  14.276  1.00 31.58           O  
ANISOU  992  O   VAL A 135     4256   3933   3810   -472   1139   -114       O  
ATOM    993  CB  VAL A 135     -34.033 -24.250  16.868  1.00 36.25           C  
ANISOU  993  CB  VAL A 135     4938   4705   4131   -637   1408   -286       C  
ATOM    994  CG1 VAL A 135     -34.746 -23.746  18.120  1.00 37.13           C  
ANISOU  994  CG1 VAL A 135     5062   4876   4169   -715   1601   -386       C  
ATOM    995  CG2 VAL A 135     -32.527 -23.987  16.943  1.00 35.57           C  
ANISOU  995  CG2 VAL A 135     4920   4714   3881   -673   1308   -309       C  
ATOM    996  N   TYR A 136     -33.399 -27.448  15.043  1.00 30.78           N  
ANISOU  996  N   TYR A 136     4184   3946   3564   -507   1048     71       N  
ATOM    997  CA  TYR A 136     -32.883 -27.936  13.749  1.00 28.48           C  
ANISOU  997  CA  TYR A 136     3869   3585   3366   -439    906    111       C  
ATOM    998  C   TYR A 136     -33.842 -27.739  12.576  1.00 31.29           C  
ANISOU  998  C   TYR A 136     4152   3818   3918   -380    896     86       C  
ATOM    999  O   TYR A 136     -33.404 -27.376  11.488  1.00 29.67           O  
ANISOU  999  O   TYR A 136     3936   3577   3762   -338    811     59       O  
ATOM   1000  CB  TYR A 136     -32.433 -29.409  13.832  1.00 27.79           C  
ANISOU 1000  CB  TYR A 136     3779   3517   3264   -434    821    241       C  
ATOM   1001  CG  TYR A 136     -31.679 -29.862  12.603  1.00 25.63           C  
ANISOU 1001  CG  TYR A 136     3489   3189   3059   -375    689    254       C  
ATOM   1002  CD1 TYR A 136     -30.311 -29.616  12.469  1.00 25.86           C  
ANISOU 1002  CD1 TYR A 136     3559   3280   2988   -371    611    244       C  
ATOM   1003  CD2 TYR A 136     -32.334 -30.510  11.559  1.00 25.73           C  
ANISOU 1003  CD2 TYR A 136     3442   3098   3237   -330    645    264       C  
ATOM   1004  CE1 TYR A 136     -29.612 -30.018  11.337  1.00 24.12           C  
ANISOU 1004  CE1 TYR A 136     3320   3016   2829   -319    506    246       C  
ATOM   1005  CE2 TYR A 136     -31.641 -30.921  10.418  1.00 26.19           C  
ANISOU 1005  CE2 TYR A 136     3486   3119   3344   -287    537    254       C  
ATOM   1006  CZ  TYR A 136     -30.282 -30.667  10.310  1.00 28.79           C  
ANISOU 1006  CZ  TYR A 136     3857   3508   3572   -278    474    244       C  
ATOM   1007  OH  TYR A 136     -29.603 -31.079   9.195  1.00 25.88           O  
ANISOU 1007  OH  TYR A 136     3471   3109   3252   -237    383    226       O  
ATOM   1008  N   GLY A 137     -35.117 -28.015  12.795  1.00 29.77           N  
ANISOU 1008  N   GLY A 137     3905   3576   3831   -383    976    108       N  
ATOM   1009  CA  GLY A 137     -36.116 -27.894  11.742  1.00 30.41           C  
ANISOU 1009  CA  GLY A 137     3901   3556   4098   -337    959    101       C  
ATOM   1010  C   GLY A 137     -36.401 -26.468  11.292  1.00 35.93           C  
ANISOU 1010  C   GLY A 137     4571   4211   4868   -312   1003     22       C  
ATOM   1011  O   GLY A 137     -36.922 -26.284  10.203  1.00 36.58           O  
ANISOU 1011  O   GLY A 137     4582   4230   5086   -269    949     34       O  
ATOM   1012  N   GLU A 138     -36.075 -25.448  12.097  1.00 32.77           N  
ANISOU 1012  N   GLU A 138     4220   3844   4388   -342   1101    -58       N  
ATOM   1013  CA  GLU A 138     -36.423 -24.062  11.752  1.00 34.00           C  
ANISOU 1013  CA  GLU A 138     4337   3930   4651   -317   1167   -132       C  
ATOM   1014  C   GLU A 138     -35.693 -23.517  10.497  1.00 38.08           C  
ANISOU 1014  C   GLU A 138     4845   4420   5203   -273   1045   -127       C  
ATOM   1015  O   GLU A 138     -36.350 -23.029   9.567  1.00 37.59           O  
ANISOU 1015  O   GLU A 138     4699   4283   5300   -227   1025   -100       O  
ATOM   1016  CB  GLU A 138     -36.232 -23.129  12.958  1.00 36.16           C  
ANISOU 1016  CB  GLU A 138     4664   4237   4838   -372   1315   -243       C  
ATOM   1017  CG  GLU A 138     -36.740 -21.720  12.718  1.00 45.49           C  
ANISOU 1017  CG  GLU A 138     5792   5314   6179   -346   1416   -324       C  
ATOM   1018  CD  GLU A 138     -36.761 -20.899  13.984  1.00 69.43           C  
ANISOU 1018  CD  GLU A 138     8867   8367   9144   -410   1592   -462       C  
ATOM   1019  OE1 GLU A 138     -35.752 -20.214  14.253  1.00 58.39           O  
ANISOU 1019  OE1 GLU A 138     7538   7008   7641   -450   1591   -549       O  
ATOM   1020  OE2 GLU A 138     -37.760 -20.977  14.732  1.00 78.84           O1-
ANISOU 1020  OE2 GLU A 138    10025   9548  10382   -430   1735   -492       O1-
ATOM   1021  N   THR A 139     -34.351 -23.579  10.491  1.00 32.84           N  
ANISOU 1021  N   THR A 139     4259   3827   4393   -290    967   -140       N  
ATOM   1022  CA  THR A 139     -33.574 -23.079   9.364  1.00 30.37           C  
ANISOU 1022  CA  THR A 139     3941   3503   4095   -256    862   -134       C  
ATOM   1023  C   THR A 139     -32.549 -24.080   8.880  1.00 29.68           C  
ANISOU 1023  C   THR A 139     3892   3483   3902   -252    727    -88       C  
ATOM   1024  O   THR A 139     -32.256 -24.094   7.678  1.00 28.46           O  
ANISOU 1024  O   THR A 139     3708   3321   3785   -217    628    -60       O  
ATOM   1025  CB  THR A 139     -32.912 -21.714   9.727  1.00 34.49           C  
ANISOU 1025  CB  THR A 139     4501   4016   4589   -280    926   -222       C  
ATOM   1026  CG2 THR A 139     -32.149 -21.072   8.548  1.00 27.90           C  
ANISOU 1026  CG2 THR A 139     3650   3164   3786   -247    830   -202       C  
ATOM   1027  OG1 THR A 139     -33.914 -20.820  10.169  1.00 37.45           O  
ANISOU 1027  OG1 THR A 139     4830   4308   5093   -280   1069   -276       O  
ATOM   1028  N   SER A 140     -31.916 -24.834   9.817  1.00 25.64           N  
ANISOU 1028  N   SER A 140     3444   3044   3253   -290    728    -79       N  
ATOM   1029  CA  SER A 140     -30.826 -25.772   9.486  1.00 23.73           C  
ANISOU 1029  CA  SER A 140     3233   2858   2927   -283    613    -33       C  
ATOM   1030  C   SER A 140     -31.217 -26.784   8.440  1.00 25.18           C  
ANISOU 1030  C   SER A 140     3363   2998   3205   -242    531     17       C  
ATOM   1031  O   SER A 140     -30.463 -26.994   7.501  1.00 24.38           O  
ANISOU 1031  O   SER A 140     3259   2910   3093   -217    438     19       O  
ATOM   1032  CB  SER A 140     -30.310 -26.486  10.733  1.00 27.63           C  
ANISOU 1032  CB  SER A 140     3778   3431   3289   -329    632      3       C  
ATOM   1033  OG  SER A 140     -29.693 -25.578  11.624  1.00 36.34           O  
ANISOU 1033  OG  SER A 140     4935   4605   4268   -382    686    -58       O  
ATOM   1034  N   PHE A 141     -32.403 -27.394   8.579  1.00 21.77           N  
ANISOU 1034  N   PHE A 141     2886   2518   2868   -243    570     48       N  
ATOM   1035  CA  PHE A 141     -32.874 -28.377   7.613  1.00 20.92           C  
ANISOU 1035  CA  PHE A 141     2722   2368   2858   -220    497     77       C  
ATOM   1036  C   PHE A 141     -32.823 -27.779   6.215  1.00 24.09           C  
ANISOU 1036  C   PHE A 141     3083   2765   3303   -191    423     50       C  
ATOM   1037  O   PHE A 141     -32.286 -28.413   5.309  1.00 25.88           O  
ANISOU 1037  O   PHE A 141     3304   3008   3522   -179    334     44       O  
ATOM   1038  CB  PHE A 141     -34.318 -28.886   7.943  1.00 21.94           C  
ANISOU 1038  CB  PHE A 141     2792   2441   3102   -232    560    109       C  
ATOM   1039  CG  PHE A 141     -34.787 -29.919   6.937  1.00 21.82           C  
ANISOU 1039  CG  PHE A 141     2717   2385   3190   -224    480    123       C  
ATOM   1040  CD1 PHE A 141     -34.519 -31.273   7.129  1.00 23.47           C  
ANISOU 1040  CD1 PHE A 141     2935   2572   3412   -235    453    155       C  
ATOM   1041  CD2 PHE A 141     -35.395 -29.529   5.742  1.00 21.63           C  
ANISOU 1041  CD2 PHE A 141     2623   2348   3246   -211    426    102       C  
ATOM   1042  CE1 PHE A 141     -34.877 -32.226   6.155  1.00 22.89           C  
ANISOU 1042  CE1 PHE A 141     2806   2452   3438   -237    384    139       C  
ATOM   1043  CE2 PHE A 141     -35.766 -30.482   4.779  1.00 24.34           C  
ANISOU 1043  CE2 PHE A 141     2913   2674   3663   -220    347     93       C  
ATOM   1044  CZ  PHE A 141     -35.512 -31.824   5.001  1.00 21.90           C  
ANISOU 1044  CZ  PHE A 141     2618   2330   3372   -236    332     98       C  
ATOM   1045  N   ASP A 142     -33.388 -26.579   6.036  1.00 21.82           N  
ANISOU 1045  N   ASP A 142     2762   2457   3070   -182    466     38       N  
ATOM   1046  CA  ASP A 142     -33.430 -25.919   4.723  1.00 21.82           C  
ANISOU 1046  CA  ASP A 142     2710   2463   3117   -159    395     44       C  
ATOM   1047  C   ASP A 142     -32.051 -25.532   4.223  1.00 23.48           C  
ANISOU 1047  C   ASP A 142     2969   2729   3223   -152    334     24       C  
ATOM   1048  O   ASP A 142     -31.789 -25.660   3.035  1.00 22.40           O  
ANISOU 1048  O   ASP A 142     2803   2629   3078   -142    246     32       O  
ATOM   1049  CB  ASP A 142     -34.360 -24.683   4.743  1.00 23.86           C  
ANISOU 1049  CB  ASP A 142     2907   2670   3489   -145    466     60       C  
ATOM   1050  CG  ASP A 142     -35.825 -25.043   4.950  1.00 30.54           C  
ANISOU 1050  CG  ASP A 142     3675   3465   4465   -146    514     91       C  
ATOM   1051  OD1 ASP A 142     -36.294 -26.022   4.328  1.00 28.41           O  
ANISOU 1051  OD1 ASP A 142     3361   3207   4227   -154    442    114       O  
ATOM   1052  OD2 ASP A 142     -36.489 -24.366   5.746  1.00 34.72           O1-
ANISOU 1052  OD2 ASP A 142     4184   3941   5066   -144    630     81       O1-
ATOM   1053  N   LEU A 143     -31.180 -25.046   5.119  1.00 20.52           N  
ANISOU 1053  N   LEU A 143     2663   2371   2761   -165    382     -4       N  
ATOM   1054  CA  LEU A 143     -29.821 -24.656   4.725  1.00 20.82           C  
ANISOU 1054  CA  LEU A 143     2742   2462   2706   -164    328    -21       C  
ATOM   1055  C   LEU A 143     -28.955 -25.865   4.402  1.00 21.66           C  
ANISOU 1055  C   LEU A 143     2872   2614   2743   -159    250    -19       C  
ATOM   1056  O   LEU A 143     -28.229 -25.843   3.414  1.00 21.13           O  
ANISOU 1056  O   LEU A 143     2796   2587   2644   -145    182    -25       O  
ATOM   1057  CB  LEU A 143     -29.169 -23.711   5.755  1.00 21.59           C  
ANISOU 1057  CB  LEU A 143     2896   2567   2738   -192    398    -60       C  
ATOM   1058  CG  LEU A 143     -27.909 -22.949   5.271  1.00 24.53           C  
ANISOU 1058  CG  LEU A 143     3291   2979   3049   -194    353    -76       C  
ATOM   1059  CD1 LEU A 143     -28.211 -22.062   4.028  1.00 22.86           C  
ANISOU 1059  CD1 LEU A 143     3018   2740   2928   -168    325    -44       C  
ATOM   1060  CD2 LEU A 143     -27.313 -22.116   6.415  1.00 21.63           C  
ANISOU 1060  CD2 LEU A 143     2978   2623   2616   -240    425   -133       C  
ATOM   1061  N   VAL A 144     -29.105 -26.962   5.144  1.00 20.33           N  
ANISOU 1061  N   VAL A 144     2720   2434   2570   -167    266     -4       N  
ATOM   1062  CA  VAL A 144     -28.399 -28.228   4.846  1.00 19.11           C  
ANISOU 1062  CA  VAL A 144     2571   2293   2398   -156    205      4       C  
ATOM   1063  C   VAL A 144     -28.884 -28.768   3.483  1.00 22.24           C  
ANISOU 1063  C   VAL A 144     2911   2675   2865   -143    145    -21       C  
ATOM   1064  O   VAL A 144     -28.064 -29.221   2.707  1.00 23.15           O  
ANISOU 1064  O   VAL A 144     3024   2818   2952   -131     90    -49       O  
ATOM   1065  CB  VAL A 144     -28.553 -29.277   5.991  1.00 22.09           C  
ANISOU 1065  CB  VAL A 144     2965   2647   2781   -170    241     50       C  
ATOM   1066  CG1 VAL A 144     -28.101 -30.674   5.549  1.00 20.52           C  
ANISOU 1066  CG1 VAL A 144     2747   2420   2630   -150    188     62       C  
ATOM   1067  CG2 VAL A 144     -27.800 -28.826   7.261  1.00 21.53           C  
ANISOU 1067  CG2 VAL A 144     2950   2634   2596   -196    278     74       C  
ATOM   1068  N   ALA A 145     -30.198 -28.672   3.182  1.00 20.66           N  
ANISOU 1068  N   ALA A 145     2659   2439   2750   -151    159    -15       N  
ATOM   1069  CA  ALA A 145     -30.788 -29.124   1.900  1.00 19.59           C  
ANISOU 1069  CA  ALA A 145     2461   2312   2669   -156     95    -40       C  
ATOM   1070  C   ALA A 145     -30.173 -28.330   0.730  1.00 23.58           C  
ANISOU 1070  C   ALA A 145     2954   2895   3108   -151     35    -55       C  
ATOM   1071  O   ALA A 145     -29.764 -28.917  -0.267  1.00 21.05           O  
ANISOU 1071  O   ALA A 145     2619   2620   2758   -159    -24   -101       O  
ATOM   1072  CB  ALA A 145     -32.309 -28.966   1.919  1.00 19.28           C  
ANISOU 1072  CB  ALA A 145     2358   2234   2733   -170    120    -12       C  
ATOM   1073  N   GLN A 146     -30.020 -26.996   0.916  1.00 22.89           N  
ANISOU 1073  N   GLN A 146     2877   2821   3000   -141     61    -20       N  
ATOM   1074  CA  GLN A 146     -29.399 -26.090  -0.057  1.00 23.29           C  
ANISOU 1074  CA  GLN A 146     2915   2939   2996   -137     16     -7       C  
ATOM   1075  C   GLN A 146     -27.933 -26.482  -0.261  1.00 24.89           C  
ANISOU 1075  C   GLN A 146     3165   3192   3099   -132    -12    -49       C  
ATOM   1076  O   GLN A 146     -27.478 -26.566  -1.396  1.00 24.17           O  
ANISOU 1076  O   GLN A 146     3053   3174   2957   -138    -68    -67       O  
ATOM   1077  CB  GLN A 146     -29.546 -24.621   0.435  1.00 25.31           C  
ANISOU 1077  CB  GLN A 146     3170   3162   3287   -128     72     38       C  
ATOM   1078  CG  GLN A 146     -29.011 -23.581  -0.521  1.00 55.34           C  
ANISOU 1078  CG  GLN A 146     6948   7017   7061   -125     33     78       C  
ATOM   1079  CD  GLN A 146     -29.797 -23.546  -1.805  1.00 77.81           C  
ANISOU 1079  CD  GLN A 146     9708   9919   9936   -132    -37    131       C  
ATOM   1080  NE2 GLN A 146     -29.078 -23.477  -2.927  1.00 71.15           N  
ANISOU 1080  NE2 GLN A 146     8853   9177   9002   -144   -105    141       N  
ATOM   1081  OE1 GLN A 146     -31.035 -23.640  -1.808  1.00 69.75           O  
ANISOU 1081  OE1 GLN A 146     8628   8865   9008   -133    -34    164       O  
ATOM   1082  N   MET A 147     -27.214 -26.768   0.843  1.00 21.58           N  
ANISOU 1082  N   MET A 147     2803   2744   2652   -126     27    -59       N  
ATOM   1083  CA  MET A 147     -25.816 -27.216   0.848  1.00 22.82           C  
ANISOU 1083  CA  MET A 147     2995   2939   2738   -116      6    -84       C  
ATOM   1084  C   MET A 147     -25.676 -28.546   0.066  1.00 25.23           C  
ANISOU 1084  C   MET A 147     3275   3249   3062   -110    -32   -134       C  
ATOM   1085  O   MET A 147     -24.762 -28.674  -0.752  1.00 24.39           O  
ANISOU 1085  O   MET A 147     3162   3198   2905   -105    -63   -171       O  
ATOM   1086  CB  MET A 147     -25.342 -27.364   2.301  1.00 26.99           C  
ANISOU 1086  CB  MET A 147     3572   3441   3243   -119     49    -63       C  
ATOM   1087  CG  MET A 147     -23.878 -27.578   2.486  1.00 34.69           C  
ANISOU 1087  CG  MET A 147     4571   4459   4151   -110     26    -64       C  
ATOM   1088  SD  MET A 147     -23.462 -29.312   2.690  1.00 44.83           S  
ANISOU 1088  SD  MET A 147     5842   5708   5482    -87     10    -59       S  
ATOM   1089  CE  MET A 147     -24.115 -29.698   4.250  1.00 41.01           C  
ANISOU 1089  CE  MET A 147     5384   5182   5017   -105     57      6       C  
ATOM   1090  N   ILE A 148     -26.564 -29.532   0.320  1.00 22.95           N  
ANISOU 1090  N   ILE A 148     2969   2897   2853   -116    -21   -144       N  
ATOM   1091  CA  ILE A 148     -26.564 -30.822  -0.393  1.00 24.43           C  
ANISOU 1091  CA  ILE A 148     3127   3066   3088   -120    -45   -211       C  
ATOM   1092  C   ILE A 148     -26.665 -30.575  -1.939  1.00 29.48           C  
ANISOU 1092  C   ILE A 148     3728   3795   3679   -144    -96   -272       C  
ATOM   1093  O   ILE A 148     -25.901 -31.170  -2.697  1.00 29.20           O  
ANISOU 1093  O   ILE A 148     3685   3794   3616   -144   -110   -347       O  
ATOM   1094  CB  ILE A 148     -27.695 -31.774   0.129  1.00 27.59           C  
ANISOU 1094  CB  ILE A 148     3506   3376   3601   -134    -21   -205       C  
ATOM   1095  CG1 ILE A 148     -27.367 -32.295   1.549  1.00 27.60           C  
ANISOU 1095  CG1 ILE A 148     3542   3311   3636   -116     25   -139       C  
ATOM   1096  CG2 ILE A 148     -27.975 -32.959  -0.859  1.00 26.45           C  
ANISOU 1096  CG2 ILE A 148     3317   3209   3523   -156    -47   -301       C  
ATOM   1097  CD1 ILE A 148     -28.621 -32.797   2.332  1.00 19.94           C  
ANISOU 1097  CD1 ILE A 148     2554   2264   2759   -135     66    -95       C  
ATOM   1098  N   ASP A 149     -27.586 -29.693  -2.377  1.00 27.84           N  
ANISOU 1098  N   ASP A 149     3488   3630   3461   -164   -118   -233       N  
ATOM   1099  CA  ASP A 149     -27.776 -29.357  -3.808  1.00 28.87           C  
ANISOU 1099  CA  ASP A 149     3571   3871   3527   -197   -177   -258       C  
ATOM   1100  C   ASP A 149     -26.573 -28.634  -4.406  1.00 33.00           C  
ANISOU 1100  C   ASP A 149     4111   4486   3942   -189   -191   -253       C  
ATOM   1101  O   ASP A 149     -26.317 -28.760  -5.588  1.00 35.36           O  
ANISOU 1101  O   ASP A 149     4382   4889   4163   -218   -229   -301       O  
ATOM   1102  CB  ASP A 149     -29.030 -28.500  -4.007  1.00 31.11           C  
ANISOU 1102  CB  ASP A 149     3802   4173   3844   -214   -201   -178       C  
ATOM   1103  CG  ASP A 149     -30.340 -29.207  -3.728  1.00 44.58           C  
ANISOU 1103  CG  ASP A 149     5467   5815   5654   -235   -199   -186       C  
ATOM   1104  OD1 ASP A 149     -30.392 -30.450  -3.888  1.00 44.66           O  
ANISOU 1104  OD1 ASP A 149     5474   5799   5694   -258   -204   -275       O  
ATOM   1105  OD2 ASP A 149     -31.334 -28.510  -3.404  1.00 55.97           O1-
ANISOU 1105  OD2 ASP A 149     6872   7232   7164   -232   -190   -106       O1-
ATOM   1106  N   GLU A 150     -25.826 -27.908  -3.581  1.00 27.51           N  
ANISOU 1106  N   GLU A 150     3459   3759   3235   -157   -156   -200       N  
ATOM   1107  CA  GLU A 150     -24.660 -27.151  -3.999  1.00 27.76           C  
ANISOU 1107  CA  GLU A 150     3503   3864   3180   -151   -162   -183       C  
ATOM   1108  C   GLU A 150     -23.373 -27.962  -4.128  1.00 29.90           C  
ANISOU 1108  C   GLU A 150     3794   4153   3414   -136   -151   -256       C  
ATOM   1109  O   GLU A 150     -22.648 -27.748  -5.094  1.00 27.29           O  
ANISOU 1109  O   GLU A 150     3447   3919   3004   -147   -167   -280       O  
ATOM   1110  CB  GLU A 150     -24.447 -25.951  -3.041  1.00 29.69           C  
ANISOU 1110  CB  GLU A 150     3777   4063   3441   -135   -128   -105       C  
ATOM   1111  CG  GLU A 150     -23.121 -25.207  -3.215  1.00 43.37           C  
ANISOU 1111  CG  GLU A 150     5526   5849   5104   -131   -126    -89       C  
ATOM   1112  CD  GLU A 150     -22.942 -24.414  -4.501  1.00 65.69           C  
ANISOU 1112  CD  GLU A 150     8311   8779   7870   -151   -161    -48       C  
ATOM   1113  OE1 GLU A 150     -23.929 -23.798  -4.965  1.00 61.39           O  
ANISOU 1113  OE1 GLU A 150     7725   8247   7355   -165   -182     16       O  
ATOM   1114  OE2 GLU A 150     -21.801 -24.372  -5.019  1.00 59.19           O1-
ANISOU 1114  OE2 GLU A 150     7490   8027   6974   -154   -166    -66       O1-
ATOM   1115  N   ILE A 151     -23.065 -28.867  -3.182  1.00 30.39           N  
ANISOU 1115  N   ILE A 151     3881   4127   3538   -110   -121   -279       N  
ATOM   1116  CA  ILE A 151     -21.770 -29.579  -3.187  1.00 32.26           C  
ANISOU 1116  CA  ILE A 151     4122   4365   3770    -85   -105   -326       C  
ATOM   1117  C   ILE A 151     -21.769 -30.872  -4.071  1.00 38.31           C  
ANISOU 1117  C   ILE A 151     4856   5128   4574    -91   -100   -442       C  
ATOM   1118  O   ILE A 151     -20.701 -31.301  -4.539  1.00 38.48           O  
ANISOU 1118  O   ILE A 151     4862   5177   4583    -75    -82   -502       O  
ATOM   1119  CB  ILE A 151     -21.182 -29.812  -1.750  1.00 36.54           C  
ANISOU 1119  CB  ILE A 151     4694   4833   4355    -54    -81   -268       C  
ATOM   1120  CG1 ILE A 151     -22.037 -30.758  -0.911  1.00 38.68           C  
ANISOU 1120  CG1 ILE A 151     4969   5002   4724    -49    -63   -254       C  
ATOM   1121  CG2 ILE A 151     -20.991 -28.461  -1.027  1.00 38.58           C  
ANISOU 1121  CG2 ILE A 151     4984   5117   4557    -65    -80   -192       C  
ATOM   1122  CD1 ILE A 151     -21.384 -31.177   0.462  1.00 49.90           C  
ANISOU 1122  CD1 ILE A 151     6409   6374   6176    -26    -47   -181       C  
ATOM   1123  N   LYS A 152     -22.928 -31.451  -4.342  1.00 35.79           N  
ANISOU 1123  N   LYS A 152     4518   4777   4304   -119   -110   -485       N  
ATOM   1124  CA  LYS A 152     -23.072 -32.576  -5.293  1.00 37.00           C  
ANISOU 1124  CA  LYS A 152     4637   4934   4489   -146   -103   -621       C  
ATOM   1125  C   LYS A 152     -22.063 -33.743  -5.115  1.00 40.73           C  
ANISOU 1125  C   LYS A 152     5099   5322   5054   -108    -53   -695       C  
ATOM   1126  O   LYS A 152     -21.339 -34.112  -6.038  1.00 44.31           O  
ANISOU 1126  O   LYS A 152     5530   5829   5478   -115    -30   -804       O  
ATOM   1127  CB  LYS A 152     -23.032 -32.043  -6.749  1.00 40.79           C  
ANISOU 1127  CB  LYS A 152     5091   5576   4831   -196   -135   -680       C  
ATOM   1128  CG  LYS A 152     -24.267 -31.227  -7.150  1.00 52.24           C  
ANISOU 1128  CG  LYS A 152     6521   7101   6228   -241   -193   -615       C  
ATOM   1129  CD  LYS A 152     -24.156 -30.754  -8.589  1.00 63.17           C  
ANISOU 1129  CD  LYS A 152     7872   8666   7463   -297   -231   -650       C  
ATOM   1130  CE  LYS A 152     -24.846 -29.435  -8.829  1.00 80.09           C  
ANISOU 1130  CE  LYS A 152     9992  10892   9545   -315   -287   -509       C  
ATOM   1131  NZ  LYS A 152     -24.847 -29.066 -10.274  1.00 95.56           N1+
ANISOU 1131  NZ  LYS A 152    11908  13050  11353   -380   -335   -522       N1+
ATOM   1132  N   MET A 153     -22.083 -34.354  -3.955  1.00 33.61           N  
ANISOU 1132  N   MET A 153     4207   4291   4273    -71    -30   -633       N  
ATOM   1133  CA  MET A 153     -21.235 -35.478  -3.595  1.00 32.83           C  
ANISOU 1133  CA  MET A 153     4085   4087   4304    -26     16   -659       C  
ATOM   1134  C   MET A 153     -21.535 -36.748  -4.387  1.00 35.50           C  
ANISOU 1134  C   MET A 153     4381   4353   4754    -49     53   -816       C  
ATOM   1135  O   MET A 153     -22.678 -36.958  -4.804  1.00 35.89           O  
ANISOU 1135  O   MET A 153     4424   4402   4810   -103     36   -877       O  
ATOM   1136  CB  MET A 153     -21.384 -35.739  -2.097  1.00 34.63           C  
ANISOU 1136  CB  MET A 153     4327   4209   4620      7     21   -520       C  
ATOM   1137  CG  MET A 153     -20.708 -34.681  -1.245  1.00 37.82           C  
ANISOU 1137  CG  MET A 153     4765   4679   4924     27     -1   -393       C  
ATOM   1138  SD  MET A 153     -20.941 -35.019   0.509  1.00 43.10           S  
ANISOU 1138  SD  MET A 153     5451   5264   5662     45      4   -235       S  
ATOM   1139  CE  MET A 153     -22.520 -34.383   0.744  1.00 39.30           C  
ANISOU 1139  CE  MET A 153     5003   4793   5137     -2     -2   -220       C  
ATOM   1140  N   THR A 154     -20.511 -37.601  -4.570  1.00 30.05           N  
ANISOU 1140  N   THR A 154     3655   3596   4167     -9    107   -885       N  
ATOM   1141  CA  THR A 154     -20.601 -38.881  -5.287  1.00 31.64           C  
ANISOU 1141  CA  THR A 154     3810   3704   4509    -27    165  -1058       C  
ATOM   1142  C   THR A 154     -20.157 -40.033  -4.362  1.00 36.13           C  
ANISOU 1142  C   THR A 154     4338   4073   5315     38    217   -998       C  
ATOM   1143  O   THR A 154     -19.743 -39.779  -3.223  1.00 33.63           O  
ANISOU 1143  O   THR A 154     4032   3727   5020     90    196   -816       O  
ATOM   1144  CB  THR A 154     -19.714 -38.856  -6.552  1.00 40.51           C  
ANISOU 1144  CB  THR A 154     4910   4930   5553    -41    206  -1220       C  
ATOM   1145  CG2 THR A 154     -19.982 -37.644  -7.453  1.00 37.10           C  
ANISOU 1145  CG2 THR A 154     4508   4714   4876   -102    151  -1239       C  
ATOM   1146  OG1 THR A 154     -18.345 -38.869  -6.153  1.00 38.23           O  
ANISOU 1146  OG1 THR A 154     4598   4613   5316     35    241  -1157       O  
ATOM   1147  N   ASP A 155     -20.185 -41.291  -4.875  1.00 34.30           N  
ANISOU 1147  N   ASP A 155     4055   3710   5267     31    286  -1151       N  
ATOM   1148  CA  ASP A 155     -19.796 -42.481  -4.115  1.00 36.27           C  
ANISOU 1148  CA  ASP A 155     4250   3748   5784     93    343  -1093       C  
ATOM   1149  C   ASP A 155     -18.300 -42.510  -3.787  1.00 41.09           C  
ANISOU 1149  C   ASP A 155     4820   4340   6452    179    374  -1013       C  
ATOM   1150  O   ASP A 155     -17.889 -43.300  -2.950  1.00 42.21           O  
ANISOU 1150  O   ASP A 155     4910   4327   6801    242    401   -894       O  
ATOM   1151  CB  ASP A 155     -20.279 -43.782  -4.801  1.00 41.37           C  
ANISOU 1151  CB  ASP A 155     4845   4241   6632     54    419  -1295       C  
ATOM   1152  CG  ASP A 155     -19.693 -44.094  -6.175  1.00 61.11           C  
ANISOU 1152  CG  ASP A 155     7315   6785   9119     26    490  -1554       C  
ATOM   1153  OD1 ASP A 155     -19.111 -43.169  -6.810  1.00 62.32           O  
ANISOU 1153  OD1 ASP A 155     7495   7129   9055     17    470  -1589       O  
ATOM   1154  OD2 ASP A 155     -19.841 -45.249  -6.631  1.00 70.31           O1-
ANISOU 1154  OD2 ASP A 155     8428   7798  10487      4    573  -1728       O1-
ATOM   1155  N   ASP A 156     -17.500 -41.596  -4.372  1.00 38.17           N  
ANISOU 1155  N   ASP A 156     4467   4135   5900    182    361  -1048       N  
ATOM   1156  CA  ASP A 156     -16.080 -41.482  -4.031  1.00 38.22           C  
ANISOU 1156  CA  ASP A 156     4430   4148   5945    259    378   -956       C  
ATOM   1157  C   ASP A 156     -15.863 -40.586  -2.799  1.00 38.96           C  
ANISOU 1157  C   ASP A 156     4559   4313   5931    283    294   -713       C  
ATOM   1158  O   ASP A 156     -14.757 -40.548  -2.265  1.00 40.04           O  
ANISOU 1158  O   ASP A 156     4652   4448   6113    342    291   -597       O  
ATOM   1159  CB  ASP A 156     -15.253 -40.970  -5.221  1.00 40.71           C  
ANISOU 1159  CB  ASP A 156     4736   4604   6129    246    415  -1107       C  
ATOM   1160  CG  ASP A 156     -15.270 -41.894  -6.420  1.00 53.45           C  
ANISOU 1160  CG  ASP A 156     6306   6160   7841    218    515  -1366       C  
ATOM   1161  OD1 ASP A 156     -15.063 -43.115  -6.236  1.00 56.01           O  
ANISOU 1161  OD1 ASP A 156     6563   6286   8433    262    592  -1412       O  
ATOM   1162  OD2 ASP A 156     -15.527 -41.404  -7.537  1.00 61.00           O1-
ANISOU 1162  OD2 ASP A 156     7294   7272   8612    146    518  -1524       O1-
ATOM   1163  N   ASP A 157     -16.909 -39.892  -2.339  1.00 32.24           N  
ANISOU 1163  N   ASP A 157     3779   3526   4946    233    229   -641       N  
ATOM   1164  CA  ASP A 157     -16.790 -38.991  -1.191  1.00 30.74           C  
ANISOU 1164  CA  ASP A 157     3629   3412   4639    240    161   -444       C  
ATOM   1165  C   ASP A 157     -16.962 -39.654   0.172  1.00 34.75           C  
ANISOU 1165  C   ASP A 157     4116   3809   5278    269    149   -263       C  
ATOM   1166  O   ASP A 157     -17.704 -40.628   0.309  1.00 32.66           O  
ANISOU 1166  O   ASP A 157     3830   3407   5171    266    180   -275       O  
ATOM   1167  CB  ASP A 157     -17.771 -37.803  -1.321  1.00 30.18           C  
ANISOU 1167  CB  ASP A 157     3637   3466   4363    174    110   -452       C  
ATOM   1168  CG  ASP A 157     -17.341 -36.773  -2.355  1.00 35.12           C  
ANISOU 1168  CG  ASP A 157     4283   4245   4818    149     99   -541       C  
ATOM   1169  OD1 ASP A 157     -16.284 -36.140  -2.162  1.00 37.17           O  
ANISOU 1169  OD1 ASP A 157     4536   4578   5010    172     85   -479       O  
ATOM   1170  OD2 ASP A 157     -18.084 -36.564  -3.315  1.00 33.37           O1-
ANISOU 1170  OD2 ASP A 157     4079   4077   4525     99     99   -658       O1-
ATOM   1171  N   LEU A 158     -16.284 -39.084   1.182  1.00 31.75           N  
ANISOU 1171  N   LEU A 158     3741   3502   4821    287    100    -92       N  
ATOM   1172  CA  LEU A 158     -16.404 -39.433   2.596  1.00 31.10           C  
ANISOU 1172  CA  LEU A 158     3648   3380   4789    297     71    111       C  
ATOM   1173  C   LEU A 158     -16.795 -38.129   3.283  1.00 30.81           C  
ANISOU 1173  C   LEU A 158     3693   3493   4521    242     17    178       C  
ATOM   1174  O   LEU A 158     -16.094 -37.121   3.134  1.00 30.16           O  
ANISOU 1174  O   LEU A 158     3631   3534   4295    231    -13    166       O  
ATOM   1175  CB  LEU A 158     -15.086 -39.982   3.182  1.00 31.87           C  
ANISOU 1175  CB  LEU A 158     3658   3446   5004    361     62    254       C  
ATOM   1176  CG  LEU A 158     -14.675 -41.418   2.812  1.00 37.54           C  
ANISOU 1176  CG  LEU A 158     4274   3976   6013    428    128    233       C  
ATOM   1177  CD1 LEU A 158     -13.282 -41.742   3.386  1.00 37.84           C  
ANISOU 1177  CD1 LEU A 158     4213   4010   6155    495    109    397       C  
ATOM   1178  CD2 LEU A 158     -15.684 -42.458   3.317  1.00 38.25           C  
ANISOU 1178  CD2 LEU A 158     4349   3908   6275    423    156    296       C  
ATOM   1179  N   PHE A 159     -17.935 -38.131   3.985  1.00 24.96           N  
ANISOU 1179  N   PHE A 159     2995   2735   3756    203     14    236       N  
ATOM   1180  CA  PHE A 159     -18.473 -36.949   4.643  1.00 22.92           C  
ANISOU 1180  CA  PHE A 159     2810   2596   3302    147    -15    276       C  
ATOM   1181  C   PHE A 159     -18.302 -37.045   6.141  1.00 27.26           C  
ANISOU 1181  C   PHE A 159     3358   3185   3814    134    -41    465       C  
ATOM   1182  O   PHE A 159     -18.628 -38.074   6.722  1.00 27.36           O  
ANISOU 1182  O   PHE A 159     3333   3106   3955    148    -26    569       O  
ATOM   1183  CB  PHE A 159     -19.965 -36.765   4.274  1.00 23.60           C  
ANISOU 1183  CB  PHE A 159     2941   2652   3375    106     10    187       C  
ATOM   1184  CG  PHE A 159     -20.669 -35.613   4.976  1.00 22.85           C  
ANISOU 1184  CG  PHE A 159     2912   2652   3119     54      1    221       C  
ATOM   1185  CD1 PHE A 159     -21.299 -35.804   6.211  1.00 24.69           C  
ANISOU 1185  CD1 PHE A 159     3161   2880   3341     27     14    339       C  
ATOM   1186  CD2 PHE A 159     -20.750 -34.354   4.382  1.00 22.06           C  
ANISOU 1186  CD2 PHE A 159     2852   2639   2890     29     -9    134       C  
ATOM   1187  CE1 PHE A 159     -21.952 -34.742   6.857  1.00 22.86           C  
ANISOU 1187  CE1 PHE A 159     2986   2731   2968    -24     26    347       C  
ATOM   1188  CE2 PHE A 159     -21.419 -33.290   5.029  1.00 22.20           C  
ANISOU 1188  CE2 PHE A 159     2923   2720   2793    -16     -1    153       C  
ATOM   1189  CZ  PHE A 159     -22.024 -33.501   6.253  1.00 19.67           C  
ANISOU 1189  CZ  PHE A 159     2619   2393   2463    -42     22    247       C  
ATOM   1190  N   VAL A 160     -17.805 -35.970   6.778  1.00 23.91           N  
ANISOU 1190  N   VAL A 160     2971   2903   3210     97    -78    511       N  
ATOM   1191  CA  VAL A 160     -17.648 -35.947   8.235  1.00 23.60           C  
ANISOU 1191  CA  VAL A 160     2936   2944   3088     62   -107    680       C  
ATOM   1192  C   VAL A 160     -18.210 -34.647   8.819  1.00 27.13           C  
ANISOU 1192  C   VAL A 160     3465   3510   3332    -13   -103    643       C  
ATOM   1193  O   VAL A 160     -17.823 -33.566   8.382  1.00 25.02           O  
ANISOU 1193  O   VAL A 160     3229   3314   2962    -32   -114    548       O  
ATOM   1194  CB  VAL A 160     -16.171 -36.159   8.708  1.00 28.02           C  
ANISOU 1194  CB  VAL A 160     3428   3569   3648     86   -164    807       C  
ATOM   1195  CG1 VAL A 160     -16.075 -36.084  10.232  1.00 28.52           C  
ANISOU 1195  CG1 VAL A 160     3496   3752   3591     30   -204    986       C  
ATOM   1196  CG2 VAL A 160     -15.602 -37.496   8.217  1.00 28.54           C  
ANISOU 1196  CG2 VAL A 160     3397   3495   3953    169   -153    855       C  
ATOM   1197  N   ASP A 161     -19.069 -34.759   9.849  1.00 26.16           N  
ANISOU 1197  N   ASP A 161     3371   3409   3160    -59    -80    722       N  
ATOM   1198  CA  ASP A 161     -19.559 -33.616  10.623  1.00 25.39           C  
ANISOU 1198  CA  ASP A 161     3343   3425   2878   -136    -60    692       C  
ATOM   1199  C   ASP A 161     -18.758 -33.592  11.934  1.00 28.65           C  
ANISOU 1199  C   ASP A 161     3745   3981   3159   -186   -105    837       C  
ATOM   1200  O   ASP A 161     -18.882 -34.510  12.736  1.00 28.26           O  
ANISOU 1200  O   ASP A 161     3662   3934   3142   -190   -111    992       O  
ATOM   1201  CB  ASP A 161     -21.090 -33.693  10.890  1.00 26.76           C  
ANISOU 1201  CB  ASP A 161     3551   3545   3072   -163     10    670       C  
ATOM   1202  CG  ASP A 161     -21.681 -32.565  11.740  1.00 31.15           C  
ANISOU 1202  CG  ASP A 161     4172   4205   3460   -241     55    627       C  
ATOM   1203  OD1 ASP A 161     -20.909 -31.695  12.222  1.00 33.70           O  
ANISOU 1203  OD1 ASP A 161     4520   4648   3635   -288     31    611       O  
ATOM   1204  OD2 ASP A 161     -22.899 -32.561  11.942  1.00 31.30           O1-
ANISOU 1204  OD2 ASP A 161     4210   4181   3501   -260    119    604       O1-
ATOM   1205  N   LEU A 162     -17.890 -32.559  12.117  1.00 26.40           N  
ANISOU 1205  N   LEU A 162     3480   3820   2729   -230   -141    793       N  
ATOM   1206  CA  LEU A 162     -17.071 -32.358  13.335  1.00 26.13           C  
ANISOU 1206  CA  LEU A 162     3435   3956   2535   -299   -196    909       C  
ATOM   1207  C   LEU A 162     -17.899 -31.605  14.362  1.00 30.94           C  
ANISOU 1207  C   LEU A 162     4117   4669   2969   -399   -143    870       C  
ATOM   1208  O   LEU A 162     -18.154 -30.402  14.191  1.00 31.56           O  
ANISOU 1208  O   LEU A 162     4255   4770   2966   -442   -102    712       O  
ATOM   1209  CB  LEU A 162     -15.790 -31.559  12.995  1.00 25.73           C  
ANISOU 1209  CB  LEU A 162     3369   3986   2420   -311   -255    856       C  
ATOM   1210  CG  LEU A 162     -14.858 -32.152  11.924  1.00 27.82           C  
ANISOU 1210  CG  LEU A 162     3559   4164   2849   -216   -293    870       C  
ATOM   1211  CD1 LEU A 162     -13.705 -31.227  11.663  1.00 27.08           C  
ANISOU 1211  CD1 LEU A 162     3452   4162   2676   -242   -340    814       C  
ATOM   1212  CD2 LEU A 162     -14.335 -33.539  12.316  1.00 25.00           C  
ANISOU 1212  CD2 LEU A 162     3108   3779   2613   -164   -338   1067       C  
ATOM   1213  N   GLY A 163     -18.329 -32.313  15.406  1.00 29.13           N  
ANISOU 1213  N   GLY A 163     3879   4496   2693   -435   -134   1013       N  
ATOM   1214  CA  GLY A 163     -19.210 -31.786  16.450  1.00 28.48           C  
ANISOU 1214  CA  GLY A 163     3858   4516   2446   -532    -65    985       C  
ATOM   1215  C   GLY A 163     -20.637 -31.993  15.987  1.00 30.70           C  
ANISOU 1215  C   GLY A 163     4164   4647   2852   -494     29    914       C  
ATOM   1216  O   GLY A 163     -21.376 -31.028  15.778  1.00 29.44           O  
ANISOU 1216  O   GLY A 163     4060   4464   2662   -519    103    753       O  
ATOM   1217  N   SER A 164     -21.010 -33.273  15.769  1.00 25.93           N  
ANISOU 1217  N   SER A 164     3509   3929   2415   -429     26   1037       N  
ATOM   1218  CA  SER A 164     -22.276 -33.675  15.152  1.00 24.41           C  
ANISOU 1218  CA  SER A 164     3319   3574   2380   -385     98    981       C  
ATOM   1219  C   SER A 164     -23.541 -33.587  16.039  1.00 29.42           C  
ANISOU 1219  C   SER A 164     3987   4246   2945   -449    192    993       C  
ATOM   1220  O   SER A 164     -24.637 -33.864  15.537  1.00 27.91           O  
ANISOU 1220  O   SER A 164     3790   3925   2888   -418    251    945       O  
ATOM   1221  CB  SER A 164     -22.152 -35.077  14.566  1.00 25.41           C  
ANISOU 1221  CB  SER A 164     3373   3554   2728   -302     64   1090       C  
ATOM   1222  OG  SER A 164     -21.685 -35.990  15.543  1.00 33.28           O  
ANISOU 1222  OG  SER A 164     4319   4612   3712   -317     27   1310       O  
ATOM   1223  N   GLY A 165     -23.403 -33.169  17.299  1.00 27.32           N  
ANISOU 1223  N   GLY A 165     3751   4160   2467   -544    209   1044       N  
ATOM   1224  CA  GLY A 165     -24.552 -33.035  18.198  1.00 28.51           C  
ANISOU 1224  CA  GLY A 165     3933   4368   2532   -614    313   1044       C  
ATOM   1225  C   GLY A 165     -25.257 -34.365  18.394  1.00 34.01           C  
ANISOU 1225  C   GLY A 165     4577   4978   3366   -585    334   1213       C  
ATOM   1226  O   GLY A 165     -24.613 -35.354  18.769  1.00 35.52           O  
ANISOU 1226  O   GLY A 165     4716   5196   3586   -573    265   1412       O  
ATOM   1227  N   VAL A 166     -26.575 -34.407  18.083  1.00 29.05           N  
ANISOU 1227  N   VAL A 166     3953   4234   2851   -571    426   1141       N  
ATOM   1228  CA  VAL A 166     -27.376 -35.638  18.154  1.00 29.16           C  
ANISOU 1228  CA  VAL A 166     3913   4139   3029   -546    456   1279       C  
ATOM   1229  C   VAL A 166     -27.415 -36.360  16.773  1.00 32.01           C  
ANISOU 1229  C   VAL A 166     4225   4282   3656   -446    410   1242       C  
ATOM   1230  O   VAL A 166     -28.112 -37.363  16.619  1.00 31.36           O  
ANISOU 1230  O   VAL A 166     4094   4074   3749   -422    435   1321       O  
ATOM   1231  CB  VAL A 166     -28.788 -35.447  18.795  1.00 33.50           C  
ANISOU 1231  CB  VAL A 166     4477   4707   3544   -604    586   1256       C  
ATOM   1232  CG1 VAL A 166     -28.664 -34.853  20.193  1.00 33.89           C  
ANISOU 1232  CG1 VAL A 166     4571   4988   3316   -714    637   1290       C  
ATOM   1233  CG2 VAL A 166     -29.720 -34.599  17.920  1.00 31.48           C  
ANISOU 1233  CG2 VAL A 166     4239   4342   3379   -575    651   1044       C  
ATOM   1234  N   GLY A 167     -26.628 -35.854  15.811  1.00 28.09           N  
ANISOU 1234  N   GLY A 167     3740   3752   3181   -396    347   1121       N  
ATOM   1235  CA  GLY A 167     -26.442 -36.441  14.492  1.00 26.62           C  
ANISOU 1235  CA  GLY A 167     3512   3398   3203   -314    300   1065       C  
ATOM   1236  C   GLY A 167     -27.383 -36.043  13.382  1.00 29.84           C  
ANISOU 1236  C   GLY A 167     3926   3694   3717   -287    334    892       C  
ATOM   1237  O   GLY A 167     -27.401 -36.724  12.352  1.00 30.15           O  
ANISOU 1237  O   GLY A 167     3925   3601   3931   -235    304    851       O  
ATOM   1238  N   GLN A 168     -28.139 -34.938  13.542  1.00 26.20           N  
ANISOU 1238  N   GLN A 168     3507   3287   3159   -326    396    787       N  
ATOM   1239  CA  GLN A 168     -29.140 -34.498  12.555  1.00 25.68           C  
ANISOU 1239  CA  GLN A 168     3431   3129   3196   -305    427    649       C  
ATOM   1240  C   GLN A 168     -28.605 -34.214  11.141  1.00 27.69           C  
ANISOU 1240  C   GLN A 168     3678   3330   3512   -252    358    535       C  
ATOM   1241  O   GLN A 168     -29.265 -34.561  10.164  1.00 26.05           O  
ANISOU 1241  O   GLN A 168     3433   3023   3441   -227    349    473       O  
ATOM   1242  CB  GLN A 168     -29.926 -33.287  13.068  1.00 27.02           C  
ANISOU 1242  CB  GLN A 168     3637   3366   3264   -350    513    571       C  
ATOM   1243  CG  GLN A 168     -30.862 -33.677  14.210  1.00 26.18           C  
ANISOU 1243  CG  GLN A 168     3522   3288   3138   -402    605    659       C  
ATOM   1244  CD  GLN A 168     -31.148 -32.508  15.116  1.00 37.47           C  
ANISOU 1244  CD  GLN A 168     4998   4831   4406   -462    697    594       C  
ATOM   1245  NE2 GLN A 168     -32.422 -32.270  15.413  1.00 27.35           N  
ANISOU 1245  NE2 GLN A 168     3697   3522   3171   -485    804    562       N  
ATOM   1246  OE1 GLN A 168     -30.235 -31.825  15.576  1.00 28.93           O  
ANISOU 1246  OE1 GLN A 168     3966   3863   3164   -493    680    566       O  
ATOM   1247  N   VAL A 169     -27.439 -33.558  11.035  1.00 23.52           N  
ANISOU 1247  N   VAL A 169     3182   2879   2875   -244    309    504       N  
ATOM   1248  CA  VAL A 169     -26.820 -33.227   9.756  1.00 21.18           C  
ANISOU 1248  CA  VAL A 169     2878   2555   2612   -201    250    406       C  
ATOM   1249  C   VAL A 169     -26.413 -34.523   9.036  1.00 25.28           C  
ANISOU 1249  C   VAL A 169     3348   2980   3276   -155    203    431       C  
ATOM   1250  O   VAL A 169     -26.699 -34.676   7.855  1.00 24.42           O  
ANISOU 1250  O   VAL A 169     3214   2805   3259   -131    185    338       O  
ATOM   1251  CB  VAL A 169     -25.601 -32.277   9.948  1.00 23.26           C  
ANISOU 1251  CB  VAL A 169     3180   2927   2729   -211    216    384       C  
ATOM   1252  CG1 VAL A 169     -24.896 -32.031   8.614  1.00 21.97           C  
ANISOU 1252  CG1 VAL A 169     3003   2741   2604   -167    159    300       C  
ATOM   1253  CG2 VAL A 169     -26.016 -30.957  10.617  1.00 22.49           C  
ANISOU 1253  CG2 VAL A 169     3130   2904   2511   -264    276    329       C  
ATOM   1254  N   VAL A 170     -25.748 -35.445   9.756  1.00 22.28           N  
ANISOU 1254  N   VAL A 170     2948   2597   2921   -147    187    559       N  
ATOM   1255  CA  VAL A 170     -25.313 -36.747   9.250  1.00 22.77           C  
ANISOU 1255  CA  VAL A 170     2952   2547   3151   -101    160    595       C  
ATOM   1256  C   VAL A 170     -26.510 -37.532   8.688  1.00 26.54           C  
ANISOU 1256  C   VAL A 170     3393   2893   3799   -102    194    549       C  
ATOM   1257  O   VAL A 170     -26.424 -38.062   7.573  1.00 25.74           O  
ANISOU 1257  O   VAL A 170     3258   2703   3819    -74    177    452       O  
ATOM   1258  CB  VAL A 170     -24.533 -37.559  10.333  1.00 25.69           C  
ANISOU 1258  CB  VAL A 170     3293   2936   3533    -96    143    783       C  
ATOM   1259  CG1 VAL A 170     -24.180 -38.971   9.835  1.00 25.26           C  
ANISOU 1259  CG1 VAL A 170     3164   2729   3705    -42    133    827       C  
ATOM   1260  CG2 VAL A 170     -23.267 -36.815  10.759  1.00 24.70           C  
ANISOU 1260  CG2 VAL A 170     3190   2951   3245   -101     93    818       C  
ATOM   1261  N   LEU A 171     -27.621 -37.580   9.442  1.00 22.95           N  
ANISOU 1261  N   LEU A 171     2943   2434   3345   -143    247    608       N  
ATOM   1262  CA  LEU A 171     -28.824 -38.317   9.027  1.00 23.27           C  
ANISOU 1262  CA  LEU A 171     2940   2353   3549   -155    281    576       C  
ATOM   1263  C   LEU A 171     -29.440 -37.693   7.782  1.00 26.60           C  
ANISOU 1263  C   LEU A 171     3360   2768   3980   -158    265    407       C  
ATOM   1264  O   LEU A 171     -29.840 -38.428   6.879  1.00 24.61           O  
ANISOU 1264  O   LEU A 171     3063   2418   3870   -157    254    330       O  
ATOM   1265  CB  LEU A 171     -29.873 -38.367  10.166  1.00 24.00           C  
ANISOU 1265  CB  LEU A 171     3032   2462   3624   -202    349    682       C  
ATOM   1266  CG  LEU A 171     -29.436 -39.027  11.485  1.00 29.56           C  
ANISOU 1266  CG  LEU A 171     3730   3197   4305   -216    366    880       C  
ATOM   1267  CD1 LEU A 171     -30.533 -38.938  12.520  1.00 30.90           C  
ANISOU 1267  CD1 LEU A 171     3903   3407   4430   -272    445    963       C  
ATOM   1268  CD2 LEU A 171     -28.994 -40.460  11.280  1.00 27.72           C  
ANISOU 1268  CD2 LEU A 171     3432   2824   4277   -181    344    965       C  
ATOM   1269  N   GLN A 172     -29.492 -36.332   7.719  1.00 23.70           N  
ANISOU 1269  N   GLN A 172     3036   2506   3464   -167    264    351       N  
ATOM   1270  CA  GLN A 172     -30.058 -35.641   6.558  1.00 22.72           C  
ANISOU 1270  CA  GLN A 172     2901   2390   3343   -169    242    224       C  
ATOM   1271  C   GLN A 172     -29.212 -35.907   5.314  1.00 25.45           C  
ANISOU 1271  C   GLN A 172     3234   2726   3711   -142    181    130       C  
ATOM   1272  O   GLN A 172     -29.751 -36.265   4.261  1.00 23.11           O  
ANISOU 1272  O   GLN A 172     2898   2389   3494   -153    158     38       O  
ATOM   1273  CB  GLN A 172     -30.176 -34.124   6.797  1.00 22.97           C  
ANISOU 1273  CB  GLN A 172     2972   2518   3238   -179    261    203       C  
ATOM   1274  CG  GLN A 172     -30.931 -33.409   5.654  1.00 21.87           C  
ANISOU 1274  CG  GLN A 172     2801   2383   3123   -181    239    112       C  
ATOM   1275  CD  GLN A 172     -31.285 -31.980   5.943  1.00 26.85           C  
ANISOU 1275  CD  GLN A 172     3452   3071   3679   -188    276    105       C  
ATOM   1276  NE2 GLN A 172     -31.713 -31.262   4.915  1.00 20.76           N  
ANISOU 1276  NE2 GLN A 172     2648   2314   2926   -183    244     53       N  
ATOM   1277  OE1 GLN A 172     -31.161 -31.497   7.072  1.00 21.66           O  
ANISOU 1277  OE1 GLN A 172     2834   2447   2948   -201    335    145       O  
ATOM   1278  N   VAL A 173     -27.887 -35.709   5.436  1.00 22.25           N  
ANISOU 1278  N   VAL A 173     2857   2370   3226   -113    156    148       N  
ATOM   1279  CA  VAL A 173     -26.953 -35.916   4.319  1.00 20.91           C  
ANISOU 1279  CA  VAL A 173     2674   2203   3068    -85    112     59       C  
ATOM   1280  C   VAL A 173     -26.954 -37.389   3.876  1.00 23.82           C  
ANISOU 1280  C   VAL A 173     2990   2448   3611    -75    118     26       C  
ATOM   1281  O   VAL A 173     -27.014 -37.650   2.674  1.00 23.53           O  
ANISOU 1281  O   VAL A 173     2928   2396   3616    -81    100   -102       O  
ATOM   1282  CB  VAL A 173     -25.521 -35.352   4.628  1.00 23.08           C  
ANISOU 1282  CB  VAL A 173     2980   2559   3230    -58     89     95       C  
ATOM   1283  CG1 VAL A 173     -24.581 -35.577   3.449  1.00 22.13           C  
ANISOU 1283  CG1 VAL A 173     2838   2443   3128    -29     58      0       C  
ATOM   1284  CG2 VAL A 173     -25.590 -33.855   4.973  1.00 21.15           C  
ANISOU 1284  CG2 VAL A 173     2783   2419   2833    -79     91    100       C  
ATOM   1285  N   ALA A 174     -26.914 -38.346   4.832  1.00 22.09           N  
ANISOU 1285  N   ALA A 174     2752   2145   3497    -66    147    140       N  
ATOM   1286  CA  ALA A 174     -26.939 -39.778   4.488  1.00 24.02           C  
ANISOU 1286  CA  ALA A 174     2938   2241   3947    -56    165    116       C  
ATOM   1287  C   ALA A 174     -28.261 -40.189   3.776  1.00 27.94           C  
ANISOU 1287  C   ALA A 174     3401   2668   4545   -103    177     10       C  
ATOM   1288  O   ALA A 174     -28.244 -41.040   2.877  1.00 27.25           O  
ANISOU 1288  O   ALA A 174     3272   2492   4589   -111    181   -108       O  
ATOM   1289  CB  ALA A 174     -26.705 -40.630   5.735  1.00 26.21           C  
ANISOU 1289  CB  ALA A 174     3192   2444   4321    -39    193    298       C  
ATOM   1290  N   ALA A 175     -29.394 -39.566   4.143  1.00 25.83           N  
ANISOU 1290  N   ALA A 175     3148   2447   4220   -141    186     42       N  
ATOM   1291  CA  ALA A 175     -30.673 -39.865   3.475  1.00 27.10           C  
ANISOU 1291  CA  ALA A 175     3266   2562   4471   -192    187    -47       C  
ATOM   1292  C   ALA A 175     -30.703 -39.317   2.035  1.00 32.53           C  
ANISOU 1292  C   ALA A 175     3947   3330   5082   -211    135   -210       C  
ATOM   1293  O   ALA A 175     -31.335 -39.916   1.168  1.00 32.57           O  
ANISOU 1293  O   ALA A 175     3905   3292   5178   -256    121   -323       O  
ATOM   1294  CB  ALA A 175     -31.822 -39.261   4.254  1.00 27.23           C  
ANISOU 1294  CB  ALA A 175     3285   2613   4448   -220    215     38       C  
ATOM   1295  N   ALA A 176     -29.968 -38.216   1.779  1.00 27.80           N  
ANISOU 1295  N   ALA A 176     3392   2853   4318   -185    105   -218       N  
ATOM   1296  CA  ALA A 176     -29.977 -37.535   0.490  1.00 28.06           C  
ANISOU 1296  CA  ALA A 176     3419   2990   4253   -206     54   -334       C  
ATOM   1297  C   ALA A 176     -28.864 -37.900  -0.479  1.00 34.30           C  
ANISOU 1297  C   ALA A 176     4209   3801   5024   -193     37   -449       C  
ATOM   1298  O   ALA A 176     -29.094 -37.787  -1.675  1.00 35.88           O  
ANISOU 1298  O   ALA A 176     4385   4069   5177   -233      2   -569       O  
ATOM   1299  CB  ALA A 176     -29.989 -36.014   0.708  1.00 27.31           C  
ANISOU 1299  CB  ALA A 176     3361   3011   4005   -193     38   -271       C  
ATOM   1300  N   THR A 177     -27.665 -38.290  -0.007  1.00 30.45           N  
ANISOU 1300  N   THR A 177     3738   3269   4561   -142     63   -411       N  
ATOM   1301  CA  THR A 177     -26.541 -38.500  -0.936  1.00 30.08           C  
ANISOU 1301  CA  THR A 177     3685   3252   4492   -123     58   -522       C  
ATOM   1302  C   THR A 177     -26.059 -39.940  -1.085  1.00 35.77           C  
ANISOU 1302  C   THR A 177     4363   3829   5399   -107    104   -592       C  
ATOM   1303  O   THR A 177     -26.460 -40.835  -0.341  1.00 34.80           O  
ANISOU 1303  O   THR A 177     4215   3569   5438   -103    137   -526       O  
ATOM   1304  CB  THR A 177     -25.330 -37.595  -0.562  1.00 32.78           C  
ANISOU 1304  CB  THR A 177     4068   3683   4706    -74     48   -444       C  
ATOM   1305  CG2 THR A 177     -25.719 -36.173  -0.159  1.00 27.21           C  
ANISOU 1305  CG2 THR A 177     3403   3084   3850    -84     20   -361       C  
ATOM   1306  OG1 THR A 177     -24.549 -38.232   0.454  1.00 33.82           O  
ANISOU 1306  OG1 THR A 177     4195   3728   4928    -25     76   -339       O  
ATOM   1307  N   ASN A 178     -25.147 -40.147  -2.032  1.00 35.26           N  
ANISOU 1307  N   ASN A 178     4285   3792   5322    -97    115   -721       N  
ATOM   1308  CA  ASN A 178     -24.571 -41.472  -2.217  1.00 37.48           C  
ANISOU 1308  CA  ASN A 178     4515   3922   5802    -74    175   -802       C  
ATOM   1309  C   ASN A 178     -23.077 -41.513  -1.810  1.00 40.71           C  
ANISOU 1309  C   ASN A 178     4917   4315   6234      6    199   -728       C  
ATOM   1310  O   ASN A 178     -22.360 -42.352  -2.343  1.00 40.80           O  
ANISOU 1310  O   ASN A 178     4882   4241   6378     29    252   -836       O  
ATOM   1311  CB  ASN A 178     -24.840 -42.030  -3.636  1.00 44.59           C  
ANISOU 1311  CB  ASN A 178     5383   4829   6728   -138    194  -1045       C  
ATOM   1312  CG  ASN A 178     -24.047 -41.388  -4.759  1.00 80.44           C  
ANISOU 1312  CG  ASN A 178     9936   9530  11097   -148    185  -1169       C  
ATOM   1313  ND2 ASN A 178     -23.609 -42.202  -5.713  1.00 76.33           N  
ANISOU 1313  ND2 ASN A 178     9377   8972  10652   -170    242  -1370       N  
ATOM   1314  OD1 ASN A 178     -23.813 -40.178  -4.789  1.00 74.93           O  
ANISOU 1314  OD1 ASN A 178     9278   8986  10204   -140    136  -1091       O  
ATOM   1315  N   CYS A 179     -22.617 -40.669  -0.813  1.00 37.70           N  
ANISOU 1315  N   CYS A 179     4573   4007   5745     44    164   -546       N  
ATOM   1316  CA  CYS A 179     -21.239 -40.759  -0.277  1.00 39.01           C  
ANISOU 1316  CA  CYS A 179     4718   4160   5943    114    174   -447       C  
ATOM   1317  C   CYS A 179     -21.023 -42.180   0.166  1.00 41.60           C  
ANISOU 1317  C   CYS A 179     4979   4294   6534    154    227   -404       C  
ATOM   1318  O   CYS A 179     -21.950 -42.795   0.692  1.00 40.62           O  
ANISOU 1318  O   CYS A 179     4845   4066   6524    132    239   -349       O  
ATOM   1319  CB  CYS A 179     -21.002 -39.829   0.910  1.00 40.06           C  
ANISOU 1319  CB  CYS A 179     4894   4386   5941    128    128   -255       C  
ATOM   1320  SG  CYS A 179     -21.002 -38.094   0.501  1.00 44.29           S  
ANISOU 1320  SG  CYS A 179     5498   5124   6208     94     78   -285       S  
ATOM   1321  N   LYS A 180     -19.782 -42.655   0.057  1.00 38.70           N  
ANISOU 1321  N   LYS A 180     4558   3875   6273    216    259   -400       N  
ATOM   1322  CA  LYS A 180     -19.374 -43.993   0.484  1.00 39.50           C  
ANISOU 1322  CA  LYS A 180     4574   3775   6658    270    314   -336       C  
ATOM   1323  C   LYS A 180     -19.779 -44.190   1.967  1.00 41.44           C  
ANISOU 1323  C   LYS A 180     4820   3977   6949    279    282    -81       C  
ATOM   1324  O   LYS A 180     -20.320 -45.233   2.316  1.00 42.54           O  
ANISOU 1324  O   LYS A 180     4913   3947   7301    280    321    -33       O  
ATOM   1325  CB  LYS A 180     -17.855 -44.103   0.326  1.00 41.29           C  
ANISOU 1325  CB  LYS A 180     4742   4000   6945    344    337   -319       C  
ATOM   1326  CG  LYS A 180     -17.275 -45.502   0.352  1.00 60.55           C  
ANISOU 1326  CG  LYS A 180     7073   6218   9715    408    416   -312       C  
ATOM   1327  CD  LYS A 180     -15.740 -45.424   0.463  1.00 75.08           C  
ANISOU 1327  CD  LYS A 180     8845   8083  11597    489    422   -232       C  
ATOM   1328  CE  LYS A 180     -15.050 -44.753  -0.715  1.00 88.02           C  
ANISOU 1328  CE  LYS A 180    10501   9852  13091    482    446   -432       C  
ATOM   1329  NZ  LYS A 180     -13.840 -43.989  -0.300  1.00 94.33           N1+
ANISOU 1329  NZ  LYS A 180    11281  10783  13778    527    397   -294       N1+
ATOM   1330  N   HIS A 181     -19.549 -43.159   2.815  1.00 34.40           N  
ANISOU 1330  N   HIS A 181     3978   3245   5846    275    216     74       N  
ATOM   1331  CA  HIS A 181     -19.854 -43.195   4.241  1.00 33.48           C  
ANISOU 1331  CA  HIS A 181     3867   3138   5714    270    185    311       C  
ATOM   1332  C   HIS A 181     -19.958 -41.790   4.804  1.00 33.40           C  
ANISOU 1332  C   HIS A 181     3941   3334   5418    230    126    371       C  
ATOM   1333  O   HIS A 181     -19.276 -40.874   4.341  1.00 32.27           O  
ANISOU 1333  O   HIS A 181     3826   3313   5123    233     99    300       O  
ATOM   1334  CB  HIS A 181     -18.780 -44.008   5.011  1.00 35.34           C  
ANISOU 1334  CB  HIS A 181     4013   3293   6120    339    186    508       C  
ATOM   1335  CG  HIS A 181     -19.313 -44.705   6.228  1.00 39.45           C  
ANISOU 1335  CG  HIS A 181     4503   3740   6745    332    184    734       C  
ATOM   1336  CD2 HIS A 181     -19.529 -44.226   7.475  1.00 40.27           C  
ANISOU 1336  CD2 HIS A 181     4641   3969   6690    298    136    935       C  
ATOM   1337  ND1 HIS A 181     -19.698 -46.037   6.189  1.00 42.96           N  
ANISOU 1337  ND1 HIS A 181     4874   3964   7486    353    244    760       N  
ATOM   1338  CE1 HIS A 181     -20.132 -46.321   7.405  1.00 42.28           C  
ANISOU 1338  CE1 HIS A 181     4777   3879   7410    334    226    994       C  
ATOM   1339  NE2 HIS A 181     -20.034 -45.268   8.214  1.00 41.57           N  
ANISOU 1339  NE2 HIS A 181     4750   4003   7040    300    162   1104       N  
ATOM   1340  N   HIS A 182     -20.818 -41.638   5.813  1.00 28.39           N  
ANISOU 1340  N   HIS A 182     3339   2727   4719    189    116    497       N  
ATOM   1341  CA  HIS A 182     -21.055 -40.386   6.523  1.00 26.69           C  
ANISOU 1341  CA  HIS A 182     3199   2686   4255    143     79    553       C  
ATOM   1342  C   HIS A 182     -20.694 -40.577   7.991  1.00 32.97           C  
ANISOU 1342  C   HIS A 182     3977   3532   5017    139     55    789       C  
ATOM   1343  O   HIS A 182     -21.108 -41.559   8.598  1.00 35.15           O  
ANISOU 1343  O   HIS A 182     4209   3708   5438    143     78    918       O  
ATOM   1344  CB  HIS A 182     -22.520 -39.968   6.383  1.00 25.57           C  
ANISOU 1344  CB  HIS A 182     3109   2550   4055     87    102    472       C  
ATOM   1345  CG  HIS A 182     -22.955 -39.744   4.971  1.00 27.41           C  
ANISOU 1345  CG  HIS A 182     3352   2763   4298     77    111    261       C  
ATOM   1346  CD2 HIS A 182     -23.223 -38.585   4.330  1.00 28.50           C  
ANISOU 1346  CD2 HIS A 182     3541   3012   4278     50     91    151       C  
ATOM   1347  ND1 HIS A 182     -23.222 -40.797   4.120  1.00 29.39           N  
ANISOU 1347  ND1 HIS A 182     3553   2874   4739     87    142    153       N  
ATOM   1348  CE1 HIS A 182     -23.618 -40.248   2.985  1.00 28.68           C  
ANISOU 1348  CE1 HIS A 182     3486   2837   4574     58    134    -20       C  
ATOM   1349  NE2 HIS A 182     -23.613 -38.913   3.060  1.00 28.23           N  
ANISOU 1349  NE2 HIS A 182     3485   2928   4312     41    101    -13       N  
ATOM   1350  N   TYR A 183     -19.889 -39.681   8.556  1.00 28.25           N  
ANISOU 1350  N   TYR A 183     3406   3094   4233    126      7    852       N  
ATOM   1351  CA  TYR A 183     -19.503 -39.808   9.958  1.00 28.26           C  
ANISOU 1351  CA  TYR A 183     3389   3184   4165    105    -27   1076       C  
ATOM   1352  C   TYR A 183     -19.903 -38.584  10.724  1.00 31.34           C  
ANISOU 1352  C   TYR A 183     3863   3750   4295     28    -38   1073       C  
ATOM   1353  O   TYR A 183     -19.817 -37.466  10.226  1.00 29.89           O  
ANISOU 1353  O   TYR A 183     3736   3644   3978      8    -44    929       O  
ATOM   1354  CB  TYR A 183     -17.981 -40.015  10.138  1.00 29.28           C  
ANISOU 1354  CB  TYR A 183     3447   3355   4321    150    -83   1187       C  
ATOM   1355  CG  TYR A 183     -17.425 -41.257   9.479  1.00 31.51           C  
ANISOU 1355  CG  TYR A 183     3629   3455   4888    234    -60   1202       C  
ATOM   1356  CD1 TYR A 183     -16.972 -41.229   8.157  1.00 32.81           C  
ANISOU 1356  CD1 TYR A 183     3779   3550   5136    280    -34   1009       C  
ATOM   1357  CD2 TYR A 183     -17.302 -42.450  10.189  1.00 33.15           C  
ANISOU 1357  CD2 TYR A 183     3748   3561   5285    266    -58   1414       C  
ATOM   1358  CE1 TYR A 183     -16.436 -42.368   7.552  1.00 33.95           C  
ANISOU 1358  CE1 TYR A 183     3827   3520   5551    354      5    997       C  
ATOM   1359  CE2 TYR A 183     -16.764 -43.593   9.595  1.00 35.46           C  
ANISOU 1359  CE2 TYR A 183     3938   3662   5874    348    -23   1422       C  
ATOM   1360  CZ  TYR A 183     -16.322 -43.541   8.279  1.00 41.86           C  
ANISOU 1360  CZ  TYR A 183     4739   4401   6766    391     13   1200       C  
ATOM   1361  OH  TYR A 183     -15.823 -44.665   7.677  1.00 47.21           O  
ANISOU 1361  OH  TYR A 183     5314   4881   7744    467     66   1178       O  
ATOM   1362  N   GLY A 184     -20.286 -38.817  11.961  1.00 28.88           N  
ANISOU 1362  N   GLY A 184     3553   3500   3921    -17    -35   1239       N  
ATOM   1363  CA  GLY A 184     -20.559 -37.776  12.923  1.00 28.06           C  
ANISOU 1363  CA  GLY A 184     3518   3575   3567   -100    -36   1255       C  
ATOM   1364  C   GLY A 184     -19.709 -38.045  14.140  1.00 34.41           C  
ANISOU 1364  C   GLY A 184     4282   4514   4278   -130    -93   1474       C  
ATOM   1365  O   GLY A 184     -19.702 -39.166  14.638  1.00 36.46           O  
ANISOU 1365  O   GLY A 184     4474   4715   4666   -109    -99   1664       O  
ATOM   1366  N   VAL A 185     -18.956 -37.045  14.601  1.00 29.91           N  
ANISOU 1366  N   VAL A 185     3745   4125   3496   -183   -140   1459       N  
ATOM   1367  CA  VAL A 185     -18.147 -37.175  15.812  1.00 29.17           C  
ANISOU 1367  CA  VAL A 185     3611   4203   3268   -234   -208   1664       C  
ATOM   1368  C   VAL A 185     -18.588 -36.104  16.818  1.00 33.02           C  
ANISOU 1368  C   VAL A 185     4183   4891   3471   -353   -186   1619       C  
ATOM   1369  O   VAL A 185     -18.615 -34.906  16.500  1.00 30.97           O  
ANISOU 1369  O   VAL A 185     3993   4682   3092   -389   -166   1425       O  
ATOM   1370  CB  VAL A 185     -16.607 -37.228  15.564  1.00 32.22           C  
ANISOU 1370  CB  VAL A 185     3924   4632   3686   -192   -299   1727       C  
ATOM   1371  CG1 VAL A 185     -16.076 -35.972  14.862  1.00 29.89           C  
ANISOU 1371  CG1 VAL A 185     3680   4392   3284   -206   -311   1518       C  
ATOM   1372  CG2 VAL A 185     -15.836 -37.508  16.852  1.00 33.28           C  
ANISOU 1372  CG2 VAL A 185     3997   4952   3697   -248   -383   1977       C  
ATOM   1373  N   GLU A 186     -18.970 -36.549  18.015  1.00 31.90           N  
ANISOU 1373  N   GLU A 186     4032   4857   3233   -418   -179   1795       N  
ATOM   1374  CA  GLU A 186     -19.440 -35.668  19.081  1.00 31.75           C  
ANISOU 1374  CA  GLU A 186     4087   5038   2939   -543   -142   1756       C  
ATOM   1375  C   GLU A 186     -18.704 -35.999  20.380  1.00 40.35           C  
ANISOU 1375  C   GLU A 186     5126   6351   3851   -622   -221   1994       C  
ATOM   1376  O   GLU A 186     -18.613 -37.171  20.745  1.00 40.78           O  
ANISOU 1376  O   GLU A 186     5100   6375   4019   -589   -254   2238       O  
ATOM   1377  CB  GLU A 186     -20.969 -35.785  19.243  1.00 31.41           C  
ANISOU 1377  CB  GLU A 186     4090   4920   2924   -561    -25   1704       C  
ATOM   1378  CG  GLU A 186     -21.546 -34.922  20.356  1.00 39.94           C  
ANISOU 1378  CG  GLU A 186     5243   6199   3734   -690     41   1649       C  
ATOM   1379  CD  GLU A 186     -21.131 -33.462  20.344  1.00 49.39           C  
ANISOU 1379  CD  GLU A 186     6509   7510   4748   -755     46   1435       C  
ATOM   1380  OE1 GLU A 186     -21.341 -32.794  19.310  1.00 43.04           O  
ANISOU 1380  OE1 GLU A 186     5737   6570   4046   -701     78   1238       O  
ATOM   1381  OE2 GLU A 186     -20.601 -32.982  21.369  1.00 51.98           O1-
ANISOU 1381  OE2 GLU A 186     6853   8065   4830   -865     17   1468       O1-
ATOM   1382  N   LYS A 187     -18.192 -34.965  21.073  1.00 38.52           N  
ANISOU 1382  N   LYS A 187     4939   6347   3349   -733   -251   1926       N  
ATOM   1383  CA  LYS A 187     -17.433 -35.115  22.317  1.00 40.65           C  
ANISOU 1383  CA  LYS A 187     5164   6879   3402   -834   -339   2133       C  
ATOM   1384  C   LYS A 187     -18.302 -35.128  23.569  1.00 46.74           C  
ANISOU 1384  C   LYS A 187     5977   7827   3956   -955   -275   2207       C  
ATOM   1385  O   LYS A 187     -18.016 -35.897  24.490  1.00 49.20           O  
ANISOU 1385  O   LYS A 187     6220   8285   4188  -1000   -337   2480       O  
ATOM   1386  CB  LYS A 187     -16.358 -34.008  22.422  1.00 42.49           C  
ANISOU 1386  CB  LYS A 187     5416   7282   3448   -908   -412   2011       C  
ATOM   1387  CG  LYS A 187     -15.273 -34.285  23.472  1.00 59.40           C  
ANISOU 1387  CG  LYS A 187     7477   9686   5408   -994   -545   2248       C  
ATOM   1388  CD  LYS A 187     -14.305 -33.113  23.599  1.00 69.71           C  
ANISOU 1388  CD  LYS A 187     8804  11163   6518  -1088   -609   2099       C  
ATOM   1389  CE  LYS A 187     -13.248 -33.372  24.643  1.00 90.17           C  
ANISOU 1389  CE  LYS A 187    11306  14035   8917  -1185   -752   2336       C  
ATOM   1390  NZ  LYS A 187     -12.374 -32.188  24.843  1.00105.05           N1+
ANISOU 1390  NZ  LYS A 187    13214  16103  10597  -1300   -811   2172       N1+
ATOM   1391  N   ALA A 188     -19.311 -34.233  23.640  1.00 42.41           N  
ANISOU 1391  N   ALA A 188     5530   7281   3302  -1013   -149   1972       N  
ATOM   1392  CA  ALA A 188     -20.164 -34.108  24.820  1.00 44.08           C  
ANISOU 1392  CA  ALA A 188     5786   7671   3290  -1138    -64   2000       C  
ATOM   1393  C   ALA A 188     -21.016 -35.364  25.045  1.00 48.49           C  
ANISOU 1393  C   ALA A 188     6297   8135   3993  -1091    -20   2220       C  
ATOM   1394  O   ALA A 188     -21.533 -35.944  24.088  1.00 45.30           O  
ANISOU 1394  O   ALA A 188     5871   7465   3876   -968     15   2204       O  
ATOM   1395  CB  ALA A 188     -21.030 -32.865  24.712  1.00 44.00           C  
ANISOU 1395  CB  ALA A 188     5883   7644   3192  -1191     74   1685       C  
ATOM   1396  N   ASP A 189     -21.106 -35.791  26.319  1.00 48.22           N  
ANISOU 1396  N   ASP A 189     6239   8330   3753  -1199    -27   2433       N  
ATOM   1397  CA  ASP A 189     -21.785 -36.993  26.804  1.00 49.09           C  
ANISOU 1397  CA  ASP A 189     6290   8408   3953  -1186      4   2698       C  
ATOM   1398  C   ASP A 189     -23.257 -37.092  26.440  1.00 50.85           C  
ANISOU 1398  C   ASP A 189     6557   8441   4324  -1148    159   2576       C  
ATOM   1399  O   ASP A 189     -23.663 -38.125  25.900  1.00 49.40           O  
ANISOU 1399  O   ASP A 189     6313   8034   4424  -1045    166   2704       O  
ATOM   1400  CB  ASP A 189     -21.604 -37.135  28.329  1.00 54.01           C  
ANISOU 1400  CB  ASP A 189     6895   9378   4250  -1343    -24   2918       C  
ATOM   1401  CG  ASP A 189     -22.402 -38.262  28.965  1.00 76.26           C  
ANISOU 1401  CG  ASP A 189     9657  12194   7125  -1352     26   3197       C  
ATOM   1402  OD1 ASP A 189     -22.250 -39.423  28.520  1.00 78.90           O  
ANISOU 1402  OD1 ASP A 189     9897  12332   7752  -1238    -28   3424       O  
ATOM   1403  OD2 ASP A 189     -23.151 -37.989  29.934  1.00 88.11           O1-
ANISOU 1403  OD2 ASP A 189    11205  13895   8379  -1481    125   3191       O1-
ATOM   1404  N   ILE A 190     -24.066 -36.067  26.799  1.00 46.99           N  
ANISOU 1404  N   ILE A 190     6160   8044   3650  -1237    286   2341       N  
ATOM   1405  CA  ILE A 190     -25.512 -36.085  26.575  1.00 46.06           C  
ANISOU 1405  CA  ILE A 190     6073   7775   3652  -1215    440   2231       C  
ATOM   1406  C   ILE A 190     -25.855 -36.121  25.059  1.00 47.34           C  
ANISOU 1406  C   ILE A 190     6231   7607   4148  -1065    451   2072       C  
ATOM   1407  O   ILE A 190     -26.549 -37.075  24.684  1.00 46.88           O  
ANISOU 1407  O   ILE A 190     6124   7366   4323   -995    481   2179       O  
ATOM   1408  CB  ILE A 190     -26.277 -34.988  27.376  1.00 49.75           C  
ANISOU 1408  CB  ILE A 190     6626   8422   3855  -1346    587   2023       C  
ATOM   1409  CG1 ILE A 190     -26.274 -35.298  28.898  1.00 52.81           C  
ANISOU 1409  CG1 ILE A 190     7003   9128   3933  -1498    604   2224       C  
ATOM   1410  CG2 ILE A 190     -27.702 -34.771  26.856  1.00 49.68           C  
ANISOU 1410  CG2 ILE A 190     6642   8213   4020  -1297    744   1851       C  
ATOM   1411  CD1 ILE A 190     -27.110 -36.647  29.397  1.00 60.18           C  
ANISOU 1411  CD1 ILE A 190     7865  10032   4967  -1491    651   2529       C  
ATOM   1412  N   PRO A 191     -25.389 -35.199  24.161  1.00 41.76           N  
ANISOU 1412  N   PRO A 191     5566   6820   3480  -1019    422   1837       N  
ATOM   1413  CA  PRO A 191     -25.743 -35.355  22.738  1.00 38.56           C  
ANISOU 1413  CA  PRO A 191     5148   6129   3376   -887    425   1719       C  
ATOM   1414  C   PRO A 191     -25.233 -36.666  22.128  1.00 39.07           C  
ANISOU 1414  C   PRO A 191     5125   6031   3688   -782    329   1914       C  
ATOM   1415  O   PRO A 191     -25.973 -37.260  21.355  1.00 37.79           O  
ANISOU 1415  O   PRO A 191     4936   5654   3770   -705    367   1894       O  
ATOM   1416  CB  PRO A 191     -25.165 -34.096  22.066  1.00 39.11           C  
ANISOU 1416  CB  PRO A 191     5272   6194   3395   -877    403   1473       C  
ATOM   1417  CG  PRO A 191     -24.134 -33.608  22.987  1.00 44.58           C  
ANISOU 1417  CG  PRO A 191     5982   7138   3819   -978    340   1513       C  
ATOM   1418  CD  PRO A 191     -24.558 -33.992  24.371  1.00 42.54           C  
ANISOU 1418  CD  PRO A 191     5721   7084   3360  -1090    389   1671       C  
ATOM   1419  N   ALA A 192     -24.021 -37.143  22.499  1.00 36.32           N  
ANISOU 1419  N   ALA A 192     4725   5784   3290   -784    210   2104       N  
ATOM   1420  CA  ALA A 192     -23.486 -38.421  21.979  1.00 37.72           C  
ANISOU 1420  CA  ALA A 192     4806   5797   3729   -682    131   2298       C  
ATOM   1421  C   ALA A 192     -24.381 -39.619  22.385  1.00 44.09           C  
ANISOU 1421  C   ALA A 192     5556   6510   4686   -675    186   2504       C  
ATOM   1422  O   ALA A 192     -24.614 -40.514  21.564  1.00 43.86           O  
ANISOU 1422  O   ALA A 192     5472   6239   4956   -580    190   2532       O  
ATOM   1423  CB  ALA A 192     -22.049 -38.653  22.441  1.00 39.30           C  
ANISOU 1423  CB  ALA A 192     4947   6143   3844   -692     -1   2485       C  
ATOM   1424  N   LYS A 193     -24.911 -39.604  23.628  1.00 41.43           N  
ANISOU 1424  N   LYS A 193     5234   6368   4141   -784    240   2631       N  
ATOM   1425  CA  LYS A 193     -25.808 -40.638  24.125  1.00 43.45           C  
ANISOU 1425  CA  LYS A 193     5438   6561   4510   -796    304   2834       C  
ATOM   1426  C   LYS A 193     -27.154 -40.550  23.392  1.00 45.54           C  
ANISOU 1426  C   LYS A 193     5734   6623   4946   -760    423   2637       C  
ATOM   1427  O   LYS A 193     -27.700 -41.581  23.013  1.00 45.80           O  
ANISOU 1427  O   LYS A 193     5703   6452   5245   -704    447   2736       O  
ATOM   1428  CB  LYS A 193     -25.964 -40.559  25.662  1.00 49.06           C  
ANISOU 1428  CB  LYS A 193     6157   7571   4914   -935    333   3017       C  
ATOM   1429  CG  LYS A 193     -26.782 -41.687  26.293  1.00 68.23           C  
ANISOU 1429  CG  LYS A 193     8518   9962   7445   -957    393   3281       C  
ATOM   1430  CD  LYS A 193     -26.176 -43.090  26.120  1.00 83.96           C  
ANISOU 1430  CD  LYS A 193    10387  11797   9716   -872    302   3586       C  
ATOM   1431  CE  LYS A 193     -27.232 -44.182  26.165  1.00 96.14           C  
ANISOU 1431  CE  LYS A 193    11868  13157  11505   -853    388   3743       C  
ATOM   1432  NZ  LYS A 193     -28.054 -44.242  24.918  1.00 96.03           N1+
ANISOU 1432  NZ  LYS A 193    11872  12840  11776   -766    457   3494       N1+
ATOM   1433  N   TYR A 194     -27.665 -39.327  23.160  1.00 40.74           N  
ANISOU 1433  N   TYR A 194     5212   6060   4206   -792    494   2361       N  
ATOM   1434  CA  TYR A 194     -28.905 -39.123  22.396  1.00 39.63           C  
ANISOU 1434  CA  TYR A 194     5092   5739   4229   -756    595   2170       C  
ATOM   1435  C   TYR A 194     -28.737 -39.535  20.915  1.00 38.55           C  
ANISOU 1435  C   TYR A 194     4921   5339   4388   -636    538   2070       C  
ATOM   1436  O   TYR A 194     -29.677 -40.060  20.336  1.00 38.93           O  
ANISOU 1436  O   TYR A 194     4936   5204   4650   -599    590   2036       O  
ATOM   1437  CB  TYR A 194     -29.395 -37.669  22.491  1.00 40.38           C  
ANISOU 1437  CB  TYR A 194     5273   5938   4133   -811    681   1913       C  
ATOM   1438  CG  TYR A 194     -30.299 -37.396  23.672  1.00 43.07           C  
ANISOU 1438  CG  TYR A 194     5637   6444   4284   -921    809   1941       C  
ATOM   1439  CD1 TYR A 194     -31.361 -38.249  23.974  1.00 45.09           C  
ANISOU 1439  CD1 TYR A 194     5843   6627   4661   -930    892   2073       C  
ATOM   1440  CD2 TYR A 194     -30.157 -36.238  24.429  1.00 44.80           C  
ANISOU 1440  CD2 TYR A 194     5927   6881   4214  -1017    864   1809       C  
ATOM   1441  CE1 TYR A 194     -32.210 -37.993  25.049  1.00 45.74           C  
ANISOU 1441  CE1 TYR A 194     5943   6869   4567  -1033   1024   2095       C  
ATOM   1442  CE2 TYR A 194     -31.012 -35.965  25.500  1.00 47.66           C  
ANISOU 1442  CE2 TYR A 194     6311   7401   4398  -1123   1002   1809       C  
ATOM   1443  CZ  TYR A 194     -32.042 -36.840  25.796  1.00 52.98           C  
ANISOU 1443  CZ  TYR A 194     6933   8012   5186  -1128   1084   1954       C  
ATOM   1444  OH  TYR A 194     -32.899 -36.562  26.824  1.00 59.47           O  
ANISOU 1444  OH  TYR A 194     7771   8992   5832  -1233   1232   1948       O  
ATOM   1445  N   ALA A 195     -27.525 -39.351  20.340  1.00 30.66           N  
ANISOU 1445  N   ALA A 195     3921   4332   3396   -583    433   2030       N  
ATOM   1446  CA  ALA A 195     -27.203 -39.739  18.964  1.00 29.31           C  
ANISOU 1446  CA  ALA A 195     3718   3944   3475   -478    381   1932       C  
ATOM   1447  C   ALA A 195     -27.382 -41.263  18.752  1.00 34.59           C  
ANISOU 1447  C   ALA A 195     4295   4420   4428   -426    374   2107       C  
ATOM   1448  O   ALA A 195     -27.800 -41.671  17.673  1.00 33.22           O  
ANISOU 1448  O   ALA A 195     4097   4042   4484   -366    386   1990       O  
ATOM   1449  CB  ALA A 195     -25.780 -39.306  18.600  1.00 28.47           C  
ANISOU 1449  CB  ALA A 195     3619   3899   3301   -444    278   1895       C  
ATOM   1450  N   GLU A 196     -27.107 -42.082  19.789  1.00 33.99           N  
ANISOU 1450  N   GLU A 196     4163   4413   4337   -457    358   2386       N  
ATOM   1451  CA  GLU A 196     -27.291 -43.543  19.753  1.00 35.91           C  
ANISOU 1451  CA  GLU A 196     4309   4469   4865   -415    362   2585       C  
ATOM   1452  C   GLU A 196     -28.769 -43.898  19.559  1.00 40.31           C  
ANISOU 1452  C   GLU A 196     4860   4889   5566   -435    465   2528       C  
ATOM   1453  O   GLU A 196     -29.073 -44.815  18.798  1.00 39.97           O  
ANISOU 1453  O   GLU A 196     4757   4610   5821   -380    476   2515       O  
ATOM   1454  CB  GLU A 196     -26.762 -44.213  21.036  1.00 39.42           C  
ANISOU 1454  CB  GLU A 196     4693   5051   5235   -458    326   2927       C  
ATOM   1455  CG  GLU A 196     -25.263 -44.053  21.219  1.00 51.76           C  
ANISOU 1455  CG  GLU A 196     6232   6734   6701   -435    211   3024       C  
ATOM   1456  CD  GLU A 196     -24.685 -44.728  22.450  1.00 74.36           C  
ANISOU 1456  CD  GLU A 196     9016   9746   9490   -477    156   3387       C  
ATOM   1457  OE1 GLU A 196     -25.421 -45.482  23.128  1.00 60.83           O  
ANISOU 1457  OE1 GLU A 196     7259   8016   7839   -516    210   3592       O  
ATOM   1458  OE2 GLU A 196     -23.485 -44.507  22.731  1.00 72.85           O1-
ANISOU 1458  OE2 GLU A 196     8801   9697   9183   -475     54   3480       O1-
ATOM   1459  N   THR A 197     -29.680 -43.158  20.226  1.00 36.91           N  
ANISOU 1459  N   THR A 197     4487   4605   4932   -516    546   2478       N  
ATOM   1460  CA  THR A 197     -31.126 -43.343  20.081  1.00 36.68           C  
ANISOU 1460  CA  THR A 197     4448   4471   5019   -540    649   2413       C  
ATOM   1461  C   THR A 197     -31.578 -42.796  18.721  1.00 37.67           C  
ANISOU 1461  C   THR A 197     4601   4455   5258   -491    653   2119       C  
ATOM   1462  O   THR A 197     -32.365 -43.453  18.041  1.00 36.88           O  
ANISOU 1462  O   THR A 197     4452   4163   5398   -469    683   2072       O  
ATOM   1463  CB  THR A 197     -31.895 -42.737  21.269  1.00 41.70           C  
ANISOU 1463  CB  THR A 197     5125   5315   5406   -642    745   2461       C  
ATOM   1464  CG2 THR A 197     -33.389 -43.066  21.225  1.00 36.20           C  
ANISOU 1464  CG2 THR A 197     4395   4507   4852   -668    858   2437       C  
ATOM   1465  OG1 THR A 197     -31.341 -43.250  22.478  1.00 47.65           O  
ANISOU 1465  OG1 THR A 197     5849   6227   6029   -694    723   2745       O  
ATOM   1466  N   MET A 198     -31.055 -41.617  18.304  1.00 32.67           N  
ANISOU 1466  N   MET A 198     4038   3918   4456   -478    618   1930       N  
ATOM   1467  CA  MET A 198     -31.379 -41.019  16.993  1.00 29.67           C  
ANISOU 1467  CA  MET A 198     3680   3431   4161   -433    609   1673       C  
ATOM   1468  C   MET A 198     -31.050 -42.017  15.875  1.00 34.27           C  
ANISOU 1468  C   MET A 198     4204   3802   5017   -362    551   1648       C  
ATOM   1469  O   MET A 198     -31.852 -42.209  14.973  1.00 32.89           O  
ANISOU 1469  O   MET A 198     4004   3488   5005   -348    571   1516       O  
ATOM   1470  CB  MET A 198     -30.587 -39.715  16.753  1.00 29.91           C  
ANISOU 1470  CB  MET A 198     3783   3594   3986   -425    566   1521       C  
ATOM   1471  CG  MET A 198     -31.001 -38.570  17.648  1.00 32.76           C  
ANISOU 1471  CG  MET A 198     4207   4139   4102   -498    638   1472       C  
ATOM   1472  SD  MET A 198     -32.534 -37.730  17.181  1.00 34.77           S  
ANISOU 1472  SD  MET A 198     4472   4337   4401   -511    743   1276       S  
ATOM   1473  CE  MET A 198     -32.105 -37.004  15.549  1.00 28.46           C  
ANISOU 1473  CE  MET A 198     3690   3444   3682   -436    663   1056       C  
ATOM   1474  N   ASP A 199     -29.884 -42.672  15.968  1.00 33.01           N  
ANISOU 1474  N   ASP A 199     4011   3620   4911   -322    484   1775       N  
ATOM   1475  CA  ASP A 199     -29.407 -43.658  15.003  1.00 33.82           C  
ANISOU 1475  CA  ASP A 199     4051   3520   5278   -254    443   1751       C  
ATOM   1476  C   ASP A 199     -30.393 -44.835  14.891  1.00 39.59           C  
ANISOU 1476  C   ASP A 199     4710   4057   6276   -265    499   1812       C  
ATOM   1477  O   ASP A 199     -30.823 -45.157  13.778  1.00 38.52           O  
ANISOU 1477  O   ASP A 199     4550   3762   6322   -244    504   1642       O  
ATOM   1478  CB  ASP A 199     -27.986 -44.122  15.402  1.00 36.79           C  
ANISOU 1478  CB  ASP A 199     4391   3926   5660   -213    375   1923       C  
ATOM   1479  CG  ASP A 199     -27.408 -45.291  14.631  1.00 48.13           C  
ANISOU 1479  CG  ASP A 199     5745   5143   7401   -140    352   1940       C  
ATOM   1480  OD1 ASP A 199     -27.812 -45.497  13.466  1.00 45.48           O  
ANISOU 1480  OD1 ASP A 199     5401   4654   7225   -117    369   1737       O  
ATOM   1481  OD2 ASP A 199     -26.506 -45.967  15.172  1.00 62.51           O1-
ANISOU 1481  OD2 ASP A 199     7504   6952   9296   -109    316   2149       O1-
ATOM   1482  N   ARG A 200     -30.775 -45.431  16.046  1.00 38.37           N  
ANISOU 1482  N   ARG A 200     4519   3929   6132   -308    543   2050       N  
ATOM   1483  CA  ARG A 200     -31.727 -46.536  16.159  1.00 40.00           C  
ANISOU 1483  CA  ARG A 200     4651   3963   6585   -331    605   2150       C  
ATOM   1484  C   ARG A 200     -33.103 -46.175  15.593  1.00 40.19           C  
ANISOU 1484  C   ARG A 200     4688   3939   6644   -369    664   1961       C  
ATOM   1485  O   ARG A 200     -33.688 -46.973  14.851  1.00 40.06           O  
ANISOU 1485  O   ARG A 200     4613   3723   6886   -366    682   1889       O  
ATOM   1486  CB  ARG A 200     -31.913 -46.940  17.635  1.00 44.72           C  
ANISOU 1486  CB  ARG A 200     5220   4665   7106   -385    646   2451       C  
ATOM   1487  CG  ARG A 200     -30.993 -48.028  18.145  1.00 54.76           C  
ANISOU 1487  CG  ARG A 200     6411   5867   8527   -351    606   2724       C  
ATOM   1488  CD  ARG A 200     -31.472 -48.536  19.506  1.00 61.83           C  
ANISOU 1488  CD  ARG A 200     7266   6851   9376   -419    658   3029       C  
ATOM   1489  NE  ARG A 200     -31.344 -47.543  20.583  1.00 70.14           N  
ANISOU 1489  NE  ARG A 200     8390   8215  10045   -486    659   3100       N  
ATOM   1490  CZ  ARG A 200     -30.210 -47.268  21.232  1.00 85.07           C  
ANISOU 1490  CZ  ARG A 200    10292  10291  11740   -487    584   3242       C  
ATOM   1491  NH1 ARG A 200     -30.194 -46.349  22.192  1.00 66.93           N1+
ANISOU 1491  NH1 ARG A 200     8062   8281   9088   -567    595   3271       N1+
ATOM   1492  NH2 ARG A 200     -29.084 -47.903  20.920  1.00 73.03           N  
ANISOU 1492  NH2 ARG A 200     8703   8665  10378   -413    501   3346       N  
ATOM   1493  N   GLU A 201     -33.646 -45.018  16.012  1.00 33.58           N  
ANISOU 1493  N   GLU A 201     3916   3283   5560   -412    699   1892       N  
ATOM   1494  CA  GLU A 201     -34.956 -44.528  15.571  1.00 32.56           C  
ANISOU 1494  CA  GLU A 201     3789   3131   5450   -446    756   1732       C  
ATOM   1495  C   GLU A 201     -34.967 -44.209  14.069  1.00 34.97           C  
ANISOU 1495  C   GLU A 201     4100   3344   5842   -407    701   1477       C  
ATOM   1496  O   GLU A 201     -35.957 -44.495  13.390  1.00 35.13           O  
ANISOU 1496  O   GLU A 201     4075   3252   6021   -428    722   1375       O  
ATOM   1497  CB  GLU A 201     -35.389 -43.297  16.393  1.00 33.25           C  
ANISOU 1497  CB  GLU A 201     3940   3430   5262   -493    815   1714       C  
ATOM   1498  CG  GLU A 201     -35.769 -43.644  17.823  1.00 44.14           C  
ANISOU 1498  CG  GLU A 201     5305   4910   6558   -556    895   1941       C  
ATOM   1499  CD  GLU A 201     -37.122 -44.302  18.030  1.00 57.47           C  
ANISOU 1499  CD  GLU A 201     6922   6498   8416   -602    986   2005       C  
ATOM   1500  OE1 GLU A 201     -38.029 -44.104  17.190  1.00 51.06           O  
ANISOU 1500  OE1 GLU A 201     6085   5589   7727   -599   1004   1837       O  
ATOM   1501  OE2 GLU A 201     -37.290 -44.973  19.072  1.00 55.61           O1-
ANISOU 1501  OE2 GLU A 201     6651   6299   8179   -647   1038   2234       O1-
ATOM   1502  N   PHE A 202     -33.867 -43.642  13.550  1.00 29.69           N  
ANISOU 1502  N   PHE A 202     3481   2734   5066   -359    629   1383       N  
ATOM   1503  CA  PHE A 202     -33.755 -43.301  12.131  1.00 28.44           C  
ANISOU 1503  CA  PHE A 202     3330   2518   4956   -327    575   1155       C  
ATOM   1504  C   PHE A 202     -33.812 -44.556  11.267  1.00 34.46           C  
ANISOU 1504  C   PHE A 202     4022   3073   6000   -314    559   1107       C  
ATOM   1505  O   PHE A 202     -34.622 -44.605  10.357  1.00 35.61           O  
ANISOU 1505  O   PHE A 202     4138   3147   6243   -337    557    952       O  
ATOM   1506  CB  PHE A 202     -32.489 -42.465  11.837  1.00 28.43           C  
ANISOU 1506  CB  PHE A 202     3391   2629   4781   -282    509   1086       C  
ATOM   1507  CG  PHE A 202     -32.328 -42.060  10.383  1.00 28.57           C  
ANISOU 1507  CG  PHE A 202     3417   2614   4823   -254    456    866       C  
ATOM   1508  CD1 PHE A 202     -33.068 -41.003   9.849  1.00 29.09           C  
ANISOU 1508  CD1 PHE A 202     3507   2750   4794   -273    458    728       C  
ATOM   1509  CD2 PHE A 202     -31.439 -42.734   9.551  1.00 30.87           C  
ANISOU 1509  CD2 PHE A 202     3683   2808   5236   -211    409    804       C  
ATOM   1510  CE1 PHE A 202     -32.908 -40.622   8.508  1.00 29.24           C  
ANISOU 1510  CE1 PHE A 202     3528   2763   4819   -255    402    549       C  
ATOM   1511  CE2 PHE A 202     -31.256 -42.333   8.222  1.00 32.49           C  
ANISOU 1511  CE2 PHE A 202     3899   3014   5433   -197    365    602       C  
ATOM   1512  CZ  PHE A 202     -31.996 -41.287   7.707  1.00 29.42           C  
ANISOU 1512  CZ  PHE A 202     3535   2713   4930   -222    356    485       C  
ATOM   1513  N   ARG A 203     -33.002 -45.575  11.584  1.00 33.36           N  
ANISOU 1513  N   ARG A 203     3843   2834   5997   -284    551   1242       N  
ATOM   1514  CA  ARG A 203     -32.982 -46.843  10.847  1.00 35.88           C  
ANISOU 1514  CA  ARG A 203     4088   2930   6616   -272    554   1195       C  
ATOM   1515  C   ARG A 203     -34.342 -47.533  10.900  1.00 39.53           C  
ANISOU 1515  C   ARG A 203     4488   3268   7264   -334    613   1208       C  
ATOM   1516  O   ARG A 203     -34.804 -48.031   9.874  1.00 39.42           O  
ANISOU 1516  O   ARG A 203     4431   3120   7426   -354    609   1037       O  
ATOM   1517  CB  ARG A 203     -31.874 -47.790  11.357  1.00 37.13           C  
ANISOU 1517  CB  ARG A 203     4202   2996   6911   -222    548   1379       C  
ATOM   1518  CG  ARG A 203     -30.473 -47.226  11.092  1.00 43.20           C  
ANISOU 1518  CG  ARG A 203     5012   3862   7541   -159    486   1340       C  
ATOM   1519  CD  ARG A 203     -29.379 -48.138  11.624  1.00 43.32           C  
ANISOU 1519  CD  ARG A 203     4965   3790   7703   -105    476   1543       C  
ATOM   1520  NE  ARG A 203     -28.071 -47.479  11.544  1.00 49.16           N  
ANISOU 1520  NE  ARG A 203     5740   4658   8281    -53    414   1532       N  
ATOM   1521  CZ  ARG A 203     -27.254 -47.529  10.494  1.00 57.37           C  
ANISOU 1521  CZ  ARG A 203     6771   5634   9395     -1    390   1365       C  
ATOM   1522  NH1 ARG A 203     -27.595 -48.213   9.408  1.00 54.23           N1+
ANISOU 1522  NH1 ARG A 203     6333   5051   9220      2    423   1177       N1+
ATOM   1523  NH2 ARG A 203     -26.093 -46.893  10.521  1.00 41.10           N  
ANISOU 1523  NH2 ARG A 203     4736   3700   7181     41    337   1376       N  
ATOM   1524  N   LYS A 204     -34.989 -47.518  12.076  1.00 36.19           N  
ANISOU 1524  N   LYS A 204     4058   2907   6786   -373    668   1400       N  
ATOM   1525  CA  LYS A 204     -36.313 -48.125  12.287  1.00 37.70           C  
ANISOU 1525  CA  LYS A 204     4184   2996   7143   -436    733   1444       C  
ATOM   1526  C   LYS A 204     -37.377 -47.391  11.448  1.00 39.84           C  
ANISOU 1526  C   LYS A 204     4461   3309   7367   -475    728   1226       C  
ATOM   1527  O   LYS A 204     -38.109 -48.042  10.712  1.00 39.73           O  
ANISOU 1527  O   LYS A 204     4382   3152   7560   -514    732   1119       O  
ATOM   1528  CB  LYS A 204     -36.681 -48.148  13.791  1.00 40.36           C  
ANISOU 1528  CB  LYS A 204     4517   3429   7388   -471    800   1706       C  
ATOM   1529  CG  LYS A 204     -38.123 -48.571  14.094  1.00 58.70           C  
ANISOU 1529  CG  LYS A 204     6775   5682   9844   -542    879   1755       C  
ATOM   1530  CD  LYS A 204     -38.626 -48.103  15.474  1.00 68.22           C  
ANISOU 1530  CD  LYS A 204     8001   7062  10859   -586    956   1947       C  
ATOM   1531  CE  LYS A 204     -39.248 -46.720  15.447  1.00 71.65           C  
ANISOU 1531  CE  LYS A 204     8493   7673  11059   -603    980   1801       C  
ATOM   1532  NZ  LYS A 204     -39.719 -46.285  16.790  1.00 75.40           N1+
ANISOU 1532  NZ  LYS A 204     8985   8315  11348   -651   1073   1962       N1+
ATOM   1533  N   TRP A 205     -37.446 -46.047  11.549  1.00 35.56           N  
ANISOU 1533  N   TRP A 205     3988   2958   6564   -468    717   1164       N  
ATOM   1534  CA  TRP A 205     -38.435 -45.266  10.801  1.00 34.95           C  
ANISOU 1534  CA  TRP A 205     3904   2930   6446   -497    709    991       C  
ATOM   1535  C   TRP A 205     -38.224 -45.319   9.294  1.00 36.56           C  
ANISOU 1535  C   TRP A 205     4096   3074   6722   -488    630    768       C  
ATOM   1536  O   TRP A 205     -39.197 -45.473   8.564  1.00 35.92           O  
ANISOU 1536  O   TRP A 205     3957   2940   6750   -536    620    655       O  
ATOM   1537  CB  TRP A 205     -38.536 -43.818  11.310  1.00 33.03           C  
ANISOU 1537  CB  TRP A 205     3727   2884   5939   -488    729    987       C  
ATOM   1538  CG  TRP A 205     -39.405 -43.697  12.534  1.00 34.68           C  
ANISOU 1538  CG  TRP A 205     3919   3152   6105   -531    830   1135       C  
ATOM   1539  CD1 TRP A 205     -38.995 -43.445  13.811  1.00 38.18           C  
ANISOU 1539  CD1 TRP A 205     4410   3714   6384   -536    883   1294       C  
ATOM   1540  CD2 TRP A 205     -40.826 -43.874  12.596  1.00 34.40           C  
ANISOU 1540  CD2 TRP A 205     3808   3068   6193   -584    894   1139       C  
ATOM   1541  CE2 TRP A 205     -41.214 -43.684  13.942  1.00 38.40           C  
ANISOU 1541  CE2 TRP A 205     4324   3669   6598   -615    997   1298       C  
ATOM   1542  CE3 TRP A 205     -41.818 -44.158  11.638  1.00 35.26           C  
ANISOU 1542  CE3 TRP A 205     3838   3077   6480   -617    872   1019       C  
ATOM   1543  NE1 TRP A 205     -40.082 -43.405  14.657  1.00 38.15           N  
ANISOU 1543  NE1 TRP A 205     4371   3747   6379   -588    986   1385       N  
ATOM   1544  CZ2 TRP A 205     -42.546 -43.751  14.352  1.00 37.71           C  
ANISOU 1544  CZ2 TRP A 205     4168   3569   6592   -667   1089   1341       C  
ATOM   1545  CZ3 TRP A 205     -43.142 -44.208  12.045  1.00 36.91           C  
ANISOU 1545  CZ3 TRP A 205     3975   3275   6775   -669    952   1069       C  
ATOM   1546  CH2 TRP A 205     -43.495 -43.995  13.385  1.00 38.11           C  
ANISOU 1546  CH2 TRP A 205     4136   3511   6833   -690   1064   1227       C  
ATOM   1547  N   MET A 206     -36.967 -45.246   8.826  1.00 32.04           N  
ANISOU 1547  N   MET A 206     3570   2515   6089   -435    574    709       N  
ATOM   1548  CA  MET A 206     -36.652 -45.354   7.386  1.00 30.34           C  
ANISOU 1548  CA  MET A 206     3345   2256   5926   -431    508    493       C  
ATOM   1549  C   MET A 206     -37.131 -46.704   6.826  1.00 36.80           C  
ANISOU 1549  C   MET A 206     4080   2876   7027   -478    523    425       C  
ATOM   1550  O   MET A 206     -37.734 -46.737   5.754  1.00 37.44           O  
ANISOU 1550  O   MET A 206     4124   2942   7158   -527    487    243       O  
ATOM   1551  CB  MET A 206     -35.159 -45.112   7.114  1.00 30.36           C  
ANISOU 1551  CB  MET A 206     3404   2304   5827   -365    465    462       C  
ATOM   1552  CG  MET A 206     -34.743 -43.667   7.341  1.00 31.36           C  
ANISOU 1552  CG  MET A 206     3609   2626   5680   -333    439    468       C  
ATOM   1553  SD  MET A 206     -35.347 -42.527   6.061  1.00 33.67           S  
ANISOU 1553  SD  MET A 206     3909   3030   5852   -356    382    264       S  
ATOM   1554  CE  MET A 206     -34.130 -42.813   4.796  1.00 29.98           C  
ANISOU 1554  CE  MET A 206     3455   2543   5392   -325    320    102       C  
ATOM   1555  N   LYS A 207     -36.952 -47.789   7.598  1.00 35.38           N  
ANISOU 1555  N   LYS A 207     3861   2550   7032   -474    577    580       N  
ATOM   1556  CA  LYS A 207     -37.434 -49.121   7.251  1.00 37.64           C  
ANISOU 1556  CA  LYS A 207     4060   2619   7622   -522    609    539       C  
ATOM   1557  C   LYS A 207     -38.982 -49.130   7.243  1.00 43.92           C  
ANISOU 1557  C   LYS A 207     4797   3405   8484   -606    631    519       C  
ATOM   1558  O   LYS A 207     -39.573 -49.719   6.339  1.00 45.71           O  
ANISOU 1558  O   LYS A 207     4963   3529   8877   -669    617    353       O  
ATOM   1559  CB  LYS A 207     -36.914 -50.183   8.233  1.00 41.63           C  
ANISOU 1559  CB  LYS A 207     4529   2973   8314   -492    666    762       C  
ATOM   1560  CG  LYS A 207     -35.514 -50.679   7.934  1.00 58.31           C  
ANISOU 1560  CG  LYS A 207     6648   5000  10509   -422    651    743       C  
ATOM   1561  CD  LYS A 207     -35.131 -51.814   8.883  1.00 74.54           C  
ANISOU 1561  CD  LYS A 207     8640   6886  12796   -396    707    991       C  
ATOM   1562  CE  LYS A 207     -33.665 -52.165   8.792  1.00 92.62           C  
ANISOU 1562  CE  LYS A 207    10929   9115  15148   -311    692   1026       C  
ATOM   1563  NZ  LYS A 207     -33.261 -53.172   9.810  1.00106.87           N1+
ANISOU 1563  NZ  LYS A 207    12662  10776  17168   -279    737   1315       N1+
ATOM   1564  N   TRP A 208     -39.626 -48.453   8.218  1.00 38.42           N  
ANISOU 1564  N   TRP A 208     4116   2827   7655   -612    668    674       N  
ATOM   1565  CA  TRP A 208     -41.091 -48.368   8.299  1.00 38.61           C  
ANISOU 1565  CA  TRP A 208     4076   2856   7738   -685    699    674       C  
ATOM   1566  C   TRP A 208     -41.669 -47.691   7.027  1.00 41.00           C  
ANISOU 1566  C   TRP A 208     4363   3240   7974   -720    625    446       C  
ATOM   1567  O   TRP A 208     -42.621 -48.204   6.442  1.00 41.52           O  
ANISOU 1567  O   TRP A 208     4346   3228   8202   -796    616    352       O  
ATOM   1568  CB  TRP A 208     -41.520 -47.637   9.584  1.00 36.37           C  
ANISOU 1568  CB  TRP A 208     3819   2705   7295   -676    766    866       C  
ATOM   1569  CG  TRP A 208     -42.991 -47.702   9.862  1.00 37.45           C  
ANISOU 1569  CG  TRP A 208     3876   2827   7527   -745    822    904       C  
ATOM   1570  CD1 TRP A 208     -43.638 -48.614  10.639  1.00 41.70           C  
ANISOU 1570  CD1 TRP A 208     4345   3253   8247   -793    902   1063       C  
ATOM   1571  CD2 TRP A 208     -43.994 -46.785   9.399  1.00 35.96           C  
ANISOU 1571  CD2 TRP A 208     3658   2742   7264   -773    807    799       C  
ATOM   1572  CE2 TRP A 208     -45.231 -47.215   9.929  1.00 40.36           C  
ANISOU 1572  CE2 TRP A 208     4124   3243   7968   -837    883    893       C  
ATOM   1573  CE3 TRP A 208     -43.966 -45.642   8.579  1.00 34.99           C  
ANISOU 1573  CE3 TRP A 208     3566   2752   6977   -749    738    651       C  
ATOM   1574  NE1 TRP A 208     -44.984 -48.336  10.674  1.00 41.18           N  
ANISOU 1574  NE1 TRP A 208     4209   3216   8222   -851    941   1050       N  
ATOM   1575  CZ2 TRP A 208     -46.438 -46.565   9.644  1.00 39.49           C  
ANISOU 1575  CZ2 TRP A 208     3947   3201   7857   -875    889    834       C  
ATOM   1576  CZ3 TRP A 208     -45.160 -44.989   8.304  1.00 36.27           C  
ANISOU 1576  CZ3 TRP A 208     3661   2979   7141   -784    740    606       C  
ATOM   1577  CH2 TRP A 208     -46.381 -45.455   8.828  1.00 38.12           C  
ANISOU 1577  CH2 TRP A 208     3800   3152   7532   -845    815    694       C  
ATOM   1578  N   TYR A 209     -41.047 -46.593   6.570  1.00 34.49           N  
ANISOU 1578  N   TYR A 209     3611   2571   6922   -671    567    362       N  
ATOM   1579  CA  TYR A 209     -41.480 -45.889   5.353  1.00 33.26           C  
ANISOU 1579  CA  TYR A 209     3439   2515   6684   -700    487    176       C  
ATOM   1580  C   TYR A 209     -41.037 -46.614   4.091  1.00 38.16           C  
ANISOU 1580  C   TYR A 209     4040   3060   7401   -733    426    -26       C  
ATOM   1581  O   TYR A 209     -41.608 -46.363   3.038  1.00 37.87           O  
ANISOU 1581  O   TYR A 209     3961   3087   7341   -789    360   -180       O  
ATOM   1582  CB  TYR A 209     -40.956 -44.438   5.316  1.00 32.26           C  
ANISOU 1582  CB  TYR A 209     3391   2575   6292   -638    453    173       C  
ATOM   1583  CG  TYR A 209     -41.615 -43.521   6.323  1.00 32.10           C  
ANISOU 1583  CG  TYR A 209     3378   2648   6170   -623    514    309       C  
ATOM   1584  CD1 TYR A 209     -42.865 -42.957   6.072  1.00 33.67           C  
ANISOU 1584  CD1 TYR A 209     3507   2899   6387   -662    512    287       C  
ATOM   1585  CD2 TYR A 209     -40.990 -43.213   7.526  1.00 32.05           C  
ANISOU 1585  CD2 TYR A 209     3441   2684   6051   -574    577    456       C  
ATOM   1586  CE1 TYR A 209     -43.458 -42.084   6.982  1.00 31.79           C  
ANISOU 1586  CE1 TYR A 209     3270   2739   6071   -645    587    394       C  
ATOM   1587  CE2 TYR A 209     -41.594 -42.379   8.462  1.00 32.47           C  
ANISOU 1587  CE2 TYR A 209     3502   2828   6006   -571    650    554       C  
ATOM   1588  CZ  TYR A 209     -42.823 -41.810   8.182  1.00 38.07           C  
ANISOU 1588  CZ  TYR A 209     4143   3572   6749   -602    662    516       C  
ATOM   1589  OH  TYR A 209     -43.400 -40.978   9.102  1.00 37.38           O  
ANISOU 1589  OH  TYR A 209     4058   3563   6581   -595    752    598       O  
ATOM   1590  N   GLY A 210     -40.030 -47.482   4.205  1.00 35.31           N  
ANISOU 1590  N   GLY A 210     3701   2572   7144   -700    452    -22       N  
ATOM   1591  CA  GLY A 210     -39.467 -48.229   3.083  1.00 36.12           C  
ANISOU 1591  CA  GLY A 210     3787   2586   7350   -725    420   -226       C  
ATOM   1592  C   GLY A 210     -38.497 -47.396   2.277  1.00 39.48           C  
ANISOU 1592  C   GLY A 210     4283   3159   7559   -679    358   -347       C  
ATOM   1593  O   GLY A 210     -38.417 -47.534   1.055  1.00 39.44           O  
ANISOU 1593  O   GLY A 210     4261   3179   7545   -727    309   -559       O  
ATOM   1594  N   LYS A 211     -37.735 -46.535   2.967  1.00 34.84           N  
ANISOU 1594  N   LYS A 211     3771   2676   6789   -595    361   -213       N  
ATOM   1595  CA  LYS A 211     -36.795 -45.610   2.343  1.00 33.54           C  
ANISOU 1595  CA  LYS A 211     3673   2660   6409   -547    307   -294       C  
ATOM   1596  C   LYS A 211     -35.340 -45.982   2.534  1.00 37.51           C  
ANISOU 1596  C   LYS A 211     4218   3106   6926   -473    329   -271       C  
ATOM   1597  O   LYS A 211     -34.955 -46.441   3.601  1.00 37.16           O  
ANISOU 1597  O   LYS A 211     4179   2976   6965   -430    379    -98       O  
ATOM   1598  CB  LYS A 211     -37.053 -44.176   2.827  1.00 32.70           C  
ANISOU 1598  CB  LYS A 211     3614   2729   6081   -516    288   -190       C  
ATOM   1599  CG  LYS A 211     -38.469 -43.697   2.542  1.00 33.92           C  
ANISOU 1599  CG  LYS A 211     3711   2947   6229   -579    265   -212       C  
ATOM   1600  CD  LYS A 211     -38.731 -43.542   1.038  1.00 33.12           C  
ANISOU 1600  CD  LYS A 211     3573   2924   6085   -637    180   -408       C  
ATOM   1601  CE  LYS A 211     -40.205 -43.597   0.742  1.00 39.92           C  
ANISOU 1601  CE  LYS A 211     4343   3795   7030   -720    156   -430       C  
ATOM   1602  NZ  LYS A 211     -40.450 -43.386  -0.702  1.00 49.73           N1+
ANISOU 1602  NZ  LYS A 211     5546   5151   8200   -787     61   -603       N1+
ATOM   1603  N   LYS A 212     -34.543 -45.752   1.499  1.00 34.91           N  
ANISOU 1603  N   LYS A 212     3914   2841   6511   -462    289   -433       N  
ATOM   1604  CA  LYS A 212     -33.103 -45.992   1.457  1.00 36.59           C  
ANISOU 1604  CA  LYS A 212     4157   3020   6726   -391    305   -441       C  
ATOM   1605  C   LYS A 212     -32.321 -44.772   2.002  1.00 36.70           C  
ANISOU 1605  C   LYS A 212     4246   3195   6503   -322    278   -320       C  
ATOM   1606  O   LYS A 212     -32.767 -43.632   1.895  1.00 34.87           O  
ANISOU 1606  O   LYS A 212     4047   3118   6086   -334    238   -315       O  
ATOM   1607  CB  LYS A 212     -32.689 -46.255  -0.014  1.00 41.80           C  
ANISOU 1607  CB  LYS A 212     4803   3694   7386   -425    284   -698       C  
ATOM   1608  CG  LYS A 212     -31.267 -46.760  -0.219  1.00 66.87           C  
ANISOU 1608  CG  LYS A 212     7985   6796  10627   -360    321   -746       C  
ATOM   1609  CD  LYS A 212     -30.774 -46.472  -1.640  1.00 81.73           C  
ANISOU 1609  CD  LYS A 212     9878   8788  12389   -389    294   -985       C  
ATOM   1610  CE  LYS A 212     -29.286 -46.698  -1.774  1.00 93.70           C  
ANISOU 1610  CE  LYS A 212    11403  10267  13931   -312    333  -1012       C  
ATOM   1611  NZ  LYS A 212     -28.800 -46.390  -3.145  1.00105.27           N1+
ANISOU 1611  NZ  LYS A 212    12879  11857  15262   -345    318  -1243       N1+
ATOM   1612  N   HIS A 213     -31.147 -45.032   2.563  1.00 32.41           N  
ANISOU 1612  N   HIS A 213     3720   2609   5987   -252    301   -223       N  
ATOM   1613  CA  HIS A 213     -30.192 -44.032   3.033  1.00 30.44           C  
ANISOU 1613  CA  HIS A 213     3533   2499   5536   -192    276   -127       C  
ATOM   1614  C   HIS A 213     -28.801 -44.637   2.825  1.00 33.98           C  
ANISOU 1614  C   HIS A 213     3966   2875   6069   -131    290   -146       C  
ATOM   1615  O   HIS A 213     -28.664 -45.853   2.798  1.00 33.76           O  
ANISOU 1615  O   HIS A 213     3880   2670   6278   -124    335   -157       O  
ATOM   1616  CB  HIS A 213     -30.408 -43.625   4.516  1.00 29.86           C  
ANISOU 1616  CB  HIS A 213     3486   2469   5389   -177    293    101       C  
ATOM   1617  CG  HIS A 213     -30.311 -44.752   5.510  1.00 34.39           C  
ANISOU 1617  CG  HIS A 213     4017   2899   6152   -161    340    272       C  
ATOM   1618  CD2 HIS A 213     -31.295 -45.436   6.145  1.00 36.58           C  
ANISOU 1618  CD2 HIS A 213     4252   3077   6570   -200    383    371       C  
ATOM   1619  ND1 HIS A 213     -29.088 -45.245   5.928  1.00 36.44           N  
ANISOU 1619  ND1 HIS A 213     4261   3109   6474   -101    345    375       N  
ATOM   1620  CE1 HIS A 213     -29.360 -46.215   6.786  1.00 37.23           C  
ANISOU 1620  CE1 HIS A 213     4312   3083   6753   -103    386    542       C  
ATOM   1621  NE2 HIS A 213     -30.676 -46.356   6.961  1.00 37.77           N  
ANISOU 1621  NE2 HIS A 213     4366   3118   6869   -164    414    545       N  
ATOM   1622  N   ALA A 214     -27.786 -43.788   2.703  1.00 28.96           N  
ANISOU 1622  N   ALA A 214     3374   2368   5261    -88    258   -144       N  
ATOM   1623  CA  ALA A 214     -26.395 -44.212   2.563  1.00 29.34           C  
ANISOU 1623  CA  ALA A 214     3402   2371   5376    -24    271   -145       C  
ATOM   1624  C   ALA A 214     -25.916 -44.707   3.939  1.00 32.79           C  
ANISOU 1624  C   ALA A 214     3816   2740   5904     23    288    100       C  
ATOM   1625  O   ALA A 214     -26.598 -44.490   4.944  1.00 32.14           O  
ANISOU 1625  O   ALA A 214     3752   2690   5769      0    286    253       O  
ATOM   1626  CB  ALA A 214     -25.548 -43.028   2.109  1.00 28.20           C  
ANISOU 1626  CB  ALA A 214     3308   2403   5003     -1    228   -195       C  
ATOM   1627  N   GLU A 215     -24.751 -45.349   3.988  1.00 30.72           N  
ANISOU 1627  N   GLU A 215     3506   2395   5771     86    306    144       N  
ATOM   1628  CA  GLU A 215     -24.175 -45.834   5.243  1.00 31.09           C  
ANISOU 1628  CA  GLU A 215     3515   2393   5903    132    308    400       C  
ATOM   1629  C   GLU A 215     -23.678 -44.662   6.070  1.00 33.47           C  
ANISOU 1629  C   GLU A 215     3877   2903   5937    138    250    536       C  
ATOM   1630  O   GLU A 215     -23.203 -43.672   5.513  1.00 30.66           O  
ANISOU 1630  O   GLU A 215     3569   2683   5397    140    217    427       O  
ATOM   1631  CB  GLU A 215     -23.022 -46.819   4.962  1.00 33.87           C  
ANISOU 1631  CB  GLU A 215     3783   2596   6492    204    342    406       C  
ATOM   1632  CG  GLU A 215     -23.514 -48.195   4.550  1.00 52.69           C  
ANISOU 1632  CG  GLU A 215     6089   4730   9201    197    416    330       C  
ATOM   1633  CD  GLU A 215     -22.462 -49.100   3.940  1.00 93.05           C  
ANISOU 1633  CD  GLU A 215    11115   9675  14564    264    472    252       C  
ATOM   1634  OE1 GLU A 215     -22.652 -49.513   2.773  1.00101.46           O  
ANISOU 1634  OE1 GLU A 215    12165  10649  15735    239    525    -11       O  
ATOM   1635  OE2 GLU A 215     -21.456 -49.403   4.625  1.00 92.91           O1-
ANISOU 1635  OE2 GLU A 215    11039   9623  14641    337    467    450       O1-
ATOM   1636  N   TYR A 216     -23.823 -44.755   7.394  1.00 30.83           N  
ANISOU 1636  N   TYR A 216     3539   2601   5576    130    242    770       N  
ATOM   1637  CA  TYR A 216     -23.366 -43.701   8.296  1.00 29.58           C  
ANISOU 1637  CA  TYR A 216     3434   2645   5161    119    192    895       C  
ATOM   1638  C   TYR A 216     -22.995 -44.283   9.645  1.00 33.14           C  
ANISOU 1638  C   TYR A 216     3838   3099   5654    128    182   1176       C  
ATOM   1639  O   TYR A 216     -23.494 -45.334  10.001  1.00 33.20           O  
ANISOU 1639  O   TYR A 216     3788   2964   5862    128    220   1286       O  
ATOM   1640  CB  TYR A 216     -24.419 -42.558   8.437  1.00 27.96           C  
ANISOU 1640  CB  TYR A 216     3315   2575   4734     53    191    823       C  
ATOM   1641  CG  TYR A 216     -25.647 -42.957   9.225  1.00 28.91           C  
ANISOU 1641  CG  TYR A 216     3432   2654   4900      5    233    927       C  
ATOM   1642  CD1 TYR A 216     -25.678 -42.840  10.614  1.00 31.21           C  
ANISOU 1642  CD1 TYR A 216     3732   3043   5083    -23    234   1137       C  
ATOM   1643  CD2 TYR A 216     -26.771 -43.478   8.587  1.00 29.41           C  
ANISOU 1643  CD2 TYR A 216     3473   2590   5110    -22    273    816       C  
ATOM   1644  CE1 TYR A 216     -26.774 -43.277  11.352  1.00 31.03           C  
ANISOU 1644  CE1 TYR A 216     3698   2985   5109    -68    283   1244       C  
ATOM   1645  CE2 TYR A 216     -27.875 -43.924   9.317  1.00 30.87           C  
ANISOU 1645  CE2 TYR A 216     3642   2727   5362    -66    317    922       C  
ATOM   1646  CZ  TYR A 216     -27.871 -43.819  10.699  1.00 36.17           C  
ANISOU 1646  CZ  TYR A 216     4323   3492   5930    -86    327   1139       C  
ATOM   1647  OH  TYR A 216     -28.976 -44.182  11.422  1.00 36.84           O  
ANISOU 1647  OH  TYR A 216     4391   3547   6058   -135    380   1243       O  
ATOM   1648  N   THR A 217     -22.184 -43.554  10.410  1.00 31.23           N  
ANISOU 1648  N   THR A 217     3619   3035   5212    125    128   1295       N  
ATOM   1649  CA  THR A 217     -21.750 -43.906  11.760  1.00 32.70           C  
ANISOU 1649  CA  THR A 217     3765   3292   5369    117     99   1576       C  
ATOM   1650  C   THR A 217     -21.742 -42.637  12.585  1.00 36.70           C  
ANISOU 1650  C   THR A 217     4353   4043   5546     51     62   1605       C  
ATOM   1651  O   THR A 217     -21.208 -41.613  12.161  1.00 36.25           O  
ANISOU 1651  O   THR A 217     4347   4098   5329     48     31   1471       O  
ATOM   1652  CB  THR A 217     -20.325 -44.509  11.761  1.00 39.51           C  
ANISOU 1652  CB  THR A 217     4533   4110   6368    190     57   1700       C  
ATOM   1653  CG2 THR A 217     -19.874 -44.991  13.162  1.00 38.39           C  
ANISOU 1653  CG2 THR A 217     4327   4046   6214    180     14   2031       C  
ATOM   1654  OG1 THR A 217     -20.293 -45.612  10.870  1.00 38.81           O  
ANISOU 1654  OG1 THR A 217     4370   3779   6599    253    109   1624       O  
ATOM   1655  N   LEU A 218     -22.333 -42.712  13.766  1.00 34.32           N  
ANISOU 1655  N   LEU A 218     4062   3826   5150     -8     75   1776       N  
ATOM   1656  CA  LEU A 218     -22.318 -41.624  14.729  1.00 32.60           C  
ANISOU 1656  CA  LEU A 218     3915   3848   4625    -84     54   1815       C  
ATOM   1657  C   LEU A 218     -21.452 -42.117  15.863  1.00 38.50           C  
ANISOU 1657  C   LEU A 218     4598   4702   5330    -95     -5   2095       C  
ATOM   1658  O   LEU A 218     -21.666 -43.215  16.370  1.00 40.14           O  
ANISOU 1658  O   LEU A 218     4733   4822   5697    -84      8   2301       O  
ATOM   1659  CB  LEU A 218     -23.732 -41.270  15.205  1.00 31.66           C  
ANISOU 1659  CB  LEU A 218     3856   3766   4408   -155    126   1778       C  
ATOM   1660  CG  LEU A 218     -24.678 -40.670  14.151  1.00 32.89           C  
ANISOU 1660  CG  LEU A 218     4066   3841   4590   -153    176   1519       C  
ATOM   1661  CD1 LEU A 218     -26.103 -40.519  14.720  1.00 31.74           C  
ANISOU 1661  CD1 LEU A 218     3951   3713   4396   -216    256   1522       C  
ATOM   1662  CD2 LEU A 218     -24.157 -39.342  13.637  1.00 31.29           C  
ANISOU 1662  CD2 LEU A 218     3928   3749   4211   -157    146   1341       C  
ATOM   1663  N   GLU A 219     -20.420 -41.363  16.214  1.00 36.26           N  
ANISOU 1663  N   GLU A 219     4327   4598   4852   -117    -76   2117       N  
ATOM   1664  CA  GLU A 219     -19.537 -41.828  17.276  1.00 38.06           C  
ANISOU 1664  CA  GLU A 219     4480   4952   5031   -133   -149   2399       C  
ATOM   1665  C   GLU A 219     -19.203 -40.748  18.284  1.00 42.79           C  
ANISOU 1665  C   GLU A 219     5137   5841   5280   -238   -195   2426       C  
ATOM   1666  O   GLU A 219     -19.340 -39.553  18.002  1.00 41.02           O  
ANISOU 1666  O   GLU A 219     5005   5701   4879   -279   -177   2203       O  
ATOM   1667  CB  GLU A 219     -18.266 -42.512  16.719  1.00 39.90           C  
ANISOU 1667  CB  GLU A 219     4603   5077   5479    -36   -209   2480       C  
ATOM   1668  CG  GLU A 219     -17.522 -41.781  15.622  1.00 53.68           C  
ANISOU 1668  CG  GLU A 219     6373   6805   7216      9   -229   2249       C  
ATOM   1669  CD  GLU A 219     -16.325 -42.548  15.086  1.00 70.08           C  
ANISOU 1669  CD  GLU A 219     8331   8765   9531    109   -268   2329       C  
ATOM   1670  OE1 GLU A 219     -15.261 -42.531  15.746  1.00 60.62           O  
ANISOU 1670  OE1 GLU A 219     7064   7702   8268    104   -353   2516       O  
ATOM   1671  OE2 GLU A 219     -16.446 -43.154  13.997  1.00 54.40           O1-
ANISOU 1671  OE2 GLU A 219     6315   6558   7795    187   -211   2199       O1-
ATOM   1672  N   ARG A 220     -18.855 -41.190  19.493  1.00 41.49           N  
ANISOU 1672  N   ARG A 220     4916   5829   5019   -289   -247   2703       N  
ATOM   1673  CA  ARG A 220     -18.409 -40.338  20.577  1.00 42.98           C  
ANISOU 1673  CA  ARG A 220     5141   6320   4870   -404   -302   2762       C  
ATOM   1674  C   ARG A 220     -16.888 -40.234  20.418  1.00 49.34           C  
ANISOU 1674  C   ARG A 220     5873   7196   5678   -371   -418   2830       C  
ATOM   1675  O   ARG A 220     -16.211 -41.253  20.255  1.00 51.43           O  
ANISOU 1675  O   ARG A 220     6017   7350   6174   -286   -468   3026       O  
ATOM   1676  CB  ARG A 220     -18.776 -40.950  21.943  1.00 44.80           C  
ANISOU 1676  CB  ARG A 220     5334   6702   4987   -485   -308   3051       C  
ATOM   1677  CG  ARG A 220     -18.362 -40.081  23.138  1.00 58.53           C  
ANISOU 1677  CG  ARG A 220     7111   8788   6339   -628   -363   3103       C  
ATOM   1678  CD  ARG A 220     -19.077 -40.486  24.413  1.00 79.03           C  
ANISOU 1678  CD  ARG A 220     9704  11550   8775   -730   -330   3318       C  
ATOM   1679  NE  ARG A 220     -18.196 -40.432  25.578  1.00101.53           N  
ANISOU 1679  NE  ARG A 220    12501  14708  11368   -833   -441   3553       N  
ATOM   1680  CZ  ARG A 220     -17.972 -39.344  26.311  1.00126.17           C  
ANISOU 1680  CZ  ARG A 220    15693  18120  14126   -972   -460   3444       C  
ATOM   1681  NH1 ARG A 220     -18.561 -38.194  26.005  1.00115.69           N1+
ANISOU 1681  NH1 ARG A 220    14492  16795  12669  -1017   -366   3104       N1+
ATOM   1682  NH2 ARG A 220     -17.152 -39.396  27.353  1.00120.06           N  
ANISOU 1682  NH2 ARG A 220    14857  17637  13123  -1072   -574   3674       N  
ATOM   1683  N   GLY A 221     -16.377 -39.013  20.431  1.00 44.66           N  
ANISOU 1683  N   GLY A 221     5345   6769   4855   -434   -452   2663       N  
ATOM   1684  CA  GLY A 221     -14.948 -38.773  20.302  1.00 44.57           C  
ANISOU 1684  CA  GLY A 221     5265   6845   4823   -417   -560   2708       C  
ATOM   1685  C   GLY A 221     -14.581 -37.311  20.289  1.00 45.83           C  
ANISOU 1685  C   GLY A 221     5512   7172   4730   -502   -577   2483       C  
ATOM   1686  O   GLY A 221     -15.460 -36.457  20.231  1.00 44.87           O  
ANISOU 1686  O   GLY A 221     5504   7063   4480   -558   -493   2268       O  
ATOM   1687  N   ASP A 222     -13.275 -37.031  20.348  1.00 42.81           N  
ANISOU 1687  N   ASP A 222     5063   6907   4294   -511   -683   2540       N  
ATOM   1688  CA  ASP A 222     -12.681 -35.690  20.316  1.00 42.33           C  
ANISOU 1688  CA  ASP A 222     5061   7001   4022   -593   -714   2348       C  
ATOM   1689  C   ASP A 222     -12.025 -35.537  18.923  1.00 44.17           C  
ANISOU 1689  C   ASP A 222     5266   7051   4466   -479   -713   2201       C  
ATOM   1690  O   ASP A 222     -11.040 -36.228  18.629  1.00 43.93           O  
ANISOU 1690  O   ASP A 222     5115   6972   4604   -399   -782   2349       O  
ATOM   1691  CB  ASP A 222     -11.628 -35.548  21.452  1.00 45.75           C  
ANISOU 1691  CB  ASP A 222     5422   7724   4238   -700   -846   2542       C  
ATOM   1692  CG  ASP A 222     -10.952 -34.187  21.582  1.00 56.17           C  
ANISOU 1692  CG  ASP A 222     6791   9226   5327   -810   -888   2356       C  
ATOM   1693  OD1 ASP A 222     -11.121 -33.337  20.669  1.00 55.32           O  
ANISOU 1693  OD1 ASP A 222     6759   8997   5262   -783   -821   2088       O  
ATOM   1694  OD2 ASP A 222     -10.238 -33.975  22.583  1.00 63.17           O1-
ANISOU 1694  OD2 ASP A 222     7631  10376   5996   -926   -991   2485       O1-
ATOM   1695  N   PHE A 223     -12.583 -34.658  18.065  1.00 37.65           N  
ANISOU 1695  N   PHE A 223     4542   6125   3638   -471   -629   1922       N  
ATOM   1696  CA  PHE A 223     -12.070 -34.485  16.700  1.00 35.37           C  
ANISOU 1696  CA  PHE A 223     4234   5678   3527   -373   -616   1777       C  
ATOM   1697  C   PHE A 223     -10.654 -33.847  16.640  1.00 40.43           C  
ANISOU 1697  C   PHE A 223     4818   6446   4097   -400   -707   1774       C  
ATOM   1698  O   PHE A 223     -10.066 -33.791  15.556  1.00 39.22           O  
ANISOU 1698  O   PHE A 223     4629   6180   4091   -319   -701   1687       O  
ATOM   1699  CB  PHE A 223     -13.085 -33.740  15.795  1.00 34.60           C  
ANISOU 1699  CB  PHE A 223     4248   5451   3446   -360   -510   1512       C  
ATOM   1700  CG  PHE A 223     -13.476 -32.328  16.185  1.00 34.30           C  
ANISOU 1700  CG  PHE A 223     4315   5537   3179   -474   -477   1337       C  
ATOM   1701  CD1 PHE A 223     -12.573 -31.269  16.043  1.00 35.42           C  
ANISOU 1701  CD1 PHE A 223     4464   5779   3216   -525   -519   1234       C  
ATOM   1702  CD2 PHE A 223     -14.774 -32.037  16.586  1.00 35.34           C  
ANISOU 1702  CD2 PHE A 223     4535   5661   3233   -523   -389   1257       C  
ATOM   1703  CE1 PHE A 223     -12.935 -29.967  16.399  1.00 36.30           C  
ANISOU 1703  CE1 PHE A 223     4667   5980   3147   -632   -476   1061       C  
ATOM   1704  CE2 PHE A 223     -15.148 -30.728  16.917  1.00 38.50           C  
ANISOU 1704  CE2 PHE A 223     5023   6149   3455   -622   -340   1080       C  
ATOM   1705  CZ  PHE A 223     -14.224 -29.699  16.820  1.00 36.58           C  
ANISOU 1705  CZ  PHE A 223     4786   5998   3114   -676   -382    980       C  
ATOM   1706  N   LEU A 224     -10.101 -33.410  17.791  1.00 40.12           N  
ANISOU 1706  N   LEU A 224     4764   6650   3830   -520   -790   1872       N  
ATOM   1707  CA  LEU A 224      -8.740 -32.860  17.883  1.00 41.22           C  
ANISOU 1707  CA  LEU A 224     4834   6933   3893   -563   -890   1894       C  
ATOM   1708  C   LEU A 224      -7.684 -33.911  18.293  1.00 46.35           C  
ANISOU 1708  C   LEU A 224     5321   7641   4650   -516  -1003   2188       C  
ATOM   1709  O   LEU A 224      -6.500 -33.602  18.304  1.00 47.20           O  
ANISOU 1709  O   LEU A 224     5345   7855   4733   -536  -1092   2233       O  
ATOM   1710  CB  LEU A 224      -8.655 -31.606  18.782  1.00 41.48           C  
ANISOU 1710  CB  LEU A 224     4940   7203   3617   -736   -919   1786       C  
ATOM   1711  CG  LEU A 224      -9.430 -30.361  18.307  1.00 43.08           C  
ANISOU 1711  CG  LEU A 224     5281   7343   3745   -782   -811   1485       C  
ATOM   1712  CD1 LEU A 224      -9.294 -29.222  19.304  1.00 44.02           C  
ANISOU 1712  CD1 LEU A 224     5459   7690   3578   -960   -832   1382       C  
ATOM   1713  CD2 LEU A 224      -8.985 -29.901  16.936  1.00 38.84           C  
ANISOU 1713  CD2 LEU A 224     4738   6648   3372   -696   -784   1334       C  
ATOM   1714  N   SER A 225      -8.101 -35.156  18.550  1.00 43.84           N  
ANISOU 1714  N   SER A 225     4945   7233   4479   -445   -994   2392       N  
ATOM   1715  CA  SER A 225      -7.202 -36.254  18.950  1.00 45.61           C  
ANISOU 1715  CA  SER A 225     4999   7481   4848   -387  -1091   2703       C  
ATOM   1716  C   SER A 225      -6.303 -36.705  17.790  1.00 49.53           C  
ANISOU 1716  C   SER A 225     5389   7791   5641   -244  -1086   2689       C  
ATOM   1717  O   SER A 225      -6.563 -36.345  16.643  1.00 47.96           O  
ANISOU 1717  O   SER A 225     5256   7427   5541   -183   -995   2447       O  
ATOM   1718  CB  SER A 225      -8.011 -37.432  19.487  1.00 47.43           C  
ANISOU 1718  CB  SER A 225     5203   7634   5184   -350  -1064   2913       C  
ATOM   1719  OG  SER A 225      -8.734 -38.071  18.449  1.00 51.63           O  
ANISOU 1719  OG  SER A 225     5760   7870   5986   -224   -948   2805       O  
ATOM   1720  N   GLU A 226      -5.246 -37.480  18.099  1.00 47.05           N  
ANISOU 1720  N   GLU A 226     4901   7511   5466   -193  -1180   2953       N  
ATOM   1721  CA  GLU A 226      -4.272 -37.996  17.133  1.00 47.19           C  
ANISOU 1721  CA  GLU A 226     4786   7365   5777    -57  -1173   2971       C  
ATOM   1722  C   GLU A 226      -4.903 -38.896  16.077  1.00 49.94           C  
ANISOU 1722  C   GLU A 226     5140   7398   6436     87  -1041   2879       C  
ATOM   1723  O   GLU A 226      -4.543 -38.802  14.899  1.00 48.78           O  
ANISOU 1723  O   GLU A 226     4983   7105   6447    169   -974   2699       O  
ATOM   1724  CB  GLU A 226      -3.113 -38.736  17.844  1.00 51.04           C  
ANISOU 1724  CB  GLU A 226     5069   7956   6368    -32  -1301   3315       C  
ATOM   1725  CG  GLU A 226      -2.222 -37.845  18.695  1.00 64.92           C  
ANISOU 1725  CG  GLU A 226     6790  10032   7845   -171  -1445   3390       C  
ATOM   1726  CD  GLU A 226      -1.795 -36.538  18.051  1.00 85.64           C  
ANISOU 1726  CD  GLU A 226     9491  12716  10331   -228  -1431   3102       C  
ATOM   1727  OE1 GLU A 226      -1.032 -36.588  17.060  1.00 72.18           O  
ANISOU 1727  OE1 GLU A 226     7709  10882   8832   -129  -1401   3029       O  
ATOM   1728  OE2 GLU A 226      -2.290 -35.471  18.485  1.00 80.82           O1-
ANISOU 1728  OE2 GLU A 226     9022  12263   9421   -369  -1434   2938       O1-
ATOM   1729  N   GLU A 227      -5.816 -39.781  16.508  1.00 46.66           N  
ANISOU 1729  N   GLU A 227     4735   6886   6106    107  -1003   3005       N  
ATOM   1730  CA  GLU A 227      -6.561 -40.709  15.655  1.00 46.63           C  
ANISOU 1730  CA  GLU A 227     4740   6588   6390    221   -880   2925       C  
ATOM   1731  C   GLU A 227      -7.357 -39.905  14.594  1.00 48.04           C  
ANISOU 1731  C   GLU A 227     5079   6680   6494    211   -775   2564       C  
ATOM   1732  O   GLU A 227      -7.354 -40.282  13.423  1.00 47.77           O  
ANISOU 1732  O   GLU A 227     5030   6440   6679    307   -687   2409       O  
ATOM   1733  CB  GLU A 227      -7.506 -41.560  16.535  1.00 49.64           C  
ANISOU 1733  CB  GLU A 227     5123   6937   6801    202   -871   3128       C  
ATOM   1734  CG  GLU A 227      -8.474 -42.473  15.785  1.00 68.54           C  
ANISOU 1734  CG  GLU A 227     7539   9036   9467    292   -743   3037       C  
ATOM   1735  CD  GLU A 227      -9.897 -42.538  16.325  1.00 95.43           C  
ANISOU 1735  CD  GLU A 227    11059  12443  12757    222   -694   3030       C  
ATOM   1736  OE1 GLU A 227     -10.093 -42.323  17.545  1.00 98.96           O  
ANISOU 1736  OE1 GLU A 227    11524  13102  12976    122   -762   3210       O  
ATOM   1737  OE2 GLU A 227     -10.817 -42.831  15.527  1.00 82.27           O1-
ANISOU 1737  OE2 GLU A 227     9458  10573  11229    264   -586   2846       O1-
ATOM   1738  N   TRP A 228      -7.985 -38.787  15.008  1.00 41.11           N  
ANISOU 1738  N   TRP A 228     4344   5966   5309     91   -783   2435       N  
ATOM   1739  CA  TRP A 228      -8.784 -37.927  14.139  1.00 39.01           C  
ANISOU 1739  CA  TRP A 228     4223   5641   4957     71   -696   2129       C  
ATOM   1740  C   TRP A 228      -7.958 -37.065  13.168  1.00 43.10           C  
ANISOU 1740  C   TRP A 228     4744   6176   5457     86   -694   1942       C  
ATOM   1741  O   TRP A 228      -8.514 -36.631  12.162  1.00 38.88           O  
ANISOU 1741  O   TRP A 228     4295   5542   4937    105   -613   1711       O  
ATOM   1742  CB  TRP A 228      -9.767 -37.077  14.944  1.00 37.25           C  
ANISOU 1742  CB  TRP A 228     4136   5565   4453    -54   -691   2067       C  
ATOM   1743  CG  TRP A 228     -11.060 -37.811  15.116  1.00 38.96           C  
ANISOU 1743  CG  TRP A 228     4396   5657   4749    -39   -618   2096       C  
ATOM   1744  CD1 TRP A 228     -11.424 -38.594  16.175  1.00 43.82           C  
ANISOU 1744  CD1 TRP A 228     4973   6314   5363    -65   -642   2332       C  
ATOM   1745  CD2 TRP A 228     -12.066 -38.005  14.112  1.00 37.65           C  
ANISOU 1745  CD2 TRP A 228     4297   5291   4720     15   -513   1907       C  
ATOM   1746  CE2 TRP A 228     -13.052 -38.855  14.662  1.00 42.60           C  
ANISOU 1746  CE2 TRP A 228     4926   5843   5418     14   -475   2026       C  
ATOM   1747  CE3 TRP A 228     -12.248 -37.511  12.807  1.00 37.60           C  
ANISOU 1747  CE3 TRP A 228     4343   5176   4767     55   -451   1655       C  
ATOM   1748  NE1 TRP A 228     -12.650 -39.176  15.933  1.00 43.20           N  
ANISOU 1748  NE1 TRP A 228     4941   6071   5402    -36   -551   2287       N  
ATOM   1749  CZ2 TRP A 228     -14.193 -39.237  13.948  1.00 41.21           C  
ANISOU 1749  CZ2 TRP A 228     4800   5481   5377     50   -381   1891       C  
ATOM   1750  CZ3 TRP A 228     -13.379 -37.893  12.098  1.00 38.22           C  
ANISOU 1750  CZ3 TRP A 228     4472   5086   4964     89   -364   1528       C  
ATOM   1751  CH2 TRP A 228     -14.342 -38.731  12.670  1.00 39.64           C  
ANISOU 1751  CH2 TRP A 228     4652   5191   5220     85   -331   1638       C  
ATOM   1752  N   ARG A 229      -6.633 -36.888  13.422  1.00 42.78           N  
ANISOU 1752  N   ARG A 229     4598   6255   5402     82   -781   2053       N  
ATOM   1753  CA  ARG A 229      -5.736 -36.138  12.539  1.00 42.62           C  
ANISOU 1753  CA  ARG A 229     4559   6254   5382     96   -779   1904       C  
ATOM   1754  C   ARG A 229      -5.686 -36.797  11.154  1.00 44.48           C  
ANISOU 1754  C   ARG A 229     4755   6263   5881    224   -679   1780       C  
ATOM   1755  O   ARG A 229      -5.920 -36.122  10.153  1.00 42.55           O  
ANISOU 1755  O   ARG A 229     4589   5978   5600    223   -614   1553       O  
ATOM   1756  CB  ARG A 229      -4.313 -35.997  13.155  1.00 44.78           C  
ANISOU 1756  CB  ARG A 229     4700   6696   5620     69   -897   2082       C  
ATOM   1757  CG  ARG A 229      -3.545 -34.798  12.606  1.00 64.83           C  
ANISOU 1757  CG  ARG A 229     7256   9329   8045     22   -912   1919       C  
ATOM   1758  CD  ARG A 229      -2.149 -34.647  13.190  1.00 76.43           C  
ANISOU 1758  CD  ARG A 229     8586  10970   9486    -12  -1032   2088       C  
ATOM   1759  NE  ARG A 229      -1.994 -33.397  13.944  1.00 78.97           N  
ANISOU 1759  NE  ARG A 229     8975  11520   9511   -170  -1108   2037       N  
ATOM   1760  CZ  ARG A 229      -2.136 -33.307  15.263  1.00 85.37           C  
ANISOU 1760  CZ  ARG A 229     9795  12519  10124   -281  -1199   2177       C  
ATOM   1761  NH1 ARG A 229      -2.447 -34.375  15.975  1.00 68.50           N1+
ANISOU 1761  NH1 ARG A 229     7602  10375   8050   -249  -1230   2400       N1+
ATOM   1762  NH2 ARG A 229      -1.971 -32.142  15.877  1.00 70.55           N  
ANISOU 1762  NH2 ARG A 229     7979  10842   7984   -433  -1255   2091       N  
ATOM   1763  N   GLU A 230      -5.459 -38.123  11.108  1.00 41.58           N  
ANISOU 1763  N   GLU A 230     4269   5749   5782    325   -659   1925       N  
ATOM   1764  CA  GLU A 230      -5.407 -38.899   9.868  1.00 40.90           C  
ANISOU 1764  CA  GLU A 230     4133   5439   5967    441   -551   1802       C  
ATOM   1765  C   GLU A 230      -6.791 -39.037   9.259  1.00 40.31           C  
ANISOU 1765  C   GLU A 230     4183   5230   5901    440   -456   1617       C  
ATOM   1766  O   GLU A 230      -6.929 -39.017   8.038  1.00 39.37           O  
ANISOU 1766  O   GLU A 230     4091   5005   5861    481   -369   1405       O  
ATOM   1767  CB  GLU A 230      -4.791 -40.291  10.117  1.00 45.40           C  
ANISOU 1767  CB  GLU A 230     4530   5874   6846    545   -552   2021       C  
ATOM   1768  CG  GLU A 230      -4.199 -40.921   8.864  1.00 61.37           C  
ANISOU 1768  CG  GLU A 230     6460   7708   9149    660   -448   1892       C  
ATOM   1769  CD  GLU A 230      -4.050 -42.435   8.861  1.00 98.47           C  
ANISOU 1769  CD  GLU A 230    11016  12183  14216    773   -393   2032       C  
ATOM   1770  OE1 GLU A 230      -3.654 -43.008   9.904  1.00 99.09           O  
ANISOU 1770  OE1 GLU A 230    10981  12288  14380    789   -474   2328       O  
ATOM   1771  OE2 GLU A 230      -4.291 -43.046   7.794  1.00 96.64           O1-
ANISOU 1771  OE2 GLU A 230    10777  11749  14194    843   -267   1845       O1-
ATOM   1772  N   ARG A 231      -7.823 -39.150  10.102  1.00 36.00           N  
ANISOU 1772  N   ARG A 231     3710   4705   5263    384   -472   1695       N  
ATOM   1773  CA  ARG A 231      -9.219 -39.256   9.637  1.00 34.20           C  
ANISOU 1773  CA  ARG A 231     3593   4362   5037    373   -391   1537       C  
ATOM   1774  C   ARG A 231      -9.683 -37.981   8.911  1.00 34.69           C  
ANISOU 1774  C   ARG A 231     3785   4498   4896    314   -364   1293       C  
ATOM   1775  O   ARG A 231     -10.284 -38.089   7.847  1.00 33.50           O  
ANISOU 1775  O   ARG A 231     3678   4233   4819    342   -286   1108       O  
ATOM   1776  CB  ARG A 231     -10.156 -39.671  10.778  1.00 30.10           C  
ANISOU 1776  CB  ARG A 231     3107   3858   4470    326   -411   1697       C  
ATOM   1777  CG  ARG A 231      -9.754 -41.049  11.335  1.00 42.12           C  
ANISOU 1777  CG  ARG A 231     4488   5272   6242    396   -426   1951       C  
ATOM   1778  CD  ARG A 231     -10.711 -41.574  12.377  1.00 46.63           C  
ANISOU 1778  CD  ARG A 231     5083   5845   6791    352   -435   2123       C  
ATOM   1779  NE  ARG A 231     -12.031 -41.803  11.790  1.00 45.09           N  
ANISOU 1779  NE  ARG A 231     4976   5500   6656    351   -340   1951       N  
ATOM   1780  CZ  ARG A 231     -13.104 -42.180  12.472  1.00 58.14           C  
ANISOU 1780  CZ  ARG A 231     6668   7130   8292    310   -321   2040       C  
ATOM   1781  NH1 ARG A 231     -13.028 -42.393  13.783  1.00 38.21           N1+
ANISOU 1781  NH1 ARG A 231     4107   4729   5680    264   -384   2304       N1+
ATOM   1782  NH2 ARG A 231     -14.262 -42.351  11.852  1.00 39.64           N  
ANISOU 1782  NH2 ARG A 231     4395   4654   6013    307   -238   1872       N  
ATOM   1783  N   ILE A 232      -9.317 -36.790   9.430  1.00 31.15           N  
ANISOU 1783  N   ILE A 232     3384   4240   4210    232   -428   1296       N  
ATOM   1784  CA  ILE A 232      -9.633 -35.495   8.796  1.00 29.72           C  
ANISOU 1784  CA  ILE A 232     3310   4126   3856    177   -405   1091       C  
ATOM   1785  C   ILE A 232      -8.875 -35.391   7.440  1.00 32.29           C  
ANISOU 1785  C   ILE A 232     3591   4397   4280    237   -364    953       C  
ATOM   1786  O   ILE A 232      -9.475 -35.021   6.434  1.00 30.65           O  
ANISOU 1786  O   ILE A 232     3449   4139   4057    238   -303    774       O  
ATOM   1787  CB  ILE A 232      -9.363 -34.287   9.759  1.00 32.37           C  
ANISOU 1787  CB  ILE A 232     3695   4663   3939     68   -476   1126       C  
ATOM   1788  CG1 ILE A 232     -10.420 -34.236  10.880  1.00 31.55           C  
ANISOU 1788  CG1 ILE A 232     3666   4614   3709     -5   -481   1191       C  
ATOM   1789  CG2 ILE A 232      -9.328 -32.927   8.977  1.00 32.45           C  
ANISOU 1789  CG2 ILE A 232     3780   4724   3826     25   -452    931       C  
ATOM   1790  CD1 ILE A 232     -10.057 -33.340  12.112  1.00 31.87           C  
ANISOU 1790  CD1 ILE A 232     3732   4867   3509   -122   -553   1259       C  
ATOM   1791  N   ALA A 233      -7.581 -35.781   7.423  1.00 31.15           N  
ANISOU 1791  N   ALA A 233     3325   4267   4243    287   -394   1048       N  
ATOM   1792  CA  ALA A 233      -6.714 -35.796   6.237  1.00 31.29           C  
ANISOU 1792  CA  ALA A 233     3278   4242   4367    347   -346    938       C  
ATOM   1793  C   ALA A 233      -7.316 -36.648   5.100  1.00 35.96           C  
ANISOU 1793  C   ALA A 233     3872   4657   5134    415   -241    791       C  
ATOM   1794  O   ALA A 233      -7.155 -36.297   3.940  1.00 34.88           O  
ANISOU 1794  O   ALA A 233     3749   4514   4989    426   -183    622       O  
ATOM   1795  CB  ALA A 233      -5.312 -36.315   6.606  1.00 33.19           C  
ANISOU 1795  CB  ALA A 233     3364   4507   4738    398   -392   1103       C  
ATOM   1796  N   ASN A 234      -8.022 -37.751   5.436  1.00 33.20           N  
ANISOU 1796  N   ASN A 234     3508   4172   4936    451   -215    854       N  
ATOM   1797  CA  ASN A 234      -8.650 -38.642   4.456  1.00 32.69           C  
ANISOU 1797  CA  ASN A 234     3441   3933   5048    502   -116    708       C  
ATOM   1798  C   ASN A 234     -10.091 -38.282   4.097  1.00 34.90           C  
ANISOU 1798  C   ASN A 234     3848   4198   5214    446    -88    567       C  
ATOM   1799  O   ASN A 234     -10.700 -38.963   3.267  1.00 34.93           O  
ANISOU 1799  O   ASN A 234     3856   4075   5340    469    -14    431       O  
ATOM   1800  CB  ASN A 234      -8.562 -40.110   4.920  1.00 33.21           C  
ANISOU 1800  CB  ASN A 234     3400   3829   5389    576    -92    849       C  
ATOM   1801  CG  ASN A 234      -7.154 -40.645   4.987  1.00 63.55           C  
ANISOU 1801  CG  ASN A 234     7089   7643   9413    654    -96    965       C  
ATOM   1802  ND2 ASN A 234      -6.916 -41.550   5.923  1.00 64.10           N  
ANISOU 1802  ND2 ASN A 234     7061   7642   9654    697   -129   1196       N  
ATOM   1803  OD1 ASN A 234      -6.279 -40.284   4.193  1.00 54.90           O  
ANISOU 1803  OD1 ASN A 234     5952   6586   8320    678    -65    860       O  
ATOM   1804  N   THR A 235     -10.636 -37.216   4.698  1.00 30.08           N  
ANISOU 1804  N   THR A 235     3334   3717   4378    367   -143    591       N  
ATOM   1805  CA  THR A 235     -12.012 -36.798   4.471  1.00 27.75           C  
ANISOU 1805  CA  THR A 235     3147   3415   3983    315   -121    484       C  
ATOM   1806  C   THR A 235     -12.090 -35.922   3.234  1.00 30.17           C  
ANISOU 1806  C   THR A 235     3502   3775   4187    293    -92    296       C  
ATOM   1807  O   THR A 235     -11.296 -34.993   3.101  1.00 30.64           O  
ANISOU 1807  O   THR A 235     3563   3947   4133    274   -120    290       O  
ATOM   1808  CB  THR A 235     -12.585 -36.106   5.732  1.00 30.32           C  
ANISOU 1808  CB  THR A 235     3542   3841   4139    244   -176    595       C  
ATOM   1809  CG2 THR A 235     -14.042 -35.669   5.552  1.00 26.21           C  
ANISOU 1809  CG2 THR A 235     3119   3304   3538    196   -146    495       C  
ATOM   1810  OG1 THR A 235     -12.488 -37.006   6.835  1.00 30.16           O  
ANISOU 1810  OG1 THR A 235     3466   3786   4209    261   -203    787       O  
ATOM   1811  N   SER A 236     -13.083 -36.165   2.368  1.00 24.62           N  
ANISOU 1811  N   SER A 236     2838   3003   3513    286    -43    156       N  
ATOM   1812  CA  SER A 236     -13.233 -35.333   1.177  1.00 23.87           C  
ANISOU 1812  CA  SER A 236     2784   2979   3306    257    -24      0       C  
ATOM   1813  C   SER A 236     -14.187 -34.133   1.405  1.00 26.18           C  
ANISOU 1813  C   SER A 236     3169   3354   3425    189    -55     -5       C  
ATOM   1814  O   SER A 236     -14.026 -33.096   0.763  1.00 25.69           O  
ANISOU 1814  O   SER A 236     3135   3383   3244    160    -61    -65       O  
ATOM   1815  CB  SER A 236     -13.629 -36.175  -0.030  1.00 25.11           C  
ANISOU 1815  CB  SER A 236     2918   3050   3572    275     42   -160       C  
ATOM   1816  OG  SER A 236     -14.972 -36.561   0.127  1.00 30.44           O  
ANISOU 1816  OG  SER A 236     3635   3653   4278    248     48   -181       O  
ATOM   1817  N   VAL A 237     -15.163 -34.274   2.331  1.00 21.52           N  
ANISOU 1817  N   VAL A 237     2618   2725   2832    166    -67     65       N  
ATOM   1818  CA  VAL A 237     -16.111 -33.211   2.674  1.00 20.27           C  
ANISOU 1818  CA  VAL A 237     2536   2624   2541    108    -81     63       C  
ATOM   1819  C   VAL A 237     -16.267 -33.102   4.205  1.00 23.16           C  
ANISOU 1819  C   VAL A 237     2926   3014   2861     81   -105    197       C  
ATOM   1820  O   VAL A 237     -16.840 -33.987   4.823  1.00 23.37           O  
ANISOU 1820  O   VAL A 237     2943   2968   2969     89    -94    263       O  
ATOM   1821  CB  VAL A 237     -17.499 -33.315   1.972  1.00 23.50           C  
ANISOU 1821  CB  VAL A 237     2975   2982   2971     89    -54    -31       C  
ATOM   1822  CG1 VAL A 237     -18.419 -32.142   2.415  1.00 21.88           C  
ANISOU 1822  CG1 VAL A 237     2832   2828   2651     38    -61    -16       C  
ATOM   1823  CG2 VAL A 237     -17.373 -33.362   0.441  1.00 23.20           C  
ANISOU 1823  CG2 VAL A 237     2914   2959   2940     96    -36   -167       C  
ATOM   1824  N   ILE A 238     -15.766 -32.006   4.802  1.00 20.69           N  
ANISOU 1824  N   ILE A 238     2642   2807   2413     39   -134    232       N  
ATOM   1825  CA  ILE A 238     -15.900 -31.730   6.239  1.00 20.29           C  
ANISOU 1825  CA  ILE A 238     2620   2814   2276     -9   -153    334       C  
ATOM   1826  C   ILE A 238     -17.067 -30.719   6.394  1.00 23.33           C  
ANISOU 1826  C   ILE A 238     3079   3212   2573    -63   -120    268       C  
ATOM   1827  O   ILE A 238     -17.140 -29.744   5.661  1.00 19.99           O  
ANISOU 1827  O   ILE A 238     2678   2809   2108    -76   -110    181       O  
ATOM   1828  CB  ILE A 238     -14.585 -31.142   6.844  1.00 24.06           C  
ANISOU 1828  CB  ILE A 238     3076   3407   2659    -37   -204    396       C  
ATOM   1829  CG1 ILE A 238     -13.410 -32.183   6.889  1.00 25.64           C  
ANISOU 1829  CG1 ILE A 238     3182   3595   2963     19   -240    496       C  
ATOM   1830  CG2 ILE A 238     -14.821 -30.483   8.244  1.00 23.71           C  
ANISOU 1830  CG2 ILE A 238     3079   3461   2468   -119   -219    453       C  
ATOM   1831  CD1 ILE A 238     -13.358 -33.087   8.140  1.00 31.95           C  
ANISOU 1831  CD1 ILE A 238     3945   4404   3791     17   -271    667       C  
ATOM   1832  N   PHE A 239     -17.954 -30.962   7.362  1.00 22.00           N  
ANISOU 1832  N   PHE A 239     2938   3033   2387    -92    -97    321       N  
ATOM   1833  CA  PHE A 239     -19.020 -30.057   7.756  1.00 20.68           C  
ANISOU 1833  CA  PHE A 239     2830   2878   2148   -144    -53    271       C  
ATOM   1834  C   PHE A 239     -18.673 -29.661   9.180  1.00 24.96           C  
ANISOU 1834  C   PHE A 239     3397   3526   2559   -210    -60    336       C  
ATOM   1835  O   PHE A 239     -18.475 -30.528  10.030  1.00 25.02           O  
ANISOU 1835  O   PHE A 239     3382   3560   2563   -214    -80    452       O  
ATOM   1836  CB  PHE A 239     -20.393 -30.752   7.712  1.00 21.75           C  
ANISOU 1836  CB  PHE A 239     2968   2921   2374   -130     -9    271       C  
ATOM   1837  CG  PHE A 239     -21.539 -29.877   8.170  1.00 23.32           C  
ANISOU 1837  CG  PHE A 239     3213   3126   2521   -177     48    227       C  
ATOM   1838  CD1 PHE A 239     -21.800 -29.690   9.533  1.00 26.56           C  
ANISOU 1838  CD1 PHE A 239     3655   3599   2839   -234     81    277       C  
ATOM   1839  CD2 PHE A 239     -22.388 -29.270   7.242  1.00 23.83           C  
ANISOU 1839  CD2 PHE A 239     3280   3139   2634   -167     74    140       C  
ATOM   1840  CE1 PHE A 239     -22.859 -28.868   9.962  1.00 27.37           C  
ANISOU 1840  CE1 PHE A 239     3793   3698   2907   -275    154    220       C  
ATOM   1841  CE2 PHE A 239     -23.481 -28.490   7.668  1.00 27.13           C  
ANISOU 1841  CE2 PHE A 239     3725   3545   3039   -201    137    107       C  
ATOM   1842  CZ  PHE A 239     -23.685 -28.260   9.025  1.00 26.36           C  
ANISOU 1842  CZ  PHE A 239     3660   3497   2858   -253    183    136       C  
ATOM   1843  N   VAL A 240     -18.598 -28.365   9.455  1.00 21.85           N  
ANISOU 1843  N   VAL A 240     3046   3196   2061   -268    -42    265       N  
ATOM   1844  CA  VAL A 240     -18.282 -27.952  10.811  1.00 21.79           C  
ANISOU 1844  CA  VAL A 240     3065   3307   1909   -349    -43    300       C  
ATOM   1845  C   VAL A 240     -19.014 -26.643  11.158  1.00 26.74           C  
ANISOU 1845  C   VAL A 240     3750   3944   2467   -415     30    184       C  
ATOM   1846  O   VAL A 240     -18.753 -25.597  10.569  1.00 24.04           O  
ANISOU 1846  O   VAL A 240     3418   3586   2131   -424     40     94       O  
ATOM   1847  CB  VAL A 240     -16.736 -27.919  11.123  1.00 23.65           C  
ANISOU 1847  CB  VAL A 240     3264   3652   2070   -372   -124    360       C  
ATOM   1848  CG1 VAL A 240     -15.955 -26.961  10.192  1.00 22.38           C  
ANISOU 1848  CG1 VAL A 240     3096   3488   1920   -366   -141    270       C  
ATOM   1849  CG2 VAL A 240     -16.469 -27.607  12.594  1.00 23.17           C  
ANISOU 1849  CG2 VAL A 240     3226   3740   1838   -473   -136    403       C  
ATOM   1850  N   ASN A 241     -19.902 -26.704  12.141  1.00 25.96           N  
ANISOU 1850  N   ASN A 241     3683   3869   2313   -462     90    191       N  
ATOM   1851  CA  ASN A 241     -20.558 -25.493  12.612  1.00 26.19           C  
ANISOU 1851  CA  ASN A 241     3760   3906   2286   -529    178     72       C  
ATOM   1852  C   ASN A 241     -19.623 -24.965  13.718  1.00 31.93           C  
ANISOU 1852  C   ASN A 241     4508   4789   2834   -631    156     58       C  
ATOM   1853  O   ASN A 241     -19.763 -25.321  14.875  1.00 32.75           O  
ANISOU 1853  O   ASN A 241     4628   4999   2816   -696    170    106       O  
ATOM   1854  CB  ASN A 241     -21.984 -25.798  13.110  1.00 24.38           C  
ANISOU 1854  CB  ASN A 241     3547   3632   2085   -534    267     71       C  
ATOM   1855  CG  ASN A 241     -22.674 -24.628  13.771  1.00 39.63           C  
ANISOU 1855  CG  ASN A 241     5520   5574   3964   -606    378    -55       C  
ATOM   1856  ND2 ASN A 241     -23.830 -24.898  14.320  1.00 29.75           N  
ANISOU 1856  ND2 ASN A 241     4277   4302   2726   -617    462    -52       N  
ATOM   1857  OD1 ASN A 241     -22.179 -23.493  13.811  1.00 32.08           O  
ANISOU 1857  OD1 ASN A 241     4584   4638   2967   -654    396   -159       O  
ATOM   1858  N   ASN A 242     -18.605 -24.188  13.313  1.00 28.37           N  
ANISOU 1858  N   ASN A 242     4051   4363   2367   -650    113      4       N  
ATOM   1859  CA  ASN A 242     -17.531 -23.682  14.173  1.00 28.47           C  
ANISOU 1859  CA  ASN A 242     4069   4527   2221   -750     70    -13       C  
ATOM   1860  C   ASN A 242     -17.796 -22.277  14.749  1.00 31.27           C  
ANISOU 1860  C   ASN A 242     4474   4902   2504   -854    159   -184       C  
ATOM   1861  O   ASN A 242     -16.892 -21.713  15.347  1.00 32.02           O  
ANISOU 1861  O   ASN A 242     4574   5116   2478   -949    125   -229       O  
ATOM   1862  CB  ASN A 242     -16.227 -23.641  13.339  1.00 24.27           C  
ANISOU 1862  CB  ASN A 242     3488   4000   1733   -713    -24     21       C  
ATOM   1863  CG  ASN A 242     -16.294 -22.662  12.174  1.00 29.68           C  
ANISOU 1863  CG  ASN A 242     4176   4565   2538   -676     11    -82       C  
ATOM   1864  ND2 ASN A 242     -15.258 -21.906  11.968  1.00 25.01           N  
ANISOU 1864  ND2 ASN A 242     3566   4012   1922   -716    -26   -123       N  
ATOM   1865  OD1 ASN A 242     -17.296 -22.553  11.458  1.00 22.01           O  
ANISOU 1865  OD1 ASN A 242     3214   3468   1682   -616     70   -116       O  
ATOM   1866  N   PHE A 243     -18.982 -21.691  14.516  1.00 26.92           N  
ANISOU 1866  N   PHE A 243     3951   4230   2049   -836    271   -282       N  
ATOM   1867  CA  PHE A 243     -19.282 -20.317  14.921  1.00 28.62           C  
ANISOU 1867  CA  PHE A 243     4202   4420   2252   -919    376   -457       C  
ATOM   1868  C   PHE A 243     -18.902 -19.987  16.389  1.00 36.33           C  
ANISOU 1868  C   PHE A 243     5217   5574   3014  -1068    400   -533       C  
ATOM   1869  O   PHE A 243     -18.260 -18.956  16.629  1.00 35.83           O  
ANISOU 1869  O   PHE A 243     5166   5544   2906  -1157    414   -658       O  
ATOM   1870  CB  PHE A 243     -20.751 -19.926  14.620  1.00 30.66           C  
ANISOU 1870  CB  PHE A 243     4469   4525   2654   -873    502   -525       C  
ATOM   1871  CG  PHE A 243     -20.968 -18.430  14.747  1.00 33.00           C  
ANISOU 1871  CG  PHE A 243     4783   4745   3009   -934    613   -701       C  
ATOM   1872  CD1 PHE A 243     -20.666 -17.573  13.692  1.00 33.69           C  
ANISOU 1872  CD1 PHE A 243     4842   4710   3248   -892    605   -730       C  
ATOM   1873  CD2 PHE A 243     -21.386 -17.869  15.956  1.00 36.35           C  
ANISOU 1873  CD2 PHE A 243     5248   5228   3333  -1044    729   -840       C  
ATOM   1874  CE1 PHE A 243     -20.750 -16.173  13.851  1.00 35.55           C  
ANISOU 1874  CE1 PHE A 243     5086   4863   3560   -954    708   -886       C  
ATOM   1875  CE2 PHE A 243     -21.494 -16.475  16.105  1.00 39.51           C  
ANISOU 1875  CE2 PHE A 243     5660   5545   3808  -1107    841  -1022       C  
ATOM   1876  CZ  PHE A 243     -21.164 -15.638  15.055  1.00 36.88           C  
ANISOU 1876  CZ  PHE A 243     5294   5070   3650  -1060    829  -1039       C  
ATOM   1877  N   ALA A 244     -19.260 -20.865  17.342  1.00 34.91           N  
ANISOU 1877  N   ALA A 244     5050   5516   2700  -1103    401   -455       N  
ATOM   1878  CA  ALA A 244     -18.986 -20.626  18.766  1.00 37.43           C  
ANISOU 1878  CA  ALA A 244     5402   6036   2783  -1256    424   -517       C  
ATOM   1879  C   ALA A 244     -17.692 -21.266  19.290  1.00 44.01           C  
ANISOU 1879  C   ALA A 244     6206   7072   3446  -1313    274   -382       C  
ATOM   1880  O   ALA A 244     -17.468 -21.244  20.493  1.00 45.39           O  
ANISOU 1880  O   ALA A 244     6400   7448   3399  -1444    272   -397       O  
ATOM   1881  CB  ALA A 244     -20.180 -21.070  19.609  1.00 38.54           C  
ANISOU 1881  CB  ALA A 244     5572   6214   2856  -1283    530   -513       C  
ATOM   1882  N   PHE A 245     -16.840 -21.813  18.406  1.00 40.58           N  
ANISOU 1882  N   PHE A 245     5716   6594   3109  -1219    151   -250       N  
ATOM   1883  CA  PHE A 245     -15.596 -22.477  18.811  1.00 41.73           C  
ANISOU 1883  CA  PHE A 245     5810   6912   3133  -1253      6    -98       C  
ATOM   1884  C   PHE A 245     -14.545 -21.511  19.364  1.00 49.91           C  
ANISOU 1884  C   PHE A 245     6846   8097   4020  -1394    -36   -207       C  
ATOM   1885  O   PHE A 245     -13.849 -21.834  20.326  1.00 50.26           O  
ANISOU 1885  O   PHE A 245     6868   8361   3869  -1496   -121   -125       O  
ATOM   1886  CB  PHE A 245     -14.999 -23.314  17.649  1.00 41.02           C  
ANISOU 1886  CB  PHE A 245     5652   6714   3218  -1108    -92     54       C  
ATOM   1887  CG  PHE A 245     -15.714 -24.604  17.281  1.00 40.44           C  
ANISOU 1887  CG  PHE A 245     5557   6544   3263   -988    -91    204       C  
ATOM   1888  CD1 PHE A 245     -16.918 -24.957  17.890  1.00 43.69           C  
ANISOU 1888  CD1 PHE A 245     6006   6950   3642  -1001     -5    211       C  
ATOM   1889  CD2 PHE A 245     -15.191 -25.456  16.313  1.00 40.43           C  
ANISOU 1889  CD2 PHE A 245     5492   6451   3417   -866   -167    326       C  
ATOM   1890  CE1 PHE A 245     -17.591 -26.133  17.524  1.00 43.36           C  
ANISOU 1890  CE1 PHE A 245     5940   6806   3730   -897     -2    343       C  
ATOM   1891  CE2 PHE A 245     -15.849 -26.638  15.968  1.00 42.31           C  
ANISOU 1891  CE2 PHE A 245     5708   6588   3781   -765   -159    443       C  
ATOM   1892  CZ  PHE A 245     -17.048 -26.967  16.569  1.00 41.14           C  
ANISOU 1892  CZ  PHE A 245     5597   6428   3605   -783    -80    453       C  
ATOM   1893  N   GLY A 246     -14.442 -20.345  18.738  1.00 50.00           N  
ANISOU 1893  N   GLY A 246     6877   7989   4132  -1404     19   -380       N  
ATOM   1894  CA  GLY A 246     -13.444 -19.344  19.077  1.00 52.96           C  
ANISOU 1894  CA  GLY A 246     7246   8464   4413  -1533    -14   -502       C  
ATOM   1895  C   GLY A 246     -12.078 -19.640  18.466  1.00 61.23           C  
ANISOU 1895  C   GLY A 246     8214   9547   5502  -1493   -160   -377       C  
ATOM   1896  O   GLY A 246     -11.801 -20.788  18.087  1.00 61.49           O  
ANISOU 1896  O   GLY A 246     8194   9582   5588  -1386   -247   -178       O  
ATOM   1897  N   PRO A 247     -11.187 -18.607  18.417  1.00 59.03           N  
ANISOU 1897  N   PRO A 247     7921   9300   5208  -1586   -182   -498       N  
ATOM   1898  CA  PRO A 247      -9.865 -18.752  17.761  1.00 58.41           C  
ANISOU 1898  CA  PRO A 247     7759   9245   5189  -1551   -307   -394       C  
ATOM   1899  C   PRO A 247      -8.906 -19.894  18.164  1.00 59.81           C  
ANISOU 1899  C   PRO A 247     7853   9604   5270  -1542   -462   -171       C  
ATOM   1900  O   PRO A 247      -8.097 -20.290  17.310  1.00 59.85           O  
ANISOU 1900  O   PRO A 247     7782   9560   5399  -1446   -538    -57       O  
ATOM   1901  CB  PRO A 247      -9.194 -17.408  18.060  1.00 61.85           C  
ANISOU 1901  CB  PRO A 247     8199   9727   5573  -1702   -293   -581       C  
ATOM   1902  CG  PRO A 247     -10.324 -16.446  18.103  1.00 66.02           C  
ANISOU 1902  CG  PRO A 247     8811  10110   6164  -1733   -127   -789       C  
ATOM   1903  CD  PRO A 247     -11.434 -17.197  18.794  1.00 61.70           C  
ANISOU 1903  CD  PRO A 247     8314   9607   5522  -1715    -72   -749       C  
ATOM   1904  N   GLU A 248      -8.944 -20.400  19.409  1.00 53.18           N  
ANISOU 1904  N   GLU A 248     7015   8972   4220  -1639   -508   -100       N  
ATOM   1905  CA  GLU A 248      -8.008 -21.471  19.804  1.00 52.92           C  
ANISOU 1905  CA  GLU A 248     6883   9109   4113  -1628   -662    142       C  
ATOM   1906  C   GLU A 248      -8.268 -22.843  19.132  1.00 53.48           C  
ANISOU 1906  C   GLU A 248     6908   9059   4353  -1441   -686    356       C  
ATOM   1907  O   GLU A 248      -7.321 -23.500  18.683  1.00 53.98           O  
ANISOU 1907  O   GLU A 248     6871   9129   4510  -1364   -787    518       O  
ATOM   1908  CB  GLU A 248      -7.932 -21.643  21.333  1.00 56.95           C  
ANISOU 1908  CB  GLU A 248     7397   9903   4339  -1794   -716    187       C  
ATOM   1909  CG  GLU A 248      -6.612 -22.238  21.830  1.00 75.32           C  
ANISOU 1909  CG  GLU A 248     9602  12451   6565  -1843   -897    398       C  
ATOM   1910  CD  GLU A 248      -6.345 -23.733  21.689  1.00 99.71           C  
ANISOU 1910  CD  GLU A 248    12594  15542   9749  -1706   -993    707       C  
ATOM   1911  OE1 GLU A 248      -7.232 -24.544  22.045  1.00 94.64           O  
ANISOU 1911  OE1 GLU A 248    11982  14884   9093  -1657   -952    813       O  
ATOM   1912  OE2 GLU A 248      -5.251 -24.088  21.193  1.00 89.63           O1-
ANISOU 1912  OE2 GLU A 248    11205  14267   8583  -1644  -1100    841       O1-
ATOM   1913  N   VAL A 249      -9.534 -23.295  19.132  1.00 45.81           N  
ANISOU 1913  N   VAL A 249     6001   7984   3422  -1377   -591    356       N  
ATOM   1914  CA  VAL A 249      -9.967 -24.555  18.505  1.00 42.41           C  
ANISOU 1914  CA  VAL A 249     5537   7415   3161  -1212   -592    524       C  
ATOM   1915  C   VAL A 249      -9.854 -24.370  16.972  1.00 41.31           C  
ANISOU 1915  C   VAL A 249     5385   7055   3257  -1079   -559    459       C  
ATOM   1916  O   VAL A 249      -9.411 -25.290  16.286  1.00 37.88           O  
ANISOU 1916  O   VAL A 249     4877   6548   2968   -960   -609    597       O  
ATOM   1917  CB  VAL A 249     -11.416 -24.933  18.961  1.00 43.67           C  
ANISOU 1917  CB  VAL A 249     5772   7530   3292  -1204   -489    513       C  
ATOM   1918  CG1 VAL A 249     -12.060 -25.987  18.052  1.00 40.50           C  
ANISOU 1918  CG1 VAL A 249     5351   6926   3109  -1035   -459    615       C  
ATOM   1919  CG2 VAL A 249     -11.415 -25.393  20.425  1.00 45.19           C  
ANISOU 1919  CG2 VAL A 249     5955   7961   3252  -1323   -535    636       C  
ATOM   1920  N   ASP A 250     -10.210 -23.150  16.465  1.00 38.72           N  
ANISOU 1920  N   ASP A 250     5121   6629   2961  -1108   -471    251       N  
ATOM   1921  CA  ASP A 250     -10.150 -22.796  15.051  1.00 38.65           C  
ANISOU 1921  CA  ASP A 250     5104   6438   3143  -1006   -436    186       C  
ATOM   1922  C   ASP A 250      -8.705 -22.960  14.519  1.00 42.54           C  
ANISOU 1922  C   ASP A 250     5498   6974   3689   -977   -537    272       C  
ATOM   1923  O   ASP A 250      -8.526 -23.515  13.436  1.00 39.98           O  
ANISOU 1923  O   ASP A 250     5131   6535   3525   -852   -540    329       O  
ATOM   1924  CB  ASP A 250     -10.790 -21.404  14.763  1.00 41.14           C  
ANISOU 1924  CB  ASP A 250     5494   6654   3482  -1057   -326    -25       C  
ATOM   1925  CG  ASP A 250     -12.321 -21.383  14.440  1.00 52.87           C  
ANISOU 1925  CG  ASP A 250     7047   7986   5053   -995   -208    -92       C  
ATOM   1926  OD1 ASP A 250     -12.950 -22.468  14.401  1.00 49.21           O  
ANISOU 1926  OD1 ASP A 250     6581   7489   4628   -915   -208     15       O  
ATOM   1927  OD2 ASP A 250     -12.879 -20.274  14.229  1.00 61.46           O1-
ANISOU 1927  OD2 ASP A 250     8183   8983   6186  -1029   -115   -245       O1-
ATOM   1928  N   HIS A 251      -7.687 -22.637  15.355  1.00 41.11           N  
ANISOU 1928  N   HIS A 251     5273   6976   3370  -1094   -623    297       N  
ATOM   1929  CA  HIS A 251      -6.254 -22.751  15.050  1.00 41.69           C  
ANISOU 1929  CA  HIS A 251     5239   7121   3481  -1087   -726    387       C  
ATOM   1930  C   HIS A 251      -5.843 -24.208  14.872  1.00 42.77           C  
ANISOU 1930  C   HIS A 251     5282   7256   3712   -968   -796    605       C  
ATOM   1931  O   HIS A 251      -5.117 -24.533  13.937  1.00 40.02           O  
ANISOU 1931  O   HIS A 251     4857   6838   3513   -873   -818    657       O  
ATOM   1932  CB  HIS A 251      -5.415 -22.086  16.166  1.00 45.01           C  
ANISOU 1932  CB  HIS A 251     5634   7761   3709  -1262   -807    362       C  
ATOM   1933  CG  HIS A 251      -3.943 -22.170  15.928  1.00 49.96           C  
ANISOU 1933  CG  HIS A 251     6136   8473   4373  -1265   -919    461       C  
ATOM   1934  CD2 HIS A 251      -3.045 -23.080  16.374  1.00 53.69           C  
ANISOU 1934  CD2 HIS A 251     6492   9082   4824  -1253  -1042    668       C  
ATOM   1935  ND1 HIS A 251      -3.291 -21.264  15.095  1.00 51.95           N  
ANISOU 1935  ND1 HIS A 251     6365   8656   4716  -1273   -901    356       N  
ATOM   1936  CE1 HIS A 251      -2.021 -21.638  15.082  1.00 52.42           C  
ANISOU 1936  CE1 HIS A 251     6298   8820   4798  -1270  -1011    489       C  
ATOM   1937  NE2 HIS A 251      -1.822 -22.726  15.835  1.00 54.03           N  
ANISOU 1937  NE2 HIS A 251     6438   9147   4943  -1255  -1100    681       N  
ATOM   1938  N   GLN A 252      -6.292 -25.077  15.792  1.00 39.10           N  
ANISOU 1938  N   GLN A 252     4817   6871   3168   -977   -825    733       N  
ATOM   1939  CA  GLN A 252      -6.013 -26.510  15.769  1.00 38.60           C  
ANISOU 1939  CA  GLN A 252     4661   6792   3213   -869   -883    955       C  
ATOM   1940  C   GLN A 252      -6.665 -27.174  14.545  1.00 39.67           C  
ANISOU 1940  C   GLN A 252     4810   6694   3569   -707   -798    936       C  
ATOM   1941  O   GLN A 252      -6.044 -28.031  13.917  1.00 39.17           O  
ANISOU 1941  O   GLN A 252     4651   6560   3670   -598   -827   1046       O  
ATOM   1942  CB  GLN A 252      -6.497 -27.154  17.073  1.00 41.39           C  
ANISOU 1942  CB  GLN A 252     5022   7282   3421   -932   -919   1093       C  
ATOM   1943  CG  GLN A 252      -5.664 -26.774  18.304  1.00 54.66           C  
ANISOU 1943  CG  GLN A 252     6657   9235   4875  -1092  -1031   1162       C  
ATOM   1944  CD  GLN A 252      -4.211 -27.208  18.181  1.00 72.73           C  
ANISOU 1944  CD  GLN A 252     8792  11604   7238  -1062  -1159   1334       C  
ATOM   1945  NE2 GLN A 252      -3.303 -26.294  18.490  1.00 68.39           N  
ANISOU 1945  NE2 GLN A 252     8211  11209   6566  -1186  -1227   1266       N  
ATOM   1946  OE1 GLN A 252      -3.885 -28.345  17.798  1.00 64.06           O  
ANISOU 1946  OE1 GLN A 252     7595  10422   6323   -930  -1191   1521       O  
ATOM   1947  N   LEU A 253      -7.877 -26.726  14.174  1.00 34.44           N  
ANISOU 1947  N   LEU A 253     4258   5914   2913   -699   -692    785       N  
ATOM   1948  CA  LEU A 253      -8.595 -27.230  13.005  1.00 33.21           C  
ANISOU 1948  CA  LEU A 253     4122   5557   2939   -569   -614    743       C  
ATOM   1949  C   LEU A 253      -7.881 -26.915  11.711  1.00 32.14           C  
ANISOU 1949  C   LEU A 253     3945   5340   2928   -503   -605    676       C  
ATOM   1950  O   LEU A 253      -7.763 -27.790  10.859  1.00 30.18           O  
ANISOU 1950  O   LEU A 253     3644   4985   2839   -390   -591    721       O  
ATOM   1951  CB  LEU A 253     -10.032 -26.687  12.961  1.00 33.14           C  
ANISOU 1951  CB  LEU A 253     4228   5465   2898   -591   -513    604       C  
ATOM   1952  CG  LEU A 253     -11.055 -27.461  13.782  1.00 38.70           C  
ANISOU 1952  CG  LEU A 253     4966   6172   3566   -595   -486    681       C  
ATOM   1953  CD1 LEU A 253     -12.397 -26.765  13.738  1.00 37.57           C  
ANISOU 1953  CD1 LEU A 253     4924   5954   3396   -623   -381    532       C  
ATOM   1954  CD2 LEU A 253     -11.179 -28.907  13.287  1.00 42.39           C  
ANISOU 1954  CD2 LEU A 253     5372   6524   4209   -471   -494    814       C  
ATOM   1955  N   LYS A 254      -7.375 -25.672  11.568  1.00 29.65           N  
ANISOU 1955  N   LYS A 254     3645   5077   2542   -580   -607    566       N  
ATOM   1956  CA  LYS A 254      -6.616 -25.224  10.378  1.00 27.67           C  
ANISOU 1956  CA  LYS A 254     3351   4772   2390   -535   -596    509       C  
ATOM   1957  C   LYS A 254      -5.397 -26.143  10.167  1.00 30.87           C  
ANISOU 1957  C   LYS A 254     3627   5211   2890   -468   -665    649       C  
ATOM   1958  O   LYS A 254      -5.099 -26.498   9.038  1.00 29.72           O  
ANISOU 1958  O   LYS A 254     3437   4975   2882   -373   -630    635       O  
ATOM   1959  CB  LYS A 254      -6.158 -23.770  10.537  1.00 28.93           C  
ANISOU 1959  CB  LYS A 254     3535   5000   2457   -650   -599    398       C  
ATOM   1960  CG  LYS A 254      -7.305 -22.757  10.525  1.00 26.71           C  
ANISOU 1960  CG  LYS A 254     3365   4647   2135   -702   -511    247       C  
ATOM   1961  CD  LYS A 254      -6.778 -21.365  10.887  1.00 32.32           C  
ANISOU 1961  CD  LYS A 254     4090   5422   2767   -830   -514    141       C  
ATOM   1962  CE  LYS A 254      -7.877 -20.344  10.965  1.00 38.63           C  
ANISOU 1962  CE  LYS A 254     4987   6137   3554   -881   -417     -6       C  
ATOM   1963  NZ  LYS A 254      -7.381 -19.033  11.459  1.00 47.87           N1+
ANISOU 1963  NZ  LYS A 254     6168   7360   4660  -1018   -411   -123       N1+
ATOM   1964  N   GLU A 255      -4.749 -26.576  11.263  1.00 29.55           N  
ANISOU 1964  N   GLU A 255     3393   5178   2655   -515   -756    788       N  
ATOM   1965  CA  GLU A 255      -3.612 -27.499  11.242  1.00 30.74           C  
ANISOU 1965  CA  GLU A 255     3402   5365   2911   -451   -828    953       C  
ATOM   1966  C   GLU A 255      -4.050 -28.878  10.687  1.00 33.88           C  
ANISOU 1966  C   GLU A 255     3766   5612   3496   -308   -782   1028       C  
ATOM   1967  O   GLU A 255      -3.334 -29.469   9.876  1.00 33.11           O  
ANISOU 1967  O   GLU A 255     3573   5444   3563   -212   -769   1062       O  
ATOM   1968  CB  GLU A 255      -3.015 -27.635  12.658  1.00 33.80           C  
ANISOU 1968  CB  GLU A 255     3730   5947   3167   -547   -944   1105       C  
ATOM   1969  CG  GLU A 255      -1.750 -28.476  12.722  1.00 48.97           C  
ANISOU 1969  CG  GLU A 255     5482   7921   5204   -489  -1031   1298       C  
ATOM   1970  CD  GLU A 255      -1.195 -28.681  14.122  1.00 79.28           C  
ANISOU 1970  CD  GLU A 255     9247  11970   8906   -586  -1161   1481       C  
ATOM   1971  OE1 GLU A 255      -1.010 -29.856  14.517  1.00 85.25           O  
ANISOU 1971  OE1 GLU A 255     9906  12726   9759   -516  -1209   1693       O  
ATOM   1972  OE2 GLU A 255      -0.957 -27.674  14.829  1.00 65.74           O1-
ANISOU 1972  OE2 GLU A 255     7567  10422   6989   -736  -1214   1416       O1-
ATOM   1973  N   ARG A 256      -5.238 -29.361  11.093  1.00 30.83           N  
ANISOU 1973  N   ARG A 256     3455   5168   3090   -300   -746   1038       N  
ATOM   1974  CA  ARG A 256      -5.806 -30.623  10.601  1.00 29.91           C  
ANISOU 1974  CA  ARG A 256     3318   4894   3153   -181   -694   1087       C  
ATOM   1975  C   ARG A 256      -6.181 -30.509   9.119  1.00 27.64           C  
ANISOU 1975  C   ARG A 256     3067   4459   2977   -106   -598    920       C  
ATOM   1976  O   ARG A 256      -5.882 -31.415   8.348  1.00 26.21           O  
ANISOU 1976  O   ARG A 256     2814   4170   2976     -4   -565    938       O  
ATOM   1977  CB  ARG A 256      -7.050 -31.062  11.430  1.00 31.74           C  
ANISOU 1977  CB  ARG A 256     3624   5109   3325   -207   -675   1132       C  
ATOM   1978  CG  ARG A 256      -6.888 -31.045  12.952  1.00 31.89           C  
ANISOU 1978  CG  ARG A 256     3631   5308   3179   -307   -760   1282       C  
ATOM   1979  CD  ARG A 256      -5.719 -31.852  13.448  1.00 37.44           C  
ANISOU 1979  CD  ARG A 256     4186   6088   3953   -279   -857   1505       C  
ATOM   1980  NE  ARG A 256      -5.744 -32.036  14.906  1.00 43.91           N  
ANISOU 1980  NE  ARG A 256     4989   7085   4609   -374   -940   1678       N  
ATOM   1981  CZ  ARG A 256      -5.212 -31.199  15.795  1.00 52.73           C  
ANISOU 1981  CZ  ARG A 256     6109   8422   5506   -509  -1020   1689       C  
ATOM   1982  NH1 ARG A 256      -4.608 -30.090  15.393  1.00 40.36           N1+
ANISOU 1982  NH1 ARG A 256     4559   6906   3871   -564  -1027   1536       N1+
ATOM   1983  NH2 ARG A 256      -5.285 -31.463  17.092  1.00 43.87           N  
ANISOU 1983  NH2 ARG A 256     4969   7476   4224   -599  -1092   1852       N  
ATOM   1984  N   PHE A 257      -6.807 -29.384   8.722  1.00 23.57           N  
ANISOU 1984  N   PHE A 257     2655   3943   2357   -162   -553    761       N  
ATOM   1985  CA  PHE A 257      -7.220 -29.129   7.334  1.00 21.72           C  
ANISOU 1985  CA  PHE A 257     2458   3603   2194   -110   -474    616       C  
ATOM   1986  C   PHE A 257      -6.041 -29.030   6.374  1.00 25.56           C  
ANISOU 1986  C   PHE A 257     2858   4096   2757    -68   -470    593       C  
ATOM   1987  O   PHE A 257      -6.187 -29.375   5.198  1.00 23.04           O  
ANISOU 1987  O   PHE A 257     2531   3689   2535      1   -405    513       O  
ATOM   1988  CB  PHE A 257      -8.105 -27.869   7.221  1.00 22.08           C  
ANISOU 1988  CB  PHE A 257     2616   3654   2120   -183   -435    486       C  
ATOM   1989  CG  PHE A 257      -9.387 -27.860   8.029  1.00 23.93           C  
ANISOU 1989  CG  PHE A 257     2936   3870   2285   -223   -414    479       C  
ATOM   1990  CD1 PHE A 257     -10.045 -29.049   8.350  1.00 25.04           C  
ANISOU 1990  CD1 PHE A 257     3071   3946   2499   -173   -404    554       C  
ATOM   1991  CD2 PHE A 257      -9.948 -26.659   8.457  1.00 24.93           C  
ANISOU 1991  CD2 PHE A 257     3144   4036   2292   -312   -392    393       C  
ATOM   1992  CE1 PHE A 257     -11.219 -29.031   9.098  1.00 25.29           C  
ANISOU 1992  CE1 PHE A 257     3175   3968   2466   -214   -377    552       C  
ATOM   1993  CE2 PHE A 257     -11.132 -26.648   9.201  1.00 25.42           C  
ANISOU 1993  CE2 PHE A 257     3278   4083   2299   -348   -357    379       C  
ATOM   1994  CZ  PHE A 257     -11.774 -27.826   9.484  1.00 24.01           C  
ANISOU 1994  CZ  PHE A 257     3092   3852   2178   -298   -350    458       C  
ATOM   1995  N   ALA A 258      -4.866 -28.614   6.883  1.00 25.84           N  
ANISOU 1995  N   ALA A 258     2824   4246   2748   -113   -537    664       N  
ATOM   1996  CA  ALA A 258      -3.634 -28.439   6.097  1.00 26.73           C  
ANISOU 1996  CA  ALA A 258     2842   4385   2930    -84   -535    656       C  
ATOM   1997  C   ALA A 258      -3.047 -29.764   5.576  1.00 29.99           C  
ANISOU 1997  C   ALA A 258     3140   4719   3537     34   -510    721       C  
ATOM   1998  O   ALA A 258      -2.177 -29.744   4.702  1.00 29.96           O  
ANISOU 1998  O   ALA A 258     3059   4712   3613     75   -477    687       O  
ATOM   1999  CB  ALA A 258      -2.597 -27.655   6.911  1.00 28.46           C  
ANISOU 1999  CB  ALA A 258     3009   4752   3051   -177   -622    720       C  
ATOM   2000  N   ASN A 259      -3.546 -30.911   6.076  1.00 25.53           N  
ANISOU 2000  N   ASN A 259     2559   4079   3061     87   -513    809       N  
ATOM   2001  CA  ASN A 259      -3.146 -32.251   5.618  1.00 25.79           C  
ANISOU 2001  CA  ASN A 259     2484   3999   3316    202   -473    862       C  
ATOM   2002  C   ASN A 259      -4.169 -32.858   4.645  1.00 26.94           C  
ANISOU 2002  C   ASN A 259     2690   3994   3550    262   -371    726       C  
ATOM   2003  O   ASN A 259      -3.982 -33.977   4.179  1.00 27.84           O  
ANISOU 2003  O   ASN A 259     2727   3991   3860    352   -317    730       O  
ATOM   2004  CB  ASN A 259      -2.966 -33.191   6.824  1.00 31.01           C  
ANISOU 2004  CB  ASN A 259     3068   4665   4049    221   -544   1072       C  
ATOM   2005  CG  ASN A 259      -1.843 -32.769   7.729  1.00 46.63           C  
ANISOU 2005  CG  ASN A 259     4957   6805   5955    165   -654   1221       C  
ATOM   2006  ND2 ASN A 259      -2.094 -32.746   9.027  1.00 39.33           N  
ANISOU 2006  ND2 ASN A 259     4050   5982   4910     94   -742   1358       N  
ATOM   2007  OD1 ASN A 259      -0.753 -32.444   7.270  1.00 39.10           O  
ANISOU 2007  OD1 ASN A 259     3916   5898   5042    176   -661   1213       O  
ATOM   2008  N   MET A 260      -5.242 -32.129   4.331  1.00 22.78           N  
ANISOU 2008  N   MET A 260     2293   3469   2893    209   -344    603       N  
ATOM   2009  CA  MET A 260      -6.278 -32.627   3.410  1.00 22.03           C  
ANISOU 2009  CA  MET A 260     2255   3256   2861    248   -261    473       C  
ATOM   2010  C   MET A 260      -5.788 -32.651   1.964  1.00 28.05           C  
ANISOU 2010  C   MET A 260     2978   3996   3683    290   -184    338       C  
ATOM   2011  O   MET A 260      -4.830 -31.947   1.618  1.00 28.43           O  
ANISOU 2011  O   MET A 260     2985   4132   3684    273   -191    329       O  
ATOM   2012  CB  MET A 260      -7.593 -31.838   3.559  1.00 22.01           C  
ANISOU 2012  CB  MET A 260     2385   3269   2709    179   -262    405       C  
ATOM   2013  CG  MET A 260      -8.329 -32.148   4.852  1.00 24.44           C  
ANISOU 2013  CG  MET A 260     2731   3569   2985    149   -304    512       C  
ATOM   2014  SD  MET A 260      -9.729 -31.033   5.142  1.00 26.00           S  
ANISOU 2014  SD  MET A 260     3070   3798   3011     63   -296    432       S  
ATOM   2015  CE  MET A 260     -10.930 -31.650   3.927  1.00 21.53           C  
ANISOU 2015  CE  MET A 260     2540   3099   2540    112   -218    302       C  
ATOM   2016  N   LYS A 261      -6.431 -33.486   1.142  1.00 24.33           N  
ANISOU 2016  N   LYS A 261     2515   3416   3315    336   -109    231       N  
ATOM   2017  CA  LYS A 261      -6.073 -33.680  -0.261  1.00 25.03           C  
ANISOU 2017  CA  LYS A 261     2567   3489   3454    369    -22     83       C  
ATOM   2018  C   LYS A 261      -6.581 -32.507  -1.102  1.00 26.86           C  
ANISOU 2018  C   LYS A 261     2888   3815   3503    302    -12    -27       C  
ATOM   2019  O   LYS A 261      -7.521 -31.820  -0.683  1.00 23.64           O  
ANISOU 2019  O   LYS A 261     2573   3431   2978    247    -54    -11       O  
ATOM   2020  CB  LYS A 261      -6.694 -34.994  -0.790  1.00 26.84           C  
ANISOU 2020  CB  LYS A 261     2779   3570   3847    423     55    -11       C  
ATOM   2021  CG  LYS A 261      -6.120 -36.257  -0.164  1.00 42.58           C  
ANISOU 2021  CG  LYS A 261     4663   5441   6074    503     67     95       C  
ATOM   2022  CD  LYS A 261      -6.998 -37.469  -0.485  1.00 57.02           C  
ANISOU 2022  CD  LYS A 261     6494   7105   8067    538    135      8       C  
ATOM   2023  CE  LYS A 261      -6.529 -38.711   0.232  1.00 77.51           C  
ANISOU 2023  CE  LYS A 261     8976   9555  10920    617    146    142       C  
ATOM   2024  NZ  LYS A 261      -7.539 -39.802   0.171  1.00 88.96           N1+
ANISOU 2024  NZ  LYS A 261    10440  10834  12528    635    199     87       N1+
ATOM   2025  N   GLU A 262      -5.977 -32.303  -2.301  1.00 23.04           N  
ANISOU 2025  N   GLU A 262     2366   3383   3004    308     51   -131       N  
ATOM   2026  CA  GLU A 262      -6.434 -31.279  -3.265  1.00 22.38           C  
ANISOU 2026  CA  GLU A 262     2350   3394   2758    248     66   -219       C  
ATOM   2027  C   GLU A 262      -7.887 -31.538  -3.541  1.00 26.51           C  
ANISOU 2027  C   GLU A 262     2955   3867   3251    227     73   -293       C  
ATOM   2028  O   GLU A 262      -8.268 -32.697  -3.725  1.00 27.49           O  
ANISOU 2028  O   GLU A 262     3059   3892   3492    266    116   -360       O  
ATOM   2029  CB  GLU A 262      -5.700 -31.395  -4.631  1.00 23.94           C  
ANISOU 2029  CB  GLU A 262     2488   3650   2959    262    154   -336       C  
ATOM   2030  CG  GLU A 262      -4.205 -31.208  -4.577  1.00 33.66           C  
ANISOU 2030  CG  GLU A 262     3619   4933   4238    286    167   -279       C  
ATOM   2031  CD  GLU A 262      -3.739 -29.980  -3.820  1.00 42.86           C  
ANISOU 2031  CD  GLU A 262     4797   6180   5307    234     84   -154       C  
ATOM   2032  OE1 GLU A 262      -4.283 -28.873  -4.044  1.00 32.31           O  
ANISOU 2032  OE1 GLU A 262     3538   4910   3829    167     58   -156       O  
ATOM   2033  OE2 GLU A 262      -2.793 -30.135  -3.018  1.00 35.40           O1-
ANISOU 2033  OE2 GLU A 262     3775   5234   4443    258     47    -51       O1-
ATOM   2034  N   GLY A 263      -8.683 -30.478  -3.591  1.00 22.60           N  
ANISOU 2034  N   GLY A 263     2539   3430   2617    166     35   -282       N  
ATOM   2035  CA  GLY A 263     -10.110 -30.615  -3.880  1.00 20.77           C  
ANISOU 2035  CA  GLY A 263     2375   3164   2353    142     34   -341       C  
ATOM   2036  C   GLY A 263     -10.942 -30.980  -2.672  1.00 24.12           C  
ANISOU 2036  C   GLY A 263     2841   3495   2830    147     -6   -269       C  
ATOM   2037  O   GLY A 263     -12.164 -31.038  -2.784  1.00 22.89           O  
ANISOU 2037  O   GLY A 263     2735   3307   2654    124    -10   -304       O  
ATOM   2038  N   GLY A 264     -10.291 -31.247  -1.524  1.00 22.13           N  
ANISOU 2038  N   GLY A 264     2558   3210   2640    172    -36   -163       N  
ATOM   2039  CA  GLY A 264     -10.986 -31.521  -0.273  1.00 21.71           C  
ANISOU 2039  CA  GLY A 264     2541   3096   2611    166    -74    -74       C  
ATOM   2040  C   GLY A 264     -11.799 -30.285   0.084  1.00 24.11           C  
ANISOU 2040  C   GLY A 264     2927   3452   2783    101   -105    -58       C  
ATOM   2041  O   GLY A 264     -11.368 -29.161  -0.203  1.00 22.67           O  
ANISOU 2041  O   GLY A 264     2756   3351   2509     66   -116    -61       O  
ATOM   2042  N   ARG A 265     -13.000 -30.472   0.648  1.00 19.36           N  
ANISOU 2042  N   ARG A 265     2377   2794   2186     86   -110    -44       N  
ATOM   2043  CA  ARG A 265     -13.883 -29.334   0.929  1.00 18.68           C  
ANISOU 2043  CA  ARG A 265     2360   2737   2001     31   -121    -41       C  
ATOM   2044  C   ARG A 265     -14.298 -29.227   2.383  1.00 23.82           C  
ANISOU 2044  C   ARG A 265     3047   3376   2628      3   -140     38       C  
ATOM   2045  O   ARG A 265     -14.453 -30.243   3.064  1.00 23.23           O  
ANISOU 2045  O   ARG A 265     2957   3249   2619     26   -143     93       O  
ATOM   2046  CB  ARG A 265     -15.133 -29.389   0.024  1.00 16.78           C  
ANISOU 2046  CB  ARG A 265     2145   2464   1768     25    -97   -119       C  
ATOM   2047  CG  ARG A 265     -14.824 -29.063  -1.448  1.00 18.42           C  
ANISOU 2047  CG  ARG A 265     2328   2734   1938     23    -83   -195       C  
ATOM   2048  CD  ARG A 265     -15.981 -29.383  -2.377  1.00 22.32           C  
ANISOU 2048  CD  ARG A 265     2829   3214   2438     12    -71   -270       C  
ATOM   2049  NE  ARG A 265     -16.183 -30.836  -2.487  1.00 26.15           N  
ANISOU 2049  NE  ARG A 265     3288   3620   3029     43    -47   -328       N  
ATOM   2050  CZ  ARG A 265     -17.218 -31.415  -3.085  1.00 32.14           C  
ANISOU 2050  CZ  ARG A 265     4046   4346   3818     29    -38   -402       C  
ATOM   2051  NH1 ARG A 265     -18.146 -30.672  -3.687  1.00 20.09           N1+
ANISOU 2051  NH1 ARG A 265     2539   2877   2217    -13    -59   -414       N1+
ATOM   2052  NH2 ARG A 265     -17.322 -32.739  -3.112  1.00 20.90           N  
ANISOU 2052  NH2 ARG A 265     2594   2832   2514     53     -9   -461       N  
ATOM   2053  N   ILE A 266     -14.442 -27.981   2.868  1.00 20.27           N  
ANISOU 2053  N   ILE A 266     2642   2975   2084    -53   -147     45       N  
ATOM   2054  CA  ILE A 266     -14.901 -27.683   4.227  1.00 18.73           C  
ANISOU 2054  CA  ILE A 266     2490   2790   1838    -98   -151     93       C  
ATOM   2055  C   ILE A 266     -16.089 -26.717   4.150  1.00 22.81           C  
ANISOU 2055  C   ILE A 266     3060   3279   2326   -134   -114     41       C  
ATOM   2056  O   ILE A 266     -15.998 -25.656   3.538  1.00 21.97           O  
ANISOU 2056  O   ILE A 266     2960   3191   2196   -154   -105      2       O  
ATOM   2057  CB  ILE A 266     -13.783 -27.147   5.171  1.00 21.52           C  
ANISOU 2057  CB  ILE A 266     2833   3232   2110   -145   -189    144       C  
ATOM   2058  CG1 ILE A 266     -12.557 -28.091   5.225  1.00 22.74           C  
ANISOU 2058  CG1 ILE A 266     2912   3413   2314   -102   -231    217       C  
ATOM   2059  CG2 ILE A 266     -14.329 -26.890   6.589  1.00 19.68           C  
ANISOU 2059  CG2 ILE A 266     2647   3031   1799   -207   -185    177       C  
ATOM   2060  CD1 ILE A 266     -11.304 -27.482   4.674  1.00 25.88           C  
ANISOU 2060  CD1 ILE A 266     3265   3875   2693   -108   -252    203       C  
ATOM   2061  N   VAL A 267     -17.208 -27.109   4.756  1.00 21.86           N  
ANISOU 2061  N   VAL A 267     2968   3111   2226   -139    -88     53       N  
ATOM   2062  CA  VAL A 267     -18.413 -26.298   4.837  1.00 22.51           C  
ANISOU 2062  CA  VAL A 267     3088   3158   2306   -167    -44     14       C  
ATOM   2063  C   VAL A 267     -18.489 -25.829   6.295  1.00 23.82           C  
ANISOU 2063  C   VAL A 267     3295   3361   2396   -227    -21     31       C  
ATOM   2064  O   VAL A 267     -18.470 -26.662   7.205  1.00 22.84           O  
ANISOU 2064  O   VAL A 267     3171   3256   2250   -234    -30     90       O  
ATOM   2065  CB  VAL A 267     -19.671 -27.093   4.373  1.00 29.16           C  
ANISOU 2065  CB  VAL A 267     3922   3925   3232   -135    -24      4       C  
ATOM   2066  CG1 VAL A 267     -20.946 -26.396   4.838  1.00 30.16           C  
ANISOU 2066  CG1 VAL A 267     4078   4015   3367   -164     28    -12       C  
ATOM   2067  CG2 VAL A 267     -19.677 -27.261   2.848  1.00 28.44           C  
ANISOU 2067  CG2 VAL A 267     3796   3825   3185   -100    -43    -39       C  
ATOM   2068  N   SER A 268     -18.520 -24.497   6.517  1.00 19.85           N  
ANISOU 2068  N   SER A 268     2818   2872   1851   -277     10    -21       N  
ATOM   2069  CA  SER A 268     -18.539 -23.990   7.885  1.00 20.73           C  
ANISOU 2069  CA  SER A 268     2968   3032   1876   -351     42    -37       C  
ATOM   2070  C   SER A 268     -19.454 -22.788   8.085  1.00 23.27           C  
ANISOU 2070  C   SER A 268     3320   3301   2219   -389    123   -117       C  
ATOM   2071  O   SER A 268     -19.976 -22.239   7.123  1.00 21.74           O  
ANISOU 2071  O   SER A 268     3110   3035   2117   -357    144   -139       O  
ATOM   2072  CB  SER A 268     -17.110 -23.695   8.377  1.00 22.46           C  
ANISOU 2072  CB  SER A 268     3180   3352   2003   -398     -9    -25       C  
ATOM   2073  OG  SER A 268     -16.614 -22.509   7.785  1.00 24.21           O  
ANISOU 2073  OG  SER A 268     3396   3564   2238   -421     -2    -84       O  
ATOM   2074  N   SER A 269     -19.688 -22.421   9.352  1.00 21.82           N  
ANISOU 2074  N   SER A 269     3175   3158   1958   -461    174   -155       N  
ATOM   2075  CA  SER A 269     -20.551 -21.283   9.697  1.00 22.94           C  
ANISOU 2075  CA  SER A 269     3341   3240   2135   -502    274   -249       C  
ATOM   2076  C   SER A 269     -19.734 -19.981   9.877  1.00 27.55           C  
ANISOU 2076  C   SER A 269     3936   3842   2690   -571    290   -333       C  
ATOM   2077  O   SER A 269     -20.304 -18.900   9.805  1.00 28.36           O  
ANISOU 2077  O   SER A 269     4042   3859   2874   -589    372   -412       O  
ATOM   2078  CB  SER A 269     -21.420 -21.597  10.909  1.00 23.34           C  
ANISOU 2078  CB  SER A 269     3424   3316   2127   -545    345   -267       C  
ATOM   2079  OG  SER A 269     -20.657 -22.093  11.990  1.00 27.25           O  
ANISOU 2079  OG  SER A 269     3941   3947   2466   -609    308   -237       O  
ATOM   2080  N   LYS A 270     -18.404 -20.097  10.029  1.00 22.07           N  
ANISOU 2080  N   LYS A 270     3236   3246   1904   -604    213   -311       N  
ATOM   2081  CA  LYS A 270     -17.479 -18.956  10.132  1.00 23.71           C  
ANISOU 2081  CA  LYS A 270     3444   3477   2088   -676    214   -384       C  
ATOM   2082  C   LYS A 270     -16.252 -19.344   9.265  1.00 29.06           C  
ANISOU 2082  C   LYS A 270     4076   4199   2766   -635    112   -304       C  
ATOM   2083  O   LYS A 270     -15.733 -20.449   9.439  1.00 28.33           O  
ANISOU 2083  O   LYS A 270     3967   4186   2613   -609     41   -221       O  
ATOM   2084  CB  LYS A 270     -17.086 -18.688  11.605  1.00 26.09           C  
ANISOU 2084  CB  LYS A 270     3783   3895   2236   -796    233   -457       C  
ATOM   2085  CG  LYS A 270     -16.298 -17.394  11.841  1.00 39.77           C  
ANISOU 2085  CG  LYS A 270     5518   5639   3952   -892    252   -570       C  
ATOM   2086  CD  LYS A 270     -15.892 -17.189  13.339  1.00 42.18           C  
ANISOU 2086  CD  LYS A 270     5859   6092   4074  -1032    263   -657       C  
ATOM   2087  CE  LYS A 270     -17.070 -16.812  14.219  1.00 61.38           C  
ANISOU 2087  CE  LYS A 270     8341   8495   6487  -1085    393   -773       C  
ATOM   2088  NZ  LYS A 270     -16.668 -16.514  15.628  1.00 73.45           N1+
ANISOU 2088  NZ  LYS A 270     9905  10186   7817  -1239    412   -880       N1+
ATOM   2089  N   PRO A 271     -15.811 -18.497   8.299  1.00 23.98           N  
ANISOU 2089  N   PRO A 271     3405   3501   2206   -623    110   -318       N  
ATOM   2090  CA  PRO A 271     -14.695 -18.901   7.425  1.00 22.50           C  
ANISOU 2090  CA  PRO A 271     3169   3361   2021   -582     28   -246       C  
ATOM   2091  C   PRO A 271     -13.384 -19.107   8.161  1.00 25.97           C  
ANISOU 2091  C   PRO A 271     3590   3926   2350   -643    -39   -231       C  
ATOM   2092  O   PRO A 271     -13.139 -18.480   9.187  1.00 24.70           O  
ANISOU 2092  O   PRO A 271     3454   3817   2113   -742    -24   -301       O  
ATOM   2093  CB  PRO A 271     -14.632 -17.774   6.375  1.00 23.83           C  
ANISOU 2093  CB  PRO A 271     3312   3448   2293   -575     58   -263       C  
ATOM   2094  CG  PRO A 271     -15.135 -16.553   7.119  1.00 27.98           C  
ANISOU 2094  CG  PRO A 271     3870   3907   2853   -653    144   -365       C  
ATOM   2095  CD  PRO A 271     -16.301 -17.148   7.938  1.00 24.39           C  
ANISOU 2095  CD  PRO A 271     3458   3441   2369   -644    190   -389       C  
ATOM   2096  N   PHE A 272     -12.571 -20.042   7.660  1.00 25.03           N  
ANISOU 2096  N   PHE A 272     3423   3860   2226   -586   -112   -143       N  
ATOM   2097  CA  PHE A 272     -11.255 -20.360   8.235  1.00 25.57           C  
ANISOU 2097  CA  PHE A 272     3450   4051   2214   -628   -189    -98       C  
ATOM   2098  C   PHE A 272     -10.159 -19.479   7.650  1.00 28.47           C  
ANISOU 2098  C   PHE A 272     3773   4436   2607   -662   -209   -118       C  
ATOM   2099  O   PHE A 272      -9.060 -19.406   8.193  1.00 28.24           O  
ANISOU 2099  O   PHE A 272     3705   4509   2515   -722   -268   -100       O  
ATOM   2100  CB  PHE A 272     -10.928 -21.850   8.080  1.00 26.05           C  
ANISOU 2100  CB  PHE A 272     3466   4146   2287   -546   -247     13       C  
ATOM   2101  CG  PHE A 272     -11.742 -22.695   9.027  1.00 25.81           C  
ANISOU 2101  CG  PHE A 272     3468   4128   2209   -544   -242     53       C  
ATOM   2102  CD1 PHE A 272     -11.377 -22.820  10.360  1.00 27.68           C  
ANISOU 2102  CD1 PHE A 272     3708   4485   2322   -626   -282     87       C  
ATOM   2103  CD2 PHE A 272     -12.891 -23.354   8.588  1.00 24.67           C  
ANISOU 2103  CD2 PHE A 272     3348   3888   2138   -471   -199     60       C  
ATOM   2104  CE1 PHE A 272     -12.150 -23.593  11.240  1.00 28.31           C  
ANISOU 2104  CE1 PHE A 272     3816   4589   2351   -630   -271    139       C  
ATOM   2105  CE2 PHE A 272     -13.658 -24.111   9.465  1.00 26.16           C  
ANISOU 2105  CE2 PHE A 272     3563   4085   2292   -475   -187    104       C  
ATOM   2106  CZ  PHE A 272     -13.276 -24.239  10.781  1.00 25.83           C  
ANISOU 2106  CZ  PHE A 272     3525   4164   2127   -551   -221    149       C  
ATOM   2107  N   ALA A 273     -10.475 -18.774   6.584  1.00 24.30           N  
ANISOU 2107  N   ALA A 273     3245   3816   2172   -631   -161   -145       N  
ATOM   2108  CA  ALA A 273      -9.513 -17.865   5.950  1.00 25.80           C  
ANISOU 2108  CA  ALA A 273     3390   4012   2400   -665   -168   -153       C  
ATOM   2109  C   ALA A 273     -10.290 -16.643   5.448  1.00 29.01           C  
ANISOU 2109  C   ALA A 273     3824   4301   2898   -683    -90   -208       C  
ATOM   2110  O   ALA A 273     -11.494 -16.766   5.206  1.00 27.04           O  
ANISOU 2110  O   ALA A 273     3608   3973   2693   -634    -44   -212       O  
ATOM   2111  CB  ALA A 273      -8.808 -18.566   4.772  1.00 26.12           C  
ANISOU 2111  CB  ALA A 273     3366   4079   2480   -581   -203    -74       C  
ATOM   2112  N   PRO A 274      -9.657 -15.461   5.285  1.00 28.68           N  
ANISOU 2112  N   PRO A 274     3758   4237   2901   -752    -72   -242       N  
ATOM   2113  CA  PRO A 274     -10.416 -14.310   4.776  1.00 30.09           C  
ANISOU 2113  CA  PRO A 274     3948   4284   3200   -760      7   -271       C  
ATOM   2114  C   PRO A 274     -10.920 -14.572   3.369  1.00 32.44           C  
ANISOU 2114  C   PRO A 274     4221   4542   3565   -661     13   -179       C  
ATOM   2115  O   PRO A 274     -10.275 -15.307   2.606  1.00 31.54           O  
ANISOU 2115  O   PRO A 274     4066   4503   3413   -610    -36   -111       O  
ATOM   2116  CB  PRO A 274      -9.394 -13.150   4.809  1.00 33.24           C  
ANISOU 2116  CB  PRO A 274     4311   4676   3644   -853     14   -306       C  
ATOM   2117  CG  PRO A 274      -8.326 -13.597   5.752  1.00 37.63           C  
ANISOU 2117  CG  PRO A 274     4855   5367   4077   -921    -56   -335       C  
ATOM   2118  CD  PRO A 274      -8.250 -15.093   5.554  1.00 32.06           C  
ANISOU 2118  CD  PRO A 274     4138   4749   3294   -827   -120   -247       C  
ATOM   2119  N   LEU A 275     -12.083 -14.001   3.040  1.00 29.54           N  
ANISOU 2119  N   LEU A 275     3868   4061   3293   -638     74   -178       N  
ATOM   2120  CA  LEU A 275     -12.699 -14.141   1.720  1.00 31.02           C  
ANISOU 2120  CA  LEU A 275     4026   4224   3535   -559     75    -84       C  
ATOM   2121  C   LEU A 275     -11.894 -13.404   0.650  1.00 34.67           C  
ANISOU 2121  C   LEU A 275     4427   4698   4046   -571     70     -8       C  
ATOM   2122  O   LEU A 275     -11.957 -13.774  -0.515  1.00 34.33           O  
ANISOU 2122  O   LEU A 275     4351   4704   3989   -516     47     76       O  
ATOM   2123  CB  LEU A 275     -14.146 -13.608   1.751  1.00 32.51           C  
ANISOU 2123  CB  LEU A 275     4231   4290   3832   -540    139    -88       C  
ATOM   2124  CG  LEU A 275     -15.165 -14.438   2.581  1.00 39.51           C  
ANISOU 2124  CG  LEU A 275     5168   5166   4678   -515    153   -141       C  
ATOM   2125  CD1 LEU A 275     -16.474 -13.666   2.748  1.00 40.52           C  
ANISOU 2125  CD1 LEU A 275     5298   5159   4938   -509    234   -158       C  
ATOM   2126  CD2 LEU A 275     -15.454 -15.789   1.926  1.00 42.03           C  
ANISOU 2126  CD2 LEU A 275     5482   5558   4928   -438     96    -85       C  
ATOM   2127  N   ASN A 276     -11.130 -12.375   1.059  1.00 31.10           N  
ANISOU 2127  N   ASN A 276     3960   4212   3646   -651     93    -43       N  
ATOM   2128  CA  ASN A 276     -10.316 -11.532   0.188  1.00 32.29           C  
ANISOU 2128  CA  ASN A 276     4049   4361   3860   -678     98     31       C  
ATOM   2129  C   ASN A 276      -8.800 -11.768   0.413  1.00 35.75           C  
ANISOU 2129  C   ASN A 276     4456   4908   4219   -725     50     12       C  
ATOM   2130  O   ASN A 276      -8.010 -10.854   0.169  1.00 35.57           O  
ANISOU 2130  O   ASN A 276     4387   4866   4261   -785     65     34       O  
ATOM   2131  CB  ASN A 276     -10.663 -10.036   0.442  1.00 29.03           C  
ANISOU 2131  CB  ASN A 276     3625   3791   3614   -740    173      9       C  
ATOM   2132  CG  ASN A 276     -10.378  -9.558   1.856  1.00 56.64           C  
ANISOU 2132  CG  ASN A 276     7160   7244   7118   -835    204   -143       C  
ATOM   2133  ND2 ASN A 276     -10.132  -8.269   2.000  1.00 53.20           N  
ANISOU 2133  ND2 ASN A 276     6698   6692   6824   -911    263   -177       N  
ATOM   2134  OD1 ASN A 276     -10.393 -10.323   2.834  1.00 53.74           O  
ANISOU 2134  OD1 ASN A 276     6842   6946   6631   -849    177   -231       O  
ATOM   2135  N   PHE A 277      -8.404 -12.986   0.869  1.00 30.11           N  
ANISOU 2135  N   PHE A 277     3758   4301   3383   -698     -6    -16       N  
ATOM   2136  CA  PHE A 277      -6.995 -13.353   1.108  1.00 27.90           C  
ANISOU 2136  CA  PHE A 277     3433   4131   3036   -730    -58    -18       C  
ATOM   2137  C   PHE A 277      -6.111 -13.089  -0.105  1.00 32.81           C  
ANISOU 2137  C   PHE A 277     3980   4801   3685   -719    -57     69       C  
ATOM   2138  O   PHE A 277      -6.424 -13.530  -1.215  1.00 32.28           O  
ANISOU 2138  O   PHE A 277     3896   4762   3605   -648    -48    136       O  
ATOM   2139  CB  PHE A 277      -6.839 -14.817   1.577  1.00 26.84           C  
ANISOU 2139  CB  PHE A 277     3310   4091   2799   -678   -114    -24       C  
ATOM   2140  CG  PHE A 277      -5.419 -15.139   1.993  1.00 27.14           C  
ANISOU 2140  CG  PHE A 277     3288   4235   2789   -714   -171    -16       C  
ATOM   2141  CD1 PHE A 277      -4.951 -14.805   3.264  1.00 27.79           C  
ANISOU 2141  CD1 PHE A 277     3377   4350   2831   -809   -204    -75       C  
ATOM   2142  CD2 PHE A 277      -4.539 -15.755   1.106  1.00 26.45           C  
ANISOU 2142  CD2 PHE A 277     3129   4224   2697   -660   -189     49       C  
ATOM   2143  CE1 PHE A 277      -3.637 -15.095   3.643  1.00 28.39           C  
ANISOU 2143  CE1 PHE A 277     3383   4537   2866   -847   -269    -51       C  
ATOM   2144  CE2 PHE A 277      -3.226 -16.045   1.486  1.00 29.27           C  
ANISOU 2144  CE2 PHE A 277     3415   4675   3032   -689   -240     69       C  
ATOM   2145  CZ  PHE A 277      -2.788 -15.733   2.758  1.00 28.28           C  
ANISOU 2145  CZ  PHE A 277     3291   4586   2870   -780   -287     28       C  
ATOM   2146  N   ARG A 278      -5.020 -12.346   0.127  1.00 31.47           N  
ANISOU 2146  N   ARG A 278     3762   4649   3547   -801    -63     61       N  
ATOM   2147  CA  ARG A 278      -4.015 -11.991  -0.879  1.00 32.29           C  
ANISOU 2147  CA  ARG A 278     3783   4805   3679   -810    -57    142       C  
ATOM   2148  C   ARG A 278      -2.641 -12.472  -0.396  1.00 33.00           C  
ANISOU 2148  C   ARG A 278     3815   5007   3718   -842   -111    128       C  
ATOM   2149  O   ARG A 278      -2.100 -11.958   0.591  1.00 30.79           O  
ANISOU 2149  O   ARG A 278     3526   4725   3446   -935   -136     67       O  
ATOM   2150  CB  ARG A 278      -4.008 -10.463  -1.128  1.00 36.38           C  
ANISOU 2150  CB  ARG A 278     4279   5217   4326   -886     -4    167       C  
ATOM   2151  CG  ARG A 278      -5.061 -10.013  -2.146  1.00 50.05           C  
ANISOU 2151  CG  ARG A 278     6019   6871   6125   -836     45    255       C  
ATOM   2152  N   ILE A 279      -2.114 -13.507  -1.053  1.00 29.93           N  
ANISOU 2152  N   ILE A 279     3379   4718   3275   -767   -129    176       N  
ATOM   2153  CA  ILE A 279      -0.815 -14.087  -0.689  1.00 30.52           C  
ANISOU 2153  CA  ILE A 279     3377   4897   3322   -777   -178    183       C  
ATOM   2154  C   ILE A 279       0.315 -13.060  -0.864  1.00 34.84           C  
ANISOU 2154  C   ILE A 279     3844   5465   3929   -868   -172    210       C  
ATOM   2155  O   ILE A 279       0.348 -12.328  -1.859  1.00 35.79           O  
ANISOU 2155  O   ILE A 279     3938   5558   4101   -877   -117    266       O  
ATOM   2156  CB  ILE A 279      -0.557 -15.436  -1.439  1.00 33.35           C  
ANISOU 2156  CB  ILE A 279     3696   5334   3643   -667   -175    219       C  
ATOM   2157  CG1 ILE A 279       0.643 -16.217  -0.840  1.00 33.23           C  
ANISOU 2157  CG1 ILE A 279     3596   5409   3622   -662   -231    232       C  
ATOM   2158  CG2 ILE A 279      -0.411 -15.239  -2.992  1.00 35.58           C  
ANISOU 2158  CG2 ILE A 279     3936   5648   3936   -632   -109    275       C  
ATOM   2159  CD1 ILE A 279       0.631 -17.756  -1.230  1.00 35.50           C  
ANISOU 2159  CD1 ILE A 279     3858   5732   3898   -542   -225    244       C  
ATOM   2160  N   ASN A 280       1.197 -12.976   0.132  1.00 30.52           N  
ANISOU 2160  N   ASN A 280     3254   4969   3374   -944   -231    179       N  
ATOM   2161  CA  ASN A 280       2.384 -12.115   0.099  1.00 32.03           C  
ANISOU 2161  CA  ASN A 280     3354   5192   3624  -1040   -237    198       C  
ATOM   2162  C   ASN A 280       3.476 -12.764   0.970  1.00 36.77           C  
ANISOU 2162  C   ASN A 280     3877   5913   4183  -1070   -324    198       C  
ATOM   2163  O   ASN A 280       3.234 -13.814   1.563  1.00 35.59           O  
ANISOU 2163  O   ASN A 280     3749   5808   3966  -1013   -373    194       O  
ATOM   2164  CB  ASN A 280       2.058 -10.660   0.535  1.00 32.08           C  
ANISOU 2164  CB  ASN A 280     3399   5086   3703  -1160   -208    136       C  
ATOM   2165  CG  ASN A 280       1.531 -10.517   1.950  1.00 43.09           C  
ANISOU 2165  CG  ASN A 280     4869   6451   5052  -1233   -245     19       C  
ATOM   2166  ND2 ASN A 280       0.392  -9.889   2.102  1.00 41.16           N  
ANISOU 2166  ND2 ASN A 280     4711   6078   4849  -1246   -189    -40       N  
ATOM   2167  OD1 ASN A 280       2.175 -10.880   2.920  1.00 43.32           O  
ANISOU 2167  OD1 ASN A 280     4870   6579   5013  -1289   -321    -17       O  
ATOM   2168  N   SER A 281       4.659 -12.142   1.059  1.00 34.52           N  
ANISOU 2168  N   SER A 281     3492   5678   3944  -1161   -348    215       N  
ATOM   2169  CA  SER A 281       5.779 -12.661   1.849  1.00 35.09           C  
ANISOU 2169  CA  SER A 281     3467   5877   3988  -1199   -440    235       C  
ATOM   2170  C   SER A 281       5.546 -12.714   3.367  1.00 38.11           C  
ANISOU 2170  C   SER A 281     3898   6299   4284  -1285   -527    162       C  
ATOM   2171  O   SER A 281       6.269 -13.446   4.042  1.00 37.95           O  
ANISOU 2171  O   SER A 281     3802   6399   4218  -1290   -616    206       O  
ATOM   2172  CB  SER A 281       7.058 -11.884   1.540  1.00 38.86           C  
ANISOU 2172  CB  SER A 281     3820   6399   4544  -1289   -442    270       C  
ATOM   2173  OG  SER A 281       6.946 -10.543   1.974  1.00 43.93           O  
ANISOU 2173  OG  SER A 281     4497   6967   5228  -1431   -431    191       O  
ATOM   2174  N   ARG A 282       4.571 -11.954   3.900  1.00 35.80           N  
ANISOU 2174  N   ARG A 282     3718   5913   3970  -1354   -498     58       N  
ATOM   2175  CA  ARG A 282       4.291 -11.875   5.351  1.00 37.61           C  
ANISOU 2175  CA  ARG A 282     4000   6189   4099  -1457   -562    -35       C  
ATOM   2176  C   ARG A 282       3.197 -12.821   5.864  1.00 41.10           C  
ANISOU 2176  C   ARG A 282     4541   6630   4447  -1375   -571    -42       C  
ATOM   2177  O   ARG A 282       3.081 -13.007   7.078  1.00 41.51           O  
ANISOU 2177  O   ARG A 282     4620   6761   4389  -1451   -634    -90       O  
ATOM   2178  CB  ARG A 282       3.942 -10.432   5.752  1.00 42.19           C  
ANISOU 2178  CB  ARG A 282     4638   6669   4724  -1600   -512   -171       C  
ATOM   2179  CG  ARG A 282       5.101  -9.432   5.652  1.00 54.51           C  
ANISOU 2179  CG  ARG A 282     6098   8245   6367  -1729   -524   -187       C  
ATOM   2180  CD  ARG A 282       4.671  -8.209   4.869  1.00 72.08           C  
ANISOU 2180  CD  ARG A 282     8354  10290   8745  -1755   -411   -222       C  
ATOM   2181  NE  ARG A 282       5.106  -8.290   3.471  1.00 92.79           N  
ANISOU 2181  NE  ARG A 282    10905  12893  11458  -1659   -366    -84       N  
ATOM   2182  CZ  ARG A 282       4.488  -7.701   2.451  1.00108.46           C  
ANISOU 2182  CZ  ARG A 282    12919  14741  13548  -1608   -268    -41       C  
ATOM   2183  NH1 ARG A 282       3.380  -6.998   2.653  1.00 95.41           N1+
ANISOU 2183  NH1 ARG A 282    11361  12939  11951  -1631   -203   -119       N1+
ATOM   2184  NH2 ARG A 282       4.963  -7.827   1.217  1.00 93.82           N  
ANISOU 2184  NH2 ARG A 282    10994  12909  11746  -1535   -233     87       N  
ATOM   2185  N   ASN A 283       2.380 -13.396   4.964  1.00 36.79           N  
ANISOU 2185  N   ASN A 283     4042   6000   3935  -1234   -507      3       N  
ATOM   2186  CA  ASN A 283       1.272 -14.277   5.363  1.00 35.30           C  
ANISOU 2186  CA  ASN A 283     3943   5792   3677  -1156   -505     -3       C  
ATOM   2187  C   ASN A 283       1.381 -15.702   4.786  1.00 37.45           C  
ANISOU 2187  C   ASN A 283     4173   6101   3956  -1007   -521    104       C  
ATOM   2188  O   ASN A 283       0.366 -16.408   4.748  1.00 35.23           O  
ANISOU 2188  O   ASN A 283     3963   5769   3652   -923   -496    104       O  
ATOM   2189  CB  ASN A 283      -0.079 -13.618   5.013  1.00 29.37           C  
ANISOU 2189  CB  ASN A 283     3303   4890   2965  -1140   -410    -76       C  
ATOM   2190  CG  ASN A 283      -0.304 -13.406   3.525  1.00 40.65           C  
ANISOU 2190  CG  ASN A 283     4720   6233   4492  -1053   -336    -21       C  
ATOM   2191  ND2 ASN A 283      -1.295 -12.590   3.183  1.00 29.89           N  
ANISOU 2191  ND2 ASN A 283     3425   4742   3190  -1059   -260    -63       N  
ATOM   2192  OD1 ASN A 283       0.357 -14.006   2.666  1.00 33.31           O  
ANISOU 2192  OD1 ASN A 283     3718   5356   3584   -979   -341     63       O  
ATOM   2193  N   LEU A 284       2.602 -16.123   4.340  1.00 34.25           N  
ANISOU 2193  N   LEU A 284     3644   5776   3595   -976   -555    188       N  
ATOM   2194  CA  LEU A 284       2.853 -17.448   3.738  1.00 34.32           C  
ANISOU 2194  CA  LEU A 284     3592   5807   3642   -838   -553    275       C  
ATOM   2195  C   LEU A 284       2.450 -18.632   4.602  1.00 39.17           C  
ANISOU 2195  C   LEU A 284     4224   6452   4207   -785   -610    318       C  
ATOM   2196  O   LEU A 284       2.276 -19.751   4.105  1.00 39.98           O  
ANISOU 2196  O   LEU A 284     4306   6526   4358   -663   -587    367       O  
ATOM   2197  CB  LEU A 284       4.332 -17.605   3.323  1.00 35.66           C  
ANISOU 2197  CB  LEU A 284     3609   6061   3879   -831   -578    351       C  
ATOM   2198  CG  LEU A 284       4.736 -17.013   1.981  1.00 40.35           C  
ANISOU 2198  CG  LEU A 284     4161   6622   4547   -813   -493    350       C  
ATOM   2199  CD1 LEU A 284       6.198 -17.333   1.680  1.00 41.05           C  
ANISOU 2199  CD1 LEU A 284     4088   6803   4706   -799   -513    427       C  
ATOM   2200  CD2 LEU A 284       3.838 -17.530   0.845  1.00 40.53           C  
ANISOU 2200  CD2 LEU A 284     4247   6568   4584   -696   -401    335       C  
ATOM   2201  N   SER A 285       2.362 -18.389   5.899  1.00 34.93           N  
ANISOU 2201  N   SER A 285     3716   5980   3576   -886   -681    301       N  
ATOM   2202  CA  SER A 285       2.028 -19.364   6.912  1.00 34.11           C  
ANISOU 2202  CA  SER A 285     3624   5932   3405   -867   -746    359       C  
ATOM   2203  C   SER A 285       0.524 -19.585   7.056  1.00 33.95           C  
ANISOU 2203  C   SER A 285     3739   5817   3343   -829   -691    301       C  
ATOM   2204  O   SER A 285       0.101 -20.575   7.641  1.00 35.71           O  
ANISOU 2204  O   SER A 285     3974   6059   3536   -782   -722    364       O  
ATOM   2205  CB  SER A 285       2.619 -18.915   8.244  1.00 35.08           C  
ANISOU 2205  CB  SER A 285     3716   6198   3416  -1015   -848    362       C  
ATOM   2206  OG  SER A 285       3.610 -19.868   8.517  1.00 48.93           O  
ANISOU 2206  OG  SER A 285     5336   8057   5200   -973   -936    509       O  
ATOM   2207  N   ASP A 286      -0.268 -18.643   6.585  1.00 27.69           N  
ANISOU 2207  N   ASP A 286     3037   4925   2558   -856   -611    195       N  
ATOM   2208  CA  ASP A 286      -1.716 -18.685   6.741  1.00 27.20           C  
ANISOU 2208  CA  ASP A 286     3095   4773   2466   -832   -554    134       C  
ATOM   2209  C   ASP A 286      -2.394 -19.777   5.896  1.00 29.42           C  
ANISOU 2209  C   ASP A 286     3391   4976   2813   -686   -511    179       C  
ATOM   2210  O   ASP A 286      -1.927 -20.092   4.804  1.00 29.52           O  
ANISOU 2210  O   ASP A 286     3345   4966   2905   -610   -485    210       O  
ATOM   2211  CB  ASP A 286      -2.305 -17.294   6.477  1.00 29.02           C  
ANISOU 2211  CB  ASP A 286     3397   4913   2715   -903   -481     19       C  
ATOM   2212  CG  ASP A 286      -1.788 -16.196   7.413  1.00 44.87           C  
ANISOU 2212  CG  ASP A 286     5403   6980   4667  -1062   -509    -61       C  
ATOM   2213  OD1 ASP A 286      -0.954 -16.503   8.299  1.00 48.45           O  
ANISOU 2213  OD1 ASP A 286     5799   7571   5039  -1128   -598    -24       O  
ATOM   2214  OD2 ASP A 286      -2.201 -15.026   7.245  1.00 46.88           O1-
ANISOU 2214  OD2 ASP A 286     5705   7143   4966  -1125   -441   -158       O1-
ATOM   2215  N   ILE A 287      -3.497 -20.333   6.399  1.00 25.78           N  
ANISOU 2215  N   ILE A 287     3004   4475   2315   -658   -498    171       N  
ATOM   2216  CA  ILE A 287      -4.272 -21.382   5.711  1.00 25.43           C  
ANISOU 2216  CA  ILE A 287     2980   4350   2334   -536   -458    197       C  
ATOM   2217  C   ILE A 287      -4.829 -20.886   4.360  1.00 26.01           C  
ANISOU 2217  C   ILE A 287     3085   4330   2469   -491   -379    139       C  
ATOM   2218  O   ILE A 287      -5.003 -21.688   3.453  1.00 24.73           O  
ANISOU 2218  O   ILE A 287     2903   4130   2365   -398   -351    156       O  
ATOM   2219  CB  ILE A 287      -5.365 -22.004   6.634  1.00 29.26           C  
ANISOU 2219  CB  ILE A 287     3535   4815   2766   -532   -460    204       C  
ATOM   2220  CG1 ILE A 287      -5.903 -23.357   6.068  1.00 30.62           C  
ANISOU 2220  CG1 ILE A 287     3698   4915   3021   -409   -438    253       C  
ATOM   2221  CG2 ILE A 287      -6.523 -21.029   6.919  1.00 27.98           C  
ANISOU 2221  CG2 ILE A 287     3477   4594   2561   -594   -402    102       C  
ATOM   2222  CD1 ILE A 287      -5.140 -24.539   6.391  1.00 35.92           C  
ANISOU 2222  CD1 ILE A 287     4282   5629   3737   -356   -492    364       C  
ATOM   2223  N   GLY A 288      -5.021 -19.568   4.219  1.00 21.81           N  
ANISOU 2223  N   GLY A 288     2589   3769   1928   -564   -346     77       N  
ATOM   2224  CA  GLY A 288      -5.493 -18.956   2.977  1.00 20.95           C  
ANISOU 2224  CA  GLY A 288     2497   3588   1876   -535   -282     52       C  
ATOM   2225  C   GLY A 288      -4.590 -19.219   1.785  1.00 24.14           C  
ANISOU 2225  C   GLY A 288     2821   4030   2322   -483   -272     94       C  
ATOM   2226  O   GLY A 288      -5.023 -19.071   0.649  1.00 22.79           O  
ANISOU 2226  O   GLY A 288     2656   3826   2178   -443   -224     91       O  
ATOM   2227  N   THR A 289      -3.323 -19.627   2.033  1.00 22.91           N  
ANISOU 2227  N   THR A 289     2579   3954   2170   -486   -318    137       N  
ATOM   2228  CA  THR A 289      -2.366 -19.941   0.962  1.00 22.43           C  
ANISOU 2228  CA  THR A 289     2429   3937   2157   -436   -297    171       C  
ATOM   2229  C   THR A 289      -2.690 -21.278   0.289  1.00 24.67           C  
ANISOU 2229  C   THR A 289     2700   4199   2473   -326   -267    173       C  
ATOM   2230  O   THR A 289      -2.130 -21.559  -0.754  1.00 24.02           O  
ANISOU 2230  O   THR A 289     2557   4145   2425   -281   -225    174       O  
ATOM   2231  CB  THR A 289      -0.919 -19.954   1.491  1.00 27.06           C  
ANISOU 2231  CB  THR A 289     2913   4611   2756   -474   -352    221       C  
ATOM   2232  CG2 THR A 289      -0.519 -18.622   2.149  1.00 23.45           C  
ANISOU 2232  CG2 THR A 289     2462   4179   2269   -601   -381    199       C  
ATOM   2233  OG1 THR A 289      -0.729 -21.091   2.377  1.00 25.35           O  
ANISOU 2233  OG1 THR A 289     2665   4424   2542   -435   -410    270       O  
ATOM   2234  N   ILE A 290      -3.534 -22.128   0.908  1.00 22.32           N  
ANISOU 2234  N   ILE A 290     2453   3856   2173   -287   -283    169       N  
ATOM   2235  CA  ILE A 290      -3.807 -23.457   0.358  1.00 22.05           C  
ANISOU 2235  CA  ILE A 290     2399   3785   2193   -190   -254    162       C  
ATOM   2236  C   ILE A 290      -5.296 -23.748   0.225  1.00 25.91           C  
ANISOU 2236  C   ILE A 290     2979   4197   2667   -166   -228    116       C  
ATOM   2237  O   ILE A 290      -5.672 -24.899   0.027  1.00 25.11           O  
ANISOU 2237  O   ILE A 290     2872   4053   2617    -99   -210    104       O  
ATOM   2238  CB  ILE A 290      -3.058 -24.591   1.127  1.00 24.35           C  
ANISOU 2238  CB  ILE A 290     2612   4091   2548   -145   -297    231       C  
ATOM   2239  CG1 ILE A 290      -3.509 -24.663   2.612  1.00 24.40           C  
ANISOU 2239  CG1 ILE A 290     2664   4101   2505   -189   -364    281       C  
ATOM   2240  CG2 ILE A 290      -1.511 -24.473   0.973  1.00 23.72           C  
ANISOU 2240  CG2 ILE A 290     2412   4088   2511   -148   -313    280       C  
ATOM   2241  CD1 ILE A 290      -3.423 -26.043   3.227  1.00 29.05           C  
ANISOU 2241  CD1 ILE A 290     3204   4667   3166   -123   -394    360       C  
ATOM   2242  N   MET A 291      -6.144 -22.736   0.345  1.00 23.85           N  
ANISOU 2242  N   MET A 291     2793   3911   2356   -222   -221     92       N  
ATOM   2243  CA  MET A 291      -7.583 -22.977   0.172  1.00 23.68           C  
ANISOU 2243  CA  MET A 291     2845   3820   2331   -199   -196     56       C  
ATOM   2244  C   MET A 291      -8.344 -21.800  -0.396  1.00 26.71           C  
ANISOU 2244  C   MET A 291     3275   4182   2693   -239   -167     35       C  
ATOM   2245  O   MET A 291      -8.093 -20.651  -0.032  1.00 27.91           O  
ANISOU 2245  O   MET A 291     3436   4338   2832   -304   -170     43       O  
ATOM   2246  CB  MET A 291      -8.292 -23.496   1.454  1.00 26.30           C  
ANISOU 2246  CB  MET A 291     3225   4112   2656   -204   -224     70       C  
ATOM   2247  CG  MET A 291      -8.151 -22.604   2.674  1.00 30.01           C  
ANISOU 2247  CG  MET A 291     3725   4609   3069   -288   -253     80       C  
ATOM   2248  SD  MET A 291      -9.280 -23.025   4.074  1.00 32.08           S  
ANISOU 2248  SD  MET A 291     4058   4837   3292   -310   -262     84       S  
ATOM   2249  CE  MET A 291      -8.859 -24.673   4.426  1.00 27.02           C  
ANISOU 2249  CE  MET A 291     3363   4209   2695   -240   -300    164       C  
ATOM   2250  N   ARG A 292      -9.277 -22.104  -1.297  1.00 20.08           N  
ANISOU 2250  N   ARG A 292     2456   3317   1858   -203   -139     11       N  
ATOM   2251  CA  ARG A 292     -10.192 -21.118  -1.826  1.00 20.39           C  
ANISOU 2251  CA  ARG A 292     2528   3329   1891   -231   -118     17       C  
ATOM   2252  C   ARG A 292     -11.294 -21.009  -0.758  1.00 26.38           C  
ANISOU 2252  C   ARG A 292     3350   4009   2666   -246   -120      4       C  
ATOM   2253  O   ARG A 292     -11.499 -21.960   0.001  1.00 24.56           O  
ANISOU 2253  O   ARG A 292     3136   3758   2437   -222   -134     -9       O  
ATOM   2254  CB  ARG A 292     -10.817 -21.620  -3.137  1.00 19.93           C  
ANISOU 2254  CB  ARG A 292     2458   3296   1818   -194   -100      1       C  
ATOM   2255  CG  ARG A 292      -9.790 -21.943  -4.240  1.00 27.45           C  
ANISOU 2255  CG  ARG A 292     3348   4342   2740   -178    -81     -8       C  
ATOM   2256  CD  ARG A 292      -9.123 -20.719  -4.828  1.00 22.42           C  
ANISOU 2256  CD  ARG A 292     2678   3760   2080   -224    -69     47       C  
ATOM   2257  NE  ARG A 292      -8.150 -21.125  -5.845  1.00 24.61           N  
ANISOU 2257  NE  ARG A 292     2892   4137   2321   -210    -40     33       N  
ATOM   2258  CZ  ARG A 292      -7.481 -20.296  -6.634  1.00 30.62           C  
ANISOU 2258  CZ  ARG A 292     3610   4974   3051   -245    -18     83       C  
ATOM   2259  NH1 ARG A 292      -7.687 -18.984  -6.562  1.00 23.93           N1+
ANISOU 2259  NH1 ARG A 292     2772   4101   2221   -295    -26    159       N1+
ATOM   2260  NH2 ARG A 292      -6.589 -20.767  -7.489  1.00 22.11           N  
ANISOU 2260  NH2 ARG A 292     2472   3991   1937   -231     20     57       N  
ATOM   2261  N   VAL A 293     -11.975 -19.862  -0.678  1.00 24.47           N  
ANISOU 2261  N   VAL A 293     3134   3717   2446   -285    -98     12       N  
ATOM   2262  CA  VAL A 293     -13.082 -19.655   0.273  1.00 24.73           C  
ANISOU 2262  CA  VAL A 293     3221   3672   2504   -300    -80    -11       C  
ATOM   2263  C   VAL A 293     -14.135 -18.816  -0.410  1.00 28.28           C  
ANISOU 2263  C   VAL A 293     3672   4065   3010   -300    -49     13       C  
ATOM   2264  O   VAL A 293     -13.807 -17.763  -0.945  1.00 27.75           O  
ANISOU 2264  O   VAL A 293     3577   3993   2973   -328    -35     48       O  
ATOM   2265  CB  VAL A 293     -12.668 -18.951   1.604  1.00 30.08           C  
ANISOU 2265  CB  VAL A 293     3925   4335   3170   -368    -73    -43       C  
ATOM   2266  CG1 VAL A 293     -13.729 -19.191   2.692  1.00 29.76           C  
ANISOU 2266  CG1 VAL A 293     3939   4243   3127   -378    -49    -79       C  
ATOM   2267  CG2 VAL A 293     -11.283 -19.390   2.077  1.00 30.90           C  
ANISOU 2267  CG2 VAL A 293     3998   4522   3220   -386   -118    -36       C  
ATOM   2268  N   VAL A 294     -15.399 -19.252  -0.351  1.00 25.55           N  
ANISOU 2268  N   VAL A 294     3347   3671   2690   -272    -38      6       N  
ATOM   2269  CA  VAL A 294     -16.550 -18.528  -0.901  1.00 24.70           C  
ANISOU 2269  CA  VAL A 294     3228   3506   2653   -267    -14     43       C  
ATOM   2270  C   VAL A 294     -17.711 -18.548   0.096  1.00 24.88           C  
ANISOU 2270  C   VAL A 294     3287   3441   2725   -268     23     10       C  
ATOM   2271  O   VAL A 294     -17.916 -19.539   0.799  1.00 20.87           O  
ANISOU 2271  O   VAL A 294     2810   2939   2182   -255     17    -28       O  
ATOM   2272  CB  VAL A 294     -17.022 -18.971  -2.317  1.00 29.30           C  
ANISOU 2272  CB  VAL A 294     3770   4145   3217   -233    -44     90       C  
ATOM   2273  CG1 VAL A 294     -16.000 -18.599  -3.378  1.00 31.86           C  
ANISOU 2273  CG1 VAL A 294     4052   4558   3495   -245    -61    134       C  
ATOM   2274  CG2 VAL A 294     -17.365 -20.463  -2.385  1.00 27.06           C  
ANISOU 2274  CG2 VAL A 294     3498   3891   2892   -197    -68     42       C  
ATOM   2275  N   GLU A 295     -18.469 -17.447   0.138  1.00 22.13           N  
ANISOU 2275  N   GLU A 295     2927   3008   2473   -282     70     30       N  
ATOM   2276  CA  GLU A 295     -19.660 -17.347   0.947  1.00 21.56           C  
ANISOU 2276  CA  GLU A 295     2876   2849   2469   -280    122     -1       C  
ATOM   2277  C   GLU A 295     -20.822 -17.800   0.083  1.00 25.00           C  
ANISOU 2277  C   GLU A 295     3273   3279   2947   -234    101     56       C  
ATOM   2278  O   GLU A 295     -20.995 -17.278  -1.014  1.00 25.08           O  
ANISOU 2278  O   GLU A 295     3230   3303   2997   -223     79    136       O  
ATOM   2279  CB  GLU A 295     -19.884 -15.908   1.442  1.00 22.90           C  
ANISOU 2279  CB  GLU A 295     3040   2912   2750   -318    198    -20       C  
ATOM   2280  CG  GLU A 295     -21.168 -15.768   2.263  1.00 27.40           C  
ANISOU 2280  CG  GLU A 295     3622   3387   3403   -314    272    -63       C  
ATOM   2281  CD  GLU A 295     -21.404 -14.394   2.874  1.00 46.51           C  
ANISOU 2281  CD  GLU A 295     6036   5684   5953   -353    370   -112       C  
ATOM   2282  OE1 GLU A 295     -20.573 -13.488   2.654  1.00 39.17           O  
ANISOU 2282  OE1 GLU A 295     5092   4734   5059   -388    377   -109       O  
ATOM   2283  OE2 GLU A 295     -22.418 -14.225   3.587  1.00 49.88           O1-
ANISOU 2283  OE2 GLU A 295     6468   6031   6455   -352    450   -162       O1-
ATOM   2284  N   LEU A 296     -21.602 -18.788   0.570  1.00 21.43           N  
ANISOU 2284  N   LEU A 296     2841   2818   2481   -215    103     24       N  
ATOM   2285  CA  LEU A 296     -22.773 -19.268  -0.139  1.00 22.47           C  
ANISOU 2285  CA  LEU A 296     2934   2947   2659   -183     81     67       C  
ATOM   2286  C   LEU A 296     -24.021 -18.846   0.607  1.00 28.85           C  
ANISOU 2286  C   LEU A 296     3735   3652   3576   -180    150     60       C  
ATOM   2287  O   LEU A 296     -24.211 -19.185   1.777  1.00 28.75           O  
ANISOU 2287  O   LEU A 296     3767   3606   3550   -194    198     -3       O  
ATOM   2288  CB  LEU A 296     -22.715 -20.790  -0.391  1.00 23.12           C  
ANISOU 2288  CB  LEU A 296     3027   3093   2663   -164     30     38       C  
ATOM   2289  CG  LEU A 296     -21.550 -21.207  -1.359  1.00 29.68           C  
ANISOU 2289  CG  LEU A 296     3848   4026   3404   -162    -26     38       C  
ATOM   2290  CD1 LEU A 296     -21.294 -22.662  -1.285  1.00 30.51           C  
ANISOU 2290  CD1 LEU A 296     3969   4161   3462   -145    -50    -15       C  
ATOM   2291  CD2 LEU A 296     -21.858 -20.838  -2.811  1.00 32.49           C  
ANISOU 2291  CD2 LEU A 296     4144   4445   3755   -161    -66    100       C  
ATOM   2292  N   SER A 297     -24.833 -18.045  -0.048  1.00 26.98           N  
ANISOU 2292  N   SER A 297     3433   3369   3450   -165    159    134       N  
ATOM   2293  CA  SER A 297     -26.055 -17.539   0.552  1.00 28.67           C  
ANISOU 2293  CA  SER A 297     3620   3473   3801   -155    235    136       C  
ATOM   2294  C   SER A 297     -27.245 -17.878  -0.324  1.00 30.61           C  
ANISOU 2294  C   SER A 297     3788   3731   4112   -125    190    220       C  
ATOM   2295  O   SER A 297     -27.293 -17.434  -1.474  1.00 31.08           O  
ANISOU 2295  O   SER A 297     3782   3831   4195   -116    134    321       O  
ATOM   2296  CB  SER A 297     -25.955 -16.033   0.782  1.00 34.85           C  
ANISOU 2296  CB  SER A 297     4378   4154   4710   -167    309    149       C  
ATOM   2297  OG  SER A 297     -27.195 -15.538   1.265  1.00 54.41           O  
ANISOU 2297  OG  SER A 297     6813   6516   7346   -149    394    151       O  
ATOM   2298  N   PRO A 298     -28.248 -18.608   0.202  1.00 26.40           N  
ANISOU 2298  N   PRO A 298     3252   3169   3611   -115    214    191       N  
ATOM   2299  CA  PRO A 298     -29.440 -18.906  -0.622  1.00 26.41           C  
ANISOU 2299  CA  PRO A 298     3167   3184   3683    -95    166    272       C  
ATOM   2300  C   PRO A 298     -30.210 -17.643  -1.039  1.00 33.04           C  
ANISOU 2300  C   PRO A 298     3909   3949   4696    -73    195    381       C  
ATOM   2301  O   PRO A 298     -30.901 -17.675  -2.049  1.00 32.62           O  
ANISOU 2301  O   PRO A 298     3768   3945   4681    -63    123    486       O  
ATOM   2302  CB  PRO A 298     -30.257 -19.857   0.254  1.00 28.02           C  
ANISOU 2302  CB  PRO A 298     3392   3354   3901    -95    207    210       C  
ATOM   2303  CG  PRO A 298     -29.813 -19.569   1.638  1.00 32.04           C  
ANISOU 2303  CG  PRO A 298     3977   3802   4395   -110    307    122       C  
ATOM   2304  CD  PRO A 298     -28.362 -19.203   1.554  1.00 26.33           C  
ANISOU 2304  CD  PRO A 298     3310   3125   3570   -129    282     95       C  
ATOM   2305  N   LEU A 299     -30.042 -16.518  -0.320  1.00 33.05           N  
ANISOU 2305  N   LEU A 299     3918   3835   4803    -70    295    360       N  
ATOM   2306  CA  LEU A 299     -30.658 -15.258  -0.723  1.00 36.74           C  
ANISOU 2306  CA  LEU A 299     4284   4205   5470    -44    332    471       C  
ATOM   2307  C   LEU A 299     -30.107 -14.761  -2.060  1.00 47.69           C  
ANISOU 2307  C   LEU A 299     5617   5671   6832    -45    237    608       C  
ATOM   2308  O   LEU A 299     -30.826 -14.086  -2.790  1.00 49.62           O  
ANISOU 2308  O   LEU A 299     5748   5889   7217    -20    215    758       O  
ATOM   2309  CB  LEU A 299     -30.535 -14.171   0.339  1.00 37.66           C  
ANISOU 2309  CB  LEU A 299     4421   4167   5720    -48    475    394       C  
ATOM   2310  CG  LEU A 299     -31.650 -14.105   1.381  1.00 42.43           C  
ANISOU 2310  CG  LEU A 299     5008   4657   6458    -34    598    324       C  
ATOM   2311  CD1 LEU A 299     -31.435 -12.922   2.290  1.00 43.07           C  
ANISOU 2311  CD1 LEU A 299     5104   4590   6672    -49    745    232       C  
ATOM   2312  CD2 LEU A 299     -33.033 -13.972   0.733  1.00 44.93           C  
ANISOU 2312  CD2 LEU A 299     5187   4930   6953     14    582    462       C  
ATOM   2313  N   LYS A 300     -28.859 -15.130  -2.395  1.00 48.13           N  
ANISOU 2313  N   LYS A 300     5744   5835   6710    -74    179    569       N  
ATOM   2314  CA  LYS A 300     -28.221 -14.809  -3.675  1.00 50.32           C  
ANISOU 2314  CA  LYS A 300     5979   6220   6922    -85     91    687       C  
ATOM   2315  C   LYS A 300     -28.338 -16.033  -4.599  1.00 57.59           C  
ANISOU 2315  C   LYS A 300     6894   7313   7674    -99    -22    696       C  
ATOM   2316  O   LYS A 300     -28.611 -15.864  -5.771  1.00 59.34           O  
ANISOU 2316  O   LYS A 300     7035   7634   7876   -106   -102    826       O  
ATOM   2317  CB  LYS A 300     -26.754 -14.368  -3.480  1.00 52.93           C  
ANISOU 2317  CB  LYS A 300     6378   6556   7179   -112    113    634       C  
ATOM   2318  N   GLY A 301     -28.253 -17.238  -4.045  1.00 55.32           N  
ANISOU 2318  N   GLY A 301     6681   7055   7282   -107    -24    562       N  
ATOM   2319  CA  GLY A 301     -28.371 -18.489  -4.789  1.00 83.68           C  
ANISOU 2319  CA  GLY A 301    10273  10783  10737   -125   -111    532       C  
ATOM   2320  C   GLY A 301     -29.788 -18.794  -5.229  1.00120.68           C  
ANISOU 2320  C   GLY A 301    14872  15486  15494   -123   -155    597       C  
ATOM   2321  O   GLY A 301     -30.324 -18.133  -6.121  1.00 86.80           O  
ANISOU 2321  O   GLY A 301    10483  11243  11255   -125   -206    741       O  
ATOM   2322  N   SER A 304     -37.773 -19.815  -4.694  1.00 47.76           N  
ANISOU 2322  N   SER A 304     5111   6037   6999    -77   -172    882       N  
ATOM   2323  CA  SER A 304     -36.648 -19.098  -4.100  1.00 46.59           C  
ANISOU 2323  CA  SER A 304     5064   5810   6829    -49    -85    832       C  
ATOM   2324  C   SER A 304     -36.730 -19.061  -2.550  1.00 45.74           C  
ANISOU 2324  C   SER A 304     5030   5541   6806    -22     71    715       C  
ATOM   2325  O   SER A 304     -37.775 -19.361  -1.969  1.00 47.75           O  
ANISOU 2325  O   SER A 304     5237   5730   7175    -12    126    704       O  
ATOM   2326  CB  SER A 304     -36.556 -17.680  -4.667  1.00 52.68           C  
ANISOU 2326  CB  SER A 304     5750   6555   7710    -19    -89    993       C  
ATOM   2327  N   TRP A 305     -35.623 -18.665  -1.904  1.00 35.01           N  
ANISOU 2327  N   TRP A 305     3782   4136   5386    -17    142    632       N  
ATOM   2328  CA  TRP A 305     -35.442 -18.595  -0.455  1.00 31.13           C  
ANISOU 2328  CA  TRP A 305     3376   3531   4919    -10    282    509       C  
ATOM   2329  C   TRP A 305     -36.191 -17.461   0.215  1.00 32.48           C  
ANISOU 2329  C   TRP A 305     3480   3551   5311     26    413    535       C  
ATOM   2330  O   TRP A 305     -35.984 -16.293  -0.116  1.00 32.93           O  
ANISOU 2330  O   TRP A 305     3489   3548   5475     49    435    608       O  
ATOM   2331  CB  TRP A 305     -33.948 -18.507  -0.145  1.00 26.94           C  
ANISOU 2331  CB  TRP A 305     2970   3029   4238    -29    290    422       C  
ATOM   2332  CG  TRP A 305     -33.621 -18.566   1.317  1.00 25.67           C  
ANISOU 2332  CG  TRP A 305     2905   2797   4050    -42    411    292       C  
ATOM   2333  CD1 TRP A 305     -33.502 -17.511   2.170  1.00 28.01           C  
ANISOU 2333  CD1 TRP A 305     3219   2988   4437    -39    535    243       C  
ATOM   2334  CD2 TRP A 305     -33.326 -19.741   2.084  1.00 24.53           C  
ANISOU 2334  CD2 TRP A 305     2851   2697   3774    -68    418    198       C  
ATOM   2335  CE2 TRP A 305     -33.034 -19.314   3.401  1.00 26.76           C  
ANISOU 2335  CE2 TRP A 305     3201   2918   4047    -85    540    105       C  
ATOM   2336  CE3 TRP A 305     -33.188 -21.111   1.765  1.00 24.83           C  
ANISOU 2336  CE3 TRP A 305     2916   2820   3699    -84    332    183       C  
ATOM   2337  NE1 TRP A 305     -33.199 -17.954   3.428  1.00 26.64           N  
ANISOU 2337  NE1 TRP A 305     3141   2810   4172    -70    615    120       N  
ATOM   2338  CZ2 TRP A 305     -32.646 -20.205   4.414  1.00 25.33           C  
ANISOU 2338  CZ2 TRP A 305     3109   2776   3738   -117    569     25       C  
ATOM   2339  CZ3 TRP A 305     -32.763 -21.991   2.759  1.00 25.89           C  
ANISOU 2339  CZ3 TRP A 305     3136   2965   3734   -105    367    105       C  
ATOM   2340  CH2 TRP A 305     -32.525 -21.545   4.073  1.00 26.22           C  
ANISOU 2340  CH2 TRP A 305     3239   2962   3760   -122    479     40       C  
ATOM   2341  N   THR A 306     -37.049 -17.800   1.188  1.00 27.57           N  
ANISOU 2341  N   THR A 306     2852   2858   4767     31    515    472       N  
ATOM   2342  CA  THR A 306     -37.766 -16.781   1.952  1.00 28.17           C  
ANISOU 2342  CA  THR A 306     2867   2780   5056     63    669    464       C  
ATOM   2343  C   THR A 306     -37.550 -16.952   3.458  1.00 30.58           C  
ANISOU 2343  C   THR A 306     3280   3035   5303     36    816    297       C  
ATOM   2344  O   THR A 306     -38.249 -16.317   4.243  1.00 30.24           O  
ANISOU 2344  O   THR A 306     3195   2876   5420     52    967    253       O  
ATOM   2345  CB  THR A 306     -39.255 -16.728   1.610  1.00 33.96           C  
ANISOU 2345  CB  THR A 306     3442   3468   5993     98    673    576       C  
ATOM   2346  CG2 THR A 306     -39.530 -16.406   0.126  1.00 31.75           C  
ANISOU 2346  CG2 THR A 306     3035   3253   5776    117    525    765       C  
ATOM   2347  OG1 THR A 306     -39.833 -17.953   2.044  1.00 27.56           O  
ANISOU 2347  OG1 THR A 306     2651   2708   5111     72    668    523       O  
ATOM   2348  N   GLY A 307     -36.565 -17.769   3.838  1.00 26.29           N  
ANISOU 2348  N   GLY A 307     2868   2586   4537     -7    776    209       N  
ATOM   2349  CA  GLY A 307     -36.227 -17.978   5.238  1.00 25.13           C  
ANISOU 2349  CA  GLY A 307     2825   2430   4294    -46    893     69       C  
ATOM   2350  C   GLY A 307     -35.324 -16.884   5.773  1.00 28.48           C  
ANISOU 2350  C   GLY A 307     3310   2804   4706    -66    976    -19       C  
ATOM   2351  O   GLY A 307     -35.232 -15.787   5.206  1.00 25.72           O  
ANISOU 2351  O   GLY A 307     2902   2376   4493    -40    985     27       O  
ATOM   2352  N   LYS A 308     -34.624 -17.189   6.873  1.00 26.68           N  
ANISOU 2352  N   LYS A 308     3196   2625   4314   -121   1032   -141       N  
ATOM   2353  CA  LYS A 308     -33.701 -16.248   7.525  1.00 26.53           C  
ANISOU 2353  CA  LYS A 308     3245   2580   4255   -163   1109   -253       C  
ATOM   2354  C   LYS A 308     -32.511 -15.883   6.615  1.00 27.86           C  
ANISOU 2354  C   LYS A 308     3434   2784   4367   -161    992   -205       C  
ATOM   2355  O   LYS A 308     -32.117 -16.693   5.763  1.00 26.12           O  
ANISOU 2355  O   LYS A 308     3219   2657   4049   -145    848   -120       O  
ATOM   2356  CB  LYS A 308     -33.229 -16.820   8.878  1.00 28.75           C  
ANISOU 2356  CB  LYS A 308     3636   2948   4338   -235   1170   -374       C  
ATOM   2357  CG  LYS A 308     -34.354 -16.850   9.909  1.00 30.45           C  
ANISOU 2357  CG  LYS A 308     3831   3121   4617   -250   1329   -444       C  
ATOM   2358  CD  LYS A 308     -33.857 -17.205  11.307  1.00 38.34           C  
ANISOU 2358  CD  LYS A 308     4935   4222   5408   -336   1403   -564       C  
ATOM   2359  CE  LYS A 308     -35.006 -17.299  12.289  1.00 36.97           C  
ANISOU 2359  CE  LYS A 308     4737   4025   5283   -356   1566   -626       C  
ATOM   2360  NZ  LYS A 308     -35.421 -15.950  12.743  1.00 50.07           N1+
ANISOU 2360  NZ  LYS A 308     6362   5561   7104   -367   1746   -757       N1+
ATOM   2361  N   PRO A 309     -31.975 -14.648   6.732  1.00 24.15           N  
ANISOU 2361  N   PRO A 309     2967   2234   3975   -179   1058   -260       N  
ATOM   2362  CA  PRO A 309     -30.837 -14.254   5.867  1.00 23.62           C  
ANISOU 2362  CA  PRO A 309     2912   2200   3864   -181    954   -205       C  
ATOM   2363  C   PRO A 309     -29.533 -14.886   6.402  1.00 31.34           C  
ANISOU 2363  C   PRO A 309     4004   3309   4596   -241    895   -282       C  
ATOM   2364  O   PRO A 309     -28.800 -14.304   7.197  1.00 34.57           O  
ANISOU 2364  O   PRO A 309     4470   3712   4952   -301    960   -398       O  
ATOM   2365  CB  PRO A 309     -30.844 -12.729   5.957  1.00 24.96           C  
ANISOU 2365  CB  PRO A 309     3034   2215   4234   -184   1067   -243       C  
ATOM   2366  CG  PRO A 309     -31.470 -12.434   7.298  1.00 29.26           C  
ANISOU 2366  CG  PRO A 309     3601   2686   4831   -220   1243   -400       C  
ATOM   2367  CD  PRO A 309     -32.370 -13.561   7.653  1.00 24.86           C  
ANISOU 2367  CD  PRO A 309     3044   2194   4206   -203   1240   -384       C  
ATOM   2368  N   VAL A 310     -29.300 -16.114   6.021  1.00 25.80           N  
ANISOU 2368  N   VAL A 310     3327   2722   3753   -228    780   -224       N  
ATOM   2369  CA  VAL A 310     -28.205 -16.921   6.526  1.00 25.88           C  
ANISOU 2369  CA  VAL A 310     3426   2855   3552   -271    720   -269       C  
ATOM   2370  C   VAL A 310     -27.214 -17.317   5.429  1.00 30.35           C  
ANISOU 2370  C   VAL A 310     3992   3501   4039   -252    582   -192       C  
ATOM   2371  O   VAL A 310     -27.567 -17.320   4.254  1.00 31.67           O  
ANISOU 2371  O   VAL A 310     4095   3659   4278   -206    519    -97       O  
ATOM   2372  CB  VAL A 310     -28.742 -18.161   7.303  1.00 30.02           C  
ANISOU 2372  CB  VAL A 310     3984   3440   3984   -280    729   -282       C  
ATOM   2373  CG1 VAL A 310     -29.467 -17.739   8.582  1.00 31.64           C  
ANISOU 2373  CG1 VAL A 310     4205   3597   4219   -320    881   -381       C  
ATOM   2374  CG2 VAL A 310     -29.644 -19.034   6.427  1.00 29.52           C  
ANISOU 2374  CG2 VAL A 310     3858   3372   3985   -223    663   -183       C  
ATOM   2375  N   SER A 311     -25.983 -17.657   5.820  1.00 25.56           N  
ANISOU 2375  N   SER A 311     3449   2983   3279   -291    537   -232       N  
ATOM   2376  CA  SER A 311     -24.931 -18.063   4.891  1.00 24.24           C  
ANISOU 2376  CA  SER A 311     3282   2897   3033   -276    423   -175       C  
ATOM   2377  C   SER A 311     -24.098 -19.189   5.472  1.00 26.08           C  
ANISOU 2377  C   SER A 311     3569   3233   3108   -296    370   -193       C  
ATOM   2378  O   SER A 311     -24.035 -19.363   6.685  1.00 26.35           O  
ANISOU 2378  O   SER A 311     3650   3292   3070   -340    417   -250       O  
ATOM   2379  CB  SER A 311     -23.978 -16.891   4.654  1.00 28.46           C  
ANISOU 2379  CB  SER A 311     3813   3414   3588   -306    429   -191       C  
ATOM   2380  OG  SER A 311     -24.591 -15.811   3.969  1.00 46.46           O  
ANISOU 2380  OG  SER A 311     6028   5590   6033   -282    468   -144       O  
ATOM   2381  N   TYR A 312     -23.380 -19.885   4.609  1.00 21.95           N  
ANISOU 2381  N   TYR A 312     3034   2774   2531   -268    276   -143       N  
ATOM   2382  CA  TYR A 312     -22.349 -20.821   5.017  1.00 20.69           C  
ANISOU 2382  CA  TYR A 312     2908   2701   2251   -280    222   -145       C  
ATOM   2383  C   TYR A 312     -21.112 -20.569   4.126  1.00 22.37           C  
ANISOU 2383  C   TYR A 312     3103   2967   2431   -274    158   -124       C  
ATOM   2384  O   TYR A 312     -21.182 -19.800   3.164  1.00 19.97           O  
ANISOU 2384  O   TYR A 312     2763   2637   2187   -261    154    -99       O  
ATOM   2385  CB  TYR A 312     -22.823 -22.283   5.077  1.00 21.78           C  
ANISOU 2385  CB  TYR A 312     3044   2854   2375   -247    192   -113       C  
ATOM   2386  CG  TYR A 312     -23.150 -22.883   3.738  1.00 24.95           C  
ANISOU 2386  CG  TYR A 312     3401   3250   2828   -198    137    -78       C  
ATOM   2387  CD1 TYR A 312     -24.428 -22.783   3.204  1.00 26.75           C  
ANISOU 2387  CD1 TYR A 312     3592   3426   3147   -179    154    -62       C  
ATOM   2388  CD2 TYR A 312     -22.177 -23.541   2.991  1.00 26.99           C  
ANISOU 2388  CD2 TYR A 312     3647   3565   3042   -177     71    -67       C  
ATOM   2389  CE1 TYR A 312     -24.742 -23.349   1.968  1.00 28.55           C  
ANISOU 2389  CE1 TYR A 312     3775   3673   3400   -151     97    -39       C  
ATOM   2390  CE2 TYR A 312     -22.476 -24.108   1.754  1.00 28.82           C  
ANISOU 2390  CE2 TYR A 312     3838   3808   3303   -147     30    -60       C  
ATOM   2391  CZ  TYR A 312     -23.758 -24.002   1.244  1.00 38.11           C  
ANISOU 2391  CZ  TYR A 312     4983   4947   4549   -139     38    -47       C  
ATOM   2392  OH  TYR A 312     -24.041 -24.559   0.027  1.00 39.26           O  
ANISOU 2392  OH  TYR A 312     5088   5128   4703   -126    -11    -49       O  
ATOM   2393  N   TYR A 313     -19.972 -21.144   4.511  1.00 19.12           N  
ANISOU 2393  N   TYR A 313     2708   2630   1928   -288    114   -124       N  
ATOM   2394  CA  TYR A 313     -18.711 -20.909   3.831  1.00 19.33           C  
ANISOU 2394  CA  TYR A 313     2713   2711   1922   -289     64   -109       C  
ATOM   2395  C   TYR A 313     -18.161 -22.185   3.284  1.00 22.32           C  
ANISOU 2395  C   TYR A 313     3069   3140   2272   -243      6    -78       C  
ATOM   2396  O   TYR A 313     -18.078 -23.180   4.005  1.00 19.71           O  
ANISOU 2396  O   TYR A 313     2750   2826   1914   -236     -8    -65       O  
ATOM   2397  CB  TYR A 313     -17.725 -20.187   4.778  1.00 20.30           C  
ANISOU 2397  CB  TYR A 313     2857   2873   1982   -356     72   -145       C  
ATOM   2398  CG  TYR A 313     -18.306 -18.859   5.205  1.00 22.00           C  
ANISOU 2398  CG  TYR A 313     3090   3017   2253   -404    149   -201       C  
ATOM   2399  CD1 TYR A 313     -19.188 -18.776   6.290  1.00 23.71           C  
ANISOU 2399  CD1 TYR A 313     3343   3200   2468   -435    216   -254       C  
ATOM   2400  CD2 TYR A 313     -18.062 -17.699   4.468  1.00 22.63           C  
ANISOU 2400  CD2 TYR A 313     3141   3050   2408   -414    166   -199       C  
ATOM   2401  CE1 TYR A 313     -19.826 -17.586   6.611  1.00 23.61           C  
ANISOU 2401  CE1 TYR A 313     3335   3099   2536   -471    306   -319       C  
ATOM   2402  CE2 TYR A 313     -18.660 -16.488   4.812  1.00 24.05           C  
ANISOU 2402  CE2 TYR A 313     3324   3133   2680   -450    248   -249       C  
ATOM   2403  CZ  TYR A 313     -19.562 -16.446   5.865  1.00 34.20           C  
ANISOU 2403  CZ  TYR A 313     4643   4376   3974   -475    322   -317       C  
ATOM   2404  OH  TYR A 313     -20.181 -15.272   6.176  1.00 36.94           O  
ANISOU 2404  OH  TYR A 313     4986   4613   4438   -505    420   -379       O  
ATOM   2405  N   LEU A 314     -17.852 -22.167   1.984  1.00 19.89           N  
ANISOU 2405  N   LEU A 314     2723   2853   1980   -214    -22    -62       N  
ATOM   2406  CA  LEU A 314     -17.286 -23.317   1.288  1.00 18.62           C  
ANISOU 2406  CA  LEU A 314     2534   2735   1806   -173    -61    -58       C  
ATOM   2407  C   LEU A 314     -15.791 -23.068   1.033  1.00 20.53           C  
ANISOU 2407  C   LEU A 314     2749   3044   2006   -181    -85    -50       C  
ATOM   2408  O   LEU A 314     -15.422 -22.091   0.362  1.00 19.02           O  
ANISOU 2408  O   LEU A 314     2541   2877   1809   -201    -81    -41       O  
ATOM   2409  CB  LEU A 314     -18.042 -23.614  -0.017  1.00 18.72           C  
ANISOU 2409  CB  LEU A 314     2518   2747   1848   -144    -68    -64       C  
ATOM   2410  CG  LEU A 314     -17.394 -24.697  -0.957  1.00 23.52           C  
ANISOU 2410  CG  LEU A 314     3091   3403   2441   -111    -92    -92       C  
ATOM   2411  CD1 LEU A 314     -17.379 -26.084  -0.301  1.00 21.88           C  
ANISOU 2411  CD1 LEU A 314     2887   3154   2272    -82    -93   -107       C  
ATOM   2412  CD2 LEU A 314     -18.071 -24.727  -2.310  1.00 27.42           C  
ANISOU 2412  CD2 LEU A 314     3556   3931   2930   -109   -101   -109       C  
ATOM   2413  N   HIS A 315     -14.947 -23.932   1.625  1.00 16.83           N  
ANISOU 2413  N   HIS A 315     2270   2604   1521   -169   -108    -38       N  
ATOM   2414  CA  HIS A 315     -13.487 -23.901   1.490  1.00 17.23           C  
ANISOU 2414  CA  HIS A 315     2280   2721   1547   -171   -134    -23       C  
ATOM   2415  C   HIS A 315     -13.082 -25.093   0.634  1.00 20.40           C  
ANISOU 2415  C   HIS A 315     2635   3131   1986   -111   -139    -33       C  
ATOM   2416  O   HIS A 315     -13.611 -26.191   0.818  1.00 20.19           O  
ANISOU 2416  O   HIS A 315     2610   3057   2005    -76   -136    -38       O  
ATOM   2417  CB  HIS A 315     -12.776 -23.996   2.840  1.00 17.40           C  
ANISOU 2417  CB  HIS A 315     2305   2775   1532   -204   -161     11       C  
ATOM   2418  CG  HIS A 315     -13.313 -23.057   3.878  1.00 20.57           C  
ANISOU 2418  CG  HIS A 315     2759   3167   1890   -271   -143     -7       C  
ATOM   2419  CD2 HIS A 315     -12.713 -22.012   4.494  1.00 20.86           C  
ANISOU 2419  CD2 HIS A 315     2804   3242   1880   -343   -146    -24       C  
ATOM   2420  ND1 HIS A 315     -14.556 -23.260   4.455  1.00 21.14           N  
ANISOU 2420  ND1 HIS A 315     2876   3186   1971   -274   -112    -19       N  
ATOM   2421  CE1 HIS A 315     -14.683 -22.321   5.376  1.00 19.35           C  
ANISOU 2421  CE1 HIS A 315     2686   2969   1698   -344    -88    -50       C  
ATOM   2422  NE2 HIS A 315     -13.617 -21.536   5.423  1.00 20.19           N  
ANISOU 2422  NE2 HIS A 315     2774   3126   1771   -391   -107    -62       N  
ATOM   2423  N   THR A 316     -12.164 -24.879  -0.297  1.00 15.69           N  
ANISOU 2423  N   THR A 316     1993   2589   1378   -103   -137    -44       N  
ATOM   2424  CA  THR A 316     -11.704 -25.943  -1.181  1.00 15.36           C  
ANISOU 2424  CA  THR A 316     1901   2560   1373    -52   -122    -79       C  
ATOM   2425  C   THR A 316     -10.187 -25.945  -1.131  1.00 20.17           C  
ANISOU 2425  C   THR A 316     2450   3225   1989    -44   -130    -53       C  
ATOM   2426  O   THR A 316      -9.563 -24.926  -1.435  1.00 18.23           O  
ANISOU 2426  O   THR A 316     2190   3037   1698    -81   -131    -38       O  
ATOM   2427  CB  THR A 316     -12.223 -25.721  -2.628  1.00 21.12           C  
ANISOU 2427  CB  THR A 316     2628   3325   2073    -55    -97   -131       C  
ATOM   2428  CG2 THR A 316     -11.875 -26.890  -3.562  1.00 16.94           C  
ANISOU 2428  CG2 THR A 316     2052   2810   1576    -13    -66   -204       C  
ATOM   2429  OG1 THR A 316     -13.641 -25.502  -2.622  1.00 23.67           O  
ANISOU 2429  OG1 THR A 316     2996   3604   2393    -70   -100   -135       O  
ATOM   2430  N   ILE A 317      -9.595 -27.089  -0.772  1.00 18.46           N  
ANISOU 2430  N   ILE A 317     2185   2983   1844      3   -133    -38       N  
ATOM   2431  CA  ILE A 317      -8.140 -27.240  -0.725  1.00 17.35           C  
ANISOU 2431  CA  ILE A 317     1965   2890   1735     21   -140     -3       C  
ATOM   2432  C   ILE A 317      -7.575 -27.061  -2.138  1.00 20.66           C  
ANISOU 2432  C   ILE A 317     2342   3365   2143     32    -91    -66       C  
ATOM   2433  O   ILE A 317      -7.982 -27.754  -3.075  1.00 20.05           O  
ANISOU 2433  O   ILE A 317     2259   3270   2090     63    -44   -146       O  
ATOM   2434  CB  ILE A 317      -7.688 -28.559  -0.046  1.00 20.62           C  
ANISOU 2434  CB  ILE A 317     2322   3252   2259     79   -151     47       C  
ATOM   2435  CG1 ILE A 317      -8.279 -28.704   1.385  1.00 20.60           C  
ANISOU 2435  CG1 ILE A 317     2362   3221   2242     56   -201    128       C  
ATOM   2436  CG2 ILE A 317      -6.127 -28.736  -0.072  1.00 19.58           C  
ANISOU 2436  CG2 ILE A 317     2085   3171   2184    105   -157     94       C  
ATOM   2437  CD1 ILE A 317      -7.738 -27.669   2.475  1.00 24.56           C  
ANISOU 2437  CD1 ILE A 317     2875   3809   2646    -18   -262    199       C  
ATOM   2438  N   ASP A 318      -6.683 -26.082  -2.283  1.00 18.75           N  
ANISOU 2438  N   ASP A 318     2071   3199   1854     -6    -99    -35       N  
ATOM   2439  CA  ASP A 318      -6.068 -25.740  -3.562  1.00 19.60           C  
ANISOU 2439  CA  ASP A 318     2134   3380   1933     -9    -50    -75       C  
ATOM   2440  C   ASP A 318      -4.644 -25.212  -3.341  1.00 23.78           C  
ANISOU 2440  C   ASP A 318     2590   3973   2474    -28    -62    -19       C  
ATOM   2441  O   ASP A 318      -4.450 -24.015  -3.117  1.00 23.36           O  
ANISOU 2441  O   ASP A 318     2552   3956   2367    -91    -88     24       O  
ATOM   2442  CB  ASP A 318      -6.960 -24.763  -4.373  1.00 19.82           C  
ANISOU 2442  CB  ASP A 318     2220   3441   1869    -57    -39    -93       C  
ATOM   2443  CG  ASP A 318      -6.426 -24.440  -5.764  1.00 25.69           C  
ANISOU 2443  CG  ASP A 318     2919   4284   2560    -69     13   -121       C  
ATOM   2444  OD1 ASP A 318      -5.468 -25.119  -6.210  1.00 24.55           O  
ANISOU 2444  OD1 ASP A 318     2703   4175   2451    -34     57   -159       O  
ATOM   2445  OD2 ASP A 318      -6.965 -23.507  -6.408  1.00 24.85           O1-
ANISOU 2445  OD2 ASP A 318     2840   4221   2379   -115     14    -97       O1-
ATOM   2446  N   ARG A 319      -3.651 -26.120  -3.428  1.00 19.96           N  
ANISOU 2446  N   ARG A 319     2014   3493   2076     28    -37    -21       N  
ATOM   2447  CA  ARG A 319      -2.245 -25.791  -3.238  1.00 20.19           C  
ANISOU 2447  CA  ARG A 319     1950   3585   2138     18    -48     37       C  
ATOM   2448  C   ARG A 319      -1.632 -25.049  -4.412  1.00 24.96           C  
ANISOU 2448  C   ARG A 319     2516   4277   2691    -10      9     11       C  
ATOM   2449  O   ARG A 319      -0.522 -24.551  -4.259  1.00 26.34           O  
ANISOU 2449  O   ARG A 319     2617   4508   2885    -34     -2     64       O  
ATOM   2450  CB  ARG A 319      -1.415 -27.030  -2.847  1.00 17.79           C  
ANISOU 2450  CB  ARG A 319     1544   3245   1970     94    -42     66       C  
ATOM   2451  CG  ARG A 319      -1.764 -27.441  -1.411  1.00 22.21           C  
ANISOU 2451  CG  ARG A 319     2127   3752   2561     97   -125    151       C  
ATOM   2452  CD  ARG A 319      -1.029 -28.697  -0.968  1.00 25.47           C  
ANISOU 2452  CD  ARG A 319     2429   4117   3130    176   -127    214       C  
ATOM   2453  NE  ARG A 319      -1.440 -29.038   0.388  1.00 23.99           N  
ANISOU 2453  NE  ARG A 319     2268   3900   2949    167   -210    315       N  
ATOM   2454  CZ  ARG A 319      -2.439 -29.854   0.700  1.00 27.70           C  
ANISOU 2454  CZ  ARG A 319     2790   4278   3458    200   -205    310       C  
ATOM   2455  NH1 ARG A 319      -3.135 -30.461  -0.255  1.00 18.59           N1+
ANISOU 2455  NH1 ARG A 319     1666   3044   2352    245   -123    196       N1+
ATOM   2456  NH2 ARG A 319      -2.753 -30.069   1.970  1.00 21.61           N  
ANISOU 2456  NH2 ARG A 319     2037   3503   2672    180   -280    418       N  
ATOM   2457  N   THR A 320      -2.373 -24.867  -5.532  1.00 21.84           N  
ANISOU 2457  N   THR A 320     2169   3907   2222    -21     62    -57       N  
ATOM   2458  CA  THR A 320      -1.869 -24.074  -6.673  1.00 22.43           C  
ANISOU 2458  CA  THR A 320     2210   4086   2226    -61    115    -61       C  
ATOM   2459  C   THR A 320      -1.807 -22.573  -6.296  1.00 26.19           C  
ANISOU 2459  C   THR A 320     2713   4582   2654   -141     65     28       C  
ATOM   2460  O   THR A 320      -1.072 -21.839  -6.935  1.00 26.86           O  
ANISOU 2460  O   THR A 320     2748   4745   2713   -179     97     61       O  
ATOM   2461  CB  THR A 320      -2.648 -24.306  -7.984  1.00 27.31           C  
ANISOU 2461  CB  THR A 320     2863   4754   2759    -62    176   -143       C  
ATOM   2462  CG2 THR A 320      -2.722 -25.780  -8.395  1.00 22.37           C  
ANISOU 2462  CG2 THR A 320     2210   4098   2191      5    238   -261       C  
ATOM   2463  OG1 THR A 320      -3.943 -23.689  -7.903  1.00 24.40           O  
ANISOU 2463  OG1 THR A 320     2589   4359   2323   -100    130   -119       O  
ATOM   2464  N   ILE A 321      -2.545 -22.130  -5.243  1.00 22.70           N  
ANISOU 2464  N   ILE A 321     2345   4067   2212   -170     -2     60       N  
ATOM   2465  CA  ILE A 321      -2.471 -20.735  -4.745  1.00 22.52           C  
ANISOU 2465  CA  ILE A 321     2345   4039   2173   -250    -39    121       C  
ATOM   2466  C   ILE A 321      -1.010 -20.459  -4.297  1.00 27.01           C  
ANISOU 2466  C   ILE A 321     2822   4655   2786   -278    -58    163       C  
ATOM   2467  O   ILE A 321      -0.414 -19.467  -4.696  1.00 26.17           O  
ANISOU 2467  O   ILE A 321     2678   4592   2674   -335    -42    202       O  
ATOM   2468  CB  ILE A 321      -3.459 -20.454  -3.588  1.00 23.62           C  
ANISOU 2468  CB  ILE A 321     2572   4091   2312   -276    -93    121       C  
ATOM   2469  CG1 ILE A 321      -4.933 -20.651  -4.026  1.00 22.44           C  
ANISOU 2469  CG1 ILE A 321     2500   3894   2131   -252    -77     88       C
[truncated: 36,485 more chars]
