# Supplementary material for: Solvent-Site Prediction for Fragment Docking and Its Implication on Fragment-Based Drug Discovery
Source: J Chem Inf Model. 2025 Nov 24;65(23):12959–77. doi: 10.1021/acs.jcim.5c02352 (PMC12690578; doi:10.1021/acs.jcim.5c02352)
Supplement: Supplementary file 3 [file ci5c02352_si_003.zip › Frag2Lead_dataset/2016-10/rec-lead.pdb]

ATOM      1  N   LEU A   5     -54.128 -49.970  26.232  1.00 98.65           N  
ANISOU    1  N   LEU A   5     9569  11874  16041  -2604   3742   5362       N  
ATOM      2  CA  LEU A   5     -54.320 -48.593  25.773  1.00 96.06           C  
ANISOU    2  CA  LEU A   5     9315  11647  15536  -2508   3787   4913       C  
ATOM      3  C   LEU A   5     -53.151 -48.137  24.870  1.00 93.48           C  
ANISOU    3  C   LEU A   5     9181  11215  15123  -2360   3515   4640       C  
ATOM      4  O   LEU A   5     -52.161 -47.584  25.365  1.00 92.45           O  
ANISOU    4  O   LEU A   5     9225  11336  14566  -2329   3507   4592       O  
ATOM      5  CB  LEU A   5     -54.514 -47.647  26.973  1.00 97.98           C  
ANISOU    5  CB  LEU A   5     9594  12342  15290  -2574   4092   4877       C  
ATOM      6  N   GLU A   6     -53.259 -48.417  23.544  1.00 85.85           N  
ANISOU    6  N   GLU A   6     8175   9882  14561  -2279   3292   4464       N  
ATOM      7  CA  GLU A   6     -52.244 -48.085  22.530  1.00 81.03           C  
ANISOU    7  CA  GLU A   6     7723   9144  13919  -2145   3030   4203       C  
ATOM      8  C   GLU A   6     -52.809 -47.942  21.084  1.00 82.05           C  
ANISOU    8  C   GLU A   6     7777   8968  14429  -2073   2867   3909       C  
ATOM      9  O   GLU A   6     -53.846 -48.526  20.762  1.00 80.95           O  
ANISOU    9  O   GLU A   6     7452   8626  14679  -2132   2883   3969       O  
ATOM     10  CB  GLU A   6     -51.044 -49.070  22.571  1.00 81.90           C  
ANISOU   10  CB  GLU A   6     7932   9161  14025  -2132   2836   4429       C  
ATOM     11  CG  GLU A   6     -51.375 -50.545  22.395  1.00 89.85           C  
ANISOU   11  CG  GLU A   6     8789   9866  15482  -2202   2758   4724       C  
ATOM     12  CD  GLU A   6     -50.180 -51.447  22.144  1.00105.19           C  
ANISOU   12  CD  GLU A   6    10812  11637  17517  -2159   2535   4869       C  
ATOM     13  OE1 GLU A   6     -50.229 -52.226  21.165  1.00 95.23           O  
ANISOU   13  OE1 GLU A   6     9481  10016  16687  -2131   2356   4803       O  
ATOM     14  OE2 GLU A   6     -49.180 -51.353  22.896  1.00 94.55           O1-
ANISOU   14  OE2 GLU A   6     9591  10515  15819  -2151   2535   5030       O1-
ATOM     15  N   LEU A   7     -52.112 -47.134  20.232  1.00 77.07           N  
ANISOU   15  N   LEU A   7     7286   8330  13670  -1952   2708   3596       N  
ATOM     16  CA  LEU A   7     -52.456 -46.876  18.825  1.00 75.36           C  
ANISOU   16  CA  LEU A   7     7025   7879  13730  -1880   2524   3308       C  
ATOM     17  C   LEU A   7     -51.387 -47.505  17.941  1.00 77.96           C  
ANISOU   17  C   LEU A   7     7465   8016  14141  -1815   2248   3250       C  
ATOM     18  O   LEU A   7     -50.196 -47.403  18.247  1.00 76.97           O  
ANISOU   18  O   LEU A   7     7505   8011  13728  -1767   2196   3279       O  
ATOM     19  CB  LEU A   7     -52.557 -45.347  18.521  1.00 73.53           C  
ANISOU   19  CB  LEU A   7     6850   7801  13288  -1796   2574   2994       C  
ATOM     20  CG  LEU A   7     -53.564 -44.516  19.341  1.00 79.38           C  
ANISOU   20  CG  LEU A   7     7482   8734  13945  -1841   2863   2977       C  
ATOM     21  CD1 LEU A   7     -53.464 -43.053  18.987  1.00 77.47           C  
ANISOU   21  CD1 LEU A   7     7302   8603  13532  -1746   2883   2668       C  
ATOM     22  CD2 LEU A   7     -54.979 -44.980  19.117  1.00 81.89           C  
ANISOU   22  CD2 LEU A   7     7559   8882  14672  -1911   2929   3044       C  
ATOM     23  N   ARG A   8     -51.805 -48.167  16.856  1.00 74.36           N  
ANISOU   23  N   ARG A   8     6909   7269  14075  -1819   2075   3160       N  
ATOM     24  CA  ARG A   8     -50.879 -48.821  15.931  1.00 72.38           C  
ANISOU   24  CA  ARG A   8     6738   6819  13944  -1766   1824   3067       C  
ATOM     25  C   ARG A   8     -51.073 -48.342  14.493  1.00 72.22           C  
ANISOU   25  C   ARG A   8     6712   6683  14047  -1707   1639   2726       C  
ATOM     26  O   ARG A   8     -52.209 -48.201  14.039  1.00 72.96           O  
ANISOU   26  O   ARG A   8     6652   6698  14371  -1747   1648   2643       O  
ATOM     27  CB  ARG A   8     -51.047 -50.347  15.972  1.00 75.22           C  
ANISOU   27  CB  ARG A   8     6977   6909  14692  -1846   1771   3294       C  
ATOM     28  CG  ARG A   8     -50.676 -50.993  17.295  1.00 86.81           C  
ANISOU   28  CG  ARG A   8     8452   8469  16063  -1905   1906   3678       C  
ATOM     29  CD  ARG A   8     -50.903 -52.501  17.310  1.00 84.70           C  
ANISOU   29  CD  ARG A   8     8041   7902  16240  -1986   1855   3922       C  
ATOM     30  NE  ARG A   8     -50.175 -53.090  18.436  1.00 92.65           N  
ANISOU   30  NE  ARG A   8     9090   9002  17112  -2016   1925   4293       N  
ATOM     31  CZ  ARG A   8     -49.089 -53.855  18.328  1.00108.31           C  
ANISOU   31  CZ  ARG A   8    11133  10842  19177  -1975   1781   4394       C  
ATOM     32  NH1 ARG A   8     -48.634 -54.210  17.134  1.00 97.73           N1+
ANISOU   32  NH1 ARG A   8     9812   9240  18080  -1909   1574   4135       N1+
ATOM     33  NH2 ARG A   8     -48.476 -54.301  19.416  1.00 92.58           N  
ANISOU   33  NH2 ARG A   8     9167   8969  17040  -2007   1844   4763       N  
ATOM     34  N   LEU A   9     -49.953 -48.136  13.770  1.00 63.90           N  
ANISOU   34  N   LEU A   9     5812   5625  12843  -1617   1465   2545       N  
ATOM     35  CA  LEU A   9     -49.934 -47.749  12.359  1.00 60.78           C  
ANISOU   35  CA  LEU A   9     5428   5148  12520  -1566   1269   2235       C  
ATOM     36  C   LEU A   9     -49.149 -48.790  11.590  1.00 63.41           C  
ANISOU   36  C   LEU A   9     5795   5267  13030  -1556   1074   2169       C  
ATOM     37  O   LEU A   9     -47.954 -48.977  11.851  1.00 62.05           O  
ANISOU   37  O   LEU A   9     5760   5128  12690  -1501   1042   2217       O  
ATOM     38  CB  LEU A   9     -49.270 -46.366  12.135  1.00 57.76           C  
ANISOU   38  CB  LEU A   9     5199   4983  11765  -1465   1253   2046       C  
ATOM     39  CG  LEU A   9     -50.012 -45.145  12.622  1.00 61.37           C  
ANISOU   39  CG  LEU A   9     5617   5629  12074  -1457   1423   2020       C  
ATOM     40  CD1 LEU A   9     -49.168 -43.899  12.418  1.00 58.76           C  
ANISOU   40  CD1 LEU A   9     5444   5477  11407  -1358   1394   1845       C  
ATOM     41  CD2 LEU A   9     -51.350 -45.007  11.946  1.00 62.99           C  
ANISOU   41  CD2 LEU A   9     5632   5730  12570  -1501   1399   1936       C  
ATOM     42  N   LYS A  10     -49.800 -49.453  10.629  1.00 59.78           N  
ANISOU   42  N   LYS A  10     5205   4592  12917  -1612    944   2043       N  
ATOM     43  CA  LYS A  10     -49.125 -50.452   9.803  1.00 59.08           C  
ANISOU   43  CA  LYS A  10     5131   4285  13031  -1610    766   1924       C  
ATOM     44  C   LYS A  10     -48.190 -49.747   8.823  1.00 59.31           C  
ANISOU   44  C   LYS A  10     5311   4417  12805  -1518    617   1643       C  
ATOM     45  O   LYS A  10     -48.502 -48.660   8.322  1.00 56.52           O  
ANISOU   45  O   LYS A  10     4981   4224  12270  -1487    590   1488       O  
ATOM     46  CB  LYS A  10     -50.129 -51.322   9.043  1.00 62.80           C  
ANISOU   46  CB  LYS A  10     5413   4512  13936  -1711    672   1834       C  
ATOM     47  CG  LYS A  10     -50.693 -52.453   9.884  1.00 69.72           C  
ANISOU   47  CG  LYS A  10     6145   5194  15153  -1804    781   2119       C  
ATOM     48  CD  LYS A  10     -51.924 -53.083   9.275  1.00 73.88           C  
ANISOU   48  CD  LYS A  10     6460   5515  16096  -1917    721   2044       C  
ATOM     49  CE  LYS A  10     -52.361 -54.244  10.132  1.00 86.94           C  
ANISOU   49  CE  LYS A  10     7972   6962  18099  -2009    832   2350       C  
ATOM     50  NZ  LYS A  10     -53.735 -54.700   9.795  1.00105.24           N1+
ANISOU   50  NZ  LYS A  10    10064   9119  20805  -2130    821   2329       N1+
ATOM     51  N   SER A  11     -47.034 -50.370   8.589  1.00 55.56           N  
ANISOU   51  N   SER A  11     4927   3848  12335  -1473    528   1596       N  
ATOM     52  CA  SER A  11     -46.039 -49.905   7.660  1.00 54.39           C  
ANISOU   52  CA  SER A  11     4913   3776  11978  -1393    391   1339       C  
ATOM     53  C   SER A  11     -46.527 -50.041   6.208  1.00 58.50           C  
ANISOU   53  C   SER A  11     5357   4209  12660  -1438    219   1034       C  
ATOM     54  O   SER A  11     -47.021 -51.087   5.848  1.00 59.59           O  
ANISOU   54  O   SER A  11     5366   4122  13151  -1519    164    992       O  
ATOM     55  CB  SER A  11     -44.726 -50.662   7.866  1.00 58.25           C  
ANISOU   55  CB  SER A  11     5486   4163  12481  -1340    361   1391       C  
ATOM     56  OG  SER A  11     -43.863 -50.496   6.751  1.00 66.60           O  
ANISOU   56  OG  SER A  11     6635   5234  13437  -1282    216   1104       O  
ATOM     57  N   PRO A  12     -46.318 -49.032   5.330  1.00 55.81           N  
ANISOU   57  N   PRO A  12     5093   4049  12063  -1394    123    814       N  
ATOM     58  CA  PRO A  12     -46.693 -49.207   3.911  1.00 56.44           C  
ANISOU   58  CA  PRO A  12     5104   4083  12257  -1449    -56    528       C  
ATOM     59  C   PRO A  12     -45.895 -50.299   3.158  1.00 62.28           C  
ANISOU   59  C   PRO A  12     5857   4644  13162  -1461   -169    329       C  
ATOM     60  O   PRO A  12     -46.324 -50.735   2.092  1.00 64.70           O  
ANISOU   60  O   PRO A  12     6075   4872  13635  -1539   -302     95       O  
ATOM     61  CB  PRO A  12     -46.428 -47.827   3.312  1.00 55.82           C  
ANISOU   61  CB  PRO A  12     5124   4264  11822  -1386   -115    401       C  
ATOM     62  CG  PRO A  12     -45.381 -47.225   4.190  1.00 57.76           C  
ANISOU   62  CG  PRO A  12     5531   4636  11781  -1281     -3    536       C  
ATOM     63  CD  PRO A  12     -45.713 -47.704   5.570  1.00 54.35           C  
ANISOU   63  CD  PRO A  12     5054   4119  11477  -1300    169    821       C  
ATOM     64  N   VAL A  13     -44.744 -50.737   3.705  1.00 57.95           N  
ANISOU   64  N   VAL A  13     5408   4033  12577  -1390   -116    411       N  
ATOM     65  CA  VAL A  13     -43.873 -51.763   3.091  1.00 57.92           C  
ANISOU   65  CA  VAL A  13     5412   3842  12755  -1384   -197    229       C  
ATOM     66  C   VAL A  13     -43.838 -53.077   3.889  1.00 64.18           C  
ANISOU   66  C   VAL A  13     6111   4340  13936  -1412   -124    429       C  
ATOM     67  O   VAL A  13     -43.070 -53.971   3.554  1.00 64.90           O  
ANISOU   67  O   VAL A  13     6193   4239  14226  -1396   -167    314       O  
ATOM     68  CB  VAL A  13     -42.433 -51.251   2.769  1.00 58.76           C  
ANISOU   68  CB  VAL A  13     5686   4091  12547  -1274   -228    110       C  
ATOM     69  CG1 VAL A  13     -42.478 -50.138   1.725  1.00 57.10           C  
ANISOU   69  CG1 VAL A  13     5541   4133  12020  -1267   -328   -121       C  
ATOM     70  CG2 VAL A  13     -41.695 -50.799   4.027  1.00 56.48           C  
ANISOU   70  CG2 VAL A  13     5506   3902  12050  -1183   -104    401       C  
ATOM     71  N   GLY A  14     -44.664 -53.195   4.913  1.00 63.29           N  
ANISOU   71  N   GLY A  14     5916   4187  13943  -1456     -9    727       N  
ATOM     72  CA  GLY A  14     -44.767 -54.436   5.678  1.00 66.21           C  
ANISOU   72  CA  GLY A  14     6176   4282  14702  -1498     59    961       C  
ATOM     73  C   GLY A  14     -43.742 -54.624   6.777  1.00 69.27           C  
ANISOU   73  C   GLY A  14     6645   4675  15002  -1419    152   1254       C  
ATOM     74  O   GLY A  14     -43.552 -55.747   7.258  1.00 70.13           O  
ANISOU   74  O   GLY A  14     6664   4530  15452  -1440    180   1436       O  
ATOM     75  N   ALA A  15     -43.086 -53.530   7.199  1.00 63.28           N  
ANISOU   75  N   ALA A  15     6045   4200  13799  -1332    194   1316       N  
ATOM     76  CA  ALA A  15     -42.160 -53.557   8.331  1.00 63.01           C  
ANISOU   76  CA  ALA A  15     6090   4232  13617  -1266    277   1612       C  
ATOM     77  C   ALA A  15     -43.027 -53.661   9.623  1.00 71.57           C  
ANISOU   77  C   ALA A  15     7095   5351  14746  -1335    427   1987       C  
ATOM     78  O   ALA A  15     -44.274 -53.724   9.537  1.00 71.38           O  
ANISOU   78  O   ALA A  15     6955   5279  14889  -1423    463   1987       O  
ATOM     79  CB  ALA A  15     -41.318 -52.285   8.348  1.00 60.48           C  
ANISOU   79  CB  ALA A  15     5952   4219  12810  -1172    276   1532       C  
ATOM     80  N   GLU A  16     -42.378 -53.726  10.810  1.00 70.38           N  
ANISOU   80  N   GLU A  16     6995   5292  14454  -1306    512   2314       N  
ATOM     81  CA  GLU A  16     -43.111 -53.799  12.081  1.00 72.34           C  
ANISOU   81  CA  GLU A  16     7176   5622  14686  -1378    667   2679       C  
ATOM     82  C   GLU A  16     -44.002 -52.541  12.260  1.00 73.58           C  
ANISOU   82  C   GLU A  16     7371   6055  14533  -1401    767   2608       C  
ATOM     83  O   GLU A  16     -43.602 -51.460  11.825  1.00 72.73           O  
ANISOU   83  O   GLU A  16     7390   6145  14101  -1333    731   2386       O  
ATOM     84  CB  GLU A  16     -42.144 -53.989  13.268  1.00 74.99           C  
ANISOU   84  CB  GLU A  16     7574   6066  14854  -1346    721   3026       C  
ATOM     85  CG  GLU A  16     -41.596 -55.406  13.405  1.00 92.68           C  
ANISOU   85  CG  GLU A  16     9710   7995  17508  -1350    663   3229       C  
ATOM     86  CD  GLU A  16     -42.627 -56.519  13.453  1.00127.52           C  
ANISOU   86  CD  GLU A  16    13924  12112  22415  -1455    695   3376       C  
ATOM     87  OE1 GLU A  16     -43.431 -56.552  14.413  1.00131.04           O  
ANISOU   87  OE1 GLU A  16    14300  12652  22837  -1540    827   3679       O  
ATOM     88  OE2 GLU A  16     -42.639 -57.352  12.518  1.00127.62           O1-
ANISOU   88  OE2 GLU A  16    13845  11801  22842  -1459    593   3175       O1-
ATOM     89  N   PRO A  17     -45.231 -52.649  12.797  1.00 69.78           N  
ANISOU   89  N   PRO A  17     6764   5572  14176  -1495    887   2770       N  
ATOM     90  CA  PRO A  17     -46.069 -51.442  12.929  1.00 67.70           C  
ANISOU   90  CA  PRO A  17     6517   5549  13658  -1508    990   2681       C  
ATOM     91  C   PRO A  17     -45.514 -50.413  13.914  1.00 69.90           C  
ANISOU   91  C   PRO A  17     6935   6159  13464  -1464   1111   2790       C  
ATOM     92  O   PRO A  17     -44.751 -50.780  14.805  1.00 70.72           O  
ANISOU   92  O   PRO A  17     7091   6328  13452  -1459   1150   3037       O  
ATOM     93  CB  PRO A  17     -47.412 -51.998  13.428  1.00 71.51           C  
ANISOU   93  CB  PRO A  17     6813   5932  14427  -1624   1109   2878       C  
ATOM     94  CG  PRO A  17     -47.064 -53.257  14.133  1.00 78.12           C  
ANISOU   94  CG  PRO A  17     7584   6597  15501  -1669   1131   3203       C  
ATOM     95  CD  PRO A  17     -45.903 -53.840  13.364  1.00 73.74           C  
ANISOU   95  CD  PRO A  17     7095   5856  15068  -1595    951   3057       C  
ATOM     96  N   ALA A  18     -45.898 -49.129  13.757  1.00 63.78           N  
ANISOU   96  N   ALA A  18     6212   5590  12432  -1436   1165   2605       N  
ATOM     97  CA  ALA A  18     -45.515 -48.066  14.695  1.00 62.87           C  
ANISOU   97  CA  ALA A  18     6212   5788  11887  -1408   1300   2664       C  
ATOM     98  C   ALA A  18     -46.519 -48.163  15.833  1.00 70.26           C  
ANISOU   98  C   ALA A  18     7039   6821  12836  -1506   1514   2913       C  
ATOM     99  O   ALA A  18     -47.715 -48.222  15.580  1.00 71.54           O  
ANISOU   99  O   ALA A  18     7060   6891  13233  -1561   1566   2880       O  
ATOM    100  CB  ALA A  18     -45.596 -46.699  14.021  1.00 60.94           C  
ANISOU  100  CB  ALA A  18     6036   5679  11437  -1343   1278   2362       C  
ATOM    101  N   VAL A  19     -46.040 -48.301  17.068  1.00 69.03           N  
ANISOU  101  N   VAL A  19     6931   6844  12452  -1539   1629   3182       N  
ATOM    102  CA  VAL A  19     -46.902 -48.483  18.247  1.00 71.23           C  
ANISOU  102  CA  VAL A  19     7107   7249  12706  -1646   1847   3453       C  
ATOM    103  C   VAL A  19     -46.724 -47.289  19.172  1.00 76.06           C  
ANISOU  103  C   VAL A  19     7821   8228  12851  -1646   2016   3422       C  
ATOM    104  O   VAL A  19     -45.605 -46.987  19.583  1.00 75.67           O  
ANISOU  104  O   VAL A  19     7914   8351  12487  -1607   1980   3448       O  
ATOM    105  CB  VAL A  19     -46.616 -49.833  18.990  1.00 76.85           C  
ANISOU  105  CB  VAL A  19     7755   7866  13579  -1717   1847   3849       C  
ATOM    106  CG1 VAL A  19     -47.609 -50.071  20.129  1.00 78.96           C  
ANISOU  106  CG1 VAL A  19     7897   8265  13839  -1842   2076   4142       C  
ATOM    107  CG2 VAL A  19     -46.608 -51.020  18.025  1.00 77.06           C  
ANISOU  107  CG2 VAL A  19     7688   7499  14090  -1708   1667   3838       C  
ATOM    108  N   TYR A  20     -47.823 -46.619  19.490  1.00 74.12           N  
ANISOU  108  N   TYR A  20     7490   8093  12578  -1691   2203   3357       N  
ATOM    109  CA  TYR A  20     -47.840 -45.455  20.369  1.00 74.31           C  
ANISOU  109  CA  TYR A  20     7582   8450  12203  -1702   2400   3285       C  
ATOM    110  C   TYR A  20     -48.671 -45.751  21.615  1.00 83.90           C  
ANISOU  110  C   TYR A  20     8685   9834  13360  -1830   2652   3551       C  
ATOM    111  O   TYR A  20     -49.800 -46.232  21.491  1.00 84.97           O  
ANISOU  111  O   TYR A  20     8651   9822  13812  -1889   2724   3629       O  
ATOM    112  CB  TYR A  20     -48.478 -44.255  19.663  1.00 72.73           C  
ANISOU  112  CB  TYR A  20     7358   8245  12033  -1641   2434   2943       C  
ATOM    113  CG  TYR A  20     -47.763 -43.768  18.426  1.00 69.73           C  
ANISOU  113  CG  TYR A  20     7079   7742  11673  -1525   2209   2672       C  
ATOM    114  CD1 TYR A  20     -48.025 -44.332  17.179  1.00 69.88           C  
ANISOU  114  CD1 TYR A  20     7031   7475  12044  -1493   2016   2584       C  
ATOM    115  CD2 TYR A  20     -46.906 -42.670  18.480  1.00 68.24           C  
ANISOU  115  CD2 TYR A  20     7040   7735  11152  -1455   2202   2486       C  
ATOM    116  CE1 TYR A  20     -47.383 -43.874  16.033  1.00 66.94           C  
ANISOU  116  CE1 TYR A  20     6748   7023  11665  -1398   1817   2338       C  
ATOM    117  CE2 TYR A  20     -46.281 -42.183  17.334  1.00 65.86           C  
ANISOU  117  CE2 TYR A  20     6823   7334  10868  -1354   2006   2251       C  
ATOM    118  CZ  TYR A  20     -46.530 -42.782  16.112  1.00 69.63           C  
ANISOU  118  CZ  TYR A  20     7236   7548  11672  -1327   1818   2182       C  
ATOM    119  OH  TYR A  20     -45.942 -42.291  14.978  1.00 65.71           O  
ANISOU  119  OH  TYR A  20     6817   6984  11167  -1239   1635   1957       O  
ATOM    120  N   PRO A  21     -48.197 -45.385  22.818  1.00 82.20           N  
ANISOU  120  N   PRO A  21     8552   9953  12726  -1883   2799   3671       N  
ATOM    121  CA  PRO A  21     -49.039 -45.586  24.007  1.00 85.07           C  
ANISOU  121  CA  PRO A  21     8805  10523  12995  -2016   3063   3905       C  
ATOM    122  C   PRO A  21     -50.106 -44.493  24.135  1.00 90.03           C  
ANISOU  122  C   PRO A  21     9354  11265  13587  -2025   3292   3651       C  
ATOM    123  O   PRO A  21     -49.949 -43.414  23.564  1.00 87.56           O  
ANISOU  123  O   PRO A  21     9109  10957  13204  -1932   3260   3316       O  
ATOM    124  CB  PRO A  21     -48.034 -45.495  25.154  1.00 87.81           C  
ANISOU  124  CB  PRO A  21     9283  11215  12864  -2068   3112   4080       C  
ATOM    125  CG  PRO A  21     -46.985 -44.536  24.650  1.00 89.12           C  
ANISOU  125  CG  PRO A  21     9626  11437  12800  -1953   2975   3772       C  
ATOM    126  CD  PRO A  21     -46.903 -44.753  23.161  1.00 82.03           C  
ANISOU  126  CD  PRO A  21     8720  10159  12287  -1836   2740   3591       C  
ATOM    127  N   TRP A  22     -51.163 -44.756  24.922  1.00 90.18           N  
ANISOU  127  N   TRP A  22     9222  11384  13659  -2140   3532   3824       N  
ATOM    128  CA  TRP A  22     -52.202 -43.781  25.255  1.00 91.34           C  
ANISOU  128  CA  TRP A  22     9268  11670  13766  -2164   3798   3619       C  
ATOM    129  C   TRP A  22     -52.235 -43.640  26.796  1.00100.07           C  
ANISOU  129  C   TRP A  22    10384  13189  14451  -2296   4080   3786       C  
ATOM    130  O   TRP A  22     -52.244 -44.670  27.480  1.00101.98           O  
ANISOU  130  O   TRP A  22    10579  13499  14672  -2404   4114   4165       O  
ATOM    131  CB  TRP A  22     -53.586 -44.157  24.688  1.00 90.85           C  
ANISOU  131  CB  TRP A  22     8984  11347  14190  -2184   3846   3632       C  
ATOM    132  CG  TRP A  22     -54.635 -43.099  24.914  1.00 92.66           C  
ANISOU  132  CG  TRP A  22     9093  11683  14432  -2189   4106   3399       C  
ATOM    133  CD1 TRP A  22     -55.450 -42.975  26.000  1.00 98.79           C  
ANISOU  133  CD1 TRP A  22     9752  12693  15093  -2301   4430   3492       C  
ATOM    134  CD2 TRP A  22     -54.977 -42.017  24.031  1.00 90.42           C  
ANISOU  134  CD2 TRP A  22     8782  11273  14300  -2076   4068   3037       C  
ATOM    135  CE2 TRP A  22     -56.016 -41.284  24.648  1.00 96.66           C  
ANISOU  135  CE2 TRP A  22     9424  12207  15096  -2120   4380   2924       C  
ATOM    136  CE3 TRP A  22     -54.518 -41.605  22.767  1.00 88.39           C  
ANISOU  136  CE3 TRP A  22     8597  10798  14190  -1946   3802   2809       C  
ATOM    137  NE1 TRP A  22     -56.288 -41.893  25.845  1.00 98.42           N  
ANISOU  137  NE1 TRP A  22     9597  12654  15143  -2259   4605   3194       N  
ATOM    138  CZ2 TRP A  22     -56.593 -40.154  24.051  1.00 95.01           C  
ANISOU  138  CZ2 TRP A  22     9132  11907  15059  -2029   4425   2604       C  
ATOM    139  CZ3 TRP A  22     -55.093 -40.488  22.176  1.00 88.73           C  
ANISOU  139  CZ3 TRP A  22     8565  10773  14377  -1866   3840   2514       C  
ATOM    140  CH2 TRP A  22     -56.110 -39.772  22.815  1.00 91.52           C  
ANISOU  140  CH2 TRP A  22     8765  11249  14760  -1903   4144   2418       C  
ATOM    141  N   PRO A  23     -52.211 -42.412  27.383  1.00 97.72           N  
ANISOU  141  N   PRO A  23    10143  13182  13806  -2299   4281   3522       N  
ATOM    142  CA  PRO A  23     -52.200 -41.075  26.747  1.00 95.13           C  
ANISOU  142  CA  PRO A  23     9858  12805  13482  -2182   4280   3086       C  
ATOM    143  C   PRO A  23     -50.992 -40.829  25.851  1.00 95.10           C  
ANISOU  143  C   PRO A  23    10030  12665  13438  -2056   3977   2939       C  
ATOM    144  O   PRO A  23     -49.874 -41.214  26.215  1.00 95.21           O  
ANISOU  144  O   PRO A  23    10190  12809  13175  -2072   3854   3086       O  
ATOM    145  CB  PRO A  23     -52.253 -40.114  27.948  1.00 99.14           C  
ANISOU  145  CB  PRO A  23    10394  13718  13557  -2260   4588   2932       C  
ATOM    146  CG  PRO A  23     -51.736 -40.915  29.110  1.00106.05           C  
ANISOU  146  CG  PRO A  23    11330  14898  14068  -2399   4646   3284       C  
ATOM    147  CD  PRO A  23     -52.244 -42.299  28.854  1.00102.40           C  
ANISOU  147  CD  PRO A  23    10742  14202  13963  -2442   4555   3660       C  
ATOM    148  N   LEU A  24     -51.224 -40.221  24.666  1.00 87.49           N  
ANISOU  148  N   LEU A  24     9040  11441  12761  -1934   3851   2668       N  
ATOM    149  CA  LEU A  24     -50.156 -39.942  23.694  1.00 83.18           C  
ANISOU  149  CA  LEU A  24     8644  10755  12205  -1813   3569   2515       C  
ATOM    150  C   LEU A  24     -49.115 -38.966  24.223  1.00 84.87           C  
ANISOU  150  C   LEU A  24     9030  11232  11984  -1793   3604   2332       C  
ATOM    151  O   LEU A  24     -49.486 -37.973  24.855  1.00 85.50           O  
ANISOU  151  O   LEU A  24     9085  11508  11894  -1820   3841   2135       O  
ATOM    152  CB  LEU A  24     -50.700 -39.429  22.345  1.00 80.57           C  
ANISOU  152  CB  LEU A  24     8233  10131  12248  -1703   3441   2278       C  
ATOM    153  CG  LEU A  24     -51.327 -40.458  21.414  1.00 84.27           C  
ANISOU  153  CG  LEU A  24     8580  10286  13153  -1699   3272   2415       C  
ATOM    154  CD1 LEU A  24     -52.069 -39.776  20.300  1.00 83.33           C  
ANISOU  154  CD1 LEU A  24     8351   9959  13351  -1618   3202   2182       C  
ATOM    155  CD2 LEU A  24     -50.298 -41.417  20.852  1.00 82.48           C  
ANISOU  155  CD2 LEU A  24     8470   9923  12947  -1669   2994   2549       C  
ATOM    156  N   PRO A  25     -47.814 -39.225  23.971  1.00 79.12           N  
ANISOU  156  N   PRO A  25     8465  10506  11089  -1748   3377   2380       N  
ATOM    157  CA  PRO A  25     -46.771 -38.288  24.444  1.00 78.22           C  
ANISOU  157  CA  PRO A  25     8511  10638  10570  -1732   3392   2200       C  
ATOM    158  C   PRO A  25     -46.895 -36.870  23.886  1.00 81.44           C  
ANISOU  158  C   PRO A  25     8924  10992  11026  -1642   3431   1814       C  
ATOM    159  O   PRO A  25     -47.332 -36.658  22.746  1.00 79.35           O  
ANISOU  159  O   PRO A  25     8593  10453  11104  -1550   3318   1693       O  
ATOM    160  CB  PRO A  25     -45.456 -38.922  23.967  1.00 77.71           C  
ANISOU  160  CB  PRO A  25     8585  10492  10446  -1678   3100   2325       C  
ATOM    161  CG  PRO A  25     -45.784 -40.331  23.646  1.00 83.13           C  
ANISOU  161  CG  PRO A  25     9189  10965  11432  -1700   2987   2626       C  
ATOM    162  CD  PRO A  25     -47.227 -40.371  23.243  1.00 79.44           C  
ANISOU  162  CD  PRO A  25     8542  10318  11324  -1710   3103   2582       C  
ATOM    163  N   VAL A  26     -46.489 -35.901  24.698  1.00 78.95           N  
ANISOU  163  N   VAL A  26     8684  10947  10365  -1675   3585   1628       N  
ATOM    164  CA  VAL A  26     -46.478 -34.494  24.327  1.00 77.58           C  
ANISOU  164  CA  VAL A  26     8519  10741  10216  -1598   3639   1263       C  
ATOM    165  C   VAL A  26     -45.014 -34.137  24.147  1.00 80.88           C  
ANISOU  165  C   VAL A  26     9122  11231  10379  -1552   3448   1180       C  
ATOM    166  O   VAL A  26     -44.191 -34.496  24.991  1.00 82.11           O  
ANISOU  166  O   VAL A  26     9383  11636  10178  -1628   3440   1309       O  
ATOM    167  CB  VAL A  26     -47.210 -33.619  25.382  1.00 84.11           C  
ANISOU  167  CB  VAL A  26     9265  11800  10893  -1679   3989   1070       C  
ATOM    168  CG1 VAL A  26     -47.000 -32.127  25.128  1.00 82.91           C  
ANISOU  168  CG1 VAL A  26     9132  11626  10743  -1606   4046    685       C  
ATOM    169  CG2 VAL A  26     -48.700 -33.949  25.416  1.00 85.46           C  
ANISOU  169  CG2 VAL A  26     9230  11863  11378  -1710   4172   1144       C  
ATOM    170  N   TYR A  27     -44.681 -33.497  23.019  1.00 75.12           N  
ANISOU  170  N   TYR A  27     8420  10282   9839  -1431   3280    995       N  
ATOM    171  CA  TYR A  27     -43.312 -33.118  22.690  1.00 73.04           C  
ANISOU  171  CA  TYR A  27     8316  10047   9387  -1375   3087    907       C  
ATOM    172  C   TYR A  27     -42.974 -31.700  23.193  1.00 81.20           C  
ANISOU  172  C   TYR A  27     9393  11245  10213  -1381   3234    591       C  
ATOM    173  O   TYR A  27     -41.895 -31.506  23.743  1.00 80.96           O  
ANISOU  173  O   TYR A  27     9493  11419   9850  -1416   3192    560       O  
ATOM    174  CB  TYR A  27     -43.044 -33.315  21.188  1.00 69.69           C  
ANISOU  174  CB  TYR A  27     7900   9318   9259  -1254   2817    909       C  
ATOM    175  CG  TYR A  27     -43.353 -34.713  20.676  1.00 68.13           C  
ANISOU  175  CG  TYR A  27     7654   8949   9283  -1256   2675   1177       C  
ATOM    176  CD1 TYR A  27     -42.947 -35.843  21.382  1.00 70.17           C  
ANISOU  176  CD1 TYR A  27     7956   9321   9385  -1330   2648   1451       C  
ATOM    177  CD2 TYR A  27     -43.986 -34.905  19.450  1.00 66.50           C  
ANISOU  177  CD2 TYR A  27     7355   8463   9448  -1187   2549   1158       C  
ATOM    178  CE1 TYR A  27     -43.212 -37.129  20.907  1.00 68.89           C  
ANISOU  178  CE1 TYR A  27     7738   8969   9469  -1332   2521   1686       C  
ATOM    179  CE2 TYR A  27     -44.231 -36.186  18.951  1.00 66.52           C  
ANISOU  179  CE2 TYR A  27     7311   8297   9665  -1197   2414   1368       C  
ATOM    180  CZ  TYR A  27     -43.832 -37.296  19.678  1.00 70.99           C  
ANISOU  180  CZ  TYR A  27     7916   8950  10106  -1265   2404   1625       C  
ATOM    181  OH  TYR A  27     -44.062 -38.562  19.183  1.00 69.42           O  
ANISOU  181  OH  TYR A  27     7661   8556  10162  -1274   2275   1821       O  
ATOM    182  N   ASP A  28     -43.904 -30.732  23.023  1.00 81.15           N  
ANISOU  182  N   ASP A  28     9265  11144  10426  -1351   3407    360       N  
ATOM    183  CA  ASP A  28     -43.854 -29.347  23.526  1.00 83.38           C  
ANISOU  183  CA  ASP A  28     9542  11538  10599  -1360   3596     31       C  
ATOM    184  C   ASP A  28     -45.276 -28.756  23.607  1.00 92.85           C  
ANISOU  184  C   ASP A  28    10547  12640  12090  -1356   3850   -117       C  
ATOM    185  O   ASP A  28     -46.243 -29.480  23.334  1.00 93.13           O  
ANISOU  185  O   ASP A  28    10462  12552  12369  -1356   3867     58       O  
ATOM    186  CB  ASP A  28     -42.879 -28.442  22.749  1.00 82.86           C  
ANISOU  186  CB  ASP A  28     9566  11360  10558  -1266   3422   -156       C  
ATOM    187  CG  ASP A  28     -43.307 -28.123  21.336  1.00 89.62           C  
ANISOU  187  CG  ASP A  28    10335  11881  11836  -1140   3274   -185       C  
ATOM    188  OD1 ASP A  28     -44.315 -27.385  21.168  1.00 89.22           O  
ANISOU  188  OD1 ASP A  28    10131  11702  12066  -1108   3427   -332       O  
ATOM    189  OD2 ASP A  28     -42.614 -28.572  20.397  1.00 94.20           O1-
ANISOU  189  OD2 ASP A  28    10992  12335  12463  -1074   3006    -66       O1-
ATOM    190  N   LYS A  29     -45.402 -27.447  23.968  1.00 92.78           N  
ANISOU  190  N   LYS A  29    10495  12673  12086  -1352   4045   -445       N  
ATOM    191  CA  LYS A  29     -46.679 -26.727  24.144  1.00 95.32           C  
ANISOU  191  CA  LYS A  29    10618  12908  12693  -1345   4316   -630       C  
ATOM    192  C   LYS A  29     -47.657 -26.815  22.952  1.00 99.15           C  
ANISOU  192  C   LYS A  29    10937  13047  13688  -1238   4216   -539       C  
ATOM    193  O   LYS A  29     -48.870 -26.853  23.181  1.00100.46           O  
ANISOU  193  O   LYS A  29    10925  13166  14080  -1257   4414   -540       O  
ATOM    194  CB  LYS A  29     -46.440 -25.253  24.523  1.00 99.11           C  
ANISOU  194  CB  LYS A  29    11084  13428  13147  -1338   4493  -1016       C  
ATOM    195  N   HIS A  30     -47.147 -26.867  21.700  1.00 93.86           N  
ANISOU  195  N   HIS A  30    10317  12157  13188  -1136   3911   -458       N  
ATOM    196  CA  HIS A  30     -47.992 -26.916  20.492  1.00 92.54           C  
ANISOU  196  CA  HIS A  30     9999  11690  13473  -1044   3778   -371       C  
ATOM    197  C   HIS A  30     -47.776 -28.180  19.615  1.00 93.29           C  
ANISOU  197  C   HIS A  30    10153  11683  13609  -1025   3483    -85       C  
ATOM    198  O   HIS A  30     -48.449 -28.333  18.591  1.00 92.54           O  
ANISOU  198  O   HIS A  30     9938  11368  13856   -967   3351     -4       O  
ATOM    199  CB  HIS A  30     -47.843 -25.627  19.650  1.00 92.02           C  
ANISOU  199  CB  HIS A  30     9880  11425  13660   -935   3706   -566       C  
ATOM    200  CG  HIS A  30     -47.456 -24.418  20.440  1.00 96.63           C  
ANISOU  200  CG  HIS A  30    10483  12114  14117   -951   3916   -867       C  
ATOM    201  CD2 HIS A  30     -48.206 -23.608  21.225  1.00101.07           C  
ANISOU  201  CD2 HIS A  30    10906  12710  14785   -979   4233  -1097       C  
ATOM    202  ND1 HIS A  30     -46.149 -23.982  20.469  1.00 97.26           N  
ANISOU  202  ND1 HIS A  30    10738  12281  13937   -946   3804   -969       N  
ATOM    203  CE1 HIS A  30     -46.141 -22.922  21.256  1.00 98.59           C  
ANISOU  203  CE1 HIS A  30    10872  12527  14062   -975   4045  -1259       C  
ATOM    204  NE2 HIS A  30     -47.355 -22.658  21.735  1.00101.30           N  
ANISOU  204  NE2 HIS A  30    11028  12841  14619   -995   4315  -1357       N  
ATOM    205  N   HIS A  31     -46.838 -29.072  20.027  1.00 86.90           N  
ANISOU  205  N   HIS A  31     9517  11039  12464  -1082   3384     62       N  
ATOM    206  CA  HIS A  31     -46.492 -30.300  19.304  1.00 83.72           C  
ANISOU  206  CA  HIS A  31     9177  10543  12090  -1070   3122    308       C  
ATOM    207  C   HIS A  31     -46.648 -31.585  20.141  1.00 83.18           C  
ANISOU  207  C   HIS A  31     9126  10612  11866  -1173   3186    547       C  
ATOM    208  O   HIS A  31     -46.221 -31.643  21.301  1.00 83.47           O  
ANISOU  208  O   HIS A  31     9244  10902  11571  -1255   3331    560       O  
ATOM    209  CB  HIS A  31     -45.089 -30.186  18.705  1.00 82.56           C  
ANISOU  209  CB  HIS A  31     9206  10393  11771  -1015   2880    284       C  
ATOM    210  CG  HIS A  31     -44.934 -28.977  17.832  1.00 85.57           C  
ANISOU  210  CG  HIS A  31     9561  10633  12317   -921   2805     90       C  
ATOM    211  CD2 HIS A  31     -44.991 -28.868  16.485  1.00 86.13           C  
ANISOU  211  CD2 HIS A  31     9592  10499  12636   -839   2590    109       C  
ATOM    212  ND1 HIS A  31     -44.747 -27.715  18.375  1.00 88.76           N  
ANISOU  212  ND1 HIS A  31     9965  11115  12645   -916   2972   -147       N  
ATOM    213  CE1 HIS A  31     -44.665 -26.888  17.344  1.00 87.00           C  
ANISOU  213  CE1 HIS A  31     9700  10713  12642   -826   2848   -240       C  
ATOM    214  NE2 HIS A  31     -44.810 -27.536  16.186  1.00 85.77           N  
ANISOU  214  NE2 HIS A  31     9520  10398  12669   -779   2615    -83       N  
ATOM    215  N   ASP A  32     -47.284 -32.610  19.537  1.00 74.80           N  
ANISOU  215  N   ASP A  32     7979   9384  11058  -1175   3075    743       N  
ATOM    216  CA  ASP A  32     -47.524 -33.902  20.179  1.00 73.35           C  
ANISOU  216  CA  ASP A  32     7783   9272  10814  -1267   3117   1004       C  
ATOM    217  C   ASP A  32     -47.570 -35.079  19.188  1.00 69.85           C  
ANISOU  217  C   ASP A  32     7319   8606  10613  -1245   2868   1194       C  
ATOM    218  O   ASP A  32     -47.579 -34.873  17.968  1.00 65.74           O  
ANISOU  218  O   ASP A  32     6778   7889  10310  -1164   2676   1109       O  
ATOM    219  CB  ASP A  32     -48.788 -33.842  21.054  1.00 78.00           C  
ANISOU  219  CB  ASP A  32     8208   9945  11483  -1347   3416   1020       C  
ATOM    220  CG  ASP A  32     -50.048 -33.396  20.329  1.00 88.99           C  
ANISOU  220  CG  ASP A  32     9398  11121  13293  -1298   3459    928       C  
ATOM    221  OD1 ASP A  32     -50.259 -33.831  19.177  1.00 88.52           O  
ANISOU  221  OD1 ASP A  32     9291  10831  13513  -1245   3233    992       O  
ATOM    222  OD2 ASP A  32     -50.848 -32.657  20.936  1.00 97.37           O1-
ANISOU  222  OD2 ASP A  32    10337  12252  14409  -1321   3723    793       O1-
ATOM    223  N   ALA A  33     -47.610 -36.316  19.719  1.00 65.29           N  
ANISOU  223  N   ALA A  33     6741   8066  10002  -1324   2873   1449       N  
ATOM    224  CA  ALA A  33     -47.647 -37.522  18.906  1.00 63.61           C  
ANISOU  224  CA  ALA A  33     6499   7637  10033  -1319   2662   1621       C  
ATOM    225  C   ALA A  33     -48.919 -37.666  18.064  1.00 66.59           C  
ANISOU  225  C   ALA A  33     6689   7788  10825  -1309   2637   1600       C  
ATOM    226  O   ALA A  33     -48.860 -38.299  17.012  1.00 65.28           O  
ANISOU  226  O   ALA A  33     6509   7421  10874  -1278   2413   1627       O  
ATOM    227  CB  ALA A  33     -47.415 -38.745  19.770  1.00 66.25           C  
ANISOU  227  CB  ALA A  33     6856   8055  10263  -1410   2695   1912       C  
ATOM    228  N   ALA A  34     -50.051 -37.059  18.493  1.00 64.54           N  
ANISOU  228  N   ALA A  34     6278   7564  10680  -1336   2860   1534       N  
ATOM    229  CA  ALA A  34     -51.312 -37.096  17.738  1.00 65.31           C  
ANISOU  229  CA  ALA A  34     6175   7460  11180  -1328   2842   1514       C  
ATOM    230  C   ALA A  34     -51.128 -36.449  16.359  1.00 68.42           C  
ANISOU  230  C   ALA A  34     6573   7697  11727  -1227   2612   1340       C  
ATOM    231  O   ALA A  34     -51.537 -37.036  15.358  1.00 67.87           O  
ANISOU  231  O   ALA A  34     6423   7439  11924  -1222   2423   1380       O  
ATOM    232  CB  ALA A  34     -52.414 -36.395  18.511  1.00 67.89           C  
ANISOU  232  CB  ALA A  34     6341   7872  11580  -1364   3141   1453       C  
ATOM    233  N   HIS A  35     -50.469 -35.274  16.312  1.00 64.76           N  
ANISOU  233  N   HIS A  35     6205   7319  11081  -1157   2623   1154       N  
ATOM    234  CA  HIS A  35     -50.152 -34.555  15.073  1.00 63.59           C  
ANISOU  234  CA  HIS A  35     6076   7056  11027  -1064   2414   1009       C  
ATOM    235  C   HIS A  35     -49.116 -35.297  14.259  1.00 60.58           C  
ANISOU  235  C   HIS A  35     5840   6618  10560  -1040   2140   1053       C  
ATOM    236  O   HIS A  35     -49.205 -35.304  13.039  1.00 58.34           O  
ANISOU  236  O   HIS A  35     5519   6201  10449  -1002   1930   1008       O  
ATOM    237  CB  HIS A  35     -49.753 -33.095  15.348  1.00 65.36           C  
ANISOU  237  CB  HIS A  35     6348   7380  11105  -1004   2525    810       C  
ATOM    238  CG  HIS A  35     -50.908 -32.327  15.882  1.00 72.86           C  
ANISOU  238  CG  HIS A  35     7114   8331  12238  -1013   2775    732       C  
ATOM    239  CD2 HIS A  35     -52.084 -32.022  15.286  1.00 76.72           C  
ANISOU  239  CD2 HIS A  35     7391   8666  13094   -990   2777    721       C  
ATOM    240  ND1 HIS A  35     -50.976 -31.958  17.217  1.00 77.62           N  
ANISOU  240  ND1 HIS A  35     7727   9116  12650  -1062   3067    674       N  
ATOM    241  CE1 HIS A  35     -52.167 -31.401  17.375  1.00 78.95           C  
ANISOU  241  CE1 HIS A  35     7690   9223  13084  -1060   3252    608       C  
ATOM    242  NE2 HIS A  35     -52.866 -31.411  16.240  1.00 78.78           N  
ANISOU  242  NE2 HIS A  35     7525   8994  13416  -1013   3083    643       N  
ATOM    243  N   GLU A  36     -48.197 -35.993  14.928  1.00 55.06           N  
ANISOU  243  N   GLU A  36     5287   6022   9612  -1073   2144   1152       N  
ATOM    244  CA  GLU A  36     -47.214 -36.827  14.246  1.00 53.28           C  
ANISOU  244  CA  GLU A  36     5181   5726   9334  -1053   1907   1202       C  
ATOM    245  C   GLU A  36     -47.915 -37.990  13.529  1.00 54.98           C  
ANISOU  245  C   GLU A  36     5282   5748   9861  -1094   1777   1304       C  
ATOM    246  O   GLU A  36     -47.568 -38.273  12.389  1.00 52.14           O  
ANISOU  246  O   GLU A  36     4945   5273   9591  -1060   1554   1239       O  
ATOM    247  CB  GLU A  36     -46.177 -37.355  15.238  1.00 55.02           C  
ANISOU  247  CB  GLU A  36     5549   6093   9262  -1084   1955   1321       C  
ATOM    248  CG  GLU A  36     -45.164 -38.274  14.590  1.00 59.71           C  
ANISOU  248  CG  GLU A  36     6247   6598   9842  -1059   1728   1378       C  
ATOM    249  CD  GLU A  36     -44.348 -39.040  15.600  1.00 70.23           C  
ANISOU  249  CD  GLU A  36     7675   8041  10969  -1102   1768   1564       C  
ATOM    250  OE1 GLU A  36     -43.799 -38.393  16.521  1.00 56.76           O  
ANISOU  250  OE1 GLU A  36     6057   6546   8963  -1110   1888   1551       O  
ATOM    251  OE2 GLU A  36     -44.237 -40.278  15.463  1.00 55.85           O1-
ANISOU  251  OE2 GLU A  36     5833   6093   9295  -1130   1673   1723       O1-
ATOM    252  N   ILE A  37     -48.910 -38.632  14.179  1.00 54.60           N  
ANISOU  252  N   ILE A  37     5100   5668   9975  -1173   1922   1451       N  
ATOM    253  CA  ILE A  37     -49.684 -39.736  13.589  1.00 55.45           C  
ANISOU  253  CA  ILE A  37     5075   5584  10411  -1227   1819   1547       C  
ATOM    254  C   ILE A  37     -50.428 -39.255  12.329  1.00 58.88           C  
ANISOU  254  C   ILE A  37     5387   5894  11093  -1196   1676   1403       C  
ATOM    255  O   ILE A  37     -50.348 -39.908  11.287  1.00 57.84           O  
ANISOU  255  O   ILE A  37     5241   5625  11110  -1201   1459   1370       O  
ATOM    256  CB  ILE A  37     -50.638 -40.394  14.633  1.00 61.46           C  
ANISOU  256  CB  ILE A  37     5704   6354  11294  -1324   2030   1744       C  
ATOM    257  CG1 ILE A  37     -49.838 -41.240  15.657  1.00 63.12           C  
ANISOU  257  CG1 ILE A  37     6025   6658  11297  -1371   2096   1946       C  
ATOM    258  CG2 ILE A  37     -51.772 -41.217  13.965  1.00 61.40           C  
ANISOU  258  CG2 ILE A  37     5504   6134  11690  -1383   1951   1802       C  
ATOM    259  CD1 ILE A  37     -50.588 -41.566  16.968  1.00 72.20           C  
ANISOU  259  CD1 ILE A  37     7079   7921  12432  -1469   2359   2149       C  
ATOM    260  N   ILE A  38     -51.119 -38.115  12.426  1.00 56.09           N  
ANISOU  260  N   ILE A  38     4940   5593  10780  -1167   1796   1316       N  
ATOM    261  CA  ILE A  38     -51.898 -37.534  11.322  1.00 56.49           C  
ANISOU  261  CA  ILE A  38     4847   5546  11071  -1138   1670   1215       C  
ATOM    262  C   ILE A  38     -51.026 -37.195  10.128  1.00 56.21           C  
ANISOU  262  C   ILE A  38     4923   5498  10937  -1075   1418   1091       C  
ATOM    263  O   ILE A  38     -51.376 -37.512   8.990  1.00 55.03           O  
ANISOU  263  O   ILE A  38     4696   5248  10966  -1089   1212   1057       O  
ATOM    264  CB  ILE A  38     -52.733 -36.321  11.827  1.00 61.21           C  
ANISOU  264  CB  ILE A  38     5316   6199  11744  -1111   1879   1160       C  
ATOM    265  CG1 ILE A  38     -53.899 -36.810  12.747  1.00 64.39           C  
ANISOU  265  CG1 ILE A  38     5548   6586  12331  -1191   2109   1285       C  
ATOM    266  CG2 ILE A  38     -53.269 -35.450  10.670  1.00 61.87           C  
ANISOU  266  CG2 ILE A  38     5273   6203  12033  -1057   1730   1064       C  
ATOM    267  CD1 ILE A  38     -54.196 -35.861  13.897  1.00 74.47           C  
ANISOU  267  CD1 ILE A  38     6789   7998  13508  -1179   2417   1237       C  
ATOM    268  N   GLU A  39     -49.889 -36.565  10.392  1.00 50.82           N  
ANISOU  268  N   GLU A  39     4417   4932   9963  -1014   1437   1022       N  
ATOM    269  CA  GLU A  39     -48.945 -36.184   9.353  1.00 48.79           C  
ANISOU  269  CA  GLU A  39     4275   4686   9576   -954   1224    912       C  
ATOM    270  C   GLU A  39     -48.259 -37.407   8.726  1.00 49.16           C  
ANISOU  270  C   GLU A  39     4410   4667   9604   -980   1032    926       C  
ATOM    271  O   GLU A  39     -48.056 -37.431   7.513  1.00 47.72           O  
ANISOU  271  O   GLU A  39     4229   4446   9456   -968    821    838       O  
ATOM    272  CB  GLU A  39     -47.960 -35.138   9.877  1.00 49.14           C  
ANISOU  272  CB  GLU A  39     4465   4867   9339   -888   1314    833       C  
ATOM    273  CG  GLU A  39     -48.670 -33.820  10.157  1.00 62.44           C  
ANISOU  273  CG  GLU A  39     6037   6575  11112   -853   1461    769       C  
ATOM    274  CD  GLU A  39     -47.901 -32.796  10.969  1.00 91.55           C  
ANISOU  274  CD  GLU A  39     9837  10391  14559   -809   1614    679       C  
ATOM    275  OE1 GLU A  39     -46.656 -32.918  11.067  1.00 85.72           O  
ANISOU  275  OE1 GLU A  39     9280   9733  13557   -791   1552    655       O  
ATOM    276  OE2 GLU A  39     -48.546 -31.847  11.474  1.00 88.15           O1-
ANISOU  276  OE2 GLU A  39     9303   9972  14219   -793   1794    619       O1-
ATOM    277  N   THR A  40     -47.978 -38.447   9.529  1.00 45.41           N  
ANISOU  277  N   THR A  40     3985   4173   9094  -1024   1107   1040       N  
ATOM    278  CA  THR A  40     -47.411 -39.697   9.023  1.00 44.95           C  
ANISOU  278  CA  THR A  40     3981   4013   9085  -1051    949   1057       C  
ATOM    279  C   THR A  40     -48.388 -40.306   7.997  1.00 52.14           C  
ANISOU  279  C   THR A  40     4732   4775  10304  -1108    804   1019       C  
ATOM    280  O   THR A  40     -47.966 -40.603   6.884  1.00 52.23           O  
ANISOU  280  O   THR A  40     4775   4742  10328  -1104    602    902       O  
ATOM    281  CB  THR A  40     -47.099 -40.659  10.170  1.00 50.59           C  
ANISOU  281  CB  THR A  40     4738   4719   9765  -1093   1073   1230       C  
ATOM    282  CG2 THR A  40     -46.594 -42.023   9.685  1.00 43.14           C  
ANISOU  282  CG2 THR A  40     3818   3624   8950  -1120    923   1258       C  
ATOM    283  OG1 THR A  40     -46.110 -40.053  10.996  1.00 51.82           O  
ANISOU  283  OG1 THR A  40     5043   5041   9605  -1046   1171   1246       O  
ATOM    284  N   ILE A  41     -49.690 -40.423   8.346  1.00 49.42           N  
ANISOU  284  N   ILE A  41     4211   4372  10196  -1167    908   1104       N  
ATOM    285  CA  ILE A  41     -50.730 -40.946   7.456  1.00 50.39           C  
ANISOU  285  CA  ILE A  41     4159   4364  10624  -1234    776   1075       C  
ATOM    286  C   ILE A  41     -50.802 -40.088   6.171  1.00 54.59           C  
ANISOU  286  C   ILE A  41     4664   4943  11136  -1198    586    925       C  
ATOM    287  O   ILE A  41     -50.843 -40.645   5.074  1.00 54.46           O  
ANISOU  287  O   ILE A  41     4612   4866  11215  -1240    379    831       O  
ATOM    288  CB  ILE A  41     -52.098 -41.058   8.199  1.00 54.42           C  
ANISOU  288  CB  ILE A  41     4475   4821  11379  -1296    951   1207       C  
ATOM    289  CG1 ILE A  41     -52.040 -42.155   9.291  1.00 55.41           C  
ANISOU  289  CG1 ILE A  41     4611   4889  11551  -1356   1098   1382       C  
ATOM    290  CG2 ILE A  41     -53.246 -41.299   7.226  1.00 56.21           C  
ANISOU  290  CG2 ILE A  41     4499   4941  11919  -1359    806   1165       C  
ATOM    291  CD1 ILE A  41     -53.167 -42.127  10.357  1.00 56.88           C  
ANISOU  291  CD1 ILE A  41     4643   5086  11883  -1410   1341   1539       C  
ATOM    292  N   ARG A  42     -50.779 -38.747   6.313  1.00 50.46           N  
ANISOU  292  N   ARG A  42     4153   4534  10486  -1128    658    902       N  
ATOM    293  CA  ARG A  42     -50.831 -37.851   5.163  1.00 50.19           C  
ANISOU  293  CA  ARG A  42     4081   4552  10435  -1094    485    806       C  
ATOM    294  C   ARG A  42     -49.641 -38.038   4.220  1.00 54.69           C  
ANISOU  294  C   ARG A  42     4811   5173  10796  -1071    288    689       C  
ATOM    295  O   ARG A  42     -49.848 -38.112   3.007  1.00 56.48           O  
ANISOU  295  O   ARG A  42     4977   5405  11076  -1105     78    612       O  
ATOM    296  CB  ARG A  42     -51.002 -36.400   5.595  1.00 50.10           C  
ANISOU  296  CB  ARG A  42     4042   4621  10372  -1020    620    817       C  
ATOM    297  CG  ARG A  42     -52.394 -36.077   6.070  1.00 66.91           C  
ANISOU  297  CG  ARG A  42     5955   6693  12776  -1044    762    895       C  
ATOM    298  CD  ARG A  42     -52.459 -34.607   6.404  1.00 78.12           C  
ANISOU  298  CD  ARG A  42     7344   8173  14164   -964    889    874       C  
ATOM    299  NE  ARG A  42     -53.482 -34.292   7.399  1.00 86.70           N  
ANISOU  299  NE  ARG A  42     8276   9227  15438   -972   1139    930       N  
ATOM    300  CZ  ARG A  42     -54.739 -33.982   7.110  1.00103.17           C  
ANISOU  300  CZ  ARG A  42    10124  11238  17838   -987   1141    975       C  
ATOM    301  NH1 ARG A  42     -55.147 -33.941   5.846  1.00 89.00           N1+
ANISOU  301  NH1 ARG A  42     8218   9406  16193  -1002    889    983       N1+
ATOM    302  NH2 ARG A  42     -55.600 -33.706   8.084  1.00 94.53           N  
ANISOU  302  NH2 ARG A  42     8890  10120  16905   -992   1397   1012       N  
ATOM    303  N   TRP A  43     -48.407 -38.170   4.766  1.00 48.85           N  
ANISOU  303  N   TRP A  43     4262   4480   9818  -1025    351    675       N  
ATOM    304  CA  TRP A  43     -47.219 -38.428   3.952  1.00 47.34           C  
ANISOU  304  CA  TRP A  43     4217   4330   9440  -1002    188    560       C  
ATOM    305  C   TRP A  43     -47.288 -39.786   3.207  1.00 51.91           C  
ANISOU  305  C   TRP A  43     4761   4801  10161  -1078     36    490       C  
ATOM    306  O   TRP A  43     -46.988 -39.835   2.018  1.00 52.23           O  
ANISOU  306  O   TRP A  43     4815   4883  10148  -1094   -152    358       O  
ATOM    307  CB  TRP A  43     -45.912 -38.289   4.762  1.00 44.41           C  
ANISOU  307  CB  TRP A  43     4037   4028   8810   -937    293    572       C  
ATOM    308  CG  TRP A  43     -45.416 -36.878   4.842  1.00 43.29           C  
ANISOU  308  CG  TRP A  43     3964   4013   8471   -861    335    544       C  
ATOM    309  CD1 TRP A  43     -45.279 -36.114   5.965  1.00 45.57           C  
ANISOU  309  CD1 TRP A  43     4293   4366   8656   -821    529    595       C  
ATOM    310  CD2 TRP A  43     -45.041 -36.042   3.739  1.00 42.21           C  
ANISOU  310  CD2 TRP A  43     3846   3957   8235   -828    185    455       C  
ATOM    311  CE2 TRP A  43     -44.684 -34.779   4.269  1.00 44.83           C  
ANISOU  311  CE2 TRP A  43     4227   4370   8436   -761    298    466       C  
ATOM    312  CE3 TRP A  43     -45.000 -36.227   2.344  1.00 43.37           C  
ANISOU  312  CE3 TRP A  43     3965   4125   8387   -856    -33    369       C  
ATOM    313  NE1 TRP A  43     -44.821 -34.858   5.632  1.00 43.78           N  
ANISOU  313  NE1 TRP A  43     4109   4227   8296   -760    508    532       N  
ATOM    314  CZ2 TRP A  43     -44.283 -33.713   3.458  1.00 42.96           C  
ANISOU  314  CZ2 TRP A  43     4008   4212   8104   -718    197    418       C  
ATOM    315  CZ3 TRP A  43     -44.591 -35.169   1.546  1.00 43.70           C  
ANISOU  315  CZ3 TRP A  43     4032   4278   8296   -817   -131    330       C  
ATOM    316  CH2 TRP A  43     -44.247 -33.929   2.103  1.00 43.16           C  
ANISOU  316  CH2 TRP A  43     4005   4265   8129   -746    -17    368       C  
ATOM    317  N   VAL A  44     -47.707 -40.867   3.890  1.00 49.38           N  
ANISOU  317  N   VAL A  44     4386   4346  10029  -1133    120    573       N  
ATOM    318  CA  VAL A  44     -47.884 -42.211   3.302  1.00 50.88           C  
ANISOU  318  CA  VAL A  44     4518   4391  10423  -1214      0    504       C  
ATOM    319  C   VAL A  44     -48.929 -42.175   2.135  1.00 55.86           C  
ANISOU  319  C   VAL A  44     4985   5015  11226  -1290   -175    407       C  
ATOM    320  O   VAL A  44     -48.689 -42.754   1.069  1.00 53.65           O  
ANISOU  320  O   VAL A  44     4705   4720  10960  -1339   -353    243       O  
ATOM    321  CB  VAL A  44     -48.226 -43.290   4.373  1.00 55.96           C  
ANISOU  321  CB  VAL A  44     5110   4879  11273  -1261    141    657       C  
ATOM    322  CG1 VAL A  44     -48.385 -44.666   3.745  1.00 57.27           C  
ANISOU  322  CG1 VAL A  44     5204   4863  11690  -1345     18    571       C  
ATOM    323  CG2 VAL A  44     -47.159 -43.348   5.458  1.00 54.97           C  
ANISOU  323  CG2 VAL A  44     5139   4790  10955  -1197    283    768       C  
ATOM    324  N   CYS A  45     -50.055 -41.451   2.337  1.00 54.66           N  
ANISOU  324  N   CYS A  45     4686   4888  11195  -1302   -121    502       N  
ATOM    325  CA  CYS A  45     -51.100 -41.267   1.328  1.00 56.89           C  
ANISOU  325  CA  CYS A  45     4793   5184  11638  -1371   -284    451       C  
ATOM    326  C   CYS A  45     -50.597 -40.473   0.148  1.00 59.61           C  
ANISOU  326  C   CYS A  45     5190   5692  11767  -1345   -470    337       C  
ATOM    327  O   CYS A  45     -50.954 -40.761  -0.987  1.00 58.21           O  
ANISOU  327  O   CYS A  45     4928   5549  11642  -1423   -674    231       O  
ATOM    328  CB  CYS A  45     -52.348 -40.635   1.934  1.00 58.79           C  
ANISOU  328  CB  CYS A  45     4858   5407  12072  -1373   -160    599       C  
ATOM    329  SG  CYS A  45     -53.207 -41.716   3.103  1.00 65.40           S  
ANISOU  329  SG  CYS A  45     5577   6063  13209  -1443     32    740       S  
ATOM    330  N   GLU A  46     -49.757 -39.482   0.409  1.00 58.14           N  
ANISOU  330  N   GLU A  46     5140   5617  11334  -1246   -403    360       N  
ATOM    331  CA  GLU A  46     -49.189 -38.655  -0.640  1.00 58.94           C  
ANISOU  331  CA  GLU A  46     5297   5880  11218  -1217   -562    282       C  
ATOM    332  C   GLU A  46     -48.283 -39.433  -1.590  1.00 66.63           C  
ANISOU  332  C   GLU A  46     6377   6897  12042  -1257   -720    101       C  
ATOM    333  O   GLU A  46     -48.349 -39.213  -2.795  1.00 66.02           O  
ANISOU  333  O   GLU A  46     6260   6942  11883  -1305   -914     12       O  
ATOM    334  CB  GLU A  46     -48.455 -37.431  -0.050  1.00 58.70           C  
ANISOU  334  CB  GLU A  46     5383   5937  10984  -1103   -435    349       C  
ATOM    335  CG  GLU A  46     -48.174 -36.344  -1.079  1.00 65.80           C  
ANISOU  335  CG  GLU A  46     6282   6991  11727  -1078   -585    331       C  
ATOM    336  CD  GLU A  46     -49.393 -35.832  -1.821  1.00 86.21           C  
ANISOU  336  CD  GLU A  46     8655   9608  14493  -1127   -718    401       C  
ATOM    337  OE1 GLU A  46     -49.279 -35.585  -3.043  1.00 95.15           O  
ANISOU  337  OE1 GLU A  46     9764  10873  15517  -1168   -929    359       O  
ATOM    338  OE2 GLU A  46     -50.480 -35.748  -1.202  1.00 76.13           O1-
ANISOU  338  OE2 GLU A  46     7226   8232  13468  -1136   -618    501       O1-
ATOM    339  N   GLU A  47     -47.441 -40.337  -1.079  1.00 66.66           N  
ANISOU  339  N   GLU A  47     6507   6809  12012  -1240   -638     46       N  
ATOM    340  CA  GLU A  47     -46.510 -41.036  -1.961  1.00 68.54           C  
ANISOU  340  CA  GLU A  47     6840   7078  12124  -1268   -767   -148       C  
ATOM    341  C   GLU A  47     -46.939 -42.490  -2.307  1.00 76.38           C  
ANISOU  341  C   GLU A  47     7747   7917  13358  -1374   -839   -272       C  
ATOM    342  O   GLU A  47     -46.130 -43.279  -2.809  1.00 78.25           O  
ANISOU  342  O   GLU A  47     8058   8126  13548  -1393   -899   -449       O  
ATOM    343  CB  GLU A  47     -45.077 -40.932  -1.410  1.00 68.98           C  
ANISOU  343  CB  GLU A  47     7091   7156  11964  -1170   -663   -154       C  
ATOM    344  CG  GLU A  47     -44.450 -39.554  -1.689  1.00 76.84           C  
ANISOU  344  CG  GLU A  47     8170   8338  12687  -1094   -678   -126       C  
ATOM    345  CD  GLU A  47     -43.546 -38.909  -0.647  1.00 90.48           C  
ANISOU  345  CD  GLU A  47    10036  10088  14253   -988   -516    -30       C  
ATOM    346  OE1 GLU A  47     -43.181 -39.598   0.335  1.00 89.50           O  
ANISOU  346  OE1 GLU A  47     9970   9855  14180   -967   -391     18       O  
ATOM    347  OE2 GLU A  47     -43.180 -37.720  -0.827  1.00 60.73           O1-
ANISOU  347  OE2 GLU A  47     6312   6452  10311   -934   -520      1       O1-
ATOM    348  N   ILE A  48     -48.238 -42.802  -2.103  1.00 72.43           N  
ANISOU  348  N   ILE A  48     7074   7317  13131  -1447   -837   -195       N  
ATOM    349  CA  ILE A  48     -48.940 -44.030  -2.498  1.00 73.30           C  
ANISOU  349  CA  ILE A  48     7055   7281  13516  -1568   -922   -304       C  
ATOM    350  C   ILE A  48     -50.355 -43.572  -2.957  1.00 74.03           C  
ANISOU  350  C   ILE A  48     6947   7427  13756  -1646  -1027   -247       C  
ATOM    351  O   ILE A  48     -51.273 -43.555  -2.140  1.00 71.77           O  
ANISOU  351  O   ILE A  48     6543   7035  13693  -1653   -913    -81       O  
ATOM    352  CB  ILE A  48     -48.988 -45.210  -1.445  1.00 77.61           C  
ANISOU  352  CB  ILE A  48     7587   7572  14329  -1579   -770   -226       C  
ATOM    353  CG1 ILE A  48     -47.581 -45.669  -0.988  1.00 77.10           C  
ANISOU  353  CG1 ILE A  48     7701   7452  14141  -1499   -681   -253       C  
ATOM    354  CG2 ILE A  48     -49.779 -46.409  -2.002  1.00 80.69           C  
ANISOU  354  CG2 ILE A  48     7821   7802  15034  -1716   -878   -357       C  
ATOM    355  CD1 ILE A  48     -47.570 -46.700   0.146  1.00 78.27           C  
ANISOU  355  CD1 ILE A  48     7830   7369  14538  -1502   -531   -112       C  
ATOM    356  N   PRO A  49     -50.536 -43.167  -4.238  1.00 72.35           N  
ANISOU  356  N   PRO A  49     6682   7394  13414  -1707  -1239   -368       N  
ATOM    357  CA  PRO A  49     -51.866 -42.712  -4.706  1.00 74.59           C  
ANISOU  357  CA  PRO A  49     6756   7740  13844  -1783  -1362   -291       C  
ATOM    358  C   PRO A  49     -53.042 -43.696  -4.531  1.00 81.36           C  
ANISOU  358  C   PRO A  49     7423   8415  15076  -1897  -1374   -291       C  
ATOM    359  O   PRO A  49     -54.172 -43.242  -4.299  1.00 81.47           O  
ANISOU  359  O   PRO A  49     7263   8418  15275  -1916  -1367   -135       O  
ATOM    360  CB  PRO A  49     -51.619 -42.397  -6.181  1.00 77.25           C  
ANISOU  360  CB  PRO A  49     7094   8313  13946  -1852  -1609   -453       C  
ATOM    361  CG  PRO A  49     -50.164 -42.074  -6.257  1.00 79.31           C  
ANISOU  361  CG  PRO A  49     7576   8672  13885  -1760  -1561   -524       C  
ATOM    362  CD  PRO A  49     -49.529 -43.049  -5.314  1.00 73.83           C  
ANISOU  362  CD  PRO A  49     6992   7759  13303  -1713  -1378   -562       C  
ATOM    363  N   ASP A  50     -52.782 -45.033  -4.611  1.00 80.12           N  
ANISOU  363  N   ASP A  50     7285   8101  15058  -1971  -1384   -462       N  
ATOM    364  CA  ASP A  50     -53.818 -46.080  -4.418  1.00 82.60           C  
ANISOU  364  CA  ASP A  50     7417   8209  15758  -2087  -1390   -472       C  
ATOM    365  C   ASP A  50     -54.399 -45.995  -3.001  1.00 85.39           C  
ANISOU  365  C   ASP A  50     7710   8404  16328  -2029  -1156   -202       C  
ATOM    366  O   ASP A  50     -55.589 -46.241  -2.809  1.00 86.00           O  
ANISOU  366  O   ASP A  50     7590   8388  16699  -2105  -1154   -115       O  
ATOM    367  CB  ASP A  50     -53.230 -47.492  -4.634  1.00 85.89           C  
ANISOU  367  CB  ASP A  50     7884   8452  16297  -2153  -1406   -696       C  
ATOM    368  CG  ASP A  50     -52.897 -47.873  -6.063  1.00 98.02           C  
ANISOU  368  CG  ASP A  50     9429  10114  17699  -2257  -1631  -1018       C  
ATOM    369  OD1 ASP A  50     -53.597 -47.385  -6.987  1.00 99.52           O  
ANISOU  369  OD1 ASP A  50     9502  10495  17815  -2344  -1824  -1069       O  
ATOM    370  OD2 ASP A  50     -51.964 -48.700  -6.257  1.00103.07           O1-
ANISOU  370  OD2 ASP A  50    10178  10665  18319  -2258  -1615  -1222       O1-
ATOM    371  N   LEU A  51     -53.551 -45.640  -2.011  1.00 79.94           N  
ANISOU  371  N   LEU A  51     7187   7700  15487  -1899   -957    -77       N  
ATOM    372  CA  LEU A  51     -53.939 -45.501  -0.611  1.00 79.54           C  
ANISOU  372  CA  LEU A  51     7109   7546  15568  -1843   -715    167       C  
ATOM    373  C   LEU A  51     -54.922 -44.351  -0.421  1.00 84.93           C  
ANISOU  373  C   LEU A  51     7656   8331  16282  -1817   -676    321       C  
ATOM    374  O   LEU A  51     -55.919 -44.521   0.284  1.00 85.16           O  
ANISOU  374  O   LEU A  51     7530   8255  16573  -1852   -556    466       O  
ATOM    375  CB  LEU A  51     -52.693 -45.354   0.274  1.00 77.47           C  
ANISOU  375  CB  LEU A  51     7064   7293  15079  -1724   -545    236       C  
ATOM    376  CG  LEU A  51     -52.902 -45.448   1.774  1.00 81.71           C  
ANISOU  376  CG  LEU A  51     7596   7735  15714  -1685   -290    471       C  
ATOM    377  CD1 LEU A  51     -53.360 -46.828   2.176  1.00 83.68           C  
ANISOU  377  CD1 LEU A  51     7743   7755  16299  -1779   -246    520       C  
ATOM    378  CD2 LEU A  51     -51.638 -45.127   2.491  1.00 81.30           C  
ANISOU  378  CD2 LEU A  51     7758   7750  15383  -1574   -164    524       C  
ATOM    379  N   LYS A  52     -54.664 -43.202  -1.101  1.00 82.70           N  
ANISOU  379  N   LYS A  52     7417   8248  15759  -1762   -782    288       N  
ATOM    380  CA  LYS A  52     -55.513 -42.003  -1.108  1.00 83.62           C  
ANISOU  380  CA  LYS A  52     7396   8462  15916  -1727   -777    421       C  
ATOM    381  C   LYS A  52     -56.881 -42.395  -1.647  1.00 92.69           C  
ANISOU  381  C   LYS A  52     8286   9557  17374  -1850   -912    429       C  
ATOM    382  O   LYS A  52     -57.908 -41.996  -1.083  1.00 94.09           O  
ANISOU  382  O   LYS A  52     8290   9685  17776  -1845   -806    585       O  
ATOM    383  CB  LYS A  52     -54.873 -40.903  -1.978  1.00 84.60           C  
ANISOU  383  CB  LYS A  52     7608   8793  15741  -1666   -917    371       C  
ATOM    384  CG  LYS A  52     -55.445 -39.503  -1.773  1.00 81.81           C  
ANISOU  384  CG  LYS A  52     7152   8518  15414  -1589   -861    532       C  
ATOM    385  CD  LYS A  52     -54.659 -38.464  -2.570  1.00 82.70           C  
ANISOU  385  CD  LYS A  52     7368   8819  15237  -1528   -989    505       C  
ATOM    386  CE  LYS A  52     -53.543 -37.836  -1.770  1.00 94.18           C  
ANISOU  386  CE  LYS A  52     9029  10294  16459  -1401   -802    525       C  
ATOM    387  NZ  LYS A  52     -52.646 -37.005  -2.615  1.00102.63           N1+
ANISOU  387  NZ  LYS A  52    10211  11540  17247  -1356   -937    484       N1+
ATOM    388  N   LEU A  53     -56.888 -43.240  -2.707  1.00 92.16           N  
ANISOU  388  N   LEU A  53     8187   9496  17331  -1967  -1137    245       N  
ATOM    389  CA  LEU A  53     -58.121 -43.779  -3.296  1.00 95.11           C  
ANISOU  389  CA  LEU A  53     8318   9821  17998  -2109  -1295    216       C  
ATOM    390  C   LEU A  53     -58.855 -44.699  -2.318  1.00 99.46           C  
ANISOU  390  C   LEU A  53     8751  10134  18906  -2160  -1122    309       C  
ATOM    391  O   LEU A  53     -60.051 -44.520  -2.138  1.00100.92           O  
ANISOU  391  O   LEU A  53     8713  10277  19355  -2203  -1107    435       O  
ATOM    392  CB  LEU A  53     -57.842 -44.557  -4.597  1.00 96.69           C  
ANISOU  392  CB  LEU A  53     8531  10087  18120  -2235  -1557    -45       C  
ATOM    393  CG  LEU A  53     -57.558 -43.767  -5.865  1.00101.68           C  
ANISOU  393  CG  LEU A  53     9185  10991  18459  -2252  -1799   -132       C  
ATOM    394  CD1 LEU A  53     -57.137 -44.703  -6.990  1.00103.42           C  
ANISOU  394  CD1 LEU A  53     9446  11274  18575  -2383  -2007   -431       C  
ATOM    395  CD2 LEU A  53     -58.776 -42.960  -6.300  1.00105.22           C  
ANISOU  395  CD2 LEU A  53     9391  11547  19041  -2294  -1936     21       C  
ATOM    396  N   ALA A  54     -58.150 -45.690  -1.709  1.00 95.08           N  
ANISOU  396  N   ALA A  54     8329   9424  18375  -2157   -996    264       N  
ATOM    397  CA  ALA A  54     -58.760 -46.663  -0.787  1.00 95.98           C  
ANISOU  397  CA  ALA A  54     8334   9306  18828  -2215   -834    374       C  
ATOM    398  C   ALA A  54     -59.262 -46.063   0.508  1.00 99.04           C  
ANISOU  398  C   ALA A  54     8669   9670  19293  -2138   -567    631       C  
ATOM    399  O   ALA A  54     -60.280 -46.510   1.026  1.00 99.75           O  
ANISOU  399  O   ALA A  54     8570   9631  19701  -2207   -475    752       O  
ATOM    400  CB  ALA A  54     -57.799 -47.798  -0.484  1.00 96.49           C  
ANISOU  400  CB  ALA A  54     8549   9214  18897  -2223   -777    289       C  
ATOM    401  N   MET A  55     -58.552 -45.070   1.048  1.00 94.51           N  
ANISOU  401  N   MET A  55     8256   9222  18430  -2001   -431    706       N  
ATOM    402  CA  MET A  55     -58.940 -44.480   2.328  1.00 93.56           C  
ANISOU  402  CA  MET A  55     8100   9100  18346  -1931   -154    916       C  
ATOM    403  C   MET A  55     -60.157 -43.584   2.237  1.00101.03           C  
ANISOU  403  C   MET A  55     8820  10099  19466  -1932   -146   1004       C  
ATOM    404  O   MET A  55     -60.267 -42.800   1.300  1.00100.82           O  
ANISOU  404  O   MET A  55     8754  10194  19360  -1913   -329    939       O  
ATOM    405  CB  MET A  55     -57.769 -43.754   2.993  1.00 92.23           C  
ANISOU  405  CB  MET A  55     8172   9045  17827  -1797     -4    943       C  
ATOM    406  CG  MET A  55     -57.861 -43.792   4.489  1.00 94.45           C  
ANISOU  406  CG  MET A  55     8469   9286  18133  -1765    300   1127       C  
ATOM    407  SD  MET A  55     -56.473 -42.964   5.206  1.00 94.25           S  
ANISOU  407  SD  MET A  55     8716   9411  17683  -1628    444   1133       S  
ATOM    408  CE  MET A  55     -57.203 -42.376   6.677  1.00 91.72           C  
ANISOU  408  CE  MET A  55     8304   9128  17417  -1602    778   1319       C  
ATOM    409  N   GLU A  56     -61.071 -43.700   3.217  1.00100.81           N  
ANISOU  409  N   GLU A  56     8636   9983  19685  -1955     71   1166       N  
ATOM    410  CA  GLU A  56     -62.310 -42.914   3.294  1.00102.67           C  
ANISOU  410  CA  GLU A  56     8623  10237  20148  -1954    123   1265       C  
ATOM    411  C   GLU A  56     -62.011 -41.459   3.580  1.00106.18           C  
ANISOU  411  C   GLU A  56     9130  10820  20392  -1816    235   1295       C  
ATOM    412  O   GLU A  56     -61.391 -41.149   4.599  1.00105.00           O  
ANISOU  412  O   GLU A  56     9131  10708  20057  -1738    473   1342       O  
ATOM    413  CB  GLU A  56     -63.275 -43.516   4.309  1.00106.05           C  
ANISOU  413  CB  GLU A  56     8875  10533  20886  -2021    349   1421       C  
ATOM    414  N   ASN A  57     -62.468 -40.586   2.638  1.00103.46           N  
ANISOU  414  N   ASN A  57     8658  10554  20099  -1798     46   1271       N  
ATOM    415  CA  ASN A  57     -62.331 -39.126   2.454  1.00102.25           C  
ANISOU  415  CA  ASN A  57     8498  10515  19837  -1683     49   1290       C  
ATOM    416  C   ASN A  57     -62.454 -38.207   3.693  1.00105.57           C  
ANISOU  416  C   ASN A  57     8911  10939  20260  -1576    384   1374       C  
ATOM    417  O   ASN A  57     -61.772 -37.182   3.757  1.00103.99           O  
ANISOU  417  O   ASN A  57     8832  10827  19854  -1470    426   1344       O  
ATOM    418  CB  ASN A  57     -63.350 -38.651   1.407  1.00102.18           C  
ANISOU  418  CB  ASN A  57     8220  10526  20077  -1727   -180   1332       C  
ATOM    419  N   TYR A  58     -63.340 -38.545   4.628  1.00102.88           N  
ANISOU  419  N   TYR A  58     8419  10511  20161  -1614    618   1467       N  
ATOM    420  CA  TYR A  58     -63.690 -37.760   5.814  1.00102.38           C  
ANISOU  420  CA  TYR A  58     8293  10455  20154  -1540    955   1530       C  
ATOM    421  C   TYR A  58     -62.757 -37.923   7.045  1.00102.36           C  
ANISOU  421  C   TYR A  58     8530  10507  19856  -1503   1228   1521       C  
ATOM    422  O   TYR A  58     -62.693 -37.026   7.886  1.00100.27           O  
ANISOU  422  O   TYR A  58     8277  10300  19521  -1425   1481   1515       O  
ATOM    423  CB  TYR A  58     -65.141 -38.098   6.193  1.00106.58           C  
ANISOU  423  CB  TYR A  58     8517  10881  21096  -1615   1072   1638       C  
ATOM    424  CG  TYR A  58     -65.322 -39.461   6.842  1.00109.96           C  
ANISOU  424  CG  TYR A  58     8954  11234  21593  -1725   1185   1704       C  
ATOM    425  CD1 TYR A  58     -65.310 -39.599   8.224  1.00112.60           C  
ANISOU  425  CD1 TYR A  58     9325  11585  21872  -1720   1533   1776       C  
ATOM    426  CD2 TYR A  58     -65.535 -40.607   6.072  1.00111.75           C  
ANISOU  426  CD2 TYR A  58     9131  11369  21959  -1843    944   1697       C  
ATOM    427  CE1 TYR A  58     -65.479 -40.841   8.832  1.00115.01           C  
ANISOU  427  CE1 TYR A  58     9624  11820  22254  -1826   1636   1876       C  
ATOM    428  CE2 TYR A  58     -65.706 -41.858   6.670  1.00113.81           C  
ANISOU  428  CE2 TYR A  58     9384  11531  22330  -1945   1049   1771       C  
ATOM    429  CZ  TYR A  58     -65.677 -41.968   8.053  1.00122.33           C  
ANISOU  429  CZ  TYR A  58    10502  12628  23352  -1934   1392   1880       C  
ATOM    430  OH  TYR A  58     -65.851 -43.188   8.666  1.00126.41           O  
ANISOU  430  OH  TYR A  58    10997  13048  23985  -2038   1499   1995       O  
ATOM    431  N   VAL A  59     -62.080 -39.100   7.126  1.00 97.93           N  
ANISOU  431  N   VAL A  59     8139   9925  19146  -1568   1166   1518       N  
ATOM    432  CA  VAL A  59     -61.215 -39.604   8.201  1.00 96.55           C  
ANISOU  432  CA  VAL A  59     8177   9790  18716  -1566   1361   1550       C  
ATOM    433  C   VAL A  59     -60.104 -38.659   8.635  1.00 96.68           C  
ANISOU  433  C   VAL A  59     8418   9945  18372  -1456   1464   1477       C  
ATOM    434  O   VAL A  59     -59.759 -38.641   9.820  1.00 96.27           O  
ANISOU  434  O   VAL A  59     8463   9965  18150  -1447   1718   1522       O  
ATOM    435  CB  VAL A  59     -60.629 -40.994   7.854  1.00100.22           C  
ANISOU  435  CB  VAL A  59     8762  10177  19142  -1646   1192   1549       C  
ATOM    436  N   LEU A  60     -59.534 -37.897   7.698  1.00 90.13           N  
ANISOU  436  N   LEU A  60     7666   9164  17417  -1385   1266   1369       N  
ATOM    437  CA  LEU A  60     -58.461 -36.977   8.031  1.00 87.79           C  
ANISOU  437  CA  LEU A  60     7573   8985  16799  -1285   1346   1292       C  
ATOM    438  C   LEU A  60     -58.952 -35.519   8.243  1.00 93.62           C  
ANISOU  438  C   LEU A  60     8187   9755  17630  -1200   1487   1259       C  
ATOM    439  O   LEU A  60     -58.136 -34.632   8.477  1.00 91.69           O  
ANISOU  439  O   LEU A  60     8086   9593  17160  -1119   1550   1181       O  
ATOM    440  CB  LEU A  60     -57.328 -37.078   6.994  1.00 85.32           C  
ANISOU  440  CB  LEU A  60     7451   8709  16256  -1259   1069   1200       C  
ATOM    441  CG  LEU A  60     -56.517 -38.373   7.045  1.00 88.44           C  
ANISOU  441  CG  LEU A  60     8016   9079  16509  -1314    995   1201       C  
ATOM    442  CD1 LEU A  60     -56.167 -38.854   5.653  1.00 87.12           C  
ANISOU  442  CD1 LEU A  60     7882   8884  16336  -1345    674   1110       C  
ATOM    443  CD2 LEU A  60     -55.269 -38.204   7.890  1.00 90.25           C  
ANISOU  443  CD2 LEU A  60     8488   9409  16394  -1256   1130   1185       C  
ATOM    444  N   ILE A  61     -60.285 -35.292   8.228  1.00 93.20           N  
ANISOU  444  N   ILE A  61     7857   9623  17932  -1223   1551   1319       N  
ATOM    445  CA  ILE A  61     -60.899 -33.973   8.454  1.00 94.12           C  
ANISOU  445  CA  ILE A  61     7807   9733  18222  -1144   1701   1294       C  
ATOM    446  C   ILE A  61     -61.543 -33.979   9.863  1.00 99.43           C  
ANISOU  446  C   ILE A  61     8383  10416  18978  -1165   2080   1318       C  
ATOM    447  O   ILE A  61     -61.226 -33.128  10.698  1.00 98.75           O  
ANISOU  447  O   ILE A  61     8357  10402  18760  -1104   2321   1234       O  
ATOM    448  CB  ILE A  61     -61.932 -33.657   7.323  1.00 98.54           C  
ANISOU  448  CB  ILE A  61     8099  10200  19142  -1148   1481   1350       C  
ATOM    449  CG1 ILE A  61     -61.249 -33.477   5.947  1.00 97.02           C  
ANISOU  449  CG1 ILE A  61     8006  10044  18814  -1129   1123   1321       C  
ATOM    450  CG2 ILE A  61     -62.839 -32.463   7.668  1.00100.98           C  
ANISOU  450  CG2 ILE A  61     8163  10456  19750  -1077   1670   1357       C  
ATOM    451  CD1 ILE A  61     -62.168 -33.800   4.732  1.00103.34           C  
ANISOU  451  CD1 ILE A  61     8583  10793  19889  -1197    828   1396       C  
ATOM    452  N   ASP A  62     -62.418 -34.965  10.124  1.00 97.08           N  
ANISOU  452  N   ASP A  62     7938  10059  18890  -1262   2134   1425       N  
ATOM    453  CA  ASP A  62     -63.122 -35.105  11.392  1.00 98.92           C  
ANISOU  453  CA  ASP A  62     8056  10315  19214  -1302   2486   1473       C  
ATOM    454  C   ASP A  62     -62.430 -36.068  12.374  1.00101.34           C  
ANISOU  454  C   ASP A  62     8566  10716  19221  -1371   2630   1532       C  
ATOM    455  O   ASP A  62     -62.707 -37.272  12.401  1.00102.33           O  
ANISOU  455  O   ASP A  62     8660  10786  19435  -1469   2579   1655       O  
ATOM    456  CB  ASP A  62     -64.599 -35.472  11.161  1.00103.53           C  
ANISOU  456  CB  ASP A  62     8314  10777  20248  -1365   2494   1575       C  
ATOM    457  CG  ASP A  62     -65.439 -34.299  10.697  1.00118.89           C  
ANISOU  457  CG  ASP A  62    10010  12652  22509  -1286   2495   1534       C  
ATOM    458  OD1 ASP A  62     -65.084 -33.140  11.032  1.00120.04           O  
ANISOU  458  OD1 ASP A  62    10204  12846  22559  -1187   2637   1424       O  
ATOM    459  OD2 ASP A  62     -66.467 -34.536  10.019  1.00128.07           O1-
ANISOU  459  OD2 ASP A  62    10916  13707  24037  -1325   2361   1616       O1-
ATOM    460  N   TYR A  63     -61.502 -35.513  13.164  1.00 94.60           N  
ANISOU  460  N   TYR A  63     7916  10007  18019  -1323   2798   1447       N  
ATOM    461  CA  TYR A  63     -60.764 -36.234  14.204  1.00 92.68           C  
ANISOU  461  CA  TYR A  63     7869   9895  17451  -1381   2949   1512       C  
ATOM    462  C   TYR A  63     -60.685 -35.378  15.463  1.00 96.62           C  
ANISOU  462  C   TYR A  63     8395  10562  17753  -1359   3303   1424       C  
ATOM    463  O   TYR A  63     -60.731 -34.152  15.377  1.00 96.13           O  
ANISOU  463  O   TYR A  63     8291  10509  17725  -1273   3372   1266       O  
ATOM    464  CB  TYR A  63     -59.355 -36.678  13.734  1.00 89.66           C  
ANISOU  464  CB  TYR A  63     7767   9542  16757  -1360   2707   1496       C  
ATOM    465  CG  TYR A  63     -58.416 -35.553  13.349  1.00 86.90           C  
ANISOU  465  CG  TYR A  63     7571   9255  16190  -1252   2623   1330       C  
ATOM    466  CD1 TYR A  63     -57.701 -34.850  14.315  1.00 88.21           C  
ANISOU  466  CD1 TYR A  63     7884   9586  16048  -1219   2835   1241       C  
ATOM    467  CD2 TYR A  63     -58.179 -35.241  12.013  1.00 85.03           C  
ANISOU  467  CD2 TYR A  63     7341   8929  16037  -1196   2323   1266       C  
ATOM    468  CE1 TYR A  63     -56.856 -33.795  13.964  1.00 85.28           C  
ANISOU  468  CE1 TYR A  63     7639   9255  15508  -1125   2762   1087       C  
ATOM    469  CE2 TYR A  63     -57.305 -34.213  11.649  1.00 82.69           C  
ANISOU  469  CE2 TYR A  63     7179   8687  15552  -1102   2248   1137       C  
ATOM    470  CZ  TYR A  63     -56.648 -33.492  12.628  1.00 86.42           C  
ANISOU  470  CZ  TYR A  63     7781   9293  15761  -1065   2468   1046       C  
ATOM    471  OH  TYR A  63     -55.788 -32.480  12.267  1.00 84.70           O  
ANISOU  471  OH  TYR A  63     7685   9113  15385   -978   2393    918       O  
ATOM    472  N   ASP A  64     -60.572 -36.032  16.625  1.00 93.33           N  
ANISOU  472  N   ASP A  64     8041  10283  17137  -1444   3525   1528       N  
ATOM    473  CA  ASP A  64     -60.415 -35.382  17.919  1.00 93.84           C  
ANISOU  473  CA  ASP A  64     8153  10558  16945  -1455   3867   1445       C  
ATOM    474  C   ASP A  64     -59.176 -36.012  18.558  1.00 96.08           C  
ANISOU  474  C   ASP A  64     8708  11010  16787  -1499   3848   1526       C  
ATOM    475  O   ASP A  64     -59.219 -37.160  18.996  1.00 96.41           O  
ANISOU  475  O   ASP A  64     8763  11079  16789  -1595   3865   1737       O  
ATOM    476  CB  ASP A  64     -61.687 -35.552  18.776  1.00 98.81           C  
ANISOU  476  CB  ASP A  64     8542  11224  17778  -1535   4185   1520       C  
ATOM    477  CG  ASP A  64     -61.669 -34.931  20.170  1.00109.60           C  
ANISOU  477  CG  ASP A  64     9928  12835  18880  -1567   4578   1419       C  
ATOM    478  OD1 ASP A  64     -60.659 -34.275  20.526  1.00107.10           O  
ANISOU  478  OD1 ASP A  64     9814  12666  18215  -1527   4609   1271       O  
ATOM    479  OD2 ASP A  64     -62.656 -35.116  20.914  1.00121.53           O1-
ANISOU  479  OD2 ASP A  64    11249  14402  20523  -1642   4858   1481       O1-
ATOM    480  N   THR A  65     -58.055 -35.271  18.553  1.00 91.14           N  
ANISOU  480  N   THR A  65     8287  10484  15858  -1429   3793   1374       N  
ATOM    481  CA  THR A  65     -56.757 -35.711  19.087  1.00 89.83           C  
ANISOU  481  CA  THR A  65     8381  10484  15268  -1457   3747   1432       C  
ATOM    482  C   THR A  65     -56.788 -36.074  20.577  1.00 96.00           C  
ANISOU  482  C   THR A  65     9189  11513  15775  -1566   4047   1540       C  
ATOM    483  O   THR A  65     -55.888 -36.769  21.056  1.00 94.76           O  
ANISOU  483  O   THR A  65     9205  11483  15317  -1615   3994   1679       O  
ATOM    484  CB  THR A  65     -55.675 -34.668  18.807  1.00 95.66           C  
ANISOU  484  CB  THR A  65     9297  11278  15771  -1361   3656   1222       C  
ATOM    485  CG2 THR A  65     -55.469 -34.407  17.327  1.00 90.25           C  
ANISOU  485  CG2 THR A  65     8614  10385  15291  -1266   3337   1153       C  
ATOM    486  OG1 THR A  65     -55.994 -33.464  19.490  1.00 99.45           O  
ANISOU  486  OG1 THR A  65     9712  11871  16205  -1340   3930   1020       O  
ATOM    487  N   LYS A  66     -57.826 -35.606  21.295  1.00 94.98           N  
ANISOU  487  N   LYS A  66     8875  11460  15754  -1606   4359   1482       N  
ATOM    488  CA  LYS A  66     -58.012 -35.823  22.726  1.00 97.27           C  
ANISOU  488  CA  LYS A  66     9159  12019  15780  -1721   4684   1564       C  
ATOM    489  C   LYS A  66     -59.003 -36.942  23.015  1.00102.57           C  
ANISOU  489  C   LYS A  66     9655  12644  16673  -1828   4773   1831       C  
ATOM    490  O   LYS A  66     -59.382 -37.145  24.165  1.00105.60           O  
ANISOU  490  O   LYS A  66     9986  13247  16891  -1934   5065   1923       O  
ATOM    491  CB  LYS A  66     -58.401 -34.505  23.428  1.00101.75           C  
ANISOU  491  CB  LYS A  66     9648  12736  16275  -1704   5007   1285       C  
ATOM    492  CG  LYS A  66     -57.269 -33.469  23.435  1.00111.37           C  
ANISOU  492  CG  LYS A  66    11063  14052  17201  -1628   4954   1034       C  
ATOM    493  CD  LYS A  66     -57.714 -32.148  24.033  1.00123.03           C  
ANISOU  493  CD  LYS A  66    12439  15629  18679  -1608   5272    727       C  
ATOM    494  N   SER A  67     -59.389 -37.701  21.985  1.00 97.04           N  
ANISOU  494  N   SER A  67     8867  11671  16333  -1810   4522   1960       N  
ATOM    495  CA  SER A  67     -60.319 -38.816  22.145  1.00 98.22           C  
ANISOU  495  CA  SER A  67     8839  11735  16747  -1914   4575   2217       C  
ATOM    496  C   SER A  67     -59.657 -40.101  21.680  1.00 99.67           C  
ANISOU  496  C   SER A  67     9137  11791  16941  -1945   4289   2446       C  
ATOM    497  O   SER A  67     -59.249 -40.188  20.517  1.00 97.50           O  
ANISOU  497  O   SER A  67     8921  11314  16810  -1868   3980   2374       O  
ATOM    498  CB  SER A  67     -61.602 -38.551  21.370  1.00101.95           C  
ANISOU  498  CB  SER A  67     9042  11978  17715  -1880   4563   2147       C  
ATOM    499  OG  SER A  67     -62.367 -39.735  21.227  1.00114.19           O  
ANISOU  499  OG  SER A  67    10436  13383  19566  -1972   4518   2392       O  
ATOM    500  N   PHE A  68     -59.519 -41.085  22.589  1.00 96.35           N  
ANISOU  500  N   PHE A  68     8745  11497  16368  -2062   4397   2721       N  
ATOM    501  CA  PHE A  68     -58.892 -42.368  22.258  1.00 95.05           C  
ANISOU  501  CA  PHE A  68     8669  11197  16248  -2097   4151   2959       C  
ATOM    502  C   PHE A  68     -59.616 -43.057  21.109  1.00 97.75           C  
ANISOU  502  C   PHE A  68     8850  11202  17090  -2093   3934   2992       C  
ATOM    503  O   PHE A  68     -58.975 -43.479  20.152  1.00 95.31           O  
ANISOU  503  O   PHE A  68     8638  10711  16866  -2040   3631   2956       O  
ATOM    504  CB  PHE A  68     -58.786 -43.308  23.482  1.00 99.48           C  
ANISOU  504  CB  PHE A  68     9238  11941  16620  -2234   4326   3294       C  
ATOM    505  CG  PHE A  68     -58.130 -44.637  23.162  1.00100.23           C  
ANISOU  505  CG  PHE A  68     9405  11866  16813  -2265   4078   3552       C  
ATOM    506  CD1 PHE A  68     -56.794 -44.698  22.778  1.00100.34           C  
ANISOU  506  CD1 PHE A  68     9642  11867  16617  -2190   3841   3507       C  
ATOM    507  CD2 PHE A  68     -58.862 -45.820  23.189  1.00103.90           C  
ANISOU  507  CD2 PHE A  68     9698  12155  17623  -2365   4080   3826       C  
ATOM    508  CE1 PHE A  68     -56.188 -45.917  22.477  1.00100.72           C  
ANISOU  508  CE1 PHE A  68     9738  11736  16794  -2211   3624   3727       C  
ATOM    509  CE2 PHE A  68     -58.260 -47.039  22.861  1.00106.42           C  
ANISOU  509  CE2 PHE A  68    10068  12281  18087  -2389   3853   4044       C  
ATOM    510  CZ  PHE A  68     -56.923 -47.079  22.512  1.00102.28           C  
ANISOU  510  CZ  PHE A  68     9763  11749  17349  -2310   3631   3991       C  
ATOM    511  N   GLU A  69     -60.948 -43.134  21.196  1.00 96.07           N  
ANISOU  511  N   GLU A  69     8385  10917  17200  -2152   4091   3038       N  
ATOM    512  CA  GLU A  69     -61.812 -43.767  20.201  1.00 95.86           C  
ANISOU  512  CA  GLU A  69     8165  10591  17665  -2171   3912   3070       C  
ATOM    513  C   GLU A  69     -61.665 -43.120  18.832  1.00 95.24           C  
ANISOU  513  C   GLU A  69     8110  10349  17728  -2054   3634   2806       C  
ATOM    514  O   GLU A  69     -61.578 -43.837  17.843  1.00 94.67           O  
ANISOU  514  O   GLU A  69     8027  10055  17887  -2056   3355   2817       O  
ATOM    515  CB  GLU A  69     -63.281 -43.754  20.664  1.00 99.99           C  
ANISOU  515  CB  GLU A  69     8402  11110  18479  -2251   4172   3149       C  
ATOM    516  N   SER A  70     -61.603 -41.781  18.782  1.00 88.70           N  
ANISOU  516  N   SER A  70     7312   9633  16756  -1957   3711   2573       N  
ATOM    517  CA  SER A  70     -61.458 -41.027  17.539  1.00 85.99           C  
ANISOU  517  CA  SER A  70     6984   9165  16522  -1847   3465   2345       C  
ATOM    518  C   SER A  70     -60.087 -41.269  16.903  1.00 86.28           C  
ANISOU  518  C   SER A  70     7277   9178  16329  -1790   3183   2294       C  
ATOM    519  O   SER A  70     -60.009 -41.469  15.689  1.00 85.09           O  
ANISOU  519  O   SER A  70     7118   8854  16358  -1757   2895   2217       O  
ATOM    520  CB  SER A  70     -61.691 -39.541  17.787  1.00 88.98           C  
ANISOU  520  CB  SER A  70     7324   9667  16820  -1762   3649   2137       C  
ATOM    521  OG  SER A  70     -61.539 -38.770  16.606  1.00 94.71           O  
ANISOU  521  OG  SER A  70     8053  10277  17654  -1657   3410   1953       O  
ATOM    522  N   MET A  71     -59.018 -41.291  17.723  1.00 80.88           N  
ANISOU  522  N   MET A  71     6808   8675  15248  -1787   3267   2338       N  
ATOM    523  CA  MET A  71     -57.645 -41.530  17.260  1.00 77.74           C  
ANISOU  523  CA  MET A  71     6652   8270  14615  -1733   3030   2302       C  
ATOM    524  C   MET A  71     -57.471 -42.987  16.810  1.00 82.58           C  
ANISOU  524  C   MET A  71     7262   8693  15422  -1796   2830   2472       C  
ATOM    525  O   MET A  71     -56.754 -43.258  15.846  1.00 80.60           O  
ANISOU  525  O   MET A  71     7117   8322  15185  -1747   2561   2384       O  
ATOM    526  CB  MET A  71     -56.625 -41.139  18.339  1.00 79.38           C  
ANISOU  526  CB  MET A  71     7061   8736  14364  -1724   3186   2319       C  
ATOM    527  CG  MET A  71     -56.429 -39.627  18.493  1.00 81.66           C  
ANISOU  527  CG  MET A  71     7404   9176  14444  -1640   3302   2074       C  
ATOM    528  SD  MET A  71     -55.917 -38.721  16.994  1.00 82.46           S  
ANISOU  528  SD  MET A  71     7577   9142  14612  -1502   3007   1815       S  
ATOM    529  CE  MET A  71     -54.333 -39.474  16.661  1.00 76.68           C  
ANISOU  529  CE  MET A  71     7104   8410  13624  -1481   2753   1871       C  
ATOM    530  N   GLN A  72     -58.177 -43.910  17.474  1.00 81.96           N  
ANISOU  530  N   GLN A  72     7047   8577  15518  -1907   2969   2704       N  
ATOM    531  CA  GLN A  72     -58.191 -45.330  17.147  1.00 82.75           C  
ANISOU  531  CA  GLN A  72     7099   8466  15877  -1981   2815   2882       C  
ATOM    532  C   GLN A  72     -58.951 -45.592  15.841  1.00 86.90           C  
ANISOU  532  C   GLN A  72     7465   8738  16813  -1986   2595   2758       C  
ATOM    533  O   GLN A  72     -58.559 -46.478  15.086  1.00 86.56           O  
ANISOU  533  O   GLN A  72     7453   8508  16927  -2002   2363   2755       O  
ATOM    534  CB  GLN A  72     -58.818 -46.113  18.297  1.00 86.97           C  
ANISOU  534  CB  GLN A  72     7510   9046  16491  -2106   3055   3182       C  
ATOM    535  CG  GLN A  72     -58.583 -47.602  18.232  1.00 94.82           C  
ANISOU  535  CG  GLN A  72     8482   9840  17704  -2184   2927   3412       C  
ATOM    536  CD  GLN A  72     -59.365 -48.288  19.311  1.00108.99           C  
ANISOU  536  CD  GLN A  72    10118  11674  19616  -2314   3171   3723       C  
ATOM    537  NE2 GLN A  72     -58.679 -49.077  20.113  1.00 95.52           N  
ANISOU  537  NE2 GLN A  72     8497  10028  17767  -2368   3214   3997       N  
ATOM    538  OE1 GLN A  72     -60.582 -48.111  19.446  1.00106.19           O  
ANISOU  538  OE1 GLN A  72     9555  11308  19483  -2369   3327   3735       O  
ATOM    539  N   ARG A  73     -60.035 -44.837  15.588  1.00 84.27           N  
ANISOU  539  N   ARG A  73     6952   8406  16662  -1979   2670   2652       N  
ATOM    540  CA  ARG A  73     -60.864 -44.949  14.383  1.00 84.65           C  
ANISOU  540  CA  ARG A  73     6823   8255  17086  -1991   2464   2540       C  
ATOM    541  C   ARG A  73     -60.040 -44.532  13.180  1.00 83.78           C  
ANISOU  541  C   ARG A  73     6859   8112  16862  -1899   2172   2317       C  
ATOM    542  O   ARG A  73     -60.025 -45.232  12.169  1.00 82.04           O  
ANISOU  542  O   ARG A  73     6609   7721  16841  -1931   1919   2254       O  
ATOM    543  CB  ARG A  73     -62.122 -44.053  14.505  1.00 89.24           C  
ANISOU  543  CB  ARG A  73     7178   8879  17849  -1987   2631   2492       C  
ATOM    544  CG  ARG A  73     -63.144 -44.206  13.376  1.00102.06           C  
ANISOU  544  CG  ARG A  73     8574  10315  19890  -2021   2433   2421       C  
ATOM    545  CD  ARG A  73     -64.248 -43.172  13.482  1.00111.31           C  
ANISOU  545  CD  ARG A  73     9528  11535  21229  -1992   2590   2370       C  
ATOM    546  N   LEU A  74     -59.358 -43.382  13.314  1.00 78.79           N  
ANISOU  546  N   LEU A  74     6379   7653  15904  -1795   2219   2189       N  
ATOM    547  CA  LEU A  74     -58.484 -42.777  12.318  1.00 75.97           C  
ANISOU  547  CA  LEU A  74     6177   7313  15375  -1700   1988   1990       C  
ATOM    548  C   LEU A  74     -57.357 -43.743  11.955  1.00 77.21           C  
ANISOU  548  C   LEU A  74     6513   7398  15424  -1707   1799   1999       C  
ATOM    549  O   LEU A  74     -57.126 -43.974  10.767  1.00 74.95           O  
ANISOU  549  O   LEU A  74     6246   7012  15221  -1696   1538   1863       O  
ATOM    550  CB  LEU A  74     -57.934 -41.448  12.870  1.00 75.21           C  
ANISOU  550  CB  LEU A  74     6205   7418  14951  -1603   2140   1897       C  
ATOM    551  CG  LEU A  74     -56.709 -40.828  12.200  1.00 78.46           C  
ANISOU  551  CG  LEU A  74     6831   7891  15090  -1505   1957   1735       C  
ATOM    552  CD1 LEU A  74     -57.052 -40.217  10.859  1.00 78.17           C  
ANISOU  552  CD1 LEU A  74     6708   7783  15208  -1460   1732   1585       C  
ATOM    553  CD2 LEU A  74     -56.100 -39.778  13.091  1.00 81.58           C  
ANISOU  553  CD2 LEU A  74     7358   8482  15157  -1438   2156   1684       C  
ATOM    554  N   CYS A  75     -56.700 -44.334  12.982  1.00 73.86           N  
ANISOU  554  N   CYS A  75     6203   7030  14829  -1732   1934   2163       N  
ATOM    555  CA  CYS A  75     -55.620 -45.303  12.827  1.00 72.98           C  
ANISOU  555  CA  CYS A  75     6243   6839  14647  -1737   1790   2208       C  
ATOM    556  C   CYS A  75     -56.102 -46.558  12.125  1.00 76.52           C  
ANISOU  556  C   CYS A  75     6561   7035  15479  -1822   1627   2239       C  
ATOM    557  O   CYS A  75     -55.424 -47.048  11.226  1.00 74.15           O  
ANISOU  557  O   CYS A  75     6341   6622  15212  -1804   1403   2117       O  
ATOM    558  CB  CYS A  75     -54.981 -45.625  14.174  1.00 74.79           C  
ANISOU  558  CB  CYS A  75     6582   7196  14637  -1755   1983   2423       C  
ATOM    559  SG  CYS A  75     -53.839 -44.349  14.771  1.00 77.08           S  
ANISOU  559  SG  CYS A  75     7104   7770  14412  -1650   2074   2325       S  
ATOM    560  N   ASP A  76     -57.295 -47.055  12.517  1.00 76.23           N  
ANISOU  560  N   ASP A  76     6310   6908  15746  -1919   1746   2384       N  
ATOM    561  CA  ASP A  76     -57.910 -48.250  11.941  1.00 77.08           C  
ANISOU  561  CA  ASP A  76     6258   6762  16264  -2020   1615   2420       C  
ATOM    562  C   ASP A  76     -58.326 -48.046  10.473  1.00 78.42           C  
ANISOU  562  C   ASP A  76     6347   6837  16614  -2018   1358   2166       C  
ATOM    563  O   ASP A  76     -58.112 -48.951   9.664  1.00 78.88           O  
ANISOU  563  O   ASP A  76     6395   6714  16862  -2064   1156   2076       O  
ATOM    564  CB  ASP A  76     -59.065 -48.745  12.806  1.00 81.86           C  
ANISOU  564  CB  ASP A  76     6653   7318  17131  -2127   1827   2655       C  
ATOM    565  CG  ASP A  76     -59.695 -50.018  12.295  1.00 94.93           C  
ANISOU  565  CG  ASP A  76     8133   8697  19239  -2241   1703   2704       C  
ATOM    566  OD1 ASP A  76     -58.996 -51.059  12.271  1.00 95.98           O  
ANISOU  566  OD1 ASP A  76     8335   8680  19455  -2269   1616   2774       O  
ATOM    567  OD2 ASP A  76     -60.879 -49.973  11.906  1.00103.54           O1-
ANISOU  567  OD2 ASP A  76     9008   9713  20621  -2303   1689   2667       O1-
ATOM    568  N   LYS A  77     -58.865 -46.854  10.129  1.00 71.67           N  
ANISOU  568  N   LYS A  77     5435   6107  15691  -1968   1363   2048       N  
ATOM    569  CA  LYS A  77     -59.235 -46.460   8.763  1.00 70.95           C  
ANISOU  569  CA  LYS A  77     5266   5984  15707  -1961   1117   1833       C  
ATOM    570  C   LYS A  77     -57.993 -46.496   7.839  1.00 73.01           C  
ANISOU  570  C   LYS A  77     5733   6261  15746  -1903    886   1642       C  
ATOM    571  O   LYS A  77     -58.062 -47.035   6.736  1.00 74.14           O  
ANISOU  571  O   LYS A  77     5831   6298  16043  -1955    651   1492       O  
ATOM    572  CB  LYS A  77     -59.815 -45.036   8.768  1.00 73.18           C  
ANISOU  572  CB  LYS A  77     5476   6421  15908  -1892   1198   1789       C  
ATOM    573  N   TYR A  78     -56.860 -45.938   8.300  1.00 66.09           N  
ANISOU  573  N   TYR A  78     5078   5526  14508  -1803    958   1638       N  
ATOM    574  CA  TYR A  78     -55.604 -45.953   7.550  1.00 62.94           C  
ANISOU  574  CA  TYR A  78     4878   5153  13882  -1742    774   1475       C  
ATOM    575  C   TYR A  78     -55.096 -47.403   7.426  1.00 65.30           C  
ANISOU  575  C   TYR A  78     5208   5261  14341  -1804    689   1489       C  
ATOM    576  O   TYR A  78     -54.695 -47.808   6.336  1.00 64.36           O  
ANISOU  576  O   TYR A  78     5120   5070  14262  -1817    472   1296       O  
ATOM    577  CB  TYR A  78     -54.562 -45.026   8.198  1.00 61.17           C  
ANISOU  577  CB  TYR A  78     4860   5120  13262  -1630    893   1489       C  
ATOM    578  CG  TYR A  78     -53.138 -45.380   7.834  1.00 61.92           C  
ANISOU  578  CG  TYR A  78     5163   5215  13148  -1578    766   1397       C  
ATOM    579  CD1 TYR A  78     -52.558 -44.906   6.659  1.00 62.14           C  
ANISOU  579  CD1 TYR A  78     5275   5298  13037  -1530    562   1184       C  
ATOM    580  CD2 TYR A  78     -52.378 -46.218   8.646  1.00 62.93           C  
ANISOU  580  CD2 TYR A  78     5386   5291  13232  -1583    850   1537       C  
ATOM    581  CE1 TYR A  78     -51.251 -45.249   6.309  1.00 61.07           C  
ANISOU  581  CE1 TYR A  78     5315   5163  12727  -1485    458   1089       C  
ATOM    582  CE2 TYR A  78     -51.076 -46.572   8.303  1.00 62.81           C  
ANISOU  582  CE2 TYR A  78     5540   5261  13064  -1533    736   1455       C  
ATOM    583  CZ  TYR A  78     -50.511 -46.073   7.142  1.00 68.18           C  
ANISOU  583  CZ  TYR A  78     6302   5995  13608  -1481    548   1220       C  
ATOM    584  OH  TYR A  78     -49.229 -46.424   6.818  1.00 68.36           O  
ANISOU  584  OH  TYR A  78     6479   6003  13490  -1431    452   1133       O  
ATOM    585  N   ASN A  79     -55.135 -48.175   8.530  1.00 62.01           N  
ANISOU  585  N   ASN A  79     4768   4764  14028  -1846    862   1716       N  
ATOM    586  CA  ASN A  79     -54.685 -49.571   8.558  1.00 62.72           C  
ANISOU  586  CA  ASN A  79     4863   4644  14326  -1902    806   1776       C  
ATOM    587  C   ASN A  79     -55.455 -50.471   7.599  1.00 66.56           C  
ANISOU  587  C   ASN A  79     5171   4907  15211  -2009    637   1652       C  
ATOM    588  O   ASN A  79     -54.843 -51.302   6.936  1.00 65.68           O  
ANISOU  588  O   ASN A  79     5101   4645  15211  -2028    484   1515       O  
ATOM    589  CB  ASN A  79     -54.721 -50.134   9.979  1.00 64.34           C  
ANISOU  589  CB  ASN A  79     5048   4826  14574  -1936   1032   2095       C  
ATOM    590  CG  ASN A  79     -53.648 -49.581  10.872  1.00 75.48           C  
ANISOU  590  CG  ASN A  79     6658   6434  15587  -1846   1154   2202       C  
ATOM    591  ND2 ASN A  79     -53.839 -49.714  12.179  1.00 66.64           N  
ANISOU  591  ND2 ASN A  79     5516   5390  14414  -1880   1377   2481       N  
ATOM    592  OD1 ASN A  79     -52.622 -49.080  10.408  1.00 62.79           O  
ANISOU  592  OD1 ASN A  79     5223   4917  13717  -1756   1050   2043       O  
ATOM    593  N   ARG A  80     -56.783 -50.285   7.508  1.00 64.77           N  
ANISOU  593  N   ARG A  80     4740   4663  15204  -2082    664   1679       N  
ATOM    594  CA  ARG A  80     -57.649 -51.057   6.608  1.00 66.63           C  
ANISOU  594  CA  ARG A  80     4782   4709  15825  -2200    499   1556       C  
ATOM    595  C   ARG A  80     -57.339 -50.708   5.153  1.00 68.96           C  
ANISOU  595  C   ARG A  80     5129   5063  16011  -2186    234   1236       C  
ATOM    596  O   ARG A  80     -57.308 -51.600   4.306  1.00 69.26           O  
ANISOU  596  O   ARG A  80     5116   4941  16260  -2265     58   1060       O  
ATOM    597  CB  ARG A  80     -59.141 -50.826   6.936  1.00 68.54           C  
ANISOU  597  CB  ARG A  80     4784   4946  16312  -2276    600   1683       C  
ATOM    598  CG  ARG A  80     -59.598 -51.589   8.182  1.00 82.62           C  
ANISOU  598  CG  ARG A  80     6465   6613  18315  -2342    831   1985       C  
ATOM    599  CD  ARG A  80     -61.001 -51.245   8.622  1.00104.49           C  
ANISOU  599  CD  ARG A  80     9003   9408  21289  -2405    974   2120       C  
ATOM    600  NE  ARG A  80     -61.325 -51.857   9.917  1.00119.20           N  
ANISOU  600  NE  ARG A  80    10792  11213  23285  -2462   1226   2433       N  
ATOM    601  CZ  ARG A  80     -61.924 -53.036  10.087  1.00132.12           C  
ANISOU  601  CZ  ARG A  80    12256  12617  25328  -2587   1242   2569       C  
ATOM    602  NH1 ARG A  80     -62.288 -53.763   9.038  1.00116.75           N1+
ANISOU  602  NH1 ARG A  80    10188  10460  23713  -2674   1017   2392       N1+
ATOM    603  NH2 ARG A  80     -62.168 -53.492  11.308  1.00119.51           N  
ANISOU  603  NH2 ARG A  80    10599  11005  23807  -2636   1484   2885       N  
ATOM    604  N   ALA A  81     -57.050 -49.420   4.879  1.00 63.65           N  
ANISOU  604  N   ALA A  81     4559   4625  15001  -2088    210   1160       N  
ATOM    605  CA  ALA A  81     -56.702 -48.931   3.545  1.00 62.58           C  
ANISOU  605  CA  ALA A  81     4481   4597  14698  -2069    -30    895       C  
ATOM    606  C   ALA A  81     -55.337 -49.529   3.119  1.00 65.77           C  
ANISOU  606  C   ALA A  81     5076   4955  14957  -2034   -125    738       C  
ATOM    607  O   ALA A  81     -55.194 -49.913   1.957  1.00 66.90           O  
ANISOU  607  O   ALA A  81     5206   5070  15142  -2090   -335    493       O  
ATOM    608  CB  ALA A  81     -56.669 -47.406   3.531  1.00 61.47           C  
ANISOU  608  CB  ALA A  81     4400   4698  14258  -1967      2    907       C  
ATOM    609  N   ILE A  82     -54.364 -49.657   4.068  1.00 60.68           N  
ANISOU  609  N   ILE A  82     4591   4304  14158  -1953     29    877       N  
ATOM    610  CA  ILE A  82     -53.039 -50.277   3.851  1.00 60.36           C  
ANISOU  610  CA  ILE A  82     4715   4197  14022  -1910    -30    769       C  
ATOM    611  C   ILE A  82     -53.226 -51.771   3.495  1.00 65.91           C  
ANISOU  611  C   ILE A  82     5303   4615  15125  -2019   -111    688       C  
ATOM    612  O   ILE A  82     -52.565 -52.271   2.581  1.00 66.28           O  
ANISOU  612  O   ILE A  82     5402   4599  15184  -2032   -262    440       O  
ATOM    613  CB  ILE A  82     -52.071 -50.037   5.070  1.00 62.98           C  
ANISOU  613  CB  ILE A  82     5214   4597  14119  -1807    158    983       C  
ATOM    614  CG1 ILE A  82     -51.274 -48.723   4.944  1.00 62.38           C  
ANISOU  614  CG1 ILE A  82     5315   4779  13609  -1689    156    915       C  
ATOM    615  CG2 ILE A  82     -51.115 -51.208   5.361  1.00 65.65           C  
ANISOU  615  CG2 ILE A  82     5619   4746  14579  -1802    163   1021       C  
ATOM    616  CD1 ILE A  82     -50.353 -48.552   3.707  1.00 71.28           C  
ANISOU  616  CD1 ILE A  82     6561   5974  14548  -1648    -38    636       C  
ATOM    617  N   ASP A  83     -54.133 -52.462   4.207  1.00 63.15           N  
ANISOU  617  N   ASP A  83     4787   4094  15113  -2104     -3    889       N  
ATOM    618  CA  ASP A  83     -54.473 -53.864   3.943  1.00 66.12           C  
ANISOU  618  CA  ASP A  83     5018   4170  15934  -2220    -65    835       C  
ATOM    619  C   ASP A  83     -55.055 -54.034   2.547  1.00 71.64           C  
ANISOU  619  C   ASP A  83     5604   4843  16772  -2320   -293    510       C  
ATOM    620  O   ASP A  83     -54.641 -54.964   1.872  1.00 72.25           O  
ANISOU  620  O   ASP A  83     5671   4745  17035  -2373   -408    294       O  
ATOM    621  CB  ASP A  83     -55.461 -54.420   4.982  1.00 69.30           C  
ANISOU  621  CB  ASP A  83     5245   4424  16663  -2299    102   1139       C  
ATOM    622  CG  ASP A  83     -54.898 -54.608   6.380  1.00 79.88           C  
ANISOU  622  CG  ASP A  83     6668   5753  17929  -2239    317   1477       C  
ATOM    623  OD1 ASP A  83     -53.649 -54.649   6.526  1.00 77.40           O  
ANISOU  623  OD1 ASP A  83     6532   5464  17413  -2147    315   1469       O  
ATOM    624  OD2 ASP A  83     -55.702 -54.763   7.324  1.00 92.64           O1-
ANISOU  624  OD2 ASP A  83     8161   7341  19698  -2292    484   1754       O1-
ATOM    625  N   SER A  84     -55.992 -53.144   2.102  1.00 68.41           N  
ANISOU  625  N   SER A  84     5102   4612  16279  -2349   -359    472       N  
ATOM    626  CA  SER A  84     -56.609 -53.215   0.764  1.00 69.82           C  
ANISOU  626  CA  SER A  84     5160   4819  16551  -2457   -594    186       C  
ATOM    627  C   SER A  84     -55.555 -53.055  -0.328  1.00 74.54           C  
ANISOU  627  C   SER A  84     5919   5539  16866  -2421   -765   -124       C  
ATOM    628  O   SER A  84     -55.623 -53.718  -1.359  1.00 77.30           O  
ANISOU  628  O   SER A  84     6204   5817  17350  -2526   -941   -410       O  
ATOM    629  CB  SER A  84     -57.690 -52.153   0.589  1.00 72.00           C  
ANISOU  629  CB  SER A  84     5314   5289  16753  -2471   -627    257       C  
ATOM    630  OG  SER A  84     -58.680 -52.201   1.599  1.00 81.59           O  
ANISOU  630  OG  SER A  84     6373   6417  18209  -2499   -450    534       O  
ATOM    631  N   ILE A  85     -54.585 -52.183  -0.090  1.00 69.04           N  
ANISOU  631  N   ILE A  85     5424   5029  15778  -2282   -704    -75       N  
ATOM    632  CA  ILE A  85     -53.475 -51.901  -0.996  1.00 67.85           C  
ANISOU  632  CA  ILE A  85     5442   5022  15314  -2228   -828   -328       C  
ATOM    633  C   ILE A  85     -52.508 -53.076  -1.032  1.00 72.68           C  
ANISOU  633  C   ILE A  85     6124   5416  16075  -2229   -818   -464       C  
ATOM    634  O   ILE A  85     -52.069 -53.445  -2.119  1.00 73.87           O  
ANISOU  634  O   ILE A  85     6296   5580  16192  -2279   -970   -783       O  
ATOM    635  CB  ILE A  85     -52.824 -50.525  -0.659  1.00 67.24           C  
ANISOU  635  CB  ILE A  85     5539   5205  14804  -2081   -755   -205       C  
ATOM    636  CG1 ILE A  85     -53.327 -49.450  -1.610  1.00 66.31           C  
ANISOU  636  CG1 ILE A  85     5380   5342  14473  -2099   -912   -301       C  
ATOM    637  CG2 ILE A  85     -51.304 -50.544  -0.633  1.00 67.30           C  
ANISOU  637  CG2 ILE A  85     5762   5247  14561  -1976   -725   -282       C  
ATOM    638  CD1 ILE A  85     -54.731 -49.092  -1.418  1.00 72.31           C  
ANISOU  638  CD1 ILE A  85     5939   6108  15427  -2161   -909   -157       C  
ATOM    639  N   HIS A  86     -52.218 -53.693   0.130  1.00 69.05           N  
ANISOU  639  N   HIS A  86     5680   4757  15800  -2186   -640   -225       N  
ATOM    640  CA  HIS A  86     -51.358 -54.875   0.178  1.00 70.48           C  
ANISOU  640  CA  HIS A  86     5893   4685  16202  -2185   -623   -313       C  
ATOM    641  C   HIS A  86     -52.037 -56.069  -0.527  1.00 76.33           C  
ANISOU  641  C   HIS A  86     6444   5172  17387  -2342   -736   -536       C  
ATOM    642  O   HIS A  86     -51.332 -56.899  -1.085  1.00 77.67           O  
ANISOU  642  O   HIS A  86     6631   5184  17695  -2362   -796   -783       O  
ATOM    643  CB  HIS A  86     -50.887 -55.194   1.614  1.00 71.58           C  
ANISOU  643  CB  HIS A  86     6083   4696  16420  -2104   -420     43       C  
ATOM    644  CG  HIS A  86     -49.865 -54.225   2.160  1.00 73.07           C  
ANISOU  644  CG  HIS A  86     6479   5109  16173  -1954   -332    173       C  
ATOM    645  CD2 HIS A  86     -49.031 -53.367   1.511  1.00 72.65           C  
ANISOU  645  CD2 HIS A  86     6585   5288  15729  -1872   -408     -7       C  
ATOM    646  ND1 HIS A  86     -49.647 -54.100   3.524  1.00 74.79           N  
ANISOU  646  ND1 HIS A  86     6745   5333  16337  -1889   -150    528       N  
ATOM    647  CE1 HIS A  86     -48.697 -53.179   3.659  1.00 71.21           C  
ANISOU  647  CE1 HIS A  86     6477   5104  15475  -1771   -126    533       C  
ATOM    648  NE2 HIS A  86     -48.295 -52.713   2.477  1.00 70.22           N  
ANISOU  648  NE2 HIS A  86     6422   5110  15150  -1754   -274    224       N  
ATOM    649  N   GLN A  87     -53.391 -56.085  -0.603  1.00 73.08           N  
ANISOU  649  N   GLN A  87     5846   4738  17183  -2458   -775   -488       N  
ATOM    650  CA  GLN A  87     -54.156 -57.124  -1.320  1.00 76.02           C  
ANISOU  650  CA  GLN A  87     6022   4893  17971  -2625   -900   -717       C  
ATOM    651  C   GLN A  87     -54.095 -56.899  -2.841  1.00 83.34           C  
ANISOU  651  C   GLN A  87     6958   6001  18705  -2698  -1127  -1142       C  
ATOM    652  O   GLN A  87     -53.963 -57.852  -3.613  1.00 83.85           O  
ANISOU  652  O   GLN A  87     6957   5903  18999  -2799  -1230  -1462       O  
ATOM    653  CB  GLN A  87     -55.617 -57.190  -0.841  1.00 77.88           C  
ANISOU  653  CB  GLN A  87     6043   5053  18494  -2727   -862   -504       C  
ATOM    654  CG  GLN A  87     -55.821 -57.753   0.575  1.00 81.74           C  
ANISOU  654  CG  GLN A  87     6472   5314  19270  -2705   -643   -113       C  
ATOM    655  CD  GLN A  87     -55.335 -59.163   0.785  1.00 87.64           C  
ANISOU  655  CD  GLN A  87     7171   5696  20434  -2745   -606   -137       C  
ATOM    656  NE2 GLN A  87     -54.805 -59.464   1.952  1.00 80.77           N  
ANISOU  656  NE2 GLN A  87     6357   4706  19625  -2664   -425    192       N  
ATOM    657  OE1 GLN A  87     -55.412 -59.982  -0.089  1.00 80.22           O  
ANISOU  657  OE1 GLN A  87     6137   4579  19764  -2850   -738   -448       O  
ATOM    658  N   LEU A  88     -54.161 -55.626  -3.258  1.00 81.96           N  
ANISOU  658  N   LEU A  88     6861   6174  18104  -2650  -1201  -1141       N  
ATOM    659  CA  LEU A  88     -54.104 -55.201  -4.655  1.00 83.02           C  
ANISOU  659  CA  LEU A  88     7015   6560  17971  -2715  -1417  -1478       C  
ATOM    660  C   LEU A  88     -52.749 -55.552  -5.267  1.00 87.00           C  
ANISOU  660  C   LEU A  88     7680   7075  18303  -2669  -1446  -1769       C  
ATOM    661  O   LEU A  88     -52.691 -56.061  -6.385  1.00 87.30           O  
ANISOU  661  O   LEU A  88     7674   7135  18363  -2784  -1598  -2144       O  
ATOM    662  CB  LEU A  88     -54.352 -53.680  -4.740  1.00 81.00           C  
ANISOU  662  CB  LEU A  88     6816   6651  17308  -2641  -1452  -1318       C  
ATOM    663  CG  LEU A  88     -54.524 -53.100  -6.140  1.00 86.09           C  
ANISOU  663  CG  LEU A  88     7446   7594  17670  -2722  -1690  -1578       C  
ATOM    664  CD1 LEU A  88     -55.844 -53.561  -6.778  1.00 88.77           C  
ANISOU  664  CD1 LEU A  88     7543   7900  18285  -2910  -1859  -1699       C  
ATOM    665  CD2 LEU A  88     -54.412 -51.587  -6.114  1.00 85.68           C  
ANISOU  665  CD2 LEU A  88     7489   7851  17216  -2610  -1692  -1391       C  
ATOM    666  N   TRP A  89     -51.665 -55.283  -4.519  1.00 83.97           N  
ANISOU  666  N   TRP A  89     7472   6683  17749  -2509  -1293  -1602       N  
ATOM    667  CA  TRP A  89     -50.293 -55.544  -4.950  1.00 84.10           C  
ANISOU  667  CA  TRP A  89     7643   6704  17606  -2440  -1288  -1831       C  
ATOM    668  C   TRP A  89     -49.954 -57.033  -4.933  1.00 91.92           C  
ANISOU  668  C   TRP A  89     8559   7325  19043  -2493  -1251  -2008       C  
ATOM    669  O   TRP A  89     -49.002 -57.444  -5.598  1.00 92.61           O  
ANISOU  669  O   TRP A  89     8717   7394  19077  -2481  -1281  -2310       O  
ATOM    670  CB  TRP A  89     -49.294 -54.758  -4.107  1.00 80.13           C  
ANISOU  670  CB  TRP A  89     7333   6309  16806  -2256  -1143  -1572       C  
ATOM    671  CG  TRP A  89     -49.456 -53.265  -4.138  1.00 79.20           C  
ANISOU  671  CG  TRP A  89     7299   6534  16261  -2190  -1167  -1424       C  
ATOM    672  CD1 TRP A  89     -50.246 -52.525  -4.982  1.00 82.38           C  
ANISOU  672  CD1 TRP A  89     7635   7178  16489  -2267  -1321  -1509       C  
ATOM    673  CD2 TRP A  89     -48.797 -52.325  -3.278  1.00 76.15           C  
ANISOU  673  CD2 TRP A  89     7068   6275  15589  -2034  -1034  -1158       C  
ATOM    674  CE2 TRP A  89     -49.264 -51.034  -3.625  1.00 78.76           C  
ANISOU  674  CE2 TRP A  89     7410   6898  15614  -2022  -1103  -1097       C  
ATOM    675  CE3 TRP A  89     -47.901 -52.452  -2.198  1.00 76.12           C  
ANISOU  675  CE3 TRP A  89     7178   6166  15577  -1912   -867   -950       C  
ATOM    676  NE1 TRP A  89     -50.147 -51.185  -4.669  1.00 79.42           N  
ANISOU  676  NE1 TRP A  89     7355   7047  15774  -2162  -1283  -1297       N  
ATOM    677  CZ2 TRP A  89     -48.804 -49.875  -2.983  1.00 75.38           C  
ANISOU  677  CZ2 TRP A  89     7115   6645  14882  -1890  -1003   -878       C  
ATOM    678  CZ3 TRP A  89     -47.460 -51.303  -1.549  1.00 74.78           C  
ANISOU  678  CZ3 TRP A  89     7143   6196  15073  -1790   -775   -734       C  
ATOM    679  CH2 TRP A  89     -47.913 -50.036  -1.939  1.00 73.89           C  
ANISOU  679  CH2 TRP A  89     7045   6356  14674  -1779   -837   -713       C  
ATOM    680  N   LYS A  90     -50.738 -57.835  -4.189  1.00 89.96           N  
ANISOU  680  N   LYS A  90     8153   6777  19249  -2554  -1178  -1822       N  
ATOM    681  CA  LYS A  90     -50.625 -59.287  -4.092  1.00 92.67           C  
ANISOU  681  CA  LYS A  90     8381   6720  20109  -2620  -1142  -1943       C  
ATOM    682  C   LYS A  90     -51.114 -59.847  -5.436  1.00101.41           C  
ANISOU  682  C   LYS A  90     9363   7818  21350  -2796  -1325  -2414       C  
ATOM    683  O   LYS A  90     -50.392 -60.614  -6.066  1.00103.54           O  
ANISOU  683  O   LYS A  90     9641   7952  21751  -2823  -1350  -2761       O  
ATOM    684  CB  LYS A  90     -51.494 -59.776  -2.919  1.00 95.65           C  
ANISOU  684  CB  LYS A  90     8615   6840  20887  -2648  -1021  -1558       C  
ATOM    685  CG  LYS A  90     -51.117 -61.097  -2.293  1.00105.75           C  
ANISOU  685  CG  LYS A  90     9813   7690  22677  -2650   -913  -1477       C  
ATOM    686  CD  LYS A  90     -51.848 -61.255  -0.958  1.00111.72           C  
ANISOU  686  CD  LYS A  90    10471   8296  23684  -2649   -767   -992       C  
ATOM    687  CE  LYS A  90     -50.966 -60.970   0.233  1.00117.73           C  
ANISOU  687  CE  LYS A  90    11373   9078  24280  -2488   -598   -604       C  
ATOM    688  NZ  LYS A  90     -51.745 -60.945   1.497  1.00120.35           N1+
ANISOU  688  NZ  LYS A  90    11621   9360  24747  -2499   -454   -137       N1+
ATOM    689  N   GLY A  91     -52.283 -59.384  -5.890  1.00 98.69           N  
ANISOU  689  N   GLY A  91     8908   7650  20938  -2913  -1453  -2435       N  
ATOM    690  CA  GLY A  91     -52.866 -59.761  -7.170  1.00136.70           C  
ANISOU  690  CA  GLY A  91    13597  12530  25811  -3099  -1652  -2859       C  
ATOM    691  C   GLY A  91     -52.102 -59.198  -8.352  1.00173.51           C  
ANISOU  691  C   GLY A  91    18396  17534  29997  -3097  -1778  -3208       C  
ATOM    692  O   GLY A  91     -52.695 -58.731  -9.320  1.00141.94           O  
ANISOU  692  O   GLY A  91    14341  13813  25778  -3219  -1962  -3407       O  
ATOM    693  N   ASN A  99     -36.937 -49.616  -2.590  1.00 75.66           N  
ANISOU  693  N   ASN A  99     8315   6928  13502  -1042   -623  -1320       N  
ATOM    694  CA  ASN A  99     -36.540 -48.573  -1.654  1.00 73.03           C  
ANISOU  694  CA  ASN A  99     8091   6745  12911   -948   -551  -1045       C  
ATOM    695  C   ASN A  99     -35.824 -47.402  -2.369  1.00 74.62           C  
ANISOU  695  C   ASN A  99     8404   7238  12711   -906   -594  -1155       C  
ATOM    696  O   ASN A  99     -34.736 -47.581  -2.929  1.00 75.57           O  
ANISOU  696  O   ASN A  99     8572   7389  12752   -864   -603  -1329       O  
ATOM    697  CB  ASN A  99     -35.690 -49.152  -0.501  1.00 73.45           C  
ANISOU  697  CB  ASN A  99     8169   6629  13107   -862   -451   -833       C  
ATOM    698  N   THR A 100     -36.454 -46.210  -2.375  1.00 66.54           N  
ANISOU  698  N   THR A 100     7407   6419  11458   -918   -618  -1050       N  
ATOM    699  CA  THR A 100     -35.918 -44.989  -2.992  1.00 62.58           C  
ANISOU  699  CA  THR A 100     6995   6186  10597   -885   -659  -1101       C  
ATOM    700  C   THR A 100     -35.522 -44.044  -1.864  1.00 57.69           C  
ANISOU  700  C   THR A 100     6464   5640   9816   -794   -564   -842       C  
ATOM    701  O   THR A 100     -35.735 -44.353  -0.689  1.00 55.75           O  
ANISOU  701  O   THR A 100     6209   5265   9711   -771   -473   -641       O  
ATOM    702  CB  THR A 100     -36.987 -44.314  -3.907  1.00 75.44           C  
ANISOU  702  CB  THR A 100     8561   7982  12119   -974   -771  -1169       C  
ATOM    703  CG2 THR A 100     -36.375 -43.386  -4.963  1.00 75.79           C  
ANISOU  703  CG2 THR A 100     8669   8295  11831   -970   -847  -1288       C  
ATOM    704  OG1 THR A 100     -37.764 -45.302  -4.567  1.00 79.52           O  
ANISOU  704  OG1 THR A 100     8965   8392  12857  -1081   -848  -1351       O  
ATOM    705  N   ARG A 101     -34.959 -42.892  -2.215  1.00 49.25           N  
ANISOU  705  N   ARG A 101     5477   4785   8452   -754   -582   -849       N  
ATOM    706  CA  ARG A 101     -34.612 -41.884  -1.238  1.00 46.40           C  
ANISOU  706  CA  ARG A 101     5193   4507   7928   -680   -498   -643       C  
ATOM    707  C   ARG A 101     -35.892 -41.109  -0.890  1.00 47.76           C  
ANISOU  707  C   ARG A 101     5310   4721   8116   -716   -482   -504       C  
ATOM    708  O   ARG A 101     -36.756 -40.920  -1.752  1.00 47.71           O  
ANISOU  708  O   ARG A 101     5226   4770   8132   -783   -573   -580       O  
ATOM    709  CB  ARG A 101     -33.538 -40.904  -1.768  1.00 44.98           C  
ANISOU  709  CB  ARG A 101     5108   4523   7460   -628   -521   -704       C  
ATOM    710  CG  ARG A 101     -32.168 -41.496  -2.067  1.00 50.10           C  
ANISOU  710  CG  ARG A 101     5809   5152   8073   -581   -519   -835       C  
ATOM    711  CD  ARG A 101     -31.577 -42.324  -0.946  1.00 67.86           C  
ANISOU  711  CD  ARG A 101     8074   7227  10482   -525   -436   -719       C  
ATOM    712  NE  ARG A 101     -30.315 -42.927  -1.370  1.00 72.46           N  
ANISOU  712  NE  ARG A 101     8680   7777  11073   -478   -441   -861       N  
ATOM    713  CZ  ARG A 101     -29.119 -42.567  -0.918  1.00 73.72           C  
ANISOU  713  CZ  ARG A 101     8913   7995  11104   -400   -400   -795       C  
ATOM    714  NH1 ARG A 101     -29.009 -41.646   0.034  1.00 49.55           N1+
ANISOU  714  NH1 ARG A 101     5912   5024   7891   -365   -354   -595       N1+
ATOM    715  NH2 ARG A 101     -28.027 -43.151  -1.387  1.00 58.58           N  
ANISOU  715  NH2 ARG A 101     6994   6040   9225   -360   -404   -938       N  
ATOM    716  N   PRO A 102     -36.041 -40.638   0.362  1.00 41.53           N  
ANISOU  716  N   PRO A 102     4546   3919   7313   -676   -367   -303       N  
ATOM    717  CA  PRO A 102     -37.249 -39.878   0.687  1.00 40.78           C  
ANISOU  717  CA  PRO A 102     4384   3857   7255   -705   -334   -192       C  
ATOM    718  C   PRO A 102     -37.267 -38.537  -0.031  1.00 44.35           C  
ANISOU  718  C   PRO A 102     4846   4485   7519   -693   -392   -223       C  
ATOM    719  O   PRO A 102     -36.205 -37.963  -0.286  1.00 45.59           O  
ANISOU  719  O   PRO A 102     5094   4751   7476   -643   -406   -266       O  
ATOM    720  CB  PRO A 102     -37.149 -39.679   2.208  1.00 42.01           C  
ANISOU  720  CB  PRO A 102     4581   3987   7394   -664   -180     -4       C  
ATOM    721  CG  PRO A 102     -35.690 -39.830   2.536  1.00 44.85           C  
ANISOU  721  CG  PRO A 102     5055   4375   7610   -601   -161     -9       C  
ATOM    722  CD  PRO A 102     -35.133 -40.782   1.530  1.00 41.42           C  
ANISOU  722  CD  PRO A 102     4615   3873   7251   -611   -264   -174       C  
ATOM    723  N   SER A 103     -38.465 -38.016  -0.333  1.00 39.22           N  
ANISOU  723  N   SER A 103     4091   3857   6954   -737   -426   -184       N  
ATOM    724  CA  SER A 103     -38.599 -36.669  -0.867  1.00 38.63           C  
ANISOU  724  CA  SER A 103     4002   3927   6750   -722   -472   -159       C  
ATOM    725  C   SER A 103     -38.084 -35.704   0.255  1.00 40.74           C  
ANISOU  725  C   SER A 103     4347   4222   6909   -646   -326    -49       C  
ATOM    726  O   SER A 103     -37.967 -36.124   1.413  1.00 40.63           O  
ANISOU  726  O   SER A 103     4369   4132   6937   -627   -202     18       O  
ATOM    727  CB  SER A 103     -40.061 -36.369  -1.201  1.00 40.09           C  
ANISOU  727  CB  SER A 103     4034   4097   7101   -779   -522   -103       C  
ATOM    728  OG  SER A 103     -40.848 -36.248  -0.028  1.00 47.29           O  
ANISOU  728  OG  SER A 103     4891   4910   8166   -768   -377     25       O  
ATOM    729  N   THR A 104     -37.796 -34.446  -0.067  1.00 36.42           N  
ANISOU  729  N   THR A 104     3817   3787   6233   -611   -343    -31       N  
ATOM    730  CA  THR A 104     -37.330 -33.487   0.948  1.00 35.63           C  
ANISOU  730  CA  THR A 104     3780   3710   6046   -551   -209     40       C  
ATOM    731  C   THR A 104     -38.394 -33.256   2.047  1.00 38.41           C  
ANISOU  731  C   THR A 104     4056   3984   6555   -557    -65    134       C  
ATOM    732  O   THR A 104     -38.049 -33.236   3.235  1.00 37.93           O  
ANISOU  732  O   THR A 104     4058   3912   6440   -533     75    172       O  
ATOM    733  CB  THR A 104     -36.839 -32.209   0.278  1.00 38.54           C  
ANISOU  733  CB  THR A 104     4162   4191   6288   -522   -263     37       C  
ATOM    734  CG2 THR A 104     -36.229 -31.234   1.265  1.00 32.52           C  
ANISOU  734  CG2 THR A 104     3467   3447   5441   -466   -131     72       C  
ATOM    735  OG1 THR A 104     -35.841 -32.604  -0.662  1.00 43.95           O  
ANISOU  735  OG1 THR A 104     4919   4959   6821   -525   -375    -55       O  
ATOM    736  N   GLY A 105     -39.658 -33.144   1.639  1.00 33.98           N  
ANISOU  736  N   GLY A 105     3355   3381   6177   -596   -102    170       N  
ATOM    737  CA  GLY A 105     -40.776 -32.978   2.561  1.00 34.85           C  
ANISOU  737  CA  GLY A 105     3365   3413   6463   -607     35    251       C  
ATOM    738  C   GLY A 105     -40.893 -34.142   3.520  1.00 39.13           C  
ANISOU  738  C   GLY A 105     3931   3878   7059   -635    135    284       C  
ATOM    739  O   GLY A 105     -41.001 -33.946   4.726  1.00 39.32           O  
ANISOU  739  O   GLY A 105     3971   3898   7071   -624    305    340       O  
ATOM    740  N   LEU A 106     -40.829 -35.368   3.003  1.00 36.39           N  
ANISOU  740  N   LEU A 106     3584   3474   6766   -676     32    247       N  
ATOM    741  CA  LEU A 106     -40.882 -36.553   3.847  1.00 37.54           C  
ANISOU  741  CA  LEU A 106     3744   3526   6995   -704    113    303       C  
ATOM    742  C   LEU A 106     -39.676 -36.612   4.780  1.00 41.40           C  
ANISOU  742  C   LEU A 106     4375   4062   7293   -658    205    335       C  
ATOM    743  O   LEU A 106     -39.843 -36.856   5.975  1.00 42.29           O  
ANISOU  743  O   LEU A 106     4493   4161   7414   -669    348    441       O  
ATOM    744  CB  LEU A 106     -41.009 -37.842   3.007  1.00 37.99           C  
ANISOU  744  CB  LEU A 106     3759   3487   7189   -758    -21    234       C  
ATOM    745  CG  LEU A 106     -41.044 -39.158   3.766  1.00 42.16           C  
ANISOU  745  CG  LEU A 106     4280   3883   7854   -790     45    305       C  
ATOM    746  CD1 LEU A 106     -42.227 -39.215   4.735  1.00 42.59           C  
ANISOU  746  CD1 LEU A 106     4229   3879   8073   -829    186    447       C  
ATOM    747  CD2 LEU A 106     -41.015 -40.346   2.809  1.00 42.72           C  
ANISOU  747  CD2 LEU A 106     4313   3846   8073   -839    -95    191       C  
ATOM    748  N   LEU A 107     -38.474 -36.293   4.259  1.00 36.49           N  
ANISOU  748  N   LEU A 107     3861   3518   6488   -612    126    254       N  
ATOM    749  CA  LEU A 107     -37.267 -36.292   5.077  1.00 34.58           C  
ANISOU  749  CA  LEU A 107     3744   3333   6063   -570    192    284       C  
ATOM    750  C   LEU A 107     -37.374 -35.335   6.276  1.00 39.03           C  
ANISOU  750  C   LEU A 107     4330   3978   6522   -556    354    352       C  
ATOM    751  O   LEU A 107     -37.034 -35.726   7.396  1.00 39.68           O  
ANISOU  751  O   LEU A 107     4460   4084   6533   -563    454    441       O  
ATOM    752  CB  LEU A 107     -36.010 -36.040   4.218  1.00 32.70           C  
ANISOU  752  CB  LEU A 107     3595   3164   5663   -526     79    178       C  
ATOM    753  CG  LEU A 107     -34.654 -36.125   4.938  1.00 34.22           C  
ANISOU  753  CG  LEU A 107     3906   3412   5683   -482    119    204       C  
ATOM    754  CD1 LEU A 107     -34.488 -37.474   5.705  1.00 33.97           C  
ANISOU  754  CD1 LEU A 107     3876   3285   5746   -498    152    304       C  
ATOM    755  CD2 LEU A 107     -33.523 -35.869   3.975  1.00 32.18           C  
ANISOU  755  CD2 LEU A 107     3713   3219   5296   -443     11     91       C  
ATOM    756  N   ARG A 108     -37.907 -34.130   6.068  1.00 36.51           N  
ANISOU  756  N   ARG A 108     3961   3700   6210   -545    384    314       N  
ATOM    757  CA  ARG A 108     -38.131 -33.175   7.161  1.00 37.38           C  
ANISOU  757  CA  ARG A 108     4071   3875   6256   -539    554    336       C  
ATOM    758  C   ARG A 108     -38.998 -33.798   8.257  1.00 42.15           C  
ANISOU  758  C   ARG A 108     4618   4449   6950   -588    702    435       C  
ATOM    759  O   ARG A 108     -38.650 -33.717   9.435  1.00 41.47           O  
ANISOU  759  O   ARG A 108     4589   4448   6721   -600    834    478       O  
ATOM    760  CB  ARG A 108     -38.781 -31.887   6.633  1.00 39.06           C  
ANISOU  760  CB  ARG A 108     4199   4086   6558   -519    560    283       C  
ATOM    761  CG  ARG A 108     -38.899 -30.785   7.693  1.00 41.64           C  
ANISOU  761  CG  ARG A 108     4520   4467   6835   -508    745    257       C  
ATOM    762  CD  ARG A 108     -39.829 -29.655   7.264  1.00 44.25           C  
ANISOU  762  CD  ARG A 108     4717   4744   7353   -490    773    230       C  
ATOM    763  NE  ARG A 108     -39.503 -29.102   5.941  1.00 42.17           N  
ANISOU  763  NE  ARG A 108     4438   4471   7112   -459    598    211       N  
ATOM    764  CZ  ARG A 108     -38.666 -28.101   5.724  1.00 50.37           C  
ANISOU  764  CZ  ARG A 108     5532   5556   8052   -420    577    161       C  
ATOM    765  NH1 ARG A 108     -38.022 -27.538   6.736  1.00 37.10           N1+
ANISOU  765  NH1 ARG A 108     3929   3928   6241   -409    714     98       N1+
ATOM    766  NH2 ARG A 108     -38.449 -27.666   4.488  1.00 37.11           N  
ANISOU  766  NH2 ARG A 108     3826   3880   6394   -403    417    174       N  
ATOM    767  N   HIS A 109     -40.098 -34.473   7.851  1.00 40.86           N  
ANISOU  767  N   HIS A 109     4335   4178   7014   -627    672    478       N  
ATOM    768  CA  HIS A 109     -41.023 -35.180   8.749  1.00 41.55           C  
ANISOU  768  CA  HIS A 109     4343   4220   7226   -683    802    590       C  
ATOM    769  C   HIS A 109     -40.323 -36.319   9.488  1.00 43.74           C  
ANISOU  769  C   HIS A 109     4700   4502   7416   -707    819    698       C  
ATOM    770  O   HIS A 109     -40.449 -36.419  10.711  1.00 42.26           O  
ANISOU  770  O   HIS A 109     4521   4385   7151   -740    976    798       O  
ATOM    771  CB  HIS A 109     -42.266 -35.661   7.979  1.00 42.94           C  
ANISOU  771  CB  HIS A 109     4366   4268   7682   -723    734    603       C  
ATOM    772  CG  HIS A 109     -43.158 -36.549   8.777  1.00 48.18           C  
ANISOU  772  CG  HIS A 109     4941   4865   8498   -787    849    728       C  
ATOM    773  CD2 HIS A 109     -43.244 -37.898   8.787  1.00 50.61           C  
ANISOU  773  CD2 HIS A 109     5227   5071   8930   -834    802    813       C  
ATOM    774  ND1 HIS A 109     -44.038 -36.038   9.711  1.00 51.00           N  
ANISOU  774  ND1 HIS A 109     5215   5261   8902   -811   1046    778       N  
ATOM    775  CE1 HIS A 109     -44.674 -37.085  10.214  1.00 51.53           C  
ANISOU  775  CE1 HIS A 109     5210   5260   9111   -875   1107    904       C  
ATOM    776  NE2 HIS A 109     -44.226 -38.223   9.693  1.00 52.09           N  
ANISOU  776  NE2 HIS A 109     5314   5235   9243   -891    961    936       N  
ATOM    777  N   ILE A 110     -39.546 -37.146   8.758  1.00 41.13           N  
ANISOU  777  N   ILE A 110     4425   4107   7096   -690    663    679       N  
ATOM    778  CA  ILE A 110     -38.801 -38.267   9.354  1.00 41.43           C  
ANISOU  778  CA  ILE A 110     4521   4120   7102   -702    658    794       C  
ATOM    779  C   ILE A 110     -37.812 -37.785  10.436  1.00 44.89           C  
ANISOU  779  C   ILE A 110     5074   4720   7264   -682    746    849       C  
ATOM    780  O   ILE A 110     -37.772 -38.363  11.521  1.00 45.34           O  
ANISOU  780  O   ILE A 110     5133   4817   7275   -722    838   1010       O  
ATOM    781  CB  ILE A 110     -38.120 -39.174   8.290  1.00 43.23           C  
ANISOU  781  CB  ILE A 110     4770   4232   7424   -680    482    726       C  
ATOM    782  CG1 ILE A 110     -39.190 -39.877   7.411  1.00 43.15           C  
ANISOU  782  CG1 ILE A 110     4634   4066   7696   -728    406    682       C  
ATOM    783  CG2 ILE A 110     -37.162 -40.190   8.949  1.00 42.41           C  
ANISOU  783  CG2 ILE A 110     4723   4096   7293   -674    477    852       C  
ATOM    784  CD1 ILE A 110     -38.624 -40.636   6.193  1.00 45.21           C  
ANISOU  784  CD1 ILE A 110     4903   4228   8048   -718    235    547       C  
ATOM    785  N   LEU A 111     -37.052 -36.735  10.151  1.00 41.01           N  
ANISOU  785  N   LEU A 111     4660   4329   6591   -632    716    726       N  
ATOM    786  CA  LEU A 111     -36.053 -36.203  11.086  1.00 40.88           C  
ANISOU  786  CA  LEU A 111     4750   4476   6309   -620    779    748       C  
ATOM    787  C   LEU A 111     -36.684 -35.625  12.358  1.00 44.46           C  
ANISOU  787  C   LEU A 111     5181   5054   6657   -671    976    796       C  
ATOM    788  O   LEU A 111     -36.175 -35.865  13.462  1.00 45.94           O  
ANISOU  788  O   LEU A 111     5421   5369   6665   -705   1047    905       O  
ATOM    789  CB  LEU A 111     -35.126 -35.194  10.389  1.00 39.32           C  
ANISOU  789  CB  LEU A 111     4626   4337   5975   -561    697    595       C  
ATOM    790  CG  LEU A 111     -34.243 -35.717   9.245  1.00 44.11           C  
ANISOU  790  CG  LEU A 111     5272   4871   6618   -514    521    536       C  
ATOM    791  CD1 LEU A 111     -33.302 -34.616   8.769  1.00 42.85           C  
ANISOU  791  CD1 LEU A 111     5184   4803   6295   -466    471    413       C  
ATOM    792  CD2 LEU A 111     -33.392 -36.921   9.673  1.00 45.10           C  
ANISOU  792  CD2 LEU A 111     5436   4967   6732   -511    476    654       C  
ATOM    793  N   GLN A 112     -37.817 -34.922  12.209  1.00 39.60           N  
ANISOU  793  N   GLN A 112     4475   4410   6161   -682   1065    722       N  
ATOM    794  CA  GLN A 112     -38.579 -34.389  13.340  1.00 40.69           C  
ANISOU  794  CA  GLN A 112     4568   4653   6242   -733   1276    736       C  
ATOM    795  C   GLN A 112     -39.109 -35.527  14.228  1.00 45.48           C  
ANISOU  795  C   GLN A 112     5127   5268   6884   -806   1364    935       C  
ATOM    796  O   GLN A 112     -38.985 -35.479  15.456  1.00 48.17           O  
ANISOU  796  O   GLN A 112     5499   5776   7028   -860   1505   1010       O  
ATOM    797  CB  GLN A 112     -39.752 -33.532  12.837  1.00 42.33           C  
ANISOU  797  CB  GLN A 112     4654   4781   6649   -721   1339    628       C  
ATOM    798  CG  GLN A 112     -40.521 -32.804  13.957  1.00 48.22           C  
ANISOU  798  CG  GLN A 112     5340   5629   7352   -765   1581    592       C  
ATOM    799  CD  GLN A 112     -39.615 -31.938  14.800  1.00 68.39           C  
ANISOU  799  CD  GLN A 112     8000   8365   9619   -770   1672    494       C  
ATOM    800  NE2 GLN A 112     -38.983 -30.961  14.176  1.00 58.71           N  
ANISOU  800  NE2 GLN A 112     6819   7124   8363   -711   1594    349       N  
ATOM    801  OE1 GLN A 112     -39.422 -32.171  15.999  1.00 68.68           O  
ANISOU  801  OE1 GLN A 112     8079   8566   9449   -834   1800    555       O  
ATOM    802  N   GLN A 113     -39.665 -36.554  13.593  1.00 40.87           N  
ANISOU  802  N   GLN A 113     4468   4513   6548   -814   1277   1021       N  
ATOM    803  CA  GLN A 113     -40.220 -37.749  14.223  1.00 42.77           C  
ANISOU  803  CA  GLN A 113     4642   4709   6900   -882   1334   1226       C  
ATOM    804  C   GLN A 113     -39.098 -38.532  14.966  1.00 49.43           C  
ANISOU  804  C   GLN A 113     5578   5635   7567   -897   1298   1395       C  
ATOM    805  O   GLN A 113     -39.262 -38.880  16.146  1.00 51.37           O  
ANISOU  805  O   GLN A 113     5813   6003   7703   -966   1426   1571       O  
ATOM    806  CB  GLN A 113     -40.917 -38.566  13.127  1.00 43.42           C  
ANISOU  806  CB  GLN A 113     4623   4563   7312   -881   1211   1227       C  
ATOM    807  CG  GLN A 113     -41.455 -39.917  13.484  1.00 49.65           C  
ANISOU  807  CG  GLN A 113     5327   5239   8298   -945   1230   1427       C  
ATOM    808  CD  GLN A 113     -42.272 -40.410  12.325  1.00 57.15           C  
ANISOU  808  CD  GLN A 113     6166   5980   9569   -950   1117   1358       C  
ATOM    809  NE2 GLN A 113     -43.508 -40.798  12.594  1.00 48.35           N  
ANISOU  809  NE2 GLN A 113     4913   4792   8664  -1015   1211   1448       N  
ATOM    810  OE1 GLN A 113     -41.837 -40.375  11.173  1.00 50.49           O  
ANISOU  810  OE1 GLN A 113     5352   5057   8776   -902    949   1212       O  
ATOM    811  N   VAL A 114     -37.935 -38.702  14.313  1.00 43.93           N  
ANISOU  811  N   VAL A 114     4969   4898   6825   -835   1130   1344       N  
ATOM    812  CA  VAL A 114     -36.774 -39.352  14.926  1.00 45.35           C  
ANISOU  812  CA  VAL A 114     5225   5148   6857   -836   1075   1500       C  
ATOM    813  C   VAL A 114     -36.326 -38.558  16.178  1.00 52.81           C  
ANISOU  813  C   VAL A 114     6244   6368   7454   -874   1201   1529       C  
ATOM    814  O   VAL A 114     -36.117 -39.161  17.234  1.00 54.07           O  
ANISOU  814  O   VAL A 114     6408   6643   7495   -935   1253   1747       O  
ATOM    815  CB  VAL A 114     -35.636 -39.580  13.890  1.00 46.68           C  
ANISOU  815  CB  VAL A 114     5456   5212   7066   -755    882   1405       C  
ATOM    816  CG1 VAL A 114     -34.314 -39.966  14.562  1.00 45.74           C  
ANISOU  816  CG1 VAL A 114     5415   5195   6770   -744    829   1544       C  
ATOM    817  CG2 VAL A 114     -36.061 -40.637  12.864  1.00 46.63           C  
ANISOU  817  CG2 VAL A 114     5368   4954   7395   -743    774   1399       C  
ATOM    818  N   TYR A 115     -36.239 -37.211  16.070  1.00 48.69           N  
ANISOU  818  N   TYR A 115     5768   5951   6780   -849   1252   1312       N  
ATOM    819  CA  TYR A 115     -35.885 -36.360  17.198  1.00 48.30           C  
ANISOU  819  CA  TYR A 115     5780   6158   6412   -896   1380   1280       C  
ATOM    820  C   TYR A 115     -36.898 -36.498  18.355  1.00 53.18           C  
ANISOU  820  C   TYR A 115     6331   6906   6969   -996   1589   1396       C  
ATOM    821  O   TYR A 115     -36.492 -36.654  19.501  1.00 53.14           O  
ANISOU  821  O   TYR A 115     6365   7119   6708  -1067   1658   1528       O  
ATOM    822  CB  TYR A 115     -35.776 -34.892  16.743  1.00 48.55           C  
ANISOU  822  CB  TYR A 115     5846   6221   6379   -850   1406   1007       C  
ATOM    823  CG  TYR A 115     -35.480 -33.937  17.877  1.00 52.17           C  
ANISOU  823  CG  TYR A 115     6356   6931   6535   -907   1552    919       C  
ATOM    824  CD1 TYR A 115     -36.508 -33.359  18.615  1.00 55.32           C  
ANISOU  824  CD1 TYR A 115     6690   7423   6907   -967   1770    849       C  
ATOM    825  CD2 TYR A 115     -34.168 -33.622  18.224  1.00 53.45           C  
ANISOU  825  CD2 TYR A 115     6623   7243   6442   -904   1478    894       C  
ATOM    826  CE1 TYR A 115     -36.240 -32.523  19.694  1.00 58.75           C  
ANISOU  826  CE1 TYR A 115     7168   8103   7052  -1033   1918    740       C  
ATOM    827  CE2 TYR A 115     -33.889 -32.753  19.277  1.00 56.41           C  
ANISOU  827  CE2 TYR A 115     7042   7863   6529   -971   1608    790       C  
ATOM    828  CZ  TYR A 115     -34.928 -32.220  20.019  1.00 66.91           C  
ANISOU  828  CZ  TYR A 115     8311   9290   7821  -1039   1831    705       C  
ATOM    829  OH  TYR A 115     -34.653 -31.388  21.074  1.00 69.94           O  
ANISOU  829  OH  TYR A 115     8736   9927   7912  -1116   1968    573       O  
ATOM    830  N   ASN A 116     -38.205 -36.399  18.058  1.00 50.50           N  
ANISOU  830  N   ASN A 116     5883   6452   6854  -1006   1689   1347       N  
ATOM    831  CA  ASN A 116     -39.273 -36.454  19.053  1.00 52.13           C  
ANISOU  831  CA  ASN A 116     6004   6768   7035  -1097   1908   1429       C  
ATOM    832  C   ASN A 116     -39.322 -37.760  19.838  1.00 59.40           C  
ANISOU  832  C   ASN A 116     6897   7737   7937  -1174   1925   1746       C  
ATOM    833  O   ASN A 116     -39.658 -37.730  21.022  1.00 62.05           O  
ANISOU  833  O   ASN A 116     7215   8291   8072  -1269   2102   1846       O  
ATOM    834  CB  ASN A 116     -40.616 -36.144  18.407  1.00 51.42           C  
ANISOU  834  CB  ASN A 116     5785   6507   7246  -1078   1980   1321       C  
ATOM    835  CG  ASN A 116     -40.820 -34.704  18.031  1.00 64.64           C  
ANISOU  835  CG  ASN A 116     7452   8187   8923  -1029   2041   1046       C  
ATOM    836  ND2 ASN A 116     -41.625 -34.499  17.016  1.00 56.62           N  
ANISOU  836  ND2 ASN A 116     6338   6970   8205   -980   1993    962       N  
ATOM    837  OD1 ASN A 116     -40.347 -33.771  18.693  1.00 60.28           O  
ANISOU  837  OD1 ASN A 116     6964   7816   8123  -1044   2141    912       O  
ATOM    838  N   HIS A 117     -38.982 -38.892  19.203  1.00 55.18           N  
ANISOU  838  N   HIS A 117     6349   7005   7610  -1141   1747   1902       N  
ATOM    839  CA  HIS A 117     -38.933 -40.188  19.881  1.00 56.92           C  
ANISOU  839  CA  HIS A 117     6531   7230   7866  -1207   1740   2229       C  
ATOM    840  C   HIS A 117     -37.601 -40.375  20.633  1.00 62.52           C  
ANISOU  840  C   HIS A 117     7343   8136   8278  -1222   1666   2377       C  
ATOM    841  O   HIS A 117     -37.536 -41.194  21.542  1.00 66.01           O  
ANISOU  841  O   HIS A 117     7757   8682   8644  -1300   1699   2672       O  
ATOM    842  CB  HIS A 117     -39.102 -41.330  18.863  1.00 56.99           C  
ANISOU  842  CB  HIS A 117     6470   6916   8269  -1162   1580   2311       C  
ATOM    843  CG  HIS A 117     -40.486 -41.459  18.296  1.00 60.83           C  
ANISOU  843  CG  HIS A 117     6827   7221   9065  -1178   1642   2249       C  
ATOM    844  CD2 HIS A 117     -41.151 -40.655  17.439  1.00 60.87           C  
ANISOU  844  CD2 HIS A 117     6796   7138   9192  -1133   1647   1998       C  
ATOM    845  ND1 HIS A 117     -41.302 -42.531  18.622  1.00 65.09           N  
ANISOU  845  ND1 HIS A 117     7246   7650   9835  -1249   1696   2480       N  
ATOM    846  CE1 HIS A 117     -42.423 -42.342  17.950  1.00 63.94           C  
ANISOU  846  CE1 HIS A 117     6998   7359   9938  -1246   1730   2347       C  
ATOM    847  NE2 HIS A 117     -42.371 -41.234  17.218  1.00 61.97           N  
ANISOU  847  NE2 HIS A 117     6792   7119   9633  -1177   1696   2065       N  
ATOM    848  N   SER A 118     -36.553 -39.624  20.261  1.00 57.96           N  
ANISOU  848  N   SER A 118     6873   7612   7537  -1155   1562   2190       N  
ATOM    849  CA  SER A 118     -35.211 -39.776  20.814  1.00 58.85           C  
ANISOU  849  CA  SER A 118     7072   7889   7399  -1158   1460   2313       C  
ATOM    850  C   SER A 118     -34.844 -38.825  21.951  1.00 68.04           C  
ANISOU  850  C   SER A 118     8309   9411   8134  -1234   1578   2254       C  
ATOM    851  O   SER A 118     -34.275 -39.257  22.952  1.00 68.91           O  
ANISOU  851  O   SER A 118     8438   9734   8010  -1307   1570   2487       O  
ATOM    852  CB  SER A 118     -34.174 -39.660  19.702  1.00 56.16           C  
ANISOU  852  CB  SER A 118     6794   7388   7155  -1044   1261   2164       C  
ATOM    853  OG  SER A 118     -34.354 -40.646  18.699  1.00 56.42           O  
ANISOU  853  OG  SER A 118     6764   7115   7557   -985   1141   2216       O  
ATOM    854  N   VAL A 119     -35.083 -37.526  21.746  1.00 66.49           N  
ANISOU  854  N   VAL A 119     8148   9274   7843  -1215   1671   1939       N  
ATOM    855  CA  VAL A 119     -34.746 -36.473  22.694  1.00 68.28           C  
ANISOU  855  CA  VAL A 119     8438   9813   7691  -1283   1789   1796       C  
ATOM    856  C   VAL A 119     -36.000 -36.113  23.477  1.00 78.60           C  
ANISOU  856  C   VAL A 119     9676  11257   8932  -1378   2048   1752       C  
ATOM    857  O   VAL A 119     -36.756 -35.199  23.130  1.00 77.74           O  
ANISOU  857  O   VAL A 119     9531  11079   8926  -1352   2172   1492       O  
ATOM    858  CB  VAL A 119     -34.051 -35.279  22.002  1.00 69.15           C  
ANISOU  858  CB  VAL A 119     8625   9889   7761  -1204   1722   1479       C  
ATOM    859  CG1 VAL A 119     -33.544 -34.271  23.027  1.00 70.19           C  
ANISOU  859  CG1 VAL A 119     8822  10341   7504  -1285   1826   1330       C  
ATOM    860  CG2 VAL A 119     -32.908 -35.760  21.116  1.00 66.87           C  
ANISOU  860  CG2 VAL A 119     8386   9442   7581  -1109   1478   1536       C  
ATOM    861  N   THR A 120     -36.231 -36.913  24.512  1.00 81.70           N  
ANISOU  861  N   THR A 120    10034  11832   9178  -1485   2125   2034       N  
ATOM    862  CA  THR A 120     -37.368 -36.873  25.429  1.00 86.01           C  
ANISOU  862  CA  THR A 120    10501  12548   9631  -1597   2375   2078       C  
ATOM    863  C   THR A 120     -37.229 -35.765  26.481  1.00 95.50           C  
ANISOU  863  C   THR A 120    11753  14111  10420  -1695   2558   1867       C  
ATOM    864  O   THR A 120     -38.246 -35.267  26.976  1.00 96.56           O  
ANISOU  864  O   THR A 120    11821  14347  10518  -1758   2801   1738       O  
ATOM    865  CB  THR A 120     -37.592 -38.268  26.033  1.00 93.91           C  
ANISOU  865  CB  THR A 120    11437  13587  10657  -1676   2364   2503       C  
ATOM    866  CG2 THR A 120     -38.157 -39.262  25.003  1.00 89.03           C  
ANISOU  866  CG2 THR A 120    10729  12580  10518  -1598   2258   2641       C  
ATOM    867  OG1 THR A 120     -36.351 -38.759  26.556  1.00 94.21           O  
ANISOU  867  OG1 THR A 120    11547  13796  10451  -1707   2206   2729       O  
ATOM    868  N   ASP A 121     -35.984 -35.383  26.819  1.00 94.65           N  
ANISOU  868  N   ASP A 121    11754  14196  10013  -1709   2445   1820       N  
ATOM    869  CA  ASP A 121     -35.707 -34.301  27.761  1.00 97.46           C  
ANISOU  869  CA  ASP A 121    12165  14896   9972  -1805   2592   1581       C  
ATOM    870  C   ASP A 121     -34.785 -33.280  27.078  1.00101.56           C  
ANISOU  870  C   ASP A 121    12768  15325  10495  -1715   2470   1274       C  
ATOM    871  O   ASP A 121     -33.561 -33.390  27.189  1.00100.77           O  
ANISOU  871  O   ASP A 121    12747  15331  10210  -1715   2290   1350       O  
ATOM    872  CB  ASP A 121     -35.117 -34.829  29.084  1.00102.58           C  
ANISOU  872  CB  ASP A 121    12846  15948  10180  -1957   2592   1846       C  
ATOM    873  CG  ASP A 121     -35.182 -33.853  30.258  1.00117.71           C  
ANISOU  873  CG  ASP A 121    14792  18276  11655  -2102   2807   1609       C  
ATOM    874  OD1 ASP A 121     -35.439 -32.643  30.022  1.00117.48           O  
ANISOU  874  OD1 ASP A 121    14772  18201  11665  -2072   2934   1199       O  
ATOM    875  OD2 ASP A 121     -34.973 -34.295  31.412  1.00126.67           O1-
ANISOU  875  OD2 ASP A 121    15934  19783  12411  -2251   2849   1834       O1-
ATOM    876  N   PRO A 122     -35.357 -32.290  26.346  1.00 99.00           N  
ANISOU  876  N   PRO A 122    12414  14796  10407  -1636   2558    948       N  
ATOM    877  CA  PRO A 122     -34.509 -31.307  25.635  1.00 97.58           C  
ANISOU  877  CA  PRO A 122    12301  14509  10266  -1549   2441    679       C  
ATOM    878  C   PRO A 122     -33.760 -30.330  26.543  1.00105.58           C  
ANISOU  878  C   PRO A 122    13384  15834  10896  -1643   2509    452       C  
ATOM    879  O   PRO A 122     -32.769 -29.735  26.102  1.00104.07           O  
ANISOU  879  O   PRO A 122    13259  15599  10683  -1592   2368    308       O  
ATOM    880  CB  PRO A 122     -35.485 -30.594  24.691  1.00 97.72           C  
ANISOU  880  CB  PRO A 122    12238  14230  10659  -1453   2530    449       C  
ATOM    881  CG  PRO A 122     -36.762 -31.417  24.731  1.00103.07           C  
ANISOU  881  CG  PRO A 122    12808  14817  11536  -1471   2644    635       C  
ATOM    882  CD  PRO A 122     -36.787 -32.037  26.088  1.00101.16           C  
ANISOU  882  CD  PRO A 122    12574  14909  10952  -1617   2756    834       C  
ATOM    883  N   GLU A 123     -34.218 -30.189  27.814  1.00106.36           N  
ANISOU  883  N   GLU A 123    13464  16262  10685  -1792   2725    419       N  
ATOM    884  CA  GLU A 123     -33.599 -29.344  28.835  1.00108.59           C  
ANISOU  884  CA  GLU A 123    13806  16899  10556  -1916   2812    195       C  
ATOM    885  C   GLU A 123     -32.163 -29.811  29.102  1.00113.64           C  
ANISOU  885  C   GLU A 123    14539  17720  10921  -1948   2564    394       C  
ATOM    886  O   GLU A 123     -31.274 -28.977  29.281  1.00113.27           O  
ANISOU  886  O   GLU A 123    14554  17799  10685  -1977   2513    169       O  
ATOM    887  CB  GLU A 123     -34.417 -29.394  30.135  1.00113.71           C  
ANISOU  887  CB  GLU A 123    14408  17890  10908  -2081   3082    189       C  
ATOM    888  N   LYS A 124     -31.943 -31.148  29.077  1.00110.98           N  
ANISOU  888  N   LYS A 124    14197  17365  10603  -1937   2406    818       N  
ATOM    889  CA  LYS A 124     -30.667 -31.830  29.303  1.00111.32           C  
ANISOU  889  CA  LYS A 124    14298  17545  10454  -1956   2161   1090       C  
ATOM    890  C   LYS A 124     -29.549 -31.438  28.318  1.00114.58           C  
ANISOU  890  C   LYS A 124    14767  17741  11027  -1829   1937    970       C  
ATOM    891  O   LYS A 124     -28.374 -31.597  28.660  1.00115.34           O  
ANISOU  891  O   LYS A 124    14911  18012  10903  -1864   1763   1082       O  
ATOM    892  CB  LYS A 124     -30.866 -33.354  29.322  1.00114.02           C  
ANISOU  892  CB  LYS A 124    14591  17820  10913  -1947   2064   1562       C  
ATOM    893  N   LEU A 125     -29.904 -30.908  27.119  1.00108.98           N  
ANISOU  893  N   LEU A 125    14042  16673  10691  -1691   1940    755       N  
ATOM    894  CA  LEU A 125     -28.940 -30.496  26.086  1.00106.49           C  
ANISOU  894  CA  LEU A 125    13770  16145  10548  -1572   1749    639       C  
ATOM    895  C   LEU A 125     -28.092 -29.267  26.458  1.00112.64           C  
ANISOU  895  C   LEU A 125    14606  17107  11087  -1626   1752    335       C  
ATOM    896  O   LEU A 125     -26.951 -29.166  25.991  1.00110.21           O  
ANISOU  896  O   LEU A 125    14339  16748  10786  -1572   1558    341       O  
ATOM    897  CB  LEU A 125     -29.625 -30.280  24.717  1.00103.49           C  
ANISOU  897  CB  LEU A 125    13349  15364  10609  -1426   1754    518       C  
ATOM    898  CG  LEU A 125     -30.073 -31.541  23.968  1.00106.28           C  
ANISOU  898  CG  LEU A 125    13655  15469  11260  -1343   1660    801       C  
ATOM    899  CD1 LEU A 125     -31.182 -31.226  22.994  1.00104.72           C  
ANISOU  899  CD1 LEU A 125    13393  14979  11419  -1257   1744    659       C  
ATOM    900  CD2 LEU A 125     -28.906 -32.222  23.263  1.00105.73           C  
ANISOU  900  CD2 LEU A 125    13618  15273  11280  -1257   1405    972       C  
ATOM    901  N   ASN A 126     -28.651 -28.341  27.290  1.00113.17           N  
ANISOU  901  N   ASN A 126    14664  17378  10957  -1736   1977     61       N  
ATOM    902  CA  ASN A 126     -28.022 -27.086  27.754  1.00114.54           C  
ANISOU  902  CA  ASN A 126    14875  17729  10915  -1812   2025   -284       C  
ATOM    903  C   ASN A 126     -27.455 -26.273  26.572  1.00116.42           C  
ANISOU  903  C   ASN A 126    15126  17662  11446  -1682   1914   -489       C  
ATOM    904  O   ASN A 126     -26.285 -25.872  26.555  1.00115.61           O  
ANISOU  904  O   ASN A 126    15069  17635  11220  -1694   1772   -564       O  
ATOM    905  CB  ASN A 126     -26.993 -27.341  28.872  1.00117.92           C  
ANISOU  905  CB  ASN A 126    15357  18567  10881  -1955   1925   -169       C  
ATOM    906  N   ASN A 127     -28.319 -26.086  25.560  1.00111.61           N  
ANISOU  906  N   ASN A 127    14463  16712  11230  -1560   1971   -549       N  
ATOM    907  CA  ASN A 127     -28.029 -25.397  24.310  1.00108.79           C  
ANISOU  907  CA  ASN A 127    14098  16043  11194  -1431   1881   -694       C  
ATOM    908  C   ASN A 127     -29.029 -24.248  24.124  1.00113.54           C  
ANISOU  908  C   ASN A 127    14628  16494  12019  -1415   2097  -1007       C  
ATOM    909  O   ASN A 127     -30.216 -24.482  23.878  1.00113.10           O  
ANISOU  909  O   ASN A 127    14502  16297  12173  -1378   2217   -966       O  
ATOM    910  CB  ASN A 127     -28.102 -26.399  23.146  1.00105.03           C  
ANISOU  910  CB  ASN A 127    13611  15297  10999  -1297   1715   -421       C  
ATOM    911  CG  ASN A 127     -27.321 -26.019  21.917  1.00113.55           C  
ANISOU  911  CG  ASN A 127    14705  16145  12296  -1181   1544   -471       C  
ATOM    912  ND2 ASN A 127     -26.581 -26.978  21.382  1.00 99.47           N  
ANISOU  912  ND2 ASN A 127    12950  14300  10543  -1119   1344   -232       N  
ATOM    913  OD1 ASN A 127     -27.416 -24.901  21.398  1.00106.14           O  
ANISOU  913  OD1 ASN A 127    13741  15067  11520  -1144   1596   -712       O  
ATOM    914  N   TYR A 128     -28.544 -23.008  24.304  1.00110.87           N  
ANISOU  914  N   TYR A 128    14294  16185  11645  -1451   2150  -1322       N  
ATOM    915  CA  TYR A 128     -29.327 -21.772  24.156  1.00110.79           C  
ANISOU  915  CA  TYR A 128    14203  16013  11880  -1436   2349  -1645       C  
ATOM    916  C   TYR A 128     -29.089 -21.116  22.776  1.00110.27           C  
ANISOU  916  C   TYR A 128    14104  15599  12195  -1299   2233  -1693       C  
ATOM    917  O   TYR A 128     -29.772 -20.150  22.423  1.00109.36           O  
ANISOU  917  O   TYR A 128    13900  15285  12368  -1259   2366  -1901       O  
ATOM    918  CB  TYR A 128     -28.995 -20.791  25.295  1.00114.55           C  
ANISOU  918  CB  TYR A 128    14689  16738  12098  -1578   2504  -1984       C  
ATOM    919  N   GLU A 129     -28.124 -21.661  22.006  1.00104.15           N  
ANISOU  919  N   GLU A 129    13390  14761  11424  -1229   1986  -1488       N  
ATOM    920  CA  GLU A 129     -27.717 -21.188  20.679  1.00101.51           C  
ANISOU  920  CA  GLU A 129    13035  14150  11384  -1112   1847  -1484       C  
ATOM    921  C   GLU A 129     -28.826 -21.353  19.610  1.00102.84           C  
ANISOU  921  C   GLU A 129    13122  14036  11918  -1000   1863  -1384       C  
ATOM    922  O   GLU A 129     -29.662 -22.254  19.749  1.00102.37           O  
ANISOU  922  O   GLU A 129    13044  13991  11861   -998   1907  -1225       O  
ATOM    923  CB  GLU A 129     -26.424 -21.912  20.240  1.00101.25           C  
ANISOU  923  CB  GLU A 129    13084  14166  11220  -1078   1598  -1277       C  
ATOM    924  N   PRO A 130     -28.839 -20.524  18.522  1.00 97.48           N  
ANISOU  924  N   PRO A 130    12386  13107  11547   -914   1816  -1453       N  
ATOM    925  CA  PRO A 130     -29.858 -20.715  17.463  1.00 95.67           C  
ANISOU  925  CA  PRO A 130    12072  12636  11643   -817   1801  -1334       C  
ATOM    926  C   PRO A 130     -29.644 -22.005  16.654  1.00 94.81           C  
ANISOU  926  C   PRO A 130    12010  12494  11518   -756   1607  -1051       C  
ATOM    927  O   PRO A 130     -30.497 -22.369  15.838  1.00 93.78           O  
ANISOU  927  O   PRO A 130    11816  12201  11613   -693   1582   -939       O  
ATOM    928  CB  PRO A 130     -29.703 -19.462  16.593  1.00 97.00           C  
ANISOU  928  CB  PRO A 130    12172  12590  12094   -758   1778  -1458       C  
ATOM    929  CG  PRO A 130     -28.271 -19.079  16.750  1.00101.32           C  
ANISOU  929  CG  PRO A 130    12798  13241  12459   -793   1681  -1535       C  
ATOM    930  CD  PRO A 130     -27.923 -19.411  18.182  1.00 98.58           C  
ANISOU  930  CD  PRO A 130    12525  13178  11753   -906   1761  -1617       C  
ATOM    931  N   PHE A 131     -28.506 -22.700  16.914  1.00 88.66           N  
ANISOU  931  N   PHE A 131    11332  11869  10484   -779   1474   -947       N  
ATOM    932  CA  PHE A 131     -28.074 -23.971  16.320  1.00 85.93           C  
ANISOU  932  CA  PHE A 131    11035  11514  10102   -732   1296   -704       C  
ATOM    933  C   PHE A 131     -28.417 -25.156  17.264  1.00 87.32           C  
ANISOU  933  C   PHE A 131    11237  11844  10096   -791   1339   -548       C  
ATOM    934  O   PHE A 131     -27.794 -26.223  17.183  1.00 86.70           O  
ANISOU  934  O   PHE A 131    11206  11811   9926   -778   1203   -357       O  
ATOM    935  CB  PHE A 131     -26.555 -23.955  16.054  1.00 86.64           C  
ANISOU  935  CB  PHE A 131    11197  11666  10058   -718   1130   -683       C  
ATOM    936  CG  PHE A 131     -25.986 -22.860  15.181  1.00 87.15           C  
ANISOU  936  CG  PHE A 131    11243  11608  10265   -673   1072   -803       C  
ATOM    937  CD1 PHE A 131     -26.126 -22.907  13.800  1.00 88.59           C  
ANISOU  937  CD1 PHE A 131    11387  11604  10669   -586    972   -726       C  
ATOM    938  CD2 PHE A 131     -25.179 -21.865  15.724  1.00 90.00           C  
ANISOU  938  CD2 PHE A 131    11621  12057  10518   -726   1099   -977       C  
ATOM    939  CE1 PHE A 131     -25.516 -21.943  12.985  1.00 88.65           C  
ANISOU  939  CE1 PHE A 131    11373  11519  10791   -551    910   -799       C  
ATOM    940  CE2 PHE A 131     -24.582 -20.895  14.907  1.00 91.50           C  
ANISOU  940  CE2 PHE A 131    11786  12126  10856   -687   1039  -1062       C  
ATOM    941  CZ  PHE A 131     -24.761 -20.934  13.545  1.00 87.93           C  
ANISOU  941  CZ  PHE A 131    11294  11492  10622   -600    948   -960       C  
ATOM    942  N   SER A 132     -29.393 -24.962  18.160  1.00 81.76           N  
ANISOU  942  N   SER A 132    10491  11220   9355   -858   1533   -623       N  
ATOM    943  CA  SER A 132     -29.828 -26.003  19.079  1.00 82.21           C  
ANISOU  943  CA  SER A 132    10558  11432   9246   -925   1595   -462       C  
ATOM    944  C   SER A 132     -30.520 -27.142  18.294  1.00 84.26           C  
ANISOU  944  C   SER A 132    10776  11518   9720   -860   1519   -242       C  
ATOM    945  O   SER A 132     -31.173 -26.859  17.280  1.00 82.60           O  
ANISOU  945  O   SER A 132    10502  11094   9788   -789   1507   -283       O  
ATOM    946  CB  SER A 132     -30.789 -25.421  20.109  1.00 86.72           C  
ANISOU  946  CB  SER A 132    11077  12120   9754  -1011   1845   -619       C  
ATOM    947  OG  SER A 132     -31.306 -26.395  21.001  1.00 92.64           O  
ANISOU  947  OG  SER A 132    11825  13033  10342  -1086   1923   -448       O  
ATOM    948  N   PRO A 133     -30.406 -28.425  18.744  1.00 79.85           N  
ANISOU  948  N   PRO A 133    10242  11046   9050   -891   1465     -5       N  
ATOM    949  CA  PRO A 133     -31.076 -29.525  18.029  1.00 77.31           C  
ANISOU  949  CA  PRO A 133     9873  10546   8957   -840   1399    182       C  
ATOM    950  C   PRO A 133     -32.592 -29.404  18.068  1.00 75.85           C  
ANISOU  950  C   PRO A 133     9589  10274   8955   -854   1563    147       C  
ATOM    951  O   PRO A 133     -33.280 -29.854  17.152  1.00 72.90           O  
ANISOU  951  O   PRO A 133     9154   9700   8843   -798   1510    209       O  
ATOM    952  CB  PRO A 133     -30.609 -30.768  18.798  1.00 80.82           C  
ANISOU  952  CB  PRO A 133    10352  11128   9230   -890   1342    433       C  
ATOM    953  CG  PRO A 133     -29.338 -30.349  19.482  1.00 86.52           C  
ANISOU  953  CG  PRO A 133    11153  12064   9658   -934   1290    393       C  
ATOM    954  CD  PRO A 133     -29.646 -28.947  19.899  1.00 83.30           C  
ANISOU  954  CD  PRO A 133    10740  11743   9166   -978   1449    117       C  
ATOM    955  N   GLU A 134     -33.094 -28.743  19.118  1.00 72.45           N  
ANISOU  955  N   GLU A 134     9138  10001   8388   -934   1766     26       N  
ATOM    956  CA  GLU A 134     -34.513 -28.496  19.380  1.00 72.81           C  
ANISOU  956  CA  GLU A 134     9078  10003   8585   -960   1967    -35       C  
ATOM    957  C   GLU A 134     -35.194 -27.745  18.227  1.00 72.69           C  
ANISOU  957  C   GLU A 134     8976   9734   8910   -871   1957   -166       C  
ATOM    958  O   GLU A 134     -36.355 -28.042  17.926  1.00 73.60           O  
ANISOU  958  O   GLU A 134     8989   9723   9255   -858   2019   -112       O  
ATOM    959  CB  GLU A 134     -34.697 -27.737  20.712  1.00 76.47           C  
ANISOU  959  CB  GLU A 134     9540  10706   8808  -1064   2194   -205       C  
ATOM    960  CG  GLU A 134     -33.919 -28.320  21.885  1.00 89.20           C  
ANISOU  960  CG  GLU A 134    11239  12620  10034  -1168   2192    -80       C  
ATOM    961  CD  GLU A 134     -33.642 -27.385  23.049  1.00119.64           C  
ANISOU  961  CD  GLU A 134    15124  16748  13585  -1274   2357   -304       C  
ATOM    962  OE1 GLU A 134     -34.613 -26.907  23.678  1.00119.79           O  
ANISOU  962  OE1 GLU A 134    15071  16836  13609  -1333   2596   -454       O  
ATOM    963  OE2 GLU A 134     -32.449 -27.171  23.362  1.00118.48           O1-
ANISOU  963  OE2 GLU A 134    15067  16760  13192  -1307   2250   -332       O1-
ATOM    964  N   VAL A 135     -34.450 -26.815  17.552  1.00 63.64           N  
ANISOU  964  N   VAL A 135     7862   8516   7804   -814   1864   -311       N  
ATOM    965  CA  VAL A 135     -34.965 -25.996  16.444  1.00 60.10           C  
ANISOU  965  CA  VAL A 135     7328   7845   7663   -735   1836   -411       C  
ATOM    966  C   VAL A 135     -34.366 -26.370  15.070  1.00 57.80           C  
ANISOU  966  C   VAL A 135     7067   7412   7482   -653   1593   -309       C  
ATOM    967  O   VAL A 135     -34.399 -25.542  14.160  1.00 55.70           O  
ANISOU  967  O   VAL A 135     6756   7011   7396   -596   1537   -388       O  
ATOM    968  CB  VAL A 135     -34.843 -24.463  16.736  1.00 63.73           C  
ANISOU  968  CB  VAL A 135     7759   8307   8147   -740   1963   -669       C  
ATOM    969  CG1 VAL A 135     -35.752 -24.059  17.886  1.00 66.02           C  
ANISOU  969  CG1 VAL A 135     7977   8695   8412   -813   2229   -804       C  
ATOM    970  CG2 VAL A 135     -33.395 -24.013  16.979  1.00 62.20           C  
ANISOU  970  CG2 VAL A 135     7679   8238   7715   -759   1881   -756       C  
ATOM    971  N   TYR A 136     -33.870 -27.612  14.901  1.00 52.32           N  
ANISOU  971  N   TYR A 136     6437   6745   6698   -652   1457   -132       N  
ATOM    972  CA  TYR A 136     -33.232 -28.063  13.647  1.00 48.42           C  
ANISOU  972  CA  TYR A 136     5974   6140   6282   -584   1242    -59       C  
ATOM    973  C   TYR A 136     -34.108 -27.902  12.393  1.00 51.42           C  
ANISOU  973  C   TYR A 136     6257   6332   6949   -532   1179    -60       C  
ATOM    974  O   TYR A 136     -33.600 -27.510  11.342  1.00 49.02           O  
ANISOU  974  O   TYR A 136     5961   5961   6701   -481   1048    -90       O  
ATOM    975  CB  TYR A 136     -32.708 -29.504  13.764  1.00 47.06           C  
ANISOU  975  CB  TYR A 136     5861   6003   6019   -594   1137    119       C  
ATOM    976  CG  TYR A 136     -31.900 -29.938  12.560  1.00 43.51           C  
ANISOU  976  CG  TYR A 136     5446   5460   5626   -530    936    152       C  
ATOM    977  CD1 TYR A 136     -30.544 -29.618  12.448  1.00 43.61           C  
ANISOU  977  CD1 TYR A 136     5540   5545   5484   -507    846    110       C  
ATOM    978  CD2 TYR A 136     -32.497 -30.638  11.515  1.00 42.49           C  
ANISOU  978  CD2 TYR A 136     5259   5181   5705   -499    844    207       C  
ATOM    979  CE1 TYR A 136     -29.805 -29.987  11.322  1.00 41.52           C  
ANISOU  979  CE1 TYR A 136     5298   5206   5271   -450    684    123       C  
ATOM    980  CE2 TYR A 136     -31.766 -31.017  10.389  1.00 42.36           C  
ANISOU  980  CE2 TYR A 136     5271   5098   5724   -449    677    205       C  
ATOM    981  CZ  TYR A 136     -30.421 -30.695  10.301  1.00 45.52           C  
ANISOU  981  CZ  TYR A 136     5751   5574   5968   -423    605    164       C  
ATOM    982  OH  TYR A 136     -29.709 -31.109   9.214  1.00 41.28           O  
ANISOU  982  OH  TYR A 136     5234   4985   5465   -378    461    154       O  
ATOM    983  N   GLY A 137     -35.386 -28.219  12.512  1.00 50.93           N  
ANISOU  983  N   GLY A 137     6095   6204   7054   -551   1267    -14       N  
ATOM    984  CA  GLY A 137     -36.341 -28.118  11.412  1.00 51.92           C  
ANISOU  984  CA  GLY A 137     6108   6168   7453   -515   1204      2       C  
ATOM    985  C   GLY A 137     -36.628 -26.707  10.926  1.00 59.65           C  
ANISOU  985  C   GLY A 137     7010   7074   8581   -478   1234   -112       C  
ATOM    986  O   GLY A 137     -37.095 -26.555   9.804  1.00 61.52           O  
ANISOU  986  O   GLY A 137     7166   7199   9009   -444   1122    -77       O  
ATOM    987  N   GLU A 138     -36.322 -25.663  11.739  1.00 57.71           N  
ANISOU  987  N   GLU A 138     6779   6891   8256   -490   1374   -248       N  
ATOM    988  CA  GLU A 138     -36.583 -24.245  11.457  1.00 59.89           C  
ANISOU  988  CA  GLU A 138     6966   7076   8712   -458   1433   -367       C  
ATOM    989  C   GLU A 138     -35.818 -23.656  10.248  1.00 62.91           C  
ANISOU  989  C   GLU A 138     7367   7396   9140   -405   1253   -355       C  
ATOM    990  O   GLU A 138     -36.467 -23.160   9.317  1.00 65.56           O  
ANISOU  990  O   GLU A 138     7586   7605   9718   -368   1192   -314       O  
ATOM    991  CB  GLU A 138     -36.344 -23.381  12.721  1.00 63.41           C  
ANISOU  991  CB  GLU A 138     7431   7612   9049   -498   1638   -547       C  
ATOM    992  CG  GLU A 138     -36.113 -21.885  12.465  1.00 80.06           C  
ANISOU  992  CG  GLU A 138     9485   9630  11305   -466   1674   -693       C  
ATOM    993  CD  GLU A 138     -36.144 -20.982  13.681  1.00109.13           C  
ANISOU  993  CD  GLU A 138    13149  13372  14944   -513   1902   -914       C  
ATOM    994  OE1 GLU A 138     -35.193 -20.186  13.869  1.00113.14           O  
ANISOU  994  OE1 GLU A 138    13719  13920  15351   -524   1900  -1043       O  
ATOM    995  OE2 GLU A 138     -37.171 -21.004  14.396  1.00 98.60           O1-
ANISOU  995  OE2 GLU A 138    11726  12036  13701   -541   2092   -973       O1-
ATOM    996  N   THR A 139     -34.468 -23.606  10.307  1.00 53.19           N  
ANISOU  996  N   THR A 139     6264   6259   7687   -406   1179   -388       N  
ATOM    997  CA  THR A 139     -33.651 -23.031   9.231  1.00 48.83           C  
ANISOU  997  CA  THR A 139     5727   5668   7157   -365   1027   -375       C  
ATOM    998  C   THR A 139     -32.595 -24.026   8.824  1.00 44.09           C  
ANISOU  998  C   THR A 139     5248   5156   6348   -361    872   -301       C  
ATOM    999  O   THR A 139     -32.253 -24.100   7.630  1.00 40.85           O  
ANISOU  999  O   THR A 139     4834   4715   5970   -330    716   -238       O  
ATOM   1000  CB  THR A 139     -33.005 -21.678   9.689  1.00 53.59           C  
ANISOU 1000  CB  THR A 139     6336   6272   7755   -368   1113   -523       C  
ATOM   1001  CG2 THR A 139     -32.119 -21.029   8.603  1.00 46.52           C  
ANISOU 1001  CG2 THR A 139     5449   5337   6890   -331    965   -491       C  
ATOM   1002  OG1 THR A 139     -34.033 -20.763  10.070  1.00 59.69           O  
ANISOU 1002  OG1 THR A 139     6977   6939   8765   -368   1274   -611       O  
ATOM   1003  N   SER A 140     -32.072 -24.782   9.821  1.00 37.83           N  
ANISOU 1003  N   SER A 140     4551   4480   5341   -397    917   -304       N  
ATOM   1004  CA  SER A 140     -30.975 -25.731   9.624  1.00 36.44           C  
ANISOU 1004  CA  SER A 140     4480   4382   4985   -390    789   -236       C  
ATOM   1005  C   SER A 140     -31.246 -26.731   8.546  1.00 37.49           C  
ANISOU 1005  C   SER A 140     4592   4447   5204   -364    652   -135       C  
ATOM   1006  O   SER A 140     -30.406 -26.908   7.664  1.00 36.64           O  
ANISOU 1006  O   SER A 140     4525   4347   5050   -336    520   -122       O  
ATOM   1007  CB  SER A 140     -30.574 -26.424  10.926  1.00 39.85           C  
ANISOU 1007  CB  SER A 140     4987   4942   5211   -437    860   -215       C  
ATOM   1008  OG  SER A 140     -29.744 -25.616  11.743  1.00 49.68           O  
ANISOU 1008  OG  SER A 140     6286   6299   6291   -466    921   -320       O  
ATOM   1009  N   PHE A 141     -32.434 -27.359   8.596  1.00 32.29           N  
ANISOU 1009  N   PHE A 141     3865   3723   4679   -381    691    -77       N  
ATOM   1010  CA  PHE A 141     -32.837 -28.355   7.629  1.00 30.21           C  
ANISOU 1010  CA  PHE A 141     3568   3390   4519   -372    569     -2       C  
ATOM   1011  C   PHE A 141     -32.776 -27.772   6.220  1.00 33.57           C  
ANISOU 1011  C   PHE A 141     3950   3777   5027   -342    441    -20       C  
ATOM   1012  O   PHE A 141     -32.192 -28.392   5.332  1.00 34.56           O  
ANISOU 1012  O   PHE A 141     4111   3916   5103   -331    308     -8       O  
ATOM   1013  CB  PHE A 141     -34.251 -28.926   7.956  1.00 31.87           C  
ANISOU 1013  CB  PHE A 141     3685   3530   4894   -404    645     55       C  
ATOM   1014  CG  PHE A 141     -34.710 -29.961   6.946  1.00 31.69           C  
ANISOU 1014  CG  PHE A 141     3618   3429   4993   -408    513    110       C  
ATOM   1015  CD1 PHE A 141     -35.297 -29.574   5.743  1.00 33.56           C  
ANISOU 1015  CD1 PHE A 141     3769   3613   5372   -398    413    101       C  
ATOM   1016  CD2 PHE A 141     -34.497 -31.317   7.170  1.00 31.23           C  
ANISOU 1016  CD2 PHE A 141     3599   3355   4911   -425    480    170       C  
ATOM   1017  CE1 PHE A 141     -35.658 -30.528   4.782  1.00 33.61           C  
ANISOU 1017  CE1 PHE A 141     3736   3571   5462   -416    282    123       C  
ATOM   1018  CE2 PHE A 141     -34.861 -32.264   6.213  1.00 32.77           C  
ANISOU 1018  CE2 PHE A 141     3749   3470   5232   -435    360    184       C  
ATOM   1019  CZ  PHE A 141     -35.463 -31.866   5.037  1.00 31.17           C  
ANISOU 1019  CZ  PHE A 141     3467   3234   5142   -435    265    148       C  
ATOM   1020  N   ASP A 142     -33.389 -26.597   6.008  1.00 30.58           N  
ANISOU 1020  N   ASP A 142     3486   3354   4781   -333    483    -41       N  
ATOM   1021  CA  ASP A 142     -33.431 -25.923   4.695  1.00 30.86           C  
ANISOU 1021  CA  ASP A 142     3459   3363   4904   -313    360    -17       C  
ATOM   1022  C   ASP A 142     -32.058 -25.530   4.185  1.00 34.24           C  
ANISOU 1022  C   ASP A 142     3969   3864   5175   -294    279    -43       C  
ATOM   1023  O   ASP A 142     -31.771 -25.730   3.003  1.00 34.24           O  
ANISOU 1023  O   ASP A 142     3964   3896   5150   -290    140    -10       O  
ATOM   1024  CB  ASP A 142     -34.395 -24.719   4.719  1.00 34.45           C  
ANISOU 1024  CB  ASP A 142     3782   3732   5576   -305    436     -9       C  
ATOM   1025  CG  ASP A 142     -35.846 -25.133   4.874  1.00 46.37           C  
ANISOU 1025  CG  ASP A 142     5177   5164   7277   -323    485     35       C  
ATOM   1026  OD1 ASP A 142     -36.254 -26.103   4.230  1.00 47.30           O  
ANISOU 1026  OD1 ASP A 142     5276   5282   7415   -342    378     91       O  
ATOM   1027  OD2 ASP A 142     -36.550 -24.507   5.656  1.00 58.25           O1-
ANISOU 1027  OD2 ASP A 142     6608   6610   8915   -322    636      1       O1-
ATOM   1028  N   LEU A 143     -31.200 -25.013   5.073  1.00 30.84           N  
ANISOU 1028  N   LEU A 143     3611   3478   4631   -289    364   -108       N  
ATOM   1029  CA  LEU A 143     -29.831 -24.656   4.709  1.00 31.22           C  
ANISOU 1029  CA  LEU A 143     3732   3596   4534   -274    296   -134       C  
ATOM   1030  C   LEU A 143     -28.969 -25.880   4.404  1.00 31.61           C  
ANISOU 1030  C   LEU A 143     3869   3713   4429   -268    203   -123       C  
ATOM   1031  O   LEU A 143     -28.246 -25.842   3.423  1.00 30.49           O  
ANISOU 1031  O   LEU A 143     3742   3614   4230   -255     99   -118       O  
ATOM   1032  CB  LEU A 143     -29.172 -23.727   5.743  1.00 33.40           C  
ANISOU 1032  CB  LEU A 143     4048   3898   4747   -280    406   -220       C  
ATOM   1033  CG  LEU A 143     -28.054 -22.801   5.169  1.00 39.44           C  
ANISOU 1033  CG  LEU A 143     4828   4690   5467   -268    345   -238       C  
ATOM   1034  CD1 LEU A 143     -28.582 -21.892   4.097  1.00 38.64           C  
ANISOU 1034  CD1 LEU A 143     4619   4512   5549   -254    294   -174       C  
ATOM   1035  CD2 LEU A 143     -27.422 -21.968   6.263  1.00 42.66           C  
ANISOU 1035  CD2 LEU A 143     5271   5122   5818   -287    453   -347       C  
ATOM   1036  N   VAL A 144     -29.121 -27.002   5.158  1.00 27.95           N  
ANISOU 1036  N   VAL A 144     3443   3251   3924   -280    239   -110       N  
ATOM   1037  CA  VAL A 144     -28.428 -28.258   4.848  1.00 26.94           C  
ANISOU 1037  CA  VAL A 144     3372   3148   3717   -270    154    -93       C  
ATOM   1038  C   VAL A 144     -28.916 -28.771   3.476  1.00 32.41           C  
ANISOU 1038  C   VAL A 144     4012   3807   4497   -271     41    -89       C  
ATOM   1039  O   VAL A 144     -28.096 -29.211   2.687  1.00 31.59           O  
ANISOU 1039  O   VAL A 144     3939   3744   4321   -258    -46   -119       O  
ATOM   1040  CB  VAL A 144     -28.576 -29.329   5.963  1.00 31.29           C  
ANISOU 1040  CB  VAL A 144     3954   3690   4244   -287    215    -48       C  
ATOM   1041  CG1 VAL A 144     -27.949 -30.664   5.539  1.00 30.24           C  
ANISOU 1041  CG1 VAL A 144     3850   3539   4100   -270    124    -25       C  
ATOM   1042  CG2 VAL A 144     -27.974 -28.844   7.290  1.00 31.50           C  
ANISOU 1042  CG2 VAL A 144     4037   3800   4131   -302    310    -54       C  
ATOM   1043  N   ALA A 145     -30.244 -28.707   3.195  1.00 31.51           N  
ANISOU 1043  N   ALA A 145     3810   3629   4533   -293     45    -59       N  
ATOM   1044  CA  ALA A 145     -30.825 -29.126   1.908  1.00 31.82           C  
ANISOU 1044  CA  ALA A 145     3785   3658   4646   -312    -71    -57       C  
ATOM   1045  C   ALA A 145     -30.182 -28.325   0.751  1.00 34.45           C  
ANISOU 1045  C   ALA A 145     4113   4077   4900   -305   -165    -66       C  
ATOM   1046  O   ALA A 145     -29.762 -28.916  -0.240  1.00 31.61           O  
ANISOU 1046  O   ALA A 145     3765   3776   4469   -317   -264   -107       O  
ATOM   1047  CB  ALA A 145     -32.346 -28.951   1.920  1.00 32.90           C  
ANISOU 1047  CB  ALA A 145     3811   3720   4966   -338    -47     -7       C  
ATOM   1048  N   GLN A 146     -30.006 -26.997   0.951  1.00 33.81           N  
ANISOU 1048  N   GLN A 146     4016   4007   4824   -291   -120    -37       N  
ATOM   1049  CA  GLN A 146     -29.370 -26.058  -0.000  1.00 33.83           C  
ANISOU 1049  CA  GLN A 146     4004   4084   4767   -287   -192    -11       C  
ATOM   1050  C   GLN A 146     -27.895 -26.447  -0.217  1.00 36.50           C  
ANISOU 1050  C   GLN A 146     4436   4510   4921   -272   -221    -71       C  
ATOM   1051  O   GLN A 146     -27.420 -26.489  -1.353  1.00 38.99           O  
ANISOU 1051  O   GLN A 146     4745   4918   5151   -284   -313    -73       O  
ATOM   1052  CB  GLN A 146     -29.491 -24.610   0.549  1.00 35.42           C  
ANISOU 1052  CB  GLN A 146     4162   4231   5066   -273   -108     25       C  
ATOM   1053  CG  GLN A 146     -29.389 -23.521  -0.490  1.00 64.58           C  
ANISOU 1053  CG  GLN A 146     7782   7957   8797   -278   -183    110       C  
ATOM   1054  CD  GLN A 146     -30.660 -23.297  -1.266  1.00 94.84           C  
ANISOU 1054  CD  GLN A 146    11485  11762  12789   -300   -256    214       C  
ATOM   1055  NE2 GLN A 146     -30.550 -22.519  -2.326  1.00 93.63           N  
ANISOU 1055  NE2 GLN A 146    11264  11666  12645   -314   -352    323       N  
ATOM   1056  OE1 GLN A 146     -31.742 -23.801  -0.934  1.00 93.23           O  
ANISOU 1056  OE1 GLN A 146    11232  11488  12702   -307   -231    214       O  
ATOM   1057  N   MET A 147     -27.203 -26.785   0.871  1.00 30.52           N  
ANISOU 1057  N   MET A 147     3756   3736   4104   -250   -146   -115       N  
ATOM   1058  CA  MET A 147     -25.814 -27.236   0.917  1.00 29.64           C  
ANISOU 1058  CA  MET A 147     3724   3690   3851   -229   -162   -164       C  
ATOM   1059  C   MET A 147     -25.660 -28.561   0.120  1.00 34.62           C  
ANISOU 1059  C   MET A 147     4362   4338   4454   -231   -237   -213       C  
ATOM   1060  O   MET A 147     -24.770 -28.667  -0.725  1.00 34.79           O  
ANISOU 1060  O   MET A 147     4398   4441   4381   -225   -290   -258       O  
ATOM   1061  CB  MET A 147     -25.406 -27.354   2.397  1.00 32.85           C  
ANISOU 1061  CB  MET A 147     4188   4072   4221   -216    -70   -173       C  
ATOM   1062  CG  MET A 147     -23.930 -27.621   2.667  1.00 38.90           C  
ANISOU 1062  CG  MET A 147     5019   4902   4858   -194    -84   -202       C  
ATOM   1063  SD  MET A 147     -23.505 -29.382   2.624  1.00 47.63           S  
ANISOU 1063  SD  MET A 147     6152   5985   5961   -172   -129   -215       S  
ATOM   1064  CE  MET A 147     -24.311 -30.032   4.109  1.00 44.04           C  
ANISOU 1064  CE  MET A 147     5708   5463   5563   -189    -49   -147       C  
ATOM   1065  N   ILE A 148     -26.556 -29.549   0.344  1.00 31.70           N  
ANISOU 1065  N   ILE A 148     3971   3890   4183   -244   -234   -217       N  
ATOM   1066  CA  ILE A 148     -26.546 -30.823  -0.379  1.00 31.28           C  
ANISOU 1066  CA  ILE A 148     3910   3825   4151   -255   -299   -288       C  
ATOM   1067  C   ILE A 148     -26.659 -30.593  -1.923  1.00 39.75           C  
ANISOU 1067  C   ILE A 148     4937   4998   5166   -290   -395   -335       C  
ATOM   1068  O   ILE A 148     -25.921 -31.227  -2.692  1.00 39.10           O  
ANISOU 1068  O   ILE A 148     4870   4975   5011   -291   -437   -432       O  
ATOM   1069  CB  ILE A 148     -27.655 -31.778   0.155  1.00 32.80           C  
ANISOU 1069  CB  ILE A 148     4069   3899   4495   -275   -275   -268       C  
ATOM   1070  CG1 ILE A 148     -27.304 -32.312   1.542  1.00 31.13           C  
ANISOU 1070  CG1 ILE A 148     3905   3622   4301   -250   -193   -215       C  
ATOM   1071  CG2 ILE A 148     -27.981 -32.929  -0.836  1.00 28.55           C  
ANISOU 1071  CG2 ILE A 148     3492   3335   4023   -305   -353   -361       C  
ATOM   1072  CD1 ILE A 148     -28.536 -32.785   2.303  1.00 32.62           C  
ANISOU 1072  CD1 ILE A 148     4052   3713   4630   -277   -138   -148       C  
ATOM   1073  N   ASP A 149     -27.571 -29.685  -2.357  1.00 38.00           N  
ANISOU 1073  N   ASP A 149     4652   4805   4982   -321   -428   -262       N  
ATOM   1074  CA  ASP A 149     -27.744 -29.344  -3.780  1.00 39.89           C  
ANISOU 1074  CA  ASP A 149     4838   5172   5148   -367   -531   -263       C  
ATOM   1075  C   ASP A 149     -26.548 -28.620  -4.366  1.00 44.83           C  
ANISOU 1075  C   ASP A 149     5493   5926   5616   -357   -545   -259       C  
ATOM   1076  O   ASP A 149     -26.292 -28.756  -5.552  1.00 46.94           O  
ANISOU 1076  O   ASP A 149     5739   6331   5765   -397   -619   -302       O  
ATOM   1077  CB  ASP A 149     -29.008 -28.493  -4.015  1.00 42.58           C  
ANISOU 1077  CB  ASP A 149     5082   5501   5595   -398   -570   -144       C  
ATOM   1078  CG  ASP A 149     -30.319 -29.186  -3.678  1.00 58.07           C  
ANISOU 1078  CG  ASP A 149     6987   7356   7720   -421   -572   -143       C  
ATOM   1079  OD1 ASP A 149     -30.369 -30.445  -3.743  1.00 58.75           O  
ANISOU 1079  OD1 ASP A 149     7092   7410   7821   -439   -587   -245       O  
ATOM   1080  OD2 ASP A 149     -31.309 -28.472  -3.382  1.00 68.85           O1-
ANISOU 1080  OD2 ASP A 149     8277   8662   9222   -425   -556    -40       O1-
ATOM   1081  N   GLU A 150     -25.820 -27.855  -3.553  1.00 40.79           N  
ANISOU 1081  N   GLU A 150     5022   5383   5093   -314   -471   -214       N  
ATOM   1082  CA  GLU A 150     -24.675 -27.077  -4.010  1.00 40.30           C  
ANISOU 1082  CA  GLU A 150     4978   5428   4908   -307   -475   -196       C  
ATOM   1083  C   GLU A 150     -23.384 -27.897  -4.130  1.00 42.93           C  
ANISOU 1083  C   GLU A 150     5371   5813   5128   -283   -461   -310       C  
ATOM   1084  O   GLU A 150     -22.704 -27.756  -5.141  1.00 41.69           O  
ANISOU 1084  O   GLU A 150     5204   5792   4845   -303   -496   -337       O  
ATOM   1085  CB  GLU A 150     -24.501 -25.838  -3.107  1.00 41.59           C  
ANISOU 1085  CB  GLU A 150     5143   5523   5136   -281   -406   -111       C  
ATOM   1086  CG  GLU A 150     -23.291 -24.955  -3.386  1.00 56.95           C  
ANISOU 1086  CG  GLU A 150     7100   7548   6992   -275   -400    -82       C  
ATOM   1087  CD  GLU A 150     -23.066 -24.364  -4.772  1.00 79.88           C  
ANISOU 1087  CD  GLU A 150     9949  10595   9806   -316   -476    -10       C  
ATOM   1088  OE1 GLU A 150     -24.027 -23.850  -5.394  1.00 77.34           O  
ANISOU 1088  OE1 GLU A 150     9548  10292   9545   -351   -533     99       O  
ATOM   1089  OE2 GLU A 150     -21.887 -24.332  -5.194  1.00 68.25           O1-
ANISOU 1089  OE2 GLU A 150     8501   9224   8207   -315   -473    -42       O1-
ATOM   1090  N   ILE A 151     -23.059 -28.771  -3.157  1.00 41.41           N  
ANISOU 1090  N   ILE A 151     5228   5521   4984   -242   -408   -369       N  
ATOM   1091  CA  ILE A 151     -21.779 -29.507  -3.193  1.00 41.98           C  
ANISOU 1091  CA  ILE A 151     5338   5621   4992   -208   -392   -462       C  
ATOM   1092  C   ILE A 151     -21.816 -30.810  -4.036  1.00 47.01           C  
ANISOU 1092  C   ILE A 151     5957   6271   5634   -222   -425   -599       C  
ATOM   1093  O   ILE A 151     -20.761 -31.283  -4.471  1.00 48.31           O  
ANISOU 1093  O   ILE A 151     6127   6489   5742   -203   -415   -695       O  
ATOM   1094  CB  ILE A 151     -21.142 -29.734  -1.782  1.00 45.04           C  
ANISOU 1094  CB  ILE A 151     5774   5917   5422   -159   -331   -436       C  
ATOM   1095  CG1 ILE A 151     -21.949 -30.701  -0.953  1.00 46.37           C  
ANISOU 1095  CG1 ILE A 151     5947   5959   5713   -153   -311   -426       C  
ATOM   1096  CG2 ILE A 151     -20.927 -28.396  -1.045  1.00 46.08           C  
ANISOU 1096  CG2 ILE A 151     5920   6062   5527   -159   -293   -350       C  
ATOM   1097  CD1 ILE A 151     -21.221 -31.153   0.236  1.00 64.10           C  
ANISOU 1097  CD1 ILE A 151     8229   8149   7974   -115   -271   -392       C  
ATOM   1098  N   LYS A 152     -22.974 -31.364  -4.307  1.00 45.11           N  
ANISOU 1098  N   LYS A 152     5685   5984   5472   -260   -462   -623       N  
ATOM   1099  CA  LYS A 152     -23.098 -32.510  -5.240  1.00 46.75           C  
ANISOU 1099  CA  LYS A 152     5862   6211   5688   -291   -500   -783       C  
ATOM   1100  C   LYS A 152     -22.069 -33.641  -5.027  1.00 51.17           C  
ANISOU 1100  C   LYS A 152     6438   6698   6307   -243   -455   -908       C  
ATOM   1101  O   LYS A 152     -21.232 -33.916  -5.883  1.00 53.64           O  
ANISOU 1101  O   LYS A 152     6739   7106   6536   -246   -451  -1039       O  
ATOM   1102  CB  LYS A 152     -23.068 -32.019  -6.716  1.00 49.83           C  
ANISOU 1102  CB  LYS A 152     6217   6810   5906   -356   -562   -831       C  
ATOM   1103  CG  LYS A 152     -24.284 -31.182  -7.120  1.00 62.48           C  
ANISOU 1103  CG  LYS A 152     7772   8475   7494   -416   -634   -708       C  
ATOM   1104  CD  LYS A 152     -24.072 -30.479  -8.452  1.00 70.67           C  
ANISOU 1104  CD  LYS A 152     8772   9744   8334   -480   -698   -693       C  
ATOM   1105  CE  LYS A 152     -24.909 -29.224  -8.591  1.00 86.87           C  
ANISOU 1105  CE  LYS A 152    10772  11840  10395   -511   -756   -486       C  
ATOM   1106  NZ  LYS A 152     -24.336 -28.060  -7.843  1.00 95.06           N1+
ANISOU 1106  NZ  LYS A 152    11832  12822  11465   -457   -696   -343       N1+
ATOM   1107  N   MET A 153     -22.182 -34.323  -3.899  1.00 45.66           N  
ANISOU 1107  N   MET A 153     5753   5828   5767   -201   -419   -861       N  
ATOM   1108  CA  MET A 153     -21.332 -35.441  -3.536  1.00 43.52           C  
ANISOU 1108  CA  MET A 153     5478   5447   5611   -149   -384   -934       C  
ATOM   1109  C   MET A 153     -21.627 -36.700  -4.338  1.00 44.44           C  
ANISOU 1109  C   MET A 153     5542   5496   5846   -176   -400  -1121       C  
ATOM   1110  O   MET A 153     -22.757 -36.918  -4.776  1.00 45.03           O  
ANISOU 1110  O   MET A 153     5589   5560   5960   -237   -441  -1163       O  
ATOM   1111  CB  MET A 153     -21.483 -35.706  -2.052  1.00 45.09           C  
ANISOU 1111  CB  MET A 153     5698   5503   5933   -110   -351   -782       C  
ATOM   1112  CG  MET A 153     -20.864 -34.640  -1.217  1.00 47.39           C  
ANISOU 1112  CG  MET A 153     6035   5863   6107    -82   -325   -649       C  
ATOM   1113  SD  MET A 153     -21.156 -34.964   0.516  1.00 52.02           S  
ANISOU 1113  SD  MET A 153     6645   6333   6789    -62   -288   -476       S  
ATOM   1114  CE  MET A 153     -22.651 -34.045   0.754  1.00 48.31           C  
ANISOU 1114  CE  MET A 153     6182   5881   6292   -117   -274   -405       C  
ATOM   1115  N   THR A 154     -20.603 -37.531  -4.519  1.00 39.72           N  
ANISOU 1115  N   THR A 154     4919   4847   5326   -132   -365  -1243       N  
ATOM   1116  CA  THR A 154     -20.673 -38.799  -5.244  1.00 40.90           C  
ANISOU 1116  CA  THR A 154     5008   4906   5625   -149   -359  -1461       C  
ATOM   1117  C   THR A 154     -20.225 -39.933  -4.318  1.00 45.30           C  
ANISOU 1117  C   THR A 154     5529   5226   6456    -80   -321  -1427       C  
ATOM   1118  O   THR A 154     -19.831 -39.671  -3.176  1.00 42.07           O  
ANISOU 1118  O   THR A 154     5149   4766   6070    -25   -308  -1225       O  
ATOM   1119  CB  THR A 154     -19.834 -38.749  -6.547  1.00 45.49           C  
ANISOU 1119  CB  THR A 154     5567   5657   6061   -169   -339  -1680       C  
ATOM   1120  CG2 THR A 154     -20.165 -37.542  -7.429  1.00 41.64           C  
ANISOU 1120  CG2 THR A 154     5108   5427   5289   -241   -384  -1659       C  
ATOM   1121  OG1 THR A 154     -18.449 -38.734  -6.225  1.00 48.77           O  
ANISOU 1121  OG1 THR A 154     5978   6062   6490    -90   -282  -1669       O  
ATOM   1122  N   ASP A 155     -20.253 -41.184  -4.835  1.00 44.47           N  
ANISOU 1122  N   ASP A 155     5354   4983   6561    -86   -305  -1625       N  
ATOM   1123  CA  ASP A 155     -19.862 -42.416  -4.136  1.00 46.55           C  
ANISOU 1123  CA  ASP A 155     5554   4990   7145    -23   -271  -1606       C  
ATOM   1124  C   ASP A 155     -18.388 -42.442  -3.750  1.00 51.01           C  
ANISOU 1124  C   ASP A 155     6101   5539   7741     69   -230  -1559       C  
ATOM   1125  O   ASP A 155     -17.996 -43.261  -2.913  1.00 52.09           O  
ANISOU 1125  O   ASP A 155     6186   5476   8130    132   -217  -1448       O  
ATOM   1126  CB  ASP A 155     -20.250 -43.659  -4.971  1.00 52.12           C  
ANISOU 1126  CB  ASP A 155     6173   5549   8079    -63   -259  -1876       C  
ATOM   1127  CG  ASP A 155     -19.606 -43.690  -6.352  1.00 77.06           C  
ANISOU 1127  CG  ASP A 155     9306   8858  11116    -89   -225  -2188       C  
ATOM   1128  OD1 ASP A 155     -20.114 -42.999  -7.260  1.00 79.66           O  
ANISOU 1128  OD1 ASP A 155     9670   9414  11182   -173   -261  -2286       O  
ATOM   1129  OD2 ASP A 155     -18.566 -44.366  -6.508  1.00 91.57           O1-
ANISOU 1129  OD2 ASP A 155    11079  10601  13114    -26   -160  -2320       O1-
ATOM   1130  N   ASP A 156     -17.572 -41.543  -4.347  1.00 47.07           N  
ANISOU 1130  N   ASP A 156     5633   5252   6997     75   -213  -1623       N  
ATOM   1131  CA  ASP A 156     -16.142 -41.406  -4.045  1.00 47.17           C  
ANISOU 1131  CA  ASP A 156     5623   5283   7015    157   -178  -1577       C  
ATOM   1132  C   ASP A 156     -15.904 -40.536  -2.807  1.00 48.68           C  
ANISOU 1132  C   ASP A 156     5876   5523   7099    187   -210  -1284       C  
ATOM   1133  O   ASP A 156     -14.773 -40.457  -2.326  1.00 49.95           O  
ANISOU 1133  O   ASP A 156     6012   5682   7286    251   -199  -1202       O  
ATOM   1134  CB  ASP A 156     -15.391 -40.782  -5.235  1.00 49.64           C  
ANISOU 1134  CB  ASP A 156     5937   5817   7109    138   -139  -1766       C  
ATOM   1135  CG  ASP A 156     -15.336 -41.633  -6.487  1.00 69.46           C  
ANISOU 1135  CG  ASP A 156     8376   8320   9694    106    -86  -2096       C  
ATOM   1136  OD1 ASP A 156     -15.172 -42.887  -6.362  1.00 70.87           O  
ANISOU 1136  OD1 ASP A 156     8470   8268  10191    148    -51  -2206       O  
ATOM   1137  OD2 ASP A 156     -15.448 -41.056  -7.594  1.00 79.40           O1-
ANISOU 1137  OD2 ASP A 156     9657   9808  10703     35    -79  -2245       O1-
ATOM   1138  N   ASP A 157     -16.950 -39.854  -2.327  1.00 42.26           N  
ANISOU 1138  N   ASP A 157     5135   4762   6161    135   -248  -1143       N  
ATOM   1139  CA  ASP A 157     -16.848 -38.941  -1.191  1.00 40.15           C  
ANISOU 1139  CA  ASP A 157     4929   4560   5767    146   -268   -905       C  
ATOM   1140  C   ASP A 157     -17.044 -39.592   0.168  1.00 42.21           C  
ANISOU 1140  C   ASP A 157     5176   4668   6193    172   -281   -699       C  
ATOM   1141  O   ASP A 157     -17.762 -40.585   0.305  1.00 39.63           O  
ANISOU 1141  O   ASP A 157     4810   4175   6074    163   -281   -696       O  
ATOM   1142  CB  ASP A 157     -17.816 -37.734  -1.343  1.00 40.01           C  
ANISOU 1142  CB  ASP A 157     4984   4686   5532     78   -287   -861       C  
ATOM   1143  CG  ASP A 157     -17.373 -36.694  -2.360  1.00 46.82           C  
ANISOU 1143  CG  ASP A 157     5867   5748   6177     53   -285   -957       C  
ATOM   1144  OD1 ASP A 157     -16.287 -36.120  -2.187  1.00 49.16           O  
ANISOU 1144  OD1 ASP A 157     6169   6125   6386     87   -272   -916       O  
ATOM   1145  OD2 ASP A 157     -18.129 -36.437  -3.311  1.00 49.43           O1-
ANISOU 1145  OD2 ASP A 157     6199   6158   6425     -6   -302  -1053       O1-
ATOM   1146  N   LEU A 158     -16.383 -39.009   1.169  1.00 39.18           N  
ANISOU 1146  N   LEU A 158     4821   4354   5712    197   -294   -523       N  
ATOM   1147  CA  LEU A 158     -16.510 -39.349   2.581  1.00 40.01           C  
ANISOU 1147  CA  LEU A 158     4925   4390   5886    204   -312   -288       C  
ATOM   1148  C   LEU A 158     -16.888 -38.037   3.256  1.00 37.75           C  
ANISOU 1148  C   LEU A 158     4727   4270   5347    157   -311   -186       C  
ATOM   1149  O   LEU A 158     -16.183 -37.040   3.119  1.00 34.87           O  
ANISOU 1149  O   LEU A 158     4393   4045   4808    158   -314   -215       O  
ATOM   1150  CB  LEU A 158     -15.203 -39.925   3.181  1.00 41.73           C  
ANISOU 1150  CB  LEU A 158     5077   4556   6225    273   -336   -180       C  
ATOM   1151  CG  LEU A 158     -14.794 -41.356   2.773  1.00 49.19           C  
ANISOU 1151  CG  LEU A 158     5908   5286   7498    332   -329   -246       C  
ATOM   1152  CD1 LEU A 158     -13.390 -41.689   3.299  1.00 50.80           C  
ANISOU 1152  CD1 LEU A 158     6032   5464   7806    406   -358   -131       C  
ATOM   1153  CD2 LEU A 158     -15.789 -42.406   3.267  1.00 51.05           C  
ANISOU 1153  CD2 LEU A 158     6106   5329   7961    314   -331   -142       C  
ATOM   1154  N   PHE A 159     -18.021 -38.037   3.945  1.00 33.88           N  
ANISOU 1154  N   PHE A 159     4265   3754   4854    110   -297    -80       N  
ATOM   1155  CA  PHE A 159     -18.563 -36.859   4.617  1.00 30.84           C  
ANISOU 1155  CA  PHE A 159     3951   3503   4264     59   -276     -8       C  
ATOM   1156  C   PHE A 159     -18.374 -37.002   6.129  1.00 36.17           C  
ANISOU 1156  C   PHE A 159     4636   4212   4899     48   -277    201       C  
ATOM   1157  O   PHE A 159     -18.666 -38.063   6.694  1.00 36.03           O  
ANISOU 1157  O   PHE A 159     4575   4081   5033     50   -282    330       O  
ATOM   1158  CB  PHE A 159     -20.047 -36.681   4.246  1.00 30.59           C  
ANISOU 1158  CB  PHE A 159     3933   3440   4250      8   -246    -58       C  
ATOM   1159  CG  PHE A 159     -20.753 -35.570   4.995  1.00 30.02           C  
ANISOU 1159  CG  PHE A 159     3913   3471   4023    -41   -204      8       C  
ATOM   1160  CD1 PHE A 159     -21.372 -35.818   6.222  1.00 31.74           C  
ANISOU 1160  CD1 PHE A 159     4137   3676   4247    -73   -165    158       C  
ATOM   1161  CD2 PHE A 159     -20.809 -34.278   4.472  1.00 27.75           C  
ANISOU 1161  CD2 PHE A 159     3657   3289   3599    -57   -195    -79       C  
ATOM   1162  CE1 PHE A 159     -21.988 -34.784   6.933  1.00 31.84           C  
ANISOU 1162  CE1 PHE A 159     4189   3789   4120   -120   -106    187       C  
ATOM   1163  CE2 PHE A 159     -21.451 -33.251   5.169  1.00 29.78           C  
ANISOU 1163  CE2 PHE A 159     3945   3614   3756    -99   -143    -39       C  
ATOM   1164  CZ  PHE A 159     -22.040 -33.510   6.397  1.00 29.48           C  
ANISOU 1164  CZ  PHE A 159     3914   3568   3718   -129    -93     78       C  
ATOM   1165  N   VAL A 160     -17.881 -35.930   6.780  1.00 31.23           N  
ANISOU 1165  N   VAL A 160     4058   3745   4064     26   -274    238       N  
ATOM   1166  CA  VAL A 160     -17.676 -35.896   8.232  1.00 30.79           C  
ANISOU 1166  CA  VAL A 160     4016   3778   3905     -6   -278    418       C  
ATOM   1167  C   VAL A 160     -18.249 -34.604   8.814  1.00 32.87           C  
ANISOU 1167  C   VAL A 160     4345   4184   3959    -73   -222    387       C  
ATOM   1168  O   VAL A 160     -17.875 -33.523   8.377  1.00 31.48           O  
ANISOU 1168  O   VAL A 160     4199   4084   3680    -76   -217    267       O  
ATOM   1169  CB  VAL A 160     -16.181 -36.096   8.676  1.00 33.97           C  
ANISOU 1169  CB  VAL A 160     4384   4242   4282     29   -349    505       C  
ATOM   1170  CG1 VAL A 160     -16.051 -36.033  10.193  1.00 33.62           C  
ANISOU 1170  CG1 VAL A 160     4354   4329   4092    -24   -365    700       C  
ATOM   1171  CG2 VAL A 160     -15.603 -37.420   8.166  1.00 34.19           C  
ANISOU 1171  CG2 VAL A 160     4326   4102   4565    102   -392    537       C  
ATOM   1172  N   ASP A 161     -19.132 -34.725   9.810  1.00 31.09           N  
ANISOU 1172  N   ASP A 161     4135   3990   3688   -128   -172    496       N  
ATOM   1173  CA  ASP A 161     -19.627 -33.602  10.587  1.00 30.86           C  
ANISOU 1173  CA  ASP A 161     4157   4101   3471   -195   -100    466       C  
ATOM   1174  C   ASP A 161     -18.819 -33.605  11.903  1.00 36.39           C  
ANISOU 1174  C   ASP A 161     4867   4964   3997   -237   -129    600       C  
ATOM   1175  O   ASP A 161     -18.914 -34.550  12.690  1.00 33.86           O  
ANISOU 1175  O   ASP A 161     4520   4649   3696   -254   -144    787       O  
ATOM   1176  CB  ASP A 161     -21.159 -33.695  10.847  1.00 32.53           C  
ANISOU 1176  CB  ASP A 161     4366   4263   3732   -239     -9    483       C  
ATOM   1177  CG  ASP A 161     -21.755 -32.570  11.695  1.00 41.83           C  
ANISOU 1177  CG  ASP A 161     5580   5574   4740   -309     90    430       C  
ATOM   1178  OD1 ASP A 161     -20.997 -31.652  12.110  1.00 42.51           O  
ANISOU 1178  OD1 ASP A 161     5699   5792   4661   -332     88    366       O  
ATOM   1179  OD2 ASP A 161     -22.967 -32.596  11.934  1.00 43.25           O1-
ANISOU 1179  OD2 ASP A 161     5747   5720   4966   -343    175    439       O1-
ATOM   1180  N   LEU A 162     -17.976 -32.560  12.099  1.00 35.87           N  
ANISOU 1180  N   LEU A 162     4829   5031   3770   -256   -146    512       N  
ATOM   1181  CA  LEU A 162     -17.139 -32.371  13.301  1.00 35.96           C  
ANISOU 1181  CA  LEU A 162     4849   5232   3582   -310   -186    606       C  
ATOM   1182  C   LEU A 162     -17.942 -31.616  14.339  1.00 40.73           C  
ANISOU 1182  C   LEU A 162     5496   5983   3995   -408    -85    567       C  
ATOM   1183  O   LEU A 162     -18.161 -30.404  14.195  1.00 40.18           O  
ANISOU 1183  O   LEU A 162     5457   5947   3862   -436    -20    382       O  
ATOM   1184  CB  LEU A 162     -15.886 -31.571  12.947  1.00 34.87           C  
ANISOU 1184  CB  LEU A 162     4710   5159   3380   -294   -249    500       C  
ATOM   1185  CG  LEU A 162     -14.989 -32.112  11.881  1.00 37.15           C  
ANISOU 1185  CG  LEU A 162     4950   5328   3837   -202   -328    496       C  
ATOM   1186  CD1 LEU A 162     -13.887 -31.143  11.614  1.00 37.64           C  
ANISOU 1186  CD1 LEU A 162     5010   5472   3819   -203   -367    388       C  
ATOM   1187  CD2 LEU A 162     -14.393 -33.472  12.276  1.00 31.65           C  
ANISOU 1187  CD2 LEU A 162     4192   4596   3240   -165   -412    705       C  
ATOM   1188  N   GLY A 163     -18.390 -32.330  15.369  1.00 38.63           N  
ANISOU 1188  N   GLY A 163     5224   5800   3654   -461    -64    741       N  
ATOM   1189  CA  GLY A 163     -19.249 -31.776  16.414  1.00 37.62           C  
ANISOU 1189  CA  GLY A 163     5129   5827   3340   -562     54    711       C  
ATOM   1190  C   GLY A 163     -20.672 -31.950  15.952  1.00 40.92           C  
ANISOU 1190  C   GLY A 163     5537   6091   3919   -546    162    673       C  
ATOM   1191  O   GLY A 163     -21.397 -30.971  15.729  1.00 41.04           O  
ANISOU 1191  O   GLY A 163     5568   6086   3938   -562    264    490       O  
ATOM   1192  N   SER A 164     -21.066 -33.226  15.767  1.00 35.88           N  
ANISOU 1192  N   SER A 164     4858   5326   3448   -511    132    854       N  
ATOM   1193  CA  SER A 164     -22.343 -33.622  15.180  1.00 33.98           C  
ANISOU 1193  CA  SER A 164     4592   4912   3409   -489    204    838       C  
ATOM   1194  C   SER A 164     -23.578 -33.544  16.085  1.00 40.37           C  
ANISOU 1194  C   SER A 164     5397   5802   4141   -572    346    879       C  
ATOM   1195  O   SER A 164     -24.682 -33.851  15.612  1.00 39.14           O  
ANISOU 1195  O   SER A 164     5207   5500   4165   -558    407    867       O  
ATOM   1196  CB  SER A 164     -22.231 -35.018  14.577  1.00 34.13           C  
ANISOU 1196  CB  SER A 164     4557   4742   3669   -425    118    988       C  
ATOM   1197  OG  SER A 164     -21.767 -35.956  15.526  1.00 42.83           O  
ANISOU 1197  OG  SER A 164     5630   5919   4723   -453     68   1239       O  
ATOM   1198  N   GLY A 165     -23.420 -33.104  17.336  1.00 39.95           N  
ANISOU 1198  N   GLY A 165     5370   5988   3820   -663    403    909       N  
ATOM   1199  CA  GLY A 165     -24.544 -33.007  18.268  1.00 40.86           C  
ANISOU 1199  CA  GLY A 165     5477   6216   3832   -753    557    937       C  
ATOM   1200  C   GLY A 165     -25.252 -34.341  18.428  1.00 46.65           C  
ANISOU 1200  C   GLY A 165     6156   6856   4714   -757    565   1181       C  
ATOM   1201  O   GLY A 165     -24.603 -35.347  18.735  1.00 46.28           O  
ANISOU 1201  O   GLY A 165     6087   6821   4676   -753    461   1417       O  
ATOM   1202  N   VAL A 166     -26.575 -34.370  18.141  1.00 43.47           N  
ANISOU 1202  N   VAL A 166     5716   6331   4469   -759    680   1133       N  
ATOM   1203  CA  VAL A 166     -27.393 -35.592  18.204  1.00 43.82           C  
ANISOU 1203  CA  VAL A 166     5696   6254   4699   -768    699   1345       C  
ATOM   1204  C   VAL A 166     -27.421 -36.331  16.831  1.00 45.71           C  
ANISOU 1204  C   VAL A 166     5896   6198   5275   -669    588   1334       C  
ATOM   1205  O   VAL A 166     -28.113 -37.340  16.688  1.00 45.82           O  
ANISOU 1205  O   VAL A 166     5846   6064   5500   -669    593   1474       O  
ATOM   1206  CB  VAL A 166     -28.818 -35.381  18.814  1.00 48.42           C  
ANISOU 1206  CB  VAL A 166     6240   6891   5265   -845    888   1335       C  
ATOM   1207  CG1 VAL A 166     -28.721 -34.785  20.213  1.00 50.07           C  
ANISOU 1207  CG1 VAL A 166     6484   7419   5121   -957   1002   1343       C  
ATOM   1208  CG2 VAL A 166     -29.706 -34.518  17.917  1.00 46.45           C  
ANISOU 1208  CG2 VAL A 166     5972   6497   5181   -802    963   1085       C  
ATOM   1209  N   GLY A 167     -26.655 -35.825  15.861  1.00 40.69           N  
ANISOU 1209  N   GLY A 167     5294   5490   4679   -593    494   1164       N  
ATOM   1210  CA  GLY A 167     -26.473 -36.429  14.547  1.00 38.63           C  
ANISOU 1210  CA  GLY A 167     5002   4996   4679   -507    387   1118       C  
ATOM   1211  C   GLY A 167     -27.387 -35.996  13.419  1.00 40.99           C  
ANISOU 1211  C   GLY A 167     5277   5148   5147   -477    414    932       C  
ATOM   1212  O   GLY A 167     -27.344 -36.610  12.351  1.00 42.12           O  
ANISOU 1212  O   GLY A 167     5390   5119   5496   -423    329    893       O  
ATOM   1213  N   GLN A 168     -28.195 -34.941  13.610  1.00 35.51           N  
ANISOU 1213  N   GLN A 168     4590   4525   4378   -512    527    811       N  
ATOM   1214  CA  GLN A 168     -29.194 -34.479  12.622  1.00 34.43           C  
ANISOU 1214  CA  GLN A 168     4411   4260   4413   -490    551    667       C  
ATOM   1215  C   GLN A 168     -28.673 -34.182  11.198  1.00 35.29           C  
ANISOU 1215  C   GLN A 168     4528   4272   4609   -421    433    526       C  
ATOM   1216  O   GLN A 168     -29.336 -34.541  10.237  1.00 34.80           O  
ANISOU 1216  O   GLN A 168     4415   4073   4735   -403    393    486       O  
ATOM   1217  CB  GLN A 168     -29.960 -33.270  13.151  1.00 36.14           C  
ANISOU 1217  CB  GLN A 168     4620   4572   4541   -532    694    560       C  
ATOM   1218  CG  GLN A 168     -30.870 -33.655  14.318  1.00 41.31           C  
ANISOU 1218  CG  GLN A 168     5237   5297   5161   -607    836    681       C  
ATOM   1219  CD  GLN A 168     -31.170 -32.468  15.204  1.00 51.28           C  
ANISOU 1219  CD  GLN A 168     6512   6721   6250   -660    992    566       C  
ATOM   1220  NE2 GLN A 168     -32.445 -32.283  15.513  1.00 41.84           N  
ANISOU 1220  NE2 GLN A 168     5246   5504   5147   -697   1136    547       N  
ATOM   1221  OE1 GLN A 168     -30.272 -31.729  15.643  1.00 42.95           O  
ANISOU 1221  OE1 GLN A 168     5521   5809   4989   -672    991    484       O  
ATOM   1222  N   VAL A 169     -27.516 -33.514  11.065  1.00 32.15           N  
ANISOU 1222  N   VAL A 169     4189   3960   4067   -391    381    451       N  
ATOM   1223  CA  VAL A 169     -26.901 -33.169   9.776  1.00 30.14           C  
ANISOU 1223  CA  VAL A 169     3943   3651   3859   -334    281    329       C  
ATOM   1224  C   VAL A 169     -26.479 -34.462   9.066  1.00 36.32           C  
ANISOU 1224  C   VAL A 169     4704   4315   4782   -296    178    374       C  
ATOM   1225  O   VAL A 169     -26.769 -34.632   7.879  1.00 36.61           O  
ANISOU 1225  O   VAL A 169     4707   4256   4945   -273    121    284       O  
ATOM   1226  CB  VAL A 169     -25.697 -32.180   9.945  1.00 32.17           C  
ANISOU 1226  CB  VAL A 169     4259   4034   3932   -321    260    257       C  
ATOM   1227  CG1 VAL A 169     -25.008 -31.914   8.614  1.00 31.40           C  
ANISOU 1227  CG1 VAL A 169     4163   3891   3876   -268    162    156       C  
ATOM   1228  CG2 VAL A 169     -26.138 -30.864  10.594  1.00 31.09           C  
ANISOU 1228  CG2 VAL A 169     4131   3989   3692   -363    371    175       C  
ATOM   1229  N   VAL A 170     -25.826 -35.379   9.805  1.00 32.47           N  
ANISOU 1229  N   VAL A 170     4221   3835   4281   -294    155    514       N  
ATOM   1230  CA  VAL A 170     -25.378 -36.667   9.287  1.00 32.19           C  
ANISOU 1230  CA  VAL A 170     4148   3663   4419   -256     72    561       C  
ATOM   1231  C   VAL A 170     -26.557 -37.457   8.732  1.00 36.28           C  
ANISOU 1231  C   VAL A 170     4601   4019   5164   -272     80    553       C  
ATOM   1232  O   VAL A 170     -26.457 -37.983   7.614  1.00 36.15           O  
ANISOU 1232  O   VAL A 170     4554   3889   5294   -242     12    447       O  
ATOM   1233  CB  VAL A 170     -24.552 -37.482  10.335  1.00 36.16           C  
ANISOU 1233  CB  VAL A 170     4647   4196   4895   -255     48    759       C  
ATOM   1234  CG1 VAL A 170     -24.150 -38.867   9.804  1.00 35.99           C  
ANISOU 1234  CG1 VAL A 170     4561   3990   5122   -209    -27    809       C  
ATOM   1235  CG2 VAL A 170     -23.324 -36.706  10.795  1.00 34.84           C  
ANISOU 1235  CG2 VAL A 170     4534   4198   4508   -244     19    752       C  
ATOM   1236  N   LEU A 171     -27.667 -37.539   9.499  1.00 33.50           N  
ANISOU 1236  N   LEU A 171     4221   3668   4839   -328    167    654       N  
ATOM   1237  CA  LEU A 171     -28.876 -38.281   9.092  1.00 33.80           C  
ANISOU 1237  CA  LEU A 171     4184   3552   5105   -356    179    662       C  
ATOM   1238  C   LEU A 171     -29.502 -37.665   7.839  1.00 37.20           C  
ANISOU 1238  C   LEU A 171     4594   3951   5588   -351    147    474       C  
ATOM   1239  O   LEU A 171     -29.889 -38.414   6.946  1.00 35.93           O  
ANISOU 1239  O   LEU A 171     4380   3658   5615   -353     87    408       O  
ATOM   1240  CB  LEU A 171     -29.925 -38.382  10.229  1.00 34.45           C  
ANISOU 1240  CB  LEU A 171     4234   3665   5191   -423    295    816       C  
ATOM   1241  CG  LEU A 171     -29.482 -39.032  11.560  1.00 38.87           C  
ANISOU 1241  CG  LEU A 171     4800   4290   5679   -451    331   1047       C  
ATOM   1242  CD1 LEU A 171     -30.597 -38.982  12.599  1.00 38.46           C  
ANISOU 1242  CD1 LEU A 171     4712   4304   5595   -528    465   1175       C  
ATOM   1243  CD2 LEU A 171     -28.986 -40.436  11.364  1.00 37.38           C  
ANISOU 1243  CD2 LEU A 171     4561   3936   5706   -425    247   1162       C  
ATOM   1244  N   GLN A 172     -29.540 -36.295   7.746  1.00 32.90           N  
ANISOU 1244  N   GLN A 172     4088   3530   4885   -348    179    386       N  
ATOM   1245  CA  GLN A 172     -30.091 -35.619   6.568  1.00 32.19           C  
ANISOU 1245  CA  GLN A 172     3968   3425   4838   -345    136    249       C  
ATOM   1246  C   GLN A 172     -29.252 -35.889   5.322  1.00 35.21           C  
ANISOU 1246  C   GLN A 172     4364   3787   5227   -308     19    130       C  
ATOM   1247  O   GLN A 172     -29.797 -36.239   4.264  1.00 35.15           O  
ANISOU 1247  O   GLN A 172     4304   3715   5335   -323    -46     43       O  
ATOM   1248  CB  GLN A 172     -30.237 -34.104   6.790  1.00 32.94           C  
ANISOU 1248  CB  GLN A 172     4084   3631   4800   -346    198    204       C  
ATOM   1249  CG  GLN A 172     -30.921 -33.387   5.599  1.00 28.63           C  
ANISOU 1249  CG  GLN A 172     3484   3066   4328   -347    146    109       C  
ATOM   1250  CD  GLN A 172     -31.253 -31.964   5.898  1.00 39.00           C  
ANISOU 1250  CD  GLN A 172     4788   4443   5587   -348    221     87       C  
ATOM   1251  NE2 GLN A 172     -31.690 -31.214   4.873  1.00 27.74           N  
ANISOU 1251  NE2 GLN A 172     3309   3010   4221   -344    164     36       N  
ATOM   1252  OE1 GLN A 172     -31.164 -31.521   7.050  1.00 27.04           O  
ANISOU 1252  OE1 GLN A 172     3303   2985   3988   -358    331    115       O  
ATOM   1253  N   VAL A 173     -27.930 -35.705   5.446  1.00 30.42           N  
ANISOU 1253  N   VAL A 173     3820   3251   4488   -267     -3    118       N  
ATOM   1254  CA  VAL A 173     -26.992 -35.916   4.349  1.00 29.24           C  
ANISOU 1254  CA  VAL A 173     3681   3104   4326   -231    -92      2       C  
ATOM   1255  C   VAL A 173     -26.984 -37.393   3.928  1.00 32.61           C  
ANISOU 1255  C   VAL A 173     4059   3385   4945   -228   -137    -25       C  
ATOM   1256  O   VAL A 173     -27.062 -37.669   2.723  1.00 32.79           O  
ANISOU 1256  O   VAL A 173     4053   3381   5026   -233   -199   -169       O  
ATOM   1257  CB  VAL A 173     -25.586 -35.326   4.685  1.00 32.18           C  
ANISOU 1257  CB  VAL A 173     4117   3585   4525   -191    -95      6       C  
ATOM   1258  CG1 VAL A 173     -24.596 -35.563   3.560  1.00 30.98           C  
ANISOU 1258  CG1 VAL A 173     3965   3441   4364   -154   -168   -117       C  
ATOM   1259  CG2 VAL A 173     -25.703 -33.829   4.968  1.00 31.17           C  
ANISOU 1259  CG2 VAL A 173     4021   3574   4248   -203    -49     -2       C  
ATOM   1260  N   ALA A 174     -26.966 -38.336   4.895  1.00 28.88           N  
ANISOU 1260  N   ALA A 174     3569   2821   4583   -227   -105    112       N  
ATOM   1261  CA  ALA A 174     -26.984 -39.775   4.545  1.00 31.46           C  
ANISOU 1261  CA  ALA A 174     3833   2971   5152   -224   -142     93       C  
ATOM   1262  C   ALA A 174     -28.283 -40.167   3.807  1.00 35.53           C  
ANISOU 1262  C   ALA A 174     4281   3390   5829   -278   -158      6       C  
ATOM   1263  O   ALA A 174     -28.253 -41.017   2.919  1.00 36.59           O  
ANISOU 1263  O   ALA A 174     4366   3416   6122   -284   -211   -129       O  
ATOM   1264  CB  ALA A 174     -26.806 -40.645   5.795  1.00 33.56           C  
ANISOU 1264  CB  ALA A 174     4077   3154   5520   -220   -106    307       C  
ATOM   1265  N   ALA A 175     -29.411 -39.563   4.170  1.00 33.69           N  
ANISOU 1265  N   ALA A 175     4036   3198   5569   -323   -113     69       N  
ATOM   1266  CA  ALA A 175     -30.692 -39.862   3.496  1.00 35.53           C  
ANISOU 1266  CA  ALA A 175     4192   3351   5958   -380   -139      0       C  
ATOM   1267  C   ALA A 175     -30.726 -39.258   2.092  1.00 42.54           C  
ANISOU 1267  C   ALA A 175     5076   4325   6760   -390   -222   -188       C  
ATOM   1268  O   ALA A 175     -31.413 -39.793   1.227  1.00 43.83           O  
ANISOU 1268  O   ALA A 175     5173   4427   7054   -437   -282   -299       O  
ATOM   1269  CB  ALA A 175     -31.853 -39.312   4.298  1.00 35.60           C  
ANISOU 1269  CB  ALA A 175     4173   3385   5967   -420    -58    126       C  
ATOM   1270  N   ALA A 176     -29.975 -38.146   1.863  1.00 37.66           N  
ANISOU 1270  N   ALA A 176     4525   3862   5921   -354   -229   -219       N  
ATOM   1271  CA  ALA A 176     -30.001 -37.441   0.592  1.00 36.32           C  
ANISOU 1271  CA  ALA A 176     4349   3806   5645   -370   -305   -351       C  
ATOM   1272  C   ALA A 176     -28.909 -37.795  -0.403  1.00 43.87           C  
ANISOU 1272  C   ALA A 176     5328   4807   6534   -350   -365   -509       C  
ATOM   1273  O   ALA A 176     -29.186 -37.732  -1.596  1.00 46.35           O  
ANISOU 1273  O   ALA A 176     5609   5189   6814   -392   -439   -640       O  
ATOM   1274  CB  ALA A 176     -30.014 -35.938   0.835  1.00 35.21           C  
ANISOU 1274  CB  ALA A 176     4244   3797   5340   -355   -274   -283       C  
ATOM   1275  N   THR A 177     -27.694 -38.173   0.040  1.00 40.61           N  
ANISOU 1275  N   THR A 177     4960   4371   6100   -293   -335   -501       N  
ATOM   1276  CA  THR A 177     -26.573 -38.395  -0.892  1.00 40.56           C  
ANISOU 1276  CA  THR A 177     4968   4419   6025   -268   -372   -658       C  
ATOM   1277  C   THR A 177     -26.105 -39.837  -1.031  1.00 49.02           C  
ANISOU 1277  C   THR A 177     5996   5333   7296   -251   -373   -758       C  
ATOM   1278  O   THR A 177     -26.476 -40.700  -0.248  1.00 49.34           O  
ANISOU 1278  O   THR A 177     6003   5207   7538   -249   -345   -664       O  
ATOM   1279  CB  THR A 177     -25.349 -37.490  -0.530  1.00 37.70           C  
ANISOU 1279  CB  THR A 177     4673   4176   5474   -211   -346   -602       C  
ATOM   1280  CG2 THR A 177     -25.734 -36.090  -0.067  1.00 28.67           C  
ANISOU 1280  CG2 THR A 177     3566   3142   4187   -220   -322   -486       C  
ATOM   1281  OG1 THR A 177     -24.546 -38.146   0.451  1.00 40.47           O  
ANISOU 1281  OG1 THR A 177     5036   4434   5907   -159   -307   -515       O  
ATOM   1282  N   ASN A 178     -25.211 -40.073  -1.997  1.00 49.32           N  
ANISOU 1282  N   ASN A 178     6029   5421   7289   -236   -393   -941       N  
ATOM   1283  CA  ASN A 178     -24.643 -41.400  -2.208  1.00 51.67           C  
ANISOU 1283  CA  ASN A 178     6273   5558   7802   -211   -381  -1070       C  
ATOM   1284  C   ASN A 178     -23.146 -41.505  -1.782  1.00 54.05           C  
ANISOU 1284  C   ASN A 178     6592   5848   8097   -124   -343  -1033       C  
ATOM   1285  O   ASN A 178     -22.460 -42.371  -2.318  1.00 54.15           O  
ANISOU 1285  O   ASN A 178     6552   5773   8249    -98   -330  -1196       O  
ATOM   1286  CB  ASN A 178     -24.880 -41.896  -3.660  1.00 58.00           C  
ANISOU 1286  CB  ASN A 178     7024   6391   8622   -272   -420  -1354       C  
ATOM   1287  CG  ASN A 178     -24.058 -41.195  -4.715  1.00 94.56           C  
ANISOU 1287  CG  ASN A 178    11683  11243  13000   -276   -431  -1503       C  
ATOM   1288  ND2 ASN A 178     -23.483 -41.975  -5.618  1.00 93.40           N  
ANISOU 1288  ND2 ASN A 178    11492  11082  12913   -283   -417  -1755       N  
ATOM   1289  OD1 ASN A 178     -23.925 -39.966  -4.734  1.00 88.96           O  
ANISOU 1289  OD1 ASN A 178    11031  10716  12055   -274   -443  -1397       O  
ATOM   1290  N   CYS A 179     -22.662 -40.699  -0.774  1.00 49.64           N  
ANISOU 1290  N   CYS A 179     6093   5364   7405    -82   -324   -827       N  
ATOM   1291  CA  CYS A 179     -21.276 -40.813  -0.242  1.00 49.86           C  
ANISOU 1291  CA  CYS A 179     6124   5383   7440     -5   -303   -763       C  
ATOM   1292  C   CYS A 179     -21.064 -42.216   0.190  1.00 51.86           C  
ANISOU 1292  C   CYS A 179     6300   5407   7998     30   -292   -732       C  
ATOM   1293  O   CYS A 179     -21.989 -42.823   0.736  1.00 51.21           O  
ANISOU 1293  O   CYS A 179     6188   5188   8080     -0   -291   -632       O  
ATOM   1294  CB  CYS A 179     -21.015 -39.898   0.953  1.00 49.55           C  
ANISOU 1294  CB  CYS A 179     6147   5438   7240     13   -292   -538       C  
ATOM   1295  SG  CYS A 179     -21.000 -38.168   0.567  1.00 52.52           S  
ANISOU 1295  SG  CYS A 179     6599   6054   7303    -14   -297   -557       S  
ATOM   1296  N   LYS A 180     -19.810 -42.674   0.076  1.00 48.74           N  
ANISOU 1296  N   LYS A 180     5863   4964   7693     98   -280   -783       N  
ATOM   1297  CA  LYS A 180     -19.345 -43.991   0.511  1.00 49.92           C  
ANISOU 1297  CA  LYS A 180     5917   4877   8173    150   -271   -733       C  
ATOM   1298  C   LYS A 180     -19.780 -44.172   1.992  1.00 51.79           C  
ANISOU 1298  C   LYS A 180     6159   5045   8475    147   -283   -409       C  
ATOM   1299  O   LYS A 180     -20.376 -45.187   2.335  1.00 53.96           O  
ANISOU 1299  O   LYS A 180     6366   5117   9018    134   -281   -336       O  
ATOM   1300  CB  LYS A 180     -17.809 -44.009   0.396  1.00 52.62           C  
ANISOU 1300  CB  LYS A 180     6224   5246   8524    231   -259   -768       C  
ATOM   1301  CG  LYS A 180     -17.158 -45.365   0.263  1.00 74.24           C  
ANISOU 1301  CG  LYS A 180     8834   7738  11635    294   -237   -839       C  
ATOM   1302  CD  LYS A 180     -15.623 -45.191   0.149  1.00 90.36           C  
ANISOU 1302  CD  LYS A 180    10838   9837  13659    375   -222   -864       C  
ATOM   1303  CE  LYS A 180     -15.167 -44.413  -1.080  1.00101.52           C  
ANISOU 1303  CE  LYS A 180    12289  11453  14831    359   -187  -1131       C  
ATOM   1304  NZ  LYS A 180     -13.837 -43.769  -0.892  1.00105.77           N1+
ANISOU 1304  NZ  LYS A 180    12824  12120  15245    419   -183  -1065       N1+
ATOM   1305  N   HIS A 181     -19.550 -43.134   2.835  1.00 43.51           N  
ANISOU 1305  N   HIS A 181     5189   4176   7166    146   -292   -227       N  
ATOM   1306  CA  HIS A 181     -19.890 -43.159   4.250  1.00 42.03           C  
ANISOU 1306  CA  HIS A 181     5016   3988   6966    129   -295     67       C  
ATOM   1307  C   HIS A 181     -19.993 -41.750   4.801  1.00 42.33           C  
ANISOU 1307  C   HIS A 181     5157   4265   6661     96   -288    144       C  
ATOM   1308  O   HIS A 181     -19.320 -40.834   4.321  1.00 41.70           O  
ANISOU 1308  O   HIS A 181     5123   4333   6389    112   -295     33       O  
ATOM   1309  CB  HIS A 181     -18.837 -43.966   5.036  1.00 43.84           C  
ANISOU 1309  CB  HIS A 181     5169   4114   7374    193   -323    256       C  
ATOM   1310  CG  HIS A 181     -19.381 -44.666   6.243  1.00 47.79           C  
ANISOU 1310  CG  HIS A 181     5630   4519   8010    166   -328    549       C  
ATOM   1311  CD2 HIS A 181     -19.589 -44.196   7.493  1.00 48.36           C  
ANISOU 1311  CD2 HIS A 181     5750   4734   7892    127   -331    802       C  
ATOM   1312  ND1 HIS A 181     -19.736 -45.997   6.202  1.00 51.02           N  
ANISOU 1312  ND1 HIS A 181     5932   4666   8789    174   -326    594       N  
ATOM   1313  CE1 HIS A 181     -20.172 -46.285   7.416  1.00 50.76           C  
ANISOU 1313  CE1 HIS A 181     5885   4628   8774    138   -330    900       C  
ATOM   1314  NE2 HIS A 181     -20.089 -45.233   8.225  1.00 49.79           N  
ANISOU 1314  NE2 HIS A 181     5855   4760   8304    107   -331   1027       N  
ATOM   1315  N   HIS A 182     -20.858 -41.585   5.807  1.00 36.96           N  
ANISOU 1315  N   HIS A 182     4504   3618   5922     45   -266    326       N  
ATOM   1316  CA  HIS A 182     -21.111 -40.333   6.508  1.00 34.07           C  
ANISOU 1316  CA  HIS A 182     4222   3454   5267      4   -240    399       C  
ATOM   1317  C   HIS A 182     -20.753 -40.541   7.957  1.00 40.06           C  
ANISOU 1317  C   HIS A 182     4978   4267   5974     -6   -242    660       C  
ATOM   1318  O   HIS A 182     -21.121 -41.551   8.540  1.00 41.03           O  
ANISOU 1318  O   HIS A 182     5044   4270   6277    -18   -240    829       O  
ATOM   1319  CB  HIS A 182     -22.585 -39.926   6.384  1.00 33.25           C  
ANISOU 1319  CB  HIS A 182     4141   3360   5131    -60   -193    357       C  
ATOM   1320  CG  HIS A 182     -23.046 -39.758   4.976  1.00 34.56           C  
ANISOU 1320  CG  HIS A 182     4299   3494   5340    -65   -207    127       C  
ATOM   1321  CD2 HIS A 182     -23.300 -38.626   4.285  1.00 33.84           C  
ANISOU 1321  CD2 HIS A 182     4251   3527   5080    -84   -205      0       C  
ATOM   1322  ND1 HIS A 182     -23.286 -40.852   4.157  1.00 36.96           N  
ANISOU 1322  ND1 HIS A 182     4534   3626   5882    -59   -230     17       N  
ATOM   1323  CE1 HIS A 182     -23.680 -40.349   2.996  1.00 35.59           C  
ANISOU 1323  CE1 HIS A 182     4372   3509   5642    -82   -247   -178       C  
ATOM   1324  NE2 HIS A 182     -23.692 -39.013   3.019  1.00 34.41           N  
ANISOU 1324  NE2 HIS A 182     4287   3535   5255    -94   -236   -177       N  
ATOM   1325  N   TYR A 183     -19.973 -39.629   8.533  1.00 37.39           N  
ANISOU 1325  N   TYR A 183     4692   4116   5398     -8   -254    703       N  
ATOM   1326  CA  TYR A 183     -19.569 -39.762   9.924  1.00 37.86           C  
ANISOU 1326  CA  TYR A 183     4749   4275   5362    -33   -270    947       C  
ATOM   1327  C   TYR A 183     -19.964 -38.538  10.685  1.00 41.88           C  
ANISOU 1327  C   TYR A 183     5338   4997   5575   -101   -217    951       C  
ATOM   1328  O   TYR A 183     -19.885 -37.416  10.178  1.00 39.87           O  
ANISOU 1328  O   TYR A 183     5139   4834   5178   -103   -198    773       O  
ATOM   1329  CB  TYR A 183     -18.048 -39.957  10.072  1.00 38.38           C  
ANISOU 1329  CB  TYR A 183     4777   4373   5432     24   -349   1011       C  
ATOM   1330  CG  TYR A 183     -17.504 -41.229   9.464  1.00 39.03           C  
ANISOU 1330  CG  TYR A 183     4757   4234   5841     98   -392   1020       C  
ATOM   1331  CD1 TYR A 183     -17.042 -41.254   8.148  1.00 39.23           C  
ANISOU 1331  CD1 TYR A 183     4761   4170   5974    157   -393    778       C  
ATOM   1332  CD2 TYR A 183     -17.357 -42.383  10.232  1.00 40.85           C  
ANISOU 1332  CD2 TYR A 183     4899   4349   6273    109   -430   1276       C  
ATOM   1333  CE1 TYR A 183     -16.504 -42.414   7.593  1.00 40.06           C  
ANISOU 1333  CE1 TYR A 183     4761   4066   6394    226   -416    751       C  
ATOM   1334  CE2 TYR A 183     -16.812 -43.546   9.689  1.00 43.01           C  
ANISOU 1334  CE2 TYR A 183     5059   4390   6895    184   -463   1275       C  
ATOM   1335  CZ  TYR A 183     -16.384 -43.555   8.368  1.00 49.99           C  
ANISOU 1335  CZ  TYR A 183     5925   5180   7891    244   -450    993       C  
ATOM   1336  OH  TYR A 183     -15.877 -44.706   7.809  1.00 53.88           O  
ANISOU 1336  OH  TYR A 183     6296   5433   8743    315   -463    952       O  
ATOM   1337  N   GLY A 184     -20.345 -38.777  11.921  1.00 39.60           N  
ANISOU 1337  N   GLY A 184     5049   4790   5207   -160   -191   1158       N  
ATOM   1338  CA  GLY A 184     -20.639 -37.739  12.886  1.00 39.62           C  
ANISOU 1338  CA  GLY A 184     5117   5016   4922   -237   -131   1172       C  
ATOM   1339  C   GLY A 184     -19.770 -38.000  14.091  1.00 44.46           C  
ANISOU 1339  C   GLY A 184     5716   5787   5392   -268   -188   1395       C  
ATOM   1340  O   GLY A 184     -19.759 -39.122  14.603  1.00 46.02           O  
ANISOU 1340  O   GLY A 184     5849   5918   5720   -269   -223   1632       O  
ATOM   1341  N   VAL A 185     -18.982 -37.008  14.510  1.00 39.24           N  
ANISOU 1341  N   VAL A 185     5102   5325   4484   -294   -208   1332       N  
ATOM   1342  CA  VAL A 185     -18.166 -37.167  15.712  1.00 40.70           C  
ANISOU 1342  CA  VAL A 185     5272   5702   4492   -343   -275   1541       C  
ATOM   1343  C   VAL A 185     -18.595 -36.116  16.751  1.00 44.21           C  
ANISOU 1343  C   VAL A 185     5785   6407   4605   -455   -193   1492       C  
ATOM   1344  O   VAL A 185     -18.626 -34.920  16.456  1.00 42.42           O  
ANISOU 1344  O   VAL A 185     5615   6241   4261   -468   -141   1254       O  
ATOM   1345  CB  VAL A 185     -16.623 -37.253  15.478  1.00 44.29           C  
ANISOU 1345  CB  VAL A 185     5686   6169   4974   -283   -404   1566       C  
ATOM   1346  CG1 VAL A 185     -16.056 -36.010  14.792  1.00 41.68           C  
ANISOU 1346  CG1 VAL A 185     5407   5892   4537   -264   -399   1297       C  
ATOM   1347  CG2 VAL A 185     -15.873 -37.562  16.777  1.00 46.29           C  
ANISOU 1347  CG2 VAL A 185     5902   6625   5059   -341   -492   1831       C  
ATOM   1348  N   GLU A 186     -18.990 -36.579  17.940  1.00 41.64           N  
ANISOU 1348  N   GLU A 186     5446   6226   4149   -539   -168   1714       N  
ATOM   1349  CA  GLU A 186     -19.423 -35.696  19.025  1.00 41.75           C  
ANISOU 1349  CA  GLU A 186     5517   6512   3834   -659    -74   1665       C  
ATOM   1350  C   GLU A 186     -18.667 -36.036  20.334  1.00 51.46           C  
ANISOU 1350  C   GLU A 186     6723   8011   4820   -746   -158   1920       C  
ATOM   1351  O   GLU A 186     -18.569 -37.199  20.709  1.00 51.47           O  
ANISOU 1351  O   GLU A 186     6657   7977   4924   -741   -226   2225       O  
ATOM   1352  CB  GLU A 186     -20.957 -35.728  19.185  1.00 42.01           C  
ANISOU 1352  CB  GLU A 186     5557   6504   3899   -704     84   1642       C  
ATOM   1353  CG  GLU A 186     -21.509 -34.852  20.295  1.00 47.58           C  
ANISOU 1353  CG  GLU A 186     6311   7484   4286   -830    214   1563       C  
ATOM   1354  CD  GLU A 186     -21.097 -33.394  20.225  1.00 57.81           C  
ANISOU 1354  CD  GLU A 186     7666   8893   5408   -851    246   1263       C  
ATOM   1355  OE1 GLU A 186     -21.339 -32.763  19.176  1.00 54.73           O  
ANISOU 1355  OE1 GLU A 186     7289   8320   5185   -780    276   1041       O  
ATOM   1356  OE2 GLU A 186     -20.499 -32.892  21.202  1.00 60.97           O1-
ANISOU 1356  OE2 GLU A 186     8090   9565   5511   -944    231   1257       O1-
ATOM   1357  N   LYS A 187     -18.115 -35.008  20.993  1.00 51.28           N  
ANISOU 1357  N   LYS A 187     6746   8249   4486   -827   -162   1796       N  
ATOM   1358  CA  LYS A 187     -17.326 -35.116  22.221  1.00 54.44           C  
ANISOU 1358  CA  LYS A 187     7129   8958   4597   -928   -256   1996       C  
ATOM   1359  C   LYS A 187     -18.206 -35.094  23.460  1.00 61.39           C  
ANISOU 1359  C   LYS A 187     8030  10101   5195  -1071   -141   2094       C  
ATOM   1360  O   LYS A 187     -17.960 -35.872  24.386  1.00 64.55           O  
ANISOU 1360  O   LYS A 187     8383  10679   5464  -1140   -215   2417       O  
ATOM   1361  CB  LYS A 187     -16.297 -33.964  22.278  1.00 56.75           C  
ANISOU 1361  CB  LYS A 187     7458   9410   4694   -958   -315   1775       C  
ATOM   1362  CG  LYS A 187     -15.188 -34.108  23.300  1.00 72.02           C  
ANISOU 1362  CG  LYS A 187     9355  11637   6374  -1043   -464   1972       C  
ATOM   1363  CD  LYS A 187     -14.338 -32.838  23.320  1.00 84.26           C  
ANISOU 1363  CD  LYS A 187    10943  13332   7740  -1087   -498   1695       C  
ATOM   1364  CE  LYS A 187     -13.361 -32.817  24.473  1.00105.37           C  
ANISOU 1364  CE  LYS A 187    13583  16353  10098  -1206   -638   1853       C  
ATOM   1365  NZ  LYS A 187     -12.670 -31.506  24.582  1.00114.71           N1+
ANISOU 1365  NZ  LYS A 187    14803  17690  11093  -1273   -651   1550       N1+
ATOM   1366  N   ALA A 188     -19.199 -34.183  23.508  1.00 56.34           N  
ANISOU 1366  N   ALA A 188     7452   9498   4457  -1121     42   1826       N  
ATOM   1367  CA  ALA A 188     -20.083 -34.045  24.670  1.00 57.69           C  
ANISOU 1367  CA  ALA A 188     7639   9933   4347  -1263    187   1864       C  
ATOM   1368  C   ALA A 188     -20.939 -35.290  24.904  1.00 63.33           C  
ANISOU 1368  C   ALA A 188     8299  10569   5196  -1267    226   2181       C  
ATOM   1369  O   ALA A 188     -21.526 -35.830  23.975  1.00 61.64           O  
ANISOU 1369  O   ALA A 188     8057  10036   5328  -1162    248   2193       O  
ATOM   1370  CB  ALA A 188     -20.942 -32.796  24.540  1.00 57.23           C  
ANISOU 1370  CB  ALA A 188     7637   9877   4230  -1295    381   1485       C  
ATOM   1371  N   ASP A 189     -20.962 -35.753  26.150  1.00 64.97           N  
ANISOU 1371  N   ASP A 189     8482  11078   5125  -1396    224   2446       N  
ATOM   1372  CA  ASP A 189     -21.648 -36.953  26.618  1.00 67.19           C  
ANISOU 1372  CA  ASP A 189     8697  11348   5484  -1430    250   2810       C  
ATOM   1373  C   ASP A 189     -23.159 -36.982  26.386  1.00 68.14           C  
ANISOU 1373  C   ASP A 189     8817  11322   5751  -1430    457   2716       C  
ATOM   1374  O   ASP A 189     -23.660 -38.025  25.952  1.00 66.96           O  
ANISOU 1374  O   ASP A 189     8603  10921   5919  -1366    445   2929       O  
ATOM   1375  CB  ASP A 189     -21.344 -37.211  28.106  1.00 73.81           C  
ANISOU 1375  CB  ASP A 189     9516  12619   5910  -1598    217   3095       C  
ATOM   1376  CG  ASP A 189     -21.920 -38.522  28.590  1.00 94.22           C  
ANISOU 1376  CG  ASP A 189    12016  15187   8595  -1634    223   3533       C  
ATOM   1377  OD1 ASP A 189     -21.324 -39.579  28.285  1.00 97.27           O  
ANISOU 1377  OD1 ASP A 189    12322  15382   9255  -1552     55   3848       O  
ATOM   1378  OD2 ASP A 189     -23.015 -38.499  29.200  1.00103.74           O1-
ANISOU 1378  OD2 ASP A 189    13225  16536   9655  -1736    407   3551       O1-
ATOM   1379  N   ILE A 190     -23.890 -35.893  26.735  1.00 63.25           N  
ANISOU 1379  N   ILE A 190     8253  10861   4919  -1508    649   2411       N  
ATOM   1380  CA  ILE A 190     -25.352 -35.829  26.587  1.00 62.41           C  
ANISOU 1380  CA  ILE A 190     8130  10638   4944  -1516    858   2312       C  
ATOM   1381  C   ILE A 190     -25.764 -35.969  25.093  1.00 62.47           C  
ANISOU 1381  C   ILE A 190     8119  10202   5413  -1353    838   2176       C  
ATOM   1382  O   ILE A 190     -26.485 -36.932  24.802  1.00 61.58           O  
ANISOU 1382  O   ILE A 190     7944   9892   5561  -1320    856   2371       O  
ATOM   1383  CB  ILE A 190     -26.015 -34.601  27.293  1.00 66.77           C  
ANISOU 1383  CB  ILE A 190     8725  11448   5195  -1631   1080   1997       C  
ATOM   1384  CG1 ILE A 190     -25.676 -34.519  28.822  1.00 70.85           C  
ANISOU 1384  CG1 ILE A 190     9256  12451   5214  -1817   1110   2125       C  
ATOM   1385  CG2 ILE A 190     -27.534 -34.543  27.041  1.00 67.44           C  
ANISOU 1385  CG2 ILE A 190     8773  11377   5477  -1622   1294   1895       C  
ATOM   1386  CD1 ILE A 190     -26.295 -35.561  29.760  1.00 86.41           C  
ANISOU 1386  CD1 ILE A 190    11166  14604   7062  -1924   1168   2515       C  
ATOM   1387  N   PRO A 191     -25.314 -35.094  24.135  1.00 53.94           N  
ANISOU 1387  N   PRO A 191     7083   8964   4446  -1259    793   1869       N  
ATOM   1388  CA  PRO A 191     -25.729 -35.293  22.737  1.00 50.99           C  
ANISOU 1388  CA  PRO A 191     6688   8211   4473  -1123    767   1769       C  
ATOM   1389  C   PRO A 191     -25.231 -36.608  22.138  1.00 53.56           C  
ANISOU 1389  C   PRO A 191     6961   8313   5076  -1034    600   2030       C  
ATOM   1390  O   PRO A 191     -25.973 -37.210  21.379  1.00 52.24           O  
ANISOU 1390  O   PRO A 191     6749   7882   5219   -972    618   2051       O  
ATOM   1391  CB  PRO A 191     -25.174 -34.058  22.005  1.00 50.37           C  
ANISOU 1391  CB  PRO A 191     6665   8081   4393  -1063    743   1431       C  
ATOM   1392  CG  PRO A 191     -24.104 -33.552  22.853  1.00 55.57           C  
ANISOU 1392  CG  PRO A 191     7367   9027   4721  -1139    684   1415       C  
ATOM   1393  CD  PRO A 191     -24.455 -33.894  24.267  1.00 54.14           C  
ANISOU 1393  CD  PRO A 191     7174   9154   4243  -1282    766   1605       C  
ATOM   1394  N   ALA A 192     -24.021 -37.077  22.505  1.00 51.91           N  
ANISOU 1394  N   ALA A 192     6746   8205   4774  -1036    442   2226       N  
ATOM   1395  CA  ALA A 192     -23.496 -38.360  22.002  1.00 53.10           C  
ANISOU 1395  CA  ALA A 192     6825   8130   5218   -951    290   2479       C  
ATOM   1396  C   ALA A 192     -24.372 -39.554  22.417  1.00 60.46           C  
ANISOU 1396  C   ALA A 192     7679   8982   6310   -989    338   2787       C  
ATOM   1397  O   ALA A 192     -24.593 -40.439  21.592  1.00 61.32           O  
ANISOU 1397  O   ALA A 192     7727   8781   6789   -904    290   2853       O  
ATOM   1398  CB  ALA A 192     -22.058 -38.576  22.441  1.00 54.77           C  
ANISOU 1398  CB  ALA A 192     7026   8485   5298   -951    119   2648       C  
ATOM   1399  N   LYS A 193     -24.914 -39.553  23.664  1.00 58.02           N  
ANISOU 1399  N   LYS A 193     7366   8951   5728  -1124    442   2954       N  
ATOM   1400  CA  LYS A 193     -25.797 -40.612  24.151  1.00 59.24           C  
ANISOU 1400  CA  LYS A 193     7439   9060   6009  -1179    506   3262       C  
ATOM   1401  C   LYS A 193     -27.131 -40.537  23.402  1.00 62.79           C  
ANISOU 1401  C   LYS A 193     7874   9270   6715  -1145    648   3074       C  
ATOM   1402  O   LYS A 193     -27.639 -41.569  22.969  1.00 63.55           O  
ANISOU 1402  O   LYS A 193     7888   9105   7151  -1107    630   3236       O  
ATOM   1403  CB  LYS A 193     -25.997 -40.532  25.676  1.00 64.01           C  
ANISOU 1403  CB  LYS A 193     8044  10070   6206  -1344    591   3478       C  
ATOM   1404  CG  LYS A 193     -26.400 -41.859  26.309  1.00 73.47           C  
ANISOU 1404  CG  LYS A 193     9137  11254   7524  -1404    583   3934       C  
ATOM   1405  N   TYR A 194     -27.671 -39.314  23.210  1.00 57.22           N  
ANISOU 1405  N   TYR A 194     7232   8637   5872  -1157    780   2727       N  
ATOM   1406  CA  TYR A 194     -28.895 -39.077  22.448  1.00 55.12           C  
ANISOU 1406  CA  TYR A 194     6943   8157   5841  -1121    903   2525       C  
ATOM   1407  C   TYR A 194     -28.734 -39.509  20.973  1.00 54.83           C  
ANISOU 1407  C   TYR A 194     6884   7753   6195   -984    778   2423       C  
ATOM   1408  O   TYR A 194     -29.675 -40.053  20.403  1.00 55.38           O  
ANISOU 1408  O   TYR A 194     6891   7597   6554   -962    818   2429       O  
ATOM   1409  CB  TYR A 194     -29.336 -37.604  22.541  1.00 55.14           C  
ANISOU 1409  CB  TYR A 194     7006   8307   5637  -1151   1050   2179       C  
ATOM   1410  CG  TYR A 194     -30.215 -37.281  23.731  1.00 59.07           C  
ANISOU 1410  CG  TYR A 194     7490   9073   5881  -1284   1256   2210       C  
ATOM   1411  CD1 TYR A 194     -31.298 -38.088  24.061  1.00 62.24           C  
ANISOU 1411  CD1 TYR A 194     7809   9427   6414  -1337   1363   2417       C  
ATOM   1412  CD2 TYR A 194     -30.010 -36.127  24.482  1.00 61.23           C  
ANISOU 1412  CD2 TYR A 194     7824   9639   5800  -1362   1359   2002       C  
ATOM   1413  CE1 TYR A 194     -32.127 -37.782  25.137  1.00 65.18           C  
ANISOU 1413  CE1 TYR A 194     8159  10057   6547  -1464   1573   2436       C  
ATOM   1414  CE2 TYR A 194     -30.836 -35.808  25.562  1.00 65.27           C  
ANISOU 1414  CE2 TYR A 194     8317  10410   6071  -1491   1571   1993       C  
ATOM   1415  CZ  TYR A 194     -31.901 -36.635  25.880  1.00 75.38           C  
ANISOU 1415  CZ  TYR A 194     9514  11655   7470  -1540   1682   2213       C  
ATOM   1416  OH  TYR A 194     -32.734 -36.331  26.931  1.00 83.62           O  
ANISOU 1416  OH  TYR A 194    10531  12965   8274  -1671   1908   2200       O  
ATOM   1417  N   ALA A 195     -27.536 -39.315  20.389  1.00 47.20           N  
ANISOU 1417  N   ALA A 195     5959   6740   5233   -904    629   2332       N  
ATOM   1418  CA  ALA A 195     -27.196 -39.709  19.015  1.00 45.45           C  
ANISOU 1418  CA  ALA A 195     5720   6215   5335   -784    510   2222       C  
ATOM   1419  C   ALA A 195     -27.376 -41.228  18.796  1.00 52.23           C  
ANISOU 1419  C   ALA A 195     6481   6834   6530   -759    444   2475       C  
ATOM   1420  O   ALA A 195     -27.774 -41.643  17.705  1.00 50.95           O  
ANISOU 1420  O   ALA A 195     6280   6402   6677   -694    416   2360       O  
ATOM   1421  CB  ALA A 195     -25.767 -39.290  18.679  1.00 44.52           C  
ANISOU 1421  CB  ALA A 195     5652   6143   5118   -721    376   2128       C  
ATOM   1422  N   GLU A 196     -27.111 -42.043  19.842  1.00 51.70           N  
ANISOU 1422  N   GLU A 196     6367   6871   6407   -819    420   2820       N  
ATOM   1423  CA  GLU A 196     -27.278 -43.503  19.824  1.00 53.52           C  
ANISOU 1423  CA  GLU A 196     6486   6876   6971   -808    366   3107       C  
ATOM   1424  C   GLU A 196     -28.752 -43.890  19.649  1.00 57.62           C  
ANISOU 1424  C   GLU A 196     6945   7245   7702   -850    489   3110       C  
ATOM   1425  O   GLU A 196     -29.045 -44.856  18.943  1.00 58.63           O  
ANISOU 1425  O   GLU A 196     6991   7070   8215   -804    443   3149       O  
ATOM   1426  CB  GLU A 196     -26.720 -44.144  21.097  1.00 57.76           C  
ANISOU 1426  CB  GLU A 196     6978   7604   7364   -881    320   3510       C  
ATOM   1427  CG  GLU A 196     -25.215 -44.013  21.219  1.00 68.84           C  
ANISOU 1427  CG  GLU A 196     8405   9111   8640   -834    169   3557       C  
ATOM   1428  CD  GLU A 196     -24.625 -44.546  22.508  1.00 88.41           C  
ANISOU 1428  CD  GLU A 196    10835  11819  10938   -915    103   3969       C  
ATOM   1429  OE1 GLU A 196     -25.278 -45.391  23.162  1.00 81.02           O  
ANISOU 1429  OE1 GLU A 196     9816  10872  10095   -986    146   4288       O  
ATOM   1430  OE2 GLU A 196     -23.501 -44.122  22.859  1.00 88.08           O1-
ANISOU 1430  OE2 GLU A 196    10826  11974  10665   -913     -0   3986       O1-
ATOM   1431  N   THR A 197     -29.667 -43.132  20.279  1.00 52.79           N  
ANISOU 1431  N   THR A 197     6365   6841   6853   -937    649   3051       N  
ATOM   1432  CA  THR A 197     -31.105 -43.332  20.118  1.00 52.99           C  
ANISOU 1432  CA  THR A 197     6328   6745   7060   -977    778   3026       C  
ATOM   1433  C   THR A 197     -31.541 -42.792  18.744  1.00 54.41           C  
ANISOU 1433  C   THR A 197     6526   6717   7431   -896    767   2667       C  
ATOM   1434  O   THR A 197     -32.312 -43.462  18.058  1.00 54.37           O  
ANISOU 1434  O   THR A 197     6442   6461   7755   -882    765   2655       O  
ATOM   1435  CB  THR A 197     -31.886 -42.717  21.285  1.00 59.76           C  
ANISOU 1435  CB  THR A 197     7199   7902   7607  -1097    963   3083       C  
ATOM   1436  CG2 THR A 197     -33.385 -43.007  21.188  1.00 55.34           C  
ANISOU 1436  CG2 THR A 197     6551   7216   7260  -1143   1104   3094       C  
ATOM   1437  OG1 THR A 197     -31.378 -43.262  22.506  1.00 62.88           O  
ANISOU 1437  OG1 THR A 197     7577   8517   7799  -1180    950   3434       O  
ATOM   1438  N   MET A 198     -31.015 -41.605  18.329  1.00 48.27           N  
ANISOU 1438  N   MET A 198     5842   6046   6451   -850    749   2389       N  
ATOM   1439  CA  MET A 198     -31.324 -40.991  17.028  1.00 46.08           C  
ANISOU 1439  CA  MET A 198     5581   5609   6316   -778    724   2074       C  
ATOM   1440  C   MET A 198     -31.011 -41.980  15.900  1.00 52.64           C  
ANISOU 1440  C   MET A 198     6363   6148   7490   -702    584   2058       C  
ATOM   1441  O   MET A 198     -31.843 -42.194  15.027  1.00 53.42           O  
ANISOU 1441  O   MET A 198     6410   6057   7829   -688    585   1935       O  
ATOM   1442  CB  MET A 198     -30.559 -39.673  16.821  1.00 45.67           C  
ANISOU 1442  CB  MET A 198     5631   5714   6009   -740    706   1838       C  
ATOM   1443  CG  MET A 198     -31.016 -38.548  17.732  1.00 48.36           C  
ANISOU 1443  CG  MET A 198     6010   6306   6058   -812    861   1758       C  
ATOM   1444  SD  MET A 198     -32.525 -37.674  17.238  1.00 50.26           S  
ANISOU 1444  SD  MET A 198     6206   6477   6412   -822   1008   1532       S  
ATOM   1445  CE  MET A 198     -32.016 -36.999  15.623  1.00 42.59           C  
ANISOU 1445  CE  MET A 198     5271   5342   5570   -711    872   1258       C  
ATOM   1446  N   ASP A 199     -29.858 -42.645  15.986  1.00 49.17           N  
ANISOU 1446  N   ASP A 199     5925   5674   7084   -662    469   2192       N  
ATOM   1447  CA  ASP A 199     -29.387 -43.658  15.055  1.00 48.74           C  
ANISOU 1447  CA  ASP A 199     5815   5348   7358   -591    348   2179       C  
ATOM   1448  C   ASP A 199     -30.374 -44.833  14.934  1.00 53.61           C  
ANISOU 1448  C   ASP A 199     6316   5727   8327   -626    372   2309       C  
ATOM   1449  O   ASP A 199     -30.791 -45.145  13.816  1.00 52.82           O  
ANISOU 1449  O   ASP A 199     6176   5413   8480   -594    335   2120       O  
ATOM   1450  CB  ASP A 199     -27.991 -44.128  15.488  1.00 51.34           C  
ANISOU 1450  CB  ASP A 199     6146   5713   7646   -552    244   2354       C  
ATOM   1451  CG  ASP A 199     -27.366 -45.254  14.690  1.00 63.21           C  
ANISOU 1451  CG  ASP A 199     7573   6934   9511   -476    131   2365       C  
ATOM   1452  OD1 ASP A 199     -27.718 -45.410  13.506  1.00 61.46           O  
ANISOU 1452  OD1 ASP A 199     7331   6518   9502   -436    112   2126       O  
ATOM   1453  OD2 ASP A 199     -26.495 -45.955  15.241  1.00 77.01           O1-
ANISOU 1453  OD2 ASP A 199     9274   8664  11323   -457     62   2602       O1-
ATOM   1454  N   ARG A 200     -30.765 -45.452  16.071  1.00 51.49           N  
ANISOU 1454  N   ARG A 200     5989   5508   8066   -701    435   2628       N  
ATOM   1455  CA  ARG A 200     -31.712 -46.570  16.110  1.00 52.97           C  
ANISOU 1455  CA  ARG A 200     6054   5477   8594   -749    469   2795       C  
ATOM   1456  C   ARG A 200     -33.077 -46.170  15.555  1.00 54.15           C  
ANISOU 1456  C   ARG A 200     6181   5568   8827   -784    557   2598       C  
ATOM   1457  O   ARG A 200     -33.633 -46.907  14.734  1.00 53.77           O  
ANISOU 1457  O   ARG A 200     6048   5256   9125   -778    521   2522       O  
ATOM   1458  CB  ARG A 200     -31.881 -47.118  17.542  1.00 57.62           C  
ANISOU 1458  CB  ARG A 200     6591   6196   9105   -838    537   3200       C  
ATOM   1459  CG  ARG A 200     -30.660 -47.831  18.104  1.00 70.89           C  
ANISOU 1459  CG  ARG A 200     8247   7883  10804   -812    429   3480       C  
ATOM   1460  CD  ARG A 200     -31.007 -48.585  19.392  1.00 79.22           C  
ANISOU 1460  CD  ARG A 200     9217   9025  11856   -913    486   3923       C  
ATOM   1461  NE  ARG A 200     -31.091 -47.688  20.550  1.00 81.87           N  
ANISOU 1461  NE  ARG A 200     9632   9767  11709  -1000    586   4016       N  
ATOM   1462  CZ  ARG A 200     -30.060 -47.367  21.332  1.00 94.11           C  
ANISOU 1462  CZ  ARG A 200    11237  11581  12941  -1013    528   4159       C  
ATOM   1463  NH1 ARG A 200     -28.860 -47.893  21.114  1.00 76.98           N1+
ANISOU 1463  NH1 ARG A 200     9042   9304  10903   -937    369   4259       N1+
ATOM   1464  NH2 ARG A 200     -30.226 -46.525  22.343  1.00 80.53           N  
ANISOU 1464  NH2 ARG A 200     9584  10237  10775  -1108    633   4193       N  
ATOM   1465  N   GLU A 201     -33.611 -45.006  15.997  1.00 47.99           N  
ANISOU 1465  N   GLU A 201     5462   5029   7745   -825    672   2508       N  
ATOM   1466  CA  GLU A 201     -34.904 -44.480  15.556  1.00 47.27           C  
ANISOU 1466  CA  GLU A 201     5336   4906   7717   -855    762   2334       C  
ATOM   1467  C   GLU A 201     -34.925 -44.145  14.052  1.00 50.06           C  
ANISOU 1467  C   GLU A 201     5704   5108   8211   -786    663   2012       C  
ATOM   1468  O   GLU A 201     -35.933 -44.404  13.380  1.00 50.38           O  
ANISOU 1468  O   GLU A 201     5662   4990   8489   -808    668   1920       O  
ATOM   1469  CB  GLU A 201     -35.313 -43.257  16.387  1.00 48.38           C  
ANISOU 1469  CB  GLU A 201     5535   5334   7514   -903    912   2292       C  
ATOM   1470  CG  GLU A 201     -35.740 -43.568  17.814  1.00 60.32           C  
ANISOU 1470  CG  GLU A 201     7008   7018   8894  -1003   1050   2582       C  
ATOM   1471  CD  GLU A 201     -37.086 -44.240  18.001  1.00 82.40           C  
ANISOU 1471  CD  GLU A 201     9676   9693  11938  -1077   1155   2717       C  
ATOM   1472  OE1 GLU A 201     -38.023 -43.949  17.222  1.00 68.33           O  
ANISOU 1472  OE1 GLU A 201     7843   7784  10335  -1067   1181   2524       O  
ATOM   1473  OE2 GLU A 201     -37.209 -45.040  18.955  1.00 85.96           O1-
ANISOU 1473  OE2 GLU A 201    10070  10189  12400  -1151   1209   3033       O1-
ATOM   1474  N   PHE A 202     -33.815 -43.607  13.525  1.00 44.67           N  
ANISOU 1474  N   PHE A 202     5112   4481   7380   -711    569   1854       N  
ATOM   1475  CA  PHE A 202     -33.700 -43.260  12.102  1.00 42.68           C  
ANISOU 1475  CA  PHE A 202     4878   4126   7213   -651    472   1565       C  
ATOM   1476  C   PHE A 202     -33.777 -44.507  11.235  1.00 47.23           C  
ANISOU 1476  C   PHE A 202     5370   4428   8150   -639    377   1534       C  
ATOM   1477  O   PHE A 202     -34.611 -44.556  10.340  1.00 47.90           O  
ANISOU 1477  O   PHE A 202     5399   4400   8401   -657    353   1371       O  
ATOM   1478  CB  PHE A 202     -32.420 -42.460  11.806  1.00 42.09           C  
ANISOU 1478  CB  PHE A 202     4912   4181   6900   -581    404   1431       C  
ATOM   1479  CG  PHE A 202     -32.260 -42.058  10.360  1.00 41.08           C  
ANISOU 1479  CG  PHE A 202     4801   3983   6823   -529    311   1155       C  
ATOM   1480  CD1 PHE A 202     -32.975 -40.976   9.834  1.00 41.65           C  
ANISOU 1480  CD1 PHE A 202     4885   4131   6810   -537    341    988       C  
ATOM   1481  CD2 PHE A 202     -31.349 -42.711   9.539  1.00 41.93           C  
ANISOU 1481  CD2 PHE A 202     4908   3967   7057   -475    199   1067       C  
ATOM   1482  CE1 PHE A 202     -32.803 -40.583   8.502  1.00 40.36           C  
ANISOU 1482  CE1 PHE A 202     4732   3936   6666   -500    246    764       C  
ATOM   1483  CE2 PHE A 202     -31.157 -42.297   8.214  1.00 43.21           C  
ANISOU 1483  CE2 PHE A 202     5090   4112   7218   -439    120    811       C  
ATOM   1484  CZ  PHE A 202     -31.895 -41.248   7.703  1.00 39.83           C  
ANISOU 1484  CZ  PHE A 202     4673   3775   6685   -457    140    676       C  
ATOM   1485  N   ARG A 203     -32.950 -45.517  11.532  1.00 44.99           N  
ANISOU 1485  N   ARG A 203     5061   4034   7999   -617    323   1688       N  
ATOM   1486  CA  ARG A 203     -32.935 -46.802  10.817  1.00 47.38           C  
ANISOU 1486  CA  ARG A 203     5267   4048   8689   -607    245   1660       C  
ATOM   1487  C   ARG A 203     -34.295 -47.484  10.855  1.00 52.78           C  
ANISOU 1487  C   ARG A 203     5836   4572   9647   -687    296   1732       C  
ATOM   1488  O   ARG A 203     -34.734 -48.004   9.826  1.00 53.19           O  
ANISOU 1488  O   ARG A 203     5821   4430   9961   -696    238   1546       O  
ATOM   1489  CB  ARG A 203     -31.824 -47.746  11.337  1.00 47.24           C  
ANISOU 1489  CB  ARG A 203     5221   3933   8795   -567    195   1869       C  
ATOM   1490  CG  ARG A 203     -30.430 -47.177  11.098  1.00 49.25           C  
ANISOU 1490  CG  ARG A 203     5568   4308   8834   -484    128   1765       C  
ATOM   1491  CD  ARG A 203     -29.336 -48.126  11.587  1.00 50.63           C  
ANISOU 1491  CD  ARG A 203     5693   4378   9166   -441     70   1983       C  
ATOM   1492  NE  ARG A 203     -28.041 -47.437  11.659  1.00 54.54           N  
ANISOU 1492  NE  ARG A 203     6274   5048   9400   -374     20   1940       N  
ATOM   1493  CZ  ARG A 203     -27.152 -47.371  10.668  1.00 65.42           C  
ANISOU 1493  CZ  ARG A 203     7671   6363  10822   -297    -51   1706       C  
ATOM   1494  NH1 ARG A 203     -27.384 -47.984   9.512  1.00 60.89           N1+
ANISOU 1494  NH1 ARG A 203     7039   5565  10533   -279    -80   1475       N1+
ATOM   1495  NH2 ARG A 203     -26.021 -46.701  10.830  1.00 47.70           N  
ANISOU 1495  NH2 ARG A 203     5498   4289   8335   -246    -88   1691       N  
ATOM   1496  N   LYS A 204     -34.982 -47.423  12.016  1.00 50.36           N  
ANISOU 1496  N   LYS A 204     5503   4369   9264   -753    411   1984       N  
ATOM   1497  CA  LYS A 204     -36.308 -48.012  12.216  1.00 51.92           C  
ANISOU 1497  CA  LYS A 204     5581   4439   9708   -837    481   2090       C  
ATOM   1498  C   LYS A 204     -37.363 -47.297  11.361  1.00 54.40           C  
ANISOU 1498  C   LYS A 204     5878   4766  10026   -861    492   1835       C  
ATOM   1499  O   LYS A 204     -38.073 -47.952  10.600  1.00 55.04           O  
ANISOU 1499  O   LYS A 204     5860   4641  10412   -894    445   1733       O  
ATOM   1500  CB  LYS A 204     -36.687 -48.009  13.715  1.00 56.34           C  
ANISOU 1500  CB  LYS A 204     6122   5156  10127   -907    617   2426       C  
ATOM   1501  CG  LYS A 204     -38.155 -48.357  14.010  1.00 71.96           C  
ANISOU 1501  CG  LYS A 204     7980   7059  12302  -1001    723   2532       C  
ATOM   1502  CD  LYS A 204     -38.600 -47.959  15.424  1.00 80.23           C  
ANISOU 1502  CD  LYS A 204     9031   8353  13100  -1074    890   2789       C  
ATOM   1503  CE  LYS A 204     -39.161 -46.561  15.476  1.00 83.61           C  
ANISOU 1503  CE  LYS A 204     9519   9009  13238  -1078    992   2597       C  
ATOM   1504  NZ  LYS A 204     -39.670 -46.200  16.824  1.00 94.49           N1+
ANISOU 1504  NZ  LYS A 204    10886  10626  14387  -1159   1177   2806       N1+
ATOM   1505  N   TRP A 205     -37.464 -45.965  11.487  1.00 49.68           N  
ANISOU 1505  N   TRP A 205     5365   4405   9107   -845    547   1733       N  
ATOM   1506  CA  TRP A 205     -38.434 -45.171  10.734  1.00 48.50           C  
ANISOU 1506  CA  TRP A 205     5187   4282   8957   -860    553   1524       C  
ATOM   1507  C   TRP A 205     -38.212 -45.226   9.231  1.00 50.84           C  
ANISOU 1507  C   TRP A 205     5485   4467   9365   -823    402   1248       C  
ATOM   1508  O   TRP A 205     -39.177 -45.368   8.489  1.00 52.18           O  
ANISOU 1508  O   TRP A 205     5565   4537   9725   -866    367   1133       O  
ATOM   1509  CB  TRP A 205     -38.499 -43.730  11.249  1.00 46.29           C  
ANISOU 1509  CB  TRP A 205     4986   4258   8345   -846    653   1487       C  
ATOM   1510  CG  TRP A 205     -39.333 -43.612  12.499  1.00 48.75           C  
ANISOU 1510  CG  TRP A 205     5249   4673   8602   -915    828   1688       C  
ATOM   1511  CD1 TRP A 205     -38.889 -43.355  13.766  1.00 52.36           C  
ANISOU 1511  CD1 TRP A 205     5765   5324   8806   -933    938   1862       C  
ATOM   1512  CD2 TRP A 205     -40.754 -43.801  12.601  1.00 49.02           C  
ANISOU 1512  CD2 TRP A 205     5152   4635   8839   -986    918   1737       C  
ATOM   1513  CE2 TRP A 205     -41.102 -43.613  13.959  1.00 54.05           C  
ANISOU 1513  CE2 TRP A 205     5779   5434   9323  -1041   1098   1935       C  
ATOM   1514  CE3 TRP A 205     -41.772 -44.099  11.674  1.00 49.71           C  
ANISOU 1514  CE3 TRP A 205     5122   4550   9216  -1014    862   1627       C  
ATOM   1515  NE1 TRP A 205     -39.951 -43.310  14.640  1.00 52.91           N  
ANISOU 1515  NE1 TRP A 205     5757   5464   8884  -1011   1105   1999       N  
ATOM   1516  CZ2 TRP A 205     -42.419 -43.722  14.412  1.00 53.96           C  
ANISOU 1516  CZ2 TRP A 205     5642   5409   9453  -1118   1237   2029       C  
ATOM   1517  CZ3 TRP A 205     -43.081 -44.197  12.126  1.00 51.80           C  
ANISOU 1517  CZ3 TRP A 205     5258   4791   9632  -1088    985   1727       C  
ATOM   1518  CH2 TRP A 205     -43.394 -43.988  13.474  1.00 53.41           C  
ANISOU 1518  CH2 TRP A 205     5454   5150   9689  -1134   1178   1923       C  
ATOM   1519  N   MET A 206     -36.956 -45.208   8.781  1.00 44.63           N  
ANISOU 1519  N   MET A 206     4785   3697   8474   -754    313   1148       N  
ATOM   1520  CA  MET A 206     -36.643 -45.323   7.356  1.00 43.29           C  
ANISOU 1520  CA  MET A 206     4617   3446   8385   -727    181    879       C  
ATOM   1521  C   MET A 206     -37.104 -46.667   6.787  1.00 51.02           C  
ANISOU 1521  C   MET A 206     5479   4164   9745   -775    120    832       C  
ATOM   1522  O   MET A 206     -37.649 -46.706   5.681  1.00 51.75           O  
ANISOU 1522  O   MET A 206     5520   4202   9941   -808     40    615       O  
ATOM   1523  CB  MET A 206     -35.156 -45.049   7.088  1.00 43.07           C  
ANISOU 1523  CB  MET A 206     4699   3497   8171   -645    120    794       C  
ATOM   1524  CG  MET A 206     -34.768 -43.587   7.341  1.00 42.59           C  
ANISOU 1524  CG  MET A 206     4746   3685   7752   -606    158    769       C  
ATOM   1525  SD  MET A 206     -35.356 -42.435   6.068  1.00 43.47           S  
ANISOU 1525  SD  MET A 206     4861   3898   7757   -610     98    519       S  
ATOM   1526  CE  MET A 206     -34.131 -42.719   4.794  1.00 38.37           C  
ANISOU 1526  CE  MET A 206     4264   3229   7086   -558    -36    296       C  
ATOM   1527  N   LYS A 207     -36.955 -47.746   7.576  1.00 49.09           N  
ANISOU 1527  N   LYS A 207     5177   3762   9713   -790    161   1046       N  
ATOM   1528  CA  LYS A 207     -37.424 -49.080   7.223  1.00 51.32           C  
ANISOU 1528  CA  LYS A 207     5329   3763  10408   -843    123   1035       C  
ATOM   1529  C   LYS A 207     -38.952 -49.078   7.192  1.00 56.56           C  
ANISOU 1529  C   LYS A 207     5887   4387  11218   -935    162   1051       C  
ATOM   1530  O   LYS A 207     -39.535 -49.690   6.303  1.00 58.68           O  
ANISOU 1530  O   LYS A 207     6061   4489  11746   -987     88    876       O  
ATOM   1531  CB  LYS A 207     -36.915 -50.151   8.209  1.00 54.69           C  
ANISOU 1531  CB  LYS A 207     5707   4033  11037   -837    164   1322       C  
ATOM   1532  CG  LYS A 207     -35.616 -50.813   7.762  1.00 67.50           C  
ANISOU 1532  CG  LYS A 207     7345   5524  12777   -765     84   1231       C  
ATOM   1533  CD  LYS A 207     -35.264 -52.030   8.600  1.00 76.23           C  
ANISOU 1533  CD  LYS A 207     8360   6414  14191   -766    107   1522       C  
ATOM   1534  N   TRP A 208     -39.592 -48.377   8.146  1.00 51.42           N  
ANISOU 1534  N   TRP A 208     5244   3895  10399   -959    279   1241       N  
ATOM   1535  CA  TRP A 208     -41.053 -48.292   8.230  1.00 51.72           C  
ANISOU 1535  CA  TRP A 208     5169   3911  10570  -1042    337   1279       C  
ATOM   1536  C   TRP A 208     -41.616 -47.631   6.965  1.00 53.49           C  
ANISOU 1536  C   TRP A 208     5376   4182  10767  -1053    239    992       C  
ATOM   1537  O   TRP A 208     -42.547 -48.162   6.374  1.00 54.56           O  
ANISOU 1537  O   TRP A 208     5386   4177  11166  -1125    189    910       O  
ATOM   1538  CB  TRP A 208     -41.488 -47.557   9.515  1.00 49.60           C  
ANISOU 1538  CB  TRP A 208     4923   3837  10089  -1056    502   1511       C  
ATOM   1539  CG  TRP A 208     -42.955 -47.639   9.790  1.00 50.69           C  
ANISOU 1539  CG  TRP A 208     4923   3931  10405  -1142    591   1596       C  
ATOM   1540  CD1 TRP A 208     -43.588 -48.534  10.594  1.00 55.34           C  
ANISOU 1540  CD1 TRP A 208     5400   4400  11227  -1217    683   1842       C  
ATOM   1541  CD2 TRP A 208     -43.970 -46.740   9.312  1.00 49.46           C  
ANISOU 1541  CD2 TRP A 208     4714   3859  10218  -1163    603   1458       C  
ATOM   1542  CE2 TRP A 208     -45.205 -47.187   9.838  1.00 54.32           C  
ANISOU 1542  CE2 TRP A 208     5180   4392  11066  -1251    706   1614       C  
ATOM   1543  CE3 TRP A 208     -43.958 -45.605   8.473  1.00 47.82           C  
ANISOU 1543  CE3 TRP A 208     4558   3784   9827  -1118    534   1235       C  
ATOM   1544  NE1 TRP A 208     -44.937 -48.264  10.638  1.00 54.76           N  
ANISOU 1544  NE1 TRP A 208     5208   4333  11264  -1284    758   1850       N  
ATOM   1545  CZ2 TRP A 208     -46.418 -46.545   9.554  1.00 53.71           C  
ANISOU 1545  CZ2 TRP A 208     4999   4355  11052  -1288    740   1542       C  
ATOM   1546  CZ3 TRP A 208     -45.166 -44.994   8.161  1.00 49.01           C  
ANISOU 1546  CZ3 TRP A 208     4604   3966  10053  -1155    555   1178       C  
ATOM   1547  CH2 TRP A 208     -46.377 -45.451   8.710  1.00 51.37           C  
ANISOU 1547  CH2 TRP A 208     4750   4178  10591  -1237    659   1325       C  
ATOM   1548  N   TYR A 209     -40.998 -46.532   6.508  1.00 47.38           N  
ANISOU 1548  N   TYR A 209     4717   3601   9686   -988    198    845       N  
ATOM   1549  CA  TYR A 209     -41.429 -45.836   5.291  1.00 45.39           C  
ANISOU 1549  CA  TYR A 209     4448   3423   9374   -997     91    607       C  
ATOM   1550  C   TYR A 209     -40.992 -46.534   4.009  1.00 50.01           C  
ANISOU 1550  C   TYR A 209     5022   3900  10079  -1008    -64    358       C  
ATOM   1551  O   TYR A 209     -41.585 -46.270   2.962  1.00 49.83           O  
ANISOU 1551  O   TYR A 209     4946   3915  10072  -1052   -166    175       O  
ATOM   1552  CB  TYR A 209     -40.959 -44.379   5.279  1.00 43.07           C  
ANISOU 1552  CB  TYR A 209     4270   3368   8728   -928    109    564       C  
ATOM   1553  CG  TYR A 209     -41.641 -43.486   6.293  1.00 42.95           C  
ANISOU 1553  CG  TYR A 209     4241   3473   8605   -930    258    725       C  
ATOM   1554  CD1 TYR A 209     -42.857 -42.873   6.007  1.00 44.37           C  
ANISOU 1554  CD1 TYR A 209     4317   3683   8859   -970    269    697       C  
ATOM   1555  CD2 TYR A 209     -41.027 -43.177   7.503  1.00 42.42           C  
ANISOU 1555  CD2 TYR A 209     4262   3510   8347   -894    385    886       C  
ATOM   1556  CE1 TYR A 209     -43.454 -42.002   6.917  1.00 43.78           C  
ANISOU 1556  CE1 TYR A 209     4221   3715   8698   -966    424    814       C  
ATOM   1557  CE2 TYR A 209     -41.645 -42.356   8.443  1.00 41.10           C  
ANISOU 1557  CE2 TYR A 209     4081   3467   8071   -904    539    996       C  
ATOM   1558  CZ  TYR A 209     -42.837 -41.747   8.134  1.00 47.90           C  
ANISOU 1558  CZ  TYR A 209     4836   4339   9027   -935    565    947       C  
ATOM   1559  OH  TYR A 209     -43.401 -40.914   9.061  1.00 51.91           O  
ANISOU 1559  OH  TYR A 209     5321   4962   9439   -941    735   1030       O  
ATOM   1560  N   GLY A 210     -39.991 -47.421   4.104  1.00 47.02           N  
ANISOU 1560  N   GLY A 210     4679   3396   9789   -975    -77    353       N  
ATOM   1561  CA  GLY A 210     -39.436 -48.146   2.963  1.00 47.46           C  
ANISOU 1561  CA  GLY A 210     4723   3342   9968   -981   -195     94       C  
ATOM   1562  C   GLY A 210     -38.475 -47.282   2.176  1.00 50.35           C  
ANISOU 1562  C   GLY A 210     5210   3904  10019   -917   -261    -91       C  
ATOM   1563  O   GLY A 210     -38.392 -47.362   0.944  1.00 49.95           O  
ANISOU 1563  O   GLY A 210     5146   3878   9957   -946   -370   -355       O  
ATOM   1564  N   LYS A 211     -37.739 -46.441   2.902  1.00 46.55           N  
ANISOU 1564  N   LYS A 211     4840   3575   9270   -838   -194     48       N  
ATOM   1565  CA  LYS A 211     -36.794 -45.497   2.334  1.00 44.98           C  
ANISOU 1565  CA  LYS A 211     4756   3571   8764   -773   -237    -80       C  
ATOM   1566  C   LYS A 211     -35.344 -45.881   2.524  1.00 48.78           C  
ANISOU 1566  C   LYS A 211     5312   4022   9200   -697   -229    -85       C  
ATOM   1567  O   LYS A 211     -34.955 -46.352   3.579  1.00 48.28           O  
ANISOU 1567  O   LYS A 211     5256   3875   9213   -667   -158    120       O  
ATOM   1568  CB  LYS A 211     -37.065 -44.077   2.868  1.00 45.55           C  
ANISOU 1568  CB  LYS A 211     4888   3852   8568   -748   -176     42       C  
ATOM   1569  CG  LYS A 211     -38.464 -43.555   2.550  1.00 45.63           C  
ANISOU 1569  CG  LYS A 211     4808   3902   8627   -813   -191     32       C  
ATOM   1570  CD  LYS A 211     -38.709 -43.532   1.050  1.00 45.69           C  
ANISOU 1570  CD  LYS A 211     4774   3950   8639   -859   -338   -207       C  
ATOM   1571  CE  LYS A 211     -40.144 -43.327   0.728  1.00 49.78           C  
ANISOU 1571  CE  LYS A 211     5168   4464   9282   -937   -375   -200       C  
ATOM   1572  NZ  LYS A 211     -40.362 -43.412  -0.735  1.00 63.39           N1+
ANISOU 1572  NZ  LYS A 211     6842   6247  10999   -998   -535   -426       N1+
ATOM   1573  N   LYS A 212     -34.544 -45.614   1.513  1.00 47.11           N  
ANISOU 1573  N   LYS A 212     5153   3898   8848   -667   -301   -303       N  
ATOM   1574  CA  LYS A 212     -33.108 -45.883   1.460  1.00 47.73           C  
ANISOU 1574  CA  LYS A 212     5294   3966   8877   -590   -302   -356       C  
ATOM   1575  C   LYS A 212     -32.296 -44.667   1.987  1.00 48.40           C  
ANISOU 1575  C   LYS A 212     5497   4264   8630   -519   -265   -246       C  
ATOM   1576  O   LYS A 212     -32.736 -43.520   1.911  1.00 47.29           O  
ANISOU 1576  O   LYS A 212     5395   4296   8276   -530   -263   -232       O  
ATOM   1577  CB  LYS A 212     -32.741 -46.293   0.003  1.00 51.46           C  
ANISOU 1577  CB  LYS A 212     5741   4425   9385   -612   -388   -682       C  
ATOM   1578  CG  LYS A 212     -31.281 -46.310  -0.410  1.00 79.02           C  
ANISOU 1578  CG  LYS A 212     9291   7963  12769   -537   -393   -810       C  
ATOM   1579  CD  LYS A 212     -31.173 -46.283  -1.934  1.00 96.08           C  
ANISOU 1579  CD  LYS A 212    11441  10221  14847   -582   -468  -1141       C  
ATOM   1580  CE  LYS A 212     -29.749 -46.208  -2.430  1.00111.47           C  
ANISOU 1580  CE  LYS A 212    13442  12242  16671   -514   -460  -1287       C  
ATOM   1581  NZ  LYS A 212     -29.691 -45.948  -3.893  1.00125.91           N1+
ANISOU 1581  NZ  LYS A 212    15269  14239  18330   -570   -524  -1588       N1+
ATOM   1582  N   HIS A 213     -31.154 -44.953   2.596  1.00 44.33           N  
ANISOU 1582  N   HIS A 213     5022   3718   8104   -451   -235   -153       N  
ATOM   1583  CA  HIS A 213     -30.171 -43.983   3.078  1.00 42.23           C  
ANISOU 1583  CA  HIS A 213     4858   3633   7555   -387   -210    -73       C  
ATOM   1584  C   HIS A 213     -28.802 -44.602   2.851  1.00 45.58           C  
ANISOU 1584  C   HIS A 213     5288   3989   8040   -320   -234   -140       C  
ATOM   1585  O   HIS A 213     -28.670 -45.816   2.753  1.00 45.41           O  
ANISOU 1585  O   HIS A 213     5189   3756   8307   -318   -243   -165       O  
ATOM   1586  CB  HIS A 213     -30.375 -43.583   4.564  1.00 42.44           C  
ANISOU 1586  CB  HIS A 213     4917   3723   7487   -385   -127    207       C  
ATOM   1587  CG  HIS A 213     -30.336 -44.727   5.543  1.00 47.36           C  
ANISOU 1587  CG  HIS A 213     5480   4179   8335   -389    -92    421       C  
ATOM   1588  CD2 HIS A 213     -31.354 -45.397   6.132  1.00 50.14           C  
ANISOU 1588  CD2 HIS A 213     5754   4407   8891   -447    -47    572       C  
ATOM   1589  ND1 HIS A 213     -29.138 -45.249   6.002  1.00 49.43           N  
ANISOU 1589  ND1 HIS A 213     5752   4397   8635   -330   -104    521       N  
ATOM   1590  CE1 HIS A 213     -29.462 -46.209   6.849  1.00 50.58           C  
ANISOU 1590  CE1 HIS A 213     5824   4393   9000   -354    -73    743       C  
ATOM   1591  NE2 HIS A 213     -30.784 -46.338   6.956  1.00 51.52           N  
ANISOU 1591  NE2 HIS A 213     5892   4461   9224   -427    -34    780       N  
ATOM   1592  N   ALA A 214     -27.795 -43.773   2.766  1.00 41.67           N  
ANISOU 1592  N   ALA A 214     4872   3657   7304   -266   -240   -170       N  
ATOM   1593  CA  ALA A 214     -26.417 -44.201   2.599  1.00 40.32           C  
ANISOU 1593  CA  ALA A 214     4703   3448   7169   -196   -254   -222       C  
ATOM   1594  C   ALA A 214     -25.916 -44.700   3.968  1.00 44.78           C  
ANISOU 1594  C   ALA A 214     5253   3936   7824   -160   -223     57       C  
ATOM   1595  O   ALA A 214     -26.603 -44.540   4.986  1.00 43.73           O  
ANISOU 1595  O   ALA A 214     5129   3832   7654   -196   -184    272       O  
ATOM   1596  CB  ALA A 214     -25.586 -42.999   2.133  1.00 38.56           C  
ANISOU 1596  CB  ALA A 214     4566   3449   6637   -162   -267   -315       C  
ATOM   1597  N   GLU A 215     -24.719 -45.292   3.996  1.00 42.85           N  
ANISOU 1597  N   GLU A 215     4979   3612   7690    -93   -240     62       N  
ATOM   1598  CA  GLU A 215     -24.102 -45.755   5.233  1.00 42.98           C  
ANISOU 1598  CA  GLU A 215     4970   3578   7783    -57   -233    347       C  
ATOM   1599  C   GLU A 215     -23.642 -44.574   6.072  1.00 44.13           C  
ANISOU 1599  C   GLU A 215     5212   3974   7580    -50   -224    493       C  
ATOM   1600  O   GLU A 215     -23.178 -43.568   5.533  1.00 44.29           O  
ANISOU 1600  O   GLU A 215     5303   4160   7363    -33   -233    344       O  
ATOM   1601  CB  GLU A 215     -22.918 -46.686   4.909  1.00 45.94           C  
ANISOU 1601  CB  GLU A 215     5266   3788   8402     19   -261    294       C  
ATOM   1602  CG  GLU A 215     -23.357 -48.061   4.418  1.00 61.20           C  
ANISOU 1602  CG  GLU A 215     7076   5422  10755      9   -258    201       C  
ATOM   1603  CD  GLU A 215     -24.294 -48.777   5.372  1.00 91.79           C  
ANISOU 1603  CD  GLU A 215    10890   9151  14833    -42   -241    468       C  
ATOM   1604  OE1 GLU A 215     -23.814 -49.188   6.453  1.00 96.71           O  
ANISOU 1604  OE1 GLU A 215    11475   9733  15539    -16   -248    773       O  
ATOM   1605  OE2 GLU A 215     -25.514 -48.847   5.086  1.00 85.54           O1-
ANISOU 1605  OE2 GLU A 215    10089   8318  14093   -116   -224    394       O1-
ATOM   1606  N   TYR A 216     -23.821 -44.669   7.380  1.00 38.50           N  
ANISOU 1606  N   TYR A 216     4498   3298   6831    -75   -202    778       N  
ATOM   1607  CA  TYR A 216     -23.397 -43.613   8.285  1.00 36.53           C  
ANISOU 1607  CA  TYR A 216     4334   3293   6252    -82   -189    904       C  
ATOM   1608  C   TYR A 216     -23.037 -44.194   9.640  1.00 43.13           C  
ANISOU 1608  C   TYR A 216     5132   4137   7117    -91   -197   1231       C  
ATOM   1609  O   TYR A 216     -23.564 -45.237  10.006  1.00 44.01           O  
ANISOU 1609  O   TYR A 216     5163   4081   7480   -112   -189   1393       O  
ATOM   1610  CB  TYR A 216     -24.465 -42.488   8.417  1.00 34.91           C  
ANISOU 1610  CB  TYR A 216     4202   3249   5812   -146   -128    850       C  
ATOM   1611  CG  TYR A 216     -25.679 -42.901   9.211  1.00 37.62           C  
ANISOU 1611  CG  TYR A 216     4511   3546   6236   -215    -67   1024       C  
ATOM   1612  CD1 TYR A 216     -25.712 -42.758  10.594  1.00 39.89           C  
ANISOU 1612  CD1 TYR A 216     4815   3968   6372   -256    -22   1272       C  
ATOM   1613  CD2 TYR A 216     -26.782 -43.484   8.585  1.00 39.00           C  
ANISOU 1613  CD2 TYR A 216     4623   3555   6638   -247    -53    944       C  
ATOM   1614  CE1 TYR A 216     -26.791 -43.224  11.343  1.00 41.70           C  
ANISOU 1614  CE1 TYR A 216     5000   4163   6682   -324     45   1450       C  
ATOM   1615  CE2 TYR A 216     -27.887 -43.909   9.322  1.00 40.89           C  
ANISOU 1615  CE2 TYR A 216     4815   3744   6974   -313     10   1116       C  
ATOM   1616  CZ  TYR A 216     -27.881 -43.783  10.702  1.00 45.69           C  
ANISOU 1616  CZ  TYR A 216     5441   4486   7434   -349     65   1374       C  
ATOM   1617  OH  TYR A 216     -28.961 -44.175  11.444  1.00 46.82           O  
ANISOU 1617  OH  TYR A 216     5533   4603   7653   -421    141   1551       O  
ATOM   1618  N   THR A 217     -22.202 -43.477  10.401  1.00 41.18           N  
ANISOU 1618  N   THR A 217     4939   4098   6608    -86   -216   1337       N  
ATOM   1619  CA  THR A 217     -21.784 -43.837  11.750  1.00 43.24           C  
ANISOU 1619  CA  THR A 217     5173   4445   6812   -109   -237   1659       C  
ATOM   1620  C   THR A 217     -21.795 -42.574  12.607  1.00 46.68           C  
ANISOU 1620  C   THR A 217     5709   5184   6844   -168   -200   1688       C  
ATOM   1621  O   THR A 217     -21.202 -41.573  12.224  1.00 44.99           O  
ANISOU 1621  O   THR A 217     5562   5097   6437   -146   -213   1509       O  
ATOM   1622  CB  THR A 217     -20.362 -44.457  11.743  1.00 51.99           C  
ANISOU 1622  CB  THR A 217     6211   5481   8063    -32   -329   1751       C  
ATOM   1623  CG2 THR A 217     -19.888 -44.888  13.151  1.00 48.88           C  
ANISOU 1623  CG2 THR A 217     5771   5188   7614    -61   -377   2128       C  
ATOM   1624  OG1 THR A 217     -20.356 -45.589  10.883  1.00 55.82           O  
ANISOU 1624  OG1 THR A 217     6595   5668   8946     25   -347   1673       O  
ATOM   1625  N   LEU A 218     -22.436 -42.644  13.774  1.00 44.43           N  
ANISOU 1625  N   LEU A 218     5426   5013   6443   -248   -150   1912       N  
ATOM   1626  CA  LEU A 218     -22.447 -41.573  14.764  1.00 43.91           C  
ANISOU 1626  CA  LEU A 218     5441   5246   5998   -320   -103   1949       C  
ATOM   1627  C   LEU A 218     -21.564 -42.066  15.896  1.00 51.69           C  
ANISOU 1627  C   LEU A 218     6386   6356   6897   -343   -176   2255       C  
ATOM   1628  O   LEU A 218     -21.811 -43.134  16.456  1.00 53.01           O  
ANISOU 1628  O   LEU A 218     6472   6440   7229   -366   -190   2531       O  
ATOM   1629  CB  LEU A 218     -23.877 -41.255  15.250  1.00 43.83           C  
ANISOU 1629  CB  LEU A 218     5452   5303   5900   -406     24   1958       C  
ATOM   1630  CG  LEU A 218     -24.822 -40.672  14.200  1.00 46.20           C  
ANISOU 1630  CG  LEU A 218     5778   5499   6276   -391     89   1679       C  
ATOM   1631  CD1 LEU A 218     -26.216 -40.479  14.770  1.00 46.47           C  
ANISOU 1631  CD1 LEU A 218     5807   5586   6264   -473    217   1722       C  
ATOM   1632  CD2 LEU A 218     -24.277 -39.371  13.620  1.00 43.64           C  
ANISOU 1632  CD2 LEU A 218     5532   5287   5763   -360     78   1424       C  
ATOM   1633  N   GLU A 219     -20.460 -41.365  16.153  1.00 50.58           N  
ANISOU 1633  N   GLU A 219     6285   6398   6534   -334   -240   2220       N  
ATOM   1634  CA  GLU A 219     -19.544 -41.822  17.190  1.00 52.52           C  
ANISOU 1634  CA  GLU A 219     6482   6782   6691   -359   -333   2520       C  
ATOM   1635  C   GLU A 219     -19.208 -40.754  18.196  1.00 54.61           C  
ANISOU 1635  C   GLU A 219     6822   7398   6529   -448   -324   2524       C  
ATOM   1636  O   GLU A 219     -19.354 -39.567  17.915  1.00 52.27           O  
ANISOU 1636  O   GLU A 219     6614   7206   6041   -465   -263   2250       O  
ATOM   1637  CB  GLU A 219     -18.265 -42.470  16.600  1.00 54.34           C  
ANISOU 1637  CB  GLU A 219     6631   6852   7166   -253   -462   2558       C  
ATOM   1638  CG  GLU A 219     -17.642 -41.800  15.392  1.00 62.26           C  
ANISOU 1638  CG  GLU A 219     7672   7783   8202   -170   -474   2228       C  
ATOM   1639  CD  GLU A 219     -16.381 -42.493  14.905  1.00 73.85           C  
ANISOU 1639  CD  GLU A 219     9041   9100   9917    -71   -581   2275       C  
ATOM   1640  OE1 GLU A 219     -15.344 -42.413  15.606  1.00 61.32           O  
ANISOU 1640  OE1 GLU A 219     7419   7664   8215    -76   -677   2444       O  
ATOM   1641  OE2 GLU A 219     -16.430 -43.101  13.811  1.00 63.42           O1-
ANISOU 1641  OE2 GLU A 219     7671   7519   8908      8   -570   2130       O1-
ATOM   1642  N   ARG A 220     -18.838 -41.193  19.405  1.00 53.06           N  
ANISOU 1642  N   ARG A 220     6583   7388   6188   -519   -383   2844       N  
ATOM   1643  CA  ARG A 220     -18.386 -40.335  20.490  1.00 54.08           C  
ANISOU 1643  CA  ARG A 220     6766   7883   5897   -622   -397   2879       C  
ATOM   1644  C   ARG A 220     -16.876 -40.210  20.298  1.00 57.38           C  
ANISOU 1644  C   ARG A 220     7152   8334   6314   -563   -550   2881       C  
ATOM   1645  O   ARG A 220     -16.211 -41.210  20.022  1.00 58.32           O  
ANISOU 1645  O   ARG A 220     7168   8272   6718   -483   -659   3071       O  
ATOM   1646  CB  ARG A 220     -18.702 -40.963  21.867  1.00 57.90           C  
ANISOU 1646  CB  ARG A 220     7205   8577   6217   -736   -401   3256       C  
ATOM   1647  CG  ARG A 220     -18.356 -40.066  23.066  1.00 71.78           C  
ANISOU 1647  CG  ARG A 220     9021  10762   7489   -871   -402   3271       C  
ATOM   1648  CD  ARG A 220     -19.271 -40.380  24.249  1.00 92.47           C  
ANISOU 1648  CD  ARG A 220    11634  13605   9894  -1009   -309   3512       C  
ATOM   1649  NE  ARG A 220     -18.590 -40.463  25.543  1.00106.69           N  
ANISOU 1649  NE  ARG A 220    13408  15773  11357  -1128   -407   3799       N  
ATOM   1650  CZ  ARG A 220     -18.262 -39.417  26.299  1.00128.33           C  
ANISOU 1650  CZ  ARG A 220    16221  18880  13661  -1242   -392   3652       C  
ATOM   1651  NH1 ARG A 220     -18.499 -38.181  25.876  1.00112.12           N1+
ANISOU 1651  NH1 ARG A 220    14267  16845  11490  -1242   -281   3223       N1+
ATOM   1652  NH2 ARG A 220     -17.663 -39.599  27.469  1.00125.04           N  
ANISOU 1652  NH2 ARG A 220    15767  18811  12933  -1362   -496   3936       N  
ATOM   1653  N   GLY A 221     -16.351 -39.001  20.410  1.00 52.77           N  
ANISOU 1653  N   GLY A 221     6643   7957   5450   -600   -552   2664       N  
ATOM   1654  CA  GLY A 221     -14.919 -38.791  20.252  1.00 52.60           C  
ANISOU 1654  CA  GLY A 221     6586   7984   5416   -554   -693   2655       C  
ATOM   1655  C   GLY A 221     -14.524 -37.339  20.196  1.00 55.53           C  
ANISOU 1655  C   GLY A 221     7046   8537   5517   -596   -668   2352       C  
ATOM   1656  O   GLY A 221     -15.389 -36.468  20.087  1.00 54.30           O  
ANISOU 1656  O   GLY A 221     6978   8421   5234   -641   -532   2113       O  
ATOM   1657  N   ASP A 222     -13.208 -37.084  20.286  1.00 52.95           N  
ANISOU 1657  N   ASP A 222     6681   8310   5130   -582   -800   2369       N  
ATOM   1658  CA  ASP A 222     -12.611 -35.746  20.194  1.00 51.89           C  
ANISOU 1658  CA  ASP A 222     6607   8327   4783   -619   -800   2094       C  
ATOM   1659  C   ASP A 222     -11.988 -35.640  18.799  1.00 52.99           C  
ANISOU 1659  C   ASP A 222     6721   8214   5198   -486   -822   1910       C  
ATOM   1660  O   ASP A 222     -11.002 -36.338  18.521  1.00 52.16           O  
ANISOU 1660  O   ASP A 222     6519   8017   5282   -408   -941   2052       O  
ATOM   1661  CB  ASP A 222     -11.532 -35.542  21.284  1.00 54.80           C  
ANISOU 1661  CB  ASP A 222     6935   9003   4882   -712   -941   2249       C  
ATOM   1662  CG  ASP A 222     -10.994 -34.124  21.429  1.00 68.35           C  
ANISOU 1662  CG  ASP A 222     8710  10913   6347   -784   -938   1969       C  
ATOM   1663  OD1 ASP A 222     -11.272 -33.274  20.537  1.00 67.98           O  
ANISOU 1663  OD1 ASP A 222     8723  10726   6380   -740   -839   1661       O  
ATOM   1664  OD2 ASP A 222     -10.298 -33.855  22.432  1.00 80.92           O1-
ANISOU 1664  OD2 ASP A 222    10281  12798   7668   -891  -1040   2062       O1-
ATOM   1665  N   PHE A 223     -12.552 -34.770  17.928  1.00 47.66           N  
ANISOU 1665  N   PHE A 223     6122   7436   4552   -462   -706   1605       N  
ATOM   1666  CA  PHE A 223     -12.049 -34.604  16.559  1.00 45.44           C  
ANISOU 1666  CA  PHE A 223     5821   6946   4497   -350   -712   1426       C  
ATOM   1667  C   PHE A 223     -10.630 -33.979  16.524  1.00 49.44           C  
ANISOU 1667  C   PHE A 223     6292   7563   4930   -347   -814   1369       C  
ATOM   1668  O   PHE A 223     -10.004 -33.940  15.458  1.00 46.83           O  
ANISOU 1668  O   PHE A 223     5925   7084   4782   -257   -830   1259       O  
ATOM   1669  CB  PHE A 223     -13.054 -33.858  15.649  1.00 44.88           C  
ANISOU 1669  CB  PHE A 223     5828   6753   4473   -333   -576   1160       C  
ATOM   1670  CG  PHE A 223     -13.380 -32.416  15.987  1.00 45.79           C  
ANISOU 1670  CG  PHE A 223     6022   7024   4353   -421   -497    949       C  
ATOM   1671  CD1 PHE A 223     -12.453 -31.399  15.758  1.00 46.79           C  
ANISOU 1671  CD1 PHE A 223     6152   7225   4400   -432   -534    794       C  
ATOM   1672  CD2 PHE A 223     -14.651 -32.058  16.436  1.00 47.15           C  
ANISOU 1672  CD2 PHE A 223     6252   7237   4427   -487   -374    888       C  
ATOM   1673  CE1 PHE A 223     -12.761 -30.070  16.058  1.00 46.91           C  
ANISOU 1673  CE1 PHE A 223     6226   7352   4245   -513   -455    589       C  
ATOM   1674  CE2 PHE A 223     -14.966 -30.723  16.704  1.00 48.58           C  
ANISOU 1674  CE2 PHE A 223     6489   7528   4439   -561   -286    671       C  
ATOM   1675  CZ  PHE A 223     -14.019 -29.741  16.517  1.00 46.20           C  
ANISOU 1675  CZ  PHE A 223     6190   7292   4073   -573   -329    521       C  
ATOM   1676  N   LEU A 224     -10.119 -33.513  17.697  1.00 47.96           N  
ANISOU 1676  N   LEU A 224     6106   7646   4469   -454   -883   1444       N  
ATOM   1677  CA  LEU A 224      -8.759 -32.968  17.807  1.00 47.72           C  
ANISOU 1677  CA  LEU A 224     6028   7739   4367   -467   -996   1413       C  
ATOM   1678  C   LEU A 224      -7.738 -34.010  18.293  1.00 51.11           C  
ANISOU 1678  C   LEU A 224     6331   8206   4881   -437  -1160   1718       C  
ATOM   1679  O   LEU A 224      -6.569 -33.698  18.409  1.00 51.92           O  
ANISOU 1679  O   LEU A 224     6371   8407   4951   -443  -1270   1728       O  
ATOM   1680  CB  LEU A 224      -8.699 -31.679  18.651  1.00 47.57           C  
ANISOU 1680  CB  LEU A 224     6074   7987   4016   -606   -980   1254       C  
ATOM   1681  CG  LEU A 224      -9.442 -30.443  18.097  1.00 48.26           C  
ANISOU 1681  CG  LEU A 224     6254   8015   4069   -628   -830    929       C  
ATOM   1682  CD1 LEU A 224      -9.229 -29.258  19.006  1.00 47.85           C  
ANISOU 1682  CD1 LEU A 224     6240   8214   3725   -769   -822    771       C  
ATOM   1683  CD2 LEU A 224      -8.990 -30.078  16.692  1.00 44.66           C  
ANISOU 1683  CD2 LEU A 224     5778   7347   3842   -524   -814    771       C  
ATOM   1684  N   SER A 225      -8.157 -35.252  18.495  1.00 48.60           N  
ANISOU 1684  N   SER A 225     5965   7786   4716   -397  -1178   1970       N  
ATOM   1685  CA  SER A 225      -7.285 -36.344  18.941  1.00 51.31           C  
ANISOU 1685  CA  SER A 225     6169   8127   5202   -359  -1332   2298       C  
ATOM   1686  C   SER A 225      -6.333 -36.809  17.829  1.00 54.55           C  
ANISOU 1686  C   SER A 225     6471   8291   5963   -212  -1376   2261       C  
ATOM   1687  O   SER A 225      -6.535 -36.483  16.666  1.00 51.57           O  
ANISOU 1687  O   SER A 225     6136   7736   5725   -140  -1274   2002       O  
ATOM   1688  CB  SER A 225      -8.121 -37.528  19.420  1.00 56.13           C  
ANISOU 1688  CB  SER A 225     6750   8660   5917   -358  -1320   2577       C  
ATOM   1689  OG  SER A 225      -8.714 -38.219  18.329  1.00 62.77           O  
ANISOU 1689  OG  SER A 225     7578   9166   7104   -240  -1229   2504       O  
ATOM   1690  N   GLU A 226      -5.318 -37.591  18.201  1.00 54.44           N  
ANISOU 1690  N   GLU A 226     6310   8280   6094   -173  -1524   2529       N  
ATOM   1691  CA  GLU A 226      -4.332 -38.168  17.292  1.00 54.63           C  
ANISOU 1691  CA  GLU A 226     6199   8080   6478    -34  -1567   2528       C  
ATOM   1692  C   GLU A 226      -4.976 -39.054  16.232  1.00 56.00           C  
ANISOU 1692  C   GLU A 226     6357   7913   7007     85  -1455   2451       C  
ATOM   1693  O   GLU A 226      -4.630 -38.938  15.059  1.00 52.94           O  
ANISOU 1693  O   GLU A 226     5952   7359   6803    175  -1389   2218       O  
ATOM   1694  CB  GLU A 226      -3.253 -38.942  18.083  1.00 58.64           C  
ANISOU 1694  CB  GLU A 226     6531   8657   7090    -23  -1756   2886       C  
ATOM   1695  CG  GLU A 226      -2.243 -38.020  18.757  1.00 72.80           C  
ANISOU 1695  CG  GLU A 226     8302  10752   8607   -114  -1883   2890       C  
ATOM   1696  CD  GLU A 226      -1.824 -36.812  17.936  1.00 87.93           C  
ANISOU 1696  CD  GLU A 226    10285  12682  10442   -110  -1811   2522       C  
ATOM   1697  OE1 GLU A 226      -1.162 -37.006  16.890  1.00 77.88           O  
ANISOU 1697  OE1 GLU A 226     8929  11205   9457     10  -1783   2409       O  
ATOM   1698  OE2 GLU A 226      -2.234 -35.682  18.296  1.00 75.58           O1-
ANISOU 1698  OE2 GLU A 226     8853  11323   8543   -228  -1766   2338       O1-
ATOM   1699  N   GLU A 227      -5.917 -39.912  16.657  1.00 53.90           N  
ANISOU 1699  N   GLU A 227     6093   7563   6825     73  -1432   2641       N  
ATOM   1700  CA  GLU A 227      -6.685 -40.811  15.805  1.00 55.17           C  
ANISOU 1700  CA  GLU A 227     6240   7411   7311    162  -1330   2581       C  
ATOM   1701  C   GLU A 227      -7.408 -40.014  14.701  1.00 57.56           C  
ANISOU 1701  C   GLU A 227     6677   7647   7544    170  -1178   2194       C  
ATOM   1702  O   GLU A 227      -7.330 -40.406  13.536  1.00 59.08           O  
ANISOU 1702  O   GLU A 227     6833   7609   8006    267  -1115   2016       O  
ATOM   1703  CB  GLU A 227      -7.705 -41.603  16.664  1.00 58.68           C  
ANISOU 1703  CB  GLU A 227     6688   7847   7761    104  -1327   2854       C  
ATOM   1704  CG  GLU A 227      -8.488 -42.685  15.916  1.00 78.60           C  
ANISOU 1704  CG  GLU A 227     9173  10035  10658    183  -1239   2833       C  
ATOM   1705  CD  GLU A 227     -10.011 -42.654  16.001  1.00106.64           C  
ANISOU 1705  CD  GLU A 227    12841  13577  14101    114  -1121   2777       C  
ATOM   1706  OE1 GLU A 227     -10.565 -41.854  16.794  1.00109.70           O  
ANISOU 1706  OE1 GLU A 227    13340  14225  14114     -2  -1097   2786       O  
ATOM   1707  OE2 GLU A 227     -10.654 -43.452  15.281  1.00 94.03           O1-
ANISOU 1707  OE2 GLU A 227    11213  11702  12810    172  -1051   2716       O1-
ATOM   1708  N   TRP A 228      -8.037 -38.869  15.062  1.00 49.71           N  
ANISOU 1708  N   TRP A 228     5828   6866   6195     64  -1125   2062       N  
ATOM   1709  CA  TRP A 228      -8.825 -38.061  14.143  1.00 47.03           C  
ANISOU 1709  CA  TRP A 228     5607   6479   5783     60   -992   1743       C  
ATOM   1710  C   TRP A 228      -8.014 -37.212  13.134  1.00 50.66           C  
ANISOU 1710  C   TRP A 228     6071   6935   6242    105   -974   1485       C  
ATOM   1711  O   TRP A 228      -8.597 -36.740  12.162  1.00 48.62           O  
ANISOU 1711  O   TRP A 228     5883   6597   5994    122   -873   1247       O  
ATOM   1712  CB  TRP A 228      -9.837 -37.203  14.911  1.00 44.91           C  
ANISOU 1712  CB  TRP A 228     5469   6406   5191    -60   -928   1702       C  
ATOM   1713  CG  TRP A 228     -11.161 -37.913  15.035  1.00 45.84           C  
ANISOU 1713  CG  TRP A 228     5615   6409   5395    -75   -850   1781       C  
ATOM   1714  CD1 TRP A 228     -11.602 -38.647  16.099  1.00 50.62           C  
ANISOU 1714  CD1 TRP A 228     6192   7073   5969   -129   -879   2062       C  
ATOM   1715  CD2 TRP A 228     -12.123 -38.111  13.988  1.00 43.89           C  
ANISOU 1715  CD2 TRP A 228     5402   5950   5324    -28   -745   1603       C  
ATOM   1716  CE2 TRP A 228     -13.160 -38.913  14.516  1.00 48.83           C  
ANISOU 1716  CE2 TRP A 228     6022   6511   6020    -60   -709   1774       C  
ATOM   1717  CE3 TRP A 228     -12.238 -37.636  12.669  1.00 43.45           C  
ANISOU 1717  CE3 TRP A 228     5379   5777   5351     26   -681   1323       C  
ATOM   1718  NE1 TRP A 228     -12.812 -39.234  15.801  1.00 49.80           N  
ANISOU 1718  NE1 TRP A 228     6106   6799   6017   -121   -788   2061       N  
ATOM   1719  CZ2 TRP A 228     -14.280 -39.284  13.761  1.00 47.51           C  
ANISOU 1719  CZ2 TRP A 228     5875   6151   6026    -37   -617   1661       C  
ATOM   1720  CZ3 TRP A 228     -13.345 -38.014  11.915  1.00 44.27           C  
ANISOU 1720  CZ3 TRP A 228     5506   5708   5606     46   -598   1217       C  
ATOM   1721  CH2 TRP A 228     -14.351 -38.829  12.461  1.00 45.83           C  
ANISOU 1721  CH2 TRP A 228     5693   5830   5889     16   -569   1377       C  
ATOM   1722  N   ARG A 229      -6.689 -37.101  13.306  1.00 48.65           N  
ANISOU 1722  N   ARG A 229     5728   6758   6001    127  -1073   1548       N  
ATOM   1723  CA  ARG A 229      -5.772 -36.361  12.426  1.00 47.46           C  
ANISOU 1723  CA  ARG A 229     5556   6613   5864    167  -1061   1341       C  
ATOM   1724  C   ARG A 229      -5.724 -36.988  11.003  1.00 49.99           C  
ANISOU 1724  C   ARG A 229     5825   6688   6480    280   -982   1182       C  
ATOM   1725  O   ARG A 229      -5.905 -36.273  10.001  1.00 48.41           O  
ANISOU 1725  O   ARG A 229     5685   6473   6233    286   -894    938       O  
ATOM   1726  CB  ARG A 229      -4.365 -36.368  13.058  1.00 48.87           C  
ANISOU 1726  CB  ARG A 229     5617   6911   6040    168  -1199   1498       C  
ATOM   1727  CG  ARG A 229      -3.611 -35.074  12.925  1.00 62.06           C  
ANISOU 1727  CG  ARG A 229     7312   8745   7524    119  -1212   1335       C  
ATOM   1728  CD  ARG A 229      -2.447 -35.030  13.898  1.00 72.26           C  
ANISOU 1728  CD  ARG A 229     8501  10213   8741     79  -1369   1526       C  
ATOM   1729  NE  ARG A 229      -2.003 -33.650  14.114  1.00 79.29           N  
ANISOU 1729  NE  ARG A 229     9444  11302   9380    -15  -1384   1373       N  
ATOM   1730  CZ  ARG A 229      -1.978 -33.052  15.301  1.00 93.13           C  
ANISOU 1730  CZ  ARG A 229    11236  13301  10850   -141  -1463   1440       C  
ATOM   1731  NH1 ARG A 229      -2.343 -33.712  16.390  1.00 74.39           N1+
ANISOU 1731  NH1 ARG A 229     8854  11032   8378   -193  -1539   1681       N1+
ATOM   1732  NH2 ARG A 229      -1.568 -31.795  15.409  1.00 87.24           N  
ANISOU 1732  NH2 ARG A 229    10528  12704   9917   -226  -1466   1266       N  
ATOM   1733  N   GLU A 230      -5.506 -38.328  10.937  1.00 45.84           N  
ANISOU 1733  N   GLU A 230     5181   5976   6262    363  -1011   1323       N  
ATOM   1734  CA  GLU A 230      -5.446 -39.075   9.685  1.00 44.69           C  
ANISOU 1734  CA  GLU A 230     4968   5596   6416    464   -933   1163       C  
ATOM   1735  C   GLU A 230      -6.835 -39.173   9.077  1.00 46.09           C  
ANISOU 1735  C   GLU A 230     5250   5673   6588    445   -826   1011       C  
ATOM   1736  O   GLU A 230      -6.969 -39.128   7.854  1.00 44.70           O  
ANISOU 1736  O   GLU A 230     5085   5410   6491    482   -740    770       O  
ATOM   1737  CB  GLU A 230      -4.834 -40.474   9.896  1.00 48.59           C  
ANISOU 1737  CB  GLU A 230     5290   5899   7275    555   -992   1358       C  
ATOM   1738  CG  GLU A 230      -4.219 -41.093   8.651  1.00 65.25           C  
ANISOU 1738  CG  GLU A 230     7286   7804   9701    665   -921   1165       C  
ATOM   1739  CD  GLU A 230      -4.118 -42.611   8.628  1.00106.11           C  
ANISOU 1739  CD  GLU A 230    12304  12704  15309    755   -930   1286       C  
ATOM   1740  OE1 GLU A 230      -3.832 -43.217   9.689  1.00110.37           O  
ANISOU 1740  OE1 GLU A 230    12751  13225  15960    760  -1042   1608       O  
ATOM   1741  OE2 GLU A 230      -4.299 -43.194   7.532  1.00103.87           O1-
ANISOU 1741  OE2 GLU A 230    11981  12223  15262    817   -826   1058       O1-
ATOM   1742  N   ARG A 231      -7.868 -39.285   9.931  1.00 42.23           N  
ANISOU 1742  N   ARG A 231     4832   5219   5995    378   -834   1155       N  
ATOM   1743  CA  ARG A 231      -9.268 -39.367   9.501  1.00 40.71           C  
ANISOU 1743  CA  ARG A 231     4729   4941   5797    349   -743   1042       C  
ATOM   1744  C   ARG A 231      -9.711 -38.085   8.784  1.00 42.04           C  
ANISOU 1744  C   ARG A 231     5017   5223   5734    304   -671    794       C  
ATOM   1745  O   ARG A 231     -10.257 -38.180   7.684  1.00 41.20           O  
ANISOU 1745  O   ARG A 231     4930   5011   5712    326   -598    601       O  
ATOM   1746  CB  ARG A 231     -10.192 -39.765  10.658  1.00 36.83           C  
ANISOU 1746  CB  ARG A 231     4269   4477   5250    284   -763   1273       C  
ATOM   1747  CG  ARG A 231      -9.773 -41.101  11.305  1.00 43.76           C  
ANISOU 1747  CG  ARG A 231     5011   5219   6397    330   -841   1555       C  
ATOM   1748  CD  ARG A 231     -10.778 -41.592  12.329  1.00 48.97           C  
ANISOU 1748  CD  ARG A 231     5693   5895   7018    261   -845   1792       C  
ATOM   1749  NE  ARG A 231     -12.075 -41.831  11.693  1.00 46.65           N  
ANISOU 1749  NE  ARG A 231     5455   5454   6816    251   -743   1647       N  
ATOM   1750  CZ  ARG A 231     -13.170 -42.204  12.331  1.00 55.75           C  
ANISOU 1750  CZ  ARG A 231     6635   6593   7955    189   -712   1792       C  
ATOM   1751  NH1 ARG A 231     -13.144 -42.414  13.642  1.00 43.47           N1+
ANISOU 1751  NH1 ARG A 231     5061   5175   6282    129   -769   2097       N1+
ATOM   1752  NH2 ARG A 231     -14.295 -42.393  11.663  1.00 42.57           N  
ANISOU 1752  NH2 ARG A 231     5003   4785   6387    182   -626   1641       N  
ATOM   1753  N   ILE A 232      -9.394 -36.907   9.354  1.00 36.84           N  
ANISOU 1753  N   ILE A 232     4420   4774   4804    240   -694    795       N  
ATOM   1754  CA  ILE A 232      -9.676 -35.601   8.732  1.00 35.45           C  
ANISOU 1754  CA  ILE A 232     4334   4695   4440    198   -633    587       C  
ATOM   1755  C   ILE A 232      -8.912 -35.492   7.384  1.00 38.47           C  
ANISOU 1755  C   ILE A 232     4668   5021   4928    263   -604    405       C  
ATOM   1756  O   ILE A 232      -9.497 -35.079   6.385  1.00 36.61           O  
ANISOU 1756  O   ILE A 232     4479   4761   4669    258   -535    231       O  
ATOM   1757  CB  ILE A 232      -9.340 -34.424   9.712  1.00 38.43           C  
ANISOU 1757  CB  ILE A 232     4763   5290   4549    115   -668    625       C  
ATOM   1758  CG1 ILE A 232     -10.389 -34.328  10.842  1.00 38.12           C  
ANISOU 1758  CG1 ILE A 232     4793   5331   4358     32   -652    734       C  
ATOM   1759  CG2 ILE A 232      -9.236 -33.077   8.945  1.00 38.16           C  
ANISOU 1759  CG2 ILE A 232     4781   5325   4391     90   -617    419       C  
ATOM   1760  CD1 ILE A 232      -9.943 -33.559  12.112  1.00 39.25           C  
ANISOU 1760  CD1 ILE A 232     4962   5701   4251    -57   -704    811       C  
ATOM   1761  N   ALA A 233      -7.613 -35.902   7.366  1.00 35.43           N  
ANISOU 1761  N   ALA A 233     4176   4624   4663    321   -657    455       N  
ATOM   1762  CA  ALA A 233      -6.754 -35.888   6.174  1.00 34.47           C  
ANISOU 1762  CA  ALA A 233     3986   4462   4647    382   -618    292       C  
ATOM   1763  C   ALA A 233      -7.369 -36.706   5.048  1.00 41.47           C  
ANISOU 1763  C   ALA A 233     4858   5187   5712    428   -541    141       C  
ATOM   1764  O   ALA A 233      -7.262 -36.308   3.894  1.00 41.20           O  
ANISOU 1764  O   ALA A 233     4829   5175   5647    434   -476    -52       O  
ATOM   1765  CB  ALA A 233      -5.357 -36.419   6.511  1.00 36.17           C  
ANISOU 1765  CB  ALA A 233     4066   4664   5015    443   -688    403       C  
ATOM   1766  N   ASN A 234      -8.057 -37.821   5.379  1.00 41.13           N  
ANISOU 1766  N   ASN A 234     4792   4989   5845    448   -547    226       N  
ATOM   1767  CA  ASN A 234      -8.690 -38.690   4.383  1.00 42.12           C  
ANISOU 1767  CA  ASN A 234     4894   4947   6162    481   -480     70       C  
ATOM   1768  C   ASN A 234     -10.146 -38.364   4.085  1.00 43.75           C  
ANISOU 1768  C   ASN A 234     5210   5162   6250    417   -438    -10       C  
ATOM   1769  O   ASN A 234     -10.770 -39.100   3.319  1.00 44.91           O  
ANISOU 1769  O   ASN A 234     5339   5178   6547    429   -394   -137       O  
ATOM   1770  CB  ASN A 234      -8.533 -40.168   4.762  1.00 44.96           C  
ANISOU 1770  CB  ASN A 234     5137   5092   6852    546   -504    188       C  
ATOM   1771  CG  ASN A 234      -7.093 -40.605   4.812  1.00 67.35           C  
ANISOU 1771  CG  ASN A 234     7834   7885   9871    627   -536    237       C  
ATOM   1772  ND2 ASN A 234      -6.733 -41.320   5.867  1.00 68.54           N  
ANISOU 1772  ND2 ASN A 234     7900   7960  10182    655   -619    498       N  
ATOM   1773  OD1 ASN A 234      -6.285 -40.289   3.930  1.00 52.77           O  
ANISOU 1773  OD1 ASN A 234     5946   6081   8025    659   -489     60       O  
ATOM   1774  N   THR A 235     -10.682 -37.258   4.644  1.00 37.85           N  
ANISOU 1774  N   THR A 235     4566   4564   5253    346   -448     48       N  
ATOM   1775  CA  THR A 235     -12.077 -36.842   4.420  1.00 35.40           C  
ANISOU 1775  CA  THR A 235     4344   4265   4841    284   -409    -12       C  
ATOM   1776  C   THR A 235     -12.173 -35.922   3.203  1.00 38.43           C  
ANISOU 1776  C   THR A 235     4766   4738   5096    263   -366   -207       C  
ATOM   1777  O   THR A 235     -11.433 -34.937   3.104  1.00 37.84           O  
ANISOU 1777  O   THR A 235     4704   4793   4880    252   -369   -227       O  
ATOM   1778  CB  THR A 235     -12.639 -36.164   5.685  1.00 35.49           C  
ANISOU 1778  CB  THR A 235     4428   4377   4679    220   -427    145       C  
ATOM   1779  CG2 THR A 235     -14.075 -35.695   5.517  1.00 31.00           C  
ANISOU 1779  CG2 THR A 235     3934   3811   4032    163   -379     90       C  
ATOM   1780  OG1 THR A 235     -12.548 -37.078   6.769  1.00 39.54           O  
ANISOU 1780  OG1 THR A 235     4897   4829   5295    231   -471    348       O  
ATOM   1781  N   SER A 236     -13.127 -36.192   2.318  1.00 35.79           N  
ANISOU 1781  N   SER A 236     4447   4348   4802    244   -332   -331       N  
ATOM   1782  CA  SER A 236     -13.297 -35.339   1.141  1.00 34.05           C  
ANISOU 1782  CA  SER A 236     4255   4235   4447    211   -302   -483       C  
ATOM   1783  C   SER A 236     -14.229 -34.132   1.404  1.00 34.20           C  
ANISOU 1783  C   SER A 236     4353   4345   4295    146   -301   -433       C  
ATOM   1784  O   SER A 236     -14.056 -33.081   0.790  1.00 30.86           O  
ANISOU 1784  O   SER A 236     3949   4037   3741    120   -292   -484       O  
ATOM   1785  CB  SER A 236     -13.729 -36.160  -0.069  1.00 34.09           C  
ANISOU 1785  CB  SER A 236     4224   4171   4558    214   -276   -661       C  
ATOM   1786  OG  SER A 236     -15.012 -36.684   0.168  1.00 40.44           O  
ANISOU 1786  OG  SER A 236     5047   4872   5446    184   -284   -634       O  
ATOM   1787  N   VAL A 237     -15.220 -34.287   2.304  1.00 30.50           N  
ANISOU 1787  N   VAL A 237     3918   3819   3850    120   -303   -331       N  
ATOM   1788  CA  VAL A 237     -16.152 -33.210   2.658  1.00 27.16           C  
ANISOU 1788  CA  VAL A 237     3554   3458   3307     63   -287   -291       C  
ATOM   1789  C   VAL A 237     -16.293 -33.091   4.182  1.00 29.64           C  
ANISOU 1789  C   VAL A 237     3896   3783   3581     44   -281   -147       C  
ATOM   1790  O   VAL A 237     -16.860 -33.972   4.796  1.00 30.17           O  
ANISOU 1790  O   VAL A 237     3956   3767   3741     43   -280    -65       O  
ATOM   1791  CB  VAL A 237     -17.542 -33.293   1.962  1.00 29.41           C  
ANISOU 1791  CB  VAL A 237     3843   3697   3634     28   -273   -350       C  
ATOM   1792  CG1 VAL A 237     -18.402 -32.069   2.340  1.00 27.08           C  
ANISOU 1792  CG1 VAL A 237     3586   3457   3246    -21   -249   -304       C  
ATOM   1793  CG2 VAL A 237     -17.419 -33.418   0.444  1.00 29.05           C  
ANISOU 1793  CG2 VAL A 237     3767   3682   3588     29   -285   -496       C  
ATOM   1794  N   ILE A 238     -15.799 -31.991   4.780  1.00 27.92           N  
ANISOU 1794  N   ILE A 238     3708   3676   3223     19   -278   -120       N  
ATOM   1795  CA  ILE A 238     -15.925 -31.713   6.217  1.00 27.01           C  
ANISOU 1795  CA  ILE A 238     3625   3618   3021    -20   -267    -15       C  
ATOM   1796  C   ILE A 238     -17.096 -30.701   6.374  1.00 31.59           C  
ANISOU 1796  C   ILE A 238     4244   4217   3542    -75   -204    -54       C  
ATOM   1797  O   ILE A 238     -17.146 -29.717   5.654  1.00 29.50           O  
ANISOU 1797  O   ILE A 238     3981   3976   3251    -85   -191   -137       O  
ATOM   1798  CB  ILE A 238     -14.619 -31.114   6.792  1.00 29.57           C  
ANISOU 1798  CB  ILE A 238     3945   4056   3234    -26   -302      8       C  
ATOM   1799  CG1 ILE A 238     -13.430 -32.130   6.811  1.00 30.89           C  
ANISOU 1799  CG1 ILE A 238     4052   4198   3485     32   -367     74       C  
ATOM   1800  CG2 ILE A 238     -14.835 -30.454   8.173  1.00 27.39           C  
ANISOU 1800  CG2 ILE A 238     3709   3884   2813    -93   -281     64       C  
ATOM   1801  CD1 ILE A 238     -13.311 -33.039   8.054  1.00 39.34           C  
ANISOU 1801  CD1 ILE A 238     5105   5273   4572     28   -406    249       C  
ATOM   1802  N   PHE A 239     -17.997 -30.936   7.335  1.00 28.76           N  
ANISOU 1802  N   PHE A 239     3903   3851   3173   -110   -162     17       N  
ATOM   1803  CA  PHE A 239     -19.060 -30.021   7.720  1.00 27.47           C  
ANISOU 1803  CA  PHE A 239     3762   3706   2969   -162    -87    -18       C  
ATOM   1804  C   PHE A 239     -18.708 -29.641   9.137  1.00 32.98           C  
ANISOU 1804  C   PHE A 239     4488   4525   3518   -212    -59     25       C  
ATOM   1805  O   PHE A 239     -18.479 -30.519   9.971  1.00 32.90           O  
ANISOU 1805  O   PHE A 239     4479   4549   3474   -219    -81    145       O  
ATOM   1806  CB  PHE A 239     -20.450 -30.700   7.694  1.00 28.30           C  
ANISOU 1806  CB  PHE A 239     3851   3716   3185   -171    -46     19       C  
ATOM   1807  CG  PHE A 239     -21.606 -29.810   8.120  1.00 27.74           C  
ANISOU 1807  CG  PHE A 239     3784   3653   3102   -218     46    -16       C  
ATOM   1808  CD1 PHE A 239     -21.878 -29.583   9.476  1.00 29.91           C  
ANISOU 1808  CD1 PHE A 239     4081   4011   3274   -271    120     23       C  
ATOM   1809  CD2 PHE A 239     -22.473 -29.276   7.178  1.00 27.62           C  
ANISOU 1809  CD2 PHE A 239     3738   3569   3187   -215     60    -80       C  
ATOM   1810  CE1 PHE A 239     -22.966 -28.779   9.873  1.00 30.97           C  
ANISOU 1810  CE1 PHE A 239     4203   4144   3420   -313    226    -34       C  
ATOM   1811  CE2 PHE A 239     -23.598 -28.517   7.573  1.00 30.92           C  
ANISOU 1811  CE2 PHE A 239     4137   3971   3641   -250    150   -106       C  
ATOM   1812  CZ  PHE A 239     -23.818 -28.244   8.915  1.00 30.09           C  
ANISOU 1812  CZ  PHE A 239     4051   3934   3448   -296    242    -96       C  
ATOM   1813  N   VAL A 240     -18.662 -28.342   9.424  1.00 31.00           N  
ANISOU 1813  N   VAL A 240     4254   4343   3183   -253    -13    -68       N  
ATOM   1814  CA  VAL A 240     -18.295 -27.923  10.765  1.00 31.30           C  
ANISOU 1814  CA  VAL A 240     4316   4520   3056   -317     14    -62       C  
ATOM   1815  C   VAL A 240     -18.993 -26.629  11.136  1.00 36.06           C  
ANISOU 1815  C   VAL A 240     4927   5145   3630   -372    119   -194       C  
ATOM   1816  O   VAL A 240     -18.858 -25.630  10.442  1.00 32.45           O  
ANISOU 1816  O   VAL A 240     4452   4639   3237   -363    127   -294       O  
ATOM   1817  CB  VAL A 240     -16.730 -27.888  11.009  1.00 33.63           C  
ANISOU 1817  CB  VAL A 240     4609   4917   3251   -315    -78    -41       C  
ATOM   1818  CG1 VAL A 240     -15.986 -26.978  10.019  1.00 31.61           C  
ANISOU 1818  CG1 VAL A 240     4335   4631   3043   -289   -106   -146       C  
ATOM   1819  CG2 VAL A 240     -16.386 -27.558  12.473  1.00 33.71           C  
ANISOU 1819  CG2 VAL A 240     4641   5104   3061   -399    -65    -29       C  
ATOM   1820  N   ASN A 241     -19.753 -26.664  12.237  1.00 35.50           N  
ANISOU 1820  N   ASN A 241     4870   5142   3477   -432    206   -186       N  
ATOM   1821  CA  ASN A 241     -20.357 -25.466  12.798  1.00 35.95           C  
ANISOU 1821  CA  ASN A 241     4925   5230   3505   -492    325   -335       C  
ATOM   1822  C   ASN A 241     -19.341 -24.944  13.825  1.00 41.23           C  
ANISOU 1822  C   ASN A 241     5619   6077   3969   -563    312   -399       C  
ATOM   1823  O   ASN A 241     -19.292 -25.398  14.970  1.00 42.10           O  
ANISOU 1823  O   ASN A 241     5753   6345   3898   -627    328   -343       O  
ATOM   1824  CB  ASN A 241     -21.719 -25.753  13.430  1.00 37.99           C  
ANISOU 1824  CB  ASN A 241     5173   5483   3777   -525    445   -318       C  
ATOM   1825  CG  ASN A 241     -22.341 -24.535  14.040  1.00 51.59           C  
ANISOU 1825  CG  ASN A 241     6879   7232   5489   -586    588   -494       C  
ATOM   1826  ND2 ASN A 241     -23.428 -24.749  14.724  1.00 47.93           N  
ANISOU 1826  ND2 ASN A 241     6403   6795   5013   -625    708   -492       N  
ATOM   1827  OD1 ASN A 241     -21.849 -23.401  13.925  1.00 40.73           O  
ANISOU 1827  OD1 ASN A 241     5494   5849   4131   -601    600   -640       O  
ATOM   1828  N   ASN A 242     -18.470 -24.053  13.356  1.00 38.18           N  
ANISOU 1828  N   ASN A 242     5223   5675   3610   -557    268   -498       N  
ATOM   1829  CA  ASN A 242     -17.356 -23.466  14.098  1.00 38.94           C  
ANISOU 1829  CA  ASN A 242     5329   5922   3545   -624    230   -576       C  
ATOM   1830  C   ASN A 242     -17.694 -22.087  14.660  1.00 46.98           C  
ANISOU 1830  C   ASN A 242     6335   6959   4555   -701    349   -796       C  
ATOM   1831  O   ASN A 242     -16.783 -21.372  15.078  1.00 48.90           O  
ANISOU 1831  O   ASN A 242     6575   7293   4711   -759    320   -906       O  
ATOM   1832  CB  ASN A 242     -16.128 -23.362  13.167  1.00 32.25           C  
ANISOU 1832  CB  ASN A 242     4461   5028   2764   -571    110   -548       C  
ATOM   1833  CG  ASN A 242     -16.343 -22.453  11.981  1.00 36.60           C  
ANISOU 1833  CG  ASN A 242     4976   5416   3514   -526    137   -629       C  
ATOM   1834  ND2 ASN A 242     -15.321 -21.752  11.574  1.00 34.42           N  
ANISOU 1834  ND2 ASN A 242     4676   5140   3264   -530     84   -679       N  
ATOM   1835  OD1 ASN A 242     -17.406 -22.411  11.390  1.00 34.12           O  
ANISOU 1835  OD1 ASN A 242     4648   4979   3339   -491    196   -623       O  
ATOM   1836  N   PHE A 243     -18.979 -21.713  14.668  1.00 44.76           N  
ANISOU 1836  N   PHE A 243     6038   6586   4386   -703    483   -871       N  
ATOM   1837  CA  PHE A 243     -19.436 -20.411  15.140  1.00 48.37           C  
ANISOU 1837  CA  PHE A 243     6463   7019   4895   -765    618  -1098       C  
ATOM   1838  C   PHE A 243     -18.944 -20.036  16.561  1.00 53.38           C  
ANISOU 1838  C   PHE A 243     7124   7880   5280   -889    663  -1246       C  
ATOM   1839  O   PHE A 243     -18.463 -18.922  16.769  1.00 55.07           O  
ANISOU 1839  O   PHE A 243     7313   8093   5517   -943    694  -1442       O  
ATOM   1840  CB  PHE A 243     -20.969 -20.324  15.048  1.00 52.41           C  
ANISOU 1840  CB  PHE A 243     6938   7410   5566   -745    758  -1126       C  
ATOM   1841  CG  PHE A 243     -21.433 -18.966  14.605  1.00 56.90           C  
ANISOU 1841  CG  PHE A 243     7434   7804   6382   -737    852  -1294       C  
ATOM   1842  CD1 PHE A 243     -21.598 -17.931  15.527  1.00 64.02           C  
ANISOU 1842  CD1 PHE A 243     8309   8744   7273   -821    992  -1536       C  
ATOM   1843  CD2 PHE A 243     -21.675 -18.704  13.260  1.00 59.48           C  
ANISOU 1843  CD2 PHE A 243     7709   7931   6960   -651    799  -1210       C  
ATOM   1844  CE1 PHE A 243     -21.999 -16.657  15.111  1.00 66.60           C  
ANISOU 1844  CE1 PHE A 243     8549   8875   7882   -809   1081  -1688       C  
ATOM   1845  CE2 PHE A 243     -22.074 -17.433  12.840  1.00 64.31           C  
ANISOU 1845  CE2 PHE A 243     8235   8370   7828   -643    875  -1327       C  
ATOM   1846  CZ  PHE A 243     -22.236 -16.416  13.770  1.00 65.14           C  
ANISOU 1846  CZ  PHE A 243     8307   8480   7965   -717   1017  -1564       C  
ATOM   1847  N   ALA A 244     -19.009 -20.983  17.506  1.00 47.61           N  
ANISOU 1847  N   ALA A 244     6435   7346   4306   -939    655  -1142       N  
ATOM   1848  CA  ALA A 244     -18.585 -20.765  18.896  1.00 48.45           C  
ANISOU 1848  CA  ALA A 244     6568   7720   4121  -1072    687  -1256       C  
ATOM   1849  C   ALA A 244     -17.133 -21.172  19.207  1.00 52.93           C  
ANISOU 1849  C   ALA A 244     7159   8464   4489  -1106    509  -1152       C  
ATOM   1850  O   ALA A 244     -16.744 -21.084  20.363  1.00 55.92           O  
ANISOU 1850  O   ALA A 244     7555   9095   4596  -1225    509  -1218       O  
ATOM   1851  CB  ALA A 244     -19.542 -21.487  19.846  1.00 49.57           C  
ANISOU 1851  CB  ALA A 244     6732   8013   4091  -1128    792  -1190       C  
ATOM   1852  N   PHE A 245     -16.335 -21.613  18.216  1.00 48.15           N  
ANISOU 1852  N   PHE A 245     6542   7743   4008  -1009    360   -996       N  
ATOM   1853  CA  PHE A 245     -14.952 -22.051  18.478  1.00 49.03           C  
ANISOU 1853  CA  PHE A 245     6654   8007   3965  -1031    191   -883       C  
ATOM   1854  C   PHE A 245     -13.997 -20.952  18.954  1.00 55.68           C  
ANISOU 1854  C   PHE A 245     7479   8964   4713  -1128    162  -1088       C  
ATOM   1855  O   PHE A 245     -13.971 -19.846  18.402  1.00 55.73           O  
ANISOU 1855  O   PHE A 245     7456   8821   4898  -1121    218  -1277       O  
ATOM   1856  CB  PHE A 245     -14.335 -22.780  17.271  1.00 48.60           C  
ANISOU 1856  CB  PHE A 245     6579   7797   4089   -903     60   -691       C  
ATOM   1857  CG  PHE A 245     -14.922 -24.134  16.897  1.00 49.24           C  
ANISOU 1857  CG  PHE A 245     6669   7799   4241   -818     40   -463       C  
ATOM   1858  CD1 PHE A 245     -15.918 -24.721  17.670  1.00 52.74           C  
ANISOU 1858  CD1 PHE A 245     7137   8319   4583   -858    121   -393       C  
ATOM   1859  CD2 PHE A 245     -14.452 -24.833  15.791  1.00 49.06           C  
ANISOU 1859  CD2 PHE A 245     6623   7628   4389   -706    -57   -327       C  
ATOM   1860  CE1 PHE A 245     -16.455 -25.964  17.320  1.00 53.09           C  
ANISOU 1860  CE1 PHE A 245     7178   8271   4724   -786    101   -183       C  
ATOM   1861  CE2 PHE A 245     -15.003 -26.071  15.436  1.00 50.54           C  
ANISOU 1861  CE2 PHE A 245     6810   7725   4668   -635    -71   -147       C  
ATOM   1862  CZ  PHE A 245     -15.992 -26.629  16.204  1.00 49.47           C  
ANISOU 1862  CZ  PHE A 245     6695   7646   4455   -675      2    -70       C  
ATOM   1863  N   GLY A 246     -13.200 -21.296  19.962  1.00 53.70           N  
ANISOU 1863  N   GLY A 246     7235   8979   4191  -1222     64  -1032       N  
ATOM   1864  CA  GLY A 246     -12.142 -20.447  20.495  1.00 54.89           C  
ANISOU 1864  CA  GLY A 246     7362   9278   4217  -1327     -1  -1200       C  
ATOM   1865  C   GLY A 246     -10.932 -20.431  19.567  1.00 57.55           C  
ANISOU 1865  C   GLY A 246     7652   9501   4714  -1250   -149  -1114       C  
ATOM   1866  O   GLY A 246     -10.898 -21.193  18.602  1.00 54.65           O  
ANISOU 1866  O   GLY A 246     7276   8974   4515  -1120   -201   -918       O  
ATOM   1867  N   PRO A 247      -9.903 -19.590  19.822  1.00 55.84           N  
ANISOU 1867  N   PRO A 247     7396   9368   4451  -1332   -217  -1263       N  
ATOM   1868  CA  PRO A 247      -8.753 -19.550  18.905  1.00 53.81           C  
ANISOU 1868  CA  PRO A 247     7083   9002   4363  -1259   -344  -1180       C  
ATOM   1869  C   PRO A 247      -7.887 -20.808  18.908  1.00 57.22           C  
ANISOU 1869  C   PRO A 247     7489   9535   4718  -1205   -516   -891       C  
ATOM   1870  O   PRO A 247      -7.268 -21.110  17.897  1.00 56.19           O  
ANISOU 1870  O   PRO A 247     7315   9260   4776  -1099   -583   -776       O  
ATOM   1871  CB  PRO A 247      -7.973 -18.312  19.361  1.00 57.34           C  
ANISOU 1871  CB  PRO A 247     7488   9530   4770  -1384   -362  -1427       C  
ATOM   1872  CG  PRO A 247      -8.325 -18.149  20.805  1.00 64.43           C  
ANISOU 1872  CG  PRO A 247     8420  10698   5364  -1539   -320  -1569       C  
ATOM   1873  CD  PRO A 247      -9.746 -18.629  20.939  1.00 59.26           C  
ANISOU 1873  CD  PRO A 247     7827  10000   4690  -1501   -173  -1533       C  
ATOM   1874  N   GLU A 248      -7.834 -21.528  20.029  1.00 55.79           N  
ANISOU 1874  N   GLU A 248     7321   9603   4272  -1281   -581   -769       N  
ATOM   1875  CA  GLU A 248      -7.059 -22.764  20.145  1.00 55.43           C  
ANISOU 1875  CA  GLU A 248     7233   9649   4177  -1233   -748   -467       C  
ATOM   1876  C   GLU A 248      -7.662 -23.868  19.261  1.00 53.59           C  
ANISOU 1876  C   GLU A 248     7013   9203   4145  -1076   -719   -260       C  
ATOM   1877  O   GLU A 248      -6.925 -24.510  18.515  1.00 52.24           O  
ANISOU 1877  O   GLU A 248     6785   8923   4139   -972   -814   -104       O  
ATOM   1878  CB  GLU A 248      -6.935 -23.222  21.616  1.00 59.27           C  
ANISOU 1878  CB  GLU A 248     7724  10475   4322  -1367   -827   -362       C  
ATOM   1879  CG  GLU A 248      -5.842 -24.260  21.864  1.00 74.97           C  
ANISOU 1879  CG  GLU A 248     9634  12583   6266  -1341  -1033    -55       C  
ATOM   1880  CD  GLU A 248      -4.466 -24.078  21.231  1.00110.25           C  
ANISOU 1880  CD  GLU A 248    14009  16983  10896  -1290  -1170    -31       C  
ATOM   1881  OE1 GLU A 248      -4.037 -22.919  21.018  1.00110.08           O  
ANISOU 1881  OE1 GLU A 248    13974  16937  10913  -1342  -1148   -278       O  
ATOM   1882  OE2 GLU A 248      -3.800 -25.108  20.976  1.00110.20           O1-
ANISOU 1882  OE2 GLU A 248    13929  16947  10993  -1201  -1299    239       O1-
ATOM   1883  N   VAL A 249      -8.992 -24.056  19.333  1.00 46.47           N  
ANISOU 1883  N   VAL A 249     6174   8240   3241  -1067   -582   -278       N  
ATOM   1884  CA  VAL A 249      -9.720 -25.042  18.541  1.00 43.98           C  
ANISOU 1884  CA  VAL A 249     5871   7725   3114   -938   -543   -116       C  
ATOM   1885  C   VAL A 249      -9.644 -24.635  17.076  1.00 46.48           C  
ANISOU 1885  C   VAL A 249     6171   7780   3708   -826   -508   -206       C  
ATOM   1886  O   VAL A 249      -9.351 -25.480  16.243  1.00 45.56           O  
ANISOU 1886  O   VAL A 249     6023   7533   3756   -716   -565    -60       O  
ATOM   1887  CB  VAL A 249     -11.175 -25.271  19.050  1.00 47.06           C  
ANISOU 1887  CB  VAL A 249     6323   8131   3428   -972   -404   -120       C  
ATOM   1888  CG1 VAL A 249     -11.979 -26.148  18.089  1.00 44.44           C  
ANISOU 1888  CG1 VAL A 249     5995   7561   3327   -843   -359      4       C  
ATOM   1889  CG2 VAL A 249     -11.168 -25.878  20.460  1.00 48.50           C  
ANISOU 1889  CG2 VAL A 249     6510   8598   3319  -1081   -452     32       C  
ATOM   1890  N   ASP A 250      -9.823 -23.336  16.774  1.00 43.72           N  
ANISOU 1890  N   ASP A 250     5834   7367   3411   -863   -421   -444       N  
ATOM   1891  CA  ASP A 250      -9.726 -22.837  15.405  1.00 42.39           C  
ANISOU 1891  CA  ASP A 250     5642   6979   3485   -774   -392   -512       C  
ATOM   1892  C   ASP A 250      -8.310 -23.135  14.807  1.00 46.78           C  
ANISOU 1892  C   ASP A 250     6130   7528   4118   -720   -525   -415       C  
ATOM   1893  O   ASP A 250      -8.220 -23.715  13.716  1.00 44.70           O  
ANISOU 1893  O   ASP A 250     5843   7119   4021   -611   -536   -326       O  
ATOM   1894  CB  ASP A 250     -10.081 -21.348  15.343  1.00 43.33           C  
ANISOU 1894  CB  ASP A 250     5765   7041   3659   -838   -286   -757       C  
ATOM   1895  CG  ASP A 250      -9.758 -20.723  13.994  1.00 53.34           C  
ANISOU 1895  CG  ASP A 250     6991   8118   5158   -767   -279   -796       C  
ATOM   1896  OD1 ASP A 250     -10.538 -20.940  13.032  1.00 57.59           O  
ANISOU 1896  OD1 ASP A 250     7539   8493   5849   -683   -223   -749       O  
ATOM   1897  OD2 ASP A 250      -8.711 -20.039  13.891  1.00 51.54           O1-
ANISOU 1897  OD2 ASP A 250     6714   7916   4954   -803   -336   -861       O1-
ATOM   1898  N   HIS A 251      -7.240 -22.792  15.558  1.00 43.45           N  
ANISOU 1898  N   HIS A 251     5667   7276   3565   -802   -621   -438       N  
ATOM   1899  CA  HIS A 251      -5.844 -23.001  15.185  1.00 44.48           C  
ANISOU 1899  CA  HIS A 251     5715   7426   3758   -768   -748   -353       C  
ATOM   1900  C   HIS A 251      -5.544 -24.478  14.943  1.00 48.41           C  
ANISOU 1900  C   HIS A 251     6177   7899   4319   -666   -830   -110       C  
ATOM   1901  O   HIS A 251      -4.960 -24.809  13.910  1.00 47.69           O  
ANISOU 1901  O   HIS A 251     6031   7683   4406   -569   -852    -61       O  
ATOM   1902  CB  HIS A 251      -4.899 -22.420  16.266  1.00 47.81           C  
ANISOU 1902  CB  HIS A 251     6097   8068   3999   -897   -846   -417       C  
ATOM   1903  CG  HIS A 251      -3.449 -22.658  16.002  1.00 52.85           C  
ANISOU 1903  CG  HIS A 251     6633   8744   4703   -869   -984   -316       C  
ATOM   1904  CD2 HIS A 251      -2.613 -23.590  16.516  1.00 56.77           C  
ANISOU 1904  CD2 HIS A 251     7064   9369   5138   -860  -1131   -113       C  
ATOM   1905  ND1 HIS A 251      -2.743 -21.884  15.091  1.00 54.87           N  
ANISOU 1905  ND1 HIS A 251     6832   8888   5129   -845   -975   -412       N  
ATOM   1906  CE1 HIS A 251      -1.507 -22.371  15.078  1.00 54.70           C  
ANISOU 1906  CE1 HIS A 251     6712   8931   5139   -820  -1105   -283       C  
ATOM   1907  NE2 HIS A 251      -1.378 -23.395  15.917  1.00 56.39           N  
ANISOU 1907  NE2 HIS A 251     6913   9284   5228   -825  -1208   -100       N  
ATOM   1908  N   GLN A 252      -5.947 -25.353  15.888  1.00 44.80           N  
ANISOU 1908  N   GLN A 252     5743   7556   3725   -693   -865     38       N  
ATOM   1909  CA  GLN A 252      -5.762 -26.802  15.803  1.00 44.18           C  
ANISOU 1909  CA  GLN A 252     5620   7437   3731   -603   -941    285       C  
ATOM   1910  C   GLN A 252      -6.474 -27.394  14.587  1.00 45.97           C  
ANISOU 1910  C   GLN A 252     5864   7419   4182   -479   -853    294       C  
ATOM   1911  O   GLN A 252      -5.878 -28.217  13.893  1.00 45.52           O  
ANISOU 1911  O   GLN A 252     5738   7256   4300   -379   -903    398       O  
ATOM   1912  CB  GLN A 252      -6.207 -27.500  17.097  1.00 47.22           C  
ANISOU 1912  CB  GLN A 252     6025   7995   3920   -675   -982    451       C  
ATOM   1913  CG  GLN A 252      -5.284 -27.282  18.309  1.00 53.50           C  
ANISOU 1913  CG  GLN A 252     6775   9069   4485   -794  -1117    514       C  
ATOM   1914  CD  GLN A 252      -3.833 -27.621  18.052  1.00 82.88           C  
ANISOU 1914  CD  GLN A 252    10377  12795   8320   -744  -1269    635       C  
ATOM   1915  NE2 GLN A 252      -2.944 -26.691  18.383  1.00 82.29           N  
ANISOU 1915  NE2 GLN A 252    10264  12862   8140   -832  -1337    513       N  
ATOM   1916  OE1 GLN A 252      -3.488 -28.708  17.574  1.00 79.47           O  
ANISOU 1916  OE1 GLN A 252     9872  12235   8087   -629  -1323    827       O  
ATOM   1917  N   LEU A 253      -7.712 -26.940  14.300  1.00 41.45           N  
ANISOU 1917  N   LEU A 253     5372   6764   3614   -488   -723    169       N  
ATOM   1918  CA  LEU A 253      -8.506 -27.381  13.159  1.00 41.68           C  
ANISOU 1918  CA  LEU A 253     5420   6586   3829   -392   -643    155       C  
ATOM   1919  C   LEU A 253      -7.826 -27.027  11.830  1.00 41.28           C  
ANISOU 1919  C   LEU A 253     5325   6421   3938   -321   -641     72       C  
ATOM   1920  O   LEU A 253      -7.752 -27.875  10.941  1.00 39.29           O  
ANISOU 1920  O   LEU A 253     5040   6046   3843   -227   -643    126       O  
ATOM   1921  CB  LEU A 253      -9.919 -26.782  13.192  1.00 42.55           C  
ANISOU 1921  CB  LEU A 253     5610   6652   3907   -431   -515     37       C  
ATOM   1922  CG  LEU A 253     -11.080 -27.748  13.430  1.00 49.95           C  
ANISOU 1922  CG  LEU A 253     6580   7534   4866   -410   -467    145       C  
ATOM   1923  CD1 LEU A 253     -12.397 -27.093  13.055  1.00 50.38           C  
ANISOU 1923  CD1 LEU A 253     6685   7495   4960   -422   -337     10       C  
ATOM   1924  CD2 LEU A 253     -10.912 -29.068  12.659  1.00 51.11           C  
ANISOU 1924  CD2 LEU A 253     6682   7539   5199   -303   -514    281       C  
ATOM   1925  N   LYS A 254      -7.299 -25.798  11.719  1.00 36.83           N  
ANISOU 1925  N   LYS A 254     4753   5902   3338   -373   -633    -62       N  
ATOM   1926  CA  LYS A 254      -6.550 -25.338  10.553  1.00 35.41           C  
ANISOU 1926  CA  LYS A 254     4521   5648   3285   -326   -630   -126       C  
ATOM   1927  C   LYS A 254      -5.322 -26.231  10.291  1.00 38.58           C  
ANISOU 1927  C   LYS A 254     4831   6059   3770   -259   -722    -11       C  
ATOM   1928  O   LYS A 254      -5.053 -26.526   9.135  1.00 37.58           O  
ANISOU 1928  O   LYS A 254     4665   5834   3781   -181   -695    -25       O  
ATOM   1929  CB  LYS A 254      -6.169 -23.871  10.681  1.00 37.30           C  
ANISOU 1929  CB  LYS A 254     4753   5937   3482   -410   -612   -267       C  
ATOM   1930  CG  LYS A 254      -7.366 -22.932  10.591  1.00 33.46           C  
ANISOU 1930  CG  LYS A 254     4331   5384   3000   -452   -501   -393       C  
ATOM   1931  CD  LYS A 254      -6.937 -21.504  10.945  1.00 38.60           C  
ANISOU 1931  CD  LYS A 254     4960   6075   3631   -547   -487   -538       C  
ATOM   1932  CE  LYS A 254      -8.071 -20.548  10.710  1.00 46.54           C  
ANISOU 1932  CE  LYS A 254     6001   6974   4707   -574   -371   -657       C  
ATOM   1933  NZ  LYS A 254      -7.863 -19.230  11.356  1.00 49.81           N1+
ANISOU 1933  NZ  LYS A 254     6398   7419   5110   -679   -342   -824       N1+
ATOM   1934  N   GLU A 255      -4.653 -26.746  11.355  1.00 36.84           N  
ANISOU 1934  N   GLU A 255     4569   5959   3471   -287   -827    109       N  
ATOM   1935  CA  GLU A 255      -3.520 -27.678  11.226  1.00 37.71           C  
ANISOU 1935  CA  GLU A 255     4570   6066   3694   -216   -921    244       C  
ATOM   1936  C   GLU A 255      -4.021 -29.016  10.649  1.00 41.07           C  
ANISOU 1936  C   GLU A 255     4985   6340   4281   -110   -892    335       C  
ATOM   1937  O   GLU A 255      -3.328 -29.618   9.830  1.00 39.88           O  
ANISOU 1937  O   GLU A 255     4748   6098   4304    -22   -898    353       O  
ATOM   1938  CB  GLU A 255      -2.832 -27.958  12.578  1.00 41.03           C  
ANISOU 1938  CB  GLU A 255     4941   6658   3991   -280  -1055    387       C  
ATOM   1939  CG  GLU A 255      -2.084 -26.782  13.178  1.00 62.50           C  
ANISOU 1939  CG  GLU A 255     7641   9540   6568   -390  -1111    295       C  
ATOM   1940  CD  GLU A 255      -1.130 -27.107  14.320  1.00 95.93           C  
ANISOU 1940  CD  GLU A 255    11792  13961  10694   -449  -1270    446       C  
ATOM   1941  OE1 GLU A 255      -1.299 -28.160  14.982  1.00 78.40           O  
ANISOU 1941  OE1 GLU A 255     9556  11784   8450   -431  -1338    647       O  
ATOM   1942  OE2 GLU A 255      -0.217 -26.285  14.565  1.00102.00           O1-
ANISOU 1942  OE2 GLU A 255    12508  14840  11407   -520  -1335    373       O1-
ATOM   1943  N   ARG A 256      -5.216 -29.487  11.095  1.00 38.18           N  
ANISOU 1943  N   ARG A 256     4696   5945   3868   -124   -854    383       N  
ATOM   1944  CA  ARG A 256      -5.836 -30.731  10.610  1.00 37.13           C  
ANISOU 1944  CA  ARG A 256     4554   5656   3899    -39   -823    457       C  
ATOM   1945  C   ARG A 256      -6.161 -30.600   9.148  1.00 35.63           C  
ANISOU 1945  C   ARG A 256     4377   5330   3831     21   -730    302       C  
ATOM   1946  O   ARG A 256      -5.843 -31.493   8.387  1.00 36.10           O  
ANISOU 1946  O   ARG A 256     4372   5276   4072    107   -722    311       O  
ATOM   1947  CB  ARG A 256      -7.119 -31.094  11.403  1.00 39.08           C  
ANISOU 1947  CB  ARG A 256     4878   5909   4060    -84   -791    533       C  
ATOM   1948  CG  ARG A 256      -6.975 -31.134  12.933  1.00 40.64           C  
ANISOU 1948  CG  ARG A 256     5078   6291   4072   -171   -871    685       C  
ATOM   1949  CD  ARG A 256      -5.776 -31.904  13.387  1.00 41.44           C  
ANISOU 1949  CD  ARG A 256     5065   6439   4240   -140  -1005    876       C  
ATOM   1950  NE  ARG A 256      -5.790 -32.173  14.826  1.00 54.96           N  
ANISOU 1950  NE  ARG A 256     6773   8336   5773   -226  -1089   1071       N  
ATOM   1951  CZ  ARG A 256      -5.138 -31.450  15.730  1.00 61.65           C  
ANISOU 1951  CZ  ARG A 256     7613   9410   6400   -327  -1170   1078       C  
ATOM   1952  NH1 ARG A 256      -4.428 -30.393  15.358  1.00 46.21           N1+
ANISOU 1952  NH1 ARG A 256     5650   7501   4405   -351  -1173    899       N1+
ATOM   1953  NH2 ARG A 256      -5.182 -31.784  17.011  1.00 43.71           N  
ANISOU 1953  NH2 ARG A 256     5333   7330   3945   -413  -1250   1267       N  
ATOM   1954  N   PHE A 257      -6.747 -29.458   8.754  1.00 31.54           N  
ANISOU 1954  N   PHE A 257     3931   4833   3220    -29   -658    160       N  
ATOM   1955  CA  PHE A 257      -7.149 -29.142   7.381  1.00 29.84           C  
ANISOU 1955  CA  PHE A 257     3731   4530   3077      6   -577     30       C  
ATOM   1956  C   PHE A 257      -5.962 -29.066   6.442  1.00 32.31           C  
ANISOU 1956  C   PHE A 257     3961   4842   3474     53   -582    -20       C  
ATOM   1957  O   PHE A 257      -6.076 -29.467   5.289  1.00 30.71           O  
ANISOU 1957  O   PHE A 257     3738   4564   3367    106   -531    -88       O  
ATOM   1958  CB  PHE A 257      -7.946 -27.834   7.332  1.00 29.96           C  
ANISOU 1958  CB  PHE A 257     3820   4575   2988    -66   -515    -71       C  
ATOM   1959  CG  PHE A 257      -9.269 -27.791   8.058  1.00 30.71           C  
ANISOU 1959  CG  PHE A 257     3993   4660   3016   -111   -475    -59       C  
ATOM   1960  CD1 PHE A 257      -9.972 -28.962   8.339  1.00 32.43           C  
ANISOU 1960  CD1 PHE A 257     4224   4815   3285    -80   -476     31       C  
ATOM   1961  CD2 PHE A 257      -9.857 -26.576   8.383  1.00 31.71           C  
ANISOU 1961  CD2 PHE A 257     4166   4822   3059   -183   -423   -145       C  
ATOM   1962  CE1 PHE A 257     -11.204 -28.916   8.988  1.00 32.32           C  
ANISOU 1962  CE1 PHE A 257     4269   4798   3212   -125   -426     46       C  
ATOM   1963  CE2 PHE A 257     -11.110 -26.536   9.009  1.00 33.46           C  
ANISOU 1963  CE2 PHE A 257     4447   5032   3237   -221   -366   -147       C  
ATOM   1964  CZ  PHE A 257     -11.779 -27.704   9.290  1.00 31.19           C  
ANISOU 1964  CZ  PHE A 257     4172   4699   2978   -193   -368    -51       C  
ATOM   1965  N   ALA A 258      -4.816 -28.590   6.950  1.00 30.82           N  
ANISOU 1965  N   ALA A 258     3715   4749   3248     27   -643     11       N  
ATOM   1966  CA  ALA A 258      -3.553 -28.444   6.202  1.00 30.96           C  
ANISOU 1966  CA  ALA A 258     3634   4783   3347     63   -650    -24       C  
ATOM   1967  C   ALA A 258      -3.025 -29.779   5.670  1.00 35.58           C  
ANISOU 1967  C   ALA A 258     4127   5279   4111    164   -652     11       C  
ATOM   1968  O   ALA A 258      -2.224 -29.781   4.747  1.00 34.36           O  
ANISOU 1968  O   ALA A 258     3896   5118   4041    205   -615    -55       O  
ATOM   1969  CB  ALA A 258      -2.502 -27.757   7.071  1.00 32.16           C  
ANISOU 1969  CB  ALA A 258     3734   5056   3429      4   -733     17       C  
ATOM   1970  N   ASN A 259      -3.523 -30.912   6.198  1.00 34.75           N  
ANISOU 1970  N   ASN A 259     4027   5095   4081    202   -680    106       N  
ATOM   1971  CA  ASN A 259      -3.169 -32.267   5.743  1.00 35.46           C  
ANISOU 1971  CA  ASN A 259     4022   5058   4392    301   -675    132       C  
ATOM   1972  C   ASN A 259      -4.179 -32.849   4.748  1.00 36.50           C  
ANISOU 1972  C   ASN A 259     4200   5069   4599    335   -583     16       C  
ATOM   1973  O   ASN A 259      -3.984 -33.975   4.280  1.00 36.77           O  
ANISOU 1973  O   ASN A 259     4156   4980   4834    411   -561     -5       O  
ATOM   1974  CB  ASN A 259      -3.040 -33.221   6.936  1.00 38.12           C  
ANISOU 1974  CB  ASN A 259     4311   5365   4807    319   -772    334       C  
ATOM   1975  CG  ASN A 259      -1.898 -32.880   7.843  1.00 50.78           C  
ANISOU 1975  CG  ASN A 259     5838   7096   6362    291   -882    459       C  
ATOM   1976  ND2 ASN A 259      -2.172 -32.782   9.135  1.00 41.99           N  
ANISOU 1976  ND2 ASN A 259     4764   6083   5105    222   -968    607       N  
ATOM   1977  OD1 ASN A 259      -0.780 -32.664   7.390  1.00 45.76           O  
ANISOU 1977  OD1 ASN A 259     5104   6482   5801    321   -889    419       O  
ATOM   1978  N   MET A 260      -5.262 -32.115   4.436  1.00 29.76           N  
ANISOU 1978  N   MET A 260     3457   4245   3604    277   -533    -62       N  
ATOM   1979  CA  MET A 260      -6.258 -32.645   3.495  1.00 28.37           C  
ANISOU 1979  CA  MET A 260     3318   3974   3488    296   -462   -168       C  
ATOM   1980  C   MET A 260      -5.733 -32.696   2.045  1.00 34.16           C  
ANISOU 1980  C   MET A 260     3995   4712   4273    331   -390   -330       C  
ATOM   1981  O   MET A 260      -4.738 -32.034   1.702  1.00 34.01           O  
ANISOU 1981  O   MET A 260     3927   4784   4212    327   -380   -360       O  
ATOM   1982  CB  MET A 260      -7.605 -31.897   3.597  1.00 28.14           C  
ANISOU 1982  CB  MET A 260     3407   3972   3315    227   -438   -186       C  
ATOM   1983  CG  MET A 260      -8.321 -32.114   4.926  1.00 30.28           C  
ANISOU 1983  CG  MET A 260     3727   4228   3549    195   -479    -53       C  
ATOM   1984  SD  MET A 260      -9.710 -30.993   5.192  1.00 32.30           S  
ANISOU 1984  SD  MET A 260     4097   4531   3643    110   -437    -83       S  
ATOM   1985  CE  MET A 260     -10.919 -31.629   3.950  1.00 27.90           C  
ANISOU 1985  CE  MET A 260     3557   3859   3184    133   -380   -184       C  
ATOM   1986  N   LYS A 261      -6.405 -33.494   1.211  1.00 30.62           N  
ANISOU 1986  N   LYS A 261     3549   4176   3910    355   -338   -438       N  
ATOM   1987  CA  LYS A 261      -6.052 -33.681  -0.203  1.00 31.23           C  
ANISOU 1987  CA  LYS A 261     3575   4276   4015    376   -258   -617       C  
ATOM   1988  C   LYS A 261      -6.575 -32.526  -1.053  1.00 33.24           C  
ANISOU 1988  C   LYS A 261     3898   4665   4066    303   -222   -684       C  
ATOM   1989  O   LYS A 261      -7.553 -31.884  -0.673  1.00 30.49           O  
ANISOU 1989  O   LYS A 261     3639   4333   3615    250   -249   -621       O  
ATOM   1990  CB  LYS A 261      -6.628 -35.015  -0.717  1.00 32.58           C  
ANISOU 1990  CB  LYS A 261     3715   4303   4358    416   -221   -727       C  
ATOM   1991  CG  LYS A 261      -6.027 -36.225  -0.004  1.00 42.70           C  
ANISOU 1991  CG  LYS A 261     4900   5424   5899    496   -251   -650       C  
ATOM   1992  CD  LYS A 261      -6.639 -37.513  -0.546  1.00 63.07           C  
ANISOU 1992  CD  LYS A 261     7441   7836   8686    530   -206   -778       C  
ATOM   1993  CE  LYS A 261      -6.068 -38.757   0.100  1.00 85.47           C  
ANISOU 1993  CE  LYS A 261    10160  10479  11835    614   -231   -691       C  
ATOM   1994  NZ  LYS A 261      -6.892 -39.224   1.251  1.00 94.03           N1+
ANISOU 1994  NZ  LYS A 261    11282  11457  12988    603   -306   -486       N1+
ATOM   1995  N   GLU A 262      -5.946 -32.281  -2.222  1.00 31.72           N  
ANISOU 1995  N   GLU A 262     3655   4570   3825    299   -156   -804       N  
ATOM   1996  CA  GLU A 262      -6.407 -31.282  -3.208  1.00 29.61           C  
ANISOU 1996  CA  GLU A 262     3432   4444   3374    227   -123   -849       C  
ATOM   1997  C   GLU A 262      -7.856 -31.564  -3.520  1.00 32.95           C  
ANISOU 1997  C   GLU A 262     3926   4828   3765    194   -132   -888       C  
ATOM   1998  O   GLU A 262      -8.215 -32.727  -3.709  1.00 35.14           O  
ANISOU 1998  O   GLU A 262     4185   5007   4159    226   -118   -984       O  
ATOM   1999  CB  GLU A 262      -5.627 -31.404  -4.538  1.00 31.24           C  
ANISOU 1999  CB  GLU A 262     3561   4765   3543    228    -37   -995       C  
ATOM   2000  CG  GLU A 262      -4.133 -31.177  -4.462  1.00 39.04           C  
ANISOU 2000  CG  GLU A 262     4454   5803   4577    261     -7   -980       C  
ATOM   2001  CD  GLU A 262      -3.644 -29.984  -3.659  1.00 54.87           C  
ANISOU 2001  CD  GLU A 262     6471   7852   6526    231    -62   -820       C  
ATOM   2002  OE1 GLU A 262      -4.206 -28.872  -3.816  1.00 33.23           O  
ANISOU 2002  OE1 GLU A 262     3793   5185   3648    160    -77   -755       O  
ATOM   2003  OE2 GLU A 262      -2.666 -30.168  -2.895  1.00 38.74           O1-
ANISOU 2003  OE2 GLU A 262     4361   5767   4592    275    -92   -764       O1-
ATOM   2004  N   GLY A 263      -8.685 -30.524  -3.559  1.00 28.05           N  
ANISOU 2004  N   GLY A 263     3373   4269   3015    130   -158   -814       N  
ATOM   2005  CA  GLY A 263     -10.100 -30.670  -3.857  1.00 25.95           C  
ANISOU 2005  CA  GLY A 263     3163   3977   2721     92   -175   -832       C  
ATOM   2006  C   GLY A 263     -10.948 -31.036  -2.659  1.00 30.11           C  
ANISOU 2006  C   GLY A 263     3739   4361   3338    105   -218   -746       C  
ATOM   2007  O   GLY A 263     -12.155 -31.153  -2.801  1.00 29.00           O  
ANISOU 2007  O   GLY A 263     3637   4187   3193     74   -232   -749       O  
ATOM   2008  N   GLY A 264     -10.323 -31.245  -1.490  1.00 28.79           N  
ANISOU 2008  N   GLY A 264     3564   4126   3247    146   -239   -663       N  
ATOM   2009  CA  GLY A 264     -11.009 -31.522  -0.233  1.00 26.91           C  
ANISOU 2009  CA  GLY A 264     3371   3790   3063    148   -275   -558       C  
ATOM   2010  C   GLY A 264     -11.837 -30.297   0.090  1.00 31.60           C  
ANISOU 2010  C   GLY A 264     4027   4431   3548     86   -280   -494       C  
ATOM   2011  O   GLY A 264     -11.432 -29.173  -0.230  1.00 30.33           O  
ANISOU 2011  O   GLY A 264     3863   4361   3299     56   -273   -487       O  
ATOM   2012  N   ARG A 265     -13.032 -30.490   0.659  1.00 27.47           N  
ANISOU 2012  N   ARG A 265     3548   3837   3053     67   -285   -451       N  
ATOM   2013  CA  ARG A 265     -13.916 -29.365   0.918  1.00 25.47           C  
ANISOU 2013  CA  ARG A 265     3337   3608   2732     15   -275   -407       C  
ATOM   2014  C   ARG A 265     -14.340 -29.256   2.359  1.00 30.08           C  
ANISOU 2014  C   ARG A 265     3961   4154   3315     -2   -273   -325       C  
ATOM   2015  O   ARG A 265     -14.483 -30.270   3.053  1.00 27.23           O  
ANISOU 2015  O   ARG A 265     3602   3730   3015     20   -282   -280       O  
ATOM   2016  CB  ARG A 265     -15.138 -29.422  -0.007  1.00 23.82           C  
ANISOU 2016  CB  ARG A 265     3132   3382   2538    -12   -272   -447       C  
ATOM   2017  CG  ARG A 265     -14.775 -29.041  -1.443  1.00 24.17           C  
ANISOU 2017  CG  ARG A 265     3142   3528   2516    -28   -274   -512       C  
ATOM   2018  CD  ARG A 265     -15.853 -29.403  -2.440  1.00 29.99           C  
ANISOU 2018  CD  ARG A 265     3868   4271   3256    -57   -289   -563       C  
ATOM   2019  NE  ARG A 265     -16.109 -30.844  -2.486  1.00 34.41           N  
ANISOU 2019  NE  ARG A 265     4419   4745   3910    -32   -292   -646       N  
ATOM   2020  CZ  ARG A 265     -17.151 -31.395  -3.103  1.00 41.23           C  
ANISOU 2020  CZ  ARG A 265     5272   5584   4810    -62   -311   -704       C  
ATOM   2021  NH1 ARG A 265     -18.031 -30.634  -3.745  1.00 28.38           N1+
ANISOU 2021  NH1 ARG A 265     3640   4027   3116   -116   -338   -673       N1+
ATOM   2022  NH2 ARG A 265     -17.315 -32.712  -3.091  1.00 29.01           N  
ANISOU 2022  NH2 ARG A 265     3708   3934   3382    -41   -309   -788       N  
ATOM   2023  N   ILE A 266     -14.487 -28.008   2.828  1.00 26.87           N  
ANISOU 2023  N   ILE A 266     3574   3790   2843    -44   -253   -307       N  
ATOM   2024  CA  ILE A 266     -14.942 -27.686   4.174  1.00 26.03           C  
ANISOU 2024  CA  ILE A 266     3504   3680   2706    -77   -231   -262       C  
ATOM   2025  C   ILE A 266     -16.090 -26.698   4.082  1.00 29.54           C  
ANISOU 2025  C   ILE A 266     3960   4098   3167   -118   -184   -281       C  
ATOM   2026  O   ILE A 266     -15.951 -25.611   3.532  1.00 28.62           O  
ANISOU 2026  O   ILE A 266     3822   4001   3050   -137   -175   -306       O  
ATOM   2027  CB  ILE A 266     -13.810 -27.171   5.112  1.00 29.90           C  
ANISOU 2027  CB  ILE A 266     3995   4251   3113    -96   -250   -247       C  
ATOM   2028  CG1 ILE A 266     -12.625 -28.159   5.166  1.00 31.44           C  
ANISOU 2028  CG1 ILE A 266     4155   4465   3324    -49   -306   -208       C  
ATOM   2029  CG2 ILE A 266     -14.358 -26.882   6.511  1.00 27.77           C  
ANISOU 2029  CG2 ILE A 266     3763   4008   2778   -147   -219   -223       C  
ATOM   2030  CD1 ILE A 266     -11.300 -27.487   4.953  1.00 34.08           C  
ANISOU 2030  CD1 ILE A 266     4452   4876   3620    -52   -332   -233       C  
ATOM   2031  N   VAL A 267     -17.215 -27.089   4.634  1.00 28.45           N  
ANISOU 2031  N   VAL A 267     3840   3907   3064   -131   -151   -257       N  
ATOM   2032  CA  VAL A 267     -18.426 -26.309   4.728  1.00 28.98           C  
ANISOU 2032  CA  VAL A 267     3903   3931   3178   -164    -97   -269       C  
ATOM   2033  C   VAL A 267     -18.550 -25.890   6.215  1.00 33.08           C  
ANISOU 2033  C   VAL A 267     4450   4483   3635   -205    -36   -276       C  
ATOM   2034  O   VAL A 267     -18.544 -26.741   7.126  1.00 32.08           O  
ANISOU 2034  O   VAL A 267     4348   4383   3457   -210    -33   -227       O  
ATOM   2035  CB  VAL A 267     -19.620 -27.154   4.211  1.00 35.38           C  
ANISOU 2035  CB  VAL A 267     4699   4667   4080   -153    -99   -247       C  
ATOM   2036  CG1 VAL A 267     -20.921 -26.497   4.595  1.00 36.88           C  
ANISOU 2036  CG1 VAL A 267     4872   4806   4335   -184    -33   -245       C  
ATOM   2037  CG2 VAL A 267     -19.550 -27.309   2.690  1.00 35.32           C  
ANISOU 2037  CG2 VAL A 267     4658   4661   4102   -135   -154   -271       C  
ATOM   2038  N   SER A 268     -18.603 -24.576   6.457  1.00 29.31           N  
ANISOU 2038  N   SER A 268     3961   4014   3163   -241     12   -337       N  
ATOM   2039  CA  SER A 268     -18.629 -24.038   7.817  1.00 28.62           C  
ANISOU 2039  CA  SER A 268     3895   3979   3001   -294     79   -390       C  
ATOM   2040  C   SER A 268     -19.537 -22.827   7.954  1.00 32.14           C  
ANISOU 2040  C   SER A 268     4307   4359   3546   -327    173   -470       C  
ATOM   2041  O   SER A 268     -19.981 -22.270   6.948  1.00 30.81           O  
ANISOU 2041  O   SER A 268     4091   4103   3511   -305    167   -459       O  
ATOM   2042  CB  SER A 268     -17.211 -23.713   8.283  1.00 29.60           C  
ANISOU 2042  CB  SER A 268     4032   4203   3013   -315     35   -419       C  
ATOM   2043  OG  SER A 268     -16.686 -22.600   7.589  1.00 29.65           O  
ANISOU 2043  OG  SER A 268     4002   4180   3084   -319     27   -472       O  
ATOM   2044  N   SER A 269     -19.818 -22.432   9.196  1.00 30.00           N  
ANISOU 2044  N   SER A 269     4052   4135   3212   -381    260   -547       N  
ATOM   2045  CA  SER A 269     -20.674 -21.274   9.508  1.00 31.46           C  
ANISOU 2045  CA  SER A 269     4193   4249   3514   -415    374   -656       C  
ATOM   2046  C   SER A 269     -19.868 -19.956   9.587  1.00 38.27           C  
ANISOU 2046  C   SER A 269     5029   5104   4410   -450    387   -771       C  
ATOM   2047  O   SER A 269     -20.436 -18.885   9.359  1.00 39.96           O  
ANISOU 2047  O   SER A 269     5178   5203   4803   -457    457   -840       O  
ATOM   2048  CB  SER A 269     -21.527 -21.517  10.758  1.00 31.79           C  
ANISOU 2048  CB  SER A 269     4251   4343   3484   -463    488   -707       C  
ATOM   2049  OG  SER A 269     -20.752 -22.125  11.767  1.00 34.98           O  
ANISOU 2049  OG  SER A 269     4715   4912   3663   -506    461   -696       O  
ATOM   2050  N   LYS A 270     -18.551 -20.044   9.841  1.00 32.88           N  
ANISOU 2050  N   LYS A 270     4378   4526   3587   -469    314   -780       N  
ATOM   2051  CA  LYS A 270     -17.632 -18.904   9.823  1.00 33.63           C  
ANISOU 2051  CA  LYS A 270     4443   4617   3719   -505    306   -876       C  
ATOM   2052  C   LYS A 270     -16.450 -19.267   8.926  1.00 36.47           C  
ANISOU 2052  C   LYS A 270     4803   5008   4045   -465    183   -774       C  
ATOM   2053  O   LYS A 270     -15.969 -20.400   9.023  1.00 35.74           O  
ANISOU 2053  O   LYS A 270     4752   5007   3820   -441    112   -689       O  
ATOM   2054  CB  LYS A 270     -17.128 -18.558  11.228  1.00 38.23           C  
ANISOU 2054  CB  LYS A 270     5053   5328   4146   -593    349  -1020       C  
ATOM   2055  CG  LYS A 270     -18.113 -17.789  12.082  1.00 59.20           C  
ANISOU 2055  CG  LYS A 270     7687   7949   6858   -650    499  -1187       C  
ATOM   2056  CD  LYS A 270     -17.402 -17.122  13.243  1.00 75.47           C  
ANISOU 2056  CD  LYS A 270     9757  10135   8783   -752    533  -1374       C  
ATOM   2057  CE  LYS A 270     -18.366 -16.570  14.266  1.00 99.39           C  
ANISOU 2057  CE  LYS A 270    12773  13177  11813   -820    699  -1568       C  
ATOM   2058  NZ  LYS A 270     -17.657 -15.909  15.398  1.00114.98           N1+
ANISOU 2058  NZ  LYS A 270    14755  15298  13633   -936    731  -1782       N1+
ATOM   2059  N   PRO A 271     -15.973 -18.367   8.025  1.00 32.93           N  
ANISOU 2059  N   PRO A 271     4299   4484   3728   -458    159   -769       N  
ATOM   2060  CA  PRO A 271     -14.808 -18.727   7.189  1.00 32.05           C  
ANISOU 2060  CA  PRO A 271     4180   4424   3571   -426     59   -680       C  
ATOM   2061  C   PRO A 271     -13.541 -18.986   7.993  1.00 34.17           C  
ANISOU 2061  C   PRO A 271     4473   4824   3685   -460      5   -718       C  
ATOM   2062  O   PRO A 271     -13.301 -18.329   8.995  1.00 35.04           O  
ANISOU 2062  O   PRO A 271     4583   4976   3754   -530     38   -838       O  
ATOM   2063  CB  PRO A 271     -14.629 -17.517   6.267  1.00 33.89           C  
ANISOU 2063  CB  PRO A 271     4337   4560   3979   -434     66   -670       C  
ATOM   2064  CG  PRO A 271     -15.267 -16.381   6.992  1.00 38.08           C  
ANISOU 2064  CG  PRO A 271     4835   4994   4640   -486    163   -796       C  
ATOM   2065  CD  PRO A 271     -16.422 -16.985   7.749  1.00 34.14           C  
ANISOU 2065  CD  PRO A 271     4379   4501   4093   -481    228   -834       C  
ATOM   2066  N   PHE A 272     -12.736 -19.949   7.548  1.00 31.66           N  
ANISOU 2066  N   PHE A 272     4164   4574   3291   -414    -79   -624       N  
ATOM   2067  CA  PHE A 272     -11.451 -20.285   8.183  1.00 31.20           C  
ANISOU 2067  CA  PHE A 272     4106   4637   3111   -435   -150   -624       C  
ATOM   2068  C   PHE A 272     -10.323 -19.414   7.629  1.00 34.11           C  
ANISOU 2068  C   PHE A 272     4412   5005   3543   -455   -182   -646       C  
ATOM   2069  O   PHE A 272      -9.270 -19.312   8.233  1.00 34.48           O  
ANISOU 2069  O   PHE A 272     4439   5141   3518   -494   -234   -676       O  
ATOM   2070  CB  PHE A 272     -11.120 -21.773   8.032  1.00 30.99           C  
ANISOU 2070  CB  PHE A 272     4097   4661   3015   -371   -217   -510       C  
ATOM   2071  CG  PHE A 272     -11.908 -22.641   8.977  1.00 31.05           C  
ANISOU 2071  CG  PHE A 272     4158   4704   2937   -376   -202   -476       C  
ATOM   2072  CD1 PHE A 272     -11.540 -22.751  10.321  1.00 32.66           C  
ANISOU 2072  CD1 PHE A 272     4380   5036   2994   -438   -226   -486       C  
ATOM   2073  CD2 PHE A 272     -13.000 -23.386   8.518  1.00 30.57           C  
ANISOU 2073  CD2 PHE A 272     4118   4562   2933   -329   -169   -421       C  
ATOM   2074  CE1 PHE A 272     -12.262 -23.573  11.190  1.00 33.23           C  
ANISOU 2074  CE1 PHE A 272     4494   5158   2975   -452   -208   -425       C  
ATOM   2075  CE2 PHE A 272     -13.726 -24.197   9.389  1.00 32.07           C  
ANISOU 2075  CE2 PHE A 272     4347   4780   3059   -339   -149   -372       C  
ATOM   2076  CZ  PHE A 272     -13.368 -24.266  10.724  1.00 31.22           C  
ANISOU 2076  CZ  PHE A 272     4258   4803   2802   -400   -164   -368       C  
ATOM   2077  N   ALA A 273     -10.564 -18.756   6.508  1.00 30.84           N  
ANISOU 2077  N   ALA A 273     3958   4494   3265   -436   -152   -620       N  
ATOM   2078  CA  ALA A 273      -9.594 -17.854   5.882  1.00 31.95           C  
ANISOU 2078  CA  ALA A 273     4028   4623   3490   -460   -170   -617       C  
ATOM   2079  C   ALA A 273     -10.371 -16.642   5.344  1.00 36.59           C  
ANISOU 2079  C   ALA A 273     4572   5077   4256   -484   -105   -626       C  
ATOM   2080  O   ALA A 273     -11.569 -16.786   5.055  1.00 36.63           O  
ANISOU 2080  O   ALA A 273     4595   5012   4309   -455    -66   -595       O  
ATOM   2081  CB  ALA A 273      -8.867 -18.574   4.742  1.00 31.91           C  
ANISOU 2081  CB  ALA A 273     3995   4666   3463   -400   -217   -511       C  
ATOM   2082  N   PRO A 274      -9.758 -15.443   5.199  1.00 35.70           N  
ANISOU 2082  N   PRO A 274     4387   4911   4267   -536    -93   -657       N  
ATOM   2083  CA  PRO A 274     -10.536 -14.303   4.668  1.00 37.08           C  
ANISOU 2083  CA  PRO A 274     4501   4932   4654   -554    -33   -636       C  
ATOM   2084  C   PRO A 274     -10.968 -14.580   3.236  1.00 40.11           C  
ANISOU 2084  C   PRO A 274     4862   5305   5072   -498    -51   -463       C  
ATOM   2085  O   PRO A 274     -10.236 -15.250   2.479  1.00 39.38           O  
ANISOU 2085  O   PRO A 274     4770   5318   4874   -468   -101   -379       O  
ATOM   2086  CB  PRO A 274      -9.550 -13.109   4.752  1.00 39.93           C  
ANISOU 2086  CB  PRO A 274     4779   5246   5148   -623    -32   -685       C  
ATOM   2087  CG  PRO A 274      -8.457 -13.547   5.677  1.00 43.78           C  
ANISOU 2087  CG  PRO A 274     5297   5866   5472   -656    -83   -784       C  
ATOM   2088  CD  PRO A 274      -8.360 -15.045   5.492  1.00 38.54           C  
ANISOU 2088  CD  PRO A 274     4702   5332   4611   -584   -137   -700       C  
ATOM   2089  N   LEU A 275     -12.163 -14.103   2.881  1.00 36.64           N  
ANISOU 2089  N   LEU A 275     4394   4750   4776   -490    -10   -417       N  
ATOM   2090  CA  LEU A 275     -12.726 -14.264   1.542  1.00 37.93           C  
ANISOU 2090  CA  LEU A 275     4527   4916   4970   -453    -36   -245       C  
ATOM   2091  C   LEU A 275     -11.887 -13.548   0.468  1.00 43.89           C  
ANISOU 2091  C   LEU A 275     5195   5690   5791   -479    -63   -111       C  
ATOM   2092  O   LEU A 275     -11.948 -13.920  -0.711  1.00 44.37           O  
ANISOU 2092  O   LEU A 275     5239   5837   5783   -459   -100     29       O  
ATOM   2093  CB  LEU A 275     -14.158 -13.701   1.508  1.00 39.26           C  
ANISOU 2093  CB  LEU A 275     4654   4940   5321   -449      8   -215       C  
ATOM   2094  CG  LEU A 275     -15.259 -14.443   2.285  1.00 45.42           C  
ANISOU 2094  CG  LEU A 275     5503   5705   6051   -422     43   -304       C  
ATOM   2095  CD1 LEU A 275     -16.573 -13.671   2.193  1.00 47.60           C  
ANISOU 2095  CD1 LEU A 275     5705   5819   6562   -419     95   -269       C  
ATOM   2096  CD2 LEU A 275     -15.517 -15.817   1.724  1.00 45.67           C  
ANISOU 2096  CD2 LEU A 275     5598   5853   5901   -374    -12   -240       C  
ATOM   2097  N   ASN A 276     -11.132 -12.509   0.887  1.00 41.19           N  
ANISOU 2097  N   ASN A 276     4792   5275   5584   -532    -40   -159       N  
ATOM   2098  CA  ASN A 276     -10.307 -11.645   0.048  1.00 43.09           C  
ANISOU 2098  CA  ASN A 276     4934   5507   5932   -571    -52    -32       C  
ATOM   2099  C   ASN A 276      -8.806 -11.866   0.294  1.00 45.97           C  
ANISOU 2099  C   ASN A 276     5300   5980   6185   -593    -76    -92       C  
ATOM   2100  O   ASN A 276      -8.013 -10.941   0.089  1.00 46.72           O  
ANISOU 2100  O   ASN A 276     5307   6030   6414   -645    -69    -50       O  
ATOM   2101  CB  ASN A 276     -10.655 -10.161   0.330  1.00 46.30           C  
ANISOU 2101  CB  ASN A 276     5240   5701   6651   -621     -3    -36       C  
ATOM   2102  CG  ASN A 276     -10.360  -9.659   1.736  1.00 77.23           C  
ANISOU 2102  CG  ASN A 276     9167   9528  10649   -667     43   -272       C  
ATOM   2103  ND2 ASN A 276     -10.109  -8.363   1.854  1.00 79.77           N  
ANISOU 2103  ND2 ASN A 276     9382   9685  11241   -725     80   -291       N  
ATOM   2104  OD1 ASN A 276     -10.356 -10.403   2.723  1.00 67.25           O  
ANISOU 2104  OD1 ASN A 276     7997   8341   9212   -658     45   -438       O  
ATOM   2105  N   PHE A 277      -8.419 -13.075   0.744  1.00 38.79           N  
ANISOU 2105  N   PHE A 277     4478   5201   5058   -556   -104   -180       N  
ATOM   2106  CA  PHE A 277      -7.022 -13.406   1.026  1.00 35.71           C  
ANISOU 2106  CA  PHE A 277     4080   4918   4571   -569   -136   -230       C  
ATOM   2107  C   PHE A 277      -6.127 -13.128  -0.165  1.00 40.79           C  
ANISOU 2107  C   PHE A 277     4638   5630   5230   -582   -141    -89       C  
ATOM   2108  O   PHE A 277      -6.425 -13.549  -1.276  1.00 40.30           O  
ANISOU 2108  O   PHE A 277     4573   5642   5095   -551   -139     31       O  
ATOM   2109  CB  PHE A 277      -6.869 -14.870   1.483  1.00 33.89           C  
ANISOU 2109  CB  PHE A 277     3937   4806   4132   -511   -172   -294       C  
ATOM   2110  CG  PHE A 277      -5.472 -15.189   1.931  1.00 32.73           C  
ANISOU 2110  CG  PHE A 277     3766   4754   3915   -523   -212   -343       C  
ATOM   2111  CD1 PHE A 277      -5.040 -14.855   3.216  1.00 34.88           C  
ANISOU 2111  CD1 PHE A 277     4042   5019   4193   -575   -235   -467       C  
ATOM   2112  CD2 PHE A 277      -4.567 -15.799   1.065  1.00 31.09           C  
ANISOU 2112  CD2 PHE A 277     3519   4655   3640   -487   -227   -269       C  
ATOM   2113  CE1 PHE A 277      -3.737 -15.153   3.635  1.00 35.00           C  
ANISOU 2113  CE1 PHE A 277     4020   5131   4150   -589   -290   -496       C  
ATOM   2114  CE2 PHE A 277      -3.260 -16.070   1.472  1.00 34.43           C  
ANISOU 2114  CE2 PHE A 277     3898   5156   4031   -494   -264   -305       C  
ATOM   2115  CZ  PHE A 277      -2.859 -15.769   2.763  1.00 34.04           C  
ANISOU 2115  CZ  PHE A 277     3850   5097   3989   -543   -306   -407       C  
ATOM   2116  N   ARG A 278      -5.058 -12.385   0.070  1.00 40.48           N  
ANISOU 2116  N   ARG A 278     4523   5574   5282   -637   -142   -109       N  
ATOM   2117  CA  ARG A 278      -4.060 -12.097  -0.954  1.00 41.98           C  
ANISOU 2117  CA  ARG A 278     4620   5841   5489   -659   -137     21       C  
ATOM   2118  C   ARG A 278      -2.690 -12.525  -0.396  1.00 42.54           C  
ANISOU 2118  C   ARG A 278     4669   6004   5488   -667   -168    -68       C  
ATOM   2119  O   ARG A 278      -2.213 -11.976   0.603  1.00 42.11           O  
ANISOU 2119  O   ARG A 278     4591   5890   5519   -720   -189   -179       O  
ATOM   2120  CB  ARG A 278      -4.094 -10.623  -1.403  1.00 46.70           C  
ANISOU 2120  CB  ARG A 278     5107   6309   6329   -731   -108    137       C  
ATOM   2121  CG  ARG A 278      -5.257 -10.313  -2.350  1.00 63.05           C  
ANISOU 2121  CG  ARG A 278     7164   8335   8457   -718    -91    307       C  
ATOM   2122  N   ILE A 279      -2.119 -13.567  -0.998  1.00 37.33           N  
ANISOU 2122  N   ILE A 279     4015   5494   4675   -613   -173    -34       N  
ATOM   2123  CA  ILE A 279      -0.825 -14.124  -0.606  1.00 37.35           C  
ANISOU 2123  CA  ILE A 279     3980   5590   4622   -603   -203    -94       C  
ATOM   2124  C   ILE A 279       0.313 -13.102  -0.796  1.00 41.69           C  
ANISOU 2124  C   ILE A 279     4401   6131   5310   -679   -194    -48       C  
ATOM   2125  O   ILE A 279       0.407 -12.427  -1.825  1.00 42.83           O  
ANISOU 2125  O   ILE A 279     4470   6277   5524   -712   -146     89       O  
ATOM   2126  CB  ILE A 279      -0.560 -15.499  -1.322  1.00 40.04           C  
ANISOU 2126  CB  ILE A 279     4339   6067   4807   -520   -190    -76       C  
ATOM   2127  CG1 ILE A 279       0.650 -16.263  -0.712  1.00 39.68           C  
ANISOU 2127  CG1 ILE A 279     4253   6094   4730   -490   -232   -145       C  
ATOM   2128  CG2 ILE A 279      -0.422 -15.345  -2.874  1.00 42.50           C  
ANISOU 2128  CG2 ILE A 279     4589   6470   5089   -526   -124     52       C  
ATOM   2129  CD1 ILE A 279       0.648 -17.792  -1.120  1.00 42.48           C  
ANISOU 2129  CD1 ILE A 279     4640   6531   4969   -393   -220   -168       C  
ATOM   2130  N   ASN A 280       1.144 -12.964   0.226  1.00 39.05           N  
ANISOU 2130  N   ASN A 280     4033   5790   5014   -714   -246   -150       N  
ATOM   2131  CA  ASN A 280       2.328 -12.103   0.222  1.00 39.04           C  
ANISOU 2131  CA  ASN A 280     3902   5782   5150   -791   -251   -131       C  
ATOM   2132  C   ASN A 280       3.396 -12.742   1.115  1.00 44.68           C  
ANISOU 2132  C   ASN A 280     4588   6586   5805   -786   -327   -226       C  
ATOM   2133  O   ASN A 280       3.141 -13.785   1.724  1.00 44.49           O  
ANISOU 2133  O   ASN A 280     4645   6616   5644   -724   -372   -287       O  
ATOM   2134  CB  ASN A 280       2.007 -10.644   0.639  1.00 36.63           C  
ANISOU 2134  CB  ASN A 280     3556   5309   5052   -888   -243   -164       C  
ATOM   2135  CG  ASN A 280       1.447 -10.459   2.028  1.00 45.63           C  
ANISOU 2135  CG  ASN A 280     4769   6371   6196   -921   -285   -349       C  
ATOM   2136  ND2 ASN A 280       0.333  -9.772   2.126  1.00 39.25           N  
ANISOU 2136  ND2 ASN A 280     3999   5420   5496   -940   -244   -373       N  
ATOM   2137  OD1 ASN A 280       2.061 -10.799   3.031  1.00 41.97           O  
ANISOU 2137  OD1 ASN A 280     4312   5976   5659   -943   -354   -471       O  
ATOM   2138  N   SER A 281       4.583 -12.114   1.210  1.00 40.59           N  
ANISOU 2138  N   SER A 281     3942   6078   5403   -854   -347   -223       N  
ATOM   2139  CA  SER A 281       5.685 -12.632   1.999  1.00 40.57           C  
ANISOU 2139  CA  SER A 281     3881   6167   5367   -859   -432   -288       C  
ATOM   2140  C   SER A 281       5.426 -12.660   3.516  1.00 45.04           C  
ANISOU 2140  C   SER A 281     4515   6725   5873   -901   -529   -439       C  
ATOM   2141  O   SER A 281       6.079 -13.422   4.219  1.00 43.84           O  
ANISOU 2141  O   SER A 281     4345   6677   5637   -884   -617   -468       O  
ATOM   2142  CB  SER A 281       6.966 -11.866   1.681  1.00 42.68           C  
ANISOU 2142  CB  SER A 281     3982   6443   5791   -933   -428   -244       C  
ATOM   2143  OG  SER A 281       6.823 -10.509   2.046  1.00 44.10           O  
ANISOU 2143  OG  SER A 281     4126   6493   6138  -1046   -430   -295       O  
ATOM   2144  N   ARG A 282       4.483 -11.856   4.012  1.00 42.60           N  
ANISOU 2144  N   ARG A 282     4274   6305   5608   -960   -511   -529       N  
ATOM   2145  CA  ARG A 282       4.188 -11.763   5.450  1.00 44.09           C  
ANISOU 2145  CA  ARG A 282     4524   6506   5723  -1021   -584   -696       C  
ATOM   2146  C   ARG A 282       3.083 -12.694   5.952  1.00 46.44           C  
ANISOU 2146  C   ARG A 282     4968   6840   5839   -952   -587   -724       C  
ATOM   2147  O   ARG A 282       2.918 -12.791   7.172  1.00 48.76           O  
ANISOU 2147  O   ARG A 282     5310   7190   6026  -1002   -648   -845       O  
ATOM   2148  CB  ARG A 282       3.862 -10.308   5.842  1.00 47.49           C  
ANISOU 2148  CB  ARG A 282     4926   6791   6328  -1138   -550   -823       C  
ATOM   2149  CG  ARG A 282       5.088  -9.388   5.871  1.00 60.43           C  
ANISOU 2149  CG  ARG A 282     6411   8408   8142  -1242   -584   -852       C  
ATOM   2150  CD  ARG A 282       4.721  -7.978   5.452  1.00 74.30           C  
ANISOU 2150  CD  ARG A 282     8107   9960  10164  -1315   -501   -869       C  
ATOM   2151  NE  ARG A 282       4.565  -7.839   3.995  1.00 81.74           N  
ANISOU 2151  NE  ARG A 282     9008  10840  11209  -1256   -415   -650       N  
ATOM   2152  CZ  ARG A 282       3.452  -7.427   3.391  1.00 87.98           C  
ANISOU 2152  CZ  ARG A 282     9840  11499  12088  -1226   -333   -578       C  
ATOM   2153  NH1 ARG A 282       2.371  -7.128   4.104  1.00 68.61           N1+
ANISOU 2153  NH1 ARG A 282     7470   8943   9656  -1240   -312   -717       N1+
ATOM   2154  NH2 ARG A 282       3.416  -7.296   2.069  1.00 71.95           N  
ANISOU 2154  NH2 ARG A 282     7760   9453  10126  -1189   -271   -360       N  
ATOM   2155  N   ASN A 283       2.347 -13.378   5.051  1.00 40.10           N  
ANISOU 2155  N   ASN A 283     4228   6016   4991   -850   -524   -615       N  
ATOM   2156  CA  ASN A 283       1.230 -14.261   5.421  1.00 38.55           C  
ANISOU 2156  CA  ASN A 283     4163   5834   4651   -785   -518   -629       C  
ATOM   2157  C   ASN A 283       1.331 -15.709   4.870  1.00 40.93           C  
ANISOU 2157  C   ASN A 283     4488   6216   4847   -668   -528   -521       C  
ATOM   2158  O   ASN A 283       0.305 -16.381   4.799  1.00 39.21           O  
ANISOU 2158  O   ASN A 283     4366   5977   4552   -608   -500   -507       O  
ATOM   2159  CB  ASN A 283      -0.131 -13.614   5.040  1.00 36.25           C  
ANISOU 2159  CB  ASN A 283     3935   5405   4431   -786   -428   -642       C  
ATOM   2160  CG  ASN A 283      -0.404 -13.405   3.564  1.00 46.91           C  
ANISOU 2160  CG  ASN A 283     5254   6697   5871   -742   -356   -503       C  
ATOM   2161  ND2 ASN A 283      -1.448 -12.631   3.267  1.00 32.23           N  
ANISOU 2161  ND2 ASN A 283     3416   4711   4121   -759   -295   -495       N  
ATOM   2162  OD1 ASN A 283       0.237 -13.990   2.677  1.00 36.91           O  
ANISOU 2162  OD1 ASN A 283     3943   5509   4572   -690   -352   -399       O  
ATOM   2163  N   LEU A 284       2.558 -16.216   4.568  1.00 37.55           N  
ANISOU 2163  N   LEU A 284     3964   5870   4431   -638   -567   -462       N  
ATOM   2164  CA  LEU A 284       2.779 -17.568   4.034  1.00 37.26           C  
ANISOU 2164  CA  LEU A 284     3925   5891   4342   -528   -566   -384       C  
ATOM   2165  C   LEU A 284       2.406 -18.704   4.973  1.00 43.78           C  
ANISOU 2165  C   LEU A 284     4821   6758   5056   -481   -635   -387       C  
ATOM   2166  O   LEU A 284       2.309 -19.845   4.529  1.00 46.94           O  
ANISOU 2166  O   LEU A 284     5230   7164   5440   -386   -621   -333       O  
ATOM   2167  CB  LEU A 284       4.219 -17.762   3.535  1.00 37.54           C  
ANISOU 2167  CB  LEU A 284     3817   5994   4454   -510   -579   -332       C  
ATOM   2168  CG  LEU A 284       4.615 -16.955   2.308  1.00 42.25           C  
ANISOU 2168  CG  LEU A 284     4332   6573   5147   -535   -487   -287       C  
ATOM   2169  CD1 LEU A 284       6.107 -17.091   2.022  1.00 42.21           C  
ANISOU 2169  CD1 LEU A 284     4172   6641   5224   -531   -500   -249       C  
ATOM   2170  CD2 LEU A 284       3.782 -17.365   1.100  1.00 41.84           C  
ANISOU 2170  CD2 LEU A 284     4339   6507   5050   -471   -387   -242       C  
ATOM   2171  N   SER A 285       2.240 -18.410   6.256  1.00 38.91           N  
ANISOU 2171  N   SER A 285     4243   6174   4368   -553   -707   -448       N  
ATOM   2172  CA  SER A 285       1.851 -19.385   7.260  1.00 37.97           C  
ANISOU 2172  CA  SER A 285     4188   6114   4126   -529   -775   -427       C  
ATOM   2173  C   SER A 285       0.340 -19.580   7.300  1.00 39.57           C  
ANISOU 2173  C   SER A 285     4522   6248   4264   -508   -709   -451       C  
ATOM   2174  O   SER A 285      -0.114 -20.570   7.865  1.00 41.22           O  
ANISOU 2174  O   SER A 285     4785   6488   4389   -468   -743   -403       O  
ATOM   2175  CB  SER A 285       2.314 -18.937   8.645  1.00 39.47           C  
ANISOU 2175  CB  SER A 285     4359   6409   4229   -636   -880   -486       C  
ATOM   2176  OG  SER A 285       3.704 -18.712   8.607  1.00 54.16           O  
ANISOU 2176  OG  SER A 285     6084   8330   6162   -664   -951   -462       O  
ATOM   2177  N   ASP A 286      -0.434 -18.601   6.805  1.00 33.89           N  
ANISOU 2177  N   ASP A 286     3843   5436   3597   -542   -622   -516       N  
ATOM   2178  CA  ASP A 286      -1.893 -18.614   6.842  1.00 32.96           C  
ANISOU 2178  CA  ASP A 286     3832   5247   3446   -530   -555   -545       C  
ATOM   2179  C   ASP A 286      -2.523 -19.727   6.003  1.00 36.97           C  
ANISOU 2179  C   ASP A 286     4382   5718   3949   -425   -519   -462       C  
ATOM   2180  O   ASP A 286      -1.999 -20.072   4.936  1.00 36.08           O  
ANISOU 2180  O   ASP A 286     4214   5602   3893   -368   -500   -407       O  
ATOM   2181  CB  ASP A 286      -2.431 -17.233   6.459  1.00 34.81           C  
ANISOU 2181  CB  ASP A 286     4063   5376   3788   -591   -479   -615       C  
ATOM   2182  CG  ASP A 286      -2.082 -16.162   7.485  1.00 48.05           C  
ANISOU 2182  CG  ASP A 286     5712   7067   5477   -706   -502   -747       C  
ATOM   2183  OD1 ASP A 286      -1.410 -16.496   8.501  1.00 47.32           O  
ANISOU 2183  OD1 ASP A 286     5608   7097   5276   -748   -587   -779       O  
ATOM   2184  OD2 ASP A 286      -2.503 -14.996   7.295  1.00 54.39           O1-
ANISOU 2184  OD2 ASP A 286     6497   7759   6408   -760   -437   -818       O1-
ATOM   2185  N   ILE A 287      -3.646 -20.290   6.497  1.00 34.04           N  
ANISOU 2185  N   ILE A 287     4100   5325   3509   -406   -504   -464       N  
ATOM   2186  CA  ILE A 287      -4.389 -21.356   5.813  1.00 32.50           C  
ANISOU 2186  CA  ILE A 287     3948   5083   3319   -319   -473   -405       C  
ATOM   2187  C   ILE A 287      -4.916 -20.873   4.430  1.00 30.35           C  
ANISOU 2187  C   ILE A 287     3670   4739   3123   -299   -397   -401       C  
ATOM   2188  O   ILE A 287      -5.084 -21.691   3.537  1.00 28.78           O  
ANISOU 2188  O   ILE A 287     3471   4531   2935   -234   -378   -364       O  
ATOM   2189  CB  ILE A 287      -5.502 -21.992   6.733  1.00 35.82           C  
ANISOU 2189  CB  ILE A 287     4456   5496   3660   -318   -472   -400       C  
ATOM   2190  CG1 ILE A 287      -6.038 -23.338   6.163  1.00 35.21           C  
ANISOU 2190  CG1 ILE A 287     4402   5371   3606   -228   -463   -331       C  
ATOM   2191  CG2 ILE A 287      -6.668 -21.022   7.005  1.00 36.11           C  
ANISOU 2191  CG2 ILE A 287     4549   5473   3700   -376   -401   -479       C  
ATOM   2192  CD1 ILE A 287      -5.279 -24.484   6.476  1.00 37.36           C  
ANISOU 2192  CD1 ILE A 287     4633   5679   3881   -178   -528   -256       C  
ATOM   2193  N   GLY A 288      -5.096 -19.566   4.258  1.00 26.06           N  
ANISOU 2193  N   GLY A 288     3110   4153   2640   -361   -360   -436       N  
ATOM   2194  CA  GLY A 288      -5.556 -18.960   3.002  1.00 24.17           C  
ANISOU 2194  CA  GLY A 288     2848   3859   2475   -358   -303   -395       C  
ATOM   2195  C   GLY A 288      -4.633 -19.232   1.823  1.00 29.20           C  
ANISOU 2195  C   GLY A 288     3417   4560   3121   -325   -298   -337       C  
ATOM   2196  O   GLY A 288      -5.035 -19.070   0.668  1.00 28.25           O  
ANISOU 2196  O   GLY A 288     3281   4438   3013   -315   -258   -284       O  
ATOM   2197  N   THR A 289      -3.363 -19.621   2.106  1.00 26.68           N  
ANISOU 2197  N   THR A 289     3039   4310   2789   -314   -338   -342       N  
ATOM   2198  CA  THR A 289      -2.373 -19.951   1.072  1.00 27.08           C  
ANISOU 2198  CA  THR A 289     3008   4429   2852   -280   -317   -305       C  
ATOM   2199  C   THR A 289      -2.674 -21.292   0.395  1.00 30.59           C  
ANISOU 2199  C   THR A 289     3474   4895   3252   -198   -295   -309       C  
ATOM   2200  O   THR A 289      -2.109 -21.568  -0.651  1.00 31.42           O  
ANISOU 2200  O   THR A 289     3520   5062   3356   -174   -252   -302       O  
ATOM   2201  CB  THR A 289      -0.936 -19.987   1.647  1.00 30.55           C  
ANISOU 2201  CB  THR A 289     3361   4924   3321   -290   -368   -312       C  
ATOM   2202  CG2 THR A 289      -0.488 -18.667   2.219  1.00 27.86           C  
ANISOU 2202  CG2 THR A 289     2980   4568   3038   -383   -390   -331       C  
ATOM   2203  OG1 THR A 289      -0.858 -21.023   2.632  1.00 31.88           O  
ANISOU 2203  OG1 THR A 289     3558   5104   3451   -248   -433   -325       O  
ATOM   2204  N   ILE A 290      -3.520 -22.142   0.992  1.00 28.76           N  
ANISOU 2204  N   ILE A 290     3320   4616   2990   -162   -319   -329       N  
ATOM   2205  CA  ILE A 290      -3.790 -23.476   0.440  1.00 27.41           C  
ANISOU 2205  CA  ILE A 290     3163   4441   2812    -87   -302   -348       C  
ATOM   2206  C   ILE A 290      -5.286 -23.770   0.274  1.00 31.61           C  
ANISOU 2206  C   ILE A 290     3782   4914   3315    -82   -285   -358       C  
ATOM   2207  O   ILE A 290      -5.650 -24.908   0.033  1.00 32.38           O  
ANISOU 2207  O   ILE A 290     3896   4984   3421    -29   -280   -385       O  
ATOM   2208  CB  ILE A 290      -3.061 -24.588   1.249  1.00 29.63           C  
ANISOU 2208  CB  ILE A 290     3411   4713   3134    -30   -354   -344       C  
ATOM   2209  CG1 ILE A 290      -3.531 -24.636   2.731  1.00 30.68           C  
ANISOU 2209  CG1 ILE A 290     3604   4815   3236    -55   -421   -310       C  
ATOM   2210  CG2 ILE A 290      -1.512 -24.469   1.124  1.00 27.00           C  
ANISOU 2210  CG2 ILE A 290     2961   4444   2854    -22   -364   -335       C  
ATOM   2211  CD1 ILE A 290      -3.407 -25.993   3.388  1.00 30.79           C  
ANISOU 2211  CD1 ILE A 290     3610   4799   3290      7   -470   -267       C  
ATOM   2212  N   MET A 291      -6.149 -22.780   0.407  1.00 28.29           N  
ANISOU 2212  N   MET A 291     3405   4460   2885   -136   -276   -337       N  
ATOM   2213  CA  MET A 291      -7.591 -23.016   0.197  1.00 27.89           C  
ANISOU 2213  CA  MET A 291     3420   4354   2825   -132   -261   -338       C  
ATOM   2214  C   MET A 291      -8.312 -21.830  -0.397  1.00 33.76           C  
ANISOU 2214  C   MET A 291     4159   5081   3587   -185   -236   -295       C  
ATOM   2215  O   MET A 291      -7.980 -20.688  -0.082  1.00 34.44           O  
ANISOU 2215  O   MET A 291     4216   5151   3719   -232   -232   -275       O  
ATOM   2216  CB  MET A 291      -8.346 -23.517   1.459  1.00 29.49           C  
ANISOU 2216  CB  MET A 291     3689   4490   3027   -125   -285   -347       C  
ATOM   2217  CG  MET A 291      -8.202 -22.636   2.678  1.00 32.53           C  
ANISOU 2217  CG  MET A 291     4087   4866   3408   -178   -298   -354       C  
ATOM   2218  SD  MET A 291      -9.340 -23.041   4.060  1.00 36.61           S  
ANISOU 2218  SD  MET A 291     4683   5336   3890   -192   -297   -364       S  
ATOM   2219  CE  MET A 291      -8.935 -24.702   4.404  1.00 31.86           C  
ANISOU 2219  CE  MET A 291     4083   4751   3272   -127   -345   -319       C  
ATOM   2220  N   ARG A 292      -9.243 -22.114  -1.326  1.00 29.91           N  
ANISOU 2220  N   ARG A 292     3685   4599   3079   -178   -224   -278       N  
ATOM   2221  CA  ARG A 292     -10.182 -21.141  -1.877  1.00 29.55           C  
ANISOU 2221  CA  ARG A 292     3630   4530   3069   -221   -216   -209       C  
ATOM   2222  C   ARG A 292     -11.317 -21.059  -0.827  1.00 33.71           C  
ANISOU 2222  C   ARG A 292     4209   4941   3657   -223   -214   -228       C  
ATOM   2223  O   ARG A 292     -11.555 -22.026  -0.096  1.00 31.69           O  
ANISOU 2223  O   ARG A 292     4004   4659   3377   -190   -222   -279       O  
ATOM   2224  CB  ARG A 292     -10.789 -21.639  -3.196  1.00 27.15           C  
ANISOU 2224  CB  ARG A 292     3315   4301   2699   -220   -220   -185       C  
ATOM   2225  CG  ARG A 292      -9.759 -22.007  -4.253  1.00 33.70           C  
ANISOU 2225  CG  ARG A 292     4097   5271   3437   -219   -202   -203       C  
ATOM   2226  CD  ARG A 292      -9.173 -20.824  -4.970  1.00 29.11           C  
ANISOU 2226  CD  ARG A 292     3446   4765   2849   -273   -186    -97       C  
ATOM   2227  NE  ARG A 292      -8.121 -21.264  -5.891  1.00 34.17           N  
ANISOU 2227  NE  ARG A 292     4037   5556   3391   -272   -151   -129       N  
ATOM   2228  CZ  ARG A 292      -7.444 -20.465  -6.711  1.00 40.78           C  
ANISOU 2228  CZ  ARG A 292     4801   6501   4191   -320   -125    -39       C  
ATOM   2229  NH1 ARG A 292      -7.707 -19.173  -6.750  1.00 32.51           N1+
ANISOU 2229  NH1 ARG A 292     3718   5414   3221   -374   -138    105       N1+
ATOM   2230  NH2 ARG A 292      -6.460 -20.950  -7.459  1.00 33.35           N  
ANISOU 2230  NH2 ARG A 292     3811   5702   3158   -318    -75    -90       N  
ATOM   2231  N   VAL A 293     -11.975 -19.902  -0.735  1.00 32.20           N  
ANISOU 2231  N   VAL A 293     3996   4678   3559   -262   -198   -180       N  
ATOM   2232  CA  VAL A 293     -13.089 -19.654   0.187  1.00 31.49           C  
ANISOU 2232  CA  VAL A 293     3938   4481   3546   -270   -174   -209       C  
ATOM   2233  C   VAL A 293     -14.149 -18.869  -0.542  1.00 36.40           C  
ANISOU 2233  C   VAL A 293     4513   5045   4275   -291   -168   -121       C  
ATOM   2234  O   VAL A 293     -13.840 -17.838  -1.101  1.00 37.41           O  
ANISOU 2234  O   VAL A 293     4575   5165   4476   -322   -168    -44       O  
ATOM   2235  CB  VAL A 293     -12.684 -18.890   1.498  1.00 34.84           C  
ANISOU 2235  CB  VAL A 293     4368   4851   4019   -303   -144   -284       C  
ATOM   2236  CG1 VAL A 293     -13.801 -19.016   2.553  1.00 33.71           C  
ANISOU 2236  CG1 VAL A 293     4271   4634   3905   -306   -104   -345       C  
ATOM   2237  CG2 VAL A 293     -11.365 -19.414   2.055  1.00 34.65           C  
ANISOU 2237  CG2 VAL A 293     4360   4911   3896   -296   -173   -333       C  
ATOM   2238  N   VAL A 294     -15.391 -19.342  -0.517  1.00 33.78           N  
ANISOU 2238  N   VAL A 294     4201   4666   3967   -275   -168   -117       N  
ATOM   2239  CA  VAL A 294     -16.531 -18.667  -1.128  1.00 33.48           C  
ANISOU 2239  CA  VAL A 294     4104   4566   4051   -291   -173    -21       C  
ATOM   2240  C   VAL A 294     -17.700 -18.623  -0.119  1.00 36.99           C  
ANISOU 2240  C   VAL A 294     4563   4888   4602   -284   -123    -75       C  
ATOM   2241  O   VAL A 294     -17.896 -19.547   0.686  1.00 34.06           O  
ANISOU 2241  O   VAL A 294     4260   4522   4161   -265   -105   -158       O  
ATOM   2242  CB  VAL A 294     -16.919 -19.227  -2.539  1.00 37.19           C  
ANISOU 2242  CB  VAL A 294     4549   5141   4439   -293   -236     68       C  
ATOM   2243  CG1 VAL A 294     -17.575 -20.590  -2.475  1.00 34.86           C  
ANISOU 2243  CG1 VAL A 294     4311   4865   4068   -266   -254     -2       C  
ATOM   2244  CG2 VAL A 294     -17.800 -18.265  -3.305  1.00 39.67           C  
ANISOU 2244  CG2 VAL A 294     4774   5416   4881   -322   -263    217       C  
ATOM   2245  N   GLU A 295     -18.438 -17.526  -0.138  1.00 35.99           N  
ANISOU 2245  N   GLU A 295     4364   4651   4662   -302    -95    -21       N  
ATOM   2246  CA  GLU A 295     -19.627 -17.370   0.679  1.00 34.59           C  
ANISOU 2246  CA  GLU A 295     4175   4354   4614   -297    -33    -71       C  
ATOM   2247  C   GLU A 295     -20.799 -17.867  -0.154  1.00 35.84           C  
ANISOU 2247  C   GLU A 295     4298   4515   4804   -284    -82     29       C  
ATOM   2248  O   GLU A 295     -20.983 -17.405  -1.284  1.00 36.55           O  
ANISOU 2248  O   GLU A 295     4313   4628   4945   -296   -145    170       O  
ATOM   2249  CB  GLU A 295     -19.842 -15.910   1.047  1.00 36.48           C  
ANISOU 2249  CB  GLU A 295     4330   4448   5083   -319     32    -76       C  
ATOM   2250  CG  GLU A 295     -21.074 -15.682   1.913  1.00 41.39           C  
ANISOU 2250  CG  GLU A 295     4924   4942   5861   -314    121   -151       C  
ATOM   2251  CD  GLU A 295     -21.240 -14.267   2.424  1.00 59.57           C  
ANISOU 2251  CD  GLU A 295     7136   7080   8417   -336    209   -208       C  
ATOM   2252  OE1 GLU A 295     -20.294 -13.457   2.292  1.00 63.88           O  
ANISOU 2252  OE1 GLU A 295     7652   7606   9015   -361    202   -206       O  
ATOM   2253  OE2 GLU A 295     -22.320 -13.975   2.982  1.00 64.12           O1-
ANISOU 2253  OE2 GLU A 295     7664   7540   9160   -329    293   -267       O1-
ATOM   2254  N   LEU A 296     -21.562 -18.819   0.395  1.00 28.62           N  
ANISOU 2254  N   LEU A 296     3431   3592   3853   -266    -61    -32       N  
ATOM   2255  CA  LEU A 296     -22.755 -19.321  -0.267  1.00 30.10           C  
ANISOU 2255  CA  LEU A 296     3576   3771   4088   -261   -107     44       C  
ATOM   2256  C   LEU A 296     -23.984 -18.822   0.452  1.00 34.07           C  
ANISOU 2256  C   LEU A 296     4019   4133   4791   -257    -29     30       C  
ATOM   2257  O   LEU A 296     -24.044 -18.824   1.670  1.00 33.62           O  
ANISOU 2257  O   LEU A 296     4002   4027   4747   -257     68    -86       O  
ATOM   2258  CB  LEU A 296     -22.758 -20.858  -0.415  1.00 29.85           C  
ANISOU 2258  CB  LEU A 296     3619   3827   3894   -249   -149     -3       C  
ATOM   2259  CG  LEU A 296     -21.561 -21.383  -1.244  1.00 34.57           C  
ANISOU 2259  CG  LEU A 296     4258   4561   4314   -249   -214     -8       C  
ATOM   2260  CD1 LEU A 296     -21.387 -22.825  -1.008  1.00 35.19           C  
ANISOU 2260  CD1 LEU A 296     4407   4678   4284   -230   -224    -91       C  
ATOM   2261  CD2 LEU A 296     -21.742 -21.094  -2.746  1.00 34.82           C  
ANISOU 2261  CD2 LEU A 296     4221   4682   4325   -276   -302    106       C  
ATOM   2262  N   SER A 297     -24.934 -18.335  -0.296  1.00 33.91           N  
ANISOU 2262  N   SER A 297     3895   4059   4932   -260    -69    151       N  
ATOM   2263  CA  SER A 297     -26.142 -17.811   0.316  1.00 35.97           C  
ANISOU 2263  CA  SER A 297     4073   4171   5422   -252     11    143       C  
ATOM   2264  C   SER A 297     -27.337 -18.159  -0.499  1.00 42.09           C  
ANISOU 2264  C   SER A 297     4764   4942   6285   -253    -66    265       C  
ATOM   2265  O   SER A 297     -27.398 -17.786  -1.672  1.00 43.51           O  
ANISOU 2265  O   SER A 297     4870   5169   6493   -267   -174    420       O  
ATOM   2266  CB  SER A 297     -26.062 -16.291   0.475  1.00 41.06           C  
ANISOU 2266  CB  SER A 297     4619   4681   6301   -254     70    166       C  
ATOM   2267  OG  SER A 297     -27.240 -15.867   1.149  1.00 57.34           O  
ANISOU 2267  OG  SER A 297     6595   6591   8600   -241    170    127       O  
ATOM   2268  N   PRO A 298     -28.353 -18.781   0.120  1.00 40.26           N  
ANISOU 2268  N   PRO A 298     4526   4657   6111   -244    -12    209       N  
ATOM   2269  CA  PRO A 298     -29.588 -19.066  -0.625  1.00 41.03           C  
ANISOU 2269  CA  PRO A 298     4525   4741   6323   -250    -90    326       C  
ATOM   2270  C   PRO A 298     -30.298 -17.807  -1.148  1.00 46.36           C  
ANISOU 2270  C   PRO A 298     5032   5306   7278   -245   -111    477       C  
ATOM   2271  O   PRO A 298     -31.013 -17.908  -2.130  1.00 46.32           O  
ANISOU 2271  O   PRO A 298     4934   5339   7328   -261   -229    625       O  
ATOM   2272  CB  PRO A 298     -30.412 -19.880   0.365  1.00 42.95           C  
ANISOU 2272  CB  PRO A 298     4793   4931   6594   -244      4    224       C  
ATOM   2273  CG  PRO A 298     -29.895 -19.498   1.690  1.00 46.75           C  
ANISOU 2273  CG  PRO A 298     5338   5362   7061   -234    156     80       C  
ATOM   2274  CD  PRO A 298     -28.433 -19.285   1.505  1.00 41.39           C  
ANISOU 2274  CD  PRO A 298     4747   4769   6209   -239    117     54       C  
ATOM   2275  N   LEU A 299     -30.055 -16.624  -0.555  1.00 45.04           N  
ANISOU 2275  N   LEU A 299     4815   5006   7292   -229     -8    445       N  
ATOM   2276  CA  LEU A 299     -30.624 -15.387  -1.067  1.00 49.69           C  
ANISOU 2276  CA  LEU A 299     5229   5463   8189   -219    -29    603       C  
ATOM   2277  C   LEU A 299     -29.985 -14.969  -2.404  1.00 60.10           C  
ANISOU 2277  C   LEU A 299     6508   6885   9440   -245   -182    807       C  
ATOM   2278  O   LEU A 299     -30.627 -14.277  -3.189  1.00 61.92           O  
ANISOU 2278  O   LEU A 299     6583   7062   9881   -248   -261   1015       O  
ATOM   2279  CB  LEU A 299     -30.546 -14.248  -0.050  1.00 51.05           C  
ANISOU 2279  CB  LEU A 299     5348   5443   8606   -198    136    486       C  
ATOM   2280  CG  LEU A 299     -31.650 -14.192   0.998  1.00 56.51           C  
ANISOU 2280  CG  LEU A 299     5973   5991   9507   -176    290    358       C  
ATOM   2281  CD1 LEU A 299     -31.456 -12.978   1.873  1.00 57.88           C  
ANISOU 2281  CD1 LEU A 299     6085   5985   9922   -165    452    220       C  
ATOM   2282  CD2 LEU A 299     -33.039 -14.099   0.360  1.00 59.84           C  
ANISOU 2282  CD2 LEU A 299     6221   6331  10186   -159    229    534       C  
ATOM   2283  N   LYS A 300     -28.741 -15.414  -2.668  1.00 58.83           N  
ANISOU 2283  N   LYS A 300     6480   6882   8989   -266   -223    759       N  
ATOM   2284  CA  LYS A 300     -28.041 -15.183  -3.931  1.00 61.00           C  
ANISOU 2284  CA  LYS A 300     6737   7302   9137   -300   -354    932       C  
ATOM   2285  C   LYS A 300     -28.357 -16.347  -4.887  1.00 68.50           C  
ANISOU 2285  C   LYS A 300     7722   8454   9849   -333   -487    981       C  
ATOM   2286  O   LYS A 300     -28.711 -16.099  -6.035  1.00 70.79           O  
ANISOU 2286  O   LYS A 300     7913   8839  10143   -369   -617   1185       O  
ATOM   2287  CB  LYS A 300     -26.526 -15.031  -3.709  1.00 62.96           C  
ANISOU 2287  CB  LYS A 300     7093   7613   9217   -308   -313    840       C  
ATOM   2288  N   GLY A 301     -28.311 -17.583  -4.388  1.00 64.52           N  
ANISOU 2288  N   GLY A 301     7342   8006   9165   -326   -456    800       N  
ATOM   2289  CA  GLY A 301     -28.604 -18.788  -5.157  1.00 94.61           C  
ANISOU 2289  CA  GLY A 301    11191  11982  12775   -359   -562    789       C  
ATOM   2290  C   GLY A 301     -30.045 -18.888  -5.616  1.00118.91           C  
ANISOU 2290  C   GLY A 301    14144  15036  16000   -378   -642    904       C  
ATOM   2291  O   GLY A 301     -30.393 -18.407  -6.696  1.00 80.35           O  
ANISOU 2291  O   GLY A 301     9149  10238  11143   -417   -768   1100       O  
ATOM   2292  N   SER A 304     -35.466 -19.282  -5.081  1.00 65.48           N  
ANISOU 2292  N   SER A 304     6910   7896  10071   -370   -693   1108       N  
ATOM   2293  CA  SER A 304     -36.739 -18.865  -4.465  1.00 65.80           C  
ANISOU 2293  CA  SER A 304     6799   7747  10454   -337   -617   1149       C  
ATOM   2294  C   SER A 304     -36.711 -19.048  -2.918  1.00 65.80           C  
ANISOU 2294  C   SER A 304     6884   7599  10518   -289   -390    935       C  
ATOM   2295  O   SER A 304     -37.488 -19.842  -2.360  1.00 68.40           O  
ANISOU 2295  O   SER A 304     7211   7891  10886   -294   -333    852       O  
ATOM   2296  CB  SER A 304     -37.907 -19.624  -5.091  1.00 69.70           C  
ANISOU 2296  CB  SER A 304     7190   8303  10989   -384   -749   1224       C  
ATOM   2297  N   TRP A 305     -35.813 -18.297  -2.241  1.00 53.81           N  
ANISOU 2297  N   TRP A 305     5432   6011   9001   -255   -266    854       N  
ATOM   2298  CA  TRP A 305     -35.593 -18.363  -0.791  1.00 48.84           C  
ANISOU 2298  CA  TRP A 305     4893   5289   8377   -225    -58    648       C  
ATOM   2299  C   TRP A 305     -36.386 -17.304  -0.037  1.00 49.02           C  
ANISOU 2299  C   TRP A 305     4766   5104   8756   -186     95    633       C  
ATOM   2300  O   TRP A 305     -36.276 -16.119  -0.343  1.00 49.45           O  
ANISOU 2300  O   TRP A 305     4712   5059   9018   -166     89    726       O  
ATOM   2301  CB  TRP A 305     -34.091 -18.237  -0.489  1.00 45.23           C  
ANISOU 2301  CB  TRP A 305     4596   4902   7687   -224    -20    543       C  
ATOM   2302  CG  TRP A 305     -33.725 -18.340   0.958  1.00 44.20           C  
ANISOU 2302  CG  TRP A 305     4568   4724   7503   -211    168    339       C  
ATOM   2303  CD1 TRP A 305     -33.549 -17.310   1.829  1.00 46.70           C  
ANISOU 2303  CD1 TRP A 305     4853   4919   7971   -191    319    239       C  
ATOM   2304  CD2 TRP A 305     -33.529 -19.545   1.712  1.00 43.15           C  
ANISOU 2304  CD2 TRP A 305     4571   4671   7155   -224    222    212       C  
ATOM   2305  CE2 TRP A 305     -33.199 -19.161   3.029  1.00 45.47           C  
ANISOU 2305  CE2 TRP A 305     4918   4918   7442   -218    400     54       C  
ATOM   2306  CE3 TRP A 305     -33.588 -20.919   1.398  1.00 44.23           C  
ANISOU 2306  CE3 TRP A 305     4783   4911   7112   -246    136    217       C  
ATOM   2307  NE1 TRP A 305     -33.233 -17.791   3.071  1.00 45.14           N  
ANISOU 2307  NE1 TRP A 305     4773   4754   7625   -201    460     54       N  
ATOM   2308  CZ2 TRP A 305     -32.879 -20.094   4.028  1.00 44.43           C  
ANISOU 2308  CZ2 TRP A 305     4915   4864   7105   -236    481    -63       C  
ATOM   2309  CZ3 TRP A 305     -33.240 -21.848   2.375  1.00 45.30           C  
ANISOU 2309  CZ3 TRP A 305     5041   5090   7081   -254    221    102       C  
ATOM   2310  CH2 TRP A 305     -32.918 -21.435   3.683  1.00 45.99           C  
ANISOU 2310  CH2 TRP A 305     5178   5148   7147   -250    388    -19       C  
ATOM   2311  N   THR A 306     -37.226 -17.739   0.926  1.00 43.08           N  
ANISOU 2311  N   THR A 306     3991   4280   8098   -179    238    520       N  
ATOM   2312  CA  THR A 306     -37.989 -16.813   1.754  1.00 42.47           C  
ANISOU 2312  CA  THR A 306     3772   4011   8354   -144    419    458       C  
ATOM   2313  C   THR A 306     -37.675 -17.002   3.247  1.00 43.17           C  
ANISOU 2313  C   THR A 306     3977   4095   8331   -148    643    211       C  
ATOM   2314  O   THR A 306     -38.390 -16.457   4.096  1.00 43.68           O  
ANISOU 2314  O   THR A 306     3938   4030   8630   -130    828    108       O  
ATOM   2315  CB  THR A 306     -39.482 -16.867   1.438  1.00 47.43           C  
ANISOU 2315  CB  THR A 306     4201   4548   9274   -134    394    580       C  
ATOM   2316  CG2 THR A 306     -39.786 -16.543  -0.020  1.00 44.61           C  
ANISOU 2316  CG2 THR A 306     3710   4213   9026   -141    161    841       C  
ATOM   2317  OG1 THR A 306     -40.014 -18.129   1.844  1.00 43.59           O  
ANISOU 2317  OG1 THR A 306     3777   4137   8648   -163    420    514       O  
ATOM   2318  N   GLY A 307     -36.604 -17.752   3.546  1.00 36.01           N  
ANISOU 2318  N   GLY A 307     3273   3340   7070   -174    624    122       N  
ATOM   2319  CA  GLY A 307     -36.187 -18.014   4.916  1.00 35.34           C  
ANISOU 2319  CA  GLY A 307     3308   3299   6822   -192    803    -82       C  
ATOM   2320  C   GLY A 307     -35.289 -16.941   5.483  1.00 37.43           C  
ANISOU 2320  C   GLY A 307     3607   3524   7094   -189    903   -217       C  
ATOM   2321  O   GLY A 307     -35.275 -15.811   4.986  1.00 34.67           O  
ANISOU 2321  O   GLY A 307     3141   3047   6983   -164    885   -166       O  
ATOM   2322  N   LYS A 308     -34.505 -17.297   6.511  1.00 37.32           N  
ANISOU 2322  N   LYS A 308     3741   3619   6820   -221    999   -380       N  
ATOM   2323  CA  LYS A 308     -33.570 -16.350   7.153  1.00 38.68           C  
ANISOU 2323  CA  LYS A 308     3957   3777   6961   -235   1093   -541       C  
ATOM   2324  C   LYS A 308     -32.477 -15.883   6.196  1.00 37.51           C  
ANISOU 2324  C   LYS A 308     3843   3642   6769   -224    934   -446       C  
ATOM   2325  O   LYS A 308     -32.041 -16.661   5.334  1.00 35.41           O  
ANISOU 2325  O   LYS A 308     3648   3480   6325   -222    765   -308       O  
ATOM   2326  CB  LYS A 308     -32.974 -16.937   8.449  1.00 41.65           C  
ANISOU 2326  CB  LYS A 308     4482   4309   7031   -285   1205   -713       C  
ATOM   2327  CG  LYS A 308     -34.023 -16.992   9.552  1.00 50.72           C  
ANISOU 2327  CG  LYS A 308     5571   5438   8262   -307   1417   -843       C  
ATOM   2328  CD  LYS A 308     -33.448 -17.295  10.916  1.00 58.23           C  
ANISOU 2328  CD  LYS A 308     6647   6557   8921   -372   1547  -1023       C  
ATOM   2329  CE  LYS A 308     -34.544 -17.364  11.951  1.00 72.65           C  
ANISOU 2329  CE  LYS A 308     8407   8391  10805   -403   1765  -1138       C  
ATOM   2330  NZ  LYS A 308     -35.098 -16.027  12.292  1.00 81.63           N1+
ANISOU 2330  NZ  LYS A 308     9395   9365  12257   -394   1946  -1318       N1+
ATOM   2331  N   PRO A 309     -32.047 -14.613   6.303  1.00 33.12           N  
ANISOU 2331  N   PRO A 309     3223   2970   6390   -222    992   -521       N  
ATOM   2332  CA  PRO A 309     -30.958 -14.130   5.431  1.00 32.17           C  
ANISOU 2332  CA  PRO A 309     3126   2863   6231   -220    852   -421       C  
ATOM   2333  C   PRO A 309     -29.597 -14.665   5.936  1.00 40.70           C  
ANISOU 2333  C   PRO A 309     4391   4120   6955   -256    830   -528       C  
ATOM   2334  O   PRO A 309     -28.826 -13.954   6.549  1.00 42.33           O  
ANISOU 2334  O   PRO A 309     4621   4311   7151   -283    904   -675       O  
ATOM   2335  CB  PRO A 309     -31.105 -12.604   5.519  1.00 34.47           C  
ANISOU 2335  CB  PRO A 309     3265   2941   6890   -209    946   -475       C  
ATOM   2336  CG  PRO A 309     -31.652 -12.364   6.879  1.00 39.64           C  
ANISOU 2336  CG  PRO A 309     3899   3541   7622   -226   1171   -728       C  
ATOM   2337  CD  PRO A 309     -32.469 -13.568   7.262  1.00 35.36           C  
ANISOU 2337  CD  PRO A 309     3407   3109   6920   -229   1199   -720       C  
ATOM   2338  N   VAL A 310     -29.341 -15.951   5.725  1.00 38.51           N  
ANISOU 2338  N   VAL A 310     4230   4002   6399   -259    734   -460       N  
ATOM   2339  CA  VAL A 310     -28.152 -16.645   6.210  1.00 38.52           C  
ANISOU 2339  CA  VAL A 310     4391   4169   6077   -287    704   -532       C  
ATOM   2340  C   VAL A 310     -27.194 -17.051   5.096  1.00 43.58           C  
ANISOU 2340  C   VAL A 310     5087   4900   6571   -275    529   -397       C  
ATOM   2341  O   VAL A 310     -27.587 -17.180   3.936  1.00 44.76           O  
ANISOU 2341  O   VAL A 310     5179   5033   6795   -253    419   -240       O  
ATOM   2342  CB  VAL A 310     -28.509 -17.856   7.117  1.00 42.20           C  
ANISOU 2342  CB  VAL A 310     4944   4745   6345   -305    761   -586       C  
ATOM   2343  CG1 VAL A 310     -29.176 -17.367   8.398  1.00 44.63           C  
ANISOU 2343  CG1 VAL A 310     5213   5012   6732   -336    959   -758       C  
ATOM   2344  CG2 VAL A 310     -29.410 -18.844   6.393  1.00 40.91           C  
ANISOU 2344  CG2 VAL A 310     4755   4579   6211   -280    680   -440       C  
ATOM   2345  N   SER A 311     -25.930 -17.248   5.481  1.00 38.84           N  
ANISOU 2345  N   SER A 311     4593   4409   5756   -295    509   -468       N  
ATOM   2346  CA  SER A 311     -24.823 -17.644   4.629  1.00 37.26           C  
ANISOU 2346  CA  SER A 311     4451   4310   5395   -288    375   -381       C  
ATOM   2347  C   SER A 311     -24.042 -18.767   5.282  1.00 38.85           C  
ANISOU 2347  C   SER A 311     4779   4652   5328   -298    357   -436       C  
ATOM   2348  O   SER A 311     -24.024 -18.899   6.505  1.00 37.97           O  
ANISOU 2348  O   SER A 311     4713   4577   5135   -325    448   -550       O  
ATOM   2349  CB  SER A 311     -23.864 -16.467   4.452  1.00 40.47           C  
ANISOU 2349  CB  SER A 311     4825   4678   5872   -304    371   -405       C  
ATOM   2350  OG  SER A 311     -24.450 -15.412   3.716  1.00 52.68           O  
ANISOU 2350  OG  SER A 311     6241   6085   7689   -294    367   -311       O  
ATOM   2351  N   TYR A 312     -23.340 -19.530   4.467  1.00 34.39           N  
ANISOU 2351  N   TYR A 312     4261   4176   4630   -280    242   -356       N  
ATOM   2352  CA  TYR A 312     -22.397 -20.534   4.932  1.00 31.94           C  
ANISOU 2352  CA  TYR A 312     4049   3983   4103   -280    208   -385       C  
ATOM   2353  C   TYR A 312     -21.171 -20.398   4.015  1.00 33.75           C  
ANISOU 2353  C   TYR A 312     4285   4274   4264   -270    115   -341       C  
ATOM   2354  O   TYR A 312     -21.206 -19.626   3.043  1.00 32.31           O  
ANISOU 2354  O   TYR A 312     4037   4054   4186   -268     80   -275       O  
ATOM   2355  CB  TYR A 312     -23.004 -21.959   5.050  1.00 32.34           C  
ANISOU 2355  CB  TYR A 312     4140   4061   4089   -265    190   -345       C  
ATOM   2356  CG  TYR A 312     -23.427 -22.568   3.735  1.00 33.03           C  
ANISOU 2356  CG  TYR A 312     4196   4138   4217   -240     97   -257       C  
ATOM   2357  CD1 TYR A 312     -24.675 -22.294   3.189  1.00 35.14           C  
ANISOU 2357  CD1 TYR A 312     4386   4327   4640   -240     98   -205       C  
ATOM   2358  CD2 TYR A 312     -22.590 -23.441   3.045  1.00 33.90           C  
ANISOU 2358  CD2 TYR A 312     4346   4322   4212   -221      9   -235       C  
ATOM   2359  CE1 TYR A 312     -25.083 -22.871   1.980  1.00 34.50           C  
ANISOU 2359  CE1 TYR A 312     4272   4265   4573   -234      1   -133       C  
ATOM   2360  CE2 TYR A 312     -22.990 -24.030   1.838  1.00 35.41           C  
ANISOU 2360  CE2 TYR A 312     4508   4524   4421   -213    -70   -189       C  
ATOM   2361  CZ  TYR A 312     -24.233 -23.726   1.297  1.00 42.17           C  
ANISOU 2361  CZ  TYR A 312     5292   5325   5406   -224    -81   -136       C  
ATOM   2362  OH  TYR A 312     -24.612 -24.230   0.061  1.00 47.60           O  
ANISOU 2362  OH  TYR A 312     5944   6053   6090   -232   -173    -96       O  
ATOM   2363  N   TYR A 313     -20.062 -21.075   4.363  1.00 29.18           N  
ANISOU 2363  N   TYR A 313     3774   3792   3523   -267     79   -367       N  
ATOM   2364  CA  TYR A 313     -18.807 -20.905   3.663  1.00 28.09           C  
ANISOU 2364  CA  TYR A 313     3635   3717   3323   -260     13   -345       C  
ATOM   2365  C   TYR A 313     -18.254 -22.195   3.142  1.00 29.82           C  
ANISOU 2365  C   TYR A 313     3890   4010   3430   -227    -57   -313       C  
ATOM   2366  O   TYR A 313     -18.177 -23.166   3.881  1.00 26.56           O  
ANISOU 2366  O   TYR A 313     3525   3622   2945   -216    -55   -328       O  
ATOM   2367  CB  TYR A 313     -17.796 -20.158   4.572  1.00 29.07           C  
ANISOU 2367  CB  TYR A 313     3770   3871   3403   -295     43   -426       C  
ATOM   2368  CG  TYR A 313     -18.345 -18.821   5.010  1.00 30.98           C  
ANISOU 2368  CG  TYR A 313     3961   4015   3795   -331    124   -489       C  
ATOM   2369  CD1 TYR A 313     -19.158 -18.711   6.147  1.00 32.10           C  
ANISOU 2369  CD1 TYR A 313     4115   4124   3957   -357    218   -581       C  
ATOM   2370  CD2 TYR A 313     -18.118 -17.671   4.253  1.00 32.14           C  
ANISOU 2370  CD2 TYR A 313     4033   4095   4084   -342    116   -453       C  
ATOM   2371  CE1 TYR A 313     -19.783 -17.511   6.469  1.00 34.71           C  
ANISOU 2371  CE1 TYR A 313     4381   4342   4466   -384    309   -659       C  
ATOM   2372  CE2 TYR A 313     -18.694 -16.453   4.597  1.00 34.45           C  
ANISOU 2372  CE2 TYR A 313     4258   4261   4572   -369    196   -508       C  
ATOM   2373  CZ  TYR A 313     -19.540 -16.380   5.695  1.00 44.79           C  
ANISOU 2373  CZ  TYR A 313     5576   5524   5919   -387    295   -624       C  
ATOM   2374  OH  TYR A 313     -20.140 -15.191   6.006  1.00 46.66           O  
ANISOU 2374  OH  TYR A 313     5730   5619   6380   -409    389   -701       O  
ATOM   2375  N   LEU A 314     -17.867 -22.191   1.860  1.00 26.58           N  
ANISOU 2375  N   LEU A 314     3450   3639   3012   -214   -113   -265       N  
ATOM   2376  CA  LEU A 314     -17.262 -23.342   1.211  1.00 25.99           C  
ANISOU 2376  CA  LEU A 314     3393   3633   2847   -184   -166   -267       C  
ATOM   2377  C   LEU A 314     -15.755 -23.083   0.956  1.00 28.70           C  
ANISOU 2377  C   LEU A 314     3726   4055   3122   -181   -187   -278       C  
ATOM   2378  O   LEU A 314     -15.400 -22.121   0.257  1.00 27.55           O  
ANISOU 2378  O   LEU A 314     3536   3936   2996   -203   -191   -241       O  
ATOM   2379  CB  LEU A 314     -18.006 -23.699  -0.084  1.00 25.70           C  
ANISOU 2379  CB  LEU A 314     3324   3612   2827   -184   -207   -232       C  
ATOM   2380  CG  LEU A 314     -17.337 -24.757  -1.015  1.00 31.71           C  
ANISOU 2380  CG  LEU A 314     4089   4456   3502   -163   -250   -269       C  
ATOM   2381  CD1 LEU A 314     -17.369 -26.154  -0.400  1.00 32.12           C  
ANISOU 2381  CD1 LEU A 314     4180   4463   3561   -129   -248   -323       C  
ATOM   2382  CD2 LEU A 314     -18.004 -24.777  -2.382  1.00 32.08           C  
ANISOU 2382  CD2 LEU A 314     4094   4560   3533   -189   -294   -244       C  
ATOM   2383  N   HIS A 315     -14.897 -23.915   1.576  1.00 24.89           N  
ANISOU 2383  N   HIS A 315     3274   3604   2580   -156   -199   -311       N  
ATOM   2384  CA  HIS A 315     -13.440 -23.906   1.452  1.00 25.48           C  
ANISOU 2384  CA  HIS A 315     3329   3750   2602   -145   -220   -324       C  
ATOM   2385  C   HIS A 315     -13.028 -25.119   0.622  1.00 31.16           C  
ANISOU 2385  C   HIS A 315     4036   4505   3299   -100   -244   -346       C  
ATOM   2386  O   HIS A 315     -13.556 -26.226   0.829  1.00 31.29           O  
ANISOU 2386  O   HIS A 315     4075   4474   3340    -73   -251   -359       O  
ATOM   2387  CB  HIS A 315     -12.751 -23.991   2.813  1.00 26.94           C  
ANISOU 2387  CB  HIS A 315     3535   3949   2752   -150   -225   -339       C  
ATOM   2388  CG  HIS A 315     -13.310 -23.056   3.834  1.00 30.78           C  
ANISOU 2388  CG  HIS A 315     4041   4403   3248   -200   -187   -361       C  
ATOM   2389  CD2 HIS A 315     -12.754 -21.960   4.408  1.00 32.78           C  
ANISOU 2389  CD2 HIS A 315     4279   4673   3501   -247   -173   -401       C  
ATOM   2390  ND1 HIS A 315     -14.555 -23.267   4.385  1.00 32.29           N  
ANISOU 2390  ND1 HIS A 315     4265   4539   3464   -209   -148   -363       N  
ATOM   2391  CE1 HIS A 315     -14.728 -22.294   5.265  1.00 32.10           C  
ANISOU 2391  CE1 HIS A 315     4245   4506   3445   -258   -102   -414       C  
ATOM   2392  NE2 HIS A 315     -13.676 -21.487   5.318  1.00 32.66           N  
ANISOU 2392  NE2 HIS A 315     4289   4616   3505   -285   -118   -445       N  
ATOM   2393  N   THR A 316     -12.120 -24.912  -0.330  1.00 26.58           N  
ANISOU 2393  N   THR A 316     3411   4001   2686    -98   -248   -356       N  
ATOM   2394  CA  THR A 316     -11.621 -25.993  -1.169  1.00 25.54           C  
ANISOU 2394  CA  THR A 316     3255   3911   2536    -60   -251   -412       C  
ATOM   2395  C   THR A 316     -10.110 -25.987  -1.099  1.00 29.83           C  
ANISOU 2395  C   THR A 316     3754   4512   3070    -39   -248   -425       C  
ATOM   2396  O   THR A 316      -9.492 -24.961  -1.408  1.00 27.56           O  
ANISOU 2396  O   THR A 316     3432   4287   2753    -71   -239   -395       O  
ATOM   2397  CB  THR A 316     -12.114 -25.832  -2.614  1.00 31.28           C  
ANISOU 2397  CB  THR A 316     3958   4713   3215    -88   -245   -424       C  
ATOM   2398  CG2 THR A 316     -11.775 -27.045  -3.489  1.00 23.25           C  
ANISOU 2398  CG2 THR A 316     2918   3742   2177    -59   -235   -530       C  
ATOM   2399  OG1 THR A 316     -13.525 -25.602  -2.604  1.00 30.42           O  
ANISOU 2399  OG1 THR A 316     3875   4550   3131   -115   -260   -387       O  
ATOM   2400  N   ILE A 317      -9.511 -27.137  -0.732  1.00 27.28           N  
ANISOU 2400  N   ILE A 317     3414   4157   2794     15   -257   -460       N  
ATOM   2401  CA  ILE A 317      -8.059 -27.277  -0.677  1.00 26.49           C  
ANISOU 2401  CA  ILE A 317     3250   4102   2712     44   -258   -470       C  
ATOM   2402  C   ILE A 317      -7.502 -27.091  -2.096  1.00 30.07           C  
ANISOU 2402  C   ILE A 317     3648   4656   3121     37   -211   -529       C  
ATOM   2403  O   ILE A 317      -7.930 -27.765  -3.041  1.00 28.58           O  
ANISOU 2403  O   ILE A 317     3455   4487   2919     45   -183   -607       O  
ATOM   2404  CB  ILE A 317      -7.612 -28.618  -0.022  1.00 29.28           C  
ANISOU 2404  CB  ILE A 317     3578   4382   3165    110   -281   -475       C  
ATOM   2405  CG1 ILE A 317      -8.210 -28.786   1.395  1.00 28.47           C  
ANISOU 2405  CG1 ILE A 317     3529   4213   3075    101   -326   -389       C  
ATOM   2406  CG2 ILE A 317      -6.054 -28.798  -0.048  1.00 26.50           C  
ANISOU 2406  CG2 ILE A 317     3133   4071   2864    148   -282   -481       C  
ATOM   2407  CD1 ILE A 317      -7.803 -27.763   2.462  1.00 27.72           C  
ANISOU 2407  CD1 ILE A 317     3450   4172   2911     54   -360   -324       C  
ATOM   2408  N   ASP A 318      -6.621 -26.107  -2.232  1.00 26.11           N  
ANISOU 2408  N   ASP A 318     3103   4231   2587      7   -201   -490       N  
ATOM   2409  CA  ASP A 318      -6.002 -25.749  -3.495  1.00 27.00           C  
ANISOU 2409  CA  ASP A 318     3154   4464   2640    -14   -150   -517       C  
ATOM   2410  C   ASP A 318      -4.587 -25.218  -3.252  1.00 30.69           C  
ANISOU 2410  C   ASP A 318     3546   4978   3137    -15   -142   -487       C  
ATOM   2411  O   ASP A 318      -4.396 -24.023  -3.046  1.00 30.05           O  
ANISOU 2411  O   ASP A 318     3457   4916   3046    -69   -153   -412       O  
ATOM   2412  CB  ASP A 318      -6.874 -24.765  -4.317  1.00 27.44           C  
ANISOU 2412  CB  ASP A 318     3233   4581   2611    -83   -141   -458       C  
ATOM   2413  CG  ASP A 318      -6.331 -24.495  -5.713  1.00 31.53           C  
ANISOU 2413  CG  ASP A 318     3686   5260   3032   -118    -88   -467       C  
ATOM   2414  OD1 ASP A 318      -5.372 -25.198  -6.133  1.00 32.88           O  
ANISOU 2414  OD1 ASP A 318     3799   5492   3201    -83    -38   -557       O  
ATOM   2415  OD2 ASP A 318      -6.882 -23.627  -6.403  1.00 31.75           O1-
ANISOU 2415  OD2 ASP A 318     3713   5358   2992   -179    -90   -381       O1-
ATOM   2416  N   ARG A 319      -3.598 -26.116  -3.316  1.00 26.71           N  
ANISOU 2416  N   ARG A 319     2972   4482   2694     43   -119   -551       N  
ATOM   2417  CA  ARG A 319      -2.195 -25.779  -3.095  1.00 27.73           C  
ANISOU 2417  CA  ARG A 319     3008   4654   2874     49   -114   -527       C  
ATOM   2418  C   ARG A 319      -1.558 -25.012  -4.260  1.00 31.58           C  
ANISOU 2418  C   ARG A 319     3426   5278   3293      3    -41   -524       C  
ATOM   2419  O   ARG A 319      -0.458 -24.494  -4.089  1.00 34.41           O  
ANISOU 2419  O   ARG A 319     3705   5675   3696     -9    -36   -486       O  
ATOM   2420  CB  ARG A 319      -1.373 -27.023  -2.706  1.00 26.50           C  
ANISOU 2420  CB  ARG A 319     2781   4443   2844    134   -118   -578       C  
ATOM   2421  CG  ARG A 319      -1.722 -27.457  -1.285  1.00 28.29           C  
ANISOU 2421  CG  ARG A 319     3055   4560   3134    159   -212   -511       C  
ATOM   2422  CD  ARG A 319      -0.969 -28.690  -0.811  1.00 30.62           C  
ANISOU 2422  CD  ARG A 319     3267   4782   3583    243   -235   -514       C  
ATOM   2423  NE  ARG A 319      -1.409 -29.028   0.548  1.00 29.95           N  
ANISOU 2423  NE  ARG A 319     3234   4622   3526    249   -332   -414       N  
ATOM   2424  CZ  ARG A 319      -2.390 -29.874   0.839  1.00 35.26           C  
ANISOU 2424  CZ  ARG A 319     3967   5199   4232    274   -344   -409       C  
ATOM   2425  NH1 ARG A 319      -3.033 -30.516  -0.129  1.00 22.26           N1+
ANISOU 2425  NH1 ARG A 319     2337   3509   2611    299   -275   -516       N1+
ATOM   2426  NH2 ARG A 319      -2.744 -30.079   2.098  1.00 20.08           N  
ANISOU 2426  NH2 ARG A 319     2084   3237   2306    265   -426   -299       N  
ATOM   2427  N   THR A 320      -2.257 -24.863  -5.399  1.00 27.16           N  
ANISOU 2427  N   THR A 320     2892   4804   2622    -35      8   -544       N  
ATOM   2428  CA  THR A 320      -1.762 -24.073  -6.536  1.00 28.34           C  
ANISOU 2428  CA  THR A 320     2978   5110   2681    -96     76   -505       C  
ATOM   2429  C   THR A 320      -1.729 -22.563  -6.180  1.00 33.41           C  
ANISOU 2429  C   THR A 320     3617   5739   3339   -167     39   -354       C  
ATOM   2430  O   THR A 320      -1.016 -21.816  -6.825  1.00 34.64           O  
ANISOU 2430  O   THR A 320     3695   5997   3469   -216     86   -289       O  
ATOM   2431  CB  THR A 320      -2.513 -24.347  -7.842  1.00 34.72           C  
ANISOU 2431  CB  THR A 320     3806   6045   3341   -131    126   -554       C  
ATOM   2432  CG2 THR A 320      -2.553 -25.827  -8.217  1.00 31.78           C  
ANISOU 2432  CG2 THR A 320     3429   5671   2975    -71    173   -740       C  
ATOM   2433  OG1 THR A 320      -3.817 -23.754  -7.798  1.00 33.41           O  
ANISOU 2433  OG1 THR A 320     3723   5844   3128   -178     65   -463       O  
ATOM   2434  N   ILE A 321      -2.451 -22.133  -5.130  1.00 29.96           N  
ANISOU 2434  N   ILE A 321     3253   5172   2961   -174    -37   -307       N  
ATOM   2435  CA  ILE A 321      -2.420 -20.753  -4.634  1.00 29.45           C  
ANISOU 2435  CA  ILE A 321     3177   5057   2956   -238    -69   -202       C  
ATOM   2436  C   ILE A 321      -0.984 -20.478  -4.167  1.00 34.65           C  
ANISOU 2436  C   ILE A 321     3745   5729   3692   -241    -68   -203       C  
ATOM   2437  O   ILE A 321      -0.382 -19.490  -4.594  1.00 35.95           O  
ANISOU 2437  O   ILE A 321     3835   5942   3883   -300    -40   -124       O  
ATOM   2438  CB  ILE A 321      -3.445 -20.518  -3.503  1.00 29.96           C  
ANISOU 2438  CB  ILE A 321     3332   4981   3070   -240   -132   -202       C  
ATOM   2439  CG1 ILE A 321      -4.877 -20.719  -4.017  1.00 28.50           C  
ANISOU 2439  CG1 ILE A 321     3219   4782   2831   -241   -132   -187       C  
ATOM   2440  CG2 ILE A 321      -3.243 -19.111  -2.879  1.00 31.30           C  
ANISOU 2440  CG2 ILE A 321     3475   5084   3336   -307   -153   -139       C  
ATOM   2441  CD1 ILE A 321      -5.930 -20.954  -2.873  1.00 31.90           C  
ANISOU 2441  CD1 ILE A 321     3737   5081   3301   -221   -177   -221       C  
ATOM   2442  N   LEU A 322      -0.420 -21.411  -3.365  1.00 29.92           N  
ANISOU 2442  N   LEU A 322     3138   5094   3136   -179   -101   -276       N  
ATOM   2443  CA  LEU A 322       0.953 -21.337  -2.859  1.00 29.06           C  
ANISOU 2443  CA  LEU A 322     2930   5002   3109   -173   -118   -277       C  
ATOM   2444  C   LEU A 322       1.956 -21.525  -3.994  1.00 33.95           C  
ANISOU 2444  C   LEU A 322     3436   5740   3721   -164    -29   -287       C  
ATOM   2445  O   LEU A 322       2.914 -20.770  -4.082  1.00 34.04           O  
ANISOU 2445  O   LEU A 322     3353   5795   3785   -208    -13   -238       O  
ATOM   2446  CB  LEU A 322       1.155 -22.388  -1.744  1.00 27.71           C  
ANISOU 2446  CB  LEU A 322     2774   4768   2987   -107   -189   -323       C  
ATOM   2447  CG  LEU A 322       2.454 -22.303  -0.907  1.00 30.52           C  
ANISOU 2447  CG  LEU A 322     3030   5134   3431   -109   -249   -304       C  
ATOM   2448  CD1 LEU A 322       2.621 -20.935  -0.225  1.00 28.58           C  
ANISOU 2448  CD1 LEU A 322     2782   4876   3201   -204   -299   -266       C  
ATOM   2449  CD2 LEU A 322       2.486 -23.390   0.115  1.00 28.57           C  
ANISOU 2449  CD2 LEU A 322     2799   4836   3221    -46   -327   -311       C  
ATOM   2450  N   GLU A 323       1.719 -22.510  -4.871  1.00 31.98           N  
ANISOU 2450  N   GLU A 323     3193   5547   3412   -114     39   -364       N  
ATOM   2451  CA  GLU A 323       2.588 -22.807  -6.025  1.00 33.26           C  
ANISOU 2451  CA  GLU A 323     3248   5844   3546   -106    150   -410       C  
ATOM   2452  C   GLU A 323       2.765 -21.596  -6.957  1.00 36.24           C  
ANISOU 2452  C   GLU A 323     3580   6345   3845   -200    208   -305       C  
ATOM   2453  O   GLU A 323       3.901 -21.272  -7.298  1.00 35.94           O  
ANISOU 2453  O   GLU A 323     3422   6388   3846   -220    266   -281       O  
ATOM   2454  CB  GLU A 323       2.047 -24.033  -6.781  1.00 35.09           C  
ANISOU 2454  CB  GLU A 323     3511   6109   3711    -53    211   -543       C  
ATOM   2455  CG  GLU A 323       3.026 -24.719  -7.722  1.00 52.81           C  
ANISOU 2455  CG  GLU A 323     5636   8469   5960    -21    335   -657       C  
ATOM   2456  CD  GLU A 323       3.118 -24.243  -9.165  1.00 91.70           C  
ANISOU 2456  CD  GLU A 323    10521  13605  10717    -95    451   -658       C  
ATOM   2457  OE1 GLU A 323       2.343 -23.344  -9.569  1.00 97.97           O  
ANISOU 2457  OE1 GLU A 323    11377  14462  11383   -177    426   -541       O  
ATOM   2458  OE2 GLU A 323       3.977 -24.787  -9.900  1.00 86.91           O1-
ANISOU 2458  OE2 GLU A 323     9808  13107  10108    -74    570   -770       O1-
ATOM   2459  N   ASN A 324       1.647 -20.892  -7.308  1.00 33.67           N  
ANISOU 2459  N   ASN A 324     3336   6025   3431   -261    187   -221       N  
ATOM   2460  CA  ASN A 324       1.645 -19.710  -8.199  1.00 33.73           C  
ANISOU 2460  CA  ASN A 324     3299   6138   3379   -355    228    -75       C  
ATOM   2461  C   ASN A 324       2.442 -18.583  -7.603  1.00 35.88           C  
ANISOU 2461  C   ASN A 324     3497   6346   3792   -404    200     27       C  
ATOM   2462  O   ASN A 324       3.133 -17.888  -8.338  1.00 37.41           O  
ANISOU 2462  O   ASN A 324     3591   6644   3981   -466    264    125       O  
ATOM   2463  CB  ASN A 324       0.218 -19.242  -8.568  1.00 33.84           C  
ANISOU 2463  CB  ASN A 324     3403   6144   3312   -399    189     12       C  
ATOM   2464  CG  ASN A 324      -0.644 -20.274  -9.279  1.00 50.37           C  
ANISOU 2464  CG  ASN A 324     5561   8321   5254   -371    210    -86       C  
ATOM   2465  ND2 ASN A 324      -1.967 -20.049  -9.301  1.00 42.39           N  
ANISOU 2465  ND2 ASN A 324     4636   7264   4208   -392    150    -30       N  
ATOM   2466  OD1 ASN A 324      -0.168 -21.319  -9.740  1.00 41.77           O  
ANISOU 2466  OD1 ASN A 324     4444   7320   4105   -328    277   -229       O  
ATOM   2467  N   TYR A 325       2.388 -18.423  -6.272  1.00 30.99           N  
ANISOU 2467  N   TYR A 325     2915   5565   3292   -386    109     -2       N  
ATOM   2468  CA  TYR A 325       3.151 -17.396  -5.566  1.00 32.14           C  
ANISOU 2468  CA  TYR A 325     2990   5641   3582   -441     71     56       C  
ATOM   2469  C   TYR A 325       4.640 -17.647  -5.719  1.00 37.61           C  
ANISOU 2469  C   TYR A 325     3548   6416   4328   -429    116     34       C
[truncated: 27,570 more chars]
