# Supplementary material for: Solvent-Site Prediction for Fragment Docking and Its Implication on Fragment-Based Drug Discovery
Source: J Chem Inf Model. 2025 Nov 24;65(23):12959–77. doi: 10.1021/acs.jcim.5c02352 (PMC12690578; doi:10.1021/acs.jcim.5c02352)
Supplement: Supplementary file 3 [file ci5c02352_si_003.zip › Frag2Lead_dataset/2016-11/frag.sdf]

frag.A
 OpenBabel12052211253D

 22 23  0  0  1  0  0  0  0  0999 V2000
  -17.8360    6.6320   -6.0420 Cl  0  0  0  0  0  0  0  0  0  0  0  0
  -19.8740    3.5190   -8.5720 C   0  0  0  0  0  0  0  0  0  0  0  0
  -19.8580    4.8370   -8.9590 C   0  0  0  0  0  0  0  0  0  0  0  0
  -19.2230    5.7960   -8.2070 C   0  0  0  0  0  0  0  0  0  0  0  0
  -18.6110    5.4100   -7.0180 C   0  0  0  0  0  0  0  0  0  0  0  0
  -18.6150    4.0620   -6.6340 C   0  0  0  0  0  0  0  0  0  0  0  0
  -19.2750    3.1250   -7.4010 C   0  0  0  0  0  0  0  0  0  0  0  0
  -17.9360    3.6920   -5.3350 C   0  0  0  0  0  0  0  0  0  0  0  0
  -17.7520    2.2720   -5.1590 O   0  0  0  0  0  0  0  0  0  0  0  0
  -18.7370    1.4910   -4.6550 C   0  0  0  0  0  0  0  0  0  0  0  0
  -19.8060    1.9830   -4.2440 O   0  0  0  0  0  0  0  0  0  0  0  0
  -18.4930    0.1600   -4.6410 N   0  0  0  0  0  0  0  0  0  0  0  0
  -19.4620   -0.8150   -4.1180 C   0  0  0  0  0  0  0  0  0  0  0  0
  -19.1820   -1.2130   -2.6600 C   0  0  1  0  0  0  0  0  0  0  0  0
  -20.1380   -2.3340   -2.2160 C   0  0  0  0  0  0  0  0  0  0  0  0
  -19.4660   -3.3740   -1.3040 C   0  0  0  0  0  0  0  0  0  0  0  0
  -18.4490   -2.6910   -0.3780 C   0  0  2  0  0  0  0  0  0  0  0  0
  -17.2670   -2.0490   -1.1190 C   0  0  0  0  0  0  0  0  0  0  0  0
  -17.6980   -1.5780   -2.5290 C   0  0  0  0  0  0  0  0  0  0  0  0
  -17.8860   -3.6630    0.6210 C   0  0  0  0  0  0  0  0  0  0  0  0
  -17.2980   -3.2100    1.7330 O   0  0  0  0  0  0  0  0  0  0  0  0
  -17.9610   -4.8390    0.4280 O   0  0  0  0  0  0  0  0  0  0  0  0
  1  5  1  0  0  0  0
  2  3  2  0  0  0  0
  2  7  1  0  0  0  0
  3  4  1  0  0  0  0
  4  5  2  0  0  0  0
  5  6  1  0  0  0  0
  6  7  2  0  0  0  0
  6  8  1  0  0  0  0
  8  9  1  0  0  0  0
  9 10  1  0  0  0  0
 10 11  2  0  0  0  0
 10 12  1  0  0  0  0
 12 13  1  0  0  0  0
 14 13  1  6  0  0  0
 14 15  1  0  0  0  0
 14 19  1  0  0  0  0
 15 16  1  0  0  0  0
 16 17  1  0  0  0  0
 17 18  1  0  0  0  0
 17 20  1  1  0  0  0
 18 19  1  0  0  0  0
 20 21  2  0  0  0  0
 20 22  1  0  0  0  0
M  END
$$$$
