# Supplementary material for: Solvent-Site Prediction for Fragment Docking and Its Implication on Fragment-Based Drug Discovery
Source: J Chem Inf Model. 2025 Nov 24;65(23):12959–77. doi: 10.1021/acs.jcim.5c02352 (PMC12690578; doi:10.1021/acs.jcim.5c02352)
Supplement: Supplementary file 3 [file ci5c02352_si_003.zip › Frag2Lead_dataset/2016-11/lead.sdf]

lead.A
 OpenBabel12052211253D

 24 26  0  0  0  0  0  0  0  0999 V2000
  -20.1660    1.1410   -3.9960 N   0  0  0  0  0  0  0  0  0  0  0  0
  -18.6740    5.9650   -8.0890 C   0  0  0  0  0  0  0  0  0  0  0  0
  -21.3230    5.7900   -9.5310 O   0  0  0  0  0  0  0  0  0  0  0  0
  -17.0580    5.1270   -4.5670 Cl  0  0  0  0  0  0  0  0  0  0  0  0
  -17.9820    6.0550   -6.8970 C   0  0  0  0  0  0  0  0  0  0  0  0
  -19.2700   -0.8090   -3.0820 N   0  0  0  0  0  0  0  0  0  0  0  0
  -20.1140   -4.9730    0.1030 O   0  0  0  0  0  0  0  0  0  0  0  0
  -18.0280    5.0040   -5.9930 C   0  0  0  0  0  0  0  0  0  0  0  0
  -19.5450   -3.0660    1.0960 O   0  0  0  0  0  0  0  0  0  0  0  0
  -18.7840    3.8400   -6.2490 C   0  0  0  0  0  0  0  0  0  0  0  0
  -19.4830    3.8050   -7.4600 C   0  0  0  0  0  0  0  0  0  0  0  0
  -19.4440    4.8510   -8.3830 C   0  0  0  0  0  0  0  0  0  0  0  0
  -20.3000    4.8160   -9.6140 C   0  0  0  0  0  0  0  0  0  0  0  0
  -18.8430    2.6470   -5.3520 C   0  0  0  0  0  0  0  0  0  0  0  0
  -17.7390    1.8150   -5.1750 C   0  0  0  0  0  0  0  0  0  0  0  0
  -17.8330    0.6570   -4.4230 C   0  0  0  0  0  0  0  0  0  0  0  0
  -19.0860    0.3470   -3.8450 C   0  0  0  0  0  0  0  0  0  0  0  0
  -20.0240    2.2590   -4.7280 C   0  0  0  0  0  0  0  0  0  0  0  0
  -18.2020   -1.7940   -2.8740 C   0  0  0  0  0  0  0  0  0  0  0  0
  -18.2810   -2.4280   -1.4790 C   0  0  0  0  0  0  0  0  0  0  0  0
  -19.6630   -3.0680   -1.2780 C   0  0  0  0  0  0  0  0  0  0  0  0
  -20.7560   -2.0080   -1.4850 C   0  0  0  0  0  0  0  0  0  0  0  0
  -20.6070   -1.3830   -2.8790 C   0  0  0  0  0  0  0  0  0  0  0  0
  -19.7960   -3.8000    0.0420 C   0  0  0  0  0  0  0  0  0  0  0  0
  1 17  2  0  0  0  0
  1 18  1  0  0  0  0
  2  5  2  0  0  0  0
  2 12  1  0  0  0  0
  3 13  1  0  0  0  0
  4  8  1  0  0  0  0
  5  8  1  0  0  0  0
  6 17  1  0  0  0  0
  6 19  1  0  0  0  0
  6 23  1  0  0  0  0
  7 24  2  0  0  0  0
  8 10  2  0  0  0  0
  9 24  1  0  0  0  0
 10 11  1  0  0  0  0
 10 14  1  0  0  0  0
 11 12  2  0  0  0  0
 12 13  1  0  0  0  0
 14 15  1  0  0  0  0
 14 18  2  0  0  0  0
 15 16  2  0  0  0  0
 16 17  1  0  0  0  0
 19 20  1  0  0  0  0
 20 21  1  0  0  0  0
 21 22  1  0  0  0  0
 21 24  1  0  0  0  0
 22 23  1  0  0  0  0
M  END
$$$$
