# Supplementary material for: Solvent-Site Prediction for Fragment Docking and Its Implication on Fragment-Based Drug Discovery
Source: J Chem Inf Model. 2025 Nov 24;65(23):12959–77. doi: 10.1021/acs.jcim.5c02352 (PMC12690578; doi:10.1021/acs.jcim.5c02352)
Supplement: Supplementary file 3 [file ci5c02352_si_003.zip › Frag2Lead_dataset/2016-11/rec-frag.pdb]

ATOM      1  N   MET A   1     -16.405  39.083 -13.252  1.00 31.66           N  
ATOM      2  CA  MET A   1     -17.802  38.588 -13.491  1.00 30.15           C  
ATOM      3  C   MET A   1     -17.878  37.133 -13.048  1.00 26.43           C  
ATOM      4  O   MET A   1     -16.980  36.360 -13.356  1.00 23.18           O  
ATOM      5  CB  MET A   1     -18.192  38.738 -14.941  1.00 31.28           C  
ATOM      6  CG  MET A   1     -19.621  38.318 -15.265  1.00 38.57           C  
ATOM      7  SD  MET A   1     -20.847  39.578 -14.831  1.00 44.68           S  
ATOM      8  CE  MET A   1     -20.696  40.677 -16.244  1.00 39.76           C  
ATOM      9  N   TYR A   2     -18.962  36.778 -12.337  1.00 20.57           N  
ATOM     10  CA  TYR A   2     -19.080  35.469 -11.727  1.00 18.79           C  
ATOM     11  C   TYR A   2     -20.385  34.850 -12.119  1.00 16.62           C  
ATOM     12  O   TYR A   2     -21.231  35.499 -12.761  1.00 15.12           O  
ATOM     13  CB  TYR A   2     -18.965  35.581 -10.203  1.00 20.10           C  
ATOM     14  CG  TYR A   2     -17.647  36.138  -9.765  1.00 21.22           C  
ATOM     15  CD1 TYR A   2     -17.490  37.505  -9.565  1.00 22.80           C  
ATOM     16  CD2 TYR A   2     -16.533  35.309  -9.584  1.00 23.27           C  
ATOM     17  CE1 TYR A   2     -16.268  38.033  -9.176  1.00 23.67           C  
ATOM     18  CE2 TYR A   2     -15.316  35.838  -9.203  1.00 24.54           C  
ATOM     19  CZ  TYR A   2     -15.206  37.204  -9.011  1.00 24.17           C  
ATOM     20  OH  TYR A   2     -14.021  37.742  -8.640  1.00 30.88           O  
ATOM     21  N   THR A   3     -20.538  33.589 -11.737  1.00 14.25           N  
ATOM     22  CA  THR A   3     -21.766  32.852 -11.925  1.00 14.12           C  
ATOM     23  C   THR A   3     -22.382  32.592 -10.556  1.00 13.73           C  
ATOM     24  O   THR A   3     -21.634  32.242  -9.643  1.00 13.69           O  
ATOM     25  CB  THR A   3     -21.447  31.493 -12.568  1.00 14.08           C  
ATOM     26  CG2 THR A   3     -22.735  30.704 -12.824  1.00 14.75           C  
ATOM     27  OG1 THR A   3     -20.722  31.714 -13.788  1.00 12.59           O  
ATOM     28  N   LYS A   4     -23.701  32.751 -10.412  1.00 12.56           N  
ATOM     29  CA  LYS A   4     -24.441  32.323  -9.211  1.00 13.10           C  
ATOM     30  C   LYS A   4     -25.396  31.247  -9.637  1.00 11.77           C  
ATOM     31  O   LYS A   4     -25.867  31.271 -10.777  1.00 11.54           O  
ATOM     32  CB  LYS A   4     -25.306  33.438  -8.551  1.00 14.98           C  
ATOM     33  CG  LYS A   4     -24.526  34.300  -7.598  1.00 17.92           C  
ATOM     34  CD  LYS A   4     -25.380  35.409  -6.953  1.00 20.39           C  
ATOM     35  CE  LYS A   4     -24.496  36.194  -5.979  1.00 21.52           C  
ATOM     36  NZ  LYS A   4     -25.115  37.502  -5.639  1.00 21.89           N1+
ATOM     37  N   ILE A   5     -25.737  30.355  -8.709  1.00  9.99           N  
ATOM     38  CA  ILE A   5     -26.777  29.391  -8.944  1.00  9.67           C  
ATOM     39  C   ILE A   5     -28.082  30.011  -8.387  1.00  9.64           C  
ATOM     40  O   ILE A   5     -28.225  30.182  -7.180  1.00  8.41           O  
ATOM     41  CB  ILE A   5     -26.478  28.046  -8.262  1.00 10.31           C  
ATOM     42  CG1 ILE A   5     -25.215  27.445  -8.883  1.00 10.09           C  
ATOM     43  CG2 ILE A   5     -27.698  27.112  -8.362  1.00 10.68           C  
ATOM     44  CD1 ILE A   5     -24.791  26.173  -8.243  1.00 11.07           C  
ATOM     45  N   ILE A   6     -29.001  30.345  -9.295  1.00  9.14           N  
ATOM     46  CA  ILE A   6     -30.270  31.045  -8.937  1.00  9.38           C  
ATOM     47  C   ILE A   6     -31.492  30.129  -8.891  1.00  9.14           C  
ATOM     48  O   ILE A   6     -32.538  30.501  -8.368  1.00  8.49           O  
ATOM     49  CB  ILE A   6     -30.516  32.307  -9.832  1.00  9.68           C  
ATOM     50  CG1 ILE A   6     -30.658  31.949 -11.322  1.00  9.95           C  
ATOM     51  CG2 ILE A   6     -29.428  33.371  -9.592  1.00  9.50           C  
ATOM     52  CD1 ILE A   6     -31.358  33.006 -12.149  1.00 10.19           C  
ATOM     53  N   GLY A   7     -31.356  28.870  -9.369  1.00  8.86           N  
ATOM     54  CA  GLY A   7     -32.434  27.904  -9.277  1.00  8.30           C  
ATOM     55  C   GLY A   7     -31.884  26.521  -9.333  1.00  8.54           C  
ATOM     56  O   GLY A   7     -30.854  26.274  -9.998  1.00  7.93           O  
ATOM     57  N   THR A   8     -32.560  25.652  -8.590  1.00  8.70           N  
ATOM     58  CA  THR A   8     -32.309  24.234  -8.544  1.00  8.10           C  
ATOM     59  C   THR A   8     -33.630  23.527  -8.769  1.00  8.30           C  
ATOM     60  O   THR A   8     -34.698  24.048  -8.419  1.00  8.37           O  
ATOM     61  CB  THR A   8     -31.679  23.801  -7.204  1.00  8.17           C  
ATOM     62  CG2 THR A   8     -30.307  24.462  -7.009  1.00  8.42           C  
ATOM     63  OG1 THR A   8     -32.515  24.122  -6.087  1.00  8.18           O  
ATOM     64  N   GLY A   9     -33.567  22.347  -9.367  1.00  7.84           N  
ATOM     65  CA  GLY A   9     -34.702  21.468  -9.460  1.00  8.22           C  
ATOM     66  C   GLY A   9     -34.302  20.006  -9.510  1.00  8.26           C  
ATOM     67  O   GLY A   9     -33.126  19.679  -9.712  1.00  8.18           O  
ATOM     68  N   SER A  10     -35.259  19.127  -9.218  1.00  8.31           N  
ATOM     69  CA  SER A  10     -35.023  17.676  -9.302  1.00  8.79           C  
ATOM     70  C   SER A  10     -36.303  16.932  -9.589  1.00  8.54           C  
ATOM     71  O   SER A  10     -37.359  17.394  -9.224  1.00  7.85           O  
ATOM     72  CB  SER A  10     -34.410  17.099  -8.037  1.00 10.02           C  
ATOM     73  OG  SER A  10     -35.161  17.466  -6.912  1.00 11.23           O  
ATOM     74  N   TYR A  11     -36.152  15.748 -10.182  1.00  8.06           N  
ATOM     75  CA  TYR A  11     -37.216  14.831 -10.527  1.00  7.68           C  
ATOM     76  C   TYR A  11     -36.814  13.423 -10.129  1.00  8.18           C  
ATOM     77  O   TYR A  11     -35.742  12.935 -10.567  1.00  7.27           O  
ATOM     78  CB  TYR A  11     -37.461  14.844 -12.024  1.00  7.61           C  
ATOM     79  CG  TYR A  11     -38.542  13.879 -12.376  1.00  7.68           C  
ATOM     80  CD1 TYR A  11     -39.898  14.193 -12.119  1.00  7.78           C  
ATOM     81  CD2 TYR A  11     -38.236  12.605 -12.861  1.00  7.25           C  
ATOM     82  CE1 TYR A  11     -40.894  13.276 -12.391  1.00  7.81           C  
ATOM     83  CE2 TYR A  11     -39.233  11.690 -13.094  1.00  7.55           C  
ATOM     84  CZ  TYR A  11     -40.566  12.047 -12.902  1.00  7.73           C  
ATOM     85  OH  TYR A  11     -41.554  11.108 -13.134  1.00  8.22           O  
ATOM     86  N   LEU A  12     -37.659  12.791  -9.317  1.00  8.30           N  
ATOM     87  CA  LEU A  12     -37.477  11.414  -8.845  1.00  9.32           C  
ATOM     88  C   LEU A  12     -38.643  10.586  -9.417  1.00  9.53           C  
ATOM     89  O   LEU A  12     -39.756  10.889  -9.119  1.00  9.27           O  
ATOM     90  CB  LEU A  12     -37.483  11.337  -7.322  1.00  9.88           C  
ATOM     91  CG  LEU A  12     -36.642  12.382  -6.563  1.00 10.19           C  
ATOM     92  CD1 LEU A  12     -36.888  12.367  -5.020  1.00 10.03           C  
ATOM     93  CD2 LEU A  12     -35.179  12.170  -6.931  1.00 10.50           C  
ATOM     94  N   PRO A  13     -38.359   9.528 -10.212  1.00 10.04           N  
ATOM     95  CA  PRO A  13     -39.422   8.712 -10.740  1.00 10.04           C  
ATOM     96  C   PRO A  13     -40.303   8.068  -9.623  1.00 11.46           C  
ATOM     97  O   PRO A  13     -39.820   7.733  -8.544  1.00 10.53           O  
ATOM     98  CB  PRO A  13     -38.674   7.605 -11.504  1.00 10.00           C  
ATOM     99  CG  PRO A  13     -37.336   8.134 -11.803  1.00 10.51           C  
ATOM    100  CD  PRO A  13     -37.023   9.136 -10.743  1.00  9.85           C  
ATOM    101  N   GLU A  14     -41.559   7.823  -9.986  1.00 12.06           N  
ATOM    102  CA  GLU A  14     -42.599   7.356  -9.096  1.00 14.08           C  
ATOM    103  C   GLU A  14     -42.177   6.040  -8.342  1.00 12.85           C  
ATOM    104  O   GLU A  14     -42.275   5.905  -7.116  1.00 11.76           O  
ATOM    105  CB  GLU A  14     -43.801   7.137 -10.053  1.00 16.96           C  
ATOM    106  CG  GLU A  14     -45.060   6.621  -9.477  1.00 19.83           C  
ATOM    107  CD  GLU A  14     -45.024   5.138  -9.296  1.00 18.78           C  
ATOM    108  OE1 GLU A  14     -44.842   4.384 -10.254  1.00 21.56           O  
ATOM    109  OE2 GLU A  14     -45.173   4.734  -8.185  1.00 20.10           O1-
ATOM    110  N   GLN A  15     -41.715   5.070  -9.094  1.00 11.92           N  
ATOM    111  CA  GLN A  15     -41.501   3.741  -8.521  1.00 13.20           C  
ATOM    112  C   GLN A  15     -40.307   3.729  -7.584  1.00 11.95           C  
ATOM    113  O   GLN A  15     -39.261   4.208  -7.927  1.00 11.48           O  
ATOM    114  CB  GLN A  15     -41.295   2.716  -9.619  1.00 13.70           C  
ATOM    115  CG  GLN A  15     -41.006   1.319  -9.071  1.00 15.53           C  
ATOM    116  CD  GLN A  15     -40.754   0.292 -10.172  1.00 15.57           C  
ATOM    117  NE2 GLN A  15     -40.874   0.706 -11.410  1.00 15.19           N  
ATOM    118  OE1 GLN A  15     -40.451  -0.868  -9.890  1.00 17.49           O  
ATOM    119  N   VAL A  16     -40.490   3.208  -6.389  1.00 11.85           N  
ATOM    120  CA  VAL A  16     -39.433   3.088  -5.393  1.00 12.12           C  
ATOM    121  C   VAL A  16     -39.095   1.603  -5.242  1.00 12.69           C  
ATOM    122  O   VAL A  16     -39.979   0.764  -4.952  1.00 14.23           O  
ATOM    123  CB  VAL A  16     -39.797   3.796  -4.069  1.00 12.70           C  
ATOM    124  CG1 VAL A  16     -38.819   3.430  -2.963  1.00 13.21           C  
ATOM    125  CG2 VAL A  16     -39.736   5.316  -4.261  1.00 12.55           C  
ATOM    126  N   ARG A  17     -37.841   1.255  -5.490  1.00 12.12           N  
ATOM    127  CA  ARG A  17     -37.347  -0.126  -5.269  1.00 13.08           C  
ATOM    128  C   ARG A  17     -36.677  -0.222  -3.907  1.00 13.17           C  
ATOM    129  O   ARG A  17     -35.646   0.376  -3.676  1.00 11.78           O  
ATOM    130  CB  ARG A  17     -36.340  -0.501  -6.331  1.00 13.30           C  
ATOM    131  CG  ARG A  17     -35.813  -1.931  -6.237  1.00 13.21           C  
ATOM    132  CD  ARG A  17     -35.021  -2.223  -7.499  1.00 13.07           C  
ATOM    133  NE  ARG A  17     -35.924  -2.306  -8.636  1.00 12.98           N  
ATOM    134  CZ  ARG A  17     -35.583  -2.138  -9.909  1.00 12.22           C  
ATOM    135  NH1 ARG A  17     -36.532  -2.235 -10.854  1.00 11.25           N1+
ATOM    136  NH2 ARG A  17     -34.321  -1.877 -10.246  1.00 12.26           N  
ATOM    137  N   THR A  18     -37.310  -0.973  -3.001  1.00 13.80           N  
ATOM    138  CA  THR A  18     -36.811  -1.163  -1.658  1.00 13.58           C  
ATOM    139  C   THR A  18     -35.768  -2.333  -1.593  1.00 12.86           C  
ATOM    140  O   THR A  18     -35.593  -3.129  -2.531  1.00 12.85           O  
ATOM    141  CB  THR A  18     -37.983  -1.403  -0.676  1.00 14.40           C  
ATOM    142  CG2 THR A  18     -39.071  -0.355  -0.795  1.00 14.95           C  
ATOM    143  OG1 THR A  18     -38.569  -2.664  -0.940  1.00 13.85           O  
ATOM    144  N   ASN A  19     -35.055  -2.427  -0.486  1.00 12.82           N  
ATOM    145  CA  ASN A  19     -34.187  -3.598  -0.277  1.00 12.52           C  
ATOM    146  C   ASN A  19     -34.987  -4.908  -0.213  1.00 13.15           C  
ATOM    147  O   ASN A  19     -34.507  -5.902  -0.700  1.00 11.87           O  
ATOM    148  CB  ASN A  19     -33.307  -3.426   0.950  1.00 12.42           C  
ATOM    149  CG  ASN A  19     -32.213  -2.362   0.739  1.00 12.40           C  
ATOM    150  ND2 ASN A  19     -31.551  -1.959   1.810  1.00 10.83           N  
ATOM    151  OD1 ASN A  19     -31.991  -1.904  -0.399  1.00 12.82           O  
ATOM    152  N   ALA A  20     -36.208  -4.863   0.336  1.00 13.72           N  
ATOM    153  CA  ALA A  20     -37.131  -6.030   0.343  1.00 15.68           C  
ATOM    154  C   ALA A  20     -37.485  -6.478  -1.077  1.00 15.20           C  
ATOM    155  O   ALA A  20     -37.484  -7.683  -1.372  1.00 14.75           O  
ATOM    156  CB  ALA A  20     -38.406  -5.740   1.159  1.00 16.32           C  
ATOM    157  N   ASP A  21     -37.718  -5.512  -1.965  1.00 15.14           N  
ATOM    158  CA  ASP A  21     -37.857  -5.789  -3.392  1.00 14.68           C  
ATOM    159  C   ASP A  21     -36.617  -6.487  -4.001  1.00 14.18           C  
ATOM    160  O   ASP A  21     -36.741  -7.465  -4.762  1.00 14.02           O  
ATOM    161  CB  ASP A  21     -38.120  -4.501  -4.213  1.00 15.42           C  
ATOM    162  CG  ASP A  21     -39.383  -3.849  -3.879  1.00 16.25           C  
ATOM    163  OD1 ASP A  21     -40.310  -4.484  -3.336  1.00 18.41           O  
ATOM    164  OD2 ASP A  21     -39.447  -2.651  -4.124  1.00 16.06           O1-
ATOM    165  N   LEU A  22     -35.431  -6.018  -3.659  1.00 13.42           N  
ATOM    166  CA  LEU A  22     -34.213  -6.583  -4.202  1.00 13.52           C  
ATOM    167  C   LEU A  22     -33.919  -7.999  -3.721  1.00 14.43           C  
ATOM    168  O   LEU A  22     -33.348  -8.807  -4.459  1.00 12.96           O  
ATOM    169  CB  LEU A  22     -33.023  -5.676  -3.881  1.00 13.17           C  
ATOM    170  CG  LEU A  22     -33.043  -4.467  -4.781  1.00 13.28           C  
ATOM    171  CD1 LEU A  22     -32.271  -3.295  -4.129  1.00 13.06           C  
ATOM    172  CD2 LEU A  22     -32.489  -4.885  -6.139  1.00 13.30           C  
ATOM    173  N   GLU A  23     -34.319  -8.290  -2.490  1.00 15.49           N  
ATOM    174  CA  GLU A  23     -34.252  -9.663  -1.957  1.00 16.16           C  
ATOM    175  C   GLU A  23     -34.963 -10.670  -2.854  1.00 15.81           C  
ATOM    176  O   GLU A  23     -34.574 -11.795  -2.911  1.00 17.77           O  
ATOM    177  CB  GLU A  23     -34.824  -9.722  -0.532  1.00 15.86           C  
ATOM    178  CG  GLU A  23     -33.848  -9.174   0.511  1.00 17.88           C  
ATOM    179  CD  GLU A  23     -34.432  -9.039   1.891  1.00 18.26           C  
ATOM    180  OE1 GLU A  23     -33.689  -8.789   2.867  1.00 18.60           O  
ATOM    181  OE2 GLU A  23     -35.653  -9.175   2.023  1.00 20.99           O1-
ATOM    182  N   LYS A  24     -35.987 -10.260  -3.551  1.00 16.41           N  
ATOM    183  CA  LYS A  24     -36.686 -11.146  -4.440  1.00 18.11           C  
ATOM    184  C   LYS A  24     -36.191 -11.070  -5.877  1.00 18.72           C  
ATOM    185  O   LYS A  24     -36.622 -11.889  -6.706  1.00 20.64           O  
ATOM    186  CB  LYS A  24     -38.163 -10.863  -4.353  1.00 20.62           C  
ATOM    187  CG  LYS A  24     -38.721 -11.212  -2.997  1.00 24.59           C  
ATOM    188  CD  LYS A  24     -40.157 -10.799  -2.877  1.00 30.24           C  
ATOM    189  CE  LYS A  24     -40.592 -10.835  -1.400  1.00 35.34           C  
ATOM    190  NZ  LYS A  24     -40.140  -9.627  -0.637  1.00 36.25           N1+
ATOM    191  N   MET A  25     -35.258 -10.146  -6.159  1.00 18.46           N  
ATOM    192  CA  MET A  25     -34.690  -9.947  -7.493  1.00 20.46           C  
ATOM    193  C   MET A  25     -33.394 -10.654  -7.704  1.00 19.76           C  
ATOM    194  O   MET A  25     -33.144 -11.128  -8.816  1.00 19.22           O  
ATOM    195  CB  MET A  25     -34.507  -8.436  -7.808  1.00 21.01           C  
ATOM    196  CG  MET A  25     -35.832  -7.757  -8.072  1.00 21.67           C  
ATOM    197  SD  MET A  25     -35.813  -5.917  -8.020  1.00 20.88           S  
ATOM    198  CE  MET A  25     -34.549  -5.680  -9.274  1.00 21.23           C  
ATOM    199  N   VAL A  26     -32.574 -10.654  -6.649  1.00 21.43           N  
ATOM    200  CA  VAL A  26     -31.210 -11.201  -6.618  1.00 21.26           C  
ATOM    201  C   VAL A  26     -30.944 -11.759  -5.225  1.00 21.38           C  
ATOM    202  O   VAL A  26     -31.752 -11.552  -4.306  1.00 20.59           O  
ATOM    203  CB  VAL A  26     -30.133 -10.140  -6.937  1.00 22.20           C  
ATOM    204  CG1 VAL A  26     -30.288  -9.630  -8.355  1.00 23.19           C  
ATOM    205  CG2 VAL A  26     -30.174  -8.952  -5.963  1.00 23.58           C  
ATOM    206  N   ASP A  27     -29.819 -12.472  -5.083  1.00 22.72           N  
ATOM    207  CA  ASP A  27     -29.425 -13.124  -3.821  1.00 25.88           C  
ATOM    208  C   ASP A  27     -28.703 -12.121  -2.912  1.00 24.54           C  
ATOM    209  O   ASP A  27     -27.477 -12.012  -2.935  1.00 25.34           O  
ATOM    210  CB  ASP A  27     -28.484 -14.303  -4.076  1.00 27.29           C  
ATOM    211  CG  ASP A  27     -29.115 -15.362  -4.904  1.00 30.63           C  
ATOM    212  OD1 ASP A  27     -30.212 -15.843  -4.512  1.00 32.62           O  
ATOM    213  OD2 ASP A  27     -28.514 -15.709  -5.954  1.00 35.05           O1-
ATOM    214  N   THR A  28     -29.472 -11.386  -2.126  1.00 23.54           N  
ATOM    215  CA  THR A  28     -28.908 -10.325  -1.298  1.00 21.85           C  
ATOM    216  C   THR A  28     -29.787 -10.253  -0.085  1.00 20.65           C  
ATOM    217  O   THR A  28     -30.799 -10.962  -0.018  1.00 24.29           O  
ATOM    218  CB  THR A  28     -28.854  -8.989  -2.086  1.00 21.05           C  
ATOM    219  CG2 THR A  28     -30.264  -8.403  -2.367  1.00 21.67           C  
ATOM    220  OG1 THR A  28     -28.089  -8.022  -1.376  1.00 21.00           O  
ATOM    221  N   SER A  29     -29.401  -9.452   0.893  1.00 18.04           N  
ATOM    222  CA  SER A  29     -30.247  -9.170   2.032  1.00 16.00           C  
ATOM    223  C   SER A  29     -30.220  -7.659   2.290  1.00 16.14           C  
ATOM    224  O   SER A  29     -29.213  -6.940   1.963  1.00 14.64           O  
ATOM    225  CB  SER A  29     -29.765  -9.941   3.267  1.00 15.98           C  
ATOM    226  OG  SER A  29     -28.488  -9.480   3.641  1.00 14.28           O  
ATOM    227  N   ASP A  30     -31.327  -7.196   2.850  1.00 15.05           N  
ATOM    228  CA  ASP A  30     -31.445  -5.873   3.367  1.00 16.60           C  
ATOM    229  C   ASP A  30     -30.225  -5.509   4.269  1.00 16.50           C  
ATOM    230  O   ASP A  30     -29.611  -4.462   4.107  1.00 13.83           O  
ATOM    231  CB  ASP A  30     -32.765  -5.739   4.132  1.00 17.18           C  
ATOM    232  CG  ASP A  30     -32.949  -4.361   4.767  1.00 17.88           C  
ATOM    233  OD1 ASP A  30     -32.684  -3.328   4.165  1.00 16.63           O  
ATOM    234  OD2 ASP A  30     -33.437  -4.302   5.882  1.00 21.53           O1-
ATOM    235  N   GLU A  31     -29.897  -6.396   5.194  1.00 17.09           N  
ATOM    236  CA  GLU A  31     -28.837  -6.166   6.110  1.00 18.38           C  
ATOM    237  C   GLU A  31     -27.498  -5.976   5.397  1.00 15.95           C  
ATOM    238  O   GLU A  31     -26.778  -5.048   5.682  1.00 14.23           O  
ATOM    239  CB  GLU A  31     -28.759  -7.309   7.151  1.00 23.04           C  
ATOM    240  CG  GLU A  31     -27.967  -6.892   8.403  1.00 28.41           C  
ATOM    241  CD  GLU A  31     -28.014  -7.932   9.534  1.00 33.15           C  
ATOM    242  OE1 GLU A  31     -29.106  -8.176  10.097  1.00 40.46           O  
ATOM    243  OE2 GLU A  31     -26.958  -8.501   9.870  1.00 38.49           O1-
ATOM    244  N   TRP A  32     -27.170  -6.862   4.477  1.00 15.84           N  
ATOM    245  CA  TRP A  32     -25.941  -6.714   3.659  1.00 14.85           C  
ATOM    246  C   TRP A  32     -25.938  -5.362   2.928  1.00 13.86           C  
ATOM    247  O   TRP A  32     -24.953  -4.587   2.995  1.00 13.69           O  
ATOM    248  CB  TRP A  32     -25.827  -7.858   2.674  1.00 15.66           C  
ATOM    249  CG  TRP A  32     -24.485  -7.973   2.106  1.00 17.24           C  
ATOM    250  CD1 TRP A  32     -23.463  -8.716   2.593  1.00 17.94           C  
ATOM    251  CD2 TRP A  32     -23.984  -7.290   0.959  1.00 18.85           C  
ATOM    252  CE2 TRP A  32     -22.648  -7.673   0.805  1.00 19.82           C  
ATOM    253  CE3 TRP A  32     -24.526  -6.354   0.073  1.00 19.05           C  
ATOM    254  NE1 TRP A  32     -22.366  -8.561   1.804  1.00 19.28           N  
ATOM    255  CZ2 TRP A  32     -21.835  -7.184  -0.233  1.00 21.38           C  
ATOM    256  CZ3 TRP A  32     -23.708  -5.860  -0.962  1.00 20.79           C  
ATOM    257  CH2 TRP A  32     -22.385  -6.284  -1.106  1.00 20.93           C  
ATOM    258  N   ILE A  33     -27.056  -5.040   2.294  1.00 12.08           N  
ATOM    259  CA  ILE A  33     -27.111  -3.797   1.484  1.00 11.17           C  
ATOM    260  C   ILE A  33     -26.896  -2.543   2.343  1.00 10.98           C  
ATOM    261  O   ILE A  33     -26.161  -1.643   1.955  1.00 10.17           O  
ATOM    262  CB  ILE A  33     -28.408  -3.657   0.676  1.00 10.68           C  
ATOM    263  CG1 ILE A  33     -28.505  -4.747  -0.392  1.00 10.87           C  
ATOM    264  CG2 ILE A  33     -28.499  -2.303  -0.017  1.00 10.41           C  
ATOM    265  CD1 ILE A  33     -29.913  -5.002  -0.849  1.00 11.16           C  
ATOM    266  N   VAL A  34     -27.546  -2.492   3.491  1.00 10.99           N  
ATOM    267  CA  VAL A  34     -27.480  -1.319   4.323  1.00 11.83           C  
ATOM    268  C   VAL A  34     -26.090  -1.160   4.912  1.00 12.27           C  
ATOM    269  O   VAL A  34     -25.539  -0.035   4.922  1.00 11.85           O  
ATOM    270  CB  VAL A  34     -28.496  -1.376   5.452  1.00 11.85           C  
ATOM    271  CG1 VAL A  34     -28.254  -0.216   6.387  1.00 12.84           C  
ATOM    272  CG2 VAL A  34     -29.921  -1.346   4.878  1.00 12.33           C  
ATOM    273  N   THR A  35     -25.550  -2.268   5.431  1.00 12.41           N  
ATOM    274  CA  THR A  35     -24.241  -2.199   6.073  1.00 13.51           C  
ATOM    275  C   THR A  35     -23.158  -1.869   5.044  1.00 12.80           C  
ATOM    276  O   THR A  35     -22.301  -1.087   5.328  1.00 12.25           O  
ATOM    277  CB  THR A  35     -23.860  -3.499   6.804  1.00 13.42           C  
ATOM    278  CG2 THR A  35     -24.788  -3.749   7.889  1.00 13.08           C  
ATOM    279  OG1 THR A  35     -23.896  -4.562   5.883  1.00 15.29           O  
ATOM    280  N   ARG A  36     -23.237  -2.404   3.825  1.00 12.97           N  
ATOM    281  CA  ARG A  36     -22.193  -2.142   2.854  1.00 13.54           C  
ATOM    282  C   ARG A  36     -22.295  -0.815   2.150  1.00 12.88           C  
ATOM    283  O   ARG A  36     -21.240  -0.282   1.733  1.00 13.47           O  
ATOM    284  CB  ARG A  36     -22.139  -3.211   1.783  1.00 14.85           C  
ATOM    285  CG  ARG A  36     -21.210  -4.344   2.109  1.00 17.64           C  
ATOM    286  CD  ARG A  36     -21.495  -4.980   3.446  1.00 19.12           C  
ATOM    287  NE  ARG A  36     -20.633  -6.132   3.686  1.00 21.32           N  
ATOM    288  CZ  ARG A  36     -20.825  -7.011   4.669  1.00 24.47           C  
ATOM    289  NH1 ARG A  36     -21.844  -6.881   5.539  1.00 24.74           N1+
ATOM    290  NH2 ARG A  36     -19.993  -8.035   4.771  1.00 26.57           N  
ATOM    291  N   THR A  37     -23.524  -0.344   1.904  1.00 11.19           N  
ATOM    292  CA  THR A  37     -23.744   0.833   1.042  1.00 10.54           C  
ATOM    293  C   THR A  37     -24.450   2.006   1.713  1.00 10.08           C  
ATOM    294  O   THR A  37     -24.289   3.155   1.290  1.00  9.50           O  
ATOM    295  CB  THR A  37     -24.570   0.455  -0.254  1.00 10.45           C  
ATOM    296  CG2 THR A  37     -23.917  -0.639  -0.987  1.00 10.38           C  
ATOM    297  OG1 THR A  37     -25.940   0.088   0.076  1.00  9.64           O  
ATOM    298  N   GLY A  38     -25.302   1.702   2.694  1.00 10.01           N  
ATOM    299  CA  GLY A  38     -26.158   2.699   3.320  1.00 10.06           C  
ATOM    300  C   GLY A  38     -27.450   2.926   2.564  1.00  9.48           C  
ATOM    301  O   GLY A  38     -28.218   3.768   2.960  1.00 10.07           O  
ATOM    302  N   ILE A  39     -27.693   2.210   1.478  1.00  9.26           N  
ATOM    303  CA  ILE A  39     -28.859   2.460   0.614  1.00  9.47           C  
ATOM    304  C   ILE A  39     -30.045   1.598   1.116  1.00  9.54           C  
ATOM    305  O   ILE A  39     -29.863   0.438   1.366  1.00  8.64           O  
ATOM    306  CB  ILE A  39     -28.547   2.174  -0.861  1.00  9.28           C  
ATOM    307  CG1 ILE A  39     -27.405   3.050  -1.340  1.00  9.18           C  
ATOM    308  CG2 ILE A  39     -29.762   2.461  -1.729  1.00  9.40           C  
ATOM    309  CD1 ILE A  39     -26.756   2.506  -2.570  1.00  9.33           C  
ATOM    310  N   ARG A  40     -31.217   2.221   1.343  1.00 10.40           N  
ATOM    311  CA  ARG A  40     -32.496   1.514   1.624  1.00 11.18           C  
ATOM    312  C   ARG A  40     -33.499   1.504   0.457  1.00 10.86           C  
ATOM    313  O   ARG A  40     -34.273   0.541   0.298  1.00 10.42           O  
ATOM    314  CB  ARG A  40     -33.160   2.109   2.857  1.00 13.02           C  
ATOM    315  CG  ARG A  40     -32.229   2.050   4.082  1.00 15.74           C  
ATOM    316  CD  ARG A  40     -32.919   2.626   5.327  1.00 18.07           C  
ATOM    317  NE  ARG A  40     -32.122   2.369   6.542  1.00 20.69           N  
ATOM    318  CZ  ARG A  40     -32.060   1.205   7.193  1.00 21.95           C  
ATOM    319  NH1 ARG A  40     -31.304   1.106   8.275  1.00 23.33           N1+
ATOM    320  NH2 ARG A  40     -32.733   0.133   6.766  1.00 23.28           N  
ATOM    321  N   GLU A  41     -33.501   2.585  -0.332  1.00 10.23           N  
ATOM    322  CA  GLU A  41     -34.464   2.800  -1.413  1.00 10.74           C  
ATOM    323  C   GLU A  41     -33.771   3.514  -2.573  1.00 10.24           C  
ATOM    324  O   GLU A  41     -32.769   4.201  -2.365  1.00  9.20           O  
ATOM    325  CB  GLU A  41     -35.637   3.682  -0.912  1.00 11.60           C  
ATOM    326  CG  GLU A  41     -36.554   2.969   0.087  1.00 12.15           C  
ATOM    327  CD  GLU A  41     -37.754   3.781   0.550  1.00 13.68           C  
ATOM    328  OE1 GLU A  41     -37.903   4.983   0.209  1.00 13.17           O  
ATOM    329  OE2 GLU A  41     -38.569   3.206   1.299  1.00 14.51           O1-
ATOM    330  N   ARG A  42     -34.262   3.280  -3.788  1.00 10.75           N  
ATOM    331  CA  ARG A  42     -33.878   4.034  -4.976  1.00 10.89           C  
ATOM    332  C   ARG A  42     -35.066   4.161  -5.898  1.00 10.58           C  
ATOM    333  O   ARG A  42     -35.931   3.281  -5.914  1.00 10.46           O  
ATOM    334  CB  ARG A  42     -32.791   3.375  -5.822  1.00 11.82           C  
ATOM    335  CG  ARG A  42     -31.921   2.398  -5.181  1.00 12.80           C  
ATOM    336  CD  ARG A  42     -32.516   1.017  -5.249  1.00 12.51           C  
ATOM    337  NE  ARG A  42     -31.613   0.318  -4.378  1.00 12.87           N  
ATOM    338  CZ  ARG A  42     -31.869  -0.154  -3.168  1.00 11.76           C  
ATOM    339  NH1 ARG A  42     -30.861  -0.730  -2.536  1.00 10.33           N1+
ATOM    340  NH2 ARG A  42     -33.107  -0.080  -2.629  1.00 11.59           N  
ATOM    341  N   HIS A  43     -35.066   5.195  -6.724  1.00  9.48           N  
ATOM    342  CA  HIS A  43     -36.160   5.391  -7.673  1.00  9.69           C  
ATOM    343  C   HIS A  43     -35.811   4.814  -9.015  1.00  9.39           C  
ATOM    344  O   HIS A  43     -34.626   4.783  -9.395  1.00  9.48           O  
ATOM    345  CB  HIS A  43     -36.472   6.859  -7.815  1.00  9.90           C  
ATOM    346  CG  HIS A  43     -36.984   7.483  -6.576  1.00  9.96           C  
ATOM    347  CD2 HIS A  43     -36.352   7.901  -5.465  1.00 10.23           C  
ATOM    348  ND1 HIS A  43     -38.319   7.786  -6.402  1.00 10.86           N  
ATOM    349  CE1 HIS A  43     -38.487   8.340  -5.212  1.00 10.64           C  
ATOM    350  NE2 HIS A  43     -37.310   8.403  -4.620  1.00 10.24           N  
ATOM    351  N   ILE A  44     -36.834   4.355  -9.744  1.00  9.33           N  
ATOM    352  CA  ILE A  44     -36.671   3.591 -10.987  1.00  9.17           C  
ATOM    353  C   ILE A  44     -37.521   4.284 -12.079  1.00  9.04           C  
ATOM    354  O   ILE A  44     -38.726   4.387 -11.919  1.00  8.40           O  
ATOM    355  CB  ILE A  44     -37.134   2.102 -10.854  1.00  9.31           C  
ATOM    356  CG1 ILE A  44     -36.429   1.385  -9.664  1.00  9.76           C  
ATOM    357  CG2 ILE A  44     -36.970   1.379 -12.166  1.00  8.91           C  
ATOM    358  CD1 ILE A  44     -34.899   1.302  -9.717  1.00  9.47           C  
ATOM    359  N   ALA A  45     -36.887   4.719 -13.172  1.00  8.84           N  
ATOM    360  CA  ALA A  45     -37.605   5.403 -14.255  1.00  9.14           C  
ATOM    361  C   ALA A  45     -38.636   4.433 -14.797  1.00  9.49           C  
ATOM    362  O   ALA A  45     -38.323   3.281 -14.975  1.00  8.93           O  
ATOM    363  CB  ALA A  45     -36.657   5.798 -15.365  1.00  9.21           C  
ATOM    364  N   ALA A  46     -39.848   4.889 -15.060  1.00  9.68           N  
ATOM    365  CA  ALA A  46     -40.860   4.031 -15.644  1.00 10.38           C  
ATOM    366  C   ALA A  46     -40.413   3.634 -17.069  1.00 10.66           C  
ATOM    367  O   ALA A  46     -39.576   4.292 -17.673  1.00 10.26           O  
ATOM    368  CB  ALA A  46     -42.224   4.715 -15.664  1.00 10.66           C  
ATOM    369  N   PRO A  47     -41.023   2.592 -17.629  1.00 11.22           N  
ATOM    370  CA  PRO A  47     -40.683   2.144 -18.971  1.00 11.73           C  
ATOM    371  C   PRO A  47     -40.759   3.235 -20.038  1.00 12.47           C  
ATOM    372  O   PRO A  47     -39.966   3.235 -20.966  1.00  9.93           O  
ATOM    373  CB  PRO A  47     -41.753   1.092 -19.253  1.00 12.49           C  
ATOM    374  CG  PRO A  47     -42.017   0.534 -17.898  1.00 12.03           C  
ATOM    375  CD  PRO A  47     -42.020   1.726 -16.993  1.00 11.12           C  
ATOM    376  N   ASN A  48     -41.695   4.170 -19.872  1.00 12.87           N  
ATOM    377  CA  ASN A  48     -41.879   5.259 -20.819  1.00 13.85           C  
ATOM    378  C   ASN A  48     -41.165   6.592 -20.453  1.00 13.40           C  
ATOM    379  O   ASN A  48     -41.493   7.635 -20.973  1.00 13.75           O  
ATOM    380  CB  ASN A  48     -43.387   5.497 -21.006  1.00 16.15           C  
ATOM    381  CG  ASN A  48     -44.107   5.915 -19.713  1.00 18.58           C  
ATOM    382  ND2 ASN A  48     -45.389   6.220 -19.837  1.00 21.19           N  
ATOM    383  OD1 ASN A  48     -43.539   5.954 -18.652  1.00 17.26           O  
ATOM    384  N   GLU A  49     -40.226   6.545 -19.527  1.00 11.20           N  
ATOM    385  CA  GLU A  49     -39.497   7.724 -19.096  1.00 10.29           C  
ATOM    386  C   GLU A  49     -38.053   7.568 -19.590  1.00  9.61           C  
ATOM    387  O   GLU A  49     -37.565   6.452 -19.745  1.00  8.55           O  
ATOM    388  CB  GLU A  49     -39.515   7.780 -17.572  1.00 10.24           C  
ATOM    389  CG  GLU A  49     -40.833   8.158 -16.949  1.00 10.42           C  
ATOM    390  CD  GLU A  49     -40.645   8.568 -15.515  1.00 10.26           C  
ATOM    391  OE1 GLU A  49     -40.218   7.713 -14.757  1.00  9.39           O  
ATOM    392  OE2 GLU A  49     -40.836   9.764 -15.183  1.00 10.77           O1-
ATOM    393  N   THR A  50     -37.392   8.687 -19.857  1.00  9.44           N  
ATOM    394  CA  THR A  50     -36.036   8.691 -20.392  1.00  9.25           C  
ATOM    395  C   THR A  50     -35.177   9.774 -19.686  1.00  9.31           C  
ATOM    396  O   THR A  50     -35.711  10.579 -18.902  1.00  9.36           O  
ATOM    397  CB  THR A  50     -36.052   9.029 -21.907  1.00  9.24           C  
ATOM    398  CG2 THR A  50     -37.017   8.080 -22.718  1.00  9.45           C  
ATOM    399  OG1 THR A  50     -36.395  10.407 -22.108  1.00  8.63           O  
ATOM    400  N   VAL A  51     -33.888   9.802 -20.003  1.00  8.29           N  
ATOM    401  CA  VAL A  51     -33.030  10.902 -19.574  1.00  8.74           C  
ATOM    402  C   VAL A  51     -33.662  12.296 -19.882  1.00  8.61           C  
ATOM    403  O   VAL A  51     -33.664  13.183 -18.996  1.00  7.49           O  
ATOM    404  CB  VAL A  51     -31.623  10.735 -20.162  1.00  8.67           C  
ATOM    405  CG1 VAL A  51     -30.871  12.049 -20.257  1.00  9.01           C  
ATOM    406  CG2 VAL A  51     -30.891   9.718 -19.307  1.00  8.89           C  
ATOM    407  N   SER A  52     -34.195  12.434 -21.096  1.00  8.53           N  
ATOM    408  CA  SER A  52     -34.776  13.687 -21.569  1.00  9.20           C  
ATOM    409  C   SER A  52     -36.064  14.062 -20.861  1.00  9.48           C  
ATOM    410  O   SER A  52     -36.214  15.209 -20.465  1.00 10.59           O  
ATOM    411  CB  SER A  52     -34.995  13.694 -23.089  1.00  9.27           C  
ATOM    412  OG  SER A  52     -33.744  13.484 -23.717  1.00  9.58           O  
ATOM    413  N   THR A  53     -37.008  13.135 -20.717  1.00  9.56           N  
ATOM    414  CA  THR A  53     -38.271  13.464 -20.002  1.00  8.95           C  
ATOM    415  C   THR A  53     -37.954  13.879 -18.555  1.00  8.70           C  
ATOM    416  O   THR A  53     -38.469  14.885 -18.044  1.00  8.34           O  
ATOM    417  CB  THR A  53     -39.336  12.337 -20.046  1.00  8.73           C  
ATOM    418  CG2 THR A  53     -39.677  11.876 -21.528  1.00  9.06           C  
ATOM    419  OG1 THR A  53     -38.918  11.199 -19.270  1.00  8.39           O  
ATOM    420  N   MET A  54     -37.102  13.109 -17.892  1.00  8.35           N  
ATOM    421  CA  MET A  54     -36.793  13.383 -16.489  1.00  8.50           C  
ATOM    422  C   MET A  54     -36.023  14.733 -16.375  1.00  8.68           C  
ATOM    423  O   MET A  54     -36.282  15.557 -15.487  1.00  7.77           O  
ATOM    424  CB  MET A  54     -35.936  12.251 -15.892  1.00  8.41           C  
ATOM    425  CG  MET A  54     -36.639  10.927 -15.682  1.00  8.58           C  
ATOM    426  SD  MET A  54     -35.685   9.799 -14.647  1.00  8.69           S  
ATOM    427  CE  MET A  54     -34.134   9.902 -15.484  1.00  8.33           C  
ATOM    428  N   GLY A  55     -35.087  14.954 -17.295  1.00  8.28           N  
ATOM    429  CA  GLY A  55     -34.305  16.166 -17.251  1.00  8.24           C  
ATOM    430  C   GLY A  55     -35.161  17.384 -17.562  1.00  8.52           C  
ATOM    431  O   GLY A  55     -34.959  18.451 -16.985  1.00  8.04           O  
ATOM    432  N   PHE A  56     -36.128  17.214 -18.476  1.00  8.69           N  
ATOM    433  CA  PHE A  56     -37.140  18.254 -18.695  1.00  9.27           C  
ATOM    434  C   PHE A  56     -37.872  18.642 -17.389  1.00  8.65           C  
ATOM    435  O   PHE A  56     -38.023  19.810 -17.091  1.00  8.54           O  
ATOM    436  CB  PHE A  56     -38.139  17.863 -19.820  1.00  9.54           C  
ATOM    437  CG  PHE A  56     -39.387  18.697 -19.816  1.00 10.25           C  
ATOM    438  CD1 PHE A  56     -39.391  19.967 -20.399  1.00 10.10           C  
ATOM    439  CD2 PHE A  56     -40.561  18.230 -19.216  1.00 11.04           C  
ATOM    440  CE1 PHE A  56     -40.562  20.744 -20.399  1.00 10.58           C  
ATOM    441  CE2 PHE A  56     -41.731  19.032 -19.202  1.00 11.88           C  
ATOM    442  CZ  PHE A  56     -41.709  20.294 -19.790  1.00 10.70           C  
ATOM    443  N   GLU A  57     -38.327  17.668 -16.616  1.00  8.77           N  
ATOM    444  CA  GLU A  57     -39.036  17.950 -15.381  1.00  9.11           C  
ATOM    445  C   GLU A  57     -38.158  18.697 -14.392  1.00  8.82           C  
ATOM    446  O   GLU A  57     -38.630  19.635 -13.777  1.00  8.74           O  
ATOM    447  CB  GLU A  57     -39.559  16.687 -14.695  1.00  9.36           C  
ATOM    448  CG  GLU A  57     -40.596  15.927 -15.466  1.00 10.52           C  
ATOM    449  CD  GLU A  57     -41.904  16.662 -15.733  1.00 12.18           C  
ATOM    450  OE1 GLU A  57     -42.651  16.138 -16.568  1.00 13.99           O  
ATOM    451  OE2 GLU A  57     -42.190  17.752 -15.174  1.00 12.84           O1-
ATOM    452  N   ALA A  58     -36.899  18.262 -14.247  1.00  7.83           N  
ATOM    453  CA  ALA A  58     -35.960  18.879 -13.332  1.00  7.79           C  
ATOM    454  C   ALA A  58     -35.652  20.307 -13.737  1.00  7.56           C  
ATOM    455  O   ALA A  58     -35.594  21.198 -12.874  1.00  7.23           O  
ATOM    456  CB  ALA A  58     -34.661  18.073 -13.232  1.00  7.85           C  
ATOM    457  N   ALA A  59     -35.426  20.511 -15.041  1.00  7.48           N  
ATOM    458  CA  ALA A  59     -35.157  21.830 -15.587  1.00  7.34           C  
ATOM    459  C   ALA A  59     -36.309  22.793 -15.357  1.00  7.53           C  
ATOM    460  O   ALA A  59     -36.079  23.914 -14.940  1.00  7.24           O  
ATOM    461  CB  ALA A  59     -34.879  21.732 -17.060  1.00  7.28           C  
ATOM    462  N   THR A  60     -37.535  22.358 -15.660  1.00  7.85           N  
ATOM    463  CA  THR A  60     -38.740  23.173 -15.406  1.00  8.42           C  
ATOM    464  C   THR A  60     -38.824  23.659 -13.958  1.00  7.90           C  
ATOM    465  O   THR A  60     -39.140  24.804 -13.687  1.00  7.78           O  
ATOM    466  CB  THR A  60     -39.977  22.346 -15.797  1.00  9.57           C  
ATOM    467  CG2 THR A  60     -41.247  23.099 -15.501  1.00 10.49           C  
ATOM    468  OG1 THR A  60     -39.909  22.125 -17.224  1.00  9.71           O  
ATOM    469  N   ARG A  61     -38.442  22.805 -13.026  1.00  7.44           N  
ATOM    470  CA  ARG A  61     -38.468  23.195 -11.596  1.00  7.77           C  
ATOM    471  C   ARG A  61     -37.328  24.163 -11.235  1.00  7.62           C  
ATOM    472  O   ARG A  61     -37.528  25.109 -10.475  1.00  7.74           O  
ATOM    473  CB  ARG A  61     -38.462  21.929 -10.750  1.00  7.62           C  
ATOM    474  CG  ARG A  61     -39.731  21.110 -10.934  1.00  7.85           C  
ATOM    475  CD  ARG A  61     -39.558  19.619 -10.599  1.00  7.85           C  
ATOM    476  NE  ARG A  61     -40.744  18.802 -10.922  1.00  7.69           N  
ATOM    477  CZ  ARG A  61     -40.921  17.555 -10.493  1.00  8.03           C  
ATOM    478  NH1 ARG A  61     -42.015  16.882 -10.822  1.00  8.46           N1+
ATOM    479  NH2 ARG A  61     -39.996  16.940  -9.741  1.00  8.02           N  
ATOM    480  N   ALA A  62     -36.153  23.983 -11.836  1.00  7.65           N  
ATOM    481  CA  ALA A  62     -35.065  24.904 -11.625  1.00  7.83           C  
ATOM    482  C   ALA A  62     -35.389  26.267 -12.195  1.00  7.82           C  
ATOM    483  O   ALA A  62     -35.096  27.249 -11.554  1.00  7.71           O  
ATOM    484  CB  ALA A  62     -33.736  24.364 -12.140  1.00  8.13           C  
ATOM    485  N   ILE A  63     -36.018  26.321 -13.368  1.00  8.32           N  
ATOM    486  CA  ILE A  63     -36.469  27.586 -14.018  1.00  8.53           C  
ATOM    487  C   ILE A  63     -37.535  28.311 -13.175  1.00  8.98           C  
ATOM    488  O   ILE A  63     -37.497  29.538 -13.063  1.00  9.24           O  
ATOM    489  CB  ILE A  63     -36.946  27.301 -15.464  1.00  8.68           C  
ATOM    490  CG1 ILE A  63     -35.751  26.956 -16.293  1.00  8.69           C  
ATOM    491  CG2 ILE A  63     -37.835  28.422 -16.072  1.00  8.53           C  
ATOM    492  CD1 ILE A  63     -36.099  26.123 -17.496  1.00  9.29           C  
ATOM    493  N  AGLU A  64     -38.443  27.549 -12.577  0.50  9.85           N  
ATOM    494  N  BGLU A  64     -38.443  27.550 -12.568  0.50  8.67           N  
ATOM    495  CA AGLU A  64     -39.428  28.091 -11.641  0.50 10.70           C  
ATOM    496  CA BGLU A  64     -39.449  28.096 -11.642  0.50  8.52           C  
ATOM    497  C  AGLU A  64     -38.745  28.801 -10.459  0.50  9.95           C  
ATOM    498  C  BGLU A  64     -38.773  28.787 -10.438  0.50  8.77           C  
ATOM    499  O  AGLU A  64     -39.051  29.947 -10.156  0.50  9.45           O  
ATOM    500  O  BGLU A  64     -39.109  29.917 -10.104  0.50  8.44           O  
ATOM    501  CB AGLU A  64     -40.334  26.974 -11.133  0.50 12.02           C  
ATOM    502  CB BGLU A  64     -40.419  26.985 -11.203  0.50  8.14           C  
ATOM    503  CG AGLU A  64     -40.892  27.234  -9.746  0.50 14.18           C  
ATOM    504  CG BGLU A  64     -41.226  27.255  -9.938  0.50  8.02           C  
ATOM    505  CD AGLU A  64     -41.628  28.511  -9.678  0.50 14.77           C  
ATOM    506  CD BGLU A  64     -40.414  26.962  -8.652  0.50  7.61           C  
ATOM    507  OE1AGLU A  64     -42.053  28.984 -10.754  0.50 19.96           O  
ATOM    508  OE1BGLU A  64     -40.253  27.951  -7.989  0.50  6.70           O  
ATOM    509  OE2AGLU A  64     -41.764  29.048  -8.601  0.50 14.29           O1-
ATOM    510  OE2BGLU A  64     -39.936  25.779  -8.347  0.50  7.18           O1-
ATOM    511  N   MET A  65     -37.804  28.122  -9.809  1.00  9.44           N  
ATOM    512  CA  MET A  65     -37.102  28.707  -8.683  1.00  9.40           C  
ATOM    513  C   MET A  65     -36.311  29.914  -9.136  1.00  9.38           C  
ATOM    514  O   MET A  65     -36.289  30.913  -8.422  1.00  9.16           O  
ATOM    515  CB  MET A  65     -36.175  27.717  -7.969  1.00  9.95           C  
ATOM    516  CG  MET A  65     -35.357  28.346  -6.861  1.00  9.84           C  
ATOM    517  SD  MET A  65     -34.196  27.258  -6.038  1.00  9.59           S  
ATOM    518  CE  MET A  65     -35.331  25.999  -5.525  1.00  9.74           C  
ATOM    519  N   ALA A  66     -35.691  29.845 -10.309  1.00  8.98           N  
ATOM    520  CA  ALA A  66     -34.897  30.956 -10.793  1.00  9.58           C  
ATOM    521  C   ALA A  66     -35.722  32.252 -11.052  1.00  9.91           C  
ATOM    522  O   ALA A  66     -35.145  33.346 -11.030  1.00 10.39           O  
ATOM    523  CB  ALA A  66     -34.135  30.552 -12.051  1.00  9.66           C  
ATOM    524  N   GLY A  67     -37.040  32.139 -11.311  1.00 10.01           N  
ATOM    525  CA  GLY A  67     -37.874  33.308 -11.665  1.00 10.24           C  
ATOM    526  C   GLY A  67     -37.628  33.910 -13.035  1.00 10.55           C  
ATOM    527  O   GLY A  67     -38.121  35.013 -13.346  1.00 10.94           O  
ATOM    528  N   ILE A  68     -36.868  33.222 -13.898  1.00 10.78           N  
ATOM    529  CA  ILE A  68     -36.715  33.655 -15.287  1.00 10.68           C  
ATOM    530  C   ILE A  68     -37.736  33.058 -16.199  1.00 11.60           C  
ATOM    531  O   ILE A  68     -38.378  32.093 -15.856  1.00 10.71           O  
ATOM    532  CB  ILE A  68     -35.331  33.289 -15.860  1.00 10.68           C  
ATOM    533  CG1 ILE A  68     -35.094  31.775 -15.844  1.00 10.00           C  
ATOM    534  CG2 ILE A  68     -34.259  34.041 -15.095  1.00 10.63           C  
ATOM    535  CD1 ILE A  68     -33.956  31.343 -16.734  1.00  9.98           C  
ATOM    536  N  AGLU A  69     -37.868  33.639 -17.388  0.50 12.52           N  
ATOM    537  N  BGLU A  69     -37.870  33.631 -17.389  0.50 12.83           N  
ATOM    538  CA AGLU A  69     -38.636  33.045 -18.477  0.50 13.66           C  
ATOM    539  CA BGLU A  69     -38.634  33.008 -18.459  0.50 14.17           C  
ATOM    540  C  AGLU A  69     -37.772  31.995 -19.156  0.50 13.73           C  
ATOM    541  C  BGLU A  69     -37.767  31.984 -19.148  0.50 14.04           C  
ATOM    542  O  AGLU A  69     -36.553  32.189 -19.304  0.50 12.38           O  
ATOM    543  O  BGLU A  69     -36.551  32.187 -19.305  0.50 12.62           O  
ATOM    544  CB AGLU A  69     -39.036  34.114 -19.488  0.50 15.10           C  
ATOM    545  CB BGLU A  69     -39.086  34.038 -19.471  0.50 16.24           C  
ATOM    546  CG AGLU A  69     -39.865  35.240 -18.902  0.50 16.73           C  
ATOM    547  CG BGLU A  69     -40.156  34.946 -18.936  0.50 18.63           C  
ATOM    548  CD AGLU A  69     -41.350  34.943 -18.935  0.50 17.92           C  
ATOM    549  CD BGLU A  69     -40.280  36.216 -19.743  0.50 20.88           C  
ATOM    550  OE1AGLU A  69     -41.733  33.792 -19.224  0.50 20.58           O  
ATOM    551  OE1BGLU A  69     -39.493  36.448 -20.699  0.50 25.55           O  
ATOM    552  OE2AGLU A  69     -42.143  35.858 -18.680  0.50 18.56           O1-
ATOM    553  OE2BGLU A  69     -41.152  36.998 -19.378  0.50 22.73           O1-
ATOM    554  N   LYS A  70     -38.390  30.878 -19.565  1.00 13.70           N  
ATOM    555  CA  LYS A  70     -37.645  29.803 -20.212  1.00 14.25           C  
ATOM    556  C   LYS A  70     -36.802  30.342 -21.416  1.00 14.91           C  
ATOM    557  O   LYS A  70     -35.638  29.934 -21.564  1.00 15.17           O  
ATOM    558  CB  LYS A  70     -38.559  28.650 -20.598  1.00 15.36           C  
ATOM    559  CG  LYS A  70     -39.556  29.002 -21.660  1.00 16.26           C  
ATOM    560  CD  LYS A  70     -40.637  27.932 -21.685  1.00 18.09           C  
ATOM    561  CE  LYS A  70     -41.477  28.027 -22.946  1.00 18.23           C  
ATOM    562  NZ  LYS A  70     -42.473  26.896 -22.896  1.00 19.67           N1+
ATOM    563  N   ASP A  71     -37.340  31.289 -22.198  1.00 14.64           N  
ATOM    564  CA  ASP A  71     -36.591  31.900 -23.365  1.00 16.40           C  
ATOM    565  C   ASP A  71     -35.335  32.742 -23.064  1.00 13.43           C  
ATOM    566  O   ASP A  71     -34.574  33.034 -23.956  1.00 11.60           O  
ATOM    567  CB  ASP A  71     -37.511  32.712 -24.302  1.00 20.98           C  
ATOM    568  CG  ASP A  71     -38.075  34.011 -23.651  1.00 27.63           C  
ATOM    569  OD1 ASP A  71     -37.442  34.634 -22.746  1.00 34.31           O  
ATOM    570  OD2 ASP A  71     -39.200  34.409 -24.064  1.00 35.21           O1-
ATOM    571  N   GLN A  72     -35.111  33.095 -21.800  1.00 12.08           N  
ATOM    572  CA  GLN A  72     -33.871  33.710 -21.372  1.00 11.33           C  
ATOM    573  C   GLN A  72     -32.709  32.747 -21.305  1.00 10.77           C  
ATOM    574  O   GLN A  72     -31.571  33.164 -21.252  1.00  9.76           O  
ATOM    575  CB  GLN A  72     -34.042  34.396 -20.004  1.00 11.53           C  
ATOM    576  CG  GLN A  72     -35.114  35.507 -19.995  1.00 12.03           C  
ATOM    577  CD  GLN A  72     -35.244  36.127 -18.617  1.00 11.78           C  
ATOM    578  NE2 GLN A  72     -34.272  36.926 -18.260  1.00 10.92           N  
ATOM    579  OE1 GLN A  72     -36.186  35.850 -17.871  1.00 12.71           O  
ATOM    580  N   ILE A  73     -32.973  31.440 -21.286  1.00 11.09           N  
ATOM    581  CA  ILE A  73     -31.844  30.457 -21.264  1.00 10.30           C  
ATOM    582  C   ILE A  73     -30.969  30.639 -22.522  1.00  9.69           C  
ATOM    583  O   ILE A  73     -31.490  30.613 -23.600  1.00  9.26           O  
ATOM    584  CB  ILE A  73     -32.385  29.031 -21.164  1.00 10.63           C  
ATOM    585  CG1 ILE A  73     -33.018  28.847 -19.806  1.00 11.18           C  
ATOM    586  CG2 ILE A  73     -31.293  27.987 -21.379  1.00 10.68           C  
ATOM    587  CD1 ILE A  73     -33.904  27.651 -19.747  1.00 12.05           C  
ATOM    588  N   GLY A  74     -29.657  30.818 -22.344  1.00  9.21           N  
ATOM    589  CA  GLY A  74     -28.674  30.944 -23.441  1.00  9.29           C  
ATOM    590  C   GLY A  74     -27.699  29.775 -23.625  1.00  9.11           C  
ATOM    591  O   GLY A  74     -26.862  29.783 -24.516  1.00  9.19           O  
ATOM    592  N   LEU A  75     -27.812  28.748 -22.795  1.00  9.54           N  
ATOM    593  CA  LEU A  75     -27.040  27.533 -22.977  1.00  9.29           C  
ATOM    594  C   LEU A  75     -27.708  26.423 -22.215  1.00  9.19           C  
ATOM    595  O   LEU A  75     -28.089  26.617 -21.048  1.00  8.79           O  
ATOM    596  CB  LEU A  75     -25.627  27.783 -22.461  1.00  9.96           C  
ATOM    597  CG  LEU A  75     -24.702  26.605 -22.171  1.00 10.48           C  
ATOM    598  CD1 LEU A  75     -24.271  25.988 -23.476  1.00 11.25           C  
ATOM    599  CD2 LEU A  75     -23.514  27.083 -21.409  1.00 10.59           C  
ATOM    600  N   ILE A  76     -27.773  25.236 -22.824  1.00  8.53           N  
ATOM    601  CA  ILE A  76     -28.180  24.023 -22.109  1.00  8.41           C  
ATOM    602  C   ILE A  76     -27.058  22.965 -22.171  1.00  8.02           C  
ATOM    603  O   ILE A  76     -26.614  22.593 -23.284  1.00  7.84           O  
ATOM    604  CB  ILE A  76     -29.464  23.402 -22.716  1.00  8.48           C  
ATOM    605  CG1 ILE A  76     -30.585  24.445 -22.757  1.00  8.89           C  
ATOM    606  CG2 ILE A  76     -29.862  22.105 -21.967  1.00  8.67           C  
ATOM    607  CD1 ILE A  76     -31.813  23.994 -23.543  1.00  9.28           C  
ATOM    608  N   VAL A  77     -26.602  22.501 -21.007  1.00  7.50           N  
ATOM    609  CA  VAL A  77     -25.584  21.453 -20.947  1.00  7.69           C  
ATOM    610  C   VAL A  77     -26.156  20.304 -20.123  1.00  7.64           C  
ATOM    611  O   VAL A  77     -26.488  20.516 -18.932  1.00  8.04           O  
ATOM    612  CB  VAL A  77     -24.255  21.898 -20.320  1.00  7.85           C  
ATOM    613  CG1 VAL A  77     -23.194  20.811 -20.504  1.00  7.86           C  
ATOM    614  CG2 VAL A  77     -23.780  23.204 -20.902  1.00  8.77           C  
ATOM    615  N   VAL A  78     -26.322  19.143 -20.746  1.00  7.40           N  
ATOM    616  CA  VAL A  78     -26.809  17.935 -20.057  1.00  8.16           C  
ATOM    617  C   VAL A  78     -25.677  16.919 -19.807  1.00  7.92           C  
ATOM    618  O   VAL A  78     -25.035  16.453 -20.740  1.00  7.41           O  
ATOM    619  CB  VAL A  78     -27.956  17.235 -20.800  1.00  8.39           C  
ATOM    620  CG1 VAL A  78     -28.447  16.018 -20.041  1.00  8.76           C  
ATOM    621  CG2 VAL A  78     -29.114  18.212 -21.021  1.00  8.73           C  
ATOM    622  N   ALA A  79     -25.425  16.634 -18.537  1.00  7.92           N  
ATOM    623  CA  ALA A  79     -24.543  15.551 -18.130  1.00  7.57           C  
ATOM    624  C   ALA A  79     -25.354  14.276 -18.122  1.00  7.60           C  
ATOM    625  O   ALA A  79     -26.278  14.133 -17.342  1.00  7.71           O  
ATOM    626  CB  ALA A  79     -23.947  15.785 -16.761  1.00  7.49           C  
ATOM    627  N   THR A  80     -25.006  13.358 -18.991  1.00  7.75           N  
ATOM    628  CA  THR A  80     -25.644  12.040 -19.025  1.00  8.32           C  
ATOM    629  C   THR A  80     -24.702  11.067 -19.724  1.00  8.77           C  
ATOM    630  O   THR A  80     -23.863  11.521 -20.536  1.00  8.00           O  
ATOM    631  CB  THR A  80     -26.988  12.083 -19.799  1.00  8.03           C  
ATOM    632  CG2 THR A  80     -26.760  12.412 -21.278  1.00  8.91           C  
ATOM    633  OG1 THR A  80     -27.648  10.820 -19.690  1.00  7.77           O  
ATOM    634  N   THR A  81     -24.854   9.775 -19.414  1.00  9.06           N  
ATOM    635  CA  THR A  81     -24.219   8.656 -20.156  1.00 10.29           C  
ATOM    636  C   THR A  81     -25.259   7.602 -20.590  1.00 10.53           C  
ATOM    637  O   THR A  81     -24.908   6.507 -20.943  1.00 12.03           O  
ATOM    638  CB  THR A  81     -23.106   7.984 -19.307  1.00 10.43           C  
ATOM    639  CG2 THR A  81     -21.860   8.873 -19.295  1.00 10.54           C  
ATOM    640  OG1 THR A  81     -23.565   7.849 -17.956  1.00 11.91           O  
ATOM    641  N   SER A  82     -26.547   7.940 -20.561  1.00  9.94           N  
ATOM    642  CA  SER A  82     -27.593   6.949 -20.742  1.00  8.71           C  
ATOM    643  C   SER A  82     -28.774   7.546 -21.502  1.00  8.91           C  
ATOM    644  O   SER A  82     -29.900   7.108 -21.330  1.00  8.85           O  
ATOM    645  CB  SER A  82     -27.984   6.359 -19.381  1.00  8.76           C  
ATOM    646  OG  SER A  82     -28.370   7.362 -18.441  1.00  8.08           O  
ATOM    647  N   ALA A  83     -28.501   8.489 -22.431  1.00  9.19           N  
ATOM    648  CA  ALA A  83     -29.565   9.056 -23.232  1.00  9.31           C  
ATOM    649  C   ALA A  83     -30.082   8.042 -24.265  1.00  9.56           C  
ATOM    650  O   ALA A  83     -29.423   7.065 -24.572  1.00  8.85           O  
ATOM    651  CB  ALA A  83     -29.086  10.350 -23.889  1.00  9.36           C  
ATOM    652  N   THR A  84     -31.266   8.291 -24.790  1.00 10.09           N  
ATOM    653  CA  THR A  84     -31.869   7.423 -25.804  1.00 11.01           C  
ATOM    654  C   THR A  84     -31.144   7.532 -27.154  1.00 10.28           C  
ATOM    655  O   THR A  84     -31.050   6.524 -27.891  1.00  9.61           O  
ATOM    656  CB  THR A  84     -33.374   7.703 -26.013  1.00 11.64           C  
ATOM    657  CG2 THR A  84     -34.123   7.350 -24.735  1.00 12.16           C  
ATOM    658  OG1 THR A  84     -33.591   9.096 -26.369  1.00 11.68           O  
ATOM    659  N   HIS A  85     -30.604   8.703 -27.444  1.00  9.95           N  
ATOM    660  CA  HIS A  85     -30.016   9.016 -28.757  1.00 10.39           C  
ATOM    661  C   HIS A  85     -28.627   9.664 -28.627  1.00 10.04           C  
ATOM    662  O   HIS A  85     -28.399  10.490 -27.750  1.00 10.13           O  
ATOM    663  CB  HIS A  85     -30.934   9.974 -29.505  1.00 11.02           C  
ATOM    664  CG  HIS A  85     -32.186   9.323 -29.986  1.00 12.00           C  
ATOM    665  CD2 HIS A  85     -32.539   8.833 -31.202  1.00 12.37           C  
ATOM    666  ND1 HIS A  85     -33.238   9.046 -29.140  1.00 12.35           N  
ATOM    667  CE1 HIS A  85     -34.198   8.438 -29.818  1.00 12.45           C  
ATOM    668  NE2 HIS A  85     -33.798   8.302 -31.067  1.00 12.75           N  
ATOM    669  N   ALA A  86     -27.715   9.221 -29.466  1.00  9.89           N  
ATOM    670  CA  ALA A  86     -26.401   9.851 -29.694  1.00 10.07           C  
ATOM    671  C   ALA A  86     -26.656  11.239 -30.283  1.00  9.84           C  
ATOM    672  O   ALA A  86     -26.030  12.248 -29.856  1.00 10.20           O  
ATOM    673  CB  ALA A  86     -25.581   8.996 -30.657  1.00 10.36           C  
ATOM    674  N   PHE A  87     -27.569  11.283 -31.267  1.00  8.87           N  
ATOM    675  CA  PHE A  87     -28.162  12.560 -31.703  1.00  8.70           C  
ATOM    676  C   PHE A  87     -29.585  12.313 -32.202  1.00  8.66           C  
ATOM    677  O   PHE A  87     -29.869  11.269 -32.710  1.00  7.59           O  
ATOM    678  CB  PHE A  87     -27.313  13.333 -32.732  1.00  8.53           C  
ATOM    679  CG  PHE A  87     -26.932  12.539 -33.979  1.00  8.25           C  
ATOM    680  CD1 PHE A  87     -25.699  11.942 -34.069  1.00  8.22           C  
ATOM    681  CD2 PHE A  87     -27.803  12.410 -35.046  1.00  8.46           C  
ATOM    682  CE1 PHE A  87     -25.308  11.245 -35.192  1.00  8.25           C  
ATOM    683  CE2 PHE A  87     -27.422  11.707 -36.200  1.00  8.03           C  
ATOM    684  CZ  PHE A  87     -26.184  11.121 -36.264  1.00  8.12           C  
ATOM    685  N   PRO A  88     -30.510  13.239 -31.958  1.00  9.44           N  
ATOM    686  CA  PRO A  88     -30.302  14.435 -31.145  1.00  9.57           C  
ATOM    687  C   PRO A  88     -29.930  14.176 -29.665  1.00  9.76           C  
ATOM    688  O   PRO A  88     -30.441  13.219 -29.052  1.00  9.89           O  
ATOM    689  CB  PRO A  88     -31.672  15.100 -31.185  1.00  9.99           C  
ATOM    690  CG  PRO A  88     -32.637  13.917 -31.317  1.00 10.35           C  
ATOM    691  CD  PRO A  88     -31.931  12.978 -32.234  1.00  9.74           C  
ATOM    692  N   SER A  89     -29.045  15.039 -29.125  1.00  9.00           N  
ATOM    693  CA  SER A  89     -28.642  14.972 -27.757  1.00  8.68           C  
ATOM    694  C   SER A  89     -29.842  15.104 -26.809  1.00  8.37           C  
ATOM    695  O   SER A  89     -30.890  15.619 -27.178  1.00  7.45           O  
ATOM    696  CB  SER A  89     -27.630  16.071 -27.441  1.00  8.94           C  
ATOM    697  OG  SER A  89     -28.159  17.392 -27.534  1.00  9.49           O  
ATOM    698  N   ALA A  90     -29.654  14.661 -25.576  1.00  7.95           N  
ATOM    699  CA  ALA A  90     -30.615  14.923 -24.517  1.00  7.79           C  
ATOM    700  C   ALA A  90     -30.824  16.428 -24.312  1.00  7.52           C  
ATOM    701  O   ALA A  90     -31.970  16.899 -24.163  1.00  7.09           O  
ATOM    702  CB  ALA A  90     -30.197  14.226 -23.237  1.00  7.72           C  
ATOM    703  N   ALA A  91     -29.752  17.204 -24.404  1.00  7.87           N  
ATOM    704  CA  ALA A  91     -29.863  18.696 -24.389  1.00  8.25           C  
ATOM    705  C   ALA A  91     -30.824  19.246 -25.464  1.00  8.32           C  
ATOM    706  O   ALA A  91     -31.713  20.010 -25.149  1.00  8.13           O  
ATOM    707  CB  ALA A  91     -28.482  19.397 -24.498  1.00  8.03           C  
ATOM    708  N   CYS A  92     -30.632  18.848 -26.723  1.00  9.16           N  
ATOM    709  CA  CYS A  92     -31.566  19.244 -27.814  1.00  9.51           C  
ATOM    710  C   CYS A  92     -32.992  18.752 -27.573  1.00  9.52           C  
ATOM    711  O   CYS A  92     -33.967  19.527 -27.781  1.00  9.54           O  
ATOM    712  CB  CYS A  92     -31.087  18.740 -29.170  1.00 10.01           C  
ATOM    713  SG  CYS A  92     -29.537  19.479 -29.744  1.00 11.79           S  
ATOM    714  N   GLN A  93     -33.143  17.486 -27.163  1.00  9.01           N  
ATOM    715  CA  GLN A  93     -34.473  16.954 -26.852  1.00  9.51           C  
ATOM    716  C   GLN A  93     -35.179  17.772 -25.727  1.00  8.86           C  
ATOM    717  O   GLN A  93     -36.301  18.139 -25.883  1.00  8.32           O  
ATOM    718  CB  GLN A  93     -34.429  15.486 -26.496  1.00 10.30           C  
ATOM    719  CG  GLN A  93     -34.114  14.586 -27.690  1.00 11.64           C  
ATOM    720  CD  GLN A  93     -33.960  13.148 -27.283  1.00 13.82           C  
ATOM    721  NE2 GLN A  93     -34.336  12.269 -28.167  1.00 17.12           N  
ATOM    722  OE1 GLN A  93     -33.507  12.816 -26.200  1.00 16.30           O  
ATOM    723  N   ILE A  94     -34.487  18.054 -24.625  1.00  9.08           N  
ATOM    724  CA  ILE A  94     -35.029  18.855 -23.546  1.00  9.24           C  
ATOM    725  C   ILE A  94     -35.336  20.274 -24.042  1.00  9.76           C  
ATOM    726  O   ILE A  94     -36.370  20.868 -23.663  1.00  9.68           O  
ATOM    727  CB  ILE A  94     -34.080  18.866 -22.365  1.00  9.39           C  
ATOM    728  CG1 ILE A  94     -34.128  17.515 -21.649  1.00  9.73           C  
ATOM    729  CG2 ILE A  94     -34.453  19.973 -21.394  1.00 10.18           C  
ATOM    730  CD1 ILE A  94     -32.932  17.203 -20.799  1.00 10.11           C  
ATOM    731  N   GLN A  95     -34.447  20.819 -24.861  1.00  9.79           N  
ATOM    732  CA  GLN A  95     -34.665  22.140 -25.430  1.00 10.62           C  
ATOM    733  C   GLN A  95     -35.993  22.187 -26.212  1.00 11.33           C  
ATOM    734  O   GLN A  95     -36.755  23.114 -26.082  1.00 11.87           O  
ATOM    735  CB  GLN A  95     -33.506  22.552 -26.349  1.00 10.37           C  
ATOM    736  CG  GLN A  95     -33.596  23.984 -26.882  1.00 10.51           C  
ATOM    737  CD  GLN A  95     -32.704  24.249 -28.071  1.00 10.66           C  
ATOM    738  NE2 GLN A  95     -32.006  25.398 -28.095  1.00 10.66           N  
ATOM    739  OE1 GLN A  95     -32.702  23.464 -28.994  1.00 10.98           O  
ATOM    740  N   SER A  96     -36.261  21.169 -27.003  1.00 12.14           N  
ATOM    741  CA  SER A  96     -37.489  21.094 -27.748  1.00 13.16           C  
ATOM    742  C   SER A  96     -38.728  20.974 -26.802  1.00 13.50           C  
ATOM    743  O   SER A  96     -39.739  21.622 -27.036  1.00 13.80           O  
ATOM    744  CB  SER A  96     -37.404  19.927 -28.687  1.00 14.35           C  
ATOM    745  OG  SER A  96     -38.599  19.833 -29.448  1.00 18.31           O  
ATOM    746  N   MET A  97     -38.664  20.137 -25.785  1.00 12.75           N  
ATOM    747  CA  MET A  97     -39.720  20.052 -24.756  1.00 13.17           C  
ATOM    748  C   MET A  97     -39.948  21.367 -24.022  1.00 13.07           C  
ATOM    749  O   MET A  97     -41.047  21.668 -23.703  1.00 13.15           O  
ATOM    750  CB  MET A  97     -39.422  18.954 -23.732  1.00 13.93           C  
ATOM    751  CG  MET A  97     -39.350  17.512 -24.296  1.00 14.73           C  
ATOM    752  SD  MET A  97     -38.543  16.364 -23.114  1.00 14.81           S  
ATOM    753  CE  MET A  97     -38.379  14.879 -24.145  1.00 16.09           C  
ATOM    754  N   LEU A  98     -38.911  22.154 -23.778  1.00 13.13           N  
ATOM    755  CA  LEU A  98     -39.085  23.484 -23.186  1.00 14.05           C  
ATOM    756  C   LEU A  98     -39.769  24.478 -24.157  1.00 15.16           C  
ATOM    757  O   LEU A  98     -40.303  25.463 -23.713  1.00 14.47           O  
ATOM    758  CB  LEU A  98     -37.729  24.075 -22.745  1.00 13.37           C  
ATOM    759  CG  LEU A  98     -37.103  23.435 -21.534  1.00 13.51           C  
ATOM    760  CD1 LEU A  98     -35.672  23.888 -21.402  1.00 13.87           C  
ATOM    761  CD2 LEU A  98     -37.952  23.804 -20.295  1.00 14.42           C  
ATOM    762  N   GLY A  99     -39.724  24.238 -25.465  1.00 16.24           N  
ATOM    763  CA  GLY A  99     -40.390  25.132 -26.429  1.00 16.96           C  
ATOM    764  C   GLY A  99     -39.561  26.372 -26.724  1.00 18.79           C  
ATOM    765  O   GLY A  99     -40.100  27.473 -27.015  1.00 21.37           O  
ATOM    766  N   ILE A 100     -38.242  26.208 -26.652  1.00 17.55           N  
ATOM    767  CA  ILE A 100     -37.305  27.244 -26.995  1.00 17.31           C  
ATOM    768  C   ILE A 100     -36.375  26.757 -28.094  1.00 17.75           C  
ATOM    769  O   ILE A 100     -36.226  25.551 -28.328  1.00 16.22           O  
ATOM    770  CB  ILE A 100     -36.490  27.739 -25.770  1.00 17.15           C  
ATOM    771  CG1 ILE A 100     -35.608  26.631 -25.160  1.00 16.86           C  
ATOM    772  CG2 ILE A 100     -37.448  28.294 -24.705  1.00 17.38           C  
ATOM    773  CD1 ILE A 100     -34.757  27.110 -24.006  1.00 16.42           C  
ATOM    774  N   LYS A 101     -35.751  27.709 -28.758  1.00 17.07           N  
ATOM    775  CA  LYS A 101     -34.876  27.393 -29.878  1.00 17.71           C  
ATOM    776  C   LYS A 101     -33.808  28.477 -30.048  1.00 15.37           C  
ATOM    777  O   LYS A 101     -34.000  29.631 -29.648  1.00 15.18           O  
ATOM    778  CB  LYS A 101     -35.717  27.249 -31.140  1.00 20.62           C  
ATOM    779  CG  LYS A 101     -36.195  28.573 -31.728  1.00 23.48           C  
ATOM    780  CD  LYS A 101     -37.021  28.291 -32.981  1.00 27.49           C  
ATOM    781  CE  LYS A 101     -36.964  29.456 -33.967  1.00 32.27           C  
ATOM    782  NZ  LYS A 101     -37.952  30.473 -33.554  1.00 34.70           N1+
ATOM    783  N   GLY A 102     -32.658  28.078 -30.569  1.00 13.36           N  
ATOM    784  CA  GLY A 102     -31.555  28.979 -30.842  1.00 12.30           C  
ATOM    785  C   GLY A 102     -30.368  28.783 -29.927  1.00 11.90           C  
ATOM    786  O   GLY A 102     -29.199  28.807 -30.395  1.00 11.11           O  
ATOM    787  N   CYS A 103     -30.622  28.601 -28.632  1.00 10.73           N  
ATOM    788  CA  CYS A 103     -29.506  28.522 -27.705  1.00 10.56           C  
ATOM    789  C   CYS A 103     -28.663  27.190 -27.925  1.00 10.30           C  
ATOM    790  O   CYS A 103     -29.203  26.166 -28.300  1.00  9.80           O  
ATOM    791  CB  CYS A 103     -29.949  28.676 -26.266  1.00 10.55           C  
ATOM    792  SG  CYS A 103     -30.629  27.220 -25.449  1.00 10.63           S  
ATOM    793  N   PRO A 104     -27.336  27.248 -27.712  1.00 10.29           N  
ATOM    794  CA  PRO A 104     -26.501  26.057 -27.770  1.00  9.72           C  
ATOM    795  C   PRO A 104     -26.945  25.000 -26.784  1.00  9.74           C  
ATOM    796  O   PRO A 104     -27.460  25.323 -25.683  1.00  8.41           O  
ATOM    797  CB  PRO A 104     -25.130  26.557 -27.397  1.00 10.16           C  
ATOM    798  CG  PRO A 104     -25.326  27.881 -26.751  1.00 10.37           C  
ATOM    799  CD  PRO A 104     -26.567  28.449 -27.354  1.00 10.08           C  
ATOM    800  N   ALA A 105     -26.847  23.750 -27.236  1.00  9.24           N  
ATOM    801  CA  ALA A 105     -27.335  22.657 -26.467  1.00  9.49           C  
ATOM    802  C   ALA A 105     -26.448  21.469 -26.728  1.00  9.62           C  
ATOM    803  O   ALA A 105     -26.310  21.061 -27.875  1.00  9.99           O  
ATOM    804  CB  ALA A 105     -28.780  22.345 -26.849  1.00  9.72           C  
ATOM    805  N   PHE A 106     -25.890  20.897 -25.673  1.00  8.99           N  
ATOM    806  CA  PHE A 106     -25.090  19.714 -25.832  1.00  9.20           C  
ATOM    807  C   PHE A 106     -24.990  18.851 -24.581  1.00  8.92           C  
ATOM    808  O   PHE A 106     -25.230  19.346 -23.455  1.00  9.49           O  
ATOM    809  CB  PHE A 106     -23.704  20.082 -26.355  1.00  8.75           C  
ATOM    810  CG  PHE A 106     -22.852  20.841 -25.407  1.00  8.85           C  
ATOM    811  CD1 PHE A 106     -23.010  22.206 -25.263  1.00  8.52           C  
ATOM    812  CD2 PHE A 106     -21.845  20.211 -24.678  1.00  9.06           C  
ATOM    813  CE1 PHE A 106     -22.159  22.925 -24.478  1.00  8.62           C  
ATOM    814  CE2 PHE A 106     -21.004  20.948 -23.837  1.00  8.78           C  
ATOM    815  CZ  PHE A 106     -21.156  22.312 -23.771  1.00  8.69           C  
ATOM    816  N   ASP A 107     -24.614  17.596 -24.787  1.00  8.91           N  
ATOM    817  CA  ASP A 107     -24.332  16.659 -23.700  1.00  9.44           C  
ATOM    818  C   ASP A 107     -22.812  16.508 -23.395  1.00  9.69           C  
ATOM    819  O   ASP A 107     -21.966  16.571 -24.272  1.00 10.10           O  
ATOM    820  CB  ASP A 107     -24.943  15.270 -23.934  1.00  9.67           C  
ATOM    821  CG  ASP A 107     -26.462  15.284 -24.125  1.00 11.47           C  
ATOM    822  OD1 ASP A 107     -27.105  16.377 -23.991  1.00 13.05           O  
ATOM    823  OD2 ASP A 107     -27.049  14.197 -24.391  1.00 12.10           O1-
ATOM    824  N   VAL A 108     -22.513  16.253 -22.137  1.00  9.41           N  
ATOM    825  CA  VAL A 108     -21.186  15.991 -21.625  1.00 10.25           C  
ATOM    826  C   VAL A 108     -21.181  14.576 -21.028  1.00  9.44           C  
ATOM    827  O   VAL A 108     -22.114  14.196 -20.304  1.00  9.46           O  
ATOM    828  CB  VAL A 108     -20.865  17.078 -20.583  1.00 11.91           C  
ATOM    829  CG1 VAL A 108     -19.780  16.646 -19.630  1.00 14.42           C  
ATOM    830  CG2 VAL A 108     -20.452  18.346 -21.304  1.00 11.84           C  
ATOM    831  N   ALA A 109     -20.168  13.783 -21.392  1.00  9.23           N  
ATOM    832  CA  ALA A 109     -19.945  12.418 -20.851  1.00  9.03           C  
ATOM    833  C   ALA A 109     -18.783  12.405 -19.866  1.00  8.47           C  
ATOM    834  O   ALA A 109     -17.614  12.474 -20.250  1.00  8.38           O  
ATOM    835  CB  ALA A 109     -19.729  11.407 -21.962  1.00  9.14           C  
ATOM    836  N   ALA A 110     -19.131  12.347 -18.596  1.00  8.10           N  
ATOM    837  CA  ALA A 110     -18.177  12.070 -17.522  1.00  8.42           C  
ATOM    838  C   ALA A 110     -18.774  11.197 -16.421  1.00  8.54           C  
ATOM    839  O   ALA A 110     -18.419  11.329 -15.235  1.00  8.55           O  
ATOM    840  CB  ALA A 110     -17.598  13.382 -16.958  1.00  8.47           C  
ATOM    841  N   ALA A 111     -19.637  10.266 -16.835  1.00  8.43           N  
ATOM    842  CA  ALA A 111     -20.261   9.300 -15.954  1.00  8.83           C  
ATOM    843  C   ALA A 111     -20.848  10.019 -14.728  1.00  9.32           C  
ATOM    844  O   ALA A 111     -21.491  11.080 -14.893  1.00  9.19           O  
ATOM    845  CB  ALA A 111     -19.282   8.195 -15.599  1.00  8.37           C  
ATOM    846  N   CYS A 112     -20.631   9.471 -13.535  1.00  9.66           N  
ATOM    847  CA  CYS A 112     -21.228  10.014 -12.305  1.00 10.91           C  
ATOM    848  C   CYS A 112     -20.697  11.373 -11.942  1.00 10.07           C  
ATOM    849  O   CYS A 112     -21.379  12.127 -11.252  1.00  9.51           O  
ATOM    850  CB  CYS A 112     -20.987   9.107 -11.105  1.00 11.84           C  
ATOM    851  SG  CYS A 112     -21.499   7.391 -11.277  1.00 13.88           S  
ATOM    852  N   ALA A 113     -19.478  11.685 -12.386  1.00  9.79           N  
ATOM    853  CA  ALA A 113     -18.903  13.012 -12.183  1.00  9.38           C  
ATOM    854  C   ALA A 113     -19.464  14.069 -13.184  1.00  9.22           C  
ATOM    855  O   ALA A 113     -19.070  15.226 -13.162  1.00  8.56           O  
ATOM    856  CB  ALA A 113     -17.356  12.930 -12.228  1.00  9.53           C  
ATOM    857  N   GLY A 114     -20.389  13.674 -14.059  1.00  9.15           N  
ATOM    858  CA  GLY A 114     -20.814  14.533 -15.167  1.00  8.53           C  
ATOM    859  C   GLY A 114     -21.431  15.845 -14.741  1.00  8.09           C  
ATOM    860  O   GLY A 114     -21.202  16.852 -15.385  1.00  7.27           O  
ATOM    861  N   PHE A 115     -22.203  15.875 -13.649  1.00  7.88           N  
ATOM    862  CA  PHE A 115     -22.767  17.167 -13.243  1.00  7.87           C  
ATOM    863  C   PHE A 115     -21.701  18.186 -12.841  1.00  7.79           C  
ATOM    864  O   PHE A 115     -21.827  19.348 -13.220  1.00  7.77           O  
ATOM    865  CB  PHE A 115     -23.855  17.075 -12.175  1.00  7.98           C  
ATOM    866  CG  PHE A 115     -24.513  18.423 -11.890  1.00  8.03           C  
ATOM    867  CD1 PHE A 115     -25.559  18.870 -12.649  1.00  7.94           C  
ATOM    868  CD2 PHE A 115     -24.053  19.233 -10.887  1.00  8.06           C  
ATOM    869  CE1 PHE A 115     -26.168  20.099 -12.369  1.00  7.79           C  
ATOM    870  CE2 PHE A 115     -24.636  20.461 -10.622  1.00  8.58           C  
ATOM    871  CZ  PHE A 115     -25.716  20.883 -11.372  1.00  8.08           C  
ATOM    872  N   THR A 116     -20.656  17.750 -12.113  1.00  7.55           N  
ATOM    873  CA  THR A 116     -19.522  18.625 -11.838  1.00  7.43           C  
ATOM    874  C   THR A 116     -18.831  19.081 -13.143  1.00  7.61           C  
ATOM    875  O   THR A 116     -18.492  20.238 -13.268  1.00  7.38           O  
ATOM    876  CB  THR A 116     -18.526  18.059 -10.809  1.00  7.53           C  
ATOM    877  CG2 THR A 116     -19.198  17.740  -9.524  1.00  7.53           C  
ATOM    878  OG1 THR A 116     -17.873  16.897 -11.295  1.00  7.35           O  
ATOM    879  N   TYR A 117     -18.732  18.220 -14.156  1.00  7.45           N  
ATOM    880  CA  TYR A 117     -18.112  18.666 -15.428  1.00  7.57           C  
ATOM    881  C   TYR A 117     -19.034  19.699 -16.139  1.00  7.33           C  
ATOM    882  O   TYR A 117     -18.565  20.787 -16.589  1.00  7.09           O  
ATOM    883  CB  TYR A 117     -17.844  17.479 -16.363  1.00  7.98           C  
ATOM    884  CG  TYR A 117     -16.511  16.808 -16.169  1.00  8.90           C  
ATOM    885  CD1 TYR A 117     -16.205  16.127 -14.994  1.00  9.18           C  
ATOM    886  CD2 TYR A 117     -15.531  16.909 -17.144  1.00  8.98           C  
ATOM    887  CE1 TYR A 117     -14.958  15.536 -14.807  1.00  9.59           C  
ATOM    888  CE2 TYR A 117     -14.301  16.325 -16.983  1.00  9.56           C  
ATOM    889  CZ  TYR A 117     -13.993  15.657 -15.812  1.00  9.96           C  
ATOM    890  OH  TYR A 117     -12.719  15.122 -15.670  1.00 10.70           O  
ATOM    891  N   ALA A 118     -20.314  19.343 -16.243  1.00  6.73           N  
ATOM    892  CA  ALA A 118     -21.273  20.182 -16.899  1.00  6.75           C  
ATOM    893  C   ALA A 118     -21.408  21.561 -16.203  1.00  6.39           C  
ATOM    894  O   ALA A 118     -21.500  22.614 -16.904  1.00  6.09           O  
ATOM    895  CB  ALA A 118     -22.624  19.475 -16.979  1.00  6.70           C  
ATOM    896  N   LEU A 119     -21.384  21.556 -14.865  1.00  6.23           N  
ATOM    897  CA  LEU A 119     -21.426  22.787 -14.078  1.00  6.35           C  
ATOM    898  C   LEU A 119     -20.209  23.671 -14.367  1.00  6.59           C  
ATOM    899  O   LEU A 119     -20.342  24.862 -14.619  1.00  6.55           O  
ATOM    900  CB  LEU A 119     -21.544  22.477 -12.579  1.00  6.30           C  
ATOM    901  CG  LEU A 119     -21.771  23.662 -11.661  1.00  6.22           C  
ATOM    902  CD1 LEU A 119     -23.161  24.214 -11.931  1.00  6.26           C  
ATOM    903  CD2 LEU A 119     -21.608  23.351 -10.182  1.00  6.20           C  
ATOM    904  N   SER A 120     -19.026  23.056 -14.359  1.00  7.22           N  
ATOM    905  CA  SER A 120     -17.798  23.722 -14.688  1.00  7.22           C  
ATOM    906  C   SER A 120     -17.821  24.368 -16.075  1.00  7.68           C  
ATOM    907  O   SER A 120     -17.368  25.514 -16.242  1.00  7.80           O  
ATOM    908  CB  SER A 120     -16.631  22.757 -14.544  1.00  7.21           C  
ATOM    909  OG  SER A 120     -15.394  23.391 -14.878  1.00  6.97           O  
ATOM    910  N   VAL A 121     -18.310  23.635 -17.062  1.00  8.15           N  
ATOM    911  CA  VAL A 121     -18.345  24.132 -18.445  1.00  9.01           C  
ATOM    912  C   VAL A 121     -19.223  25.375 -18.558  1.00  9.17           C  
ATOM    913  O   VAL A 121     -18.813  26.395 -19.124  1.00  8.26           O  
ATOM    914  CB  VAL A 121     -18.810  23.031 -19.432  1.00  9.69           C  
ATOM    915  CG1 VAL A 121     -19.019  23.599 -20.840  1.00 10.32           C  
ATOM    916  CG2 VAL A 121     -17.754  21.899 -19.479  1.00  9.66           C  
ATOM    917  N   ALA A 122     -20.418  25.275 -17.992  1.00  9.51           N  
ATOM    918  CA  ALA A 122     -21.373  26.376 -18.012  1.00  9.70           C  
ATOM    919  C   ALA A 122     -20.845  27.591 -17.265  1.00  9.71           C  
ATOM    920  O   ALA A 122     -21.010  28.710 -17.739  1.00  9.03           O  
ATOM    921  CB  ALA A 122     -22.732  25.947 -17.447  1.00 10.03           C  
ATOM    922  N   ASP A 123     -20.186  27.361 -16.119  1.00 10.38           N  
ATOM    923  CA  ASP A 123     -19.560  28.436 -15.299  1.00 10.25           C  
ATOM    924  C   ASP A 123     -18.624  29.257 -16.172  1.00 10.52           C  
ATOM    925  O   ASP A 123     -18.629  30.499 -16.069  1.00 10.30           O  
ATOM    926  CB  ASP A 123     -18.743  27.826 -14.144  1.00 10.77           C  
ATOM    927  CG  ASP A 123     -18.179  28.871 -13.153  1.00 11.15           C  
ATOM    928  OD1 ASP A 123     -17.147  28.570 -12.495  1.00 11.06           O  
ATOM    929  OD2 ASP A 123     -18.743  29.968 -13.012  1.00 10.88           O1-
ATOM    930  N   GLN A 124     -17.871  28.576 -17.056  1.00 10.10           N  
ATOM    931  CA  GLN A 124     -16.915  29.261 -17.938  1.00 10.54           C  
ATOM    932  C   GLN A 124     -17.643  30.254 -18.870  1.00 10.63           C  
ATOM    933  O   GLN A 124     -17.233  31.428 -18.983  1.00  9.48           O  
ATOM    934  CB  GLN A 124     -16.069  28.279 -18.751  1.00 11.04           C  
ATOM    935  CG  GLN A 124     -15.203  27.244 -18.008  1.00 11.77           C  
ATOM    936  CD  GLN A 124     -14.595  27.774 -16.697  1.00 12.76           C  
ATOM    937  NE2 GLN A 124     -14.977  27.182 -15.572  1.00 13.91           N  
ATOM    938  OE1 GLN A 124     -13.833  28.723 -16.701  1.00 13.42           O  
ATOM    939  N   TYR A 125     -18.737  29.786 -19.500  1.00 10.24           N  
ATOM    940  CA  TYR A 125     -19.497  30.611 -20.428  1.00 10.64           C  
ATOM    941  C   TYR A 125     -20.165  31.779 -19.743  1.00 11.17           C  
ATOM    942  O   TYR A 125     -20.262  32.878 -20.349  1.00 10.92           O  
ATOM    943  CB  TYR A 125     -20.551  29.811 -21.211  1.00 10.45           C  
ATOM    944  CG  TYR A 125     -19.965  28.946 -22.277  1.00 10.07           C  
ATOM    945  CD1 TYR A 125     -19.642  29.469 -23.523  1.00 10.27           C  
ATOM    946  CD2 TYR A 125     -19.721  27.589 -22.042  1.00 10.01           C  
ATOM    947  CE1 TYR A 125     -19.091  28.658 -24.527  1.00 10.13           C  
ATOM    948  CE2 TYR A 125     -19.181  26.764 -23.029  1.00  9.91           C  
ATOM    949  CZ  TYR A 125     -18.865  27.310 -24.263  1.00  9.91           C  
ATOM    950  OH  TYR A 125     -18.297  26.554 -25.222  1.00  9.38           O  
ATOM    951  N   VAL A 126     -20.637  31.566 -18.516  1.00 11.74           N  
ATOM    952  CA  VAL A 126     -21.295  32.648 -17.769  1.00 12.75           C  
ATOM    953  C   VAL A 126     -20.241  33.692 -17.290  1.00 14.06           C  
ATOM    954  O   VAL A 126     -20.380  34.885 -17.545  1.00 15.04           O  
ATOM    955  CB  VAL A 126     -22.227  32.114 -16.660  1.00 12.45           C  
ATOM    956  CG1 VAL A 126     -22.925  33.279 -15.913  1.00 13.21           C  
ATOM    957  CG2 VAL A 126     -23.301  31.191 -17.236  1.00 11.61           C  
ATOM    958  N   LYS A 127     -19.169  33.228 -16.667  1.00 15.77           N  
ATOM    959  CA  LYS A 127     -18.089  34.093 -16.153  1.00 17.79           C  
ATOM    960  C   LYS A 127     -17.500  35.045 -17.167  1.00 18.18           C  
ATOM    961  O   LYS A 127     -17.165  36.152 -16.857  1.00 18.92           O  
ATOM    962  CB  LYS A 127     -16.871  33.234 -15.716  1.00 17.58           C  
ATOM    963  CG  LYS A 127     -17.065  32.633 -14.383  1.00 17.35           C  
ATOM    964  CD  LYS A 127     -15.884  31.756 -14.012  1.00 17.24           C  
ATOM    965  CE  LYS A 127     -14.985  32.488 -13.023  1.00 17.35           C  
ATOM    966  NZ  LYS A 127     -14.206  31.488 -12.268  1.00 17.93           N1+
ATOM    967  N   SER A 128     -17.309  34.549 -18.366  1.00 19.15           N  
ATOM    968  CA  SER A 128     -16.688  35.314 -19.428  1.00 18.92           C  
ATOM    969  C   SER A 128     -17.686  36.203 -20.185  1.00 18.40           C  
ATOM    970  O   SER A 128     -17.263  36.878 -21.113  1.00 16.46           O  
ATOM    971  CB  SER A 128     -16.092  34.337 -20.403  1.00 17.62           C  
ATOM    972  OG  SER A 128     -17.167  33.672 -21.016  1.00 18.67           O  
ATOM    973  N   GLY A 129     -18.982  36.164 -19.831  1.00 16.99           N  
ATOM    974  CA  GLY A 129     -19.957  37.071 -20.425  1.00 17.34           C  
ATOM    975  C   GLY A 129     -20.496  36.581 -21.766  1.00 16.86           C  
ATOM    976  O   GLY A 129     -21.261  37.265 -22.402  1.00 17.33           O  
ATOM    977  N   ALA A 130     -20.177  35.358 -22.167  1.00 15.18           N  
ATOM    978  CA  ALA A 130     -20.738  34.847 -23.403  1.00 14.55           C  
ATOM    979  C   ALA A 130     -22.227  34.523 -23.281  1.00 14.13           C  
ATOM    980  O   ALA A 130     -22.918  34.498 -24.276  1.00 13.57           O  
ATOM    981  CB  ALA A 130     -19.981  33.601 -23.844  1.00 13.87           C  
ATOM    982  N   VAL A 131     -22.685  34.169 -22.074  1.00 13.16           N  
ATOM    983  CA  VAL A 131     -24.035  33.693 -21.848  1.00 13.16           C  
ATOM    984  C   VAL A 131     -24.579  34.296 -20.521  1.00 14.32           C  
ATOM    985  O   VAL A 131     -23.876  34.250 -19.494  1.00 13.20           O  
ATOM    986  CB  VAL A 131     -24.014  32.136 -21.745  1.00 13.99           C  
ATOM    987  CG1 VAL A 131     -25.336  31.602 -21.233  1.00 13.76           C  
ATOM    988  CG2 VAL A 131     -23.636  31.530 -23.111  1.00 13.68           C  
ATOM    989  N   LYS A 132     -25.803  34.859 -20.541  1.00 13.72           N  
ATOM    990  CA  LYS A 132     -26.333  35.490 -19.341  1.00 14.38           C  
ATOM    991  C   LYS A 132     -26.955  34.470 -18.423  1.00 12.76           C  
ATOM    992  O   LYS A 132     -26.821  34.594 -17.197  1.00 11.32           O  
ATOM    993  CB  LYS A 132     -27.354  36.552 -19.725  1.00 17.03           C  
ATOM    994  CG  LYS A 132     -27.866  37.350 -18.561  1.00 20.02           C  
ATOM    995  CD  LYS A 132     -28.707  38.498 -19.035  1.00 21.87           C  
ATOM    996  CE  LYS A 132     -29.183  39.321 -17.861  1.00 23.64           C  
ATOM    997  NZ  LYS A 132     -30.081  40.394 -18.405  1.00 25.78           N1+
ATOM    998  N   TYR A 133     -27.649  33.465 -19.015  1.00 11.49           N  
ATOM    999  CA  TYR A 133     -28.300  32.391 -18.244  1.00 11.15           C  
ATOM   1000  C   TYR A 133     -28.015  30.999 -18.838  1.00 10.21           C  
ATOM   1001  O   TYR A 133     -28.149  30.809 -20.004  1.00 10.23           O  
ATOM   1002  CB  TYR A 133     -29.821  32.594 -18.121  1.00 11.63           C  
ATOM   1003  CG  TYR A 133     -30.239  33.881 -17.494  1.00 11.78           C  
ATOM   1004  CD1 TYR A 133     -30.719  34.963 -18.256  1.00 12.75           C  
ATOM   1005  CD2 TYR A 133     -30.187  34.019 -16.121  1.00 12.52           C  
ATOM   1006  CE1 TYR A 133     -31.086  36.157 -17.623  1.00 12.64           C  
ATOM   1007  CE2 TYR A 133     -30.538  35.185 -15.498  1.00 12.82           C  
ATOM   1008  CZ  TYR A 133     -30.960  36.260 -16.239  1.00 13.43           C  
ATOM   1009  OH  TYR A 133     -31.288  37.368 -15.482  1.00 13.83           O  
ATOM   1010  N   ALA A 134     -27.642  30.024 -18.002  1.00  9.76           N  
ATOM   1011  CA  ALA A 134     -27.443  28.653 -18.441  1.00  8.88           C  
ATOM   1012  C   ALA A 134     -28.267  27.624 -17.605  1.00  8.88           C  
ATOM   1013  O   ALA A 134     -28.455  27.780 -16.382  1.00  9.18           O  
ATOM   1014  CB  ALA A 134     -25.959  28.307 -18.411  1.00  8.49           C  
ATOM   1015  N   LEU A 135     -28.653  26.552 -18.267  1.00  8.19           N  
ATOM   1016  CA  LEU A 135     -29.352  25.474 -17.669  1.00  8.13           C  
ATOM   1017  C   LEU A 135     -28.393  24.285 -17.692  1.00  8.03           C  
ATOM   1018  O   LEU A 135     -27.914  23.891 -18.770  1.00  7.77           O  
ATOM   1019  CB  LEU A 135     -30.571  25.117 -18.504  1.00  7.91           C  
ATOM   1020  CG  LEU A 135     -31.312  23.848 -18.072  1.00  7.97           C  
ATOM   1021  CD1 LEU A 135     -31.829  23.975 -16.628  1.00  8.05           C  
ATOM   1022  CD2 LEU A 135     -32.400  23.533 -19.059  1.00  7.88           C  
ATOM   1023  N   VAL A 136     -28.139  23.709 -16.508  1.00  7.52           N  
ATOM   1024  CA  VAL A 136     -27.239  22.577 -16.365  1.00  7.15           C  
ATOM   1025  C   VAL A 136     -28.063  21.427 -15.753  1.00  7.08           C  
ATOM   1026  O   VAL A 136     -28.689  21.579 -14.715  1.00  6.68           O  
ATOM   1027  CB  VAL A 136     -26.058  22.931 -15.463  1.00  7.17           C  
ATOM   1028  CG1 VAL A 136     -25.138  21.735 -15.326  1.00  7.42           C  
ATOM   1029  CG2 VAL A 136     -25.298  24.121 -16.033  1.00  7.39           C  
ATOM   1030  N   VAL A 137     -28.031  20.288 -16.411  1.00  6.57           N  
ATOM   1031  CA  VAL A 137     -28.836  19.179 -16.095  1.00  6.78           C  
ATOM   1032  C   VAL A 137     -27.915  17.994 -15.866  1.00  6.80           C  
ATOM   1033  O   VAL A 137     -26.948  17.815 -16.583  1.00  7.01           O  
ATOM   1034  CB  VAL A 137     -29.885  18.887 -17.209  1.00  6.83           C  
ATOM   1035  CG1 VAL A 137     -30.656  17.604 -16.916  1.00  7.06           C  
ATOM   1036  CG2 VAL A 137     -30.863  20.023 -17.302  1.00  6.88           C  
ATOM   1037  N   GLY A 138     -28.209  17.197 -14.832  1.00  6.79           N  
ATOM   1038  CA  GLY A 138     -27.627  15.883 -14.651  1.00  6.54           C  
ATOM   1039  C   GLY A 138     -28.752  14.890 -14.695  1.00  6.56           C  
ATOM   1040  O   GLY A 138     -29.658  14.982 -13.896  1.00  7.00           O  
ATOM   1041  N   SER A 139     -28.726  13.945 -15.627  1.00  6.54           N  
ATOM   1042  CA  SER A 139     -29.848  13.026 -15.773  1.00  6.72           C  
ATOM   1043  C   SER A 139     -29.348  11.684 -16.265  1.00  6.68           C  
ATOM   1044  O   SER A 139     -28.578  11.630 -17.236  1.00  6.69           O  
ATOM   1045  CB  SER A 139     -30.924  13.613 -16.707  1.00  6.62           C  
ATOM   1046  OG  SER A 139     -32.010  12.713 -16.846  1.00  6.64           O  
ATOM   1047  N   ASP A 140     -29.794  10.623 -15.612  1.00  6.64           N  
ATOM   1048  CA  ASP A 140     -29.322   9.260 -15.921  1.00  6.90           C  
ATOM   1049  C   ASP A 140     -30.350   8.218 -15.503  1.00  6.85           C  
ATOM   1050  O   ASP A 140     -31.190   8.477 -14.649  1.00  6.27           O  
ATOM   1051  CB  ASP A 140     -27.956   8.980 -15.240  1.00  6.97           C  
ATOM   1052  CG  ASP A 140     -26.737   9.384 -16.131  1.00  7.52           C  
ATOM   1053  OD1 ASP A 140     -26.686   9.000 -17.335  1.00  7.42           O  
ATOM   1054  OD2 ASP A 140     -25.803  10.060 -15.621  1.00  8.69           O1-
ATOM   1055  N   VAL A 141     -30.334   7.108 -16.229  1.00  7.19           N  
ATOM   1056  CA  VAL A 141     -31.158   5.938 -15.979  1.00  7.63           C  
ATOM   1057  C   VAL A 141     -30.233   4.723 -15.814  1.00  8.44           C  
ATOM   1058  O   VAL A 141     -30.482   3.647 -16.378  1.00  9.07           O  
ATOM   1059  CB  VAL A 141     -32.192   5.686 -17.079  1.00  7.58           C  
ATOM   1060  CG1 VAL A 141     -33.237   6.776 -17.048  1.00  7.60           C  
ATOM   1061  CG2 VAL A 141     -31.584   5.531 -18.498  1.00  7.30           C  
ATOM   1062  N   LEU A 142     -29.190   4.865 -14.982  1.00  8.85           N  
ATOM   1063  CA  LEU A 142     -28.229   3.755 -14.817  1.00  9.28           C  
ATOM   1064  C   LEU A 142     -28.848   2.443 -14.276  1.00  9.23           C  
ATOM   1065  O   LEU A 142     -28.368   1.381 -14.632  1.00  8.55           O  
ATOM   1066  CB  LEU A 142     -27.012   4.204 -13.985  1.00  9.46           C  
ATOM   1067  CG  LEU A 142     -26.046   5.180 -14.694  1.00  9.46           C  
ATOM   1068  CD1 LEU A 142     -24.656   5.038 -14.118  1.00  9.36           C  
ATOM   1069  CD2 LEU A 142     -25.964   4.996 -16.210  1.00  9.63           C  
ATOM   1070  N   ALA A 143     -29.914   2.504 -13.474  1.00  9.26           N  
ATOM   1071  CA  ALA A 143     -30.643   1.238 -13.070  1.00 10.02           C  
ATOM   1072  C   ALA A 143     -31.119   0.436 -14.274  1.00  9.94           C  
ATOM   1073  O   ALA A 143     -31.065  -0.778 -14.246  1.00 11.01           O  
ATOM   1074  CB  ALA A 143     -31.824   1.507 -12.157  1.00  9.97           C  
ATOM   1075  N   ARG A 144     -31.545   1.108 -15.341  1.00  9.89           N  
ATOM   1076  CA  ARG A 144     -32.025   0.425 -16.537  1.00 10.21           C  
ATOM   1077  C   ARG A 144     -30.854  -0.207 -17.291  1.00 10.16           C  
ATOM   1078  O   ARG A 144     -31.078  -1.122 -18.075  1.00 10.91           O  
ATOM   1079  CB  ARG A 144     -32.782   1.416 -17.444  1.00 10.40           C  
ATOM   1080  CG  ARG A 144     -32.948   1.059 -18.907  1.00 10.93           C  
ATOM   1081  CD  ARG A 144     -33.817   2.115 -19.648  1.00 11.60           C  
ATOM   1082  NE  ARG A 144     -35.082   2.445 -18.922  1.00 11.98           N  
ATOM   1083  CZ  ARG A 144     -35.786   3.582 -19.078  1.00 11.97           C  
ATOM   1084  NH1 ARG A 144     -36.880   3.771 -18.386  1.00 11.31           N1+
ATOM   1085  NH2 ARG A 144     -35.384   4.540 -19.893  1.00 12.08           N  
ATOM   1086  N   THR A 145     -29.626   0.292 -17.071  1.00  9.80           N  
ATOM   1087  CA  THR A 145     -28.430  -0.201 -17.756  1.00  9.82           C  
ATOM   1088  C   THR A 145     -27.785  -1.420 -17.082  1.00 10.25           C  
ATOM   1089  O   THR A 145     -26.984  -2.119 -17.724  1.00 10.04           O  
ATOM   1090  CB  THR A 145     -27.326   0.880 -17.912  1.00  9.54           C  
ATOM   1091  CG2 THR A 145     -27.900   2.184 -18.492  1.00  9.59           C  
ATOM   1092  OG1 THR A 145     -26.620   1.121 -16.689  1.00  8.25           O  
ATOM   1093  N   CYS A 146     -28.115  -1.626 -15.799  1.00 10.40           N  
ATOM   1094  CA  CYS A 146     -27.664  -2.758 -15.050  1.00 10.52           C  
ATOM   1095  C   CYS A 146     -28.315  -4.033 -15.569  1.00 12.07           C  
ATOM   1096  O   CYS A 146     -29.493  -4.050 -15.911  1.00 12.40           O  
ATOM   1097  CB  CYS A 146     -28.003  -2.622 -13.590  1.00 10.20           C  
ATOM   1098  SG  CYS A 146     -27.139  -1.347 -12.717  1.00  9.52           S  
ATOM   1099  N   ASP A 147     -27.537  -5.104 -15.593  1.00 13.57           N  
ATOM   1100  CA  ASP A 147     -28.073  -6.447 -15.682  1.00 16.16           C  
ATOM   1101  C   ASP A 147     -28.991  -6.651 -14.442  1.00 15.83           C  
ATOM   1102  O   ASP A 147     -28.559  -6.509 -13.286  1.00 15.46           O  
ATOM   1103  CB  ASP A 147     -26.903  -7.457 -15.745  1.00 19.05           C  
ATOM   1104  CG  ASP A 147     -27.353  -8.914 -15.857  1.00 22.01           C  
ATOM   1105  OD1 ASP A 147     -26.514  -9.750 -16.196  1.00 28.02           O  
ATOM   1106  OD2 ASP A 147     -28.488  -9.248 -15.561  1.00 22.01           O1-
ATOM   1107  N   PRO A 148     -30.273  -6.963 -14.670  1.00 16.27           N  
ATOM   1108  CA  PRO A 148     -31.250  -7.142 -13.561  1.00 16.29           C  
ATOM   1109  C   PRO A 148     -30.854  -8.176 -12.493  1.00 16.50           C  
ATOM   1110  O   PRO A 148     -31.363  -8.113 -11.368  1.00 15.77           O  
ATOM   1111  CB  PRO A 148     -32.504  -7.654 -14.272  1.00 16.74           C  
ATOM   1112  CG  PRO A 148     -32.327  -7.400 -15.693  1.00 16.46           C  
ATOM   1113  CD  PRO A 148     -30.880  -7.181 -15.985  1.00 16.98           C  
ATOM   1114  N   THR A 149     -30.020  -9.148 -12.855  1.00 15.35           N  
ATOM   1115  CA  THR A 149     -29.529 -10.133 -11.891  1.00 16.94           C  
ATOM   1116  C   THR A 149     -28.102  -9.969 -11.452  1.00 17.55           C  
ATOM   1117  O   THR A 149     -27.540 -10.920 -10.930  1.00 20.50           O  
ATOM   1118  CB  THR A 149     -29.650 -11.578 -12.461  1.00 16.38           C  
ATOM   1119  CG2 THR A 149     -31.056 -11.863 -12.804  1.00 15.82           C  
ATOM   1120  OG1 THR A 149     -28.807 -11.730 -13.600  1.00 16.56           O  
ATOM   1121  N   ASP A 150     -27.499  -8.806 -11.672  1.00 18.42           N  
ATOM   1122  CA  ASP A 150     -26.120  -8.519 -11.229  1.00 20.09           C  
ATOM   1123  C   ASP A 150     -26.202  -7.838  -9.856  1.00 19.75           C  
ATOM   1124  O   ASP A 150     -26.459  -6.632  -9.723  1.00 18.03           O  
ATOM   1125  CB  ASP A 150     -25.405  -7.657 -12.282  1.00 22.99           C  
ATOM   1126  CG  ASP A 150     -23.972  -7.237 -11.878  1.00 24.49           C  
ATOM   1127  OD1 ASP A 150     -23.614  -7.312 -10.711  1.00 25.64           O  
ATOM   1128  OD2 ASP A 150     -23.215  -6.789 -12.761  1.00 26.24           O1-
ATOM   1129  N   ARG A 151     -25.968  -8.624  -8.819  1.00 20.24           N  
ATOM   1130  CA  ARG A 151     -26.183  -8.145  -7.472  1.00 21.60           C  
ATOM   1131  C   ARG A 151     -25.184  -7.130  -6.986  1.00 21.14           C  
ATOM   1132  O   ARG A 151     -25.457  -6.497  -6.004  1.00 25.43           O  
ATOM   1133  CB  ARG A 151     -26.269  -9.281  -6.479  1.00 22.94           C  
ATOM   1134  CG  ARG A 151     -24.949  -9.916  -6.140  1.00 25.61           C  
ATOM   1135  CD  ARG A 151     -25.251 -11.124  -5.290  1.00 30.89           C  
ATOM   1136  NE  ARG A 151     -24.065 -11.892  -4.947  1.00 33.47           N  
ATOM   1137  CZ  ARG A 151     -24.066 -12.875  -4.051  1.00 38.77           C  
ATOM   1138  NH1 ARG A 151     -25.192 -13.225  -3.410  1.00 36.92           N1+
ATOM   1139  NH2 ARG A 151     -22.932 -13.512  -3.783  1.00 43.15           N  
ATOM   1140  N   GLY A 152     -24.029  -6.976  -7.622  1.00 19.78           N  
ATOM   1141  CA  GLY A 152     -23.124  -5.879  -7.240  1.00 18.29           C  
ATOM   1142  C   GLY A 152     -23.570  -4.504  -7.775  1.00 17.50           C  
ATOM   1143  O   GLY A 152     -23.143  -3.467  -7.250  1.00 16.16           O  
ATOM   1144  N   THR A 153     -24.340  -4.467  -8.871  1.00 15.30           N  
ATOM   1145  CA  THR A 153     -24.764  -3.188  -9.457  1.00 13.57           C  
ATOM   1146  C   THR A 153     -26.189  -2.778  -9.202  1.00 13.23           C  
ATOM   1147  O   THR A 153     -26.482  -1.612  -8.909  1.00 13.10           O  
ATOM   1148  CB  THR A 153     -24.511  -3.166 -10.959  1.00 13.05           C  
ATOM   1149  CG2 THR A 153     -22.999  -3.309 -11.222  1.00 13.15           C  
ATOM   1150  OG1 THR A 153     -25.274  -4.202 -11.622  1.00 11.50           O  
ATOM   1151  N   ILE A 154     -27.092  -3.718  -9.328  1.00 13.25           N  
ATOM   1152  CA  ILE A 154     -28.512  -3.401  -9.235  1.00 13.32           C  
ATOM   1153  C   ILE A 154     -28.953  -2.946  -7.824  1.00 12.78           C  
ATOM   1154  O   ILE A 154     -29.994  -2.289  -7.686  1.00 10.93           O  
ATOM   1155  CB  ILE A 154     -29.370  -4.585  -9.706  1.00 14.26           C  
ATOM   1156  CG1 ILE A 154     -30.804  -4.120 -10.059  1.00 15.03           C  
ATOM   1157  CG2 ILE A 154     -29.389  -5.711  -8.661  1.00 13.84           C  
ATOM   1158  CD1 ILE A 154     -30.937  -3.564 -11.432  1.00 15.81           C  
ATOM   1159  N   ILE A 155     -28.188  -3.302  -6.782  1.00 12.34           N  
ATOM   1160  CA  ILE A 155     -28.519  -2.796  -5.433  1.00 12.50           C  
ATOM   1161  C   ILE A 155     -28.164  -1.304  -5.222  1.00 11.61           C  
ATOM   1162  O   ILE A 155     -28.651  -0.674  -4.272  1.00 11.27           O  
ATOM   1163  CB  ILE A 155     -27.837  -3.614  -4.317  1.00 13.85           C  
ATOM   1164  CG1 ILE A 155     -26.329  -3.567  -4.493  1.00 15.65           C  
ATOM   1165  CG2 ILE A 155     -28.362  -5.029  -4.288  1.00 14.39           C  
ATOM   1166  CD1 ILE A 155     -25.593  -3.952  -3.254  1.00 17.57           C  
ATOM   1167  N   ILE A 156     -27.262  -0.770  -6.057  1.00 10.28           N  
ATOM   1168  CA  ILE A 156     -26.724   0.560  -5.851  1.00  9.98           C  
ATOM   1169  C   ILE A 156     -27.443   1.602  -6.740  1.00  9.78           C  
ATOM   1170  O   ILE A 156     -27.842   2.647  -6.242  1.00  8.72           O  
ATOM   1171  CB  ILE A 156     -25.219   0.532  -6.087  1.00 10.30           C  
ATOM   1172  CG1 ILE A 156     -24.533  -0.160  -4.883  1.00 10.70           C  
ATOM   1173  CG2 ILE A 156     -24.628   1.909  -6.402  1.00 10.34           C  
ATOM   1174  CD1 ILE A 156     -23.237  -0.757  -5.285  1.00 11.35           C  
ATOM   1175  N   PHE A 157     -27.640   1.291  -8.021  1.00  9.36           N  
ATOM   1176  CA  PHE A 157     -28.080   2.306  -8.967  1.00 10.09           C  
ATOM   1177  C   PHE A 157     -29.572   2.561  -8.999  1.00 10.18           C  
ATOM   1178  O   PHE A 157     -30.392   1.648  -8.943  1.00 10.68           O  
ATOM   1179  CB  PHE A 157     -27.563   2.028 -10.359  1.00  9.99           C  
ATOM   1180  CG  PHE A 157     -26.062   2.145 -10.459  1.00 10.22           C  
ATOM   1181  CD1 PHE A 157     -25.242   0.997 -10.426  1.00 10.58           C  
ATOM   1182  CD2 PHE A 157     -25.469   3.372 -10.564  1.00 10.08           C  
ATOM   1183  CE1 PHE A 157     -23.858   1.091 -10.528  1.00 10.42           C  
ATOM   1184  CE2 PHE A 157     -24.099   3.467 -10.676  1.00 10.33           C  
ATOM   1185  CZ  PHE A 157     -23.291   2.331 -10.649  1.00 10.29           C  
ATOM   1186  N   GLY A 158     -29.897   3.835  -9.134  1.00 10.21           N  
ATOM   1187  CA  GLY A 158     -31.265   4.278  -9.368  1.00 10.13           C  
ATOM   1188  C   GLY A 158     -31.284   5.293 -10.475  1.00 10.05           C  
ATOM   1189  O   GLY A 158     -30.241   5.581 -11.048  1.00 11.38           O  
ATOM   1190  N   ASP A 159     -32.459   5.842 -10.758  1.00  9.64           N  
ATOM   1191  CA  ASP A 159     -32.695   6.724 -11.902  1.00  9.55           C  
ATOM   1192  C   ASP A 159     -33.178   8.068 -11.402  1.00  9.10           C  
ATOM   1193  O   ASP A 159     -33.875   8.141 -10.412  1.00  8.45           O  
ATOM   1194  CB  ASP A 159     -33.732   6.095 -12.821  1.00 10.04           C  
ATOM   1195  CG  ASP A 159     -33.304   4.724 -13.361  1.00 11.18           C  
ATOM   1196  OD1 ASP A 159     -32.069   4.433 -13.441  1.00 11.39           O  
ATOM   1197  OD2 ASP A 159     -34.207   3.940 -13.688  1.00 11.61           O1-
ATOM   1198  N   GLY A 160     -32.787   9.156 -12.060  1.00  8.34           N  
ATOM   1199  CA  GLY A 160     -33.296  10.486 -11.616  1.00  7.88           C  
ATOM   1200  C   GLY A 160     -32.749  11.603 -12.495  1.00  7.56           C  
ATOM   1201  O   GLY A 160     -31.942  11.333 -13.386  1.00  7.24           O  
ATOM   1202  N   ALA A 161     -33.192  12.836 -12.258  1.00  6.83           N  
ATOM   1203  CA  ALA A 161     -32.565  13.999 -12.834  1.00  6.93           C  
ATOM   1204  C   ALA A 161     -32.534  15.162 -11.882  1.00  6.91           C  
ATOM   1205  O   ALA A 161     -33.464  15.346 -11.079  1.00  7.10           O  
ATOM   1206  CB  ALA A 161     -33.242  14.447 -14.113  1.00  6.77           C  
ATOM   1207  N   GLY A 162     -31.481  15.967 -12.019  1.00  6.69           N  
ATOM   1208  CA  GLY A 162     -31.390  17.242 -11.318  1.00  6.99           C  
ATOM   1209  C   GLY A 162     -30.903  18.345 -12.240  1.00  7.07           C  
ATOM   1210  O   GLY A 162     -30.301  18.089 -13.264  1.00  6.88           O  
ATOM   1211  N   ALA A 163     -31.170  19.578 -11.861  1.00  7.54           N  
ATOM   1212  CA  ALA A 163     -30.894  20.714 -12.725  1.00  7.93           C  
ATOM   1213  C   ALA A 163     -30.534  21.942 -11.936  1.00  8.33           C  
ATOM   1214  O   ALA A 163     -30.916  22.095 -10.768  1.00  8.46           O  
ATOM   1215  CB  ALA A 163     -32.128  20.988 -13.586  1.00  8.49           C  
ATOM   1216  N   ALA A 164     -29.794  22.845 -12.557  1.00  8.65           N  
ATOM   1217  CA  ALA A 164     -29.526  24.143 -11.936  1.00  9.09           C  
ATOM   1218  C   ALA A 164     -29.555  25.182 -13.041  1.00  9.13           C  
ATOM   1219  O   ALA A 164     -29.175  24.918 -14.162  1.00  8.90           O  
ATOM   1220  CB  ALA A 164     -28.196  24.166 -11.184  1.00  8.96           C  
ATOM   1221  N   VAL A 165     -30.023  26.364 -12.659  1.00  8.94           N  
ATOM   1222  CA  VAL A 165     -30.001  27.562 -13.455  1.00  8.76           C  
ATOM   1223  C   VAL A 165     -28.934  28.465 -12.881  1.00  8.37           C  
ATOM   1224  O   VAL A 165     -28.930  28.782 -11.680  1.00  7.71           O  
ATOM   1225  CB  VAL A 165     -31.367  28.291 -13.541  1.00  8.57           C  
ATOM   1226  CG1 VAL A 165     -31.248  29.645 -14.237  1.00  8.64           C  
ATOM   1227  CG2 VAL A 165     -32.367  27.440 -14.312  1.00  9.09           C  
ATOM   1228  N   LEU A 166     -28.071  28.895 -13.798  1.00  8.65           N  
ATOM   1229  CA  LEU A 166     -26.889  29.691 -13.535  1.00  9.12           C  
ATOM   1230  C   LEU A 166     -27.092  31.080 -14.170  1.00  9.55           C  
ATOM   1231  O   LEU A 166     -27.646  31.166 -15.259  1.00  9.48           O  
ATOM   1232  CB  LEU A 166     -25.653  29.045 -14.144  1.00  8.99           C  
ATOM   1233  CG  LEU A 166     -24.991  27.902 -13.362  1.00  9.51           C  
ATOM   1234  CD1 LEU A 166     -25.947  26.806 -12.906  1.00  9.85           C  
ATOM   1235  CD2 LEU A 166     -23.902  27.327 -14.281  1.00  9.77           C  
ATOM   1236  N   ALA A 167     -26.595  32.131 -13.502  1.00  9.66           N  
ATOM   1237  CA  ALA A 167     -26.773  33.539 -13.936  1.00 10.30           C  
ATOM   1238  C   ALA A 167     -25.496  34.327 -13.690  1.00 11.12           C  
ATOM   1239  O   ALA A 167     -24.774  34.050 -12.725  1.00 10.52           O  
ATOM   1240  CB  ALA A 167     -27.939  34.224 -13.188  1.00  9.93           C  
ATOM   1241  N   ALA A 168     -25.236  35.305 -14.536  1.00 12.36           N  
ATOM   1242  CA  ALA A 168     -24.102  36.223 -14.353  1.00 14.20           C  
ATOM   1243  C   ALA A 168     -24.313  37.081 -13.098  1.00 16.15           C  
ATOM   1244  O   ALA A 168     -25.420  37.551 -12.867  1.00 14.57           O  
ATOM   1245  CB  ALA A 168     -23.984  37.120 -15.568  1.00 15.30           C  
ATOM   1246  N   SER A 169     -23.271  37.249 -12.282  1.00 17.91           N  
ATOM   1247  CA  SER A 169     -23.339  38.040 -11.068  1.00 20.56           C  
ATOM   1248  C   SER A 169     -22.042  38.772 -10.859  1.00 20.98           C  
ATOM   1249  O   SER A 169     -20.998  38.300 -11.321  1.00 18.35           O  
ATOM   1250  CB  SER A 169     -23.524  37.122  -9.869  1.00 24.59           C  
ATOM   1251  OG  SER A 169     -24.390  36.054 -10.260  1.00 33.19           O  
ATOM   1252  N   GLU A 170     -22.111  39.837 -10.061  1.00 20.99           N  
ATOM   1253  CA  GLU A 170     -20.955  40.639  -9.685  1.00 25.16           C  
ATOM   1254  C   GLU A 170     -20.099  39.993  -8.620  1.00 25.07           C  
ATOM   1255  O   GLU A 170     -18.912  40.328  -8.503  1.00 22.80           O  
ATOM   1256  CB  GLU A 170     -21.373  42.033  -9.181  1.00 28.98           C  
ATOM   1257  CG  GLU A 170     -21.807  42.999 -10.269  1.00 32.55           C  
ATOM   1258  CD  GLU A 170     -21.808  44.425  -9.740  1.00 40.89           C  
ATOM   1259  OE1 GLU A 170     -20.806  44.829  -9.070  1.00 45.72           O  
ATOM   1260  OE2 GLU A 170     -22.816  45.127  -9.957  1.00 39.85           O1-
ATOM   1261  N   GLU A 171     -20.676  39.094  -7.815  1.00 23.16           N  
ATOM   1262  CA  GLU A 171     -19.897  38.369  -6.839  1.00 22.39           C  
ATOM   1263  C   GLU A 171     -20.292  36.894  -6.856  1.00 19.54           C  
ATOM   1264  O   GLU A 171     -21.389  36.564  -7.249  1.00 19.01           O  
ATOM   1265  CB  GLU A 171     -20.126  38.964  -5.470  1.00 27.40           C  
ATOM   1266  CG  GLU A 171     -19.392  40.275  -5.293  1.00 32.84           C  
ATOM   1267  CD  GLU A 171     -19.695  40.931  -3.974  1.00 38.08           C  
ATOM   1268  OE1 GLU A 171     -19.478  40.288  -2.916  1.00 40.70           O  
ATOM   1269  OE2 GLU A 171     -20.132  42.099  -4.006  1.00 43.47           O1-
ATOM   1270  N   PRO A 172     -19.384  36.009  -6.450  1.00 17.52           N  
ATOM   1271  CA  PRO A 172     -19.713  34.563  -6.518  1.00 16.52           C  
ATOM   1272  C   PRO A 172     -20.625  34.188  -5.338  1.00 15.45           C  
ATOM   1273  O   PRO A 172     -20.560  34.886  -4.320  1.00 16.07           O  
ATOM   1274  CB  PRO A 172     -18.350  33.894  -6.414  1.00 17.07           C  
ATOM   1275  CG  PRO A 172     -17.493  34.891  -5.662  1.00 17.58           C  
ATOM   1276  CD  PRO A 172     -17.958  36.246  -6.149  1.00 17.48           C  
ATOM   1277  N   GLY A 173     -21.484  33.177  -5.438  1.00 12.83           N  
ATOM   1278  CA  GLY A 173     -21.629  32.307  -6.610  1.00 11.91           C  
ATOM   1279  C   GLY A 173     -20.608  31.176  -6.649  1.00 11.01           C  
ATOM   1280  O   GLY A 173     -20.076  30.798  -5.608  1.00 11.13           O  
ATOM   1281  N   ILE A 174     -20.323  30.668  -7.854  1.00  9.69           N  
ATOM   1282  CA  ILE A 174     -19.396  29.566  -8.036  1.00  9.43           C  
ATOM   1283  C   ILE A 174     -17.975  30.144  -7.911  1.00  9.26           C  
ATOM   1284  O   ILE A 174     -17.495  30.906  -8.769  1.00  8.20           O  
ATOM   1285  CB  ILE A 174     -19.587  28.878  -9.413  1.00  9.14           C  
ATOM   1286  CG1 ILE A 174     -21.072  28.421  -9.572  1.00  9.43           C  
ATOM   1287  CG2 ILE A 174     -18.564  27.758  -9.575  1.00  8.79           C  
ATOM   1288  CD1 ILE A 174     -21.399  27.755 -10.890  1.00  8.82           C  
ATOM   1289  N   ILE A 175     -17.329  29.838  -6.799  1.00  9.58           N  
ATOM   1290  CA  ILE A 175     -16.035  30.438  -6.492  1.00  9.41           C  
ATOM   1291  C   ILE A 175     -14.993  29.744  -7.347  1.00  9.29           C  
ATOM   1292  O   ILE A 175     -14.153  30.419  -7.930  1.00  8.61           O  
ATOM   1293  CB  ILE A 175     -15.657  30.380  -5.000  1.00  9.71           C  
ATOM   1294  CG1 ILE A 175     -16.688  31.144  -4.193  1.00 10.20           C  
ATOM   1295  CG2 ILE A 175     -14.306  31.061  -4.792  1.00  9.72           C  
ATOM   1296  CD1 ILE A 175     -16.508  31.094  -2.695  1.00 10.50           C  
ATOM   1297  N   SER A 176     -15.069  28.416  -7.452  1.00  8.77           N  
ATOM   1298  CA  SER A 176     -14.178  27.715  -8.370  1.00  9.25           C  
ATOM   1299  C   SER A 176     -14.745  26.384  -8.692  1.00  9.15           C  
ATOM   1300  O   SER A 176     -15.628  25.887  -7.951  1.00  9.36           O  
ATOM   1301  CB  SER A 176     -12.796  27.478  -7.704  1.00  9.91           C  
ATOM   1302  OG  SER A 176     -12.936  26.617  -6.576  1.00 10.87           O  
ATOM   1303  N   THR A 177     -14.224  25.784  -9.754  1.00  8.65           N  
ATOM   1304  CA  THR A 177     -14.530  24.371 -10.060  1.00  8.49           C  
ATOM   1305  C   THR A 177     -13.189  23.646 -10.355  1.00  8.56           C  
ATOM   1306  O   THR A 177     -12.228  24.278 -10.768  1.00  7.88           O  
ATOM   1307  CB  THR A 177     -15.467  24.194 -11.274  1.00  8.50           C  
ATOM   1308  CG2 THR A 177     -16.849  24.876 -11.050  1.00  8.58           C  
ATOM   1309  OG1 THR A 177     -14.843  24.763 -12.406  1.00  7.82           O  
ATOM   1310  N   HIS A 178     -13.146  22.334 -10.098  1.00  8.91           N  
ATOM   1311  CA  HIS A 178     -11.938  21.501 -10.300  1.00  8.79           C  
ATOM   1312  C   HIS A 178     -12.375  20.215 -10.954  1.00  8.56           C  
ATOM   1313  O   HIS A 178     -13.373  19.656 -10.554  1.00  8.27           O  
ATOM   1314  CB  HIS A 178     -11.245  21.259  -8.979  1.00  9.21           C  
ATOM   1315  CG  HIS A 178     -11.009  22.527  -8.235  1.00 10.13           C  
ATOM   1316  CD2 HIS A 178     -11.860  23.330  -7.546  1.00 10.33           C  
ATOM   1317  ND1 HIS A 178      -9.814  23.200  -8.303  1.00 10.84           N  
ATOM   1318  CE1 HIS A 178      -9.918  24.348  -7.650  1.00 11.21           C  
ATOM   1319  NE2 HIS A 178     -11.153  24.452  -7.180  1.00 10.74           N  
ATOM   1320  N   LEU A 179     -11.610  19.754 -11.950  1.00  8.17           N  
ATOM   1321  CA  LEU A 179     -11.948  18.556 -12.755  1.00  8.20           C  
ATOM   1322  C   LEU A 179     -10.673  17.719 -12.951  1.00  8.44           C  
ATOM   1323  O   LEU A 179      -9.605  18.290 -13.198  1.00  7.70           O  
ATOM   1324  CB  LEU A 179     -12.510  18.955 -14.120  1.00  7.86           C  
ATOM   1325  CG  LEU A 179     -13.747  19.843 -14.194  1.00  8.01           C  
ATOM   1326  CD1 LEU A 179     -14.120  20.240 -15.614  1.00  7.83           C  
ATOM   1327  CD2 LEU A 179     -14.908  19.171 -13.454  1.00  8.04           C  
ATOM   1328  N   HIS A 180     -10.819  16.399 -12.836  1.00  8.32           N  
ATOM   1329  CA  HIS A 180      -9.735  15.477 -13.089  1.00  9.05           C  
ATOM   1330  C   HIS A 180     -10.256  14.200 -13.774  1.00  8.41           C  
ATOM   1331  O   HIS A 180     -11.464  13.873 -13.731  1.00  7.22           O  
ATOM   1332  CB  HIS A 180      -9.071  15.072 -11.756  1.00  9.98           C  
ATOM   1333  CG  HIS A 180      -8.304  16.177 -11.096  1.00 11.81           C  
ATOM   1334  CD2 HIS A 180      -8.573  16.917  -9.989  1.00 11.99           C  
ATOM   1335  ND1 HIS A 180      -7.123  16.674 -11.610  1.00 12.92           N  
ATOM   1336  CE1 HIS A 180      -6.711  17.684 -10.856  1.00 13.42           C  
ATOM   1337  NE2 HIS A 180      -7.544  17.809  -9.840  1.00 12.74           N  
ATOM   1338  N   ALA A 181      -9.322  13.449 -14.343  1.00  8.24           N  
ATOM   1339  CA  ALA A 181      -9.632  12.134 -14.919  1.00  8.34           C  
ATOM   1340  C   ALA A 181      -8.362  11.285 -15.044  1.00  8.79           C  
ATOM   1341  O   ALA A 181      -7.252  11.822 -15.096  1.00  8.32           O  
ATOM   1342  CB  ALA A 181     -10.281  12.261 -16.298  1.00  8.16           C  
ATOM   1343  N   ASP A 182      -8.566   9.966 -15.118  1.00  8.93           N  
ATOM   1344  CA  ASP A 182      -7.481   9.014 -15.266  1.00  9.57           C  
ATOM   1345  C   ASP A 182      -8.047   7.810 -15.924  1.00  9.42           C  
ATOM   1346  O   ASP A 182      -8.651   6.944 -15.283  1.00  9.76           O  
ATOM   1347  CB  ASP A 182      -6.785   8.650 -13.926  1.00 10.16           C  
ATOM   1348  CG  ASP A 182      -5.527   7.782 -14.158  1.00 11.54           C  
ATOM   1349  OD1 ASP A 182      -5.410   7.131 -15.239  1.00 12.07           O  
ATOM   1350  OD2 ASP A 182      -4.701   7.685 -13.246  1.00 13.44           O1-
ATOM   1351  N   GLY A 183      -7.864   7.782 -17.237  1.00  9.53           N  
ATOM   1352  CA  GLY A 183      -8.417   6.767 -18.078  1.00  9.90           C  
ATOM   1353  C   GLY A 183      -7.794   5.399 -17.933  1.00 10.31           C  
ATOM   1354  O   GLY A 183      -8.298   4.444 -18.504  1.00  9.75           O  
ATOM   1355  N   SER A 184      -6.721   5.260 -17.133  1.00 11.50           N  
ATOM   1356  CA  SER A 184      -6.115   3.940 -17.006  1.00 11.60           C  
ATOM   1357  C   SER A 184      -7.025   2.991 -16.185  1.00 11.98           C  
ATOM   1358  O   SER A 184      -6.763   1.814 -16.100  1.00 12.33           O  
ATOM   1359  CB  SER A 184      -4.740   4.084 -16.370  1.00 11.70           C  
ATOM   1360  OG  SER A 184      -4.871   4.569 -15.063  1.00 11.35           O  
ATOM   1361  N   TYR A 185      -8.041   3.538 -15.525  1.00 12.10           N  
ATOM   1362  CA  TYR A 185      -8.986   2.776 -14.726  1.00 12.10           C  
ATOM   1363  C   TYR A 185     -10.281   2.498 -15.477  1.00 11.75           C  
ATOM   1364  O   TYR A 185     -11.261   2.090 -14.871  1.00 10.72           O  
ATOM   1365  CB  TYR A 185      -9.366   3.565 -13.484  1.00 13.17           C  
ATOM   1366  CG  TYR A 185      -8.231   3.869 -12.517  1.00 14.64           C  
ATOM   1367  CD1 TYR A 185      -7.785   2.906 -11.620  1.00 15.42           C  
ATOM   1368  CD2 TYR A 185      -7.656   5.145 -12.473  1.00 15.87           C  
ATOM   1369  CE1 TYR A 185      -6.787   3.180 -10.714  1.00 17.00           C  
ATOM   1370  CE2 TYR A 185      -6.655   5.440 -11.568  1.00 17.19           C  
ATOM   1371  CZ  TYR A 185      -6.227   4.441 -10.708  1.00 17.74           C  
ATOM   1372  OH  TYR A 185      -5.239   4.693  -9.836  1.00 21.71           O  
ATOM   1373  N   GLY A 186     -10.284   2.713 -16.784  1.00 12.02           N  
ATOM   1374  CA  GLY A 186     -11.451   2.486 -17.638  1.00 12.52           C  
ATOM   1375  C   GLY A 186     -12.110   1.121 -17.539  1.00 13.26           C  
ATOM   1376  O   GLY A 186     -13.300   1.013 -17.692  1.00 13.01           O  
ATOM   1377  N   GLU A 187     -11.354   0.064 -17.300  1.00 14.07           N  
ATOM   1378  CA  GLU A 187     -11.962  -1.288 -17.209  1.00 14.94           C  
ATOM   1379  C   GLU A 187     -12.717  -1.552 -15.917  1.00 13.31           C  
ATOM   1380  O   GLU A 187     -13.467  -2.543 -15.884  1.00 12.52           O  
ATOM   1381  CB  GLU A 187     -10.888  -2.393 -17.382  1.00 17.02           C  
ATOM   1382  CG  GLU A 187     -10.313  -2.405 -18.770  1.00 21.06           C  
ATOM   1383  CD  GLU A 187      -9.197  -3.432 -18.962  1.00 28.41           C  
ATOM   1384  OE1 GLU A 187      -8.895  -4.205 -18.022  1.00 36.08           O  
ATOM   1385  OE2 GLU A 187      -8.610  -3.469 -20.062  1.00 32.57           O1-
ATOM   1386  N   LEU A 188     -12.555  -0.701 -14.884  1.00 12.42           N  
ATOM   1387  CA  LEU A 188     -13.100  -0.978 -13.549  1.00 12.94           C  
ATOM   1388  C   LEU A 188     -14.553  -0.559 -13.375  1.00 13.19           C  
ATOM   1389  O   LEU A 188     -15.166  -0.909 -12.395  1.00 13.96           O  
ATOM   1390  CB  LEU A 188     -12.279  -0.329 -12.435  1.00 13.14           C  
ATOM   1391  CG  LEU A 188     -10.795  -0.709 -12.280  1.00 13.81           C  
ATOM   1392  CD1 LEU A 188     -10.227   0.145 -11.130  1.00 14.14           C  
ATOM   1393  CD2 LEU A 188     -10.602  -2.203 -12.051  1.00 13.91           C  
ATOM   1394  N   LEU A 189     -15.084   0.202 -14.312  1.00 13.20           N  
ATOM   1395  CA  LEU A 189     -16.462   0.675 -14.242  1.00 12.63           C  
ATOM   1396  C   LEU A 189     -16.793   1.085 -15.680  1.00 11.67           C  
ATOM   1397  O   LEU A 189     -16.205   2.023 -16.196  1.00 11.32           O  
ATOM   1398  CB  LEU A 189     -16.573   1.861 -13.241  1.00 12.90           C  
ATOM   1399  CG  LEU A 189     -17.920   2.644 -13.102  1.00 13.04           C  
ATOM   1400  CD1 LEU A 189     -19.107   1.738 -12.860  1.00 12.89           C  
ATOM   1401  CD2 LEU A 189     -17.820   3.658 -11.976  1.00 12.56           C  
ATOM   1402  N   THR A 190     -17.655   0.324 -16.345  1.00 11.58           N  
ATOM   1403  CA  THR A 190     -17.890   0.467 -17.776  1.00 13.01           C  
ATOM   1404  C   THR A 190     -19.372   0.323 -18.160  1.00 12.22           C  
ATOM   1405  O   THR A 190     -20.125  -0.426 -17.538  1.00 11.63           O  
ATOM   1406  CB  THR A 190     -17.097  -0.585 -18.650  1.00 14.63           C  
ATOM   1407  CG2 THR A 190     -15.782  -0.897 -18.046  1.00 14.78           C  
ATOM   1408  OG1 THR A 190     -17.834  -1.806 -18.714  1.00 19.10           O  
ATOM   1409  N   LEU A 191     -19.734   1.027 -19.224  1.00 11.81           N  
ATOM   1410  CA  LEU A 191     -21.034   0.927 -19.853  1.00 11.74           C  
ATOM   1411  C   LEU A 191     -20.830   1.016 -21.364  1.00 11.67           C  
ATOM   1412  O   LEU A 191     -20.669   2.104 -21.875  1.00 10.55           O  
ATOM   1413  CB  LEU A 191     -21.960   2.034 -19.398  1.00 11.76           C  
ATOM   1414  CG  LEU A 191     -23.361   2.032 -20.045  1.00 12.09           C  
ATOM   1415  CD1 LEU A 191     -24.026   0.666 -19.896  1.00 13.25           C  
ATOM   1416  CD2 LEU A 191     -24.262   3.032 -19.402  1.00 12.12           C  
ATOM   1417  N   PRO A 192     -20.746  -0.139 -22.039  1.00 12.40           N  
ATOM   1418  CA  PRO A 192     -20.610  -0.188 -23.470  1.00 13.15           C  
ATOM   1419  C   PRO A 192     -21.839   0.425 -24.169  1.00 14.88           C  
ATOM   1420  O   PRO A 192     -22.993   0.289 -23.690  1.00 15.66           O  
ATOM   1421  CB  PRO A 192     -20.519  -1.694 -23.770  1.00 13.00           C  
ATOM   1422  CG  PRO A 192     -20.045  -2.338 -22.512  1.00 12.92           C  
ATOM   1423  CD  PRO A 192     -20.659  -1.482 -21.433  1.00 12.49           C  
ATOM   1424  N   ASN A 193     -21.587   1.058 -25.303  1.00 15.98           N  
ATOM   1425  CA  ASN A 193     -22.636   1.396 -26.274  1.00 17.62           C  
ATOM   1426  C   ASN A 193     -22.860   0.209 -27.203  1.00 17.16           C  
ATOM   1427  O   ASN A 193     -22.209  -0.861 -27.067  1.00 16.88           O  
ATOM   1428  CB  ASN A 193     -22.268   2.654 -27.086  1.00 19.95           C  
ATOM   1429  CG  ASN A 193     -22.313   3.937 -26.274  1.00 21.14           C  
ATOM   1430  ND2 ASN A 193     -21.307   4.790 -26.469  1.00 22.57           N  
ATOM   1431  OD1 ASN A 193     -23.253   4.194 -25.526  1.00 26.26           O  
ATOM   1432  N   ALA A 194     -23.823   0.336 -28.113  1.00 17.28           N  
ATOM   1433  CA  ALA A 194     -24.110  -0.736 -29.097  1.00 18.61           C  
ATOM   1434  C   ALA A 194     -22.804  -1.205 -29.705  1.00 19.71           C  
ATOM   1435  O   ALA A 194     -22.002  -0.384 -30.119  1.00 18.51           O  
ATOM   1436  CB  ALA A 194     -25.083  -0.253 -30.193  1.00 20.10           C  
ATOM   1437  N   ASP A 195     -22.531  -2.504 -29.674  1.00 21.12           N  
ATOM   1438  CA  ASP A 195     -21.300  -2.981 -30.288  1.00 21.88           C  
ATOM   1439  C   ASP A 195     -21.572  -3.346 -31.759  1.00 23.90           C  
ATOM   1440  O   ASP A 195     -22.167  -4.390 -32.050  1.00 22.05           O  
ATOM   1441  CB  ASP A 195     -20.735  -4.192 -29.558  1.00 22.01           C  
ATOM   1442  CG  ASP A 195     -19.304  -4.503 -29.979  1.00 21.48           C  
ATOM   1443  OD1 ASP A 195     -18.555  -4.933 -29.104  1.00 23.58           O  
ATOM   1444  OD2 ASP A 195     -18.906  -4.318 -31.173  1.00 22.90           O1-
ATOM   1445  N   ARG A 196     -21.043  -2.502 -32.654  1.00 24.89           N  
ATOM   1446  CA  ARG A 196     -21.301  -2.569 -34.101  1.00 24.58           C  
ATOM   1447  C   ARG A 196     -20.245  -3.403 -34.835  1.00 23.96           C  
ATOM   1448  O   ARG A 196     -20.315  -3.550 -36.022  1.00 28.45           O  
ATOM   1449  CB  ARG A 196     -21.347  -1.144 -34.668  1.00 24.23           C  
ATOM   1450  CG  ARG A 196     -22.557  -0.355 -34.196  1.00 23.64           C  
ATOM   1451  CD  ARG A 196     -22.393   1.117 -34.469  1.00 22.34           C  
ATOM   1452  NE  ARG A 196     -23.410   1.860 -33.746  1.00 22.04           N  
ATOM   1453  CZ  ARG A 196     -24.679   1.992 -34.119  1.00 21.50           C  
ATOM   1454  NH1 ARG A 196     -25.486   2.745 -33.385  1.00 22.18           N1+
ATOM   1455  NH2 ARG A 196     -25.150   1.430 -35.228  1.00 21.08           N  
ATOM   1456  N   VAL A 197     -19.243  -3.923 -34.147  1.00 24.49           N  
ATOM   1457  CA  VAL A 197     -18.261  -4.799 -34.811  1.00 24.60           C  
ATOM   1458  C   VAL A 197     -18.453  -6.234 -34.331  1.00 24.97           C  
ATOM   1459  O   VAL A 197     -18.479  -7.154 -35.134  1.00 25.89           O  
ATOM   1460  CB  VAL A 197     -16.801  -4.319 -34.590  1.00 23.84           C  
ATOM   1461  CG1 VAL A 197     -15.819  -5.401 -35.043  1.00 24.17           C  
ATOM   1462  CG2 VAL A 197     -16.581  -2.986 -35.327  1.00 23.09           C  
ATOM   1463  N   ASN A 198     -18.517  -6.413 -33.022  1.00 24.86           N  
ATOM   1464  CA  ASN A 198     -18.746  -7.713 -32.412  1.00 24.66           C  
ATOM   1465  C   ASN A 198     -20.158  -7.729 -31.749  1.00 23.36           C  
ATOM   1466  O   ASN A 198     -20.269  -7.571 -30.515  1.00 18.24           O  
ATOM   1467  CB  ASN A 198     -17.611  -7.987 -31.426  1.00 25.43           C  
ATOM   1468  CG  ASN A 198     -16.252  -7.856 -32.071  1.00 28.67           C  
ATOM   1469  ND2 ASN A 198     -16.023  -8.642 -33.088  1.00 29.12           N  
ATOM   1470  OD1 ASN A 198     -15.429  -7.025 -31.689  1.00 31.18           O  
ATOM   1471  N   PRO A 199     -21.230  -7.973 -32.567  1.00 23.78           N  
ATOM   1472  CA  PRO A 199     -22.612  -7.927 -32.044  1.00 25.33           C  
ATOM   1473  C   PRO A 199     -22.998  -9.044 -31.019  1.00 25.03           C  
ATOM   1474  O   PRO A 199     -24.095  -9.001 -30.458  1.00 25.66           O  
ATOM   1475  CB  PRO A 199     -23.474  -8.042 -33.328  1.00 26.39           C  
ATOM   1476  CG  PRO A 199     -22.624  -8.811 -34.294  1.00 25.53           C  
ATOM   1477  CD  PRO A 199     -21.217  -8.315 -34.011  1.00 24.70           C  
ATOM   1478  N   GLU A 200     -22.136 -10.040 -30.808  1.00 24.75           N  
ATOM   1479  CA  GLU A 200     -22.309 -10.994 -29.696  1.00 26.57           C  
ATOM   1480  C   GLU A 200     -22.079 -10.435 -28.243  1.00 26.27           C  
ATOM   1481  O   GLU A 200     -22.461 -11.086 -27.261  1.00 27.82           O  
ATOM   1482  CB  GLU A 200     -21.464 -12.278 -29.955  1.00 26.51           C  
ATOM   1483  CG  GLU A 200     -19.952 -12.172 -29.708  1.00 26.11           C  
ATOM   1484  CD  GLU A 200     -19.116 -11.434 -30.786  1.00 26.97           C  
ATOM   1485  OE1 GLU A 200     -19.645 -10.642 -31.621  1.00 22.48           O  
ATOM   1486  OE2 GLU A 200     -17.868 -11.637 -30.763  1.00 28.35           O1-
ATOM   1487  N   ASN A 201     -21.444  -9.270 -28.086  1.00 25.53           N  
ATOM   1488  CA  ASN A 201     -20.962  -8.860 -26.767  1.00 22.92           C  
ATOM   1489  C   ASN A 201     -22.088  -8.245 -25.968  1.00 23.48           C  
ATOM   1490  O   ASN A 201     -23.086  -7.803 -26.515  1.00 20.99           O  
ATOM   1491  CB  ASN A 201     -19.813  -7.870 -26.859  1.00 23.99           C  
ATOM   1492  CG  ASN A 201     -18.524  -8.507 -27.306  1.00 26.96           C  
ATOM   1493  ND2 ASN A 201     -17.579  -7.676 -27.688  1.00 27.58           N  
ATOM   1494  OD1 ASN A 201     -18.391  -9.733 -27.350  1.00 28.60           O  
ATOM   1495  N   SER A 202     -21.874  -8.200 -24.666  1.00 24.27           N  
ATOM   1496  CA  SER A 202     -22.826  -7.653 -23.706  1.00 24.97           C  
ATOM   1497  C   SER A 202     -22.596  -6.185 -23.535  1.00 22.91           C  
ATOM   1498  O   SER A 202     -21.460  -5.756 -23.551  1.00 25.92           O  
ATOM   1499  CB  SER A 202     -22.671  -8.359 -22.371  1.00 26.66           C  
ATOM   1500  OG  SER A 202     -23.088  -9.696 -22.529  1.00 28.53           O  
ATOM   1501  N   ILE A 203     -23.686  -5.430 -23.372  1.00 22.07           N  
ATOM   1502  CA  ILE A 203     -23.652  -3.975 -23.231  1.00 20.15           C  
ATOM   1503  C   ILE A 203     -24.291  -3.461 -21.924  1.00 17.16           C  
ATOM   1504  O   ILE A 203     -24.693  -2.315 -21.869  1.00 16.61           O  
ATOM   1505  CB  ILE A 203     -24.309  -3.280 -24.449  1.00 20.67           C  
ATOM   1506  CG1 ILE A 203     -25.785  -3.629 -24.535  1.00 22.21           C  
ATOM   1507  CG2 ILE A 203     -23.582  -3.703 -25.708  1.00 21.64           C  
ATOM   1508  CD1 ILE A 203     -26.485  -2.913 -25.651  1.00 25.01           C  
ATOM   1509  N  AHIS A 204     -24.377  -4.326 -20.914  0.50 17.00           N  
ATOM   1510  N  BHIS A 204     -24.359  -4.310 -20.903  0.50 15.27           N  
ATOM   1511  CA AHIS A 204     -24.824  -3.960 -19.575  0.50 17.37           C  
ATOM   1512  CA BHIS A 204     -24.792  -3.898 -19.575  0.50 14.56           C  
ATOM   1513  C  AHIS A 204     -23.689  -3.256 -18.795  0.50 15.07           C  
ATOM   1514  C  BHIS A 204     -23.668  -3.238 -18.792  0.50 13.63           C  
ATOM   1515  O  AHIS A 204     -22.520  -3.422 -19.096  0.50 13.62           O  
ATOM   1516  O  BHIS A 204     -22.497  -3.419 -19.075  0.50 12.45           O  
ATOM   1517  CB AHIS A 204     -25.313  -5.211 -18.798  0.50 18.97           C  
ATOM   1518  CB BHIS A 204     -25.370  -5.078 -18.773  0.50 14.10           C  
ATOM   1519  CG AHIS A 204     -26.620  -5.797 -19.291  0.50 21.35           C  
ATOM   1520  CG BHIS A 204     -24.406  -6.194 -18.535  0.50 13.69           C  
ATOM   1521  CD2AHIS A 204     -27.107  -7.064 -19.216  0.50 23.02           C  
ATOM   1522  CD2BHIS A 204     -24.215  -7.357 -19.192  0.50 13.50           C  
ATOM   1523  ND1AHIS A 204     -27.593  -5.059 -19.940  0.50 22.26           N  
ATOM   1524  ND1BHIS A 204     -23.548  -6.220 -17.456  0.50 13.96           N  
ATOM   1525  CE1AHIS A 204     -28.610  -5.846 -20.251  0.50 22.92           C  
ATOM   1526  CE1BHIS A 204     -22.819  -7.318 -17.503  0.50 13.37           C  
ATOM   1527  NE2AHIS A 204     -28.351  -7.063 -19.803  0.50 21.85           N  
ATOM   1528  NE2BHIS A 204     -23.196  -8.020 -18.550  0.50 13.35           N  
ATOM   1529  N   LEU A 205     -24.063  -2.480 -17.783  1.00 14.07           N  
ATOM   1530  CA  LEU A 205     -23.123  -1.870 -16.865  1.00 13.62           C  
ATOM   1531  C   LEU A 205     -22.298  -2.959 -16.134  1.00 13.24           C  
ATOM   1532  O   LEU A 205     -22.875  -3.936 -15.689  1.00 11.94           O  
ATOM   1533  CB  LEU A 205     -23.884  -1.069 -15.825  1.00 13.17           C  
ATOM   1534  CG  LEU A 205     -23.014  -0.141 -14.985  1.00 13.26           C  
ATOM   1535  CD1 LEU A 205     -23.783   1.130 -14.623  1.00 13.18           C  
ATOM   1536  CD2 LEU A 205     -22.492  -0.783 -13.725  1.00 13.56           C  
ATOM   1537  N   THR A 206     -20.978  -2.781 -16.063  1.00 13.14           N  
ATOM   1538  CA  THR A 206     -20.112  -3.617 -15.216  1.00 14.59           C  
ATOM   1539  C   THR A 206     -19.280  -2.732 -14.251  1.00 14.31           C  
ATOM   1540  O   THR A 206     -18.925  -1.601 -14.594  1.00 13.59           O  
ATOM   1541  CB  THR A 206     -19.108  -4.479 -16.005  1.00 14.77           C  
ATOM   1542  CG2 THR A 206     -19.802  -5.280 -17.100  1.00 16.42           C  
ATOM   1543  OG1 THR A 206     -18.090  -3.649 -16.567  1.00 15.14           O  
ATOM   1544  N   MET A 207     -18.960  -3.286 -13.087  1.00 14.12           N  
ATOM   1545  CA  MET A 207     -18.201  -2.586 -12.060  1.00 15.38           C  
ATOM   1546  C   MET A 207     -17.419  -3.580 -11.225  1.00 15.75           C  
ATOM   1547  O   MET A 207     -18.009  -4.539 -10.787  1.00 15.34           O  
ATOM   1548  CB  MET A 207     -19.196  -1.909 -11.137  1.00 16.21           C  
ATOM   1549  CG  MET A 207     -18.591  -0.939 -10.132  1.00 18.82           C  
ATOM   1550  SD  MET A 207     -19.895  -0.164  -9.155  1.00 17.93           S  
ATOM   1551  CE  MET A 207     -20.524  -1.543  -8.225  1.00 18.68           C  
ATOM   1552  N   ALA A 208     -16.139  -3.297 -10.958  1.00 15.50           N  
ATOM   1553  CA  ALA A 208     -15.402  -3.939  -9.874  1.00 15.67           C  
ATOM   1554  C   ALA A 208     -15.548  -3.087  -8.608  1.00 15.77           C  
ATOM   1555  O   ALA A 208     -14.720  -2.193  -8.320  1.00 16.03           O  
ATOM   1556  CB  ALA A 208     -13.964  -4.096 -10.238  1.00 15.36           C  
ATOM   1557  N   GLY A 209     -16.601  -3.373  -7.855  1.00 13.50           N  
ATOM   1558  CA  GLY A 209     -17.019  -2.507  -6.762  1.00 14.44           C  
ATOM   1559  C   GLY A 209     -15.975  -2.085  -5.751  1.00 14.61           C  
ATOM   1560  O   GLY A 209     -15.886  -0.873  -5.430  1.00 14.05           O  
ATOM   1561  N   ASN A 210     -15.197  -3.050  -5.248  1.00 14.38           N  
ATOM   1562  CA  ASN A 210     -14.132  -2.767  -4.260  1.00 17.74           C  
ATOM   1563  C   ASN A 210     -13.033  -1.830  -4.788  1.00 16.12           C  
ATOM   1564  O   ASN A 210     -12.540  -0.983  -4.095  1.00 13.82           O  
ATOM   1565  CB  ASN A 210     -13.462  -4.075  -3.768  1.00 21.76           C  
ATOM   1566  CG  ASN A 210     -14.235  -4.721  -2.663  1.00 25.01           C  
ATOM   1567  ND2 ASN A 210     -13.579  -4.914  -1.536  1.00 31.77           N  
ATOM   1568  OD1 ASN A 210     -15.424  -5.009  -2.793  1.00 29.27           O  
ATOM   1569  N   GLU A 211     -12.655  -2.071  -6.025  1.00 16.27           N  
ATOM   1570  CA  GLU A 211     -11.646  -1.339  -6.720  1.00 18.86           C  
ATOM   1571  C   GLU A 211     -12.079   0.132  -6.896  1.00 16.63           C  
ATOM   1572  O   GLU A 211     -11.302   1.049  -6.643  1.00 15.99           O  
ATOM   1573  CB  GLU A 211     -11.444  -1.949  -8.118  1.00 22.44           C  
ATOM   1574  CG  GLU A 211     -10.537  -3.149  -8.251  1.00 28.45           C  
ATOM   1575  CD  GLU A 211     -10.833  -4.280  -7.300  1.00 35.63           C  
ATOM   1576  OE1 GLU A 211      -9.830  -4.793  -6.704  1.00 37.79           O  
ATOM   1577  OE2 GLU A 211     -12.055  -4.648  -7.165  1.00 38.93           O1-
ATOM   1578  N   VAL A 212     -13.320   0.331  -7.327  1.00 14.28           N  
ATOM   1579  CA  VAL A 212     -13.853   1.672  -7.487  1.00 13.23           C  
ATOM   1580  C   VAL A 212     -13.826   2.399  -6.146  1.00 12.32           C  
ATOM   1581  O   VAL A 212     -13.369   3.569  -6.080  1.00 11.18           O  
ATOM   1582  CB  VAL A 212     -15.272   1.686  -8.111  1.00 13.19           C  
ATOM   1583  CG1 VAL A 212     -15.705   3.131  -8.395  1.00 13.58           C  
ATOM   1584  CG2 VAL A 212     -15.266   0.921  -9.427  1.00 14.11           C  
ATOM   1585  N   PHE A 213     -14.327   1.731  -5.098  1.00 11.50           N  
ATOM   1586  CA  PHE A 213     -14.439   2.289  -3.764  1.00 12.45           C  
ATOM   1587  C   PHE A 213     -13.068   2.870  -3.275  1.00 13.78           C  
ATOM   1588  O   PHE A 213     -13.029   3.961  -2.753  1.00 11.60           O  
ATOM   1589  CB  PHE A 213     -14.947   1.187  -2.794  1.00 12.21           C  
ATOM   1590  CG  PHE A 213     -15.099   1.611  -1.350  1.00 12.16           C  
ATOM   1591  CD1 PHE A 213     -14.010   1.646  -0.474  1.00 12.10           C  
ATOM   1592  CD2 PHE A 213     -16.336   1.804  -0.812  1.00 12.88           C  
ATOM   1593  CE1 PHE A 213     -14.181   1.985   0.877  1.00 12.12           C  
ATOM   1594  CE2 PHE A 213     -16.505   2.121   0.539  1.00 13.65           C  
ATOM   1595  CZ  PHE A 213     -15.423   2.255   1.375  1.00 12.18           C  
ATOM   1596  N   LYS A 214     -11.989   2.061  -3.409  1.00 15.40           N  
ATOM   1597  CA  LYS A 214     -10.635   2.412  -2.993  1.00 17.09           C  
ATOM   1598  C   LYS A 214     -10.196   3.693  -3.660  1.00 13.43           C  
ATOM   1599  O   LYS A 214      -9.658   4.542  -2.992  1.00 12.57           O  
ATOM   1600  CB  LYS A 214      -9.560   1.392  -3.416  1.00 20.65           C  
ATOM   1601  CG  LYS A 214      -9.604   0.063  -2.743  1.00 26.98           C  
ATOM   1602  CD  LYS A 214      -8.589  -0.909  -3.370  1.00 31.55           C  
ATOM   1603  CE  LYS A 214      -9.102  -2.350  -3.332  1.00 34.60           C  
ATOM   1604  NZ  LYS A 214      -8.013  -3.349  -3.596  1.00 37.01           N1+
ATOM   1605  N   VAL A 215     -10.373   3.781  -4.979  1.00 11.27           N  
ATOM   1606  CA  VAL A 215      -9.831   4.919  -5.708  1.00 10.56           C  
ATOM   1607  C   VAL A 215     -10.676   6.161  -5.473  1.00 10.18           C  
ATOM   1608  O   VAL A 215     -10.133   7.291  -5.342  1.00  9.65           O  
ATOM   1609  CB  VAL A 215      -9.650   4.649  -7.202  1.00 10.38           C  
ATOM   1610  CG1 VAL A 215      -8.935   5.821  -7.832  1.00 10.09           C  
ATOM   1611  CG2 VAL A 215      -8.801   3.406  -7.434  1.00 10.55           C  
ATOM   1612  N   ALA A 216     -11.998   5.954  -5.368  1.00  9.67           N  
ATOM   1613  CA  ALA A 216     -12.957   7.054  -5.058  1.00  9.55           C  
ATOM   1614  C   ALA A 216     -12.638   7.738  -3.746  1.00  9.45           C  
ATOM   1615  O   ALA A 216     -12.538   8.949  -3.699  1.00  8.77           O  
ATOM   1616  CB  ALA A 216     -14.421   6.596  -5.089  1.00  9.40           C  
ATOM   1617  N   VAL A 217     -12.469   6.951  -2.686  1.00 10.12           N  
ATOM   1618  CA  VAL A 217     -12.137   7.491  -1.362  1.00 10.48           C  
ATOM   1619  C   VAL A 217     -10.868   8.347  -1.474  1.00 10.86           C  
ATOM   1620  O   VAL A 217     -10.831   9.488  -0.997  1.00 11.95           O  
ATOM   1621  CB  VAL A 217     -11.952   6.357  -0.304  1.00 11.14           C  
ATOM   1622  CG1 VAL A 217     -11.474   6.921   1.035  1.00 11.60           C  
ATOM   1623  CG2 VAL A 217     -13.272   5.640  -0.047  1.00 11.74           C  
ATOM   1624  N   THR A 218      -9.849   7.829  -2.167  1.00 10.42           N  
ATOM   1625  CA  THR A 218      -8.614   8.548  -2.320  1.00 10.61           C  
ATOM   1626  C   THR A 218      -8.707   9.855  -3.095  1.00 10.98           C  
ATOM   1627  O   THR A 218      -8.226  10.887  -2.637  1.00  9.68           O  
ATOM   1628  CB  THR A 218      -7.513   7.655  -2.937  1.00 10.84           C  
ATOM   1629  CG2 THR A 218      -6.188   8.405  -3.111  1.00 11.19           C  
ATOM   1630  OG1 THR A 218      -7.310   6.571  -2.040  1.00 11.04           O  
ATOM   1631  N   GLU A 219      -9.305   9.796  -4.272  1.00 11.10           N  
ATOM   1632  CA  GLU A 219      -9.357  10.986  -5.139  1.00 11.32           C  
ATOM   1633  C   GLU A 219     -10.365  12.030  -4.698  1.00 10.42           C  
ATOM   1634  O   GLU A 219     -10.136  13.204  -4.921  1.00  9.31           O  
ATOM   1635  CB  GLU A 219      -9.593  10.576  -6.608  1.00 11.89           C  
ATOM   1636  CG  GLU A 219      -8.459   9.756  -7.241  1.00 12.23           C  
ATOM   1637  CD  GLU A 219      -7.085  10.432  -7.079  1.00 12.87           C  
ATOM   1638  OE1 GLU A 219      -6.069   9.724  -7.077  1.00 14.52           O  
ATOM   1639  OE2 GLU A 219      -6.988  11.674  -6.934  1.00 12.86           O1-
ATOM   1640  N   LEU A 220     -11.482  11.608  -4.095  1.00 10.15           N  
ATOM   1641  CA  LEU A 220     -12.400  12.576  -3.472  1.00 10.30           C  
ATOM   1642  C   LEU A 220     -11.722  13.361  -2.344  1.00  9.75           C  
ATOM   1643  O   LEU A 220     -11.892  14.590  -2.228  1.00  9.07           O  
ATOM   1644  CB  LEU A 220     -13.693  11.874  -2.978  1.00 10.86           C  
ATOM   1645  CG  LEU A 220     -14.625  11.456  -4.148  1.00 10.47           C  
ATOM   1646  CD1 LEU A 220     -15.748  10.568  -3.650  1.00 11.04           C  
ATOM   1647  CD2 LEU A 220     -15.229  12.662  -4.888  1.00 11.37           C  
ATOM   1648  N   ALA A 221     -10.933  12.664  -1.519  1.00  9.67           N  
ATOM   1649  CA  ALA A 221     -10.184  13.366  -0.461  1.00  9.50           C  
ATOM   1650  C   ALA A 221      -9.195  14.357  -1.109  1.00  9.51           C  
ATOM   1651  O   ALA A 221      -9.125  15.498  -0.688  1.00  9.14           O  
ATOM   1652  CB  ALA A 221      -9.468  12.371   0.472  1.00  9.35           C  
ATOM   1653  N   HIS A 222      -8.506  13.944  -2.195  1.00  9.76           N  
ATOM   1654  CA  HIS A 222      -7.557  14.844  -2.897  1.00  9.99           C  
ATOM   1655  C   HIS A 222      -8.264  16.109  -3.429  1.00  9.48           C  
ATOM   1656  O   HIS A 222      -7.795  17.243  -3.185  1.00  8.55           O  
ATOM   1657  CB  HIS A 222      -6.738  14.209  -4.052  1.00 10.19           C  
ATOM   1658  CG  HIS A 222      -5.786  13.119  -3.652  1.00 10.73           C  
ATOM   1659  CD2 HIS A 222      -5.156  12.846  -2.480  1.00 10.60           C  
ATOM   1660  ND1 HIS A 222      -5.367  12.138  -4.542  1.00 10.60           N  
ATOM   1661  CE1 HIS A 222      -4.521  11.316  -3.936  1.00  9.74           C  
ATOM   1662  NE2 HIS A 222      -4.369  11.731  -2.696  1.00 10.09           N  
ATOM   1663  N   ILE A 223      -9.378  15.904  -4.125  1.00  9.09           N  
ATOM   1664  CA  ILE A 223     -10.049  17.038  -4.788  1.00  9.01           C  
ATOM   1665  C   ILE A 223     -10.728  18.041  -3.851  1.00  9.21           C  
ATOM   1666  O   ILE A 223     -10.745  19.247  -4.104  1.00  9.18           O  
ATOM   1667  CB  ILE A 223     -10.978  16.544  -5.898  1.00  8.77           C  
ATOM   1668  CG1 ILE A 223     -11.129  17.681  -6.939  1.00  9.09           C  
ATOM   1669  CG2 ILE A 223     -12.284  16.014  -5.336  1.00  8.84           C  
ATOM   1670  CD1 ILE A 223     -11.923  17.333  -8.183  1.00  9.24           C  
ATOM   1671  N   VAL A 224     -11.230  17.559  -2.728  1.00  9.01           N  
ATOM   1672  CA  VAL A 224     -11.837  18.393  -1.751  1.00 10.12           C  
ATOM   1673  C   VAL A 224     -10.746  19.285  -1.123  1.00  9.83           C  
ATOM   1674  O   VAL A 224     -10.937  20.491  -0.952  1.00  9.79           O  
ATOM   1675  CB  VAL A 224     -12.563  17.461  -0.756  1.00 12.23           C  
ATOM   1676  CG1 VAL A 224     -12.521  17.972   0.597  1.00 14.20           C  
ATOM   1677  CG2 VAL A 224     -14.000  17.175  -1.230  1.00 12.41           C  
ATOM   1678  N   ASP A 225      -9.581  18.718  -0.822  1.00  9.55           N  
ATOM   1679  CA  ASP A 225      -8.512  19.537  -0.246  1.00 10.10           C  
ATOM   1680  C   ASP A 225      -7.915  20.481  -1.271  1.00  9.40           C  
ATOM   1681  O   ASP A 225      -7.619  21.617  -0.930  1.00  8.89           O  
ATOM   1682  CB  ASP A 225      -7.454  18.683   0.445  1.00 10.65           C  
ATOM   1683  CG  ASP A 225      -7.566  18.785   1.944  1.00 11.51           C  
ATOM   1684  OD1 ASP A 225      -6.889  19.665   2.504  1.00 12.59           O  
ATOM   1685  OD2 ASP A 225      -8.348  18.061   2.586  1.00 12.59           O1-
ATOM   1686  N   GLU A 226      -7.794  20.017  -2.531  1.00  9.36           N  
ATOM   1687  CA  GLU A 226      -7.433  20.875  -3.644  1.00 10.09           C  
ATOM   1688  C   GLU A 226      -8.333  22.108  -3.732  1.00  9.63           C  
ATOM   1689  O   GLU A 226      -7.836  23.233  -3.880  1.00  9.07           O  
ATOM   1690  CB  GLU A 226      -7.475  20.121  -4.958  1.00 10.75           C  
ATOM   1691  CG  GLU A 226      -7.191  20.968  -6.165  1.00 11.90           C  
ATOM   1692  CD  GLU A 226      -7.065  20.158  -7.446  1.00 13.56           C  
ATOM   1693  OE1 GLU A 226      -6.822  20.758  -8.461  1.00 16.42           O  
ATOM   1694  OE2 GLU A 226      -7.230  18.918  -7.495  1.00 14.76           O1-
ATOM   1695  N   THR A 227      -9.643  21.888  -3.648  1.00  9.61           N  
ATOM   1696  CA  THR A 227     -10.646  22.967  -3.754  1.00  9.78           C  
ATOM   1697  C   THR A 227     -10.480  23.994  -2.620  1.00  9.64           C  
ATOM   1698  O   THR A 227     -10.538  25.165  -2.838  1.00  8.75           O  
ATOM   1699  CB  THR A 227     -12.069  22.364  -3.710  1.00 10.37           C  
ATOM   1700  CG2 THR A 227     -13.156  23.454  -3.902  1.00 10.31           C  
ATOM   1701  OG1 THR A 227     -12.162  21.333  -4.717  1.00  9.96           O  
ATOM   1702  N   LEU A 228     -10.264  23.533  -1.393  1.00  9.85           N  
ATOM   1703  CA  LEU A 228     -10.016  24.471  -0.255  1.00 10.12           C  
ATOM   1704  C   LEU A 228      -8.768  25.376  -0.389  1.00 10.05           C  
ATOM   1705  O   LEU A 228      -8.812  26.598  -0.205  1.00  9.19           O  
ATOM   1706  CB  LEU A 228      -9.867  23.657   1.030  1.00 10.53           C  
ATOM   1707  CG  LEU A 228     -11.097  22.954   1.602  1.00 10.41           C  
ATOM   1708  CD1 LEU A 228     -10.737  22.079   2.772  1.00 10.54           C  
ATOM   1709  CD2 LEU A 228     -12.164  23.993   1.984  1.00 10.76           C  
ATOM   1710  N   ALA A 229      -7.641  24.733  -0.675  1.00 10.96           N  
ATOM   1711  CA  ALA A 229      -6.374  25.409  -0.948  1.00 10.84           C  
ATOM   1712  C   ALA A 229      -6.479  26.373  -2.106  1.00 10.84           C  
ATOM   1713  O   ALA A 229      -5.943  27.458  -1.999  1.00  9.69           O  
ATOM   1714  CB  ALA A 229      -5.267  24.399  -1.255  1.00 11.30           C  
ATOM   1715  N   ALA A 230      -7.158  26.011  -3.204  1.00  9.95           N  
ATOM   1716  CA  ALA A 230      -7.191  26.930  -4.327  1.00 10.16           C  
ATOM   1717  C   ALA A 230      -7.892  28.195  -3.921  1.00 10.15           C  
ATOM   1718  O   ALA A 230      -7.562  29.248  -4.457  1.00 10.78           O  
ATOM   1719  CB  ALA A 230      -7.827  26.360  -5.558  1.00 10.51           C  
ATOM   1720  N   ASN A 231      -8.812  28.131  -2.969  1.00  9.27           N  
ATOM   1721  CA  ASN A 231      -9.547  29.356  -2.545  1.00  9.63           C  
ATOM   1722  C   ASN A 231      -9.099  29.863  -1.179  1.00  9.77           C  
ATOM   1723  O   ASN A 231      -9.764  30.670  -0.587  1.00  9.90           O  
ATOM   1724  CB  ASN A 231     -11.035  29.050  -2.511  1.00  9.49           C  
ATOM   1725  CG  ASN A 231     -11.542  28.658  -3.855  1.00 10.08           C  
ATOM   1726  ND2 ASN A 231     -11.954  27.351  -4.043  1.00  9.87           N  
ATOM   1727  OD1 ASN A 231     -11.471  29.463  -4.749  1.00 10.49           O  
ATOM   1728  N   ASN A 232      -7.975  29.355  -0.687  1.00  9.98           N  
ATOM   1729  CA  ASN A 232      -7.345  29.781   0.542  1.00 10.44           C  
ATOM   1730  C   ASN A 232      -8.245  29.692   1.789  1.00 11.45           C  
ATOM   1731  O   ASN A 232      -8.284  30.590   2.645  1.00 12.02           O  
ATOM   1732  CB  ASN A 232      -6.782  31.194   0.347  1.00 10.52           C  
ATOM   1733  CG  ASN A 232      -5.729  31.534   1.378  1.00  9.32           C  
ATOM   1734  ND2 ASN A 232      -5.371  32.781   1.485  1.00  8.45           N  
ATOM   1735  OD1 ASN A 232      -5.292  30.650   2.107  1.00  9.59           O  
ATOM   1736  N   LEU A 233      -8.945  28.588   1.894  1.00 12.81           N  
ATOM   1737  CA  LEU A 233      -9.993  28.415   2.892  1.00 14.32           C  
ATOM   1738  C   LEU A 233      -9.691  27.279   3.850  1.00 13.58           C  
ATOM   1739  O   LEU A 233      -9.308  26.191   3.434  1.00 13.14           O  
ATOM   1740  CB  LEU A 233     -11.309  28.044   2.174  1.00 16.94           C  
ATOM   1741  CG  LEU A 233     -12.088  29.169   1.524  1.00 19.80           C  
ATOM   1742  CD1 LEU A 233     -13.160  28.549   0.645  1.00 21.65           C  
ATOM   1743  CD2 LEU A 233     -12.737  30.101   2.561  1.00 20.52           C  
ATOM   1744  N   ASP A 234     -10.024  27.474   5.107  1.00 11.88           N  
ATOM   1745  CA  ASP A 234     -10.017  26.358   6.060  1.00 10.75           C  
ATOM   1746  C   ASP A 234     -11.228  25.456   5.870  1.00 10.32           C  
ATOM   1747  O   ASP A 234     -12.333  25.901   5.589  1.00 10.65           O  
ATOM   1748  CB  ASP A 234      -9.962  26.861   7.523  1.00  9.70           C  
ATOM   1749  CG  ASP A 234      -9.630  25.732   8.521  1.00  9.27           C  
ATOM   1750  OD1 ASP A 234     -10.551  25.237   9.274  1.00  8.14           O  
ATOM   1751  OD2 ASP A 234      -8.445  25.338   8.538  1.00  8.10           O1-
ATOM   1752  N   ARG A 235     -11.026  24.186   6.049  1.00  9.86           N  
ATOM   1753  CA  ARG A 235     -12.157  23.269   6.047  1.00 10.29           C  
ATOM   1754  C   ARG A 235     -13.309  23.582   7.019  1.00  9.90           C  
ATOM   1755  O   ARG A 235     -14.461  23.283   6.732  1.00  8.95           O  
ATOM   1756  CB  ARG A 235     -11.666  21.870   6.295  1.00 10.54           C  
ATOM   1757  CG  ARG A 235     -11.037  21.629   7.646  1.00 11.18           C  
ATOM   1758  CD  ARG A 235     -10.149  20.376   7.585  1.00 11.35           C  
ATOM   1759  NE  ARG A 235      -9.017  20.699   6.735  1.00 11.78           N  
ATOM   1760  CZ  ARG A 235      -8.653  20.073   5.608  1.00 11.57           C  
ATOM   1761  NH1 ARG A 235      -7.639  20.577   4.914  1.00 11.54           N1+
ATOM   1762  NH2 ARG A 235      -9.254  18.981   5.165  1.00 11.50           N  
ATOM   1763  N   SER A 236     -13.016  24.223   8.144  1.00  9.45           N  
ATOM   1764  CA  SER A 236     -14.079  24.624   9.070  1.00  9.53           C  
ATOM   1765  C   SER A 236     -14.974  25.781   8.541  1.00 10.17           C  
ATOM   1766  O   SER A 236     -15.971  26.092   9.176  1.00  9.28           O  
ATOM   1767  CB  SER A 236     -13.493  24.933  10.455  1.00  9.58           C  
ATOM   1768  OG  SER A 236     -12.697  26.139  10.380  1.00  9.43           O  
ATOM   1769  N  AGLN A 237     -14.654  26.377   7.386  0.50 10.32           N  
ATOM   1770  N  BGLN A 237     -14.627  26.390   7.390  0.50  9.67           N  
ATOM   1771  CA AGLN A 237     -15.493  27.448   6.847  0.50 11.03           C  
ATOM   1772  CA BGLN A 237     -15.448  27.461   6.792  0.50  9.89           C  
ATOM   1773  C  AGLN A 237     -16.578  26.910   5.892  0.50 10.82           C  
ATOM   1774  C  BGLN A 237     -16.609  26.897   5.950  0.50 10.13           C  
ATOM   1775  O  AGLN A 237     -17.428  27.649   5.438  0.50 11.55           O  
ATOM   1776  O  BGLN A 237     -17.546  27.612   5.640  0.50 10.69           O  
ATOM   1777  CB AGLN A 237     -14.620  28.556   6.222  0.50 11.39           C  
ATOM   1778  CB BGLN A 237     -14.590  28.463   5.968  0.50  9.44           C  
ATOM   1779  CG AGLN A 237     -13.558  29.133   7.193  0.50 11.92           C  
ATOM   1780  CG BGLN A 237     -13.722  29.447   6.792  0.50  9.26           C  
ATOM   1781  CD AGLN A 237     -14.150  29.553   8.535  0.50 12.38           C  
ATOM   1782  CD BGLN A 237     -12.686  30.214   5.971  0.50  8.86           C  
ATOM   1783  NE2AGLN A 237     -15.219  30.352   8.480  0.50 12.85           N  
ATOM   1784  NE2BGLN A 237     -12.998  31.462   5.617  0.50  8.69           N  
ATOM   1785  OE1AGLN A 237     -13.676  29.153   9.614  0.50 12.84           O  
ATOM   1786  OE1BGLN A 237     -11.599  29.721   5.710  0.50  8.66           O  
ATOM   1787  N   LEU A 238     -16.570  25.618   5.618  1.00 10.59           N  
ATOM   1788  CA  LEU A 238     -17.619  25.015   4.846  1.00 11.13           C  
ATOM   1789  C   LEU A 238     -18.876  24.888   5.703  1.00 11.18           C  
ATOM   1790  O   LEU A 238     -18.811  24.326   6.776  1.00 12.13           O  
ATOM   1791  CB  LEU A 238     -17.216  23.632   4.379  1.00 11.41           C  
ATOM   1792  CG  LEU A 238     -16.078  23.588   3.349  1.00 12.33           C  
ATOM   1793  CD1 LEU A 238     -15.850  22.148   3.008  1.00 12.81           C  
ATOM   1794  CD2 LEU A 238     -16.257  24.405   2.071  1.00 12.95           C  
ATOM   1795  N   ASP A 239     -20.010  25.344   5.193  1.00 10.53           N  
ATOM   1796  CA  ASP A 239     -21.275  25.127   5.863  1.00 10.63           C  
ATOM   1797  C   ASP A 239     -21.912  23.742   5.473  1.00 10.65           C  
ATOM   1798  O   ASP A 239     -22.542  23.095   6.321  1.00 10.34           O  
ATOM   1799  CB  ASP A 239     -22.177  26.291   5.533  1.00 10.52           C  
ATOM   1800  CG  ASP A 239     -21.671  27.595   6.113  1.00 11.04           C  
ATOM   1801  OD1 ASP A 239     -21.353  28.530   5.347  1.00 10.66           O  
ATOM   1802  OD2 ASP A 239     -21.581  27.690   7.369  1.00 12.21           O1-
ATOM   1803  N   TRP A 240     -21.735  23.302   4.206  1.00  9.46           N  
ATOM   1804  CA  TRP A 240     -22.382  22.097   3.694  1.00  9.40           C  
ATOM   1805  C   TRP A 240     -21.461  21.363   2.721  1.00  9.39           C  
ATOM   1806  O   TRP A 240     -20.758  21.974   1.900  1.00  9.58           O  
ATOM   1807  CB  TRP A 240     -23.731  22.437   2.973  1.00  9.55           C  
ATOM   1808  CG  TRP A 240     -24.761  22.951   3.918  1.00  9.57           C  
ATOM   1809  CD1 TRP A 240     -25.120  24.243   4.107  1.00  9.51           C  
ATOM   1810  CD2 TRP A 240     -25.519  22.167   4.825  1.00  9.37           C  
ATOM   1811  CE2 TRP A 240     -26.323  23.063   5.580  1.00  9.74           C  
ATOM   1812  CE3 TRP A 240     -25.561  20.796   5.118  1.00  9.19           C  
ATOM   1813  NE1 TRP A 240     -26.056  24.330   5.119  1.00  9.80           N  
ATOM   1814  CZ2 TRP A 240     -27.208  22.628   6.613  1.00  9.54           C  
ATOM   1815  CZ3 TRP A 240     -26.469  20.353   6.134  1.00  9.98           C  
ATOM   1816  CH2 TRP A 240     -27.260  21.282   6.877  1.00  9.51           C  
ATOM   1817  N   LEU A 241     -21.456  20.055   2.840  1.00  9.16           N  
ATOM   1818  CA  LEU A 241     -20.895  19.184   1.852  1.00  9.79           C  
ATOM   1819  C   LEU A 241     -22.079  18.504   1.116  1.00  9.67           C  
ATOM   1820  O   LEU A 241     -22.972  17.971   1.760  1.00  9.73           O  
ATOM   1821  CB  LEU A 241     -20.046  18.106   2.534  1.00  9.93           C  
ATOM   1822  CG  LEU A 241     -19.423  17.081   1.547  1.00 10.23           C  
ATOM   1823  CD1 LEU A 241     -18.388  17.693   0.600  1.00 10.13           C  
ATOM   1824  CD2 LEU A 241     -18.762  15.957   2.315  1.00 10.35           C  
ATOM   1825  N   VAL A 242     -22.049  18.539  -0.213  1.00  9.76           N  
ATOM   1826  CA  VAL A 242     -23.088  17.995  -1.079  1.00  9.75           C  
ATOM   1827  C   VAL A 242     -22.422  16.985  -1.980  1.00  9.65           C  
ATOM   1828  O   VAL A 242     -22.005  17.313  -3.071  1.00 10.78           O  
ATOM   1829  CB  VAL A 242     -23.796  19.058  -1.920  1.00  9.85           C  
ATOM   1830  CG1 VAL A 242     -24.855  18.428  -2.848  1.00 10.28           C  
ATOM   1831  CG2 VAL A 242     -24.467  20.067  -1.012  1.00 10.12           C  
ATOM   1832  N   PRO A 243     -22.243  15.762  -1.495  1.00  9.58           N  
ATOM   1833  CA  PRO A 243     -21.409  14.821  -2.224  1.00  9.92           C  
ATOM   1834  C   PRO A 243     -22.226  14.007  -3.203  1.00 10.72           C  
ATOM   1835  O   PRO A 243     -23.454  13.878  -3.053  1.00 11.20           O  
ATOM   1836  CB  PRO A 243     -20.887  13.919  -1.119  1.00  9.37           C  
ATOM   1837  CG  PRO A 243     -22.057  13.864  -0.164  1.00  9.52           C  
ATOM   1838  CD  PRO A 243     -22.659  15.229  -0.188  1.00  9.50           C  
ATOM   1839  N   HIS A 244     -21.536  13.460  -4.159  1.00 11.87           N  
ATOM   1840  CA  HIS A 244     -22.030  12.406  -4.974  1.00 13.41           C  
ATOM   1841  C   HIS A 244     -22.434  11.222  -4.019  1.00 13.02           C  
ATOM   1842  O   HIS A 244     -21.762  10.932  -3.029  1.00 13.41           O  
ATOM   1843  CB  HIS A 244     -20.978  12.016  -6.040  1.00 14.69           C  
ATOM   1844  CG  HIS A 244     -21.395  10.855  -6.856  1.00 16.55           C  
ATOM   1845  CD2 HIS A 244     -20.884   9.610  -6.994  1.00 18.69           C  
ATOM   1846  ND1 HIS A 244     -22.574  10.869  -7.570  1.00 18.46           N  
ATOM   1847  CE1 HIS A 244     -22.764   9.688  -8.130  1.00 19.16           C  
ATOM   1848  NE2 HIS A 244     -21.751   8.907  -7.803  1.00 19.06           N  
ATOM   1849  N   GLN A 245     -23.583  10.626  -4.300  1.00 12.64           N  
ATOM   1850  CA  GLN A 245     -24.244   9.618  -3.407  1.00 12.80           C  
ATOM   1851  C   GLN A 245     -24.055   8.222  -3.954  1.00 13.18           C  
ATOM   1852  O   GLN A 245     -24.919   7.686  -4.612  1.00 15.34           O  
ATOM   1853  CB  GLN A 245     -25.743   9.915  -3.299  1.00 11.61           C  
ATOM   1854  CG  GLN A 245     -26.042  11.369  -2.963  1.00 11.86           C  
ATOM   1855  CD  GLN A 245     -25.896  11.762  -1.475  1.00 10.90           C  
ATOM   1856  NE2 GLN A 245     -25.387  12.964  -1.245  1.00 10.20           N  
ATOM   1857  OE1 GLN A 245     -26.285  11.024  -0.555  1.00 10.61           O  
ATOM   1858  N   ALA A 246     -22.913   7.650  -3.713  1.00 13.27           N  
ATOM   1859  CA  ALA A 246     -22.567   6.296  -4.169  1.00 13.10           C  
ATOM   1860  C   ALA A 246     -22.520   5.305  -3.007  1.00 13.33           C  
ATOM   1861  O   ALA A 246     -22.932   4.141  -3.127  1.00 14.01           O  
ATOM   1862  CB  ALA A 246     -21.190   6.335  -4.847  1.00 13.74           C  
ATOM   1863  N   ASN A 247     -21.975   5.756  -1.886  1.00 11.71           N  
ATOM   1864  CA  ASN A 247     -21.736   4.884  -0.769  1.00 12.19           C  
ATOM   1865  C   ASN A 247     -21.557   5.676   0.524  1.00 11.79           C  
ATOM   1866  O   ASN A 247     -20.804   6.664   0.551  1.00 10.69           O  
ATOM   1867  CB  ASN A 247     -20.495   4.028  -1.054  1.00 12.40           C  
ATOM   1868  CG  ASN A 247     -20.269   2.997   0.018  1.00 12.60           C  
ATOM   1869  ND2 ASN A 247     -20.668   1.768  -0.236  1.00 12.13           N  
ATOM   1870  OD1 ASN A 247     -19.729   3.321   1.084  1.00 14.89           O  
ATOM   1871  N   LEU A 248     -22.231   5.229   1.578  1.00 11.34           N  
ATOM   1872  CA  LEU A 248     -22.300   5.987   2.826  1.00 11.81           C  
ATOM   1873  C   LEU A 248     -20.918   6.137   3.466  1.00 11.32           C  
ATOM   1874  O   LEU A 248     -20.578   7.185   3.931  1.00 10.12           O  
ATOM   1875  CB  LEU A 248     -23.304   5.390   3.857  1.00 12.01           C  
ATOM   1876  CG  LEU A 248     -23.465   6.243   5.145  1.00 12.59           C  
ATOM   1877  CD1 LEU A 248     -23.949   7.631   4.837  1.00 12.65           C  
ATOM   1878  CD2 LEU A 248     -24.381   5.639   6.191  1.00 13.74           C  
ATOM   1879  N   ARG A 249     -20.116   5.094   3.417  1.00 12.80           N  
ATOM   1880  CA  ARG A 249     -18.763   5.172   3.974  1.00 14.01           C  
ATOM   1881  C   ARG A 249     -17.813   6.057   3.197  1.00 12.95           C  
ATOM   1882  O   ARG A 249     -16.954   6.720   3.783  1.00 12.08           O  
ATOM   1883  CB  ARG A 249     -18.238   3.774   4.131  1.00 16.65           C  
ATOM   1884  CG  ARG A 249     -19.055   3.073   5.203  1.00 18.89           C  
ATOM   1885  CD  ARG A 249     -18.599   1.671   5.408  1.00 21.38           C  
ATOM   1886  NE  ARG A 249     -18.973   0.858   4.248  1.00 23.33           N  
ATOM   1887  CZ  ARG A 249     -18.244  -0.136   3.707  1.00 24.00           C  
ATOM   1888  NH1 ARG A 249     -18.726  -0.813   2.651  1.00 22.21           N1+
ATOM   1889  NH2 ARG A 249     -17.035  -0.457   4.180  1.00 23.88           N  
ATOM   1890  N   ILE A 250     -18.002   6.135   1.871  1.00 12.11           N  
ATOM   1891  CA  ILE A 250     -17.254   7.081   1.095  1.00 10.95           C  
ATOM   1892  C   ILE A 250     -17.580   8.503   1.572  1.00 11.02           C  
ATOM   1893  O   ILE A 250     -16.644   9.327   1.783  1.00 10.49           O  
ATOM   1894  CB  ILE A 250     -17.482   6.929  -0.423  1.00 11.48           C  
ATOM   1895  CG1 ILE A 250     -16.949   5.567  -0.889  1.00 11.81           C  
ATOM   1896  CG2 ILE A 250     -16.819   8.068  -1.167  1.00 11.17           C  
ATOM   1897  CD1 ILE A 250     -17.225   5.287  -2.338  1.00 11.90           C  
ATOM   1898  N   ILE A 251     -18.886   8.791   1.708  1.00 10.27           N  
ATOM   1899  CA  ILE A 251     -19.366  10.065   2.227  1.00 10.77           C  
ATOM   1900  C   ILE A 251     -18.777  10.373   3.588  1.00 11.40           C  
ATOM   1901  O   ILE A 251     -18.270  11.473   3.791  1.00 10.74           O  
ATOM   1902  CB  ILE A 251     -20.922  10.161   2.253  1.00 10.80           C  
ATOM   1903  CG1 ILE A 251     -21.513  10.090   0.821  1.00 11.21           C  
ATOM   1904  CG2 ILE A 251     -21.360  11.466   2.892  1.00 11.80           C  
ATOM   1905  CD1 ILE A 251     -23.029  10.115   0.713  1.00 11.25           C  
ATOM   1906  N   SER A 252     -18.785   9.377   4.488  1.00 12.83           N  
ATOM   1907  CA  SER A 252     -18.344   9.561   5.846  1.00 13.92           C  
ATOM   1908  C   SER A 252     -16.867   9.845   5.929  1.00 13.54           C  
ATOM   1909  O   SER A 252     -16.458  10.764   6.651  1.00 11.34           O  
ATOM   1910  CB  SER A 252     -18.617   8.338   6.691  1.00 15.76           C  
ATOM   1911  OG  SER A 252     -20.006   8.160   6.672  1.00 21.05           O  
ATOM   1912  N   ALA A 253     -16.089   9.013   5.237  1.00 12.36           N  
ATOM   1913  CA  ALA A 253     -14.641   9.253   5.088  1.00 12.91           C  
ATOM   1914  C   ALA A 253     -14.349  10.685   4.615  1.00 12.60           C  
ATOM   1915  O   ALA A 253     -13.516  11.383   5.201  1.00 13.22           O  
ATOM   1916  CB  ALA A 253     -14.060   8.267   4.105  1.00 12.87           C  
ATOM   1917  N   THR A 254     -15.076  11.163   3.588  1.00 11.99           N  
ATOM   1918  CA  THR A 254     -14.800  12.493   3.033  1.00 11.79           C  
ATOM   1919  C   THR A 254     -15.172  13.577   4.043  1.00 11.59           C  
ATOM   1920  O   THR A 254     -14.416  14.543   4.227  1.00 11.06           O  
ATOM   1921  CB  THR A 254     -15.521  12.769   1.691  1.00 12.17           C  
ATOM   1922  CG2 THR A 254     -14.962  14.101   1.037  1.00 12.79           C  
ATOM   1923  OG1 THR A 254     -15.366  11.648   0.808  1.00 12.88           O  
ATOM   1924  N   ALA A 255     -16.334  13.421   4.691  1.00 11.99           N  
ATOM   1925  CA  ALA A 255     -16.761  14.355   5.766  1.00 12.73           C  
ATOM   1926  C   ALA A 255     -15.694  14.371   6.844  1.00 13.00           C  
ATOM   1927  O   ALA A 255     -15.311  15.435   7.267  1.00 11.72           O  
ATOM   1928  CB  ALA A 255     -18.075  13.946   6.382  1.00 13.15           C  
ATOM   1929  N   LYS A 256     -15.184  13.196   7.226  1.00 14.31           N  
ATOM   1930  CA  LYS A 256     -14.129  13.131   8.277  1.00 16.41           C  
ATOM   1931  C   LYS A 256     -12.838  13.832   7.900  1.00 15.09           C  
ATOM   1932  O   LYS A 256     -12.226  14.492   8.739  1.00 15.37           O  
ATOM   1933  CB  LYS A 256     -13.835  11.701   8.710  1.00 18.10           C  
ATOM   1934  CG  LYS A 256     -14.954  11.117   9.518  1.00 22.75           C  
ATOM   1935  CD  LYS A 256     -14.704   9.656   9.884  1.00 27.33           C  
ATOM   1936  CE  LYS A 256     -15.975   9.010  10.430  1.00 32.01           C  
ATOM   1937  NZ  LYS A 256     -16.463   9.804  11.603  1.00 36.05           N1+
ATOM   1938  N   LYS A 257     -12.445  13.722   6.633  1.00 14.78           N  
ATOM   1939  CA  LYS A 257     -11.263  14.417   6.117  1.00 14.51           C  
ATOM   1940  C   LYS A 257     -11.388  15.937   6.162  1.00 13.40           C  
ATOM   1941  O   LYS A 257     -10.401  16.635   6.317  1.00 12.45           O  
ATOM   1942  CB  LYS A 257     -10.962  13.972   4.691  1.00 16.10           C  
ATOM   1943  CG  LYS A 257     -10.324  12.596   4.614  1.00 17.70           C  
ATOM   1944  CD  LYS A 257      -8.844  12.752   4.885  1.00 19.38           C  
ATOM   1945  CE  LYS A 257      -8.164  11.425   5.027  1.00 21.17           C  
ATOM   1946  NZ  LYS A 257      -6.754  11.763   5.293  1.00 23.22           N1+
ATOM   1947  N   LEU A 258     -12.616  16.422   5.969  1.00 12.50           N  
ATOM   1948  CA  LEU A 258     -12.962  17.829   6.064  1.00 11.70           C  
ATOM   1949  C   LEU A 258     -13.248  18.332   7.476  1.00 10.84           C  
ATOM   1950  O   LEU A 258     -13.519  19.523   7.627  1.00 10.53           O  
ATOM   1951  CB  LEU A 258     -14.178  18.141   5.176  1.00 11.61           C  
ATOM   1952  CG  LEU A 258     -13.852  18.077   3.686  1.00 12.43           C  
ATOM   1953  CD1 LEU A 258     -15.118  18.090   2.796  1.00 13.00           C  
ATOM   1954  CD2 LEU A 258     -12.931  19.234   3.374  1.00 13.31           C  
ATOM   1955  N   GLY A 259     -13.191  17.445   8.465  1.00 10.76           N  
ATOM   1956  CA  GLY A 259     -13.408  17.783   9.895  1.00 11.32           C  
ATOM   1957  C   GLY A 259     -14.865  18.076  10.154  1.00 12.21           C  
ATOM   1958  O   GLY A 259     -15.162  18.674  11.141  1.00 12.98           O  
ATOM   1959  N   MET A 260     -15.766  17.673   9.249  1.00 13.05           N  
ATOM   1960  CA  MET A 260     -17.189  18.049   9.296  1.00 13.79           C  
ATOM   1961  C   MET A 260     -18.052  16.951   9.969  1.00 13.65           C  
ATOM   1962  O   MET A 260     -17.945  15.739   9.651  1.00 12.53           O  
ATOM   1963  CB  MET A 260     -17.726  18.327   7.898  1.00 13.59           C  
ATOM   1964  CG  MET A 260     -17.065  19.518   7.223  1.00 14.11           C  
ATOM   1965  SD  MET A 260     -17.510  19.654   5.473  1.00 14.22           S  
ATOM   1966  CE  MET A 260     -19.127  20.440   5.654  1.00 14.05           C  
ATOM   1967  N   SER A 261     -18.951  17.410  10.839  1.00 12.97           N  
ATOM   1968  CA  SER A 261     -20.064  16.586  11.316  1.00 13.42           C  
ATOM   1969  C   SER A 261     -20.981  16.142  10.166  1.00 13.18           C  
ATOM   1970  O   SER A 261     -21.195  16.882   9.219  1.00 12.37           O  
ATOM   1971  CB  SER A 261     -20.933  17.372  12.306  1.00 12.82           C  
ATOM   1972  OG  SER A 261     -21.996  16.529  12.738  1.00 13.84           O  
ATOM   1973  N   MET A 262     -21.571  14.965  10.301  1.00 14.05           N  
ATOM   1974  CA  MET A 262     -22.516  14.490   9.302  1.00 14.93           C  
ATOM   1975  C   MET A 262     -23.760  15.398   9.241  1.00 14.78           C  
ATOM   1976  O   MET A 262     -24.452  15.421   8.225  1.00 15.07           O  
ATOM   1977  CB  MET A 262     -22.854  13.020   9.544  1.00 14.69           C  
ATOM   1978  CG  MET A 262     -21.671  12.077   9.173  1.00 15.64           C  
ATOM   1979  SD  MET A 262     -21.247  12.038   7.417  1.00 16.15           S  
ATOM   1980  CE  MET A 262     -22.797  11.586   6.691  1.00 16.70           C  
ATOM   1981  N   ASP A 263     -24.021  16.133  10.334  1.00 14.92           N  
ATOM   1982  CA  ASP A 263     -25.016  17.222  10.374  1.00 15.03           C  
ATOM   1983  C   ASP A 263     -24.790  18.303   9.300  1.00 14.02           C  
ATOM   1984  O   ASP A 263     -25.717  18.997   8.939  1.00 14.82           O  
ATOM   1985  CB  ASP A 263     -24.957  17.971  11.741  1.00 16.16           C  
ATOM   1986  CG  ASP A 263     -25.413  17.121  12.945  1.00 17.74           C  
ATOM   1987  OD1 ASP A 263     -25.721  15.926  12.839  1.00 19.38           O  
ATOM   1988  OD2 ASP A 263     -25.429  17.676  14.049  1.00 20.39           O1-
ATOM   1989  N   ASN A 264     -23.546  18.530   8.878  1.00 13.87           N  
ATOM   1990  CA  ASN A 264     -23.237  19.492   7.817  1.00 14.26           C  
ATOM   1991  C   ASN A 264     -23.046  18.813   6.482  1.00 13.05           C  
ATOM   1992  O   ASN A 264     -22.430  19.392   5.594  1.00 13.89           O  
ATOM   1993  CB  ASN A 264     -21.968  20.290   8.163  1.00 15.09           C  
ATOM   1994  CG  ASN A 264     -22.117  21.048   9.473  1.00 16.54           C  
ATOM   1995  ND2 ASN A 264     -22.673  22.226   9.401  1.00 18.30           N  
ATOM   1996  OD1 ASN A 264     -21.784  20.542  10.532  1.00 17.86           O  
ATOM   1997  N   VAL A 265     -23.569  17.610   6.324  1.00 11.68           N  
ATOM   1998  CA  VAL A 265     -23.474  16.871   5.068  1.00 11.16           C  
ATOM   1999  C   VAL A 265     -24.908  16.540   4.584  1.00 10.85           C  
ATOM   2000  O   VAL A 265     -25.781  16.175   5.400  1.00 10.37           O  
ATOM   2001  CB  VAL A 265     -22.650  15.586   5.235  1.00 11.41           C  
ATOM   2002  CG1 VAL A 265     -22.490  14.874   3.874  1.00 11.61           C  
ATOM   2003  CG2 VAL A 265     -21.264  15.916   5.837  1.00 11.56           C  
ATOM   2004  N   VAL A 266     -25.128  16.660   3.266  1.00 10.39           N  
ATOM   2005  CA  VAL A 266     -26.430  16.317   2.678  1.00 10.37           C  
ATOM   2006  C   VAL A 266     -26.389  14.881   2.221  1.00  9.72           C  
ATOM   2007  O   VAL A 266     -25.644  14.536   1.306  1.00 10.72           O  
ATOM   2008  CB  VAL A 266     -26.787  17.247   1.528  1.00 10.46           C  
ATOM   2009  CG1 VAL A 266     -28.153  16.867   0.934  1.00 11.08           C  
ATOM   2010  CG2 VAL A 266     -26.792  18.684   1.985  1.00 10.60           C  
ATOM   2011  N   VAL A 267     -27.134  14.026   2.884  1.00  9.38           N  
ATOM   2012  CA  VAL A 267     -27.169  12.616   2.581  1.00  9.62           C  
ATOM   2013  C   VAL A 267     -28.563  12.308   2.040  1.00 10.30           C  
ATOM   2014  O   VAL A 267     -29.556  12.529   2.702  1.00 10.85           O  
ATOM   2015  CB  VAL A 267     -26.839  11.712   3.787  1.00 10.08           C  
ATOM   2016  CG1 VAL A 267     -26.937  10.258   3.375  1.00 10.56           C  
ATOM   2017  CG2 VAL A 267     -25.435  11.973   4.343  1.00 10.21           C  
ATOM   2018  N   THR A 268     -28.608  11.848   0.797  1.00 10.91           N  
ATOM   2019  CA  THR A 268     -29.826  11.326   0.172  1.00 10.37           C  
ATOM   2020  C   THR A 268     -29.684   9.896  -0.309  1.00 10.52           C  
ATOM   2021  O   THR A 268     -30.681   9.312  -0.818  1.00 10.48           O  
ATOM   2022  CB  THR A 268     -30.204  12.147  -1.060  1.00 10.10           C  
ATOM   2023  CG2 THR A 268     -30.432  13.607  -0.730  1.00 10.32           C  
ATOM   2024  OG1 THR A 268     -29.150  12.060  -1.997  1.00 10.28           O  
ATOM   2025  N   LEU A 269     -28.512   9.302  -0.197  1.00 10.97           N  
ATOM   2026  CA  LEU A 269     -28.354   7.966  -0.793  1.00 12.91           C  
ATOM   2027  C   LEU A 269     -29.249   6.906  -0.158  1.00 10.87           C  
ATOM   2028  O   LEU A 269     -29.578   5.956  -0.816  1.00  9.46           O  
ATOM   2029  CB  LEU A 269     -26.900   7.455  -0.831  1.00 16.87           C  
ATOM   2030  CG  LEU A 269     -26.270   6.739   0.330  1.00 20.96           C  
ATOM   2031  CD1 LEU A 269     -24.992   6.027  -0.107  1.00 22.76           C  
ATOM   2032  CD2 LEU A 269     -26.004   7.776   1.401  1.00 23.89           C  
ATOM   2033  N   ASP A 270     -29.660   7.085   1.097  1.00 10.15           N  
ATOM   2034  CA  ASP A 270     -30.541   6.105   1.709  1.00 11.00           C  
ATOM   2035  C   ASP A 270     -31.858   5.971   0.953  1.00 10.11           C  
ATOM   2036  O   ASP A 270     -32.440   4.893   0.940  1.00  9.91           O  
ATOM   2037  CB  ASP A 270     -30.796   6.402   3.203  1.00 11.89           C  
ATOM   2038  CG  ASP A 270     -31.321   7.799   3.432  1.00 13.15           C  
ATOM   2039  OD1 ASP A 270     -32.189   7.932   4.262  1.00 17.23           O  
ATOM   2040  OD2 ASP A 270     -30.903   8.779   2.780  1.00 14.69           O1-
ATOM   2041  N   ARG A 271     -32.277   7.082   0.337  1.00  9.58           N  
ATOM   2042  CA  ARG A 271     -33.507   7.220  -0.411  1.00  9.93           C  
ATOM   2043  C   ARG A 271     -33.350   7.205  -1.929  1.00  9.62           C  
ATOM   2044  O   ARG A 271     -34.296   6.957  -2.652  1.00  9.21           O  
ATOM   2045  CB  ARG A 271     -34.165   8.534   0.037  1.00  9.69           C  
ATOM   2046  CG  ARG A 271     -34.839   8.470   1.423  1.00  9.70           C  
ATOM   2047  CD  ARG A 271     -35.495   9.819   1.723  1.00  9.50           C  
ATOM   2048  NE  ARG A 271     -34.455  10.730   2.157  1.00  9.01           N  
ATOM   2049  CZ  ARG A 271     -34.075  11.888   1.599  1.00  9.66           C  
ATOM   2050  NH1 ARG A 271     -33.016  12.565   2.171  1.00  9.76           N1+
ATOM   2051  NH2 ARG A 271     -34.610  12.354   0.461  1.00  8.46           N  
ATOM   2052  N   HIS A 272     -32.168   7.564  -2.435  1.00 10.02           N  
ATOM   2053  CA  HIS A 272     -31.973   7.783  -3.920  1.00  9.54           C  
ATOM   2054  C   HIS A 272     -31.094   6.738  -4.517  1.00  9.26           C  
ATOM   2055  O   HIS A 272     -31.115   6.506  -5.735  1.00  9.08           O  
ATOM   2056  CB  HIS A 272     -31.333   9.148  -4.202  1.00  9.64           C  
ATOM   2057  CG  HIS A 272     -32.245  10.306  -3.915  1.00 10.23           C  
ATOM   2058  CD2 HIS A 272     -33.492  10.353  -3.401  1.00  9.85           C  
ATOM   2059  ND1 HIS A 272     -31.892  11.610  -4.165  1.00 10.36           N  
ATOM   2060  CE1 HIS A 272     -32.881  12.404  -3.825  1.00 10.22           C  
ATOM   2061  NE2 HIS A 272     -33.864  11.669  -3.375  1.00  9.52           N  
ATOM   2062  N   GLY A 273     -30.289   6.099  -3.678  1.00  8.61           N  
ATOM   2063  CA  GLY A 273     -29.200   5.321  -4.212  1.00  8.64           C  
ATOM   2064  C   GLY A 273     -28.263   6.209  -5.001  1.00  8.20           C  
ATOM   2065  O   GLY A 273     -28.186   7.411  -4.735  1.00  8.73           O  
ATOM   2066  N   ASN A 274     -27.513   5.595  -5.906  1.00  7.95           N  
ATOM   2067  CA  ASN A 274     -26.613   6.312  -6.829  1.00  7.83           C  
ATOM   2068  C   ASN A 274     -27.328   6.597  -8.147  1.00  7.65           C  
ATOM   2069  O   ASN A 274     -27.546   5.679  -8.933  1.00  7.12           O  
ATOM   2070  CB  ASN A 274     -25.303   5.484  -7.038  1.00  7.59           C  
ATOM   2071  CG  ASN A 274     -24.315   6.159  -7.978  1.00  8.13           C  
ATOM   2072  ND2 ASN A 274     -23.104   5.614  -8.051  1.00  8.86           N  
ATOM   2073  OD1 ASN A 274     -24.606   7.180  -8.591  1.00  7.90           O  
ATOM   2074  N   THR A 275     -27.628   7.874  -8.414  1.00  7.51           N  
ATOM   2075  CA  THR A 275     -28.299   8.239  -9.667  1.00  7.44           C  
ATOM   2076  C   THR A 275     -27.363   8.914 -10.716  1.00  7.47           C  
ATOM   2077  O   THR A 275     -27.837   9.673 -11.595  1.00  7.55           O  
ATOM   2078  CB  THR A 275     -29.535   9.143  -9.393  1.00  7.49           C  
ATOM   2079  CG2 THR A 275     -30.578   8.399  -8.531  1.00  7.56           C  
ATOM   2080  OG1 THR A 275     -29.094  10.304  -8.709  1.00  6.73           O  
ATOM   2081  N   SER A 276     -26.059   8.625 -10.596  1.00  7.48           N  
ATOM   2082  CA  SER A 276     -25.001   9.064 -11.488  1.00  7.61           C  
ATOM   2083  C   SER A 276     -24.977  10.589 -11.618  1.00  7.71           C  
ATOM   2084  O   SER A 276     -24.878  11.301 -10.564  1.00  8.07           O  
ATOM   2085  CB  SER A 276     -25.061   8.281 -12.829  1.00  7.63           C  
ATOM   2086  OG  SER A 276     -23.870   8.512 -13.618  1.00  8.11           O  
ATOM   2087  N   ALA A 277     -25.108  11.126 -12.830  1.00  7.39           N  
ATOM   2088  CA  ALA A 277     -25.074  12.601 -13.001  1.00  7.57           C  
ATOM   2089  C   ALA A 277     -26.184  13.326 -12.258  1.00  7.48           C  
ATOM   2090  O   ALA A 277     -26.033  14.488 -11.930  1.00  7.47           O  
ATOM   2091  CB  ALA A 277     -25.059  13.036 -14.460  1.00  7.71           C  
ATOM   2092  N   ALA A 278     -27.271  12.649 -11.932  1.00  7.49           N  
ATOM   2093  CA  ALA A 278     -28.359  13.273 -11.220  1.00  7.32           C  
ATOM   2094  C   ALA A 278     -28.103  13.401  -9.722  1.00  7.54           C  
ATOM   2095  O   ALA A 278     -28.784  14.164  -9.054  1.00  7.78           O  
ATOM   2096  CB  ALA A 278     -29.666  12.498 -11.457  1.00  7.50           C  
ATOM   2097  N   SER A 279     -27.105  12.730  -9.191  1.00  7.94           N  
ATOM   2098  CA  SER A 279     -26.973  12.576  -7.740  1.00  8.33           C  
ATOM   2099  C   SER A 279     -26.698  13.883  -6.995  1.00  8.23           C  
ATOM   2100  O   SER A 279     -27.431  14.261  -6.062  1.00  8.16           O  
ATOM   2101  CB  SER A 279     -25.873  11.548  -7.472  1.00  8.75           C  
ATOM   2102  OG  SER A 279     -25.766  11.341  -6.092  1.00  9.79           O  
ATOM   2103  N   VAL A 280     -25.659  14.591  -7.422  1.00  7.75           N  
ATOM   2104  CA  VAL A 280     -25.290  15.840  -6.833  1.00  7.66           C  
ATOM   2105  C   VAL A 280     -26.412  16.929  -6.964  1.00  7.34           C  
ATOM   2106  O   VAL A 280     -26.815  17.504  -5.971  1.00  6.62           O  
ATOM   2107  CB  VAL A 280     -23.946  16.367  -7.398  1.00  7.90           C  
ATOM   2108  CG1 VAL A 280     -23.649  17.799  -6.911  1.00  7.87           C  
ATOM   2109  CG2 VAL A 280     -22.806  15.399  -7.045  1.00  8.25           C  
ATOM   2110  N   PRO A 281     -26.929  17.157  -8.194  1.00  7.40           N  
ATOM   2111  CA  PRO A 281     -27.937  18.188  -8.308  1.00  7.84           C  
ATOM   2112  C   PRO A 281     -29.254  17.846  -7.550  1.00  7.68           C  
ATOM   2113  O   PRO A 281     -29.927  18.764  -7.060  1.00  7.66           O  
ATOM   2114  CB  PRO A 281     -28.118  18.354  -9.834  1.00  7.98           C  
ATOM   2115  CG  PRO A 281     -27.621  17.064 -10.389  1.00  8.04           C  
ATOM   2116  CD  PRO A 281     -26.489  16.687  -9.504  1.00  7.42           C  
ATOM   2117  N   CYS A 282     -29.594  16.567  -7.424  1.00  7.58           N  
ATOM   2118  CA  CYS A 282     -30.745  16.141  -6.582  1.00  8.06           C  
ATOM   2119  C   CYS A 282     -30.542  16.374  -5.094  1.00  7.94           C  
ATOM   2120  O   CYS A 282     -31.438  16.885  -4.429  1.00  8.24           O  
ATOM   2121  CB  CYS A 282     -31.148  14.670  -6.828  1.00  8.03           C  
ATOM   2122  SG  CYS A 282     -31.953  14.480  -8.452  1.00  8.70           S  
ATOM   2123  N   ALA A 283     -29.357  16.035  -4.610  1.00  7.83           N  
ATOM   2124  CA  ALA A 283     -28.979  16.317  -3.203  1.00  7.92           C  
ATOM   2125  C   ALA A 283     -28.950  17.842  -2.924  1.00  7.63           C  
ATOM   2126  O   ALA A 283     -29.446  18.317  -1.895  1.00  7.40           O  
ATOM   2127  CB  ALA A 283     -27.647  15.656  -2.861  1.00  7.63           C  
ATOM   2128  N   LEU A 284     -28.398  18.595  -3.859  1.00  7.63           N  
ATOM   2129  CA  LEU A 284     -28.343  20.049  -3.732  1.00  7.21           C  
ATOM   2130  C   LEU A 284     -29.744  20.653  -3.720  1.00  7.30           C  
ATOM   2131  O   LEU A 284     -30.047  21.505  -2.896  1.00  7.20           O  
ATOM   2132  CB  LEU A 284     -27.513  20.665  -4.842  1.00  7.05           C  
ATOM   2133  CG  LEU A 284     -27.449  22.181  -4.855  1.00  6.60           C  
ATOM   2134  CD1 LEU A 284     -26.767  22.689  -3.646  1.00  6.63           C  
ATOM   2135  CD2 LEU A 284     -26.786  22.671  -6.101  1.00  6.94           C  
ATOM   2136  N   ASP A 285     -30.582  20.243  -4.659  1.00  7.44           N  
ATOM   2137  CA  ASP A 285     -31.970  20.764  -4.752  1.00  7.66           C  
ATOM   2138  C   ASP A 285     -32.718  20.522  -3.450  1.00  7.60           C  
ATOM   2139  O   ASP A 285     -33.405  21.422  -2.953  1.00  7.67           O  
ATOM   2140  CB  ASP A 285     -32.734  20.177  -5.927  1.00  7.52           C  
ATOM   2141  CG  ASP A 285     -34.150  20.765  -6.066  1.00  7.84           C  
ATOM   2142  OD1 ASP A 285     -35.097  19.951  -6.233  1.00  7.67           O  
ATOM   2143  OD2 ASP A 285     -34.289  22.012  -6.094  1.00  7.48           O1-
ATOM   2144  N   GLU A 286     -32.518  19.362  -2.866  1.00  8.36           N  
ATOM   2145  CA  GLU A 286     -33.203  18.990  -1.614  1.00  9.21           C  
ATOM   2146  C   GLU A 286     -32.851  19.938  -0.460  1.00  9.13           C  
ATOM   2147  O   GLU A 286     -33.738  20.459   0.257  1.00  8.73           O  
ATOM   2148  CB  GLU A 286     -32.920  17.523  -1.268  1.00 10.35           C  
ATOM   2149  CG  GLU A 286     -33.709  17.002  -0.057  1.00 11.38           C  
ATOM   2150  CD  GLU A 286     -33.333  15.592   0.340  1.00 11.64           C  
ATOM   2151  OE1 GLU A 286     -33.505  14.684  -0.501  1.00 12.69           O  
ATOM   2152  OE2 GLU A 286     -32.792  15.390   1.448  1.00 12.07           O1-
ATOM   2153  N   ALA A 287     -31.565  20.257  -0.364  1.00  9.21           N  
ATOM   2154  CA  ALA A 287     -31.013  21.051   0.763  1.00  8.85           C  
ATOM   2155  C   ALA A 287     -31.230  22.563   0.551  1.00  8.84           C  
ATOM   2156  O   ALA A 287     -31.351  23.326   1.507  1.00  8.87           O  
ATOM   2157  CB  ALA A 287     -29.530  20.708   1.004  1.00  8.56           C  
ATOM   2158  N   VAL A 288     -31.272  22.987  -0.709  1.00  9.03           N  
ATOM   2159  CA  VAL A 288     -31.781  24.324  -1.031  1.00  9.51           C  
ATOM   2160  C   VAL A 288     -33.310  24.468  -0.699  1.00  9.03           C  
ATOM   2161  O   VAL A 288     -33.705  25.396  -0.039  1.00  7.97           O  
ATOM   2162  CB  VAL A 288     -31.526  24.699  -2.493  1.00  9.43           C  
ATOM   2163  CG1 VAL A 288     -32.252  26.004  -2.856  1.00  9.90           C  
ATOM   2164  CG2 VAL A 288     -30.010  24.875  -2.752  1.00  9.12           C  
ATOM   2165  N   ARG A 289     -34.130  23.561  -1.198  1.00  8.86           N  
ATOM   2166  CA  ARG A 289     -35.576  23.729  -1.102  1.00  9.42           C  
ATOM   2167  C   ARG A 289     -36.104  23.526   0.316  1.00  9.83           C  
ATOM   2168  O   ARG A 289     -37.118  24.124   0.636  1.00  9.46           O  
ATOM   2169  CB  ARG A 289     -36.325  22.836  -2.076  1.00  9.41           C  
ATOM   2170  CG  ARG A 289     -36.266  23.304  -3.509  1.00  9.68           C  
ATOM   2171  CD  ARG A 289     -36.851  22.258  -4.453  1.00  9.85           C  
ATOM   2172  NE  ARG A 289     -36.778  22.782  -5.804  1.00  9.43           N  
ATOM   2173  CZ  ARG A 289     -37.706  23.489  -6.407  1.00 10.15           C  
ATOM   2174  NH1 ARG A 289     -37.452  23.983  -7.632  1.00  9.85           N1+
ATOM   2175  NH2 ARG A 289     -38.891  23.727  -5.828  1.00 10.94           N  
ATOM   2176  N   ASP A 290     -35.427  22.724   1.169  1.00  9.80           N  
ATOM   2177  CA  ASP A 290     -35.863  22.628   2.556  1.00 10.39           C  
ATOM   2178  C   ASP A 290     -35.249  23.711   3.504  1.00 10.43           C  
ATOM   2179  O   ASP A 290     -35.529  23.697   4.654  1.00 10.47           O  
ATOM   2180  CB  ASP A 290     -35.733  21.197   3.141  1.00 10.45           C  
ATOM   2181  CG  ASP A 290     -34.284  20.774   3.425  1.00 11.04           C  
ATOM   2182  OD1 ASP A 290     -33.377  21.606   3.412  1.00 11.13           O  
ATOM   2183  OD2 ASP A 290     -34.056  19.578   3.700  1.00 10.68           O1-
ATOM   2184  N   GLY A 291     -34.390  24.598   3.020  1.00 10.69           N  
ATOM   2185  CA  GLY A 291     -33.867  25.620   3.864  1.00 11.30           C  
ATOM   2186  C   GLY A 291     -32.612  25.297   4.649  1.00 11.00           C  
ATOM   2187  O   GLY A 291     -32.114  26.145   5.405  1.00 10.97           O  
ATOM   2188  N   ARG A 292     -32.032  24.122   4.409  1.00 10.24           N  
ATOM   2189  CA  ARG A 292     -30.749  23.832   5.035  1.00 10.03           C  
ATOM   2190  C   ARG A 292     -29.734  24.812   4.496  1.00  9.84           C  
ATOM   2191  O   ARG A 292     -28.960  25.387   5.287  1.00  9.11           O  
ATOM   2192  CB  ARG A 292     -30.298  22.365   4.837  1.00  9.74           C  
ATOM   2193  CG  ARG A 292     -30.811  21.421   5.930  1.00  9.91           C  
ATOM   2194  CD  ARG A 292     -30.468  19.962   5.608  1.00 10.07           C  
ATOM   2195  NE  ARG A 292     -31.273  19.478   4.475  1.00  9.41           N  
ATOM   2196  CZ  ARG A 292     -31.146  18.310   3.869  1.00  9.92           C  
ATOM   2197  NH1 ARG A 292     -31.990  18.013   2.885  1.00 10.79           N1+
ATOM   2198  NH2 ARG A 292     -30.167  17.463   4.151  1.00 10.09           N  
ATOM   2199  N   ILE A 293     -29.684  25.007   3.161  1.00  9.74           N  
ATOM   2200  CA  ILE A 293     -28.676  25.890   2.600  1.00 10.37           C  
ATOM   2201  C   ILE A 293     -29.177  27.310   2.686  1.00 11.57           C  
ATOM   2202  O   ILE A 293     -30.169  27.614   2.134  1.00 11.41           O  
ATOM   2203  CB  ILE A 293     -28.261  25.468   1.172  1.00 10.51           C  
ATOM   2204  CG1 ILE A 293     -27.585  24.084   1.212  1.00 10.56           C  
ATOM   2205  CG2 ILE A 293     -27.338  26.486   0.545  1.00 11.11           C  
ATOM   2206  CD1 ILE A 293     -27.376  23.441  -0.117  1.00 10.20           C  
ATOM   2207  N   LYS A 294     -28.485  28.187   3.382  1.00 14.04           N  
ATOM   2208  CA  LYS A 294     -28.952  29.568   3.629  1.00 16.12           C  
ATOM   2209  C   LYS A 294     -28.136  30.623   2.863  1.00 17.39           C  
ATOM   2210  O   LYS A 294     -26.993  30.347   2.422  1.00 15.73           O  
ATOM   2211  CB  LYS A 294     -28.880  29.872   5.136  1.00 18.18           C  
ATOM   2212  CG  LYS A 294     -29.785  28.997   5.982  1.00 19.38           C  
ATOM   2213  CD  LYS A 294     -29.641  29.355   7.440  1.00 22.91           C  
ATOM   2214  CE  LYS A 294     -30.651  28.640   8.322  1.00 24.85           C  
ATOM   2215  NZ  LYS A 294     -30.482  27.178   8.217  1.00 28.06           N1+
ATOM   2216  N   PRO A 295     -28.708  31.857   2.722  1.00 19.33           N  
ATOM   2217  CA  PRO A 295     -27.934  32.980   2.184  1.00 17.66           C  
ATOM   2218  C   PRO A 295     -26.557  33.178   2.849  1.00 17.21           C  
ATOM   2219  O   PRO A 295     -26.427  33.044   4.041  1.00 17.82           O  
ATOM   2220  CB  PRO A 295     -28.852  34.191   2.433  1.00 19.00           C  
ATOM   2221  CG  PRO A 295     -30.230  33.636   2.506  1.00 18.91           C  
ATOM   2222  CD  PRO A 295     -30.066  32.293   3.169  1.00 18.73           C  
ATOM   2223  N   GLY A 296     -25.512  33.449   2.071  1.00 16.88           N  
ATOM   2224  CA  GLY A 296     -24.172  33.601   2.627  1.00 15.58           C  
ATOM   2225  C   GLY A 296     -23.377  32.330   2.858  1.00 15.43           C  
ATOM   2226  O   GLY A 296     -22.178  32.412   3.123  1.00 15.66           O  
ATOM   2227  N   GLN A 297     -23.997  31.152   2.779  1.00 14.52           N  
ATOM   2228  CA  GLN A 297     -23.319  29.908   3.173  1.00 13.45           C  
ATOM   2229  C   GLN A 297     -22.427  29.360   2.044  1.00 13.51           C  
ATOM   2230  O   GLN A 297     -22.746  29.528   0.873  1.00 12.90           O  
ATOM   2231  CB  GLN A 297     -24.333  28.838   3.651  1.00 13.47           C  
ATOM   2232  CG  GLN A 297     -24.944  29.150   5.033  1.00 13.65           C  
ATOM   2233  CD  GLN A 297     -25.707  28.001   5.622  1.00 13.64           C  
ATOM   2234  NE2 GLN A 297     -25.695  27.901   6.958  1.00 13.53           N  
ATOM   2235  OE1 GLN A 297     -26.295  27.203   4.899  1.00 14.15           O  
ATOM   2236  N   LEU A 298     -21.364  28.649   2.438  1.00 12.14           N  
ATOM   2237  CA  LEU A 298     -20.419  28.010   1.550  1.00 12.02           C  
ATOM   2238  C   LEU A 298     -20.722  26.536   1.456  1.00 10.61           C  
ATOM   2239  O   LEU A 298     -20.827  25.815   2.471  1.00  9.38           O  
ATOM   2240  CB  LEU A 298     -18.990  28.126   2.083  1.00 13.75           C  
ATOM   2241  CG  LEU A 298     -18.132  29.280   1.662  1.00 15.88           C  
ATOM   2242  CD1 LEU A 298     -16.819  29.207   2.481  1.00 17.60           C  
ATOM   2243  CD2 LEU A 298     -17.856  29.249   0.150  1.00 15.71           C  
ATOM   2244  N   VAL A 299     -20.852  26.078   0.225  1.00  9.66           N  
ATOM   2245  CA  VAL A 299     -21.262  24.720  -0.060  1.00  9.58           C  
ATOM   2246  C   VAL A 299     -20.243  24.094  -1.017  1.00  9.68           C  
ATOM   2247  O   VAL A 299     -19.886  24.696  -2.047  1.00  9.01           O  
ATOM   2248  CB  VAL A 299     -22.668  24.729  -0.728  1.00  9.41           C  
ATOM   2249  CG1 VAL A 299     -23.065  23.343  -1.147  1.00  9.40           C  
ATOM   2250  CG2 VAL A 299     -23.670  25.329   0.261  1.00  9.60           C  
ATOM   2251  N   LEU A 300     -19.827  22.876  -0.721  1.00 10.29           N  
ATOM   2252  CA  LEU A 300     -18.846  22.173  -1.568  1.00 10.85           C  
ATOM   2253  C   LEU A 300     -19.538  20.985  -2.210  1.00 10.90           C  
ATOM   2254  O   LEU A 300     -20.105  20.099  -1.485  1.00  9.32           O  
ATOM   2255  CB  LEU A 300     -17.702  21.678  -0.720  1.00 12.55           C  
ATOM   2256  CG  LEU A 300     -16.664  20.786  -1.411  1.00 13.92           C  
ATOM   2257  CD1 LEU A 300     -16.035  21.565  -2.532  1.00 16.15           C  
ATOM   2258  CD2 LEU A 300     -15.616  20.369  -0.404  1.00 15.63           C  
ATOM   2259  N   LEU A 301     -19.509  20.955  -3.550  1.00 10.09           N  
ATOM   2260  CA  LEU A 301     -20.028  19.817  -4.312  1.00  9.85           C  
ATOM   2261  C   LEU A 301     -18.859  18.982  -4.800  1.00  9.48           C  
ATOM   2262  O   LEU A 301     -17.829  19.520  -5.184  1.00  8.07           O  
ATOM   2263  CB  LEU A 301     -20.823  20.281  -5.539  1.00 10.71           C  
ATOM   2264  CG  LEU A 301     -21.763  21.485  -5.536  1.00 11.70           C  
ATOM   2265  CD1 LEU A 301     -22.446  21.599  -6.893  1.00 11.98           C  
ATOM   2266  CD2 LEU A 301     -22.786  21.384  -4.456  1.00 11.59           C  
ATOM   2267  N   GLU A 302     -19.038  17.653  -4.843  1.00  9.40           N  
ATOM   2268  CA  GLU A 302     -18.007  16.794  -5.375  1.00  9.70           C  
ATOM   2269  C   GLU A 302     -18.566  15.490  -5.923  1.00  9.71           C  
ATOM   2270  O   GLU A 302     -19.648  15.032  -5.536  1.00  8.90           O  
ATOM   2271  CB  GLU A 302     -16.831  16.530  -4.353  1.00 10.77           C  
ATOM   2272  CG  GLU A 302     -17.201  16.245  -2.914  1.00 11.44           C  
ATOM   2273  CD  GLU A 302     -17.605  14.811  -2.588  1.00 13.06           C  
ATOM   2274  OE1 GLU A 302     -17.581  14.454  -1.369  1.00 12.87           O  
ATOM   2275  OE2 GLU A 302     -17.910  14.012  -3.502  1.00 14.44           O1-
ATOM   2276  N   ALA A 303     -17.818  14.888  -6.843  1.00  9.30           N  
ATOM   2277  CA  ALA A 303     -18.267  13.632  -7.450  1.00  9.15           C  
ATOM   2278  C   ALA A 303     -17.119  12.867  -8.074  1.00  9.02           C  
ATOM   2279  O   ALA A 303     -16.096  13.438  -8.414  1.00  8.01           O  
ATOM   2280  CB  ALA A 303     -19.346  13.885  -8.517  1.00  8.93           C  
ATOM   2281  N   PHE A 304     -17.353  11.563  -8.198  1.00  9.11           N  
ATOM   2282  CA  PHE A 304     -16.381  10.651  -8.744  1.00  9.98           C  
ATOM   2283  C   PHE A 304     -17.169   9.648  -9.550  1.00  9.86           C  
ATOM   2284  O   PHE A 304     -18.194   9.177  -9.078  1.00 10.94           O  
ATOM   2285  CB  PHE A 304     -15.663   9.934  -7.602  1.00 10.36           C  
ATOM   2286  CG  PHE A 304     -14.651   8.952  -8.057  1.00  9.95           C  
ATOM   2287  CD1 PHE A 304     -15.012   7.660  -8.415  1.00 10.06           C  
ATOM   2288  CD2 PHE A 304     -13.320   9.308  -8.074  1.00 10.07           C  
ATOM   2289  CE1 PHE A 304     -14.036   6.727  -8.819  1.00 10.17           C  
ATOM   2290  CE2 PHE A 304     -12.349   8.406  -8.493  1.00 10.08           C  
ATOM   2291  CZ  PHE A 304     -12.710   7.113  -8.872  1.00 10.08           C  
ATOM   2292  N   GLY A 305     -16.649   9.279 -10.709  1.00 10.02           N  
ATOM   2293  CA  GLY A 305     -17.346   8.326 -11.606  1.00 10.79           C  
ATOM   2294  C   GLY A 305     -16.527   7.564 -12.598  1.00  9.77           C  
ATOM   2295  O   GLY A 305     -15.282   7.658 -12.634  1.00  9.52           O  
ATOM   2296  N   GLY A 306     -17.238   6.812 -13.436  1.00 10.07           N  
ATOM   2297  CA  GLY A 306     -16.584   5.980 -14.463  1.00 10.45           C  
ATOM   2298  C   GLY A 306     -15.702   6.795 -15.386  1.00 10.65           C  
ATOM   2299  O   GLY A 306     -16.011   7.940 -15.680  1.00 10.28           O  
ATOM   2300  N   GLY A 307     -14.589   6.203 -15.814  1.00 11.25           N  
ATOM   2301  CA  GLY A 307     -13.555   6.906 -16.559  1.00 11.62           C  
ATOM   2302  C   GLY A 307     -12.135   6.460 -16.235  1.00 11.72           C  
ATOM   2303  O   GLY A 307     -11.474   5.846 -17.119  1.00 11.93           O  
ATOM   2304  N   PHE A 308     -11.617   6.748 -15.014  1.00 11.02           N  
ATOM   2305  CA  PHE A 308     -12.302   7.461 -13.940  1.00 10.27           C  
ATOM   2306  C   PHE A 308     -12.282   8.964 -14.184  1.00  9.43           C  
ATOM   2307  O   PHE A 308     -11.362   9.510 -14.777  1.00  8.39           O  
ATOM   2308  CB  PHE A 308     -11.685   7.186 -12.540  1.00 10.53           C  
ATOM   2309  CG  PHE A 308     -11.920   5.788 -12.008  1.00 10.48           C  
ATOM   2310  CD1 PHE A 308     -13.043   5.017 -12.373  1.00 10.36           C  
ATOM   2311  CD2 PHE A 308     -10.965   5.219 -11.148  1.00 10.46           C  
ATOM   2312  CE1 PHE A 308     -13.211   3.724 -11.883  1.00 10.40           C  
ATOM   2313  CE2 PHE A 308     -11.146   3.964 -10.625  1.00 10.68           C  
ATOM   2314  CZ  PHE A 308     -12.262   3.187 -11.008  1.00 10.73           C  
ATOM   2315  N   THR A 309     -13.321   9.608 -13.672  1.00  8.91           N  
ATOM   2316  CA  THR A 309     -13.429  11.046 -13.645  1.00  8.49           C  
ATOM   2317  C   THR A 309     -13.846  11.511 -12.233  1.00  8.19           C  
ATOM   2318  O   THR A 309     -14.493  10.795 -11.466  1.00  7.63           O  
ATOM   2319  CB  THR A 309     -14.477  11.461 -14.658  1.00  8.68           C  
ATOM   2320  CG2 THR A 309     -14.082  11.083 -16.046  1.00  8.58           C  
ATOM   2321  OG1 THR A 309     -15.712  10.836 -14.346  1.00  9.50           O  
ATOM   2322  N   TRP A 310     -13.420  12.695 -11.870  1.00  8.09           N  
ATOM   2323  CA  TRP A 310     -13.892  13.301 -10.636  1.00  7.96           C  
ATOM   2324  C   TRP A 310     -13.846  14.856 -10.720  1.00  7.74           C  
ATOM   2325  O   TRP A 310     -13.162  15.449 -11.573  1.00  7.32           O  
ATOM   2326  CB  TRP A 310     -13.126  12.734  -9.436  1.00  8.02           C  
ATOM   2327  CG  TRP A 310     -11.623  12.824  -9.407  1.00  8.06           C  
ATOM   2328  CD1 TRP A 310     -10.867  13.714  -8.651  1.00  8.31           C  
ATOM   2329  CD2 TRP A 310     -10.650  11.978 -10.104  1.00  8.19           C  
ATOM   2330  CE2 TRP A 310      -9.358  12.423  -9.713  1.00  8.12           C  
ATOM   2331  CE3 TRP A 310     -10.749  10.893 -10.995  1.00  7.67           C  
ATOM   2332  NE1 TRP A 310      -9.523  13.496  -8.870  1.00  8.45           N  
ATOM   2333  CZ2 TRP A 310      -8.178  11.844 -10.214  1.00  8.47           C  
ATOM   2334  CZ3 TRP A 310      -9.571  10.287 -11.463  1.00  8.14           C  
ATOM   2335  CH2 TRP A 310      -8.294  10.787 -11.094  1.00  8.27           C  
ATOM   2336  N   GLY A 311     -14.625  15.497  -9.876  1.00  7.36           N  
ATOM   2337  CA  GLY A 311     -14.784  16.934 -10.010  1.00  7.32           C  
ATOM   2338  C   GLY A 311     -15.419  17.521  -8.793  1.00  7.31           C  
ATOM   2339  O   GLY A 311     -15.919  16.793  -7.920  1.00  6.59           O  
ATOM   2340  N   SER A 312     -15.291  18.835  -8.697  1.00  7.63           N  
ATOM   2341  CA  SER A 312     -15.825  19.599  -7.552  1.00  8.09           C  
ATOM   2342  C   SER A 312     -16.174  21.039  -7.923  1.00  8.38           C  
ATOM   2343  O   SER A 312     -15.760  21.552  -8.971  1.00  7.66           O  
ATOM   2344  CB  SER A 312     -14.830  19.587  -6.391  1.00  8.30           C  
ATOM   2345  OG  SER A 312     -13.739  20.465  -6.584  1.00  8.55           O  
ATOM   2346  N   ALA A 313     -16.955  21.674  -7.038  1.00  9.59           N  
ATOM   2347  CA  ALA A 313     -17.292  23.081  -7.144  1.00  9.70           C  
ATOM   2348  C   ALA A 313     -17.436  23.640  -5.731  1.00  9.96           C  
ATOM   2349  O   ALA A 313     -18.054  22.999  -4.872  1.00  9.78           O  
ATOM   2350  CB  ALA A 313     -18.609  23.238  -7.833  1.00 10.46           C  
ATOM   2351  N   LEU A 314     -16.930  24.844  -5.529  1.00  9.14           N  
ATOM   2352  CA  LEU A 314     -17.179  25.583  -4.292  1.00  9.52           C  
ATOM   2353  C   LEU A 314     -18.130  26.752  -4.629  1.00  9.02           C  
ATOM   2354  O   LEU A 314     -17.847  27.556  -5.520  1.00  8.19           O  
ATOM   2355  CB  LEU A 314     -15.854  26.074  -3.736  1.00  9.73           C  
ATOM   2356  CG  LEU A 314     -15.976  26.801  -2.392  1.00 10.72           C  
ATOM   2357  CD1 LEU A 314     -16.444  25.849  -1.254  1.00 10.75           C  
ATOM   2358  CD2 LEU A 314     -14.644  27.504  -2.083  1.00 11.19           C  
ATOM   2359  N   VAL A 315     -19.258  26.804  -3.943  1.00  9.06           N  
ATOM   2360  CA  VAL A 315     -20.329  27.784  -4.216  1.00  9.09           C  
ATOM   2361  C   VAL A 315     -20.695  28.553  -2.962  1.00 10.23           C  
ATOM   2362  O   VAL A 315     -20.906  27.962  -1.938  1.00  9.89           O  
ATOM   2363  CB  VAL A 315     -21.604  27.070  -4.705  1.00  9.29           C  
ATOM   2364  CG1 VAL A 315     -22.650  28.109  -5.163  1.00 10.01           C  
ATOM   2365  CG2 VAL A 315     -21.256  26.075  -5.811  1.00  9.03           C  
ATOM   2366  N   ARG A 316     -20.801  29.878  -3.074  1.00 11.86           N  
ATOM   2367  CA  ARG A 316     -21.336  30.735  -2.017  1.00 13.83           C  
ATOM   2368  C   ARG A 316     -22.752  31.089  -2.406  1.00 14.06           C  
ATOM   2369  O   ARG A 316     -22.986  31.655  -3.469  1.00 13.92           O  
ATOM   2370  CB  ARG A 316     -20.524  32.004  -1.898  1.00 16.48           C  
ATOM   2371  CG  ARG A 316     -21.055  32.942  -0.812  1.00 18.82           C  
ATOM   2372  CD  ARG A 316     -19.933  33.611  -0.048  1.00 22.37           C  
ATOM   2373  NE  ARG A 316     -19.756  32.911   1.213  1.00 26.60           N  
ATOM   2374  CZ  ARG A 316     -18.649  32.849   1.931  1.00 28.17           C  
ATOM   2375  NH1 ARG A 316     -18.690  32.177   3.060  1.00 31.50           N1+
ATOM   2376  NH2 ARG A 316     -17.522  33.421   1.542  1.00 29.98           N  
ATOM   2377  N   PHE A 317     -23.700  30.683  -1.594  1.00 14.98           N  
ATOM   2378  CA  PHE A 317     -25.105  31.024  -1.821  1.00 17.35           C  
ATOM   2379  C   PHE A 317     -25.445  32.337  -1.095  1.00 19.75           C  
ATOM   2380  O   PHE A 317     -24.557  33.119  -0.691  1.00 20.06           O  
ATOM   2381  CB  PHE A 317     -26.010  29.865  -1.369  1.00 16.78           C  
ATOM   2382  CG  PHE A 317     -26.063  28.745  -2.341  1.00 16.55           C  
ATOM   2383  CD1 PHE A 317     -25.220  27.656  -2.206  1.00 15.78           C  
ATOM   2384  CD2 PHE A 317     -26.929  28.796  -3.431  1.00 16.39           C  
ATOM   2385  CE1 PHE A 317     -25.256  26.636  -3.134  1.00 15.68           C  
ATOM   2386  CE2 PHE A 317     -26.962  27.767  -4.348  1.00 16.45           C  
ATOM   2387  CZ  PHE A 317     -26.135  26.684  -4.203  1.00 15.59           C  
ATOM   2388  OXT PHE A 317     -26.622  32.672  -0.872  1.00 21.97           O1-
TER   
HETATM 2389 CL1  4LB A 401     -17.836   6.632  -6.042  1.00 21.10          CL  
HETATM 2390  C1  4LB A 401     -19.874   3.519  -8.572  1.00 17.76           C  
HETATM 2391  C2  4LB A 401     -19.858   4.837  -8.959  1.00 16.29           C  
HETATM 2392  C3  4LB A 401     -19.223   5.796  -8.207  1.00 18.66           C  
HETATM 2393  C4  4LB A 401     -18.611   5.410  -7.018  1.00 18.59           C  
HETATM 2394  C5  4LB A 401     -18.615   4.062  -6.634  1.00 17.57           C  
HETATM 2395  C6  4LB A 401     -19.275   3.125  -7.401  1.00 17.46           C  
HETATM 2396  C7  4LB A 401     -17.936   3.692  -5.335  1.00 17.66           C  
HETATM 2397  O8  4LB A 401     -17.752   2.272  -5.159  1.00 18.95           O  
HETATM 2398  C9  4LB A 401     -18.737   1.491  -4.655  1.00 18.51           C  
HETATM 2399  O10 4LB A 401     -19.806   1.983  -4.244  1.00 18.44           O  
HETATM 2400  N11 4LB A 401     -18.493   0.160  -4.641  1.00 17.22           N  
HETATM 2401  C12 4LB A 401     -19.462  -0.815  -4.118  1.00 18.38           C  
HETATM 2402  C13 4LB A 401     -19.182  -1.213  -2.660  1.00 19.92           C  
HETATM 2403  C15 4LB A 401     -20.138  -2.334  -2.216  1.00 20.64           C  
HETATM 2404  C16 4LB A 401     -19.466  -3.374  -1.304  1.00 23.22           C  
HETATM 2405  C17 4LB A 401     -18.449  -2.691  -0.378  1.00 24.94           C  
HETATM 2406  C19 4LB A 401     -17.267  -2.049  -1.119  1.00 22.49           C  
HETATM 2407  C20 4LB A 401     -17.698  -1.578  -2.529  1.00 22.31           C  
HETATM 2408  C21 4LB A 401     -17.886  -3.663   0.621  1.00 25.22           C  
HETATM 2409  O22 4LB A 401     -17.298  -3.210   1.733  1.00 25.58           O  
HETATM 2410  O23 4LB A 401     -17.961  -4.839   0.428  1.00 30.35           O  
HETATM 2411  O1  SO4 A 402     -10.085  22.337 -15.962  1.00 62.08           O  
HETATM 2412  O2  SO4 A 402     -11.362  23.414 -14.247  1.00 49.84           O  
HETATM 2413  O3  SO4 A 402     -10.172  21.329 -13.726  1.00 53.42           O1-
HETATM 2414  O4  SO4 A 402      -8.830  23.200 -14.139  1.00 57.00           O  
HETATM 2415  S   SO4 A 402     -10.125  22.582 -14.504  1.00 57.19           S  
HETATM 2416  O   HOH A 501     -11.686  25.510 -14.154  1.00 29.12           O  
HETATM 2417  O   HOH A 502     -40.218  39.056 -19.292  1.00 30.16           O  
HETATM 2418  O   HOH A 503     -35.427  17.820   3.152  1.00 20.62           O  
HETATM 2419  O   HOH A 504     -41.640  19.489 -13.625  1.00 19.78           O  
HETATM 2420  O   HOH A 505     -17.160 -11.836 -27.034  1.00 46.22           O  
HETATM 2421  O   HOH A 506     -22.023  29.910   8.335  1.00 20.21           O  
HETATM 2422  O   HOH A 507     -26.195  31.730 -25.981  1.00 18.53           O  
HETATM 2423  O   HOH A 508     -39.398  31.102 -13.636  1.00 12.20           O  
HETATM 2424  O   HOH A 509     -14.757  27.259 -12.843  1.00  9.98           O  
HETATM 2425  O   HOH A 510     -33.932  -9.251   5.349  1.00 23.89           O  
HETATM 2426  O   HOH A 511      -4.932   9.015 -11.090  1.00 21.25           O  
HETATM 2427  O   HOH A 512     -33.219   7.241  -6.978  1.00  8.47           O  
HETATM 2428  O   HOH A 513     -22.491  36.193 -18.582  1.00 13.27           O  
HETATM 2429  O   HOH A 514     -17.774  12.016  -0.625  1.00  8.74           O  
HETATM 2430  O   HOH A 515     -34.061   9.442  -8.207  1.00 23.42           O  
HETATM 2431  O   HOH A 516     -31.008   4.680   6.691  1.00 40.55           O  
HETATM 2432  O   HOH A 517      -8.400  -2.673  -6.391  1.00 46.92           O  
HETATM 2433  O   HOH A 518      -6.658  16.672  -6.370  1.00 19.71           O  
HETATM 2434  O   HOH A 519     -18.919  -5.653 -23.989  1.00 34.95           O  
HETATM 2435  O   HOH A 520     -18.756  29.892   5.821  1.00 24.06           O  
HETATM 2436  O   HOH A 521     -26.228  18.540 -28.821  1.00  8.84           O  
HETATM 2437  O   HOH A 522     -42.051   7.576 -12.932  1.00 10.53           O  
HETATM 2438  O   HOH A 523     -10.307  31.920   5.148  1.00 21.44           O  
HETATM 2439  O   HOH A 524     -15.519  29.829 -10.735  1.00 11.63           O  
HETATM 2440  O   HOH A 525     -10.088  25.745 -11.078  1.00 39.74           O  
HETATM 2441  O   HOH A 526     -23.414  10.751 -16.638  1.00 14.58           O  
HETATM 2442  O   HOH A 527     -38.173  25.832  -1.065  1.00 24.64           O  
HETATM 2443  O   HOH A 528     -35.479   2.354 -15.367  1.00 11.20           O  
HETATM 2444  O   HOH A 529     -33.155  -2.691 -18.516  1.00 28.04           O  
HETATM 2445  O   HOH A 530     -21.718  14.734 -10.955  1.00  9.06           O  
HETATM 2446  O   HOH A 531     -18.490  -6.889   2.329  1.00 14.98           O  
HETATM 2447  O   HOH A 532     -28.102 -12.964  -7.039  1.00 32.26           O  
HETATM 2448  O   HOH A 533      -9.257  15.635   2.026  1.00 20.96           O  
HETATM 2449  O   HOH A 534     -16.047  -3.319 -14.908  1.00 17.91           O  
HETATM 2450  O   HOH A 535     -30.658  14.914   3.071  1.00 14.74           O  
HETATM 2451  O   HOH A 536      -8.657  20.969 -11.575  1.00 24.14           O  
HETATM 2452  O   HOH A 537     -42.714  27.605 -26.566  1.00 29.16           O  
HETATM 2453  O   HOH A 538     -28.148  17.084   6.208  1.00 11.13           O  
HETATM 2454  O   HOH A 539     -13.472  32.991  -7.818  1.00 23.40           O  
HETATM 2455  O   HOH A 540     -35.559  -0.576   2.345  1.00 14.85           O  
HETATM 2456  O   HOH A 541     -25.021  -4.793 -14.214  1.00 10.96           O  
HETATM 2457  O   HOH A 542     -19.217  20.231  11.219  1.00 13.87           O  
HETATM 2458  O   HOH A 543      -6.692  31.461  -3.223  1.00 23.58           O  
HETATM 2459  O   HOH A 544     -36.163   9.804 -26.626  1.00 15.12           O  
HETATM 2460  O   HOH A 545     -44.712   7.073 -16.517  1.00 17.40           O  
HETATM 2461  O   HOH A 546     -31.480  11.217   4.035  1.00 26.46           O  
HETATM 2462  O   HOH A 547     -10.360   4.592 -20.215  1.00 28.35           O  
HETATM 2463  O   HOH A 548     -23.033  11.891 -23.062  1.00 12.44           O  
HETATM 2464  O   HOH A 549     -28.810   6.905 -12.900  1.00  7.78           O  
HETATM 2465  O   HOH A 550     -33.877  15.868  -4.927  1.00  9.45           O  
HETATM 2466  O   HOH A 551     -34.082  -1.097   4.717  1.00 14.71           O  
HETATM 2467  O   HOH A 552      -8.596  -0.077 -16.663  1.00 21.44           O  
HETATM 2468  O   HOH A 553     -37.831   0.954   2.580  1.00 22.09           O  
HETATM 2469  O   HOH A 554     -22.019   1.601  -2.751  1.00 15.50           O  
HETATM 2470  O   HOH A 555     -26.380  13.781   7.276  1.00 17.76           O  
HETATM 2471  O   HOH A 556     -37.375  20.240  -7.668  1.00 10.84           O  
HETATM 2472  O   HOH A 557     -18.170  31.976 -11.287  1.00  6.45           O  
HETATM 2473  O   HOH A 558     -40.821  26.446 -15.046  1.00 14.33           O  
HETATM 2474  O   HOH A 559     -37.822 -10.144   0.707  1.00 31.26           O  
HETATM 2475  O   HOH A 560     -28.530   4.623   5.520  1.00 22.04           O  
HETATM 2476  O   HOH A 561     -39.913  11.789 -16.808  1.00  9.32           O  
HETATM 2477  O   HOH A 562     -16.859  22.832   7.953  1.00 13.12           O  
HETATM 2478  O   HOH A 563     -28.446  33.565   5.801  1.00 30.82           O  
HETATM 2479  O   HOH A 564     -32.132   4.227 -26.889  1.00 25.24           O  
HETATM 2480  O   HOH A 565     -37.131  11.096 -24.645  1.00 14.44           O  
HETATM 2481  O   HOH A 566     -22.306   2.111 -31.187  1.00 34.70           O  
HETATM 2482  O   HOH A 567     -25.299   4.693 -22.953  1.00 26.48           O  
HETATM 2483  O   HOH A 568      -8.334  23.569   6.447  1.00 13.95           O  
HETATM 2484  O   HOH A 569      -7.170  14.455  -7.818  1.00 15.88           O  
HETATM 2485  O   HOH A 570     -22.833  26.142   9.269  1.00 19.80           O  
HETATM 2486  O   HOH A 571     -29.092  12.153  -4.750  1.00  7.16           O  
HETATM 2487  O   HOH A 572     -35.001  14.540  -2.819  1.00 10.28           O  
HETATM 2488  O   HOH A 573     -23.866  38.125 -22.054  1.00 32.01           O  
HETATM 2489  O   HOH A 574     -10.119  32.434   1.707  1.00 22.18           O  
HETATM 2490  O   HOH A 575     -24.609  -4.206 -29.011  1.00 22.82           O  
HETATM 2491  O   HOH A 576     -28.872  33.620 -21.660  1.00 18.62           O  
HETATM 2492  O   HOH A 577     -12.431  30.386 -10.100  1.00 15.98           O  
HETATM 2493  O   HOH A 578      -5.308  23.601  -4.956  1.00 13.08           O  
HETATM 2494  O   HOH A 579     -18.395  13.191  10.653  1.00 20.98           O  
HETATM 2495  O   HOH A 580     -12.318  10.383   1.168  1.00 12.96           O  
HETATM 2496  O   HOH A 581     -32.089  -3.493 -15.104  1.00 19.24           O  
HETATM 2497  O   HOH A 582     -41.146  -3.133  -0.017  1.00 24.74           O  
HETATM 2498  O   HOH A 583     -20.626  -3.791  -6.121  1.00 30.36           O  
HETATM 2499  O   HOH A 584     -41.353  23.677  -9.486  1.00 22.18           O  
HETATM 2500  O   HOH A 585     -31.601  11.313  -8.047  1.00 26.24           O  
HETATM 2501  O   HOH A 586     -29.435  21.241  -8.229  1.00 12.96           O  
HETATM 2502  O   HOH A 587     -11.438   9.883   6.286  1.00 17.60           O  
HETATM 2503  O   HOH A 588     -41.430   5.045 -12.025  1.00  6.79           O  
HETATM 2504  O   HOH A 589     -14.018   3.461 -15.237  1.00 10.16           O  
HETATM 2505  O   HOH A 590     -35.578   6.878 -32.676  1.00 27.65           O  
HETATM 2506  O   HOH A 591     -24.757  30.767  -6.121  1.00  8.08           O  
HETATM 2507  O   HOH A 592     -32.128  -0.758  -8.911  1.00 11.49           O  
HETATM 2508  O   HOH A 593     -23.795  13.685  -9.555  1.00 12.04           O  
HETATM 2509  O   HOH A 594     -25.445  34.039 -25.427  1.00 24.08           O  
HETATM 2510  O   HOH A 595     -18.974  11.359  -2.957  1.00 11.47           O  
HETATM 2511  O   HOH A 596     -38.621  36.867 -11.271  1.00 25.33           O  
HETATM 2512  O   HOH A 597     -32.411 -12.979  -1.524  1.00 24.86           O  
HETATM 2513  O   HOH A 598     -28.439  14.501   5.353  1.00 10.56           O  
HETATM 2514  O   HOH A 599     -18.017  21.769 -10.922  1.00 10.16           O  
HETATM 2515  O   HOH A 600     -32.711   7.526 -21.404  1.00  5.97           O  
HETATM 2516  O   HOH A 601     -26.553  -9.230 -31.879  1.00 19.13           O  
HETATM 2517  O   HOH A 602     -21.888  12.695 -17.891  1.00  7.70           O  
HETATM 2518  O   HOH A 603     -40.035  32.207 -22.344  1.00 19.68           O  
HETATM 2519  O   HOH A 604     -40.268  17.969 -28.077  1.00 27.53           O  
HETATM 2520  O   HOH A 605     -30.977  11.502 -26.395  1.00 12.32           O  
HETATM 2521  O   HOH A 606     -20.513  -5.846 -12.695  1.00 17.56           O  
HETATM 2522  O   HOH A 607     -40.553  -1.359  -6.799  1.00 23.95           O  
HETATM 2523  O   HOH A 608     -36.976   0.395 -18.218  1.00 17.72           O  
HETATM 2524  O   HOH A 609     -24.041 -11.485 -24.887  1.00 51.37           O  
HETATM 2525  O   HOH A 610     -25.883   9.327 -23.291  1.00 11.56           O  
HETATM 2526  O   HOH A 611     -33.389   4.908 -21.940  1.00 12.92           O  
HETATM 2527  O   HOH A 612     -30.537   4.342 -21.855  1.00 21.26           O  
HETATM 2528  O   HOH A 613     -33.064  10.674 -23.703  1.00  3.58           O  
HETATM 2529  O   HOH A 614      -8.883  -0.254  -7.548  1.00 29.42           O  
HETATM 2530  O   HOH A 615      -6.522  10.630  -0.310  1.00 15.89           O  
HETATM 2531  O   HOH A 616     -40.784   5.300   0.266  1.00 26.27           O  
HETATM 2532  O   HOH A 617     -43.374  34.215 -21.584  1.00 36.74           O  
HETATM 2533  O   HOH A 618     -34.055  -9.400 -10.968  1.00 21.92           O  
HETATM 2534  O   HOH A 619     -25.221  14.977 -30.566  1.00  8.36           O  
HETATM 2535  O   HOH A 620      -7.580   6.771   0.883  1.00 26.66           O  
HETATM 2536  O   HOH A 621     -20.059   6.010 -13.176  1.00 19.91           O  
HETATM 2537  O   HOH A 622     -36.265  19.020   0.764  1.00 18.56           O  
HETATM 2538  O   HOH A 623     -37.097  -2.861   2.342  1.00 25.30           O  
HETATM 2539  O   HOH A 624     -15.764   8.841 -18.503  1.00  6.25           O  
HETATM 2540  O   HOH A 625     -13.230  33.838 -10.682  1.00 29.79           O  
HETATM 2541  O   HOH A 626     -24.567  24.267   8.198  1.00 24.69           O  
HETATM 2542  O   HOH A 627     -12.482  27.693 -11.277  1.00  8.76           O  
HETATM 2543  O   HOH A 628     -31.617  -8.679   6.170  1.00 17.43           O  
HETATM 2544  O   HOH A 629     -13.856  -4.277 -18.355  1.00 31.93           O  
HETATM 2545  O   HOH A 630     -41.941  13.396 -17.686  1.00 19.47           O  
HETATM 2546  O   HOH A 631     -33.777  -1.801 -13.245  1.00 16.66           O  
HETATM 2547  O   HOH A 632     -20.241   8.243  -2.277  1.00 21.09           O  
HETATM 2548  O   HOH A 633     -43.387   3.541  -5.405  1.00 23.68           O  
HETATM 2549  O   HOH A 634     -27.151  36.941  -9.193  1.00 41.43           O  
HETATM 2550  O   HOH A 635     -12.900  -6.119 -33.223  1.00 42.90           O  
HETATM 2551  O   HOH A 636     -14.044  -0.080 -20.495  1.00 36.78           O  
HETATM 2552  O   HOH A 637     -22.216  24.174  11.789  1.00 32.19           O  
HETATM 2553  O   HOH A 638     -13.993  31.693 -17.719  1.00 22.04           O  
HETATM 2554  O   HOH A 639     -27.190  35.006 -23.378  1.00 19.63           O  
HETATM 2555  O   HOH A 640     -18.456  -0.872 -31.794  1.00 27.90           O  
HETATM 2556  O   HOH A 641     -18.347  10.912   9.289  1.00 31.24           O  
HETATM 2557  O   HOH A 642     -19.121  26.611   9.371  1.00 25.09           O  
HETATM 2558  O   HOH A 643     -20.787  -6.086  -9.835  1.00 26.62           O  
HETATM 2559  O   HOH A 644      -4.327   0.624 -17.813  1.00 43.53           O  
HETATM 2560  O   HOH A 645     -28.556   2.632   9.383  1.00 30.78           O  
HETATM 2561  O   HOH A 646     -26.477  -7.275 -23.000  1.00 22.82           O  
HETATM 2562  O   HOH A 647      -5.374  14.037 -10.163  1.00 26.29           O  
HETATM 2563  O   HOH A 648     -24.832  40.159  -7.887  1.00 22.50           O  
HETATM 2564  O   HOH A 649     -30.571  12.834   6.188  1.00 20.94           O  
HETATM 2565  O   HOH A 650     -25.894  22.099  11.147  1.00 37.24           O  
HETATM 2566  O   HOH A 651     -20.448  13.376  13.794  1.00 21.22           O  
HETATM 2567  O   HOH A 652     -40.069  -2.701   2.416  1.00 32.58           O  
HETATM 2568  O   HOH A 653     -43.657  10.319 -19.672  1.00 34.41           O  
HETATM 2569  O   HOH A 654     -17.079  21.795  10.465  1.00 13.00           O  
HETATM 2570  O   HOH A 655     -35.687   4.435 -23.624  1.00 26.31           O  
HETATM 2571  O   HOH A 656     -13.573  35.966 -14.870  1.00 29.98           O  
HETATM 2572  O   HOH A 657     -20.206  24.852  10.545  1.00 29.42           O  
HETATM 2573  O   HOH A 658     -44.068   9.941 -17.233  1.00 38.48           O  
HETATM 2574  O   HOH A 659     -42.354  23.473 -12.044  1.00 17.83           O  
HETATM 2575  O   HOH A 660      -7.877   9.322   1.464  1.00 18.77           O  
HETATM 2576  O   HOH A 661     -35.133   5.189   3.711  1.00 37.71           O  
HETATM 2577  O   HOH A 662     -18.666   9.172  -4.568  1.00 30.53           O  
HETATM 2578  O   HOH A 663     -32.976  15.148   5.529  1.00 30.00           O  
HETATM 2579  O   HOH A 664      -3.713  19.249 -10.287  1.00 33.00           O  
HETATM 2580  O   HOH A 665      -4.263  28.172  -6.386  1.00 44.32           O  
HETATM 2581  O   HOH A 666     -30.323  23.244   9.225  1.00 34.90           O  
HETATM 2582  O   HOH A 667     -10.569  27.364 -13.560  1.00 24.36           O  
HETATM 2583  O   HOH A 668     -10.304   9.521   3.076  1.00 14.80           O  
HETATM 2584  O   HOH A 669     -44.466   7.284 -13.927  1.00 14.20           O  
HETATM 2585  O   HOH A 670      -5.394   6.403   1.944  1.00 42.93           O  
HETATM 2586  O   HOH A 671     -26.814   3.351   7.508  1.00 22.94           O  
HETATM 2587  O   HOH A 672     -16.508  23.318  12.688  1.00 33.63           O  
HETATM 2588  O   HOH A 673     -27.716   7.678   5.773  1.00 46.75           O  
HETATM 2589  O   HOH A 674     -12.861  33.565 -16.088  1.00 23.47           O  
HETATM 2590  O   HOH A 675     -39.946  10.980 -25.137  1.00 25.09           O  
HETATM 2591  O   HOH A 676      -5.491  28.137  -8.581  1.00 42.66           O  
HETATM 2592  O   HOH A 677     -29.271  36.623  -7.766  1.00 26.79           O  
HETATM 2593  O   HOH A 678     -41.655  13.031 -24.767  1.00 36.32           O  
CONECT 2389 2393
CONECT 2390 2391 2395
CONECT 2391 2390 2392
CONECT 2392 2391 2393
CONECT 2393 2392 2389 2394
CONECT 2394 2393 2395 2396
CONECT 2395 2390 2394
CONECT 2396 2394 2397
CONECT 2397 2396 2398
CONECT 2398 2397 2399 2400
CONECT 2399 2398
CONECT 2400 2398 2401
CONECT 2401 2400 2402
CONECT 2402 2401 2403 2407
CONECT 2403 2402 2404
CONECT 2404 2403 2405
CONECT 2405 2404 2406 2408
CONECT 2406 2405 2407
CONECT 2407 2402 2406
CONECT 2408 2405 2409 2410
CONECT 2409 2408
CONECT 2410 2408
CONECT 2411 2415
CONECT 2412 2415
CONECT 2413 2415
CONECT 2414 2415
CONECT 2415 2411 2412 2413 2414
END
