# Supplementary material for: Solvent-Site Prediction for Fragment Docking and Its Implication on Fragment-Based Drug Discovery
Source: J Chem Inf Model. 2025 Nov 24;65(23):12959–77. doi: 10.1021/acs.jcim.5c02352 (PMC12690578; doi:10.1021/acs.jcim.5c02352)
Supplement: Supplementary file 3 [file ci5c02352_si_003.zip › Frag2Lead_dataset/2016-11/rec-lead.pdb]

ATOM      1  N   ALA A   2     -17.888  38.405 -16.944  1.00 53.15           N  
ANISOU    1  N   ALA A   2     8164   5347   6685   -405    743   -110       N  
ATOM      2  CA  ALA A   2     -19.048  38.237 -16.066  1.00 52.98           C  
ANISOU    2  CA  ALA A   2     8148   5291   6693   -301    807   -177       C  
ATOM      3  C   ALA A   2     -18.832  37.095 -15.077  1.00 53.77           C  
ANISOU    3  C   ALA A   2     8150   5546   6733   -380    760   -225       C  
ATOM      4  O   ALA A   2     -17.894  36.312 -15.251  1.00 53.58           O  
ANISOU    4  O   ALA A   2     8024   5665   6669   -470    663   -189       O  
ATOM      5  CB  ALA A   2     -20.293  37.975 -16.898  1.00 53.40           C  
ANISOU    5  CB  ALA A   2     8105   5341   6845    -76    812   -120       C  
ATOM      6  N   PHE A   3     -19.665  37.012 -14.021  1.00 48.66           N  
ANISOU    6  N   PHE A   3     7543   4867   6080   -348    832   -305       N  
ATOM      7  CA  PHE A   3     -19.596  35.924 -13.037  1.00 47.62           C  
ANISOU    7  CA  PHE A   3     7339   4869   5885   -418    793   -347       C  
ATOM      8  C   PHE A   3     -20.901  35.116 -13.079  1.00 50.41           C  
ANISOU    8  C   PHE A   3     7575   5277   6304   -251    818   -343       C  
ATOM      9  O   PHE A   3     -21.945  35.641 -13.441  1.00 50.85           O  
ANISOU    9  O   PHE A   3     7640   5239   6443    -99    896   -345       O  
ATOM     10  CB  PHE A   3     -19.336  36.436 -11.602  1.00 50.52           C  
ANISOU   10  CB  PHE A   3     7867   5171   6154   -574    856   -451       C  
ATOM     11  CG  PHE A   3     -17.998  37.096 -11.357  1.00 52.45           C  
ANISOU   11  CG  PHE A   3     8220   5391   6317   -778    816   -463       C  
ATOM     12  CD1 PHE A   3     -16.840  36.336 -11.230  1.00 55.19           C  
ANISOU   12  CD1 PHE A   3     8475   5894   6600   -916    685   -425       C  
ATOM     13  CD2 PHE A   3     -17.903  38.474 -11.205  1.00 55.62           C  
ANISOU   13  CD2 PHE A   3     8815   5612   6705   -839    909   -515       C  
ATOM     14  CE1 PHE A   3     -15.605  36.950 -10.987  1.00 57.85           C  
ANISOU   14  CE1 PHE A   3     8891   6225   6864  -1115    645   -437       C  
ATOM     15  CE2 PHE A   3     -16.671  39.088 -10.958  1.00 59.52           C  
ANISOU   15  CE2 PHE A   3     9409   6089   7117  -1051    871   -530       C  
ATOM     16  CZ  PHE A   3     -15.529  38.326 -10.858  1.00 57.54           C  
ANISOU   16  CZ  PHE A   3     9045   6011   6805  -1191    737   -490       C  
ATOM     17  N   ALA A   4     -20.828  33.842 -12.732  1.00 45.35           N  
ANISOU   17  N   ALA A   4     6819   4785   5627   -279    747   -334       N  
ATOM     18  CA  ALA A   4     -21.980  32.955 -12.685  1.00 43.72           C  
ANISOU   18  CA  ALA A   4     6499   4646   5466   -156    765   -335       C  
ATOM     19  C   ALA A   4     -22.372  32.695 -11.230  1.00 45.73           C  
ANISOU   19  C   ALA A   4     6819   4907   5649   -233    831   -423       C  
ATOM     20  O   ALA A   4     -21.528  32.747 -10.338  1.00 46.37           O  
ANISOU   20  O   ALA A   4     6993   4999   5627   -397    808   -460       O  
ATOM     21  CB  ALA A   4     -21.635  31.629 -13.361  1.00 43.12           C  
ANISOU   21  CB  ALA A   4     6262   4724   5396   -138    642   -258       C  
ATOM     22  N   LYS A   5     -23.646  32.400 -11.002  1.00 39.97           N  
ANISOU   22  N   LYS A   5     6037   4180   4969   -124    911   -456       N  
ATOM     23  CA  LYS A   5     -24.184  32.014  -9.704  1.00 39.16           C  
ANISOU   23  CA  LYS A   5     5980   4098   4799   -186    988   -537       C  
ATOM     24  C   LYS A   5     -25.343  31.066  -9.908  1.00 41.44           C  
ANISOU   24  C   LYS A   5     6120   4474   5152    -72   1005   -523       C  
ATOM     25  O   LYS A   5     -26.023  31.139 -10.941  1.00 41.70           O  
ANISOU   25  O   LYS A   5     6042   4504   5296     82   1004   -476       O  
ATOM     26  CB  LYS A   5     -24.596  33.236  -8.853  1.00 42.42           C  
ANISOU   26  CB  LYS A   5     6562   4360   5194   -208   1146   -644       C  
ATOM     27  CG  LYS A   5     -25.880  33.939  -9.278  1.00 60.05           C  
ANISOU   27  CG  LYS A   5     8764   6493   7559    -17   1275   -669       C  
ATOM     28  CD  LYS A   5     -26.483  34.704  -8.114  1.00 72.20           C  
ANISOU   28  CD  LYS A   5    10446   7920   9067    -43   1455   -797       C  
ATOM     29  CE  LYS A   5     -27.903  35.131  -8.380  1.00 89.08           C  
ANISOU   29  CE  LYS A   5    12510   9990  11346    161   1588   -827       C  
ATOM     30  NZ  LYS A   5     -28.519  35.771  -7.187  1.00103.53           N1+
ANISOU   30  NZ  LYS A   5    14474  11717  13148    138   1783   -964       N1+
ATOM     31  N   ILE A   6     -25.583  30.187  -8.926  1.00 36.95           N  
ANISOU   31  N   ILE A   6     5553   3981   4505   -156   1021   -561       N  
ATOM     32  CA  ILE A   6     -26.707  29.259  -8.930  1.00 35.97           C  
ANISOU   32  CA  ILE A   6     5301   3941   4425    -81   1053   -560       C  
ATOM     33  C   ILE A   6     -27.885  30.042  -8.355  1.00 41.13           C  
ANISOU   33  C   ILE A   6     5992   4511   5125    -11   1236   -654       C  
ATOM     34  O   ILE A   6     -27.799  30.543  -7.228  1.00 42.86           O  
ANISOU   34  O   ILE A   6     6360   4668   5259   -112   1336   -743       O  
ATOM     35  CB  ILE A   6     -26.369  27.963  -8.123  1.00 37.40           C  
ANISOU   35  CB  ILE A   6     5486   4232   4495   -214    985   -551       C  
ATOM     36  CG1 ILE A   6     -25.343  27.087  -8.895  1.00 36.83           C  
ANISOU   36  CG1 ILE A   6     5337   4241   4413   -236    807   -450       C  
ATOM     37  CG2 ILE A   6     -27.632  27.160  -7.790  1.00 35.90           C  
ANISOU   37  CG2 ILE A   6     5208   4106   4325   -176   1061   -578       C  
ATOM     38  CD1 ILE A   6     -24.669  25.935  -8.092  1.00 41.51           C  
ANISOU   38  CD1 ILE A   6     5959   4919   4894   -371    714   -425       C  
ATOM     39  N   SER A   7     -28.953  30.213  -9.141  1.00 37.17           N  
ANISOU   39  N   SER A   7     5359   4004   4758    161   1283   -637       N  
ATOM     40  CA  SER A   7     -30.110  30.974  -8.626  1.00 38.51           C  
ANISOU   40  CA  SER A   7     5539   4097   4996    252   1465   -726       C  
ATOM     41  C   SER A   7     -31.247  30.050  -8.200  1.00 41.81           C  
ANISOU   41  C   SER A   7     5829   4623   5432    269   1534   -758       C  
ATOM     42  O   SER A   7     -31.938  30.346  -7.235  1.00 41.83           O  
ANISOU   42  O   SER A   7     5881   4593   5421    252   1697   -858       O  
ATOM     43  CB  SER A   7     -30.588  31.985  -9.661  1.00 43.17           C  
ANISOU   43  CB  SER A   7     6076   4593   5735    441   1486   -692       C  
ATOM     44  OG  SER A   7     -31.008  31.318 -10.836  1.00 49.95           O  
ANISOU   44  OG  SER A   7     6749   5551   6680    549   1375   -594       O  
ATOM     45  N   GLN A   8     -31.442  28.918  -8.931  1.00 38.38           N  
ANISOU   45  N   GLN A   8     5238   4318   5027    292   1416   -677       N  
ATOM     46  CA  GLN A   8     -32.483  27.929  -8.625  1.00 37.02           C  
ANISOU   46  CA  GLN A   8     4938   4260   4869    287   1465   -696       C  
ATOM     47  C   GLN A   8     -31.928  26.529  -8.699  1.00 40.51           C  
ANISOU   47  C   GLN A   8     5354   4813   5222    172   1327   -633       C  
ATOM     48  O   GLN A   8     -30.966  26.279  -9.412  1.00 37.16           O  
ANISOU   48  O   GLN A   8     4939   4399   4779    158   1180   -556       O  
ATOM     49  CB  GLN A   8     -33.705  28.033  -9.564  1.00 38.52           C  
ANISOU   49  CB  GLN A   8     4927   4488   5223    470   1487   -668       C  
ATOM     50  CG  GLN A   8     -34.386  29.404  -9.648  1.00 48.71           C  
ANISOU   50  CG  GLN A   8     6213   5663   6634    627   1618   -715       C  
ATOM     51  CD  GLN A   8     -34.912  29.991  -8.351  1.00 55.29           C  
ANISOU   51  CD  GLN A   8     7138   6426   7442    596   1829   -845       C  
ATOM     52  NE2 GLN A   8     -35.382  29.186  -7.427  1.00 38.32           N  
ANISOU   52  NE2 GLN A   8     4964   4367   5228    491   1913   -905       N  
ATOM     53  OE1 GLN A   8     -34.832  31.204  -8.133  1.00 57.68           O  
ANISOU   53  OE1 GLN A   8     7560   6584   7772    650   1925   -898       O  
ATOM     54  N   VAL A   9     -32.545  25.608  -7.952  1.00 39.56           N  
ANISOU   54  N   VAL A   9     5208   4775   5050     88   1382   -668       N  
ATOM     55  CA  VAL A   9     -32.182  24.194  -7.918  1.00 37.77           C  
ANISOU   55  CA  VAL A   9     4964   4645   4742    -21   1268   -612       C  
ATOM     56  C   VAL A   9     -33.501  23.411  -7.996  1.00 40.76           C  
ANISOU   56  C   VAL A   9     5189   5119   5178      3   1330   -626       C  
ATOM     57  O   VAL A   9     -34.533  23.901  -7.533  1.00 39.26           O  
ANISOU   57  O   VAL A   9     4951   4926   5040     45   1489   -701       O  
ATOM     58  CB  VAL A   9     -31.378  23.825  -6.638  1.00 42.21           C  
ANISOU   58  CB  VAL A   9     5708   5194   5137   -203   1266   -640       C  
ATOM     59  CG1 VAL A   9     -30.140  24.697  -6.464  1.00 41.76           C  
ANISOU   59  CG1 VAL A   9     5795   5050   5021   -243   1214   -638       C  
ATOM     60  CG2 VAL A   9     -32.256  23.925  -5.400  1.00 43.92           C  
ANISOU   60  CG2 VAL A   9     5981   5411   5295   -278   1447   -741       C  
ATOM     61  N   ALA A  10     -33.469  22.209  -8.582  1.00 36.61           N  
ANISOU   61  N   ALA A  10     4584   4679   4648    -26   1213   -557       N  
ATOM     62  CA  ALA A  10     -34.662  21.365  -8.684  1.00 37.06           C  
ANISOU   62  CA  ALA A  10     4498   4835   4749    -32   1256   -564       C  
ATOM     63  C   ALA A  10     -34.258  19.950  -8.941  1.00 37.23           C  
ANISOU   63  C   ALA A  10     4524   4917   4705   -126   1127   -499       C  
ATOM     64  O   ALA A  10     -33.145  19.703  -9.388  1.00 34.51           O  
ANISOU   64  O   ALA A  10     4246   4545   4324   -134    993   -437       O  
ATOM     65  CB  ALA A  10     -35.589  21.846  -9.791  1.00 38.26           C  
ANISOU   65  CB  ALA A  10     4459   5021   5059    132   1260   -548       C  
ATOM     66  N   HIS A  11     -35.157  19.015  -8.632  1.00 33.75           N  
ANISOU   66  N   HIS A  11     4018   4554   4252   -199   1177   -516       N  
ATOM     67  CA  HIS A  11     -34.915  17.599  -8.870  1.00 33.42           C  
ANISOU   67  CA  HIS A  11     3987   4559   4154   -291   1068   -458       C  
ATOM     68  C   HIS A  11     -36.202  16.898  -9.266  1.00 36.48           C  
ANISOU   68  C   HIS A  11     4211   5045   4604   -302   1107   -468       C  
ATOM     69  O   HIS A  11     -37.306  17.370  -8.967  1.00 35.09           O  
ANISOU   69  O   HIS A  11     3931   4913   4491   -274   1243   -529       O  
ATOM     70  CB  HIS A  11     -34.241  16.918  -7.654  1.00 34.15           C  
ANISOU   70  CB  HIS A  11     4264   4619   4092   -452   1066   -458       C  
ATOM     71  CG  HIS A  11     -35.160  16.705  -6.484  1.00 38.98           C  
ANISOU   71  CG  HIS A  11     4904   5264   4641   -566   1223   -526       C  
ATOM     72  CD2 HIS A  11     -35.789  15.581  -6.074  1.00 40.54           C  
ANISOU   72  CD2 HIS A  11     5102   5518   4783   -690   1254   -525       C  
ATOM     73  ND1 HIS A  11     -35.521  17.745  -5.644  1.00 41.37           N  
ANISOU   73  ND1 HIS A  11     5247   5540   4934   -563   1380   -611       N  
ATOM     74  CE1 HIS A  11     -36.315  17.217  -4.734  1.00 41.54           C  
ANISOU   74  CE1 HIS A  11     5287   5607   4888   -686   1504   -660       C  
ATOM     75  NE2 HIS A  11     -36.510  15.921  -4.952  1.00 41.53           N  
ANISOU   75  NE2 HIS A  11     5264   5658   4858   -769   1432   -608       N  
ATOM     76  N   TYR A  12     -36.059  15.779  -9.958  1.00 33.53           N  
ANISOU   76  N   TYR A  12     3813   4706   4220   -340    990   -410       N  
ATOM     77  CA  TYR A  12     -37.189  14.954 -10.355  1.00 34.56           C  
ANISOU   77  CA  TYR A  12     3805   4934   4393   -383   1005   -414       C  
ATOM     78  C   TYR A  12     -36.756  13.513 -10.477  1.00 37.40           C  
ANISOU   78  C   TYR A  12     4249   5290   4673   -498    905   -365       C  
ATOM     79  O   TYR A  12     -35.760  13.198 -11.133  1.00 33.67           O  
ANISOU   79  O   TYR A  12     3841   4770   4185   -465    774   -308       O  
ATOM     80  CB  TYR A  12     -37.864  15.423 -11.656  1.00 36.53           C  
ANISOU   80  CB  TYR A  12     3858   5244   4776   -247    961   -398       C  
ATOM     81  CG  TYR A  12     -39.037  14.539 -12.062  1.00 39.32           C  
ANISOU   81  CG  TYR A  12     4061   5712   5169   -311    967   -403       C  
ATOM     82  CD1 TYR A  12     -40.302  14.729 -11.513  1.00 42.99           C  
ANISOU   82  CD1 TYR A  12     4391   6258   5685   -336   1109   -464       C  
ATOM     83  CD2 TYR A  12     -38.880  13.521 -13.004  1.00 39.22           C  
ANISOU   83  CD2 TYR A  12     4036   5726   5141   -353    835   -352       C  
ATOM     84  CE1 TYR A  12     -41.380  13.913 -11.874  1.00 44.62           C  
ANISOU   84  CE1 TYR A  12     4446   6580   5925   -412   1112   -469       C  
ATOM     85  CE2 TYR A  12     -39.955  12.709 -13.383  1.00 41.07           C  
ANISOU   85  CE2 TYR A  12     4138   6065   5401   -431    835   -360       C  
ATOM     86  CZ  TYR A  12     -41.204  12.916 -12.824  1.00 47.86           C  
ANISOU   86  CZ  TYR A  12     4854   7015   6314   -464    968   -416       C  
ATOM     87  OH  TYR A  12     -42.265  12.114 -13.188  1.00 44.35           O  
ANISOU   87  OH  TYR A  12     4267   6687   5898   -557    966   -424       O  
ATOM     88  N   VAL A  13     -37.539  12.638  -9.871  1.00 36.50           N  
ANISOU   88  N   VAL A  13     4132   5224   4512   -633    975   -390       N  
ATOM     89  CA  VAL A  13     -37.339  11.196  -9.926  1.00 35.00           C  
ANISOU   89  CA  VAL A  13     4027   5025   4249   -757    899   -348       C  
ATOM     90  C   VAL A  13     -38.615  10.551 -10.442  1.00 40.67           C  
ANISOU   90  C   VAL A  13     4587   5845   5019   -817    929   -367       C  
ATOM     91  O   VAL A  13     -39.696  11.059 -10.140  1.00 40.22           O  
ANISOU   91  O   VAL A  13     4395   5869   5018   -817   1052   -424       O  
ATOM     92  CB  VAL A  13     -36.901  10.598  -8.563  1.00 37.32           C  
ANISOU   92  CB  VAL A  13     4518   5258   4404   -902    940   -344       C  
ATOM     93  CG1 VAL A  13     -35.430  10.904  -8.284  1.00 34.55           C  
ANISOU   93  CG1 VAL A  13     4324   4809   3994   -857    848   -300       C  
ATOM     94  CG2 VAL A  13     -37.810  11.050  -7.400  1.00 38.60           C  
ANISOU   94  CG2 VAL A  13     4668   5464   4532   -983   1123   -419       C  
ATOM     95  N   PRO A  14     -38.545   9.432 -11.201  1.00 39.62           N  
ANISOU   95  N   PRO A  14     4467   5713   4872   -873    825   -328       N  
ATOM     96  CA  PRO A  14     -39.795   8.753 -11.605  1.00 41.03           C  
ANISOU   96  CA  PRO A  14     4506   5997   5087   -964    855   -352       C  
ATOM     97  C   PRO A  14     -40.559   8.333 -10.344  1.00 46.18           C  
ANISOU   97  C   PRO A  14     5191   6681   5675  -1128   1000   -395       C  
ATOM     98  O   PRO A  14     -39.927   8.073  -9.315  1.00 45.79           O  
ANISOU   98  O   PRO A  14     5330   6548   5519  -1202   1031   -385       O  
ATOM     99  CB  PRO A  14     -39.300   7.547 -12.402  1.00 42.27           C  
ANISOU   99  CB  PRO A  14     4750   6107   5206  -1018    723   -304       C  
ATOM    100  CG  PRO A  14     -37.886   7.332 -11.955  1.00 44.94           C  
ANISOU  100  CG  PRO A  14     5300   6311   5465   -998    662   -259       C  
ATOM    101  CD  PRO A  14     -37.350   8.683 -11.647  1.00 39.84           C  
ANISOU  101  CD  PRO A  14     4642   5646   4849   -868    689   -267       C  
ATOM    102  N   GLU A  15     -41.900   8.328 -10.395  1.00 43.72           N  
ANISOU  102  N   GLU A  15     4693   6495   5425  -1182   1094   -442       N  
ATOM    103  CA  GLU A  15     -42.711   8.005  -9.204  1.00 45.53           C  
ANISOU  103  CA  GLU A  15     4931   6769   5596  -1343   1257   -494       C  
ATOM    104  C   GLU A  15     -42.448   6.603  -8.666  1.00 49.42           C  
ANISOU  104  C   GLU A  15     5624   7198   5956  -1542   1238   -463       C  
ATOM    105  O   GLU A  15     -42.435   6.434  -7.451  1.00 50.40           O  
ANISOU  105  O   GLU A  15     5880   7289   5980  -1657   1344   -480       O  
ATOM    106  CB  GLU A  15     -44.229   8.267  -9.391  1.00 48.55           C  
ANISOU  106  CB  GLU A  15     5045   7314   6086  -1363   1364   -553       C  
ATOM    107  CG  GLU A  15     -45.005   7.336 -10.321  1.00 58.81           C  
ANISOU  107  CG  GLU A  15     6213   8710   7423  -1459   1292   -541       C  
ATOM    108  CD  GLU A  15     -46.523   7.318 -10.209  1.00 79.85           C  
ANISOU  108  CD  GLU A  15     8631  11545  10164  -1543   1416   -599       C  
ATOM    109  OE1 GLU A  15     -47.139   6.451 -10.869  1.00 71.49           O  
ANISOU  109  OE1 GLU A  15     7485  10563   9114  -1662   1358   -590       O  
ATOM    110  OE2 GLU A  15     -47.102   8.177  -9.503  1.00 71.17           O1-
ANISOU  110  OE2 GLU A  15     7419  10502   9122  -1491   1572   -656       O1-
ATOM    111  N   GLN A  16     -42.226   5.611  -9.558  1.00 44.40           N  
ANISOU  111  N   GLN A  16     5025   6532   5312  -1583   1106   -418       N  
ATOM    112  CA  GLN A  16     -41.998   4.229  -9.142  1.00 43.26           C  
ANISOU  112  CA  GLN A  16     5078   6308   5052  -1763   1080   -383       C  
ATOM    113  C   GLN A  16     -40.812   4.095  -8.191  1.00 45.63           C  
ANISOU  113  C   GLN A  16     5634   6467   5239  -1768   1057   -336       C  
ATOM    114  O   GLN A  16     -39.687   4.503  -8.518  1.00 44.71           O  
ANISOU  114  O   GLN A  16     5585   6270   5134  -1623    952   -296       O  
ATOM    115  CB  GLN A  16     -41.868   3.286 -10.352  1.00 43.53           C  
ANISOU  115  CB  GLN A  16     5117   6318   5105  -1781    942   -350       C  
ATOM    116  CG  GLN A  16     -41.656   1.825  -9.953  1.00 48.65           C  
ANISOU  116  CG  GLN A  16     5983   6861   5640  -1962    919   -313       C  
ATOM    117  CD  GLN A  16     -41.621   0.897 -11.129  1.00 57.27           C  
ANISOU  117  CD  GLN A  16     7087   7924   6751  -1991    803   -297       C  
ATOM    118  NE2 GLN A  16     -40.726   1.150 -12.068  1.00 44.29           N  
ANISOU  118  NE2 GLN A  16     5451   6225   5151  -1827    681   -269       N  
ATOM    119  OE1 GLN A  16     -42.386  -0.070 -11.196  1.00 55.00           O  
ANISOU  119  OE1 GLN A  16     6808   7659   6430  -2172    829   -313       O  
ATOM    120  N   VAL A  17     -41.089   3.554  -7.006  1.00 43.26           N  
ANISOU  120  N   VAL A  17     5468   6144   4825  -1942   1155   -340       N  
ATOM    121  CA  VAL A  17     -40.088   3.316  -5.971  1.00 43.07           C  
ANISOU  121  CA  VAL A  17     5696   5996   4673  -1980   1132   -288       C  
ATOM    122  C   VAL A  17     -39.834   1.810  -5.912  1.00 46.56           C  
ANISOU  122  C   VAL A  17     6328   6334   5027  -2123   1059   -223       C  
ATOM    123  O   VAL A  17     -40.778   1.030  -5.839  1.00 47.76           O  
ANISOU  123  O   VAL A  17     6463   6529   5155  -2291   1128   -245       O  
ATOM    124  CB  VAL A  17     -40.521   3.884  -4.587  1.00 48.41           C  
ANISOU  124  CB  VAL A  17     6414   6712   5266  -2075   1301   -335       C  
ATOM    125  CG1 VAL A  17     -39.570   3.446  -3.472  1.00 48.13           C  
ANISOU  125  CG1 VAL A  17     6662   6553   5070  -2157   1263   -270       C  
ATOM    126  CG2 VAL A  17     -40.644   5.403  -4.627  1.00 47.60           C  
ANISOU  126  CG2 VAL A  17     6151   6681   5254  -1918   1374   -401       C  
ATOM    127  N   VAL A  18     -38.558   1.414  -5.930  1.00 41.43           N  
ANISOU  127  N   VAL A  18     5859   5547   4334  -2054    921   -145       N  
ATOM    128  CA  VAL A  18     -38.168   0.022  -5.793  1.00 41.03           C  
ANISOU  128  CA  VAL A  18     6017   5369   4204  -2162    845    -73       C  
ATOM    129  C   VAL A  18     -37.374  -0.103  -4.487  1.00 43.66           C  
ANISOU  129  C   VAL A  18     6581   5605   4403  -2212    830     -7       C  
ATOM    130  O   VAL A  18     -36.268   0.410  -4.377  1.00 41.51           O  
ANISOU  130  O   VAL A  18     6361   5280   4132  -2077    737     34       O  
ATOM    131  CB  VAL A  18     -37.441  -0.526  -7.062  1.00 42.66           C  
ANISOU  131  CB  VAL A  18     6228   5493   4487  -2039    693    -36       C  
ATOM    132  CG1 VAL A  18     -36.971  -1.953  -6.842  1.00 42.83           C  
ANISOU  132  CG1 VAL A  18     6486   5356   4430  -2134    620     39       C  
ATOM    133  CG2 VAL A  18     -38.363  -0.470  -8.277  1.00 42.05           C  
ANISOU  133  CG2 VAL A  18     5939   5524   4515  -2031    711   -102       C  
ATOM    134  N   THR A  19     -37.974  -0.730  -3.475  1.00 44.16           N  
ANISOU  134  N   THR A  19     6778   5658   4344  -2419    923      1       N  
ATOM    135  CA  THR A  19     -37.309  -0.904  -2.178  1.00 44.83           C  
ANISOU  135  CA  THR A  19     7100   5655   4277  -2495    907     71       C  
ATOM    136  C   THR A  19     -36.341  -2.077  -2.268  1.00 49.03           C  
ANISOU  136  C   THR A  19     7846   6014   4769  -2484    746    185       C  
ATOM    137  O   THR A  19     -36.444  -2.878  -3.203  1.00 48.25           O  
ANISOU  137  O   THR A  19     7728   5864   4739  -2469    692    193       O  
ATOM    138  CB  THR A  19     -38.340  -1.134  -1.054  1.00 53.46           C  
ANISOU  138  CB  THR A  19     8266   6803   5244  -2732   1079     37       C  
ATOM    139  CG2 THR A  19     -39.429  -0.068  -1.013  1.00 52.57           C  
ANISOU  139  CG2 THR A  19     7922   6861   5191  -2740   1260    -85       C  
ATOM    140  OG1 THR A  19     -38.912  -2.431  -1.190  1.00 51.51           O  
ANISOU  140  OG1 THR A  19     8108   6502   4961  -2897   1090     65       O  
ATOM    141  N   ASN A  20     -35.448  -2.217  -1.276  1.00 47.25           N  
ANISOU  141  N   ASN A  20     7830   5697   4426  -2501    673    273       N  
ATOM    142  CA  ASN A  20     -34.516  -3.347  -1.182  1.00 48.64           C  
ANISOU  142  CA  ASN A  20     8224   5700   4558  -2488    519    396       C  
ATOM    143  C   ASN A  20     -35.286  -4.664  -1.065  1.00 55.57           C  
ANISOU  143  C   ASN A  20     9241   6501   5370  -2682    568    420       C  
ATOM    144  O   ASN A  20     -34.815  -5.697  -1.541  1.00 55.08           O  
ANISOU  144  O   ASN A  20     9296   6296   5334  -2650    461    489       O  
ATOM    145  CB  ASN A  20     -33.588  -3.174   0.017  1.00 49.18           C  
ANISOU  145  CB  ASN A  20     8481   5710   4495  -2499    440    487       C  
ATOM    146  CG  ASN A  20     -32.553  -2.080  -0.121  1.00 64.21           C  
ANISOU  146  CG  ASN A  20    10286   7652   6457  -2307    349    488       C  
ATOM    147  ND2 ASN A  20     -31.850  -1.809   0.956  1.00 51.45           N  
ANISOU  147  ND2 ASN A  20     8815   6014   4718  -2337    289    554       N  
ATOM    148  OD1 ASN A  20     -32.354  -1.483  -1.184  1.00 55.13           O  
ANISOU  148  OD1 ASN A  20     8940   6552   5454  -2140    327    433       O  
ATOM    149  N   HIS A  21     -36.498  -4.597  -0.465  1.00 53.71           N  
ANISOU  149  N   HIS A  21     8988   6363   5058  -2886    740    357       N  
ATOM    150  CA  HIS A  21     -37.425  -5.697  -0.300  1.00 56.21           C  
ANISOU  150  CA  HIS A  21     9408   6641   5307  -3108    822    359       C  
ATOM    151  C   HIS A  21     -37.970  -6.180  -1.649  1.00 57.34           C  
ANISOU  151  C   HIS A  21     9402   6796   5585  -3083    819    303       C  
ATOM    152  O   HIS A  21     -38.143  -7.385  -1.826  1.00 58.00           O  
ANISOU  152  O   HIS A  21     9635   6764   5639  -3197    794    345       O  
ATOM    153  CB  HIS A  21     -38.571  -5.278   0.632  1.00 59.49           C  
ANISOU  153  CB  HIS A  21     9788   7191   5623  -3314   1026    286       C  
ATOM    154  CG  HIS A  21     -39.311  -6.433   1.195  1.00 65.93           C  
ANISOU  154  CG  HIS A  21    10785   7949   6317  -3578   1106    318       C  
ATOM    155  CD2 HIS A  21     -40.162  -7.290   0.590  1.00 69.20           C  
ANISOU  155  CD2 HIS A  21    11163   8363   6769  -3711   1160    285       C  
ATOM    156  ND1 HIS A  21     -39.174  -6.792   2.520  1.00 69.80           N  
ANISOU  156  ND1 HIS A  21    11536   8368   6615  -3744   1133    394       N  
ATOM    157  CE1 HIS A  21     -39.948  -7.846   2.680  1.00 71.40           C  
ANISOU  157  CE1 HIS A  21    11854   8527   6748  -3970   1209    407       C  
ATOM    158  NE2 HIS A  21     -40.547  -8.191   1.537  1.00 71.29           N  
ANISOU  158  NE2 HIS A  21    11668   8551   6870  -3960   1226    341       N  
ATOM    159  N   ASP A  22     -38.261  -5.246  -2.582  1.00 51.08           N  
ANISOU  159  N   ASP A  22     8331   6143   4933  -2945    843    209       N  
ATOM    160  CA  ASP A  22     -38.736  -5.538  -3.944  1.00 49.55           C  
ANISOU  160  CA  ASP A  22     7977   5983   4867  -2906    825    151       C  
ATOM    161  C   ASP A  22     -37.623  -6.222  -4.749  1.00 52.36           C  
ANISOU  161  C   ASP A  22     8444   6173   5278  -2756    656    219       C  
ATOM    162  O   ASP A  22     -37.907  -7.096  -5.570  1.00 51.58           O  
ANISOU  162  O   ASP A  22     8366   6016   5216  -2805    631    206       O  
ATOM    163  CB  ASP A  22     -39.146  -4.249  -4.672  1.00 49.98           C  
ANISOU  163  CB  ASP A  22     7723   6218   5050  -2768    870     55       C  
ATOM    164  CG  ASP A  22     -40.348  -3.530  -4.091  1.00 58.64           C  
ANISOU  164  CG  ASP A  22     8659   7489   6131  -2887   1050    -30       C  
ATOM    165  OD1 ASP A  22     -41.289  -4.219  -3.623  1.00 61.14           O  
ANISOU  165  OD1 ASP A  22     9022   7831   6376  -3113   1157    -47       O  
ATOM    166  OD2 ASP A  22     -40.370  -2.281  -4.135  1.00 58.46           O1-
ANISOU  166  OD2 ASP A  22     8458   7577   6175  -2754   1091    -82       O1-
ATOM    167  N   LEU A  23     -36.358  -5.808  -4.516  1.00 48.13           N  
ANISOU  167  N   LEU A  23     7975   5567   4747  -2577    545    286       N  
ATOM    168  CA  LEU A  23     -35.188  -6.391  -5.168  1.00 48.14           C  
ANISOU  168  CA  LEU A  23     8074   5411   4805  -2416    392    352       C  
ATOM    169  C   LEU A  23     -34.959  -7.825  -4.726  1.00 55.14           C  
ANISOU  169  C   LEU A  23     9242   6101   5609  -2527    344    444       C  
ATOM    170  O   LEU A  23     -34.653  -8.673  -5.564  1.00 53.35           O  
ANISOU  170  O   LEU A  23     9079   5752   5440  -2476    279    457       O  
ATOM    171  CB  LEU A  23     -33.938  -5.541  -4.947  1.00 47.13           C  
ANISOU  171  CB  LEU A  23     7924   5278   4707  -2212    293    399       C  
ATOM    172  CG  LEU A  23     -33.918  -4.220  -5.704  1.00 51.72           C  
ANISOU  172  CG  LEU A  23     8243   6009   5399  -2058    310    317       C  
ATOM    173  CD1 LEU A  23     -32.579  -3.552  -5.557  1.00 51.88           C  
ANISOU  173  CD1 LEU A  23     8266   6001   5446  -1871    201    371       C  
ATOM    174  CD2 LEU A  23     -34.213  -4.422  -7.194  1.00 52.70           C  
ANISOU  174  CD2 LEU A  23     8230   6153   5641  -1990    297    255       C  
ATOM    175  N   ALA A  24     -35.178  -8.111  -3.420  1.00 55.58           N  
ANISOU  175  N   ALA A  24     9474   6124   5519  -2692    387    503       N  
ATOM    176  CA  ALA A  24     -35.063  -9.443  -2.823  1.00 57.70           C  
ANISOU  176  CA  ALA A  24    10035   6204   5686  -2827    351    603       C  
ATOM    177  C   ALA A  24     -35.999 -10.476  -3.523  1.00 63.24           C  
ANISOU  177  C   ALA A  24    10771   6855   6403  -2986    416    554       C  
ATOM    178  O   ALA A  24     -35.789 -11.677  -3.381  1.00 66.41           O  
ANISOU  178  O   ALA A  24    11414   7063   6757  -3055    368    630       O  
ATOM    179  CB  ALA A  24     -35.341  -9.366  -1.318  1.00 59.95           C  
ANISOU  179  CB  ALA A  24    10472   6509   5799  -3006    414    656       C  
ATOM    180  N   GLN A  25     -36.970 -10.000  -4.337  1.00 57.63           N  
ANISOU  180  N   GLN A  25     9818   6310   5766  -3029    512    431       N  
ATOM    181  CA  GLN A  25     -37.959 -10.778  -5.110  1.00 57.09           C  
ANISOU  181  CA  GLN A  25     9724   6246   5722  -3188    575    363       C  
ATOM    182  C   GLN A  25     -37.430 -11.208  -6.507  1.00 57.54           C  
ANISOU  182  C   GLN A  25     9758   6209   5896  -3036    476    340       C  
ATOM    183  O   GLN A  25     -37.928 -12.156  -7.116  1.00 58.37           O  
ANISOU  183  O   GLN A  25     9945   6232   6001  -3160    490    314       O  
ATOM    184  CB  GLN A  25     -39.240  -9.921  -5.241  1.00 58.49           C  
ANISOU  184  CB  GLN A  25     9625   6673   5927  -3292    714    246       C  
ATOM    185  CG  GLN A  25     -40.206 -10.282  -6.369  1.00 78.62           C  
ANISOU  185  CG  GLN A  25    12028   9298   8547  -3391    753    154       C  
ATOM    186  CD  GLN A  25     -41.125  -9.141  -6.712  1.00104.11           C  
ANISOU  186  CD  GLN A  25    14924  12782  11850  -3381    841     51       C  
ATOM    187  NE2 GLN A  25     -42.132  -8.921  -5.882  1.00 99.09           N  
ANISOU  187  NE2 GLN A  25    14222  12274  11153  -3566    986     16       N  
ATOM    188  OE1 GLN A  25     -40.936  -8.433  -7.709  1.00 99.00           O  
ANISOU  188  OE1 GLN A  25    14079  12220  11318  -3205    785      4       O  
ATOM    189  N   ILE A  26     -36.435 -10.497  -7.013  1.00 50.33           N  
ANISOU  189  N   ILE A  26     8738   5308   5077  -2780    385    345       N  
ATOM    190  CA  ILE A  26     -35.861 -10.778  -8.331  1.00 47.59           C  
ANISOU  190  CA  ILE A  26     8356   4887   4838  -2621    304    317       C  
ATOM    191  C   ILE A  26     -34.393 -11.216  -8.253  1.00 51.23           C  
ANISOU  191  C   ILE A  26     8990   5150   5327  -2425    178    414       C  
ATOM    192  O   ILE A  26     -33.793 -11.562  -9.275  1.00 49.68           O  
ANISOU  192  O   ILE A  26     8795   4864   5216  -2288    118    395       O  
ATOM    193  CB  ILE A  26     -36.063  -9.596  -9.330  1.00 48.28           C  
ANISOU  193  CB  ILE A  26     8138   5173   5032  -2492    313    222       C  
ATOM    194  CG1 ILE A  26     -35.485  -8.285  -8.778  1.00 46.77           C  
ANISOU  194  CG1 ILE A  26     7821   5090   4861  -2335    297    242       C  
ATOM    195  CG2 ILE A  26     -37.536  -9.447  -9.717  1.00 50.85           C  
ANISOU  195  CG2 ILE A  26     8294   5671   5357  -2677    417    125       C  
ATOM    196  CD1 ILE A  26     -34.996  -7.314  -9.832  1.00 55.04           C  
ANISOU  196  CD1 ILE A  26     8659   6229   6024  -2121    248    194       C  
ATOM    197  N   MET A  27     -33.816 -11.205  -7.048  1.00 49.86           N  
ANISOU  197  N   MET A  27     8957   4910   5079  -2414    138    517       N  
ATOM    198  CA  MET A  27     -32.424 -11.595  -6.832  1.00 50.86           C  
ANISOU  198  CA  MET A  27     9234   4860   5231  -2228      8    625       C  
ATOM    199  C   MET A  27     -32.209 -12.056  -5.404  1.00 60.53           C  
ANISOU  199  C   MET A  27    10689   5982   6328  -2327    -23    750       C  
ATOM    200  O   MET A  27     -32.993 -11.720  -4.520  1.00 61.49           O  
ANISOU  200  O   MET A  27    10813   6209   6341  -2503     58    744       O  
ATOM    201  CB  MET A  27     -31.442 -10.473  -7.240  1.00 51.03           C  
ANISOU  201  CB  MET A  27     9059   4978   5353  -1979    -63    614       C  
ATOM    202  CG  MET A  27     -31.590  -9.198  -6.430  1.00 53.74           C  
ANISOU  202  CG  MET A  27     9270   5502   5648  -1991    -32    609       C  
ATOM    203  SD  MET A  27     -30.526  -7.852  -6.945  1.00 55.37           S  
ANISOU  203  SD  MET A  27     9249   5821   5966  -1730   -102    588       S  
ATOM    204  CE  MET A  27     -31.539  -7.121  -8.241  1.00 50.52           C  
ANISOU  204  CE  MET A  27     8375   5385   5437  -1741     -1    439       C  
ATOM    205  N   ASP A  28     -31.203 -12.889  -5.180  1.00 61.54           N  
ANISOU  205  N   ASP A  28    11021   5898   6463  -2221   -137    863       N  
ATOM    206  CA  ASP A  28     -30.947 -13.389  -3.833  1.00 63.65           C  
ANISOU  206  CA  ASP A  28    11529   6054   6601  -2311   -189    999       C  
ATOM    207  C   ASP A  28     -30.114 -12.364  -3.031  1.00 67.73           C  
ANISOU  207  C   ASP A  28    11970   6672   7091  -2192   -271   1062       C  
ATOM    208  O   ASP A  28     -28.904 -12.522  -2.888  1.00 67.66           O  
ANISOU  208  O   ASP A  28    12021   6559   7127  -2009   -412   1163       O  
ATOM    209  CB  ASP A  28     -30.307 -14.785  -3.888  1.00 67.10           C  
ANISOU  209  CB  ASP A  28    12233   6209   7053  -2259   -281   1104       C  
ATOM    210  CG  ASP A  28     -30.719 -15.703  -2.759  1.00 80.43           C  
ANISOU  210  CG  ASP A  28    14218   7759   8583  -2475   -272   1210       C  
ATOM    211  OD1 ASP A  28     -30.980 -15.195  -1.639  1.00 80.81           O  
ANISOU  211  OD1 ASP A  28    14295   7909   8500  -2600   -253   1256       O  
ATOM    212  OD2 ASP A  28     -30.752 -16.933  -2.980  1.00 90.84           O1-
ANISOU  212  OD2 ASP A  28    15754   8858   9903  -2523   -281   1251       O1-
ATOM    213  N   THR A  29     -30.783 -11.283  -2.570  1.00 65.28           N  
ANISOU  213  N   THR A  29    11511   6573   6719  -2296   -176    993       N  
ATOM    214  CA  THR A  29     -30.287 -10.150  -1.762  1.00 65.31           C  
ANISOU  214  CA  THR A  29    11435   6706   6673  -2242   -214   1020       C  
ATOM    215  C   THR A  29     -31.310  -9.867  -0.637  1.00 71.62           C  
ANISOU  215  C   THR A  29    12302   7606   7304  -2496    -90   1002       C  
ATOM    216  O   THR A  29     -32.364 -10.505  -0.599  1.00 72.90           O  
ANISOU  216  O   THR A  29    12539   7751   7411  -2694     23    966       O  
ATOM    217  CB  THR A  29     -30.020  -8.891  -2.650  1.00 68.87           C  
ANISOU  217  CB  THR A  29    11587   7324   7256  -2065   -203    916       C  
ATOM    218  CG2 THR A  29     -31.305  -8.163  -3.064  1.00 67.01           C  
ANISOU  218  CG2 THR A  29    11157   7271   7034  -2178    -37    770       C  
ATOM    219  OG1 THR A  29     -29.151  -7.982  -1.958  1.00 69.31           O  
ANISOU  219  OG1 THR A  29    11603   7449   7282  -1972   -284    966       O  
ATOM    220  N   ASN A  30     -30.992  -8.916   0.267  1.00 68.01           N  
ANISOU  220  N   ASN A  30    11820   7255   6766  -2496   -103   1022       N  
ATOM    221  CA  ASN A  30     -31.880  -8.507   1.351  1.00 69.08           C  
ANISOU  221  CA  ASN A  30    12010   7498   6740  -2723     27    994       C  
ATOM    222  C   ASN A  30     -31.627  -7.060   1.764  1.00 71.68           C  
ANISOU  222  C   ASN A  30    12189   7995   7053  -2662     49    941       C  
ATOM    223  O   ASN A  30     -30.542  -6.516   1.507  1.00 70.50           O  
ANISOU  223  O   ASN A  30    11960   7848   6980  -2464    -79    972       O  
ATOM    224  CB  ASN A  30     -31.788  -9.458   2.553  1.00 73.31           C  
ANISOU  224  CB  ASN A  30    12867   7893   7094  -2892    -18   1131       C  
ATOM    225  CG  ASN A  30     -30.429  -9.509   3.202  1.00 96.18           C  
ANISOU  225  CG  ASN A  30    15904  10697   9944  -2768   -218   1279       C  
ATOM    226  ND2 ASN A  30     -29.687 -10.575   2.960  1.00 89.64           N  
ANISOU  226  ND2 ASN A  30    15225   9671   9163  -2667   -362   1399       N  
ATOM    227  OD1 ASN A  30     -30.044  -8.611   3.949  1.00 91.15           O  
ANISOU  227  OD1 ASN A  30    15248  10160   9227  -2767   -243   1291       O  
ATOM    228  N   ASP A  31     -32.642  -6.460   2.422  1.00 68.11           N  
ANISOU  228  N   ASP A  31    11701   7676   6501  -2842    220    856       N  
ATOM    229  CA  ASP A  31     -32.654  -5.088   2.918  1.00 67.37           C  
ANISOU  229  CA  ASP A  31    11487   7739   6373  -2828    288    784       C  
ATOM    230  C   ASP A  31     -31.499  -4.793   3.871  1.00 71.06           C  
ANISOU  230  C   ASP A  31    12102   8166   6730  -2788    142    892       C  
ATOM    231  O   ASP A  31     -30.854  -3.761   3.716  1.00 68.54           O  
ANISOU  231  O   ASP A  31    11649   7923   6469  -2647     93    861       O  
ATOM    232  CB  ASP A  31     -34.008  -4.764   3.576  1.00 70.47           C  
ANISOU  232  CB  ASP A  31    11864   8251   6662  -3054    512    685       C  
ATOM    233  CG  ASP A  31     -34.440  -3.314   3.444  1.00 82.64           C  
ANISOU  233  CG  ASP A  31    13169   9968   8260  -2998    640    547       C  
ATOM    234  OD1 ASP A  31     -33.729  -2.428   3.973  1.00 82.75           O  
ANISOU  234  OD1 ASP A  31    13197  10017   8228  -2932    592    556       O  
ATOM    235  OD2 ASP A  31     -35.497  -3.065   2.818  1.00 89.87           O1-
ANISOU  235  OD2 ASP A  31    13890  10986   9270  -3024    786    433       O1-
ATOM    236  N   GLU A  32     -31.222  -5.719   4.820  1.00 70.17           N  
ANISOU  236  N   GLU A  32    12270   7932   6460  -2916     64   1025       N  
ATOM    237  CA  GLU A  32     -30.169  -5.613   5.834  1.00 71.48           C  
ANISOU  237  CA  GLU A  32    12612   8053   6494  -2910    -94   1151       C  
ATOM    238  C   GLU A  32     -28.764  -5.495   5.240  1.00 75.66           C  
ANISOU  238  C   GLU A  32    13059   8529   7158  -2652   -309   1227       C  
ATOM    239  O   GLU A  32     -28.022  -4.575   5.595  1.00 74.13           O  
ANISOU  239  O   GLU A  32    12812   8410   6943  -2582   -385   1233       O  
ATOM    240  CB  GLU A  32     -30.254  -6.776   6.843  1.00 75.29           C  
ANISOU  240  CB  GLU A  32    13417   8400   6788  -3099   -139   1290       C  
ATOM    241  CG  GLU A  32     -30.730  -6.340   8.218  1.00 88.06           C  
ANISOU  241  CG  GLU A  32    15192  10098   8170  -3335    -36   1281       C  
ATOM    242  CD  GLU A  32     -32.230  -6.401   8.437  1.00113.59           C  
ANISOU  242  CD  GLU A  32    18426  13405  11329  -3565    221   1167       C  
ATOM    243  OE1 GLU A  32     -32.678  -7.267   9.223  1.00 98.83           O  
ANISOU  243  OE1 GLU A  32    16804  11457   9289  -3781    258   1242       O  
ATOM    244  OE2 GLU A  32     -32.957  -5.582   7.829  1.00112.79           O1-
ANISOU  244  OE2 GLU A  32    18074  13440  11342  -3532    384   1006       O1-
ATOM    245  N   TRP A  33     -28.428  -6.386   4.299  1.00 74.66           N  
ANISOU  245  N   TRP A  33    12911   8280   7176  -2515   -392   1272       N  
ATOM    246  CA  TRP A  33     -27.139  -6.419   3.615  1.00 75.47           C  
ANISOU  246  CA  TRP A  33    12926   8324   7428  -2263   -576   1338       C  
ATOM    247  C   TRP A  33     -26.899  -5.167   2.770  1.00 74.62           C  
ANISOU  247  C   TRP A  33    12529   8359   7463  -2105   -543   1217       C  
ATOM    248  O   TRP A  33     -25.816  -4.584   2.860  1.00 73.85           O  
ANISOU  248  O   TRP A  33    12370   8292   7398  -1975   -674   1262       O  
ATOM    249  CB  TRP A  33     -27.022  -7.678   2.751  1.00 76.31           C  
ANISOU  249  CB  TRP A  33    13082   8259   7652  -2170   -628   1387       C  
ATOM    250  CG  TRP A  33     -25.615  -8.051   2.398  1.00 78.71           C  
ANISOU  250  CG  TRP A  33    13381   8458   8069  -1939   -833   1500       C  
ATOM    251  CD1 TRP A  33     -24.552  -8.136   3.247  1.00 82.98           C  
ANISOU  251  CD1 TRP A  33    14038   8951   8541  -1889  -1019   1647       C  
ATOM    252  CD2 TRP A  33     -25.142  -8.484   1.114  1.00 78.45           C  
ANISOU  252  CD2 TRP A  33    13228   8345   8235  -1731   -874   1478       C  
ATOM    253  CE2 TRP A  33     -23.769  -8.783   1.255  1.00 83.62           C  
ANISOU  253  CE2 TRP A  33    13914   8910   8946  -1551  -1073   1612       C  
ATOM    254  CE3 TRP A  33     -25.745  -8.641  -0.147  1.00 78.93           C  
ANISOU  254  CE3 TRP A  33    13154   8406   8429  -1685   -759   1357       C  
ATOM    255  NE1 TRP A  33     -23.433  -8.545   2.563  1.00 82.96           N  
ANISOU  255  NE1 TRP A  33    13967   8854   8698  -1650  -1168   1717       N  
ATOM    256  CZ2 TRP A  33     -22.985  -9.233   0.183  1.00 82.90           C  
ANISOU  256  CZ2 TRP A  33    13724   8728   9046  -1320  -1144   1620       C  
ATOM    257  CZ3 TRP A  33     -24.967  -9.083  -1.209  1.00 80.44           C  
ANISOU  257  CZ3 TRP A  33    13267   8503   8791  -1469   -832   1364       C  
ATOM    258  CH2 TRP A  33     -23.602  -9.360  -1.044  1.00 81.90           C  
ANISOU  258  CH2 TRP A  33    13483   8599   9036  -1286  -1014   1490       C  
ATOM    259  N   ILE A  34     -27.903  -4.747   1.965  1.00 67.30           N  
ANISOU  259  N   ILE A  34    11428   7521   6621  -2123   -372   1070       N  
ATOM    260  CA  ILE A  34     -27.759  -3.543   1.133  1.00 63.55           C  
ANISOU  260  CA  ILE A  34    10691   7175   6278  -1979   -333    958       C  
ATOM    261  C   ILE A  34     -27.562  -2.278   1.996  1.00 66.17           C  
ANISOU  261  C   ILE A  34    10998   7630   6515  -2025   -312    927       C  
ATOM    262  O   ILE A  34     -26.613  -1.520   1.765  1.00 65.09           O  
ANISOU  262  O   ILE A  34    10753   7535   6444  -1883   -408    933       O  
ATOM    263  CB  ILE A  34     -28.900  -3.377   0.087  1.00 64.90           C  
ANISOU  263  CB  ILE A  34    10687   7416   6557  -1988   -170    821       C  
ATOM    264  CG1 ILE A  34     -29.070  -4.645  -0.805  1.00 64.68           C  
ANISOU  264  CG1 ILE A  34    10699   7262   6615  -1957   -194    844       C  
ATOM    265  CG2 ILE A  34     -28.663  -2.105  -0.785  1.00 62.91           C  
ANISOU  265  CG2 ILE A  34    10179   7285   6440  -1828   -148    723       C  
ATOM    266  CD1 ILE A  34     -30.472  -4.786  -1.466  1.00 67.59           C  
ANISOU  266  CD1 ILE A  34    10968   7691   7020  -2065    -27    728       C  
ATOM    267  N   SER A  35     -28.462  -2.056   2.981  1.00 62.71           N  
ANISOU  267  N   SER A  35    10662   7247   5919  -2232   -180    888       N  
ATOM    268  CA  SER A  35     -28.425  -0.895   3.877  1.00 62.53           C  
ANISOU  268  CA  SER A  35    10646   7331   5781  -2307   -128    841       C  
ATOM    269  C   SER A  35     -27.131  -0.780   4.684  1.00 67.34           C  
ANISOU  269  C   SER A  35    11383   7906   6296  -2282   -322    962       C  
ATOM    270  O   SER A  35     -26.606   0.323   4.806  1.00 67.26           O  
ANISOU  270  O   SER A  35    11287   7979   6290  -2228   -345    921       O  
ATOM    271  CB  SER A  35     -29.633  -0.883   4.812  1.00 68.22           C  
ANISOU  271  CB  SER A  35    11481   8099   6341  -2545     59    782       C  
ATOM    272  OG  SER A  35     -30.864  -0.929   4.110  1.00 78.39           O  
ANISOU  272  OG  SER A  35    12624   9442   7720  -2576    239    667       O  
ATOM    273  N   SER A  36     -26.620  -1.896   5.233  1.00 64.77           N  
ANISOU  273  N   SER A  36    11262   7459   5886  -2321   -466   1114       N  
ATOM    274  CA  SER A  36     -25.398  -1.888   6.042  1.00 65.02           C  
ANISOU  274  CA  SER A  36    11419   7462   5824  -2302   -672   1248       C  
ATOM    275  C   SER A  36     -24.125  -1.591   5.237  1.00 65.04           C  
ANISOU  275  C   SER A  36    11250   7464   5999  -2062   -843   1287       C  
ATOM    276  O   SER A  36     -23.241  -0.872   5.706  1.00 65.01           O  
ANISOU  276  O   SER A  36    11232   7520   5951  -2037   -957   1322       O  
ATOM    277  CB  SER A  36     -25.259  -3.199   6.814  1.00 71.54           C  
ANISOU  277  CB  SER A  36    12513   8151   6519  -2403   -782   1409       C  
ATOM    278  OG  SER A  36     -24.297  -3.068   7.846  1.00 83.76           O  
ANISOU  278  OG  SER A  36    14207   9701   7915  -2450   -954   1529       O  
ATOM    279  N   ARG A  37     -24.041  -2.141   4.030  1.00 58.90           N  
ANISOU  279  N   ARG A  37    10345   6624   5411  -1898   -852   1277       N  
ATOM    280  CA  ARG A  37     -22.876  -1.987   3.170  1.00 57.24           C  
ANISOU  280  CA  ARG A  37     9968   6407   5374  -1668   -990   1308       C  
ATOM    281  C   ARG A  37     -22.845  -0.684   2.376  1.00 57.69           C  
ANISOU  281  C   ARG A  37     9782   6591   5545  -1575   -907   1172       C  
ATOM    282  O   ARG A  37     -21.755  -0.204   2.070  1.00 57.01           O  
ANISOU  282  O   ARG A  37     9579   6538   5543  -1439  -1027   1200       O  
ATOM    283  CB  ARG A  37     -22.731  -3.204   2.223  1.00 56.24           C  
ANISOU  283  CB  ARG A  37     9835   6141   5392  -1532  -1036   1358       C  
ATOM    284  CG  ARG A  37     -22.550  -4.574   2.914  1.00 64.80           C  
ANISOU  284  CG  ARG A  37    11169   7065   6389  -1586  -1146   1513       C  
ATOM    285  CD  ARG A  37     -21.190  -4.765   3.559  1.00 69.46           C  
ANISOU  285  CD  ARG A  37    11826   7612   6953  -1500  -1381   1675       C  
ATOM    286  NE  ARG A  37     -21.013  -4.098   4.850  1.00 82.56           N  
ANISOU  286  NE  ARG A  37    13592   9359   8417  -1653  -1437   1719       N  
ATOM    287  CZ  ARG A  37     -19.849  -3.987   5.482  1.00102.39           C  
ANISOU  287  CZ  ARG A  37    16127  11886  10890  -1600  -1643   1842       C  
ATOM    288  NH1 ARG A  37     -18.736  -4.443   4.922  1.00 91.89           N1+
ANISOU  288  NH1 ARG A  37    14696  10497   9720  -1383  -1808   1931       N1+
ATOM    289  NH2 ARG A  37     -19.781  -3.374   6.657  1.00 91.45           N  
ANISOU  289  NH2 ARG A  37    14853  10585   9307  -1766  -1683   1868       N  
ATOM    290  N   THR A  38     -24.018  -0.128   2.030  1.00 52.67           N  
ANISOU  290  N   THR A  38     9067   6027   4921  -1646   -707   1032       N  
ATOM    291  CA  THR A  38     -24.091   1.053   1.153  1.00 50.69           C  
ANISOU  291  CA  THR A  38     8588   5880   4792  -1546   -621    907       C  
ATOM    292  C   THR A  38     -24.844   2.268   1.690  1.00 54.13           C  
ANISOU  292  C   THR A  38     9000   6427   5141  -1665   -467    792       C  
ATOM    293  O   THR A  38     -24.601   3.388   1.226  1.00 51.46           O  
ANISOU  293  O   THR A  38     8510   6164   4877  -1583   -438    716       O  
ATOM    294  CB  THR A  38     -24.740   0.657  -0.182  1.00 52.14           C  
ANISOU  294  CB  THR A  38     8638   6041   5131  -1454   -529    835       C  
ATOM    295  CG2 THR A  38     -24.183  -0.635  -0.756  1.00 50.34           C  
ANISOU  295  CG2 THR A  38     8455   5684   4986  -1349   -644    928       C  
ATOM    296  OG1 THR A  38     -26.149   0.531   0.013  1.00 50.51           O  
ANISOU  296  OG1 THR A  38     8470   5860   4862  -1603   -357    758       O  
ATOM    297  N   GLY A  39     -25.810   2.026   2.580  1.00 51.76           N  
ANISOU  297  N   GLY A  39     8844   6129   4694  -1852   -353    772       N  
ATOM    298  CA  GLY A  39     -26.685   3.066   3.108  1.00 50.61           C  
ANISOU  298  CA  GLY A  39     8682   6080   4467  -1970   -175    651       C  
ATOM    299  C   GLY A  39     -27.988   3.162   2.333  1.00 50.17           C  
ANISOU  299  C   GLY A  39     8487   6067   4510  -1968     16    532       C  
ATOM    300  O   GLY A  39     -28.904   3.851   2.772  1.00 49.53           O  
ANISOU  300  O   GLY A  39     8390   6058   4373  -2068    189    430       O  
ATOM    301  N   ILE A  40     -28.087   2.480   1.177  1.00 45.50           N  
ANISOU  301  N   ILE A  40     7788   5433   4065  -1855    -12    541       N  
ATOM    302  CA  ILE A  40     -29.276   2.496   0.301  1.00 43.97           C  
ANISOU  302  CA  ILE A  40     7444   5288   3975  -1847    139    440       C  
ATOM    303  C   ILE A  40     -30.405   1.629   0.882  1.00 49.93           C  
ANISOU  303  C   ILE A  40     8315   6028   4629  -2037    254    435       C  
ATOM    304  O   ILE A  40     -30.180   0.462   1.217  1.00 51.81           O  
ANISOU  304  O   ILE A  40     8721   6166   4798  -2105    173    533       O  
ATOM    305  CB  ILE A  40     -28.932   2.108  -1.171  1.00 44.45           C  
ANISOU  305  CB  ILE A  40     7360   5314   4215  -1671     62    448       C  
ATOM    306  CG1 ILE A  40     -27.752   2.952  -1.742  1.00 43.14           C  
ANISOU  306  CG1 ILE A  40     7081   5167   4144  -1493    -47    457       C  
ATOM    307  CG2 ILE A  40     -30.183   2.170  -2.086  1.00 43.58           C  
ANISOU  307  CG2 ILE A  40     7089   5268   4203  -1672    201    346       C  
ATOM    308  CD1 ILE A  40     -27.011   2.327  -2.969  1.00 45.05           C  
ANISOU  308  CD1 ILE A  40     7245   5344   4526  -1327   -164    502       C  
ATOM    309  N   ARG A  41     -31.622   2.210   0.978  1.00 45.49           N  
ANISOU  309  N   ARG A  41     7658   5561   4064  -2119    446    319       N  
ATOM    310  CA  ARG A  41     -32.834   1.546   1.480  1.00 46.28           C  
ANISOU  310  CA  ARG A  41     7825   5677   4081  -2312    591    290       C  
ATOM    311  C   ARG A  41     -33.821   1.305   0.339  1.00 50.01           C  
ANISOU  311  C   ARG A  41     8105   6199   4696  -2278    676    217       C  
ATOM    312  O   ARG A  41     -34.584   0.340   0.360  1.00 50.70           O  
ANISOU  312  O   ARG A  41     8246   6267   4753  -2411    733    224       O  
ATOM    313  CB  ARG A  41     -33.501   2.401   2.580  1.00 47.64           C  
ANISOU  313  CB  ARG A  41     8034   5936   4133  -2448    764    207       C  
ATOM    314  CG  ARG A  41     -32.669   2.507   3.853  1.00 55.05           C  
ANISOU  314  CG  ARG A  41     9198   6830   4886  -2536    689    278       C  
ATOM    315  CD  ARG A  41     -33.408   3.191   4.996  1.00 69.91           C  
ANISOU  315  CD  ARG A  41    11153   8786   6622  -2705    881    192       C  
ATOM    316  NE  ARG A  41     -32.942   2.711   6.302  1.00 78.14           N  
ANISOU  316  NE  ARG A  41    12477   9773   7440  -2875    822    283       N  
ATOM    317  CZ  ARG A  41     -33.404   1.620   6.909  1.00 92.94           C  
ANISOU  317  CZ  ARG A  41    14528  11600   9186  -3056    851    344       C  
ATOM    318  NH1 ARG A  41     -34.358   0.888   6.342  1.00 77.35           N1+
ANISOU  318  NH1 ARG A  41    12474   9629   7286  -3101    943    318       N1+
ATOM    319  NH2 ARG A  41     -32.916   1.249   8.085  1.00 86.31           N  
ANISOU  319  NH2 ARG A  41    13953  10707   8132  -3205    782    436       N  
ATOM    320  N   GLN A  42     -33.806   2.202  -0.649  1.00 44.92           N  
ANISOU  320  N   GLN A  42     7243   5621   4204  -2111    681    149       N  
ATOM    321  CA  GLN A  42     -34.684   2.171  -1.814  1.00 44.32           C  
ANISOU  321  CA  GLN A  42     6961   5610   4270  -2059    742     80       C  
ATOM    322  C   GLN A  42     -34.056   3.027  -2.906  1.00 44.84           C  
ANISOU  322  C   GLN A  42     6857   5697   4480  -1841    662     60       C  
ATOM    323  O   GLN A  42     -33.079   3.741  -2.651  1.00 44.64           O  
ANISOU  323  O   GLN A  42     6865   5652   4443  -1750    591     84       O  
ATOM    324  CB  GLN A  42     -36.073   2.741  -1.446  1.00 46.91           C  
ANISOU  324  CB  GLN A  42     7170   6062   4593  -2164    951    -28       C  
ATOM    325  CG  GLN A  42     -36.007   4.166  -0.865  1.00 43.78           C  
ANISOU  325  CG  GLN A  42     6723   5729   4181  -2114   1040    -96       C  
ATOM    326  CD  GLN A  42     -37.285   4.932  -1.046  1.00 53.38           C  
ANISOU  326  CD  GLN A  42     7732   7070   5482  -2115   1224   -214       C  
ATOM    327  NE2 GLN A  42     -37.286   5.900  -1.940  1.00 45.92           N  
ANISOU  327  NE2 GLN A  42     6595   6173   4681  -1936   1214   -259       N  
ATOM    328  OE1 GLN A  42     -38.272   4.694  -0.377  1.00 55.45           O  
ANISOU  328  OE1 GLN A  42     8001   7387   5680  -2272   1379   -263       O  
ATOM    329  N   ARG A  43     -34.636   2.976  -4.110  1.00 38.63           N  
ANISOU  329  N   ARG A  43     5895   4960   3822  -1773    674     16       N  
ATOM    330  CA  ARG A  43     -34.207   3.783  -5.250  1.00 36.21           C  
ANISOU  330  CA  ARG A  43     5424   4684   3651  -1580    613     -7       C  
ATOM    331  C   ARG A  43     -35.399   3.945  -6.184  1.00 40.85           C  
ANISOU  331  C   ARG A  43     5806   5372   4344  -1570    694    -80       C  
ATOM    332  O   ARG A  43     -36.337   3.139  -6.141  1.00 42.00           O  
ANISOU  332  O   ARG A  43     5948   5543   4466  -1705    755    -96       O  
ATOM    333  CB  ARG A  43     -32.986   3.152  -5.974  1.00 35.35           C  
ANISOU  333  CB  ARG A  43     5379   4474   3579  -1470    443     73       C  
ATOM    334  CG  ARG A  43     -33.298   2.001  -6.952  1.00 36.42           C  
ANISOU  334  CG  ARG A  43     5505   4568   3764  -1486    401     85       C  
ATOM    335  CD  ARG A  43     -33.574   0.672  -6.275  1.00 36.69           C  
ANISOU  335  CD  ARG A  43     5723   4521   3698  -1652    406    132       C  
ATOM    336  NE  ARG A  43     -32.404   0.171  -5.550  1.00 36.83           N  
ANISOU  336  NE  ARG A  43     5937   4417   3641  -1638    297    230       N  
ATOM    337  CZ  ARG A  43     -32.439  -0.389  -4.350  1.00 49.12           C  
ANISOU  337  CZ  ARG A  43     7680   5917   5065  -1780    310    283       C  
ATOM    338  NH1 ARG A  43     -33.595  -0.533  -3.707  1.00 43.80           N1+
ANISOU  338  NH1 ARG A  43     7027   5298   4315  -1958    445    240       N1+
ATOM    339  NH2 ARG A  43     -31.324  -0.843  -3.794  1.00 39.31           N  
ANISOU  339  NH2 ARG A  43     6603   4565   3766  -1747    187    384       N  
ATOM    340  N   HIS A  44     -35.374   4.983  -7.017  1.00 36.52           N  
ANISOU  340  N   HIS A  44     5086   4885   3905  -1419    689   -119       N  
ATOM    341  CA  HIS A  44     -36.453   5.205  -7.973  1.00 36.68           C  
ANISOU  341  CA  HIS A  44     4900   5006   4030  -1391    740   -176       C  
ATOM    342  C   HIS A  44     -36.064   4.570  -9.291  1.00 38.97           C  
ANISOU  342  C   HIS A  44     5160   5263   4385  -1319    614   -143       C  
ATOM    343  O   HIS A  44     -34.901   4.658  -9.697  1.00 37.44           O  
ANISOU  343  O   HIS A  44     5023   4996   4204  -1206    507    -99       O  
ATOM    344  CB  HIS A  44     -36.778   6.701  -8.108  1.00 37.91           C  
ANISOU  344  CB  HIS A  44     4894   5241   4267  -1272    812   -234       C  
ATOM    345  CG  HIS A  44     -37.399   7.292  -6.870  1.00 42.74           C  
ANISOU  345  CG  HIS A  44     5519   5895   4824  -1353    969   -290       C  
ATOM    346  CD2 HIS A  44     -36.854   7.525  -5.650  1.00 44.62           C  
ANISOU  346  CD2 HIS A  44     5923   6081   4950  -1413   1007   -283       C  
ATOM    347  ND1 HIS A  44     -38.732   7.677  -6.845  1.00 45.44           N  
ANISOU  347  ND1 HIS A  44     5690   6349   5224  -1384   1108   -362       N  
ATOM    348  CE1 HIS A  44     -38.941   8.155  -5.628  1.00 45.73           C  
ANISOU  348  CE1 HIS A  44     5796   6391   5189  -1454   1241   -406       C  
ATOM    349  NE2 HIS A  44     -37.857   8.047  -4.863  1.00 45.66           N  
ANISOU  349  NE2 HIS A  44     5999   6285   5066  -1486   1183   -361       N  
ATOM    350  N   ILE A  45     -36.995   3.824  -9.896  1.00 36.06           N  
ANISOU  350  N   ILE A  45     4720   4942   4040  -1404    629   -165       N  
ATOM    351  CA  ILE A  45     -36.753   3.146 -11.169  1.00 35.55           C  
ANISOU  351  CA  ILE A  45     4640   4847   4022  -1362    523   -146       C  
ATOM    352  C   ILE A  45     -37.802   3.614 -12.151  1.00 41.29           C  
ANISOU  352  C   ILE A  45     5143   5706   4839  -1336    546   -197       C  
ATOM    353  O   ILE A  45     -39.001   3.505 -11.886  1.00 41.85           O  
ANISOU  353  O   ILE A  45     5116   5872   4915  -1449    636   -239       O  
ATOM    354  CB  ILE A  45     -36.707   1.583 -11.048  1.00 38.39           C  
ANISOU  354  CB  ILE A  45     5170   5109   4309  -1504    489   -113       C  
ATOM    355  CG1 ILE A  45     -35.557   1.085 -10.082  1.00 38.15           C  
ANISOU  355  CG1 ILE A  45     5369   4935   4193  -1509    440    -42       C  
ATOM    356  CG2 ILE A  45     -36.632   0.905 -12.434  1.00 37.22           C  
ANISOU  356  CG2 ILE A  45     4996   4939   4208  -1476    402   -115       C  
ATOM    357  CD1 ILE A  45     -34.074   1.234 -10.567  1.00 36.30           C  
ANISOU  357  CD1 ILE A  45     5192   4610   3991  -1336    318      9       C  
ATOM    358  N   SER A  46     -37.348   4.133 -13.288  1.00 37.65           N  
ANISOU  358  N   SER A  46     4600   5255   4448  -1190    463   -190       N  
ATOM    359  CA  SER A  46     -38.243   4.615 -14.324  1.00 37.23           C  
ANISOU  359  CA  SER A  46     4342   5324   4479  -1149    456   -224       C  
ATOM    360  C   SER A  46     -39.036   3.483 -14.971  1.00 42.01           C  
ANISOU  360  C   SER A  46     4924   5967   5070  -1287    430   -239       C  
ATOM    361  O   SER A  46     -38.484   2.432 -15.281  1.00 40.39           O  
ANISOU  361  O   SER A  46     4868   5663   4816  -1339    367   -219       O  
ATOM    362  CB  SER A  46     -37.464   5.393 -15.377  1.00 39.55           C  
ANISOU  362  CB  SER A  46     4589   5607   4830   -972    366   -203       C  
ATOM    363  OG  SER A  46     -38.398   5.986 -16.256  1.00 43.41           O  
ANISOU  363  OG  SER A  46     4878   6221   5395   -931    357   -225       O  
ATOM    364  N   ARG A  47     -40.337   3.699 -15.139  1.00 41.00           N  
ANISOU  364  N   ARG A  47     4609   5979   4989  -1351    482   -279       N  
ATOM    365  CA  ARG A  47     -41.192   2.712 -15.772  1.00 42.84           C  
ANISOU  365  CA  ARG A  47     4797   6270   5210  -1500    456   -299       C  
ATOM    366  C   ARG A  47     -41.358   3.056 -17.253  1.00 45.55           C  
ANISOU  366  C   ARG A  47     5005   6689   5614  -1412    350   -298       C  
ATOM    367  O   ARG A  47     -41.256   2.164 -18.085  1.00 43.87           O  
ANISOU  367  O   ARG A  47     4860   6445   5364  -1482    273   -298       O  
ATOM    368  CB  ARG A  47     -42.555   2.595 -15.057  1.00 45.59           C  
ANISOU  368  CB  ARG A  47     5017   6739   5566  -1652    572   -341       C  
ATOM    369  CG  ARG A  47     -43.351   1.375 -15.533  1.00 54.60           C  
ANISOU  369  CG  ARG A  47     6154   7920   6672  -1852    550   -361       C  
ATOM    370  CD  ARG A  47     -44.290   0.769 -14.526  1.00 66.56           C  
ANISOU  370  CD  ARG A  47     7661   9485   8144  -2059    675   -391       C  
ATOM    371  NE  ARG A  47     -43.738  -0.430 -13.875  1.00 80.58           N  
ANISOU  371  NE  ARG A  47     9707  11103   9808  -2201    687   -368       N  
ATOM    372  CZ  ARG A  47     -43.601  -1.629 -14.448  1.00 92.21           C  
ANISOU  372  CZ  ARG A  47    11318  12491  11225  -2318    617   -361       C  
ATOM    373  NH1 ARG A  47     -43.945  -1.813 -15.717  1.00 76.82           N1+
ANISOU  373  NH1 ARG A  47     9269  10606   9313  -2324    526   -380       N1+
ATOM    374  NH2 ARG A  47     -43.091  -2.641 -13.764  1.00 77.71           N  
ANISOU  374  NH2 ARG A  47     9735  10498   9295  -2428    634   -332       N  
ATOM    375  N   THR A  48     -41.605   4.349 -17.576  1.00 42.45           N  
ANISOU  375  N   THR A  48     4435   6389   5307  -1263    349   -296       N  
ATOM    376  CA  THR A  48     -41.857   4.806 -18.951  1.00 41.87           C  
ANISOU  376  CA  THR A  48     4222   6400   5287  -1178    246   -285       C  
ATOM    377  C   THR A  48     -41.063   6.077 -19.334  1.00 43.90           C  
ANISOU  377  C   THR A  48     4459   6627   5594   -963    207   -251       C  
ATOM    378  O   THR A  48     -41.121   6.507 -20.490  1.00 42.37           O  
ANISOU  378  O   THR A  48     4179   6486   5432   -883    115   -231       O  
ATOM    379  CB  THR A  48     -43.359   5.074 -19.151  1.00 47.69           C  
ANISOU  379  CB  THR A  48     4705   7320   6094  -1233    269   -309       C  
ATOM    380  CG2 THR A  48     -44.231   3.857 -18.854  1.00 49.45           C  
ANISOU  380  CG2 THR A  48     4926   7592   6269  -1466    305   -344       C  
ATOM    381  OG1 THR A  48     -43.746   6.173 -18.324  1.00 49.27           O  
ANISOU  381  OG1 THR A  48     4781   7570   6370  -1136    373   -319       O  
ATOM    382  N   GLU A  49     -40.325   6.664 -18.382  1.00 38.18           N  
ANISOU  382  N   GLU A  49     3823   5817   4868   -883    275   -245       N  
ATOM    383  CA  GLU A  49     -39.636   7.917 -18.626  1.00 36.20           C  
ANISOU  383  CA  GLU A  49     3555   5536   4664   -700    254   -218       C  
ATOM    384  C   GLU A  49     -38.172   7.781 -18.991  1.00 38.57           C  
ANISOU  384  C   GLU A  49     4028   5711   4917   -633    185   -187       C  
ATOM    385  O   GLU A  49     -37.415   7.064 -18.352  1.00 37.16           O  
ANISOU  385  O   GLU A  49     4012   5431   4676   -688    199   -184       O  
ATOM    386  CB  GLU A  49     -39.799   8.873 -17.442  1.00 37.37           C  
ANISOU  386  CB  GLU A  49     3669   5683   4849   -645    372   -237       C  
ATOM    387  CG  GLU A  49     -41.229   9.283 -17.169  1.00 44.40           C  
ANISOU  387  CG  GLU A  49     4352   6705   5813   -665    454   -273       C  
ATOM    388  CD  GLU A  49     -41.418   9.786 -15.756  1.00 52.92           C  
ANISOU  388  CD  GLU A  49     5445   7765   6894   -674    604   -312       C  
ATOM    389  OE1 GLU A  49     -41.231   8.983 -14.814  1.00 46.38           O  
ANISOU  389  OE1 GLU A  49     4753   6888   5982   -808    664   -328       O  
ATOM    390  OE2 GLU A  49     -41.758  10.978 -15.586  1.00 47.67           O1-
ANISOU  390  OE2 GLU A  49     4669   7131   6311   -549    664   -325       O1-
ATOM    391  N   SER A  50     -37.776   8.501 -20.028  1.00 35.18           N  
ANISOU  391  N   SER A  50     3557   5291   4520   -510    112   -159       N  
ATOM    392  CA  SER A  50     -36.404   8.501 -20.493  1.00 33.35           C  
ANISOU  392  CA  SER A  50     3459   4958   4254   -439     55   -133       C  
ATOM    393  C   SER A  50     -35.602   9.513 -19.689  1.00 34.36           C  
ANISOU  393  C   SER A  50     3634   5021   4401   -340    102   -120       C  
ATOM    394  O   SER A  50     -36.160  10.282 -18.915  1.00 33.32           O  
ANISOU  394  O   SER A  50     3430   4921   4308   -317    178   -136       O  
ATOM    395  CB  SER A  50     -36.379   8.864 -21.975  1.00 37.06           C  
ANISOU  395  CB  SER A  50     3870   5473   4739   -369    -38   -110       C  
ATOM    396  OG  SER A  50     -36.793  10.207 -22.180  1.00 39.89           O  
ANISOU  396  OG  SER A  50     4099   5890   5167   -255    -35    -88       O  
ATOM    397  N   THR A  51     -34.283   9.529 -19.894  1.00 31.64           N  
ANISOU  397  N   THR A  51     3406   4587   4030   -283     62    -97       N  
ATOM    398  CA  THR A  51     -33.369  10.481 -19.272  1.00 30.44           C  
ANISOU  398  CA  THR A  51     3304   4375   3887   -199     90    -81       C  
ATOM    399  C   THR A  51     -33.802  11.918 -19.610  1.00 34.08           C  
ANISOU  399  C   THR A  51     3652   4884   4414    -92    107    -75       C  
ATOM    400  O   THR A  51     -33.834  12.754 -18.707  1.00 33.54           O  
ANISOU  400  O   THR A  51     3581   4796   4367    -62    176    -88       O  
ATOM    401  CB  THR A  51     -31.953  10.173 -19.760  1.00 31.69           C  
ANISOU  401  CB  THR A  51     3571   4455   4017   -160     30    -56       C  
ATOM    402  CG2 THR A  51     -30.937  11.179 -19.275  1.00 28.51           C  
ANISOU  402  CG2 THR A  51     3210   4000   3623    -83     43    -38       C  
ATOM    403  OG1 THR A  51     -31.621   8.889 -19.261  1.00 33.68           O  
ANISOU  403  OG1 THR A  51     3930   4648   4219   -245     23    -59       O  
ATOM    404  N   SER A  52     -34.161  12.195 -20.894  1.00 30.43           N  
ANISOU  404  N   SER A  52     3104   4476   3980    -40     43    -54       N  
ATOM    405  CA  SER A  52     -34.628  13.522 -21.306  1.00 29.97           C  
ANISOU  405  CA  SER A  52     2942   4456   3990     70     46    -34       C  
ATOM    406  C   SER A  52     -35.961  13.889 -20.656  1.00 35.16           C  
ANISOU  406  C   SER A  52     3468   5184   4709     68    117    -62       C  
ATOM    407  O   SER A  52     -36.173  15.063 -20.364  1.00 35.90           O  
ANISOU  407  O   SER A  52     3512   5266   4862    163    166    -59       O  
ATOM    408  CB  SER A  52     -34.697  13.648 -22.826  1.00 31.27           C  
ANISOU  408  CB  SER A  52     3062   4665   4155    115    -51      3       C  
ATOM    409  OG  SER A  52     -35.874  13.076 -23.372  1.00 35.60           O  
ANISOU  409  OG  SER A  52     3498   5316   4713     59    -92     -2       O  
ATOM    410  N   ASP A  53     -36.838  12.895 -20.411  1.00 32.69           N  
ANISOU  410  N   ASP A  53     3101   4938   4383    -43    132    -90       N  
ATOM    411  CA  ASP A  53     -38.112  13.128 -19.717  1.00 33.81           C  
ANISOU  411  CA  ASP A  53     3106   5158   4583    -63    217   -123       C  
ATOM    412  C   ASP A  53     -37.846  13.633 -18.288  1.00 35.87           C  
ANISOU  412  C   ASP A  53     3435   5352   4840    -60    339   -159       C  
ATOM    413  O   ASP A  53     -38.395  14.659 -17.895  1.00 35.79           O  
ANISOU  413  O   ASP A  53     3339   5358   4902     23    415   -177       O  
ATOM    414  CB  ASP A  53     -38.973  11.848 -19.691  1.00 36.45           C  
ANISOU  414  CB  ASP A  53     3391   5571   4887   -214    213   -149       C  
ATOM    415  CG  ASP A  53     -39.580  11.459 -21.024  1.00 43.95           C  
ANISOU  415  CG  ASP A  53     4238   6616   5847   -233    103   -124       C  
ATOM    416  OD1 ASP A  53     -39.849  12.365 -21.839  1.00 43.34           O  
ANISOU  416  OD1 ASP A  53     4056   6583   5829   -116     46    -87       O  
ATOM    417  OD2 ASP A  53     -39.799  10.242 -21.248  1.00 44.33           O1-
ANISOU  417  OD2 ASP A  53     4317   6688   5839   -370     70   -140       O1-
ATOM    418  N   LEU A  54     -36.964  12.946 -17.538  1.00 32.54           N  
ANISOU  418  N   LEU A  54     3177   4852   4334   -144    356   -169       N  
ATOM    419  CA  LEU A  54     -36.599  13.343 -16.167  1.00 33.20           C  
ANISOU  419  CA  LEU A  54     3355   4873   4387   -165    457   -199       C  
ATOM    420  C   LEU A  54     -35.992  14.748 -16.152  1.00 37.07           C  
ANISOU  420  C   LEU A  54     3866   5302   4915    -35    473   -192       C  
ATOM    421  O   LEU A  54     -36.364  15.570 -15.319  1.00 37.62           O  
ANISOU  421  O   LEU A  54     3920   5360   5012     -7    579   -229       O  
ATOM    422  CB  LEU A  54     -35.624  12.328 -15.505  1.00 32.32           C  
ANISOU  422  CB  LEU A  54     3422   4684   4173   -270    435   -189       C  
ATOM    423  CG  LEU A  54     -35.968  10.826 -15.555  1.00 36.16           C  
ANISOU  423  CG  LEU A  54     3940   5192   4608   -404    407   -190       C  
ATOM    424  CD1 LEU A  54     -34.939  10.029 -14.795  1.00 34.46           C  
ANISOU  424  CD1 LEU A  54     3910   4881   4304   -477    387   -170       C  
ATOM    425  CD2 LEU A  54     -37.398  10.533 -15.024  1.00 36.17           C  
ANISOU  425  CD2 LEU A  54     3835   5284   4625   -500    502   -233       C  
ATOM    426  N   ALA A  55     -35.062  15.018 -17.080  1.00 33.08           N  
ANISOU  426  N   ALA A  55     3405   4756   4408     36    377   -146       N  
ATOM    427  CA  ALA A  55     -34.407  16.320 -17.239  1.00 31.58           C  
ANISOU  427  CA  ALA A  55     3248   4502   4250    147    378   -130       C  
ATOM    428  C   ALA A  55     -35.398  17.424 -17.633  1.00 33.77           C  
ANISOU  428  C   ALA A  55     3388   4816   4627    263    416   -131       C  
ATOM    429  O   ALA A  55     -35.266  18.559 -17.183  1.00 33.90           O  
ANISOU  429  O   ALA A  55     3431   4771   4677    334    482   -147       O  
ATOM    430  CB  ALA A  55     -33.291  16.203 -18.263  1.00 32.15           C  
ANISOU  430  CB  ALA A  55     3382   4539   4295    179    270    -80       C  
ATOM    431  N   THR A  56     -36.428  17.081 -18.429  1.00 31.85           N  
ANISOU  431  N   THR A  56     2999   4669   4435    277    375   -117       N  
ATOM    432  CA  THR A  56     -37.487  18.036 -18.825  1.00 32.40           C  
ANISOU  432  CA  THR A  56     2912   4786   4612    396    397   -108       C  
ATOM    433  C   THR A  56     -38.260  18.520 -17.579  1.00 38.00           C  
ANISOU  433  C   THR A  56     3572   5496   5371    403    551   -174       C  
ATOM    434  O   THR A  56     -38.516  19.720 -17.438  1.00 38.54           O  
ANISOU  434  O   THR A  56     3606   5522   5517    524    612   -180       O  
ATOM    435  CB  THR A  56     -38.373  17.423 -19.926  1.00 37.52           C  
ANISOU  435  CB  THR A  56     3412   5553   5290    388    300    -72       C  
ATOM    436  CG2 THR A  56     -39.588  18.291 -20.273  1.00 35.96           C  
ANISOU  436  CG2 THR A  56     3025   5422   5215    511    312    -57       C  
ATOM    437  OG1 THR A  56     -37.573  17.235 -21.096  1.00 34.68           O  
ANISOU  437  OG1 THR A  56     3122   5173   4881    397    174    -17       O  
ATOM    438  N   GLU A  57     -38.590  17.591 -16.660  1.00 34.34           N  
ANISOU  438  N   GLU A  57     3122   5070   4855    269    621   -224       N  
ATOM    439  CA  GLU A  57     -39.280  17.934 -15.417  1.00 35.38           C  
ANISOU  439  CA  GLU A  57     3224   5207   5011    248    783   -296       C  
ATOM    440  C   GLU A  57     -38.436  18.876 -14.554  1.00 39.68           C  
ANISOU  440  C   GLU A  57     3925   5628   5524    282    863   -326       C  
ATOM    441  O   GLU A  57     -38.966  19.838 -14.014  1.00 39.73           O  
ANISOU  441  O   GLU A  57     3890   5610   5596    360    984   -373       O  
ATOM    442  CB  GLU A  57     -39.654  16.668 -14.643  1.00 37.23           C  
ANISOU  442  CB  GLU A  57     3477   5498   5170     74    833   -333       C  
ATOM    443  CG  GLU A  57     -40.716  15.800 -15.315  1.00 42.28           C  
ANISOU  443  CG  GLU A  57     3947   6269   5849     18    786   -323       C  
ATOM    444  CD  GLU A  57     -41.972  16.531 -15.754  1.00 59.19           C  
ANISOU  444  CD  GLU A  57     5853   8507   8130    132    821   -329       C  
ATOM    445  OE1 GLU A  57     -42.479  17.357 -14.964  1.00 50.40           O  
ANISOU  445  OE1 GLU A  57     4688   7384   7079    195    963   -380       O  
ATOM    446  OE2 GLU A  57     -42.410  16.333 -16.909  1.00 57.95           O1-
ANISOU  446  OE2 GLU A  57     5567   8432   8019    164    703   -279       O1-
ATOM    447  N   VAL A  58     -37.109  18.644 -14.496  1.00 35.73           N  
ANISOU  447  N   VAL A  58     3599   5048   4928    231    793   -300       N  
ATOM    448  CA  VAL A  58     -36.172  19.502 -13.758  1.00 35.02           C  
ANISOU  448  CA  VAL A  58     3664   4847   4795    243    842   -322       C  
ATOM    449  C   VAL A  58     -36.163  20.924 -14.373  1.00 37.64           C  
ANISOU  449  C   VAL A  58     3963   5119   5220    404    847   -306       C  
ATOM    450  O   VAL A  58     -36.286  21.904 -13.637  1.00 38.58           O  
ANISOU  450  O   VAL A  58     4125   5170   5362    446    962   -358       O  
ATOM    451  CB  VAL A  58     -34.768  18.851 -13.658  1.00 36.53           C  
ANISOU  451  CB  VAL A  58     4016   4988   4876    153    747   -287       C  
ATOM    452  CG1 VAL A  58     -33.722  19.833 -13.126  1.00 35.75           C  
ANISOU  452  CG1 VAL A  58     4059   4785   4739    168    768   -299       C  
ATOM    453  CG2 VAL A  58     -34.830  17.618 -12.771  1.00 36.13           C  
ANISOU  453  CG2 VAL A  58     4027   4969   4733      1    769   -308       C  
ATOM    454  N   ALA A  59     -36.094  21.017 -15.703  1.00 34.61           N  
ANISOU  454  N   ALA A  59     3510   4756   4885    487    728   -236       N  
ATOM    455  CA  ALA A  59     -36.102  22.271 -16.459  1.00 35.60           C  
ANISOU  455  CA  ALA A  59     3608   4824   5093    639    708   -200       C  
ATOM    456  C   ALA A  59     -37.379  23.080 -16.189  1.00 40.72           C  
ANISOU  456  C   ALA A  59     4125   5485   5862    753    819   -235       C  
ATOM    457  O   ALA A  59     -37.295  24.277 -15.907  1.00 40.86           O  
ANISOU  457  O   ALA A  59     4196   5402   5928    846    893   -255       O  
ATOM    458  CB  ALA A  59     -35.983  21.978 -17.951  1.00 36.19           C  
ANISOU  458  CB  ALA A  59     3621   4948   5182    683    556   -115       C  
ATOM    459  N   LYS A  60     -38.552  22.420 -16.248  1.00 38.19           N  
ANISOU  459  N   LYS A  60     3632   5286   5592    741    836   -247       N  
ATOM    460  CA  LYS A  60     -39.850  23.053 -15.994  1.00 39.61           C  
ANISOU  460  CA  LYS A  60     3649   5503   5900    850    943   -283       C  
ATOM    461  C   LYS A  60     -39.927  23.602 -14.574  1.00 45.52           C  
ANISOU  461  C   LYS A  60     4479   6177   6640    831   1134   -383       C  
ATOM    462  O   LYS A  60     -40.359  24.739 -14.389  1.00 48.18           O  
ANISOU  462  O   LYS A  60     4786   6446   7076    967   1231   -410       O  
ATOM    463  CB  LYS A  60     -41.009  22.095 -16.308  1.00 42.43           C  
ANISOU  463  CB  LYS A  60     3799   6022   6300    807    917   -280       C  
ATOM    464  CG  LYS A  60     -41.122  21.768 -17.802  1.00 52.39           C  
ANISOU  464  CG  LYS A  60     4963   7359   7584    847    732   -184       C  
ATOM    465  CD  LYS A  60     -42.412  21.082 -18.209  1.00 67.72           C  
ANISOU  465  CD  LYS A  60     6674   9466   9589    824    699   -176       C  
ATOM    466  CE  LYS A  60     -42.488  19.564 -18.113  1.00 76.31           C  
ANISOU  466  CE  LYS A  60     7765  10649  10582    627    672   -198       C  
ATOM    467  NZ  LYS A  60     -43.840  19.059 -18.466  1.00 85.18           N1+
ANISOU  467  NZ  LYS A  60     8650  11937  11779    604    646   -193       N1+
ATOM    468  N   LYS A  61     -39.430  22.826 -13.589  1.00 41.07           N  
ANISOU  468  N   LYS A  61     4040   5612   5951    661   1184   -433       N  
ATOM    469  CA  LYS A  61     -39.382  23.196 -12.173  1.00 41.05           C  
ANISOU  469  CA  LYS A  61     4153   5546   5899    600   1357   -530       C  
ATOM    470  C   LYS A  61     -38.470  24.403 -11.938  1.00 42.87           C  
ANISOU  470  C   LYS A  61     4557   5621   6112    660   1385   -544       C  
ATOM    471  O   LYS A  61     -38.817  25.275 -11.146  1.00 42.18           O  
ANISOU  471  O   LYS A  61     4506   5463   6058    706   1544   -622       O  
ATOM    472  CB  LYS A  61     -38.901  22.007 -11.320  1.00 42.05           C  
ANISOU  472  CB  LYS A  61     4397   5706   5874    394   1359   -554       C  
ATOM    473  CG  LYS A  61     -39.994  20.984 -11.001  1.00 43.79           C  
ANISOU  473  CG  LYS A  61     4482   6058   6099    302   1418   -584       C  
ATOM    474  CD  LYS A  61     -39.370  19.671 -10.541  1.00 43.53           C  
ANISOU  474  CD  LYS A  61     4576   6046   5918    111   1359   -569       C  
ATOM    475  CE  LYS A  61     -40.364  18.539 -10.424  1.00 50.53           C  
ANISOU  475  CE  LYS A  61     5341   7058   6801      2   1391   -583       C  
ATOM    476  NZ  LYS A  61     -41.257  18.694  -9.245  1.00 59.32           N1+
ANISOU  476  NZ  LYS A  61     6425   8202   7911    -58   1597   -678       N1+
ATOM    477  N   LEU A  62     -37.306  24.439 -12.605  1.00 38.63           N  
ANISOU  477  N   LEU A  62     4126   5030   5520    651   1243   -474       N  
ATOM    478  CA  LEU A  62     -36.327  25.531 -12.492  1.00 38.03           C  
ANISOU  478  CA  LEU A  62     4217   4812   5419    685   1249   -476       C  
ATOM    479  C   LEU A  62     -36.890  26.847 -13.033  1.00 43.50           C  
ANISOU  479  C   LEU A  62     4850   5426   6251    876   1296   -468       C  
ATOM    480  O   LEU A  62     -36.741  27.891 -12.399  1.00 43.89           O  
ANISOU  480  O   LEU A  62     5011   5354   6312    912   1412   -527       O  
ATOM    481  CB  LEU A  62     -35.019  25.167 -13.244  1.00 35.67           C  
ANISOU  481  CB  LEU A  62     4011   4499   5045    631   1079   -396       C  
ATOM    482  CG  LEU A  62     -34.123  24.104 -12.595  1.00 38.51           C  
ANISOU  482  CG  LEU A  62     4480   4888   5263    456   1031   -401       C  
ATOM    483  CD1 LEU A  62     -33.053  23.598 -13.570  1.00 37.57           C  
ANISOU  483  CD1 LEU A  62     4388   4782   5105    435    864   -316       C  
ATOM    484  CD2 LEU A  62     -33.481  24.650 -11.339  1.00 41.30           C  
ANISOU  484  CD2 LEU A  62     5010   5154   5529    368   1123   -469       C  
ATOM    485  N   MET A  63     -37.544  26.788 -14.203  1.00 41.18           N  
ANISOU  485  N   MET A  63     4387   5198   6061    995   1204   -393       N  
ATOM    486  CA  MET A  63     -38.150  27.967 -14.835  1.00 42.34           C  
ANISOU  486  CA  MET A  63     4461   5278   6351   1194   1222   -362       C  
ATOM    487  C   MET A  63     -39.305  28.523 -14.031  1.00 47.95           C  
ANISOU  487  C   MET A  63     5078   5975   7166   1284   1407   -448       C  
ATOM    488  O   MET A  63     -39.461  29.745 -13.964  1.00 49.71           O  
ANISOU  488  O   MET A  63     5342   6068   7476   1422   1489   -466       O  
ATOM    489  CB  MET A  63     -38.599  27.654 -16.262  1.00 44.51           C  
ANISOU  489  CB  MET A  63     4572   5646   6693   1281   1061   -253       C  
ATOM    490  CG  MET A  63     -37.438  27.280 -17.189  1.00 46.22           C  
ANISOU  490  CG  MET A  63     4889   5859   6814   1214    893   -169       C  
ATOM    491  SD  MET A  63     -37.978  27.252 -18.898  1.00 50.62           S  
ANISOU  491  SD  MET A  63     5292   6497   7445   1331    717    -42       S  
ATOM    492  CE  MET A  63     -39.151  25.902 -18.873  1.00 47.80           C  
ANISOU  492  CE  MET A  63     4715   6339   7109   1266    700    -63       C  
ATOM    493  N   ALA A  64     -40.117  27.633 -13.422  1.00 44.95           N  
ANISOU  493  N   ALA A  64     4575   5722   6784   1208   1481   -504       N  
ATOM    494  CA  ALA A  64     -41.270  27.995 -12.594  1.00 44.94           C  
ANISOU  494  CA  ALA A  64     4463   5735   6879   1274   1676   -599       C  
ATOM    495  C   ALA A  64     -40.796  28.747 -11.348  1.00 49.24           C  
ANISOU  495  C   ALA A  64     5214   6136   7358   1228   1853   -708       C  
ATOM    496  O   ALA A  64     -41.353  29.795 -11.008  1.00 49.22           O  
ANISOU  496  O   ALA A  64     5200   6039   7462   1366   2000   -767       O  
ATOM    497  CB  ALA A  64     -42.040  26.745 -12.193  1.00 45.64           C  
ANISOU  497  CB  ALA A  64     4404   5997   6941   1151   1710   -633       C  
ATOM    498  N   LYS A  65     -39.725  28.244 -10.710  1.00 44.96           N  
ANISOU  498  N   LYS A  65     4872   5569   6642   1038   1830   -731       N  
ATOM    499  CA  LYS A  65     -39.130  28.857  -9.518  1.00 45.29           C  
ANISOU  499  CA  LYS A  65     5136   5485   6586    954   1971   -831       C  
ATOM    500  C   LYS A  65     -38.540  30.231  -9.794  1.00 50.35           C  
ANISOU  500  C   LYS A  65     5915   5945   7268   1065   1977   -823       C  
ATOM    501  O   LYS A  65     -38.703  31.136  -8.982  1.00 52.21           O  
ANISOU  501  O   LYS A  65     6257   6063   7519   1097   2149   -921       O  
ATOM    502  CB  LYS A  65     -38.088  27.919  -8.901  1.00 45.28           C  
ANISOU  502  CB  LYS A  65     5296   5518   6392    727   1903   -832       C  
ATOM    503  CG  LYS A  65     -38.742  26.849  -8.059  1.00 56.13           C  
ANISOU  503  CG  LYS A  65     6612   7013   7701    594   1990   -888       C  
ATOM    504  CD  LYS A  65     -37.736  26.140  -7.199  1.00 66.16           C  
ANISOU  504  CD  LYS A  65     8079   8283   8774    379   1950   -900       C  
ATOM    505  CE  LYS A  65     -37.743  24.679  -7.505  1.00 76.50           C  
ANISOU  505  CE  LYS A  65     9310   9725  10032    276   1826   -832       C  
ATOM    506  NZ  LYS A  65     -37.266  24.462  -8.888  1.00 90.69           N1+
ANISOU  506  NZ  LYS A  65    11031  11541  11884    356   1627   -718       N1+
ATOM    507  N   ALA A  66     -37.910  30.391 -10.958  1.00 46.09           N  
ANISOU  507  N   ALA A  66     5379   5382   6751   1124   1799   -711       N  
ATOM    508  CA  ALA A  66     -37.309  31.643 -11.415  1.00 45.19           C  
ANISOU  508  CA  ALA A  66     5394   5101   6675   1221   1780   -681       C  
ATOM    509  C   ALA A  66     -38.342  32.600 -12.026  1.00 49.36           C  
ANISOU  509  C   ALA A  66     5794   5565   7396   1464   1834   -660       C  
ATOM    510  O   ALA A  66     -38.046  33.780 -12.206  1.00 50.19           O  
ANISOU  510  O   ALA A  66     6020   5501   7548   1561   1868   -657       O  
ATOM    511  CB  ALA A  66     -36.224  31.337 -12.437  1.00 43.54           C  
ANISOU  511  CB  ALA A  66     5233   4907   6403   1172   1572   -567       C  
ATOM    512  N   GLY A  67     -39.521  32.086 -12.360  1.00 47.16           N  
ANISOU  512  N   GLY A  67     5271   5419   7227   1557   1834   -640       N  
ATOM    513  CA  GLY A  67     -40.587  32.862 -12.992  1.00 49.45           C  
ANISOU  513  CA  GLY A  67     5395   5680   7714   1798   1863   -604       C  
ATOM    514  C   GLY A  67     -40.218  33.254 -14.411  1.00 53.21           C  
ANISOU  514  C   GLY A  67     5863   6120   8236   1906   1668   -459       C  
ATOM    515  O   GLY A  67     -40.502  34.372 -14.849  1.00 54.26           O  
ANISOU  515  O   GLY A  67     6003   6122   8490   2092   1687   -422       O  
ATOM    516  N   ILE A  68     -39.532  32.341 -15.121  1.00 48.59           N  
ANISOU  516  N   ILE A  68     5278   5638   7545   1783   1485   -376       N  
ATOM    517  CA  ILE A  68     -39.063  32.544 -16.496  1.00 47.64           C  
ANISOU  517  CA  ILE A  68     5168   5505   7432   1844   1294   -239       C  
ATOM    518  C   ILE A  68     -39.683  31.524 -17.443  1.00 51.19           C  
ANISOU  518  C   ILE A  68     5398   6147   7904   1849   1142   -155       C  
ATOM    519  O   ILE A  68     -40.286  30.544 -16.996  1.00 50.90           O  
ANISOU  519  O   ILE A  68     5228   6255   7857   1770   1175   -204       O  
ATOM    520  CB  ILE A  68     -37.498  32.604 -16.603  1.00 48.35           C  
ANISOU  520  CB  ILE A  68     5491   5510   7368   1697   1220   -217       C  
ATOM    521  CG1 ILE A  68     -36.840  31.254 -16.247  1.00 46.99           C  
ANISOU  521  CG1 ILE A  68     5338   5468   7048   1484   1166   -243       C  
ATOM    522  CG2 ILE A  68     -36.903  33.772 -15.792  1.00 48.75           C  
ANISOU  522  CG2 ILE A  68     5763   5357   7402   1695   1356   -293       C  
ATOM    523  CD1 ILE A  68     -35.345  31.086 -16.725  1.00 47.65           C  
ANISOU  523  CD1 ILE A  68     5580   5521   7003   1359   1041   -188       C  
ATOM    524  N   THR A  69     -39.565  31.779 -18.753  1.00 47.31           N  
ANISOU  524  N   THR A  69     4881   5653   7439   1934    977    -28       N  
ATOM    525  CA  THR A  69     -40.048  30.888 -19.812  1.00 45.69           C  
ANISOU  525  CA  THR A  69     4499   5622   7239   1929    809     62       C  
ATOM    526  C   THR A  69     -38.820  30.357 -20.565  1.00 45.38           C  
ANISOU  526  C   THR A  69     4597   5594   7050   1793    665    124       C  
ATOM    527  O   THR A  69     -37.713  30.877 -20.380  1.00 42.34           O  
ANISOU  527  O   THR A  69     4417   5080   6592   1740    688    115       O  
ATOM    528  CB  THR A  69     -41.081  31.584 -20.710  1.00 53.20           C  
ANISOU  528  CB  THR A  69     5287   6581   8346   2146    737    158       C  
ATOM    529  CG2 THR A  69     -42.423  31.853 -19.982  1.00 48.76           C  
ANISOU  529  CG2 THR A  69     4528   6055   7945   2277    878     92       C  
ATOM    530  OG1 THR A  69     -40.528  32.802 -21.217  1.00 59.64           O  
ANISOU  530  OG1 THR A  69     6264   7214   9183   2256    712    225       O  
ATOM    531  N   GLY A  70     -39.030  29.330 -21.389  1.00 42.08           N  
ANISOU  531  N   GLY A  70     4065   5333   6591   1731    525    181       N  
ATOM    532  CA  GLY A  70     -37.991  28.688 -22.193  1.00 39.74           C  
ANISOU  532  CA  GLY A  70     3871   5068   6162   1608    394    236       C  
ATOM    533  C   GLY A  70     -37.201  29.629 -23.084  1.00 43.26           C  
ANISOU  533  C   GLY A  70     4461   5394   6584   1666    318    324       C  
ATOM    534  O   GLY A  70     -35.992  29.479 -23.206  1.00 41.99           O  
ANISOU  534  O   GLY A  70     4455   5188   6311   1555    295    324       O  
ATOM    535  N   LYS A  71     -37.859  30.639 -23.682  1.00 41.77           N  
ANISOU  535  N   LYS A  71     4224   5143   6502   1842    284    401       N  
ATOM    536  CA  LYS A  71     -37.171  31.581 -24.575  1.00 41.20           C  
ANISOU  536  CA  LYS A  71     4301   4948   6406   1897    211    498       C  
ATOM    537  C   LYS A  71     -36.103  32.465 -23.905  1.00 43.90           C  
ANISOU  537  C   LYS A  71     4865   5105   6711   1860    321    449       C  
ATOM    538  O   LYS A  71     -35.284  33.050 -24.609  1.00 43.30           O  
ANISOU  538  O   LYS A  71     4935   4937   6579   1848    265    518       O  
ATOM    539  CB  LYS A  71     -38.168  32.440 -25.356  1.00 46.30           C  
ANISOU  539  CB  LYS A  71     4848   5568   7179   2101    140    602       C  
ATOM    540  CG  LYS A  71     -38.608  31.735 -26.639  1.00 61.32           C  
ANISOU  540  CG  LYS A  71     6625   7629   9046   2094    -49    707       C  
ATOM    541  CD  LYS A  71     -37.467  31.577 -27.654  1.00 57.72           C  
ANISOU  541  CD  LYS A  71     6333   7159   8439   1982   -159    778       C  
ATOM    542  CE  LYS A  71     -37.533  32.633 -28.735  1.00 65.35           C  
ANISOU  542  CE  LYS A  71     7368   8034   9428   2107   -266    919       C  
ATOM    543  NZ  LYS A  71     -36.449  32.500 -29.734  1.00 65.48           N1+
ANISOU  543  NZ  LYS A  71     7548   8042   9290   1987   -354    982       N1+
ATOM    544  N   GLU A  72     -36.059  32.500 -22.568  1.00 40.09           N  
ANISOU  544  N   GLU A  72     4417   4576   6241   1819    476    329       N  
ATOM    545  CA  GLU A  72     -35.107  33.307 -21.800  1.00 39.71           C  
ANISOU  545  CA  GLU A  72     4576   4360   6151   1764    586    269       C  
ATOM    546  C   GLU A  72     -33.782  32.587 -21.567  1.00 41.77           C  
ANISOU  546  C   GLU A  72     4953   4656   6261   1559    564    232       C  
ATOM    547  O   GLU A  72     -32.816  33.198 -21.106  1.00 41.25           O  
ANISOU  547  O   GLU A  72     5061   4471   6141   1487    623    197       O  
ATOM    548  CB  GLU A  72     -35.739  33.731 -20.468  1.00 41.68           C  
ANISOU  548  CB  GLU A  72     4816   4542   6479   1815    764    154       C  
ATOM    549  CG  GLU A  72     -36.973  34.602 -20.640  1.00 49.16           C  
ANISOU  549  CG  GLU A  72     5657   5426   7594   2040    807    184       C  
ATOM    550  CD  GLU A  72     -37.598  35.065 -19.342  1.00 65.05           C  
ANISOU  550  CD  GLU A  72     7664   7365   9689   2098   1006     59       C  
ATOM    551  OE1 GLU A  72     -36.885  35.705 -18.538  1.00 64.54           O  
ANISOU  551  OE1 GLU A  72     7796   7152   9575   2033   1121    -19       O  
ATOM    552  OE2 GLU A  72     -38.802  34.795 -19.132  1.00 57.26           O1-
ANISOU  552  OE2 GLU A  72     6474   6469   8812   2200   1051     35       O1-
ATOM    553  N   LEU A  73     -33.723  31.294 -21.895  1.00 38.23           N  
ANISOU  553  N   LEU A  73     4406   4371   5748   1465    479    241       N  
ATOM    554  CA  LEU A  73     -32.518  30.484 -21.696  1.00 35.69           C  
ANISOU  554  CA  LEU A  73     4169   4093   5298   1289    453    212       C  
ATOM    555  C   LEU A  73     -31.496  30.600 -22.818  1.00 36.83           C  
ANISOU  555  C   LEU A  73     4402   4222   5369   1244    348    294       C  
ATOM    556  O   LEU A  73     -31.861  30.507 -23.984  1.00 36.28           O  
ANISOU  556  O   LEU A  73     4270   4206   5311   1304    246    381       O  
ATOM    557  CB  LEU A  73     -32.890  29.015 -21.456  1.00 35.11           C  
ANISOU  557  CB  LEU A  73     3970   4181   5191   1207    425    175       C  
ATOM    558  CG  LEU A  73     -33.767  28.741 -20.233  1.00 40.74           C  
ANISOU  558  CG  LEU A  73     4606   4923   5950   1209    542     83       C  
ATOM    559  CD1 LEU A  73     -34.330  27.340 -20.296  1.00 40.93           C  
ANISOU  559  CD1 LEU A  73     4490   5106   5953   1145    495     73       C  
ATOM    560  CD2 LEU A  73     -32.997  28.965 -18.935  1.00 40.88           C  
ANISOU  560  CD2 LEU A  73     4769   4860   5905   1106    651     -6       C  
ATOM    561  N   ASP A  74     -30.221  30.798 -22.465  1.00 32.98           N  
ANISOU  561  N   ASP A  74     4057   3673   4802   1129    375    267       N  
ATOM    562  CA  ASP A  74     -29.094  30.892 -23.422  1.00 32.44           C  
ANISOU  562  CA  ASP A  74     4074   3592   4658   1062    300    331       C  
ATOM    563  C   ASP A  74     -28.493  29.528 -23.776  1.00 34.26           C  
ANISOU  563  C   ASP A  74     4250   3960   4808    954    228    329       C  
ATOM    564  O   ASP A  74     -27.930  29.346 -24.857  1.00 34.09           O  
ANISOU  564  O   ASP A  74     4247   3972   4733    926    154    390       O  
ATOM    565  CB  ASP A  74     -28.002  31.837 -22.875  1.00 33.59           C  
ANISOU  565  CB  ASP A  74     4389   3607   4768    987    367    302       C  
ATOM    566  CG  ASP A  74     -28.520  33.257 -22.692  1.00 38.25           C  
ANISOU  566  CG  ASP A  74     5064   4034   5436   1097    438    310       C  
ATOM    567  OD1 ASP A  74     -28.910  33.871 -23.691  1.00 38.75           O  
ANISOU  567  OD1 ASP A  74     5138   4049   5539   1200    388    400       O  
ATOM    568  OD2 ASP A  74     -28.568  33.726 -21.543  1.00 37.87           O1-
ANISOU  568  OD2 ASP A  74     5078   3904   5408   1082    545    227       O1-
ATOM    569  N   PHE A  75     -28.585  28.580 -22.859  1.00 30.69           N  
ANISOU  569  N   PHE A  75     3742   3578   4339    890    259    256       N  
ATOM    570  CA  PHE A  75     -28.042  27.240 -23.062  1.00 29.52           C  
ANISOU  570  CA  PHE A  75     3550   3542   4123    795    201    248       C  
ATOM    571  C   PHE A  75     -28.691  26.221 -22.156  1.00 31.92           C  
ANISOU  571  C   PHE A  75     3773   3922   4434    765    228    186       C  
ATOM    572  O   PHE A  75     -29.271  26.568 -21.121  1.00 32.64           O  
ANISOU  572  O   PHE A  75     3862   3975   4564    785    310    133       O  
ATOM    573  CB  PHE A  75     -26.488  27.203 -22.879  1.00 30.60           C  
ANISOU  573  CB  PHE A  75     3785   3653   4187    682    203    235       C  
ATOM    574  CG  PHE A  75     -25.983  27.663 -21.533  1.00 32.85           C  
ANISOU  574  CG  PHE A  75     4151   3869   4461    617    279    170       C  
ATOM    575  CD1 PHE A  75     -25.931  26.784 -20.452  1.00 35.38           C  
ANISOU  575  CD1 PHE A  75     4449   4239   4753    546    299    110       C  
ATOM    576  CD2 PHE A  75     -25.571  28.980 -21.337  1.00 37.90           C  
ANISOU  576  CD2 PHE A  75     4903   4389   5109    616    330    169       C  
ATOM    577  CE1 PHE A  75     -25.493  27.216 -19.197  1.00 37.26           C  
ANISOU  577  CE1 PHE A  75     4773   4420   4964    475    362     52       C  
ATOM    578  CE2 PHE A  75     -25.140  29.413 -20.077  1.00 41.81           C  
ANISOU  578  CE2 PHE A  75     5483   4820   5581    542    400    102       C  
ATOM    579  CZ  PHE A  75     -25.091  28.522 -19.017  1.00 39.38           C  
ANISOU  579  CZ  PHE A  75     5151   4575   5238    469    413     44       C  
ATOM    580  N   ILE A  76     -28.518  24.949 -22.514  1.00 28.52           N  
ANISOU  580  N   ILE A  76     3289   3588   3959    706    167    189       N  
ATOM    581  CA  ILE A  76     -28.901  23.770 -21.724  1.00 27.69           C  
ANISOU  581  CA  ILE A  76     3129   3554   3840    647    181    137       C  
ATOM    582  C   ILE A  76     -27.731  22.792 -21.854  1.00 30.65           C  
ANISOU  582  C   ILE A  76     3544   3959   4140    554    134    137       C  
ATOM    583  O   ILE A  76     -27.462  22.321 -22.956  1.00 29.68           O  
ANISOU  583  O   ILE A  76     3403   3878   3995    555     68    174       O  
ATOM    584  CB  ILE A  76     -30.231  23.122 -22.169  1.00 30.51           C  
ANISOU  584  CB  ILE A  76     3358   4001   4235    689    151    147       C  
ATOM    585  CG1 ILE A  76     -31.421  24.121 -22.050  1.00 32.27           C  
ANISOU  585  CG1 ILE A  76     3513   4199   4550    802    198    152       C  
ATOM    586  CG2 ILE A  76     -30.481  21.835 -21.364  1.00 31.72           C  
ANISOU  586  CG2 ILE A  76     3478   4218   4358    601    167     96       C  
ATOM    587  CD1 ILE A  76     -32.581  23.808 -22.959  1.00 40.38           C  
ANISOU  587  CD1 ILE A  76     4405   5316   5622    865    130    194       C  
ATOM    588  N   ILE A  77     -27.033  22.512 -20.756  1.00 28.84           N  
ANISOU  588  N   ILE A  77     3372   3707   3877    477    166     96       N  
ATOM    589  CA  ILE A  77     -25.919  21.551 -20.757  1.00 27.34           C  
ANISOU  589  CA  ILE A  77     3210   3546   3633    404    120     98       C  
ATOM    590  C   ILE A  77     -26.343  20.392 -19.885  1.00 32.32           C  
ANISOU  590  C   ILE A  77     3819   4216   4245    350    126     63       C  
ATOM    591  O   ILE A  77     -26.684  20.574 -18.712  1.00 31.18           O  
ANISOU  591  O   ILE A  77     3703   4049   4095    319    182     25       O  
ATOM    592  CB  ILE A  77     -24.530  22.147 -20.376  1.00 30.17           C  
ANISOU  592  CB  ILE A  77     3648   3853   3963    353    125     99       C  
ATOM    593  CG1 ILE A  77     -24.139  23.292 -21.341  1.00 31.96           C  
ANISOU  593  CG1 ILE A  77     3903   4036   4204    393    125    136       C  
ATOM    594  CG2 ILE A  77     -23.436  21.032 -20.407  1.00 28.96           C  
ANISOU  594  CG2 ILE A  77     3491   3739   3771    296     72    104       C  
ATOM    595  CD1 ILE A  77     -23.022  24.256 -20.808  1.00 38.97           C  
ANISOU  595  CD1 ILE A  77     4876   4860   5071    335    149    129       C  
ATOM    596  N   LEU A  78     -26.360  19.186 -20.472  1.00 29.75           N  
ANISOU  596  N   LEU A  78     3458   3942   3902    333     75     74       N  
ATOM    597  CA  LEU A  78     -26.841  18.016 -19.770  1.00 28.11           C  
ANISOU  597  CA  LEU A  78     3241   3764   3674    279     77     48       C  
ATOM    598  C   LEU A  78     -25.776  16.951 -19.600  1.00 31.78           C  
ANISOU  598  C   LEU A  78     3751   4225   4100    227     32     56       C  
ATOM    599  O   LEU A  78     -25.174  16.522 -20.574  1.00 31.73           O  
ANISOU  599  O   LEU A  78     3737   4228   4091    246    -12     76       O  
ATOM    600  CB  LEU A  78     -28.061  17.471 -20.531  1.00 28.40           C  
ANISOU  600  CB  LEU A  78     3194   3862   3733    299     61     50       C  
ATOM    601  CG  LEU A  78     -28.997  16.569 -19.756  1.00 32.78           C  
ANISOU  601  CG  LEU A  78     3724   4450   4280    239     89     18       C  
ATOM    602  CD1 LEU A  78     -30.370  16.658 -20.318  1.00 32.92           C  
ANISOU  602  CD1 LEU A  78     3634   4531   4341    271     96     16       C  
ATOM    603  CD2 LEU A  78     -28.514  15.120 -19.790  1.00 34.91           C  
ANISOU  603  CD2 LEU A  78     4035   4725   4506    174     45     19       C  
ATOM    604  N   ALA A  79     -25.581  16.489 -18.362  1.00 29.86           N  
ANISOU  604  N   ALA A  79     3557   3963   3824    164     44     40       N  
ATOM    605  CA  ALA A  79     -24.610  15.433 -18.063  1.00 29.24           C  
ANISOU  605  CA  ALA A  79     3522   3871   3715    127     -7     57       C  
ATOM    606  C   ALA A  79     -25.332  14.111 -17.884  1.00 30.76           C  
ANISOU  606  C   ALA A  79     3720   4077   3891     86    -14     48       C  
ATOM    607  O   ALA A  79     -26.210  13.996 -17.031  1.00 28.61           O  
ANISOU  607  O   ALA A  79     3460   3813   3600     37     28     26       O  
ATOM    608  CB  ALA A  79     -23.840  15.781 -16.804  1.00 30.09           C  
ANISOU  608  CB  ALA A  79     3695   3949   3787     75     -7     57       C  
ATOM    609  N   THR A  80     -24.949  13.103 -18.684  1.00 26.43           N  
ANISOU  609  N   THR A  80     3170   3527   3345    100    -59     62       N  
ATOM    610  CA  THR A  80     -25.525  11.753 -18.600  1.00 26.68           C  
ANISOU  610  CA  THR A  80     3226   3554   3358     54    -70     54       C  
ATOM    611  C   THR A  80     -24.571  10.736 -19.215  1.00 29.25           C  
ANISOU  611  C   THR A  80     3583   3844   3687     78   -118     71       C  
ATOM    612  O   THR A  80     -23.761  11.085 -20.071  1.00 29.38           O  
ANISOU  612  O   THR A  80     3574   3864   3727    135   -132     78       O  
ATOM    613  CB  THR A  80     -26.931  11.684 -19.301  1.00 32.07           C  
ANISOU  613  CB  THR A  80     3844   4289   4052     43    -45     30       C  
ATOM    614  CG2 THR A  80     -26.879  11.928 -20.827  1.00 26.69           C  
ANISOU  614  CG2 THR A  80     3112   3637   3392    100    -72     33       C  
ATOM    615  OG1 THR A  80     -27.535  10.417 -19.012  1.00 28.78           O  
ANISOU  615  OG1 THR A  80     3461   3865   3609    -29    -47     18       O  
ATOM    616  N   ILE A  81     -24.714   9.474 -18.817  1.00 26.97           N  
ANISOU  616  N   ILE A  81     3353   3517   3377     33   -133     73       N  
ATOM    617  CA  ILE A  81     -24.044   8.319 -19.437  1.00 25.64           C  
ANISOU  617  CA  ILE A  81     3225   3300   3218     58   -166     79       C  
ATOM    618  C   ILE A  81     -25.162   7.400 -19.936  1.00 29.96           C  
ANISOU  618  C   ILE A  81     3790   3847   3744      2   -152     48       C  
ATOM    619  O   ILE A  81     -24.889   6.330 -20.456  1.00 29.60           O  
ANISOU  619  O   ILE A  81     3797   3750   3700      6   -166     41       O  
ATOM    620  CB  ILE A  81     -23.038   7.584 -18.522  1.00 29.01           C  
ANISOU  620  CB  ILE A  81     3722   3656   3642     64   -208    117       C  
ATOM    621  CG1 ILE A  81     -23.621   7.299 -17.107  1.00 30.13           C  
ANISOU  621  CG1 ILE A  81     3933   3781   3735    -22   -208    136       C  
ATOM    622  CG2 ILE A  81     -21.713   8.336 -18.476  1.00 28.89           C  
ANISOU  622  CG2 ILE A  81     3667   3651   3657    128   -235    144       C  
ATOM    623  CD1 ILE A  81     -22.930   6.101 -16.351  1.00 33.07           C  
ANISOU  623  CD1 ILE A  81     4404   4067   4092    -31   -262    181       C  
ATOM    624  N   THR A  82     -26.435   7.824 -19.784  1.00 26.47           N  
ANISOU  624  N   THR A  82     3303   3464   3290    -51   -120     28       N  
ATOM    625  CA  THR A  82     -27.600   7.035 -20.207  1.00 25.92           C  
ANISOU  625  CA  THR A  82     3230   3416   3201   -126   -110     -1       C  
ATOM    626  C   THR A  82     -28.512   7.885 -21.105  1.00 28.72           C  
ANISOU  626  C   THR A  82     3476   3864   3572   -112   -101    -19       C  
ATOM    627  O   THR A  82     -29.701   7.956 -20.847  1.00 29.66           O  
ANISOU  627  O   THR A  82     3541   4040   3690   -169    -77    -35       O  
ATOM    628  CB  THR A  82     -28.320   6.475 -18.967  1.00 31.65           C  
ANISOU  628  CB  THR A  82     4003   4126   3894   -224    -82     -1       C  
ATOM    629  CG2 THR A  82     -27.496   5.422 -18.226  1.00 29.65           C  
ANISOU  629  CG2 THR A  82     3877   3773   3617   -243   -108     30       C  
ATOM    630  OG1 THR A  82     -28.605   7.555 -18.082  1.00 29.61           O  
ANISOU  630  OG1 THR A  82     3699   3911   3639   -223    -44      4       O  
ATOM    631  N   PRO A  83     -28.000   8.547 -22.167  1.00 26.26           N  
ANISOU  631  N   PRO A  83     3128   3574   3277    -35   -122    -14       N  
ATOM    632  CA  PRO A  83     -28.881   9.386 -22.991  1.00 25.08           C  
ANISOU  632  CA  PRO A  83     2880   3508   3139    -18   -128    -16       C  
ATOM    633  C   PRO A  83     -29.976   8.593 -23.688  1.00 29.55           C  
ANISOU  633  C   PRO A  83     3423   4125   3681    -93   -150    -41       C  
ATOM    634  O   PRO A  83     -29.782   7.413 -23.986  1.00 29.00           O  
ANISOU  634  O   PRO A  83     3430   4011   3578   -146   -162    -62       O  
ATOM    635  CB  PRO A  83     -27.913   9.983 -24.019  1.00 25.82           C  
ANISOU  635  CB  PRO A  83     2979   3594   3235     60   -149     -1       C  
ATOM    636  CG  PRO A  83     -26.825   8.945 -24.151  1.00 30.21           C  
ANISOU  636  CG  PRO A  83     3624   4079   3777     61   -154    -11       C  
ATOM    637  CD  PRO A  83     -26.629   8.523 -22.730  1.00 27.49           C  
ANISOU  637  CD  PRO A  83     3324   3683   3439     33   -139     -3       C  
ATOM    638  N   ASP A  84     -31.086   9.252 -24.023  1.00 27.97           N  
ANISOU  638  N   ASP A  84     3114   4014   3500    -95   -159    -38       N  
ATOM    639  CA  ASP A  84     -32.164   8.600 -24.787  1.00 28.58           C  
ANISOU  639  CA  ASP A  84     3145   4161   3551   -174   -195    -57       C  
ATOM    640  C   ASP A  84     -31.600   8.093 -26.098  1.00 31.97           C  
ANISOU  640  C   ASP A  84     3640   4574   3932   -177   -241    -66       C  
ATOM    641  O   ASP A  84     -31.989   7.023 -26.566  1.00 31.12           O  
ANISOU  641  O   ASP A  84     3575   4469   3781   -269   -261    -98       O  
ATOM    642  CB  ASP A  84     -33.258   9.604 -25.171  1.00 29.71           C  
ANISOU  642  CB  ASP A  84     3142   4411   3734   -141   -218    -37       C  
ATOM    643  CG  ASP A  84     -33.970  10.288 -24.049  1.00 35.04           C  
ANISOU  643  CG  ASP A  84     3729   5116   4467   -124   -159    -37       C  
ATOM    644  OD1 ASP A  84     -33.327  10.525 -22.987  1.00 33.91           O  
ANISOU  644  OD1 ASP A  84     3646   4904   4334   -101   -101    -39       O  
ATOM    645  OD2 ASP A  84     -35.140  10.690 -24.258  1.00 36.10           O1-
ANISOU  645  OD2 ASP A  84     3731   5346   4639   -124   -172    -31       O1-
ATOM    646  N   SER A  85     -30.729   8.916 -26.720  1.00 28.68           N  
ANISOU  646  N   SER A  85     3235   4144   3519    -85   -251    -41       N  
ATOM    647  CA  SER A  85     -30.110   8.645 -28.009  1.00 28.64           C  
ANISOU  647  CA  SER A  85     3292   4129   3461    -79   -279    -50       C  
ATOM    648  C   SER A  85     -28.836   9.450 -28.098  1.00 32.30           C  
ANISOU  648  C   SER A  85     3784   4545   3942     17   -254    -26       C  
ATOM    649  O   SER A  85     -28.633  10.372 -27.321  1.00 30.25           O  
ANISOU  649  O   SER A  85     3486   4277   3730     74   -233      2       O  
ATOM    650  CB  SER A  85     -31.051   9.058 -29.149  1.00 28.80           C  
ANISOU  650  CB  SER A  85     3243   4250   3449   -101   -344    -34       C  
ATOM    651  OG  SER A  85     -31.483  10.409 -29.013  1.00 35.29           O  
ANISOU  651  OG  SER A  85     3964   5124   4320    -25   -359     16       O  
ATOM    652  N   MET A  86     -27.988   9.114 -29.069  1.00 31.25           N  
ANISOU  652  N   MET A  86     3722   4384   3765     26   -252    -42       N  
ATOM    653  CA  MET A  86     -26.755   9.859 -29.326  1.00 29.73           C  
ANISOU  653  CA  MET A  86     3550   4162   3584    102   -224    -22       C  
ATOM    654  C   MET A  86     -27.127  11.084 -30.128  1.00 31.41           C  
ANISOU  654  C   MET A  86     3713   4439   3780    132   -257     21       C  
ATOM    655  O   MET A  86     -26.580  12.171 -29.917  1.00 29.35           O  
ANISOU  655  O   MET A  86     3434   4168   3549    193   -240     57       O  
ATOM    656  CB  MET A  86     -25.725   8.996 -30.064  1.00 31.15           C  
ANISOU  656  CB  MET A  86     3816   4290   3729    101   -190    -62       C  
ATOM    657  CG  MET A  86     -25.128   7.879 -29.196  1.00 33.63           C  
ANISOU  657  CG  MET A  86     4183   4515   4077    101   -158    -91       C  
ATOM    658  SD  MET A  86     -24.589   8.380 -27.527  1.00 36.06           S  
ANISOU  658  SD  MET A  86     4452   4786   4463    152   -147    -52       S  
ATOM    659  CE  MET A  86     -23.431   9.683 -27.898  1.00 32.77           C  
ANISOU  659  CE  MET A  86     3998   4389   4067    227   -126    -21       C  
ATOM    660  N   MET A  87     -28.081  10.894 -31.031  1.00 29.16           N  
ANISOU  660  N   MET A  87     3415   4220   3442     83   -311     22       N  
ATOM    661  CA  MET A  87     -28.574  11.933 -31.909  1.00 28.23           C  
ANISOU  661  CA  MET A  87     3257   4169   3299    107   -363     73       C  
ATOM    662  C   MET A  87     -30.096  11.832 -32.008  1.00 32.43           C  
ANISOU  662  C   MET A  87     3705   4787   3831     63   -435     87       C  
ATOM    663  O   MET A  87     -30.592  10.772 -32.403  1.00 32.67           O  
ANISOU  663  O   MET A  87     3757   4845   3811    -27   -461     46       O  
ATOM    664  CB  MET A  87     -27.890  11.807 -33.262  1.00 29.67           C  
ANISOU  664  CB  MET A  87     3525   4355   3392     84   -366     65       C  
ATOM    665  CG  MET A  87     -28.093  13.005 -34.145  1.00 32.37           C  
ANISOU  665  CG  MET A  87     3855   4745   3699    117   -415    133       C  
ATOM    666  SD  MET A  87     -27.147  12.902 -35.664  1.00 35.00           S  
ANISOU  666  SD  MET A  87     4308   5078   3913     79   -394    121       S  
ATOM    667  CE  MET A  87     -27.798  11.241 -36.383  1.00 32.74           C  
ANISOU  667  CE  MET A  87     4080   4827   3533    -44   -428     43       C  
ATOM    668  N   PRO A  88     -30.872  12.876 -31.599  1.00 30.21           N  
ANISOU  668  N   PRO A  88     3321   4545   3612    122   -461    138       N  
ATOM    669  CA  PRO A  88     -30.452  14.172 -31.000  1.00 28.54           C  
ANISOU  669  CA  PRO A  88     3088   4289   3466    221   -424    180       C  
ATOM    670  C   PRO A  88     -29.870  13.967 -29.605  1.00 31.65           C  
ANISOU  670  C   PRO A  88     3498   4612   3916    231   -345    145       C  
ATOM    671  O   PRO A  88     -30.116  12.936 -28.986  1.00 32.19           O  
ANISOU  671  O   PRO A  88     3568   4675   3987    171   -326    100       O  
ATOM    672  CB  PRO A  88     -31.781  14.922 -30.856  1.00 31.21           C  
ANISOU  672  CB  PRO A  88     3303   4694   3862    264   -472    224       C  
ATOM    673  CG  PRO A  88     -32.803  13.834 -30.681  1.00 35.83           C  
ANISOU  673  CG  PRO A  88     3825   5348   4441    177   -499    185       C  
ATOM    674  CD  PRO A  88     -32.347  12.783 -31.664  1.00 31.60           C  
ANISOU  674  CD  PRO A  88     3386   4815   3804     87   -526    152       C  
ATOM    675  N   SER A  89     -29.106  14.946 -29.099  1.00 28.76           N  
ANISOU  675  N   SER A  89     3151   4189   3587    297   -301    166       N  
ATOM    676  CA  SER A  89     -28.574  14.857 -27.740  1.00 26.70           C  
ANISOU  676  CA  SER A  89     2907   3869   3370    299   -238    139       C  
ATOM    677  C   SER A  89     -29.755  14.964 -26.754  1.00 31.43           C  
ANISOU  677  C   SER A  89     3426   4495   4022    297   -222    128       C  
ATOM    678  O   SER A  89     -30.832  15.440 -27.123  1.00 30.22           O  
ANISOU  678  O   SER A  89     3190   4400   3893    323   -254    153       O  
ATOM    679  CB  SER A  89     -27.594  15.995 -27.472  1.00 30.35           C  
ANISOU  679  CB  SER A  89     3404   4274   3853    354   -203    164       C  
ATOM    680  OG  SER A  89     -28.258  17.251 -27.398  1.00 29.22           O  
ANISOU  680  OG  SER A  89     3218   4134   3753    415   -204    201       O  
ATOM    681  N   THR A  90     -29.545  14.546 -25.502  1.00 29.47           N  
ANISOU  681  N   THR A  90     3198   4208   3790    266   -171     96       N  
ATOM    682  CA  THR A  90     -30.562  14.629 -24.450  1.00 30.02           C  
ANISOU  682  CA  THR A  90     3205   4300   3902    251   -132     78       C  
ATOM    683  C   THR A  90     -30.934  16.088 -24.184  1.00 34.62           C  
ANISOU  683  C   THR A  90     3738   4875   4541    335   -103    101       C  
ATOM    684  O   THR A  90     -32.107  16.391 -23.975  1.00 35.19           O  
ANISOU  684  O   THR A  90     3715   4995   4660    356    -90     98       O  
ATOM    685  CB  THR A  90     -30.043  13.900 -23.183  1.00 35.27           C  
ANISOU  685  CB  THR A  90     3937   4912   4553    193    -86     45       C  
ATOM    686  CG2 THR A  90     -31.129  13.618 -22.175  1.00 34.92           C  
ANISOU  686  CG2 THR A  90     3844   4899   4526    143    -39     16       C  
ATOM    687  OG1 THR A  90     -29.489  12.660 -23.588  1.00 30.33           O  
ANISOU  687  OG1 THR A  90     3375   4269   3882    141   -116     33       O  
ATOM    688  N   ALA A  91     -29.940  16.985 -24.209  1.00 29.99           N  
ANISOU  688  N   ALA A  91     3213   4225   3955    384    -89    121       N  
ATOM    689  CA  ALA A  91     -30.153  18.414 -23.990  1.00 30.20           C  
ANISOU  689  CA  ALA A  91     3224   4217   4033    464    -56    141       C  
ATOM    690  C   ALA A  91     -31.042  19.012 -25.094  1.00 34.06           C  
ANISOU  690  C   ALA A  91     3637   4753   4551    533   -111    190       C  
ATOM    691  O   ALA A  91     -31.906  19.837 -24.784  1.00 33.12           O  
ANISOU  691  O   ALA A  91     3451   4634   4498    602    -84    199       O  
ATOM    692  CB  ALA A  91     -28.818  19.127 -23.925  1.00 30.31           C  
ANISOU  692  CB  ALA A  91     3332   4157   4029    475    -39    155       C  
ATOM    693  N   ALA A  92     -30.853  18.581 -26.374  1.00 29.96           N  
ANISOU  693  N   ALA A  92     3128   4274   3981    517   -187    221       N  
ATOM    694  CA  ALA A  92     -31.683  19.064 -27.490  1.00 31.15           C  
ANISOU  694  CA  ALA A  92     3214   4479   4141    570   -261    279       C  
ATOM    695  C   ALA A  92     -33.156  18.626 -27.315  1.00 34.33           C  
ANISOU  695  C   ALA A  92     3482   4973   4590    565   -284    268       C  
ATOM    696  O   ALA A  92     -34.075  19.338 -27.740  1.00 35.93           O  
ANISOU  696  O   ALA A  92     3593   5213   4843    642   -325    315       O  
ATOM    697  CB  ALA A  92     -31.126  18.543 -28.819  1.00 32.12           C  
ANISOU  697  CB  ALA A  92     3396   4630   4177    526   -330    302       C  
ATOM    698  N   ARG A  93     -33.372  17.448 -26.704  1.00 31.32           N  
ANISOU  698  N   ARG A  93     3084   4626   4191    474   -258    211       N  
ATOM    699  CA  ARG A  93     -34.712  16.933 -26.449  1.00 32.79           C  
ANISOU  699  CA  ARG A  93     3141   4902   4415    441   -266    191       C  
ATOM    700  C   ARG A  93     -35.389  17.812 -25.399  1.00 35.44           C  
ANISOU  700  C   ARG A  93     3394   5224   4845    515   -183    179       C  
ATOM    701  O   ARG A  93     -36.531  18.185 -25.588  1.00 34.48           O  
ANISOU  701  O   ARG A  93     3136   5174   4792    568   -205    199       O  
ATOM    702  CB  ARG A  93     -34.660  15.470 -25.991  1.00 31.69           C  
ANISOU  702  CB  ARG A  93     3034   4782   4225    313   -246    133       C  
ATOM    703  CG  ARG A  93     -34.274  14.499 -27.099  1.00 33.09           C  
ANISOU  703  CG  ARG A  93     3276   4981   4316    238   -321    134       C  
ATOM    704  CD  ARG A  93     -34.234  13.079 -26.561  1.00 42.28           C  
ANISOU  704  CD  ARG A  93     4488   6137   5439    118   -294     77       C  
ATOM    705  NE  ARG A  93     -33.897  12.114 -27.602  1.00 40.27           N  
ANISOU  705  NE  ARG A  93     4306   5891   5104     45   -352     67       N  
ATOM    706  CZ  ARG A  93     -34.768  11.581 -28.455  1.00 54.13           C  
ANISOU  706  CZ  ARG A  93     6007   7735   6826    -24   -423     66       C  
ATOM    707  NH1 ARG A  93     -36.056  11.901 -28.389  1.00 45.17           N1+
ANISOU  707  NH1 ARG A  93     4721   6700   5741    -26   -452     81       N1+
ATOM    708  NH2 ARG A  93     -34.358  10.734 -29.384  1.00 33.53           N  
ANISOU  708  NH2 ARG A  93     3489   5118   4133    -93   -465     46       N  
ATOM    709  N   VAL A  94     -34.673  18.159 -24.313  1.00 31.53           N  
ANISOU  709  N   VAL A  94     2985   4639   4356    521    -90    144       N  
ATOM    710  CA  VAL A  94     -35.170  19.046 -23.237  1.00 31.12           C  
ANISOU  710  CA  VAL A  94     2891   4551   4381    585      9    118       C  
ATOM    711  C   VAL A  94     -35.493  20.413 -23.863  1.00 35.56           C  
ANISOU  711  C   VAL A  94     3408   5088   5014    725    -14    174       C  
ATOM    712  O   VAL A  94     -36.570  20.963 -23.617  1.00 32.18           O  
ANISOU  712  O   VAL A  94     2859   4692   4677    803     19    174       O  
ATOM    713  CB  VAL A  94     -34.129  19.163 -22.080  1.00 32.39           C  
ANISOU  713  CB  VAL A  94     3187   4614   4506    544     95     74       C  
ATOM    714  CG1 VAL A  94     -34.583  20.154 -20.995  1.00 31.42           C  
ANISOU  714  CG1 VAL A  94     3046   4444   4448    602    208     37       C  
ATOM    715  CG2 VAL A  94     -33.836  17.790 -21.477  1.00 31.05           C  
ANISOU  715  CG2 VAL A  94     3065   4463   4269    415    105     33       C  
ATOM    716  N   GLN A  95     -34.564  20.943 -24.701  1.00 33.44           N  
ANISOU  716  N   GLN A  95     3238   4760   4707    759    -71    226       N  
ATOM    717  CA  GLN A  95     -34.768  22.218 -25.406  1.00 34.51           C  
ANISOU  717  CA  GLN A  95     3362   4855   4893    886   -107    295       C  
ATOM    718  C   GLN A  95     -36.118  22.250 -26.144  1.00 41.82           C  
ANISOU  718  C   GLN A  95     4125   5883   5880    951   -186    344       C  
ATOM    719  O   GLN A  95     -36.875  23.227 -26.023  1.00 44.32           O  
ANISOU  719  O   GLN A  95     4362   6180   6298   1075   -164    371       O  
ATOM    720  CB  GLN A  95     -33.605  22.465 -26.375  1.00 35.04           C  
ANISOU  720  CB  GLN A  95     3558   4872   4884    872   -169    346       C  
ATOM    721  CG  GLN A  95     -33.736  23.806 -27.084  1.00 49.03           C  
ANISOU  721  CG  GLN A  95     5349   6582   6698    992   -203    425       C  
ATOM    722  CD  GLN A  95     -32.970  23.905 -28.362  1.00 66.10           C  
ANISOU  722  CD  GLN A  95     7602   8739   8776    970   -290    492       C  
ATOM    723  NE2 GLN A  95     -32.589  25.125 -28.699  1.00 55.72           N  
ANISOU  723  NE2 GLN A  95     6370   7327   7475   1043   -288    550       N  
ATOM    724  OE1 GLN A  95     -32.763  22.920 -29.080  1.00 66.40           O  
ANISOU  724  OE1 GLN A  95     7642   8854   8734    887   -354    493       O  
ATOM    725  N   ALA A  96     -36.426  21.171 -26.888  1.00 38.56           N  
ANISOU  725  N   ALA A  96     3661   5582   5411    866   -276    353       N  
ATOM    726  CA  ALA A  96     -37.690  21.038 -27.631  1.00 40.06           C  
ANISOU  726  CA  ALA A  96     3685   5893   5642    897   -373    400       C  
ATOM    727  C   ALA A  96     -38.869  21.007 -26.682  1.00 47.04           C  
ANISOU  727  C   ALA A  96     4404   6836   6633    926   -298    355       C  
ATOM    728  O   ALA A  96     -39.895  21.647 -26.934  1.00 48.45           O  
ANISOU  728  O   ALA A  96     4434   7065   6910   1037   -332    400       O  
ATOM    729  CB  ALA A  96     -37.673  19.743 -28.424  1.00 40.84           C  
ANISOU  729  CB  ALA A  96     3790   6087   5639    762   -463    394       C  
ATOM    730  N   ASN A  97     -38.740  20.227 -25.601  1.00 43.20           N  
ANISOU  730  N   ASN A  97     3939   6349   6127    824   -198    268       N  
ATOM    731  CA  ASN A  97     -39.822  20.027 -24.638  1.00 43.83           C  
ANISOU  731  CA  ASN A  97     3872   6494   6288    817   -108    211       C  
ATOM    732  C   ASN A  97     -40.239  21.263 -23.886  1.00 49.52           C  
ANISOU  732  C   ASN A  97     4541   7149   7125    960     -1    200       C  
ATOM    733  O   ASN A  97     -41.408  21.364 -23.510  1.00 52.11           O  
ANISOU  733  O   ASN A  97     4691   7555   7552   1003     46    180       O  
ATOM    734  CB  ASN A  97     -39.463  18.916 -23.664  1.00 40.26           C  
ANISOU  734  CB  ASN A  97     3494   6037   5767    665    -25    130       C  
ATOM    735  CG  ASN A  97     -39.362  17.542 -24.285  1.00 48.45           C  
ANISOU  735  CG  ASN A  97     4555   7146   6710    519   -111    126       C  
ATOM    736  ND2 ASN A  97     -38.807  16.610 -23.539  1.00 38.28           N  
ANISOU  736  ND2 ASN A  97     3372   5820   5352    399    -53     69       N  
ATOM    737  OD1 ASN A  97     -39.778  17.298 -25.424  1.00 45.83           O  
ANISOU  737  OD1 ASN A  97     4157   6895   6360    510   -233    174       O  
ATOM    738  N   ILE A  98     -39.306  22.211 -23.683  1.00 43.14           N  
ANISOU  738  N   ILE A  98     3882   6198   6309   1031     43    210       N  
ATOM    739  CA  ILE A  98     -39.564  23.435 -22.917  1.00 41.97           C  
ANISOU  739  CA  ILE A  98     3728   5957   6262   1160    159    188       C  
ATOM    740  C   ILE A  98     -39.612  24.702 -23.796  1.00 46.40           C  
ANISOU  740  C   ILE A  98     4292   6449   6889   1328     91    278       C  
ATOM    741  O   ILE A  98     -39.780  25.800 -23.274  1.00 45.63           O  
ANISOU  741  O   ILE A  98     4207   6252   6881   1450    184    266       O  
ATOM    742  CB  ILE A  98     -38.547  23.546 -21.737  1.00 42.69           C  
ANISOU  742  CB  ILE A  98     4000   5929   6292   1092    285    111       C  
ATOM    743  CG1 ILE A  98     -37.114  23.880 -22.231  1.00 40.40           C  
ANISOU  743  CG1 ILE A  98     3901   5535   5914   1071    228    151       C  
ATOM    744  CG2 ILE A  98     -38.594  22.272 -20.849  1.00 41.67           C  
ANISOU  744  CG2 ILE A  98     3869   5868   6098    931    344     35       C  
ATOM    745  CD1 ILE A  98     -36.091  24.179 -21.165  1.00 42.21           C  
ANISOU  745  CD1 ILE A  98     4298   5650   6092   1015    332     91       C  
ATOM    746  N   GLY A  99     -39.490  24.532 -25.111  1.00 45.55           N  
ANISOU  746  N   GLY A  99     4181   6391   6735   1327    -64    367       N  
ATOM    747  CA  GLY A  99     -39.534  25.624 -26.079  1.00 46.85           C  
ANISOU  747  CA  GLY A  99     4361   6499   6942   1468   -154    471       C  
ATOM    748  C   GLY A  99     -38.416  26.638 -25.900  1.00 48.92           C  
ANISOU  748  C   GLY A  99     4827   6582   7180   1510    -96    479       C  
ATOM    749  O   GLY A  99     -38.661  27.845 -25.970  1.00 48.57           O  
ANISOU  749  O   GLY A  99     4792   6439   7224   1659    -77    525       O  
ATOM    750  N   ALA A 100     -37.188  26.155 -25.646  1.00 42.57           N  
ANISOU  750  N   ALA A 100     4182   5732   6260   1378    -66    436       N  
ATOM    751  CA  ALA A 100     -36.022  27.027 -25.460  1.00 41.74           C  
ANISOU  751  CA  ALA A 100     4269   5473   6119   1383    -14    437       C  
ATOM    752  C   ALA A 100     -35.412  27.379 -26.850  1.00 46.91           C  
ANISOU  752  C   ALA A 100     5011   6104   6707   1393   -139    541       C  
ATOM    753  O   ALA A 100     -34.318  26.948 -27.181  1.00 45.30           O  
ANISOU  753  O   ALA A 100     4923   5891   6396   1285   -160    538       O  
ATOM    754  CB  ALA A 100     -35.004  26.347 -24.545  1.00 40.56           C  
ANISOU  754  CB  ALA A 100     4227   5301   5882   1238     64    349       C  
ATOM    755  N   ASN A 101     -36.114  28.211 -27.649  1.00 46.71           N  
ANISOU  755  N   ASN A 101     4935   6063   6748   1530   -214    636       N  
ATOM    756  CA  ASN A 101     -35.703  28.509 -29.034  1.00 47.82           C  
ANISOU  756  CA  ASN A 101     5156   6197   6817   1536   -342    747       C  
ATOM    757  C   ASN A 101     -34.399  29.323 -29.207  1.00 49.60           C  
ANISOU  757  C   ASN A 101     5593   6275   6977   1507   -306    769       C  
ATOM    758  O   ASN A 101     -33.731  29.122 -30.228  1.00 49.73           O  
ANISOU  758  O   ASN A 101     5693   6314   6888   1437   -388    825       O  
ATOM    759  CB  ASN A 101     -36.832  29.150 -29.840  1.00 55.30           C  
ANISOU  759  CB  ASN A 101     5991   7172   7849   1689   -449    855       C  
ATOM    760  CG  ASN A 101     -36.971  28.600 -31.240  1.00 97.25           C  
ANISOU  760  CG  ASN A 101    11280  12602  13067   1639   -619    945       C  
ATOM    761  ND2 ASN A 101     -36.619  29.405 -32.236  1.00 91.15           N  
ANISOU  761  ND2 ASN A 101    10622  11760  12251   1685   -704   1056       N  
ATOM    762  OD1 ASN A 101     -37.411  27.460 -31.447  1.00 98.89           O  
ANISOU  762  OD1 ASN A 101    11379  12959  13234   1549   -676    915       O  
ATOM    763  N   LYS A 102     -33.993  30.172 -28.238  1.00 44.08           N  
ANISOU  763  N   LYS A 102     4985   5435   6328   1539   -182    720       N  
ATOM    764  CA  LYS A 102     -32.729  30.911 -28.394  1.00 42.74           C  
ANISOU  764  CA  LYS A 102     5013   5136   6091   1487   -149    738       C  
ATOM    765  C   LYS A 102     -31.501  30.159 -27.798  1.00 43.36           C  
ANISOU  765  C   LYS A 102     5167   5232   6074   1319    -87    648       C  
ATOM    766  O   LYS A 102     -30.359  30.583 -28.009  1.00 42.84           O  
ANISOU  766  O   LYS A 102     5243   5091   5942   1248    -70    660       O  
ATOM    767  CB  LYS A 102     -32.840  32.365 -27.866  1.00 46.85           C  
ANISOU  767  CB  LYS A 102     5625   5473   6702   1602    -64    748       C  
ATOM    768  CG  LYS A 102     -32.606  32.568 -26.375  1.00 50.37           C  
ANISOU  768  CG  LYS A 102     6110   5842   7187   1573     88    627       C  
ATOM    769  CD  LYS A 102     -32.403  34.031 -25.997  1.00 53.27           C  
ANISOU  769  CD  LYS A 102     6624   6007   7610   1649    175    632       C  
ATOM    770  CE  LYS A 102     -32.142  34.154 -24.508  1.00 54.91           C  
ANISOU  770  CE  LYS A 102     6882   6149   7834   1597    325    503       C  
ATOM    771  NZ  LYS A 102     -31.785  35.543 -24.093  1.00 49.73           N1+
ANISOU  771  NZ  LYS A 102     6400   5283   7212   1637    419    492       N1+
ATOM    772  N   ALA A 103     -31.730  29.044 -27.073  1.00 37.62           N  
ANISOU  772  N   ALA A 103     4342   4607   5344   1254    -58    565       N  
ATOM    773  CA  ALA A 103     -30.646  28.295 -26.454  1.00 35.44           C  
ANISOU  773  CA  ALA A 103     4126   4349   4991   1113    -11    490       C  
ATOM    774  C   ALA A 103     -29.892  27.366 -27.410  1.00 36.99           C  
ANISOU  774  C   ALA A 103     4340   4631   5084   1014    -89    514       C  
ATOM    775  O   ALA A 103     -30.425  26.957 -28.442  1.00 37.46           O  
ANISOU  775  O   ALA A 103     4340   4772   5121   1033   -182    569       O  
ATOM    776  CB  ALA A 103     -31.182  27.480 -25.287  1.00 35.88           C  
ANISOU  776  CB  ALA A 103     4092   4464   5079   1081     53    399       C  
ATOM    777  N   PHE A 104     -28.639  27.037 -27.060  1.00 31.71           N  
ANISOU  777  N   PHE A 104     3750   3946   4352    906    -50    470       N  
ATOM    778  CA  PHE A 104     -27.883  25.986 -27.733  1.00 30.45           C  
ANISOU  778  CA  PHE A 104     3596   3866   4106    813    -96    467       C  
ATOM    779  C   PHE A 104     -27.904  24.857 -26.707  1.00 35.64           C  
ANISOU  779  C   PHE A 104     4196   4580   4766    753    -63    385       C  
ATOM    780  O   PHE A 104     -27.972  25.131 -25.498  1.00 35.25           O  
ANISOU  780  O   PHE A 104     4154   4484   4756    753      6    335       O  
ATOM    781  CB  PHE A 104     -26.447  26.391 -28.141  1.00 31.32           C  
ANISOU  781  CB  PHE A 104     3820   3927   4152    743    -79    483       C  
ATOM    782  CG  PHE A 104     -25.516  26.820 -27.036  1.00 31.62           C  
ANISOU  782  CG  PHE A 104     3924   3893   4199    688     -0    430       C  
ATOM    783  CD1 PHE A 104     -24.776  25.883 -26.325  1.00 33.83           C  
ANISOU  783  CD1 PHE A 104     4185   4217   4453    605     21    369       C  
ATOM    784  CD2 PHE A 104     -25.328  28.172 -26.750  1.00 33.37           C  
ANISOU  784  CD2 PHE A 104     4236   3996   4448    712     47    448       C  
ATOM    785  CE1 PHE A 104     -23.894  26.278 -25.323  1.00 35.07           C  
ANISOU  785  CE1 PHE A 104     4397   4319   4608    542     75    328       C  
ATOM    786  CE2 PHE A 104     -24.427  28.570 -25.763  1.00 35.04           C  
ANISOU  786  CE2 PHE A 104     4514   4147   4653    639    112    398       C  
ATOM    787  CZ  PHE A 104     -23.721  27.622 -25.056  1.00 32.52           C  
ANISOU  787  CZ  PHE A 104     4162   3890   4306    552    120    339       C  
ATOM    788  N   ALA A 105     -27.826  23.604 -27.166  1.00 31.20           N  
ANISOU  788  N   ALA A 105     3592   4106   4155    697   -108    371       N  
ATOM    789  CA  ALA A 105     -27.910  22.462 -26.271  1.00 30.20           C  
ANISOU  789  CA  ALA A 105     3423   4025   4028    640    -85    305       C  
ATOM    790  C   ALA A 105     -26.918  21.397 -26.589  1.00 32.30           C  
ANISOU  790  C   ALA A 105     3719   4325   4230    562   -102    284       C  
ATOM    791  O   ALA A 105     -26.726  21.067 -27.753  1.00 33.71           O  
ANISOU  791  O   ALA A 105     3907   4540   4360    551   -149    313       O  
ATOM    792  CB  ALA A 105     -29.317  21.877 -26.328  1.00 31.32           C  
ANISOU  792  CB  ALA A 105     3456   4243   4202    667   -117    300       C  
ATOM    793  N   PHE A 106     -26.308  20.814 -25.554  1.00 26.89           N  
ANISOU  793  N   PHE A 106     3051   3625   3541    509    -65    235       N  
ATOM    794  CA  PHE A 106     -25.397  19.688 -25.748  1.00 24.97           C  
ANISOU  794  CA  PHE A 106     2826   3407   3254    450    -80    214       C  
ATOM    795  C   PHE A 106     -25.295  18.855 -24.489  1.00 28.79           C  
ANISOU  795  C   PHE A 106     3308   3887   3746    406    -57    169       C  
ATOM    796  O   PHE A 106     -25.571  19.347 -23.385  1.00 27.60           O  
ANISOU  796  O   PHE A 106     3162   3705   3619    403    -19    151       O  
ATOM    797  CB  PHE A 106     -24.000  20.108 -26.268  1.00 26.31           C  
ANISOU  797  CB  PHE A 106     3050   3549   3395    432    -69    231       C  
ATOM    798  CG  PHE A 106     -23.091  20.916 -25.366  1.00 27.33           C  
ANISOU  798  CG  PHE A 106     3221   3621   3540    410    -29    224       C  
ATOM    799  CD1 PHE A 106     -22.363  20.301 -24.351  1.00 29.12           C  
ANISOU  799  CD1 PHE A 106     3451   3846   3768    364    -20    191       C  
ATOM    800  CD2 PHE A 106     -22.895  22.276 -25.589  1.00 31.33           C  
ANISOU  800  CD2 PHE A 106     3772   4076   4054    426     -8    255       C  
ATOM    801  CE1 PHE A 106     -21.502  21.037 -23.537  1.00 30.47           C  
ANISOU  801  CE1 PHE A 106     3658   3976   3942    327      5    186       C  
ATOM    802  CE2 PHE A 106     -22.012  23.008 -24.789  1.00 34.69           C  
ANISOU  802  CE2 PHE A 106     4245   4452   4486    385     28    243       C  
ATOM    803  CZ  PHE A 106     -21.338  22.385 -23.751  1.00 32.24           C  
ANISOU  803  CZ  PHE A 106     3927   4151   4171    331     31    206       C  
ATOM    804  N   ASP A 107     -24.900  17.593 -24.656  1.00 26.52           N  
ANISOU  804  N   ASP A 107     3022   3623   3430    368    -78    150       N  
ATOM    805  CA  ASP A 107     -24.673  16.687 -23.544  1.00 26.65           C  
ANISOU  805  CA  ASP A 107     3053   3628   3447    324    -70    120       C  
ATOM    806  C   ASP A 107     -23.180  16.622 -23.297  1.00 28.31           C  
ANISOU  806  C   ASP A 107     3299   3810   3649    309    -70    124       C  
ATOM    807  O   ASP A 107     -22.398  16.757 -24.221  1.00 25.81           O  
ANISOU  807  O   ASP A 107     2985   3498   3324    324    -75    137       O  
ATOM    808  CB  ASP A 107     -25.155  15.255 -23.860  1.00 28.78           C  
ANISOU  808  CB  ASP A 107     3313   3926   3696    294    -95    102       C  
ATOM    809  CG  ASP A 107     -26.627  15.050 -24.029  1.00 35.91           C  
ANISOU  809  CG  ASP A 107     4164   4873   4604    286   -103     94       C  
ATOM    810  OD1 ASP A 107     -27.386  15.987 -23.759  1.00 35.57           O  
ANISOU  810  OD1 ASP A 107     4082   4842   4592    316    -83    102       O  
ATOM    811  OD2 ASP A 107     -27.023  13.943 -24.457  1.00 41.94           O1-
ANISOU  811  OD2 ASP A 107     4927   5663   5345    248   -127     76       O1-
ATOM    812  N   LEU A 108     -22.786  16.382 -22.036  1.00 27.60           N  
ANISOU  812  N   LEU A 108     3232   3695   3560    275    -66    113       N  
ATOM    813  CA  LEU A 108     -21.378  16.257 -21.638  1.00 25.96           C  
ANISOU  813  CA  LEU A 108     3042   3471   3352    258    -82    123       C  
ATOM    814  C   LEU A 108     -21.252  14.876 -21.021  1.00 27.62           C  
ANISOU  814  C   LEU A 108     3268   3673   3555    237   -110    117       C  
ATOM    815  O   LEU A 108     -22.090  14.509 -20.188  1.00 27.74           O  
ANISOU  815  O   LEU A 108     3305   3681   3554    205   -106    105       O  
ATOM    816  CB  LEU A 108     -21.043  17.367 -20.615  1.00 26.32           C  
ANISOU  816  CB  LEU A 108     3115   3492   3393    226    -65    124       C  
ATOM    817  CG  LEU A 108     -19.594  17.501 -20.154  1.00 31.08           C  
ANISOU  817  CG  LEU A 108     3722   4092   3996    195    -91    137       C  
ATOM    818  CD1 LEU A 108     -19.285  18.956 -19.812  1.00 30.60           C  
ANISOU  818  CD1 LEU A 108     3690   4009   3928    163    -64    136       C  
ATOM    819  CD2 LEU A 108     -19.315  16.601 -18.929  1.00 31.52           C  
ANISOU  819  CD2 LEU A 108     3801   4141   4032    155   -131    140       C  
ATOM    820  N   THR A 109     -20.227  14.096 -21.424  1.00 25.26           N  
ANISOU  820  N   THR A 109     2960   3370   3268    257   -135    124       N  
ATOM    821  CA  THR A 109     -20.034  12.722 -20.925  1.00 25.39           C  
ANISOU  821  CA  THR A 109     3000   3360   3286    253   -166    127       C  
ATOM    822  C   THR A 109     -18.813  12.674 -20.026  1.00 28.63           C  
ANISOU  822  C   THR A 109     3410   3759   3709    247   -207    155       C  
ATOM    823  O   THR A 109     -17.684  12.808 -20.517  1.00 26.95           O  
ANISOU  823  O   THR A 109     3151   3561   3528    281   -213    165       O  
ATOM    824  CB  THR A 109     -19.865  11.720 -22.106  1.00 30.42           C  
ANISOU  824  CB  THR A 109     3633   3991   3936    292   -160    111       C  
ATOM    825  CG2 THR A 109     -19.973  10.257 -21.654  1.00 31.19           C  
ANISOU  825  CG2 THR A 109     3779   4039   4032    288   -185    110       C  
ATOM    826  OG1 THR A 109     -20.819  12.015 -23.142  1.00 27.11           O  
ANISOU  826  OG1 THR A 109     3206   3599   3495    291   -135     90       O  
ATOM    827  N   ALA A 110     -19.046  12.508 -18.715  1.00 25.93           N  
ANISOU  827  N   ALA A 110     3114   3400   3339    199   -233    170       N  
ATOM    828  CA  ALA A 110     -17.984  12.413 -17.703  1.00 25.69           C  
ANISOU  828  CA  ALA A 110     3091   3363   3306    180   -292    206       C  
ATOM    829  C   ALA A 110     -18.504  11.631 -16.502  1.00 30.42           C  
ANISOU  829  C   ALA A 110     3768   3928   3862    130   -324    223       C  
ATOM    830  O   ALA A 110     -18.106  11.864 -15.363  1.00 29.39           O  
ANISOU  830  O   ALA A 110     3674   3800   3695     78   -367    249       O  
ATOM    831  CB  ALA A 110     -17.500  13.795 -17.291  1.00 26.64           C  
ANISOU  831  CB  ALA A 110     3195   3512   3414    139   -288    206       C  
ATOM    832  N   ALA A 111     -19.405  10.682 -16.777  1.00 29.15           N  
ANISOU  832  N   ALA A 111     3642   3739   3694    132   -304    209       N  
ATOM    833  CA  ALA A 111     -20.009   9.780 -15.781  1.00 28.63           C  
ANISOU  833  CA  ALA A 111     3663   3634   3582     76   -323    225       C  
ATOM    834  C   ALA A 111     -20.436  10.472 -14.488  1.00 28.44           C  
ANISOU  834  C   ALA A 111     3690   3623   3491    -11   -312    225       C  
ATOM    835  O   ALA A 111     -21.160  11.451 -14.538  1.00 29.01           O  
ANISOU  835  O   ALA A 111     3744   3727   3553    -34   -249    186       O  
ATOM    836  CB  ALA A 111     -19.094   8.606 -15.501  1.00 28.87           C  
ANISOU  836  CB  ALA A 111     3725   3612   3632    112   -395    275       C  
ATOM    837  N   CYS A 112     -19.959  10.017 -13.359  1.00 28.31           N  
ANISOU  837  N   CYS A 112     3743   3583   3430    -56   -373    270       N  
ATOM    838  CA  CYS A 112     -20.375  10.523 -12.049  1.00 28.52           C  
ANISOU  838  CA  CYS A 112     3846   3618   3373   -157   -360    267       C  
ATOM    839  C   CYS A 112     -19.843  11.915 -11.730  1.00 31.48           C  
ANISOU  839  C   CYS A 112     4197   4031   3733   -180   -355    252       C  
ATOM    840  O   CYS A 112     -20.379  12.570 -10.840  1.00 31.81           O  
ANISOU  840  O   CYS A 112     4299   4079   3708   -261   -309    224       O  
ATOM    841  CB  CYS A 112     -20.049   9.505 -10.960  1.00 30.52           C  
ANISOU  841  CB  CYS A 112     4200   3830   3567   -208   -438    329       C  
ATOM    842  SG  CYS A 112     -20.173   7.783 -11.523  1.00 35.55           S  
ANISOU  842  SG  CYS A 112     4868   4396   4244   -156   -469    363       S  
ATOM    843  N   SER A 113     -18.861  12.410 -12.517  1.00 27.38           N  
ANISOU  843  N   SER A 113     3593   3534   3277   -115   -383    259       N  
ATOM    844  CA  SER A 113     -18.319  13.765 -12.382  1.00 26.24           C  
ANISOU  844  CA  SER A 113     3426   3420   3125   -144   -374    241       C  
ATOM    845  C   SER A 113     -19.001  14.739 -13.364  1.00 28.88           C  
ANISOU  845  C   SER A 113     3712   3762   3501   -105   -279    188       C  
ATOM    846  O   SER A 113     -18.651  15.930 -13.405  1.00 27.69           O  
ANISOU  846  O   SER A 113     3551   3619   3350   -123   -256    169       O  
ATOM    847  CB  SER A 113     -16.832  13.754 -12.705  1.00 28.02           C  
ANISOU  847  CB  SER A 113     3578   3672   3398   -106   -457    284       C  
ATOM    848  OG  SER A 113     -16.165  12.931 -11.765  1.00 30.92           O  
ANISOU  848  OG  SER A 113     3982   4033   3733   -133   -559    345       O  
ATOM    849  N   GLY A 114     -19.908  14.203 -14.179  1.00 26.62           N  
ANISOU  849  N   GLY A 114     3399   3468   3247    -53   -235    170       N  
ATOM    850  CA  GLY A 114     -20.614  14.935 -15.222  1.00 26.39           C  
ANISOU  850  CA  GLY A 114     3319   3450   3258     -4   -167    135       C  
ATOM    851  C   GLY A 114     -21.266  16.233 -14.794  1.00 29.65           C  
ANISOU  851  C   GLY A 114     3758   3856   3653    -34    -96     96       C  
ATOM    852  O   GLY A 114     -21.153  17.235 -15.506  1.00 26.90           O  
ANISOU  852  O   GLY A 114     3377   3507   3337      3    -67     87       O  
ATOM    853  N   PHE A 115     -21.981  16.232 -13.657  1.00 27.08           N  
ANISOU  853  N   PHE A 115     3496   3520   3273   -100    -58     72       N  
ATOM    854  CA  PHE A 115     -22.651  17.479 -13.234  1.00 27.62           C  
ANISOU  854  CA  PHE A 115     3592   3571   3331   -118     28     25       C  
ATOM    855  C   PHE A 115     -21.626  18.557 -12.896  1.00 31.22           C  
ANISOU  855  C   PHE A 115     4088   4008   3767   -154     13     23       C  
ATOM    856  O   PHE A 115     -21.808  19.718 -13.257  1.00 29.27           O  
ANISOU  856  O   PHE A 115     3839   3735   3548   -127     69     -3       O  
ATOM    857  CB  PHE A 115     -23.616  17.263 -12.053  1.00 29.39           C  
ANISOU  857  CB  PHE A 115     3880   3790   3497   -188     92    -11       C  
ATOM    858  CG  PHE A 115     -24.233  18.554 -11.564  1.00 29.14           C  
ANISOU  858  CG  PHE A 115     3882   3730   3457   -200    194    -70       C  
ATOM    859  CD1 PHE A 115     -25.269  19.168 -12.275  1.00 29.24           C  
ANISOU  859  CD1 PHE A 115     3825   3741   3541   -119    272   -100       C  
ATOM    860  CD2 PHE A 115     -23.729  19.202 -10.432  1.00 28.81           C  
ANISOU  860  CD2 PHE A 115     3944   3662   3341   -289    210    -94       C  
ATOM    861  CE1 PHE A 115     -25.839  20.367 -11.816  1.00 29.83           C  
ANISOU  861  CE1 PHE A 115     3935   3777   3625   -111    375   -155       C  
ATOM    862  CE2 PHE A 115     -24.284  20.408  -9.998  1.00 32.11           C  
ANISOU  862  CE2 PHE A 115     4407   4038   3754   -296    318   -158       C  
ATOM    863  CZ  PHE A 115     -25.339  20.974 -10.685  1.00 29.95           C  
ANISOU  863  CZ  PHE A 115     4063   3753   3564   -199    405   -189       C  
ATOM    864  N   VAL A 116     -20.554  18.174 -12.181  1.00 26.90           N  
ANISOU  864  N   VAL A 116     3579   3471   3171   -219    -68     55       N  
ATOM    865  CA  VAL A 116     -19.527  19.127 -11.796  1.00 27.06           C  
ANISOU  865  CA  VAL A 116     3633   3485   3164   -276    -95     55       C  
ATOM    866  C   VAL A 116     -18.795  19.671 -13.048  1.00 29.98           C  
ANISOU  866  C   VAL A 116     3922   3863   3604   -215   -109     73       C  
ATOM    867  O   VAL A 116     -18.592  20.892 -13.158  1.00 30.37           O  
ANISOU  867  O   VAL A 116     3998   3885   3657   -236    -68     49       O  
ATOM    868  CB  VAL A 116     -18.589  18.514 -10.728  1.00 31.56           C  
ANISOU  868  CB  VAL A 116     4248   4079   3664   -363   -194     94       C  
ATOM    869  CG1 VAL A 116     -17.332  19.363 -10.548  1.00 32.56           C  
ANISOU  869  CG1 VAL A 116     4376   4221   3776   -424   -249    104       C  
ATOM    870  CG2 VAL A 116     -19.332  18.359  -9.400  1.00 31.66           C  
ANISOU  870  CG2 VAL A 116     4374   4074   3580   -453   -159     66       C  
ATOM    871  N   PHE A 117     -18.432  18.767 -14.006  1.00 25.70           N  
ANISOU  871  N   PHE A 117     3295   3352   3117   -143   -156    111       N  
ATOM    872  CA  PHE A 117     -17.753  19.170 -15.254  1.00 25.87           C  
ANISOU  872  CA  PHE A 117     3245   3389   3198    -90   -158    126       C  
ATOM    873  C   PHE A 117     -18.656  20.096 -16.044  1.00 28.39           C  
ANISOU  873  C   PHE A 117     3570   3676   3544    -42    -76     99       C  
ATOM    874  O   PHE A 117     -18.172  21.093 -16.581  1.00 26.46           O  
ANISOU  874  O   PHE A 117     3324   3417   3315    -46    -56    100       O  
ATOM    875  CB  PHE A 117     -17.353  17.936 -16.104  1.00 26.37           C  
ANISOU  875  CB  PHE A 117     3230   3483   3306    -20   -203    159       C  
ATOM    876  CG  PHE A 117     -16.071  17.207 -15.735  1.00 27.59           C  
ANISOU  876  CG  PHE A 117     3344   3669   3469    -33   -291    198       C  
ATOM    877  CD1 PHE A 117     -15.630  17.150 -14.413  1.00 31.32           C  
ANISOU  877  CD1 PHE A 117     3863   4147   3890   -111   -352    217       C  
ATOM    878  CD2 PHE A 117     -15.344  16.518 -16.701  1.00 28.66           C  
ANISOU  878  CD2 PHE A 117     3396   3829   3663     35   -312    220       C  
ATOM    879  CE1 PHE A 117     -14.464  16.447 -14.070  1.00 31.57           C  
ANISOU  879  CE1 PHE A 117     3845   4213   3937   -112   -449    266       C  
ATOM    880  CE2 PHE A 117     -14.172  15.835 -16.363  1.00 31.55           C  
ANISOU  880  CE2 PHE A 117     3707   4225   4055     42   -391    259       C  
ATOM    881  CZ  PHE A 117     -13.744  15.801 -15.049  1.00 30.78           C  
ANISOU  881  CZ  PHE A 117     3645   4137   3913    -27   -467    287       C  
ATOM    882  N   ALA A 118     -19.976  19.769 -16.115  1.00 26.19           N  
ANISOU  882  N   ALA A 118     3294   3386   3272     -0    -32     80       N  
ATOM    883  CA  ALA A 118     -20.951  20.589 -16.844  1.00 26.13           C  
ANISOU  883  CA  ALA A 118     3277   3353   3299     60     34     63       C  
ATOM    884  C   ALA A 118     -21.179  21.948 -16.182  1.00 28.23           C  
ANISOU  884  C   ALA A 118     3615   3561   3551     30     98     29       C  
ATOM    885  O   ALA A 118     -21.378  22.936 -16.883  1.00 26.55           O  
ANISOU  885  O   ALA A 118     3407   3310   3371     74    135     32       O  
ATOM    886  CB  ALA A 118     -22.270  19.842 -16.996  1.00 27.14           C  
ANISOU  886  CB  ALA A 118     3372   3500   3442    103     57     51       C  
ATOM    887  N   LEU A 119     -21.156  22.003 -14.843  1.00 26.70           N  
ANISOU  887  N   LEU A 119     3491   3351   3303    -49    113     -2       N  
ATOM    888  CA  LEU A 119     -21.328  23.253 -14.081  1.00 25.80           C  
ANISOU  888  CA  LEU A 119     3468   3172   3163    -94    184    -47       C  
ATOM    889  C   LEU A 119     -20.124  24.156 -14.282  1.00 28.89           C  
ANISOU  889  C   LEU A 119     3894   3538   3545   -145    159    -36       C  
ATOM    890  O   LEU A 119     -20.307  25.338 -14.495  1.00 27.57           O  
ANISOU  890  O   LEU A 119     3778   3303   3396   -132    220    -56       O  
ATOM    891  CB  LEU A 119     -21.577  22.962 -12.600  1.00 26.38           C  
ANISOU  891  CB  LEU A 119     3620   3244   3161   -184    206    -87       C  
ATOM    892  CG  LEU A 119     -21.995  24.147 -11.710  1.00 32.19           C  
ANISOU  892  CG  LEU A 119     4463   3907   3862   -230    305   -154       C  
ATOM    893  CD1 LEU A 119     -23.323  24.763 -12.172  1.00 30.81           C  
ANISOU  893  CD1 LEU A 119     4261   3686   3761   -122    412   -187       C  
ATOM    894  CD2 LEU A 119     -22.086  23.703 -10.248  1.00 31.80           C  
ANISOU  894  CD2 LEU A 119     4499   3867   3715   -341    318   -190       C  
ATOM    895  N   SER A 120     -18.910  23.587 -14.300  1.00 28.41           N  
ANISOU  895  N   SER A 120     3798   3532   3464   -196     69      1       N  
ATOM    896  CA  SER A 120     -17.660  24.311 -14.577  1.00 29.69           C  
ANISOU  896  CA  SER A 120     3964   3694   3624   -256     38     18       C  
ATOM    897  C   SER A 120     -17.709  24.872 -16.014  1.00 31.23           C  
ANISOU  897  C   SER A 120     4119   3867   3878   -179     69     41       C  
ATOM    898  O   SER A 120     -17.388  26.050 -16.234  1.00 31.13           O  
ANISOU  898  O   SER A 120     4163   3801   3866   -213    106     34       O  
ATOM    899  CB  SER A 120     -16.451  23.380 -14.408  1.00 31.88           C  
ANISOU  899  CB  SER A 120     4172   4052   3889   -301    -66     60       C  
ATOM    900  OG  SER A 120     -15.262  24.006 -14.872  1.00 40.31           O  
ANISOU  900  OG  SER A 120     5208   5139   4969   -351    -92     78       O  
ATOM    901  N   THR A 121     -18.149  24.044 -16.970  1.00 26.81           N  
ANISOU  901  N   THR A 121     3479   3347   3362    -85     55     69       N  
ATOM    902  CA  THR A 121     -18.262  24.426 -18.391  1.00 24.26           C  
ANISOU  902  CA  THR A 121     3123   3015   3080    -14     75     98       C  
ATOM    903  C   THR A 121     -19.239  25.569 -18.533  1.00 28.32           C  
ANISOU  903  C   THR A 121     3704   3445   3611     30    145     84       C  
ATOM    904  O   THR A 121     -18.944  26.556 -19.218  1.00 28.12           O  
ANISOU  904  O   THR A 121     3716   3372   3597     30    169    102       O  
ATOM    905  CB  THR A 121     -18.713  23.217 -19.250  1.00 27.54           C  
ANISOU  905  CB  THR A 121     3454   3487   3521     67     45    120       C  
ATOM    906  CG2 THR A 121     -18.939  23.584 -20.718  1.00 24.67           C  
ANISOU  906  CG2 THR A 121     3071   3120   3183    131     61    151       C  
ATOM    907  OG1 THR A 121     -17.716  22.196 -19.177  1.00 26.26           O  
ANISOU  907  OG1 THR A 121     3236   3387   3355     39    -13    134       O  
ATOM    908  N   ALA A 122     -20.421  25.424 -17.902  1.00 25.48           N  
ANISOU  908  N   ALA A 122     3359   3066   3260     71    183     52       N  
ATOM    909  CA  ALA A 122     -21.494  26.422 -17.966  1.00 25.64           C  
ANISOU  909  CA  ALA A 122     3424   3005   3314    138    256     35       C  
ATOM    910  C   ALA A 122     -21.029  27.754 -17.412  1.00 30.94           C  
ANISOU  910  C   ALA A 122     4210   3580   3967     76    308      8       C  
ATOM    911  O   ALA A 122     -21.359  28.818 -17.957  1.00 30.25           O  
ANISOU  911  O   ALA A 122     4173   3410   3913    129    351     20       O  
ATOM    912  CB  ALA A 122     -22.694  25.931 -17.192  1.00 26.01           C  
ANISOU  912  CB  ALA A 122     3449   3064   3370    171    296     -4       C  
ATOM    913  N   GLU A 123     -20.234  27.693 -16.334  1.00 30.08           N  
ANISOU  913  N   GLU A 123     4152   3480   3798    -42    296    -27       N  
ATOM    914  CA  GLU A 123     -19.668  28.873 -15.700  1.00 33.33           C  
ANISOU  914  CA  GLU A 123     4684   3807   4173   -135    337    -61       C  
ATOM    915  C   GLU A 123     -18.715  29.621 -16.666  1.00 37.47           C  
ANISOU  915  C   GLU A 123     5224   4306   4707   -165    318    -19       C  
ATOM    916  O   GLU A 123     -18.763  30.850 -16.705  1.00 38.27           O  
ANISOU  916  O   GLU A 123     5431   4296   4812   -179    378    -34       O  
ATOM    917  CB  GLU A 123     -18.993  28.465 -14.374  1.00 35.58           C  
ANISOU  917  CB  GLU A 123     5007   4133   4379   -268    304    -97       C  
ATOM    918  CG  GLU A 123     -18.393  29.614 -13.587  1.00 47.44           C  
ANISOU  918  CG  GLU A 123     6645   5557   5825   -393    341   -144       C  
ATOM    919  CD  GLU A 123     -16.905  29.768 -13.813  1.00 55.37           C  
ANISOU  919  CD  GLU A 123     7632   6604   6800   -507    264   -113       C  
ATOM    920  OE1 GLU A 123     -16.189  28.738 -13.764  1.00 40.69           O  
ANISOU  920  OE1 GLU A 123     5674   4859   4928   -538    170    -77       O  
ATOM    921  OE2 GLU A 123     -16.456  30.918 -14.024  1.00 58.85           O1-
ANISOU  921  OE2 GLU A 123     8157   6968   7235   -567    300   -124       O1-
ATOM    922  N   LYS A 124     -17.941  28.889 -17.495  1.00 33.63           N  
ANISOU  922  N   LYS A 124     4639   3912   4228   -168    247     31       N  
ATOM    923  CA  LYS A 124     -17.035  29.480 -18.491  1.00 33.26           C  
ANISOU  923  CA  LYS A 124     4593   3858   4186   -204    238     73       C  
ATOM    924  C   LYS A 124     -17.830  30.209 -19.577  1.00 36.00           C  
ANISOU  924  C   LYS A 124     4978   4127   4575   -100    282    108       C  
ATOM    925  O   LYS A 124     -17.372  31.230 -20.085  1.00 37.25           O  
ANISOU  925  O   LYS A 124     5212   4214   4728   -140    309    129       O  
ATOM    926  CB  LYS A 124     -16.125  28.417 -19.155  1.00 35.38           C  
ANISOU  926  CB  LYS A 124     4735   4248   4458   -214    168    111       C  
ATOM    927  CG  LYS A 124     -15.153  27.569 -18.313  1.00 37.53           C  
ANISOU  927  CG  LYS A 124     4942   4611   4705   -297    101    100       C  
ATOM    928  CD  LYS A 124     -14.532  28.226 -17.114  1.00 30.97           C  
ANISOU  928  CD  LYS A 124     4185   3757   3824   -434     93     66       C  
ATOM    929  CE  LYS A 124     -13.781  27.255 -16.269  1.00 37.92           C  
ANISOU  929  CE  LYS A 124     4994   4733   4679   -493      8     69       C  
ATOM    930  NZ  LYS A 124     -14.532  26.888 -15.029  1.00 41.92           N1+
ANISOU  930  NZ  LYS A 124     5565   5220   5142   -503      5     32       N1+
ATOM    931  N   PHE A 125     -19.011  29.685 -19.939  1.00 31.71           N  
ANISOU  931  N   PHE A 125     4382   3596   4070     27    284    120       N  
ATOM    932  CA  PHE A 125     -19.873  30.316 -20.947  1.00 31.69           C  
ANISOU  932  CA  PHE A 125     4402   3529   4108    138    307    163       C  
ATOM    933  C   PHE A 125     -20.475  31.611 -20.390  1.00 37.81           C  
ANISOU  933  C   PHE A 125     5298   4161   4907    163    383    136       C  
ATOM    934  O   PHE A 125     -20.530  32.608 -21.104  1.00 37.08           O  
ANISOU  934  O   PHE A 125     5282   3976   4831    195    405    177       O  
ATOM    935  CB  PHE A 125     -20.974  29.365 -21.441  1.00 31.49           C  
ANISOU  935  CB  PHE A 125     4274   3573   4117    253    275    182       C  
ATOM    936  CG  PHE A 125     -20.523  28.457 -22.561  1.00 30.99           C  
ANISOU  936  CG  PHE A 125     4128   3610   4037    257    214    226       C  
ATOM    937  CD1 PHE A 125     -20.508  28.904 -23.883  1.00 33.25           C  
ANISOU  937  CD1 PHE A 125     4432   3880   4320    294    200    289       C  
ATOM    938  CD2 PHE A 125     -20.065  27.174 -22.292  1.00 30.05           C  
ANISOU  938  CD2 PHE A 125     3928   3591   3900    220    174    208       C  
ATOM    939  CE1 PHE A 125     -20.053  28.076 -24.915  1.00 33.46           C  
ANISOU  939  CE1 PHE A 125     4398   3998   4319    286    157    319       C  
ATOM    940  CE2 PHE A 125     -19.615  26.348 -23.326  1.00 30.90           C  
ANISOU  940  CE2 PHE A 125     3971   3777   3994    226    133    237       C  
ATOM    941  CZ  PHE A 125     -19.624  26.803 -24.631  1.00 29.44           C  
ANISOU  941  CZ  PHE A 125     3805   3583   3799    256    130    288       C  
ATOM    942  N   ILE A 126     -20.903  31.601 -19.116  1.00 36.77           N  
ANISOU  942  N   ILE A 126     5197   4004   4772    146    429     66       N  
ATOM    943  CA  ILE A 126     -21.453  32.814 -18.504  1.00 37.53           C  
ANISOU  943  CA  ILE A 126     5417   3954   4890    168    519     23       C  
ATOM    944  C   ILE A 126     -20.322  33.838 -18.321  1.00 41.26           C  
ANISOU  944  C   ILE A 126     6024   4338   5315     37    541     12       C  
ATOM    945  O   ILE A 126     -20.535  35.006 -18.603  1.00 41.72           O  
ANISOU  945  O   ILE A 126     6193   4258   5399     70    595     23       O  
ATOM    946  CB  ILE A 126     -22.279  32.527 -17.216  1.00 40.56           C  
ANISOU  946  CB  ILE A 126     5803   4335   5275    181    580    -57       C  
ATOM    947  CG1 ILE A 126     -23.556  31.744 -17.602  1.00 41.52           C  
ANISOU  947  CG1 ILE A 126     5791   4524   5460    323    572    -37       C  
ATOM    948  CG2 ILE A 126     -22.631  33.846 -16.448  1.00 40.04           C  
ANISOU  948  CG2 ILE A 126     5890   4106   5219    179    694   -121       C  
ATOM    949  CD1 ILE A 126     -24.483  31.385 -16.523  1.00 50.64           C  
ANISOU  949  CD1 ILE A 126     6923   5694   6622    342    637   -107       C  
ATOM    950  N   ALA A 127     -19.114  33.383 -17.911  1.00 38.56           N  
ANISOU  950  N   ALA A 127     5664   4080   4907   -112    490     -2       N  
ATOM    951  CA  ALA A 127     -17.923  34.225 -17.722  1.00 39.36           C  
ANISOU  951  CA  ALA A 127     5868   4130   4958   -267    497    -13       C  
ATOM    952  C   ALA A 127     -17.572  35.058 -18.946  1.00 44.34           C  
ANISOU  952  C   ALA A 127     6548   4693   5607   -259    505     52       C  
ATOM    953  O   ALA A 127     -17.053  36.160 -18.788  1.00 46.79           O  
ANISOU  953  O   ALA A 127     6994   4894   5892   -356    548     36       O  
ATOM    954  CB  ALA A 127     -16.730  33.374 -17.299  1.00 39.44           C  
ANISOU  954  CB  ALA A 127     5794   4281   4913   -401    418    -18       C  
ATOM    955  N   SER A 128     -17.895  34.561 -20.164  1.00 40.84           N  
ANISOU  955  N   SER A 128     6012   4306   5199   -151    465    124       N  
ATOM    956  CA  SER A 128     -17.676  35.253 -21.443  1.00 40.95           C  
ANISOU  956  CA  SER A 128     6077   4263   5220   -133    468    198       C  
ATOM    957  C   SER A 128     -18.492  36.546 -21.574  1.00 48.42           C  
ANISOU  957  C   SER A 128     7171   5021   6203    -51    534    213       C  
ATOM    958  O   SER A 128     -18.121  37.406 -22.374  1.00 47.75           O  
ANISOU  958  O   SER A 128     7183   4850   6108    -79    547    267       O  
ATOM    959  CB  SER A 128     -17.997  34.335 -22.617  1.00 40.01           C  
ANISOU  959  CB  SER A 128     5832   4253   5117    -36    409    264       C  
ATOM    960  OG  SER A 128     -19.392  34.274 -22.846  1.00 41.58           O  
ANISOU  960  OG  SER A 128     6011   4418   5371    129    410    284       O  
ATOM    961  N   GLY A 129     -19.608  36.648 -20.839  1.00 47.46           N  
ANISOU  961  N   GLY A 129     7065   4838   6131     57    578    168       N  
ATOM    962  CA  GLY A 129     -20.478  37.822 -20.875  1.00 49.35           C  
ANISOU  962  CA  GLY A 129     7432   4893   6427    165    648    175       C  
ATOM    963  C   GLY A 129     -21.457  37.847 -22.036  1.00 55.08           C  
ANISOU  963  C   GLY A 129     8107   5604   7217    346    613    266       C  
ATOM    964  O   GLY A 129     -22.186  38.823 -22.205  1.00 55.40           O  
ANISOU  964  O   GLY A 129     8242   5490   7317    458    658    290       O  
ATOM    965  N   ARG A 130     -21.482  36.782 -22.843  1.00 52.09           N  
ANISOU  965  N   ARG A 130     7583   5383   6828    375    529    318       N  
ATOM    966  CA  ARG A 130     -22.397  36.645 -23.972  1.00 52.46           C  
ANISOU  966  CA  ARG A 130     7567   5449   6919    528    474    407       C  
ATOM    967  C   ARG A 130     -23.709  36.031 -23.486  1.00 55.37           C  
ANISOU  967  C   ARG A 130     7812   5869   7358    667    475    374       C  
ATOM    968  O   ARG A 130     -24.762  36.259 -24.091  1.00 56.46           O  
ANISOU  968  O   ARG A 130     7914   5977   7561    820    451    433       O  
ATOM    969  CB  ARG A 130     -21.779  35.727 -25.042  1.00 52.67           C  
ANISOU  969  CB  ARG A 130     7503   5626   6885    474    391    463       C  
ATOM    970  CG  ARG A 130     -21.266  36.472 -26.270  1.00 68.98           C  
ANISOU  970  CG  ARG A 130     9671   7627   8911    447    369    557       C  
ATOM    971  CD  ARG A 130     -20.569  35.557 -27.275  1.00 84.35           C  
ANISOU  971  CD  ARG A 130    11536   9725  10787    377    310    595       C  
ATOM    972  NE  ARG A 130     -21.459  34.532 -27.831  1.00 95.19           N  
ANISOU  972  NE  ARG A 130    12776  11217  12175    483    240    621       N  
ATOM    973  CZ  ARG A 130     -22.218  34.692 -28.912  1.00111.86           C  
ANISOU  973  CZ  ARG A 130    14891  13322  14288    583    182    710       C  
ATOM    974  NH1 ARG A 130     -22.207  35.841 -29.577  1.00104.65           N1+
ANISOU  974  NH1 ARG A 130    14116  12280  13364    603    183    791       N1+
ATOM    975  NH2 ARG A 130     -22.993  33.704 -29.337  1.00 97.66           N  
ANISOU  975  NH2 ARG A 130    12967  11643  12496    656    115    723       N  
ATOM    976  N   PHE A 131     -23.639  35.229 -22.403  1.00 48.92           N  
ANISOU  976  N   PHE A 131     6925   5136   6526    607    499    285       N  
ATOM    977  CA  PHE A 131     -24.786  34.500 -21.873  1.00 46.88           C  
ANISOU  977  CA  PHE A 131     6544   4948   6321    704    509    246       C  
ATOM    978  C   PHE A 131     -25.151  34.931 -20.455  1.00 50.58           C  
ANISOU  978  C   PHE A 131     7071   5333   6812    696    617    145       C  
ATOM    979  O   PHE A 131     -24.261  35.248 -19.657  1.00 51.52           O  
ANISOU  979  O   PHE A 131     7295   5407   6871    562    659     87       O  
ATOM    980  CB  PHE A 131     -24.541  32.987 -22.004  1.00 46.55           C  
ANISOU  980  CB  PHE A 131     6363   5089   6234    648    436    241       C  
ATOM    981  CG  PHE A 131     -23.990  32.622 -23.370  1.00 46.58           C  
ANISOU  981  CG  PHE A 131     6337   5164   6199    629    349    324       C  
ATOM    982  CD1 PHE A 131     -24.789  32.705 -24.506  1.00 49.71           C  
ANISOU  982  CD1 PHE A 131     6691   5571   6628    745    295    405       C  
ATOM    983  CD2 PHE A 131     -22.655  32.275 -23.530  1.00 45.71           C  
ANISOU  983  CD2 PHE A 131     6245   5106   6017    494    326    322       C  
ATOM    984  CE1 PHE A 131     -24.270  32.408 -25.769  1.00 49.16           C  
ANISOU  984  CE1 PHE A 131     6615   5561   6503    715    223    477       C  
ATOM    985  CE2 PHE A 131     -22.136  31.996 -24.795  1.00 47.13           C  
ANISOU  985  CE2 PHE A 131     6407   5346   6157    475    267    389       C  
ATOM    986  CZ  PHE A 131     -22.951  32.044 -25.901  1.00 45.40           C  
ANISOU  986  CZ  PHE A 131     6162   5133   5954    579    220    463       C  
ATOM    987  N   GLN A 132     -26.475  35.009 -20.178  1.00 44.97           N  
ANISOU  987  N   GLN A 132     6296   4605   6188    838    664    126       N  
ATOM    988  CA  GLN A 132     -27.062  35.462 -18.917  1.00 44.63           C  
ANISOU  988  CA  GLN A 132     6302   4477   6179    860    788     27       C  
ATOM    989  C   GLN A 132     -27.700  34.370 -18.069  1.00 45.21           C  
ANISOU  989  C   GLN A 132     6252   4676   6249    848    812    -40       C  
ATOM    990  O   GLN A 132     -27.780  34.545 -16.858  1.00 45.87           O  
ANISOU  990  O   GLN A 132     6401   4718   6310    792    912   -136       O  
ATOM    991  CB  GLN A 132     -28.175  36.490 -19.192  1.00 47.98           C  
ANISOU  991  CB  GLN A 132     6742   4766   6722   1049    850     49       C  
ATOM    992  CG  GLN A 132     -27.734  37.824 -19.772  1.00 65.67           C  
ANISOU  992  CG  GLN A 132     9149   6826   8977   1075    861    104       C  
ATOM    993  CD  GLN A 132     -28.908  38.463 -20.462  1.00 91.60           C  
ANISOU  993  CD  GLN A 132    12390  10027  12387   1294    862    174       C  
ATOM    994  NE2 GLN A 132     -28.882  38.464 -21.790  1.00 84.11           N  
ANISOU  994  NE2 GLN A 132    11409   9105  11443   1351    746    299       N  
ATOM    995  OE1 GLN A 132     -29.871  38.909 -19.820  1.00 90.18           O  
ANISOU  995  OE1 GLN A 132    12197   9767  12301   1418    965    118       O  
ATOM    996  N   LYS A 133     -28.307  33.350 -18.698  1.00 38.64           N  
ANISOU  996  N   LYS A 133     5253   3986   5444    909    735      7       N  
ATOM    997  CA  LYS A 133     -29.064  32.276 -18.028  1.00 36.67           C  
ANISOU  997  CA  LYS A 133     4876   3858   5200    903    757    -45       C  
ATOM    998  C   LYS A 133     -28.874  30.961 -18.775  1.00 38.49           C  
ANISOU  998  C   LYS A 133     4985   4248   5391    863    634      9       C  
ATOM    999  O   LYS A 133     -28.929  30.948 -19.997  1.00 36.81           O  
ANISOU  999  O   LYS A 133     4726   4062   5198    924    547     94       O  
ATOM   1000  CB  LYS A 133     -30.583  32.566 -18.091  1.00 39.73           C  
ANISOU 1000  CB  LYS A 133     5153   4235   5708   1074    815    -49       C  
ATOM   1001  CG  LYS A 133     -31.071  33.825 -17.404  1.00 48.31           C  
ANISOU 1001  CG  LYS A 133     6334   5157   6864   1159    954   -108       C  
ATOM   1002  CD  LYS A 133     -32.556  34.036 -17.643  1.00 49.62           C  
ANISOU 1002  CD  LYS A 133     6354   5330   7169   1350    996    -96       C  
ATOM   1003  CE  LYS A 133     -32.981  35.460 -17.332  1.00 62.05           C  
ANISOU 1003  CE  LYS A 133     8030   6713   8835   1473   1121   -131       C  
ATOM   1004  NZ  LYS A 133     -32.668  35.855 -15.931  1.00 64.68           N1+
ANISOU 1004  NZ  LYS A 133     8503   6960   9115   1375   1276   -263       N1+
ATOM   1005  N   GLY A 134     -28.756  29.865 -18.038  1.00 34.98           N  
ANISOU 1005  N   GLY A 134     4499   3902   4891    766    634    -39       N  
ATOM   1006  CA  GLY A 134     -28.699  28.529 -18.612  1.00 33.82           C  
ANISOU 1006  CA  GLY A 134     4246   3894   4713    730    535     -1       C  
ATOM   1007  C   GLY A 134     -29.001  27.432 -17.619  1.00 34.49           C  
ANISOU 1007  C   GLY A 134     4284   4062   4760    652    563    -61       C  
ATOM   1008  O   GLY A 134     -28.858  27.629 -16.413  1.00 33.84           O  
ANISOU 1008  O   GLY A 134     4280   3938   4640    584    644   -131       O  
ATOM   1009  N   LEU A 135     -29.375  26.262 -18.129  1.00 29.00           N  
ANISOU 1009  N   LEU A 135     3477   3480   4061    648    494    -34       N  
ATOM   1010  CA  LEU A 135     -29.635  25.097 -17.299  1.00 28.74           C  
ANISOU 1010  CA  LEU A 135     3408   3525   3985    564    509    -78       C  
ATOM   1011  C   LEU A 135     -28.474  24.134 -17.330  1.00 32.00           C  
ANISOU 1011  C   LEU A 135     3864   3978   4316    459    427    -58       C  
ATOM   1012  O   LEU A 135     -27.890  23.891 -18.393  1.00 31.18           O  
ANISOU 1012  O   LEU A 135     3744   3899   4206    472    343     -4       O  
ATOM   1013  CB  LEU A 135     -30.910  24.356 -17.724  1.00 28.64           C  
ANISOU 1013  CB  LEU A 135     3249   3609   4027    617    496    -68       C  
ATOM   1014  CG  LEU A 135     -32.159  25.196 -17.861  1.00 31.86           C  
ANISOU 1014  CG  LEU A 135     3569   4000   4538    743    560    -74       C  
ATOM   1015  CD1 LEU A 135     -33.311  24.357 -18.319  1.00 31.92           C  
ANISOU 1015  CD1 LEU A 135     3413   4124   4589    770    528    -61       C  
ATOM   1016  CD2 LEU A 135     -32.500  25.920 -16.568  1.00 32.62           C  
ANISOU 1016  CD2 LEU A 135     3721   4022   4649    744    704   -156       C  
ATOM   1017  N   VAL A 136     -28.115  23.620 -16.158  1.00 27.61           N  
ANISOU 1017  N   VAL A 136     3368   3428   3696    357    454   -103       N  
ATOM   1018  CA  VAL A 136     -27.079  22.591 -16.008  1.00 27.41           C  
ANISOU 1018  CA  VAL A 136     3374   3441   3599    265    377    -83       C  
ATOM   1019  C   VAL A 136     -27.795  21.460 -15.285  1.00 30.78           C  
ANISOU 1019  C   VAL A 136     3770   3926   4000    211    396   -110       C  
ATOM   1020  O   VAL A 136     -28.202  21.634 -14.146  1.00 31.64           O  
ANISOU 1020  O   VAL A 136     3927   4017   4080    163    476   -161       O  
ATOM   1021  CB  VAL A 136     -25.803  23.055 -15.260  1.00 30.70           C  
ANISOU 1021  CB  VAL A 136     3905   3807   3954    180    370    -94       C  
ATOM   1022  CG1 VAL A 136     -24.744  21.956 -15.314  1.00 29.77           C  
ANISOU 1022  CG1 VAL A 136     3788   3738   3787    115    274    -58       C  
ATOM   1023  CG2 VAL A 136     -25.254  24.333 -15.881  1.00 30.41           C  
ANISOU 1023  CG2 VAL A 136     3908   3701   3944    220    375    -77       C  
ATOM   1024  N   ILE A 137     -27.988  20.328 -15.965  1.00 27.64           N  
ANISOU 1024  N   ILE A 137     3304   3592   3605    213    331    -79       N  
ATOM   1025  CA  ILE A 137     -28.753  19.192 -15.441  1.00 27.50           C  
ANISOU 1025  CA  ILE A 137     3255   3627   3566    157    347    -98       C  
ATOM   1026  C   ILE A 137     -27.950  17.912 -15.540  1.00 30.80           C  
ANISOU 1026  C   ILE A 137     3705   4063   3934     96    261    -66       C  
ATOM   1027  O   ILE A 137     -27.344  17.643 -16.567  1.00 29.23           O  
ANISOU 1027  O   ILE A 137     3484   3872   3749    132    189    -28       O  
ATOM   1028  CB  ILE A 137     -30.098  19.032 -16.227  1.00 30.68           C  
ANISOU 1028  CB  ILE A 137     3530   4090   4038    221    362    -97       C  
ATOM   1029  CG1 ILE A 137     -30.941  20.341 -16.231  1.00 32.26           C  
ANISOU 1029  CG1 ILE A 137     3680   4267   4311    311    443   -122       C  
ATOM   1030  CG2 ILE A 137     -30.933  17.811 -15.732  1.00 30.38           C  
ANISOU 1030  CG2 ILE A 137     3456   4112   3975    143    381   -120       C  
ATOM   1031  CD1 ILE A 137     -32.059  20.427 -17.347  1.00 33.83           C  
ANISOU 1031  CD1 ILE A 137     3734   4526   4593    406    419    -95       C  
ATOM   1032  N   GLY A 138     -27.977  17.139 -14.466  1.00 28.75           N  
ANISOU 1032  N   GLY A 138     3504   3806   3614      6    276    -82       N  
ATOM   1033  CA  GLY A 138     -27.449  15.789 -14.423  1.00 28.39           C  
ANISOU 1033  CA  GLY A 138     3494   3767   3525    -48    204    -50       C  
ATOM   1034  C   GLY A 138     -28.693  14.917 -14.429  1.00 30.44           C  
ANISOU 1034  C   GLY A 138     3704   4071   3790    -83    237    -69       C  
ATOM   1035  O   GLY A 138     -29.594  15.143 -13.626  1.00 28.58           O  
ANISOU 1035  O   GLY A 138     3465   3852   3544   -124    324   -109       O  
ATOM   1036  N   SER A 139     -28.803  13.982 -15.368  1.00 27.91           N  
ANISOU 1036  N   SER A 139     3343   3774   3488    -71    180    -46       N  
ATOM   1037  CA  SER A 139     -29.981  13.096 -15.467  1.00 27.60           C  
ANISOU 1037  CA  SER A 139     3255   3781   3451   -122    204    -64       C  
ATOM   1038  C   SER A 139     -29.552  11.707 -15.883  1.00 30.94           C  
ANISOU 1038  C   SER A 139     3726   4185   3846   -161    133    -37       C  
ATOM   1039  O   SER A 139     -28.722  11.572 -16.775  1.00 29.10           O  
ANISOU 1039  O   SER A 139     3497   3932   3629   -105     68    -12       O  
ATOM   1040  CB  SER A 139     -30.978  13.638 -16.493  1.00 30.32           C  
ANISOU 1040  CB  SER A 139     3468   4187   3864    -55    218    -75       C  
ATOM   1041  OG  SER A 139     -32.148  12.837 -16.534  1.00 34.78           O  
ANISOU 1041  OG  SER A 139     3971   4811   4434   -118    241    -96       O  
ATOM   1042  N   GLU A 140     -30.113  10.666 -15.249  1.00 28.33           N  
ANISOU 1042  N   GLU A 140     3439   3853   3474   -259    153    -45       N  
ATOM   1043  CA  GLU A 140     -29.765   9.278 -15.586  1.00 28.05           C  
ANISOU 1043  CA  GLU A 140     3469   3778   3411   -300     93    -22       C  
ATOM   1044  C   GLU A 140     -30.933   8.350 -15.480  1.00 33.08           C  
ANISOU 1044  C   GLU A 140     4096   4445   4030   -402    127    -45       C  
ATOM   1045  O   GLU A 140     -31.789   8.531 -14.620  1.00 34.93           O  
ANISOU 1045  O   GLU A 140     4314   4714   4243   -472    203    -70       O  
ATOM   1046  CB  GLU A 140     -28.677   8.710 -14.640  1.00 29.01           C  
ANISOU 1046  CB  GLU A 140     3723   3820   3478   -330     53     16       C  
ATOM   1047  CG  GLU A 140     -27.391   9.532 -14.501  1.00 35.42           C  
ANISOU 1047  CG  GLU A 140     4552   4606   4300   -256     12     42       C  
ATOM   1048  CD  GLU A 140     -26.381   9.473 -15.632  1.00 38.77           C  
ANISOU 1048  CD  GLU A 140     4948   5012   4770   -163    -52     63       C  
ATOM   1049  OE1 GLU A 140     -26.661   8.858 -16.684  1.00 33.13           O  
ANISOU 1049  OE1 GLU A 140     4200   4306   4081   -143    -65     53       O  
ATOM   1050  OE2 GLU A 140     -25.287  10.057 -15.454  1.00 32.03           O1-
ANISOU 1050  OE2 GLU A 140     4105   4143   3923   -120    -86     87       O1-
ATOM   1051  N   THR A 141     -30.921   7.294 -16.306  1.00 29.28           N  
ANISOU 1051  N   THR A 141     3635   3943   3547   -422     78    -39       N  
ATOM   1052  CA  THR A 141     -31.815   6.151 -16.173  1.00 29.46           C  
ANISOU 1052  CA  THR A 141     3688   3970   3537   -543     97    -54       C  
ATOM   1053  C   THR A 141     -30.871   4.960 -16.084  1.00 33.44           C  
ANISOU 1053  C   THR A 141     4340   4360   4005   -560     42    -21       C  
ATOM   1054  O   THR A 141     -30.782   4.169 -17.014  1.00 33.99           O  
ANISOU 1054  O   THR A 141     4433   4399   4081   -559      3    -27       O  
ATOM   1055  CB  THR A 141     -32.945   6.058 -17.228  1.00 35.03           C  
ANISOU 1055  CB  THR A 141     4272   4764   4275   -569    100    -88       C  
ATOM   1056  CG2 THR A 141     -34.093   7.013 -16.953  1.00 33.02           C  
ANISOU 1056  CG2 THR A 141     3873   4616   4058   -573    169   -116       C  
ATOM   1057  OG1 THR A 141     -32.426   6.259 -18.535  1.00 32.54           O  
ANISOU 1057  OG1 THR A 141     3925   4450   3990   -478     35    -82       O  
ATOM   1058  N   LEU A 142     -30.086   4.896 -14.991  1.00 30.43           N  
ANISOU 1058  N   LEU A 142     4062   3914   3586   -564     33     18       N  
ATOM   1059  CA  LEU A 142     -29.141   3.801 -14.738  1.00 30.94           C  
ANISOU 1059  CA  LEU A 142     4269   3862   3622   -565    -28     64       C  
ATOM   1060  C   LEU A 142     -29.815   2.405 -14.722  1.00 33.52           C  
ANISOU 1060  C   LEU A 142     4689   4135   3912   -681    -18     60       C  
ATOM   1061  O   LEU A 142     -29.150   1.396 -14.953  1.00 31.86           O  
ANISOU 1061  O   LEU A 142     4585   3820   3700   -662    -67     88       O  
ATOM   1062  CB  LEU A 142     -28.337   4.051 -13.449  1.00 31.07           C  
ANISOU 1062  CB  LEU A 142     4371   3837   3596   -565    -49    113       C  
ATOM   1063  CG  LEU A 142     -27.435   5.308 -13.495  1.00 35.12           C  
ANISOU 1063  CG  LEU A 142     4815   4385   4143   -458    -72    121       C  
ATOM   1064  CD1 LEU A 142     -26.819   5.583 -12.176  1.00 34.62           C  
ANISOU 1064  CD1 LEU A 142     4836   4297   4022   -488    -94    163       C  
ATOM   1065  CD2 LEU A 142     -26.346   5.181 -14.559  1.00 38.41           C  
ANISOU 1065  CD2 LEU A 142     5205   4767   4623   -337   -137    136       C  
ATOM   1066  N   SER A 143     -31.138   2.359 -14.482  1.00 32.85           N  
ANISOU 1066  N   SER A 143     4559   4120   3803   -800     50     23       N  
ATOM   1067  CA  SER A 143     -31.910   1.105 -14.508  1.00 32.62           C  
ANISOU 1067  CA  SER A 143     4607   4054   3735   -937     69     11       C  
ATOM   1068  C   SER A 143     -31.711   0.369 -15.845  1.00 36.30           C  
ANISOU 1068  C   SER A 143     5087   4473   4232   -904     21     -8       C  
ATOM   1069  O   SER A 143     -31.601  -0.856 -15.848  1.00 36.96           O  
ANISOU 1069  O   SER A 143     5309   4448   4285   -968      4      4       O  
ATOM   1070  CB  SER A 143     -33.392   1.387 -14.289  1.00 35.46           C  
ANISOU 1070  CB  SER A 143     4859   4531   4084  -1057    153    -37       C  
ATOM   1071  OG  SER A 143     -33.906   2.257 -15.285  1.00 35.90           O  
ANISOU 1071  OG  SER A 143     4734   4701   4204   -989    157    -78       O  
ATOM   1072  N   LYS A 144     -31.637   1.123 -16.968  1.00 32.29           N  
ANISOU 1072  N   LYS A 144     4451   4040   3779   -808      2    -39       N  
ATOM   1073  CA  LYS A 144     -31.432   0.553 -18.311  1.00 31.41           C  
ANISOU 1073  CA  LYS A 144     4352   3898   3684   -779    -37    -65       C  
ATOM   1074  C   LYS A 144     -29.961   0.126 -18.595  1.00 34.14           C  
ANISOU 1074  C   LYS A 144     4802   4120   4051   -660    -85    -36       C  
ATOM   1075  O   LYS A 144     -29.715  -0.583 -19.573  1.00 31.63           O  
ANISOU 1075  O   LYS A 144     4535   3744   3738   -645   -101    -63       O  
ATOM   1076  CB  LYS A 144     -31.964   1.485 -19.402  1.00 31.98           C  
ANISOU 1076  CB  LYS A 144     4260   4100   3792   -736    -43   -102       C  
ATOM   1077  CG  LYS A 144     -31.022   2.592 -19.817  1.00 33.20           C  
ANISOU 1077  CG  LYS A 144     4349   4276   3990   -579    -67    -84       C  
ATOM   1078  CD  LYS A 144     -31.643   3.499 -20.849  1.00 31.99           C  
ANISOU 1078  CD  LYS A 144     4049   4243   3863   -544    -78   -107       C  
ATOM   1079  CE  LYS A 144     -30.735   4.667 -21.166  1.00 27.83           C  
ANISOU 1079  CE  LYS A 144     3471   3730   3374   -403    -94    -85       C  
ATOM   1080  NZ  LYS A 144     -31.344   5.576 -22.193  1.00 32.61           N1+
ANISOU 1080  NZ  LYS A 144     3948   4442   4000   -365   -112    -95       N1+
ATOM   1081  N   ALA A 145     -29.018   0.533 -17.713  1.00 29.81           N  
ANISOU 1081  N   ALA A 145     4281   3532   3513   -580   -103     16       N  
ATOM   1082  CA  ALA A 145     -27.598   0.251 -17.805  1.00 29.80           C  
ANISOU 1082  CA  ALA A 145     4347   3434   3545   -459   -150     52       C  
ATOM   1083  C   ALA A 145     -27.149  -0.959 -16.991  1.00 34.59           C  
ANISOU 1083  C   ALA A 145     5121   3895   4128   -487   -175    102       C  
ATOM   1084  O   ALA A 145     -26.191  -1.640 -17.370  1.00 32.91           O  
ANISOU 1084  O   ALA A 145     4978   3576   3950   -397   -209    118       O  
ATOM   1085  CB  ALA A 145     -26.817   1.486 -17.357  1.00 29.99           C  
ANISOU 1085  CB  ALA A 145     4288   3513   3595   -362   -167     84       C  
ATOM   1086  N   VAL A 146     -27.778  -1.178 -15.832  1.00 32.22           N  
ANISOU 1086  N   VAL A 146     4886   3589   3768   -602   -159    131       N  
ATOM   1087  CA  VAL A 146     -27.308  -2.219 -14.919  1.00 34.73           C  
ANISOU 1087  CA  VAL A 146     5375   3766   4052   -629   -195    197       C  
ATOM   1088  C   VAL A 146     -27.646  -3.645 -15.378  1.00 40.68           C  
ANISOU 1088  C   VAL A 146     6267   4396   4793   -697   -186    181       C  
ATOM   1089  O   VAL A 146     -28.590  -3.877 -16.134  1.00 40.22           O  
ANISOU 1089  O   VAL A 146     6179   4377   4724   -785   -141    115       O  
ATOM   1090  CB  VAL A 146     -27.702  -1.981 -13.433  1.00 39.67           C  
ANISOU 1090  CB  VAL A 146     6053   4417   4603   -733   -184    242       C  
ATOM   1091  CG1 VAL A 146     -27.280  -0.598 -12.951  1.00 38.39           C  
ANISOU 1091  CG1 VAL A 146     5780   4359   4449   -668   -192    252       C  
ATOM   1092  CG2 VAL A 146     -29.174  -2.189 -13.202  1.00 40.05           C  
ANISOU 1092  CG2 VAL A 146     6103   4522   4594   -910   -104    199       C  
ATOM   1093  N   ASP A 147     -26.815  -4.595 -14.918  1.00 38.77           N  
ANISOU 1093  N   ASP A 147     6177   3996   4556   -650   -235    246       N  
ATOM   1094  CA  ASP A 147     -26.972  -6.016 -15.144  1.00 37.92           C  
ANISOU 1094  CA  ASP A 147     6243   3728   4435   -706   -231    246       C  
ATOM   1095  C   ASP A 147     -27.833  -6.478 -13.969  1.00 41.91           C  
ANISOU 1095  C   ASP A 147     6866   4210   4847   -886   -210    286       C  
ATOM   1096  O   ASP A 147     -27.326  -6.657 -12.856  1.00 40.00           O  
ANISOU 1096  O   ASP A 147     6723   3903   4572   -878   -258    375       O  
ATOM   1097  CB  ASP A 147     -25.589  -6.705 -15.149  1.00 39.94           C  
ANISOU 1097  CB  ASP A 147     6596   3823   4755   -542   -296    307       C  
ATOM   1098  CG  ASP A 147     -25.611  -8.213 -15.298  1.00 43.25           C  
ANISOU 1098  CG  ASP A 147     7221   4041   5172   -574   -291    316       C  
ATOM   1099  OD1 ASP A 147     -26.692  -8.765 -15.510  1.00 44.54           O  
ANISOU 1099  OD1 ASP A 147     7456   4189   5277   -739   -237    267       O  
ATOM   1100  OD2 ASP A 147     -24.533  -8.836 -15.213  1.00 44.58           O1-
ANISOU 1100  OD2 ASP A 147     7474   4066   5400   -434   -342    372       O1-
ATOM   1101  N   TRP A 148     -29.155  -6.631 -14.209  1.00 38.96           N  
ANISOU 1101  N   TRP A 148     6476   3902   4426  -1056   -140    222       N  
ATOM   1102  CA  TRP A 148     -30.117  -7.034 -13.174  1.00 38.74           C  
ANISOU 1102  CA  TRP A 148     6542   3872   4305  -1254    -97    245       C  
ATOM   1103  C   TRP A 148     -29.898  -8.446 -12.651  1.00 45.26           C  
ANISOU 1103  C   TRP A 148     7619   4490   5088  -1318   -121    309       C  
ATOM   1104  O   TRP A 148     -30.437  -8.781 -11.589  1.00 45.81           O  
ANISOU 1104  O   TRP A 148     7798   4537   5071  -1468    -97    354       O  
ATOM   1105  CB  TRP A 148     -31.548  -6.814 -13.647  1.00 36.30           C  
ANISOU 1105  CB  TRP A 148     6118   3701   3972  -1412    -18    157       C  
ATOM   1106  CG  TRP A 148     -31.864  -5.346 -13.700  1.00 34.91           C  
ANISOU 1106  CG  TRP A 148     5717   3723   3824  -1363      9    121       C  
ATOM   1107  CD1 TRP A 148     -31.872  -4.552 -14.802  1.00 36.19           C  
ANISOU 1107  CD1 TRP A 148     5706   3993   4052  -1266      4     64       C  
ATOM   1108  CD2 TRP A 148     -32.115  -4.482 -12.578  1.00 34.34           C  
ANISOU 1108  CD2 TRP A 148     5589   3748   3714  -1398     43    145       C  
ATOM   1109  CE2 TRP A 148     -32.330  -3.185 -13.088  1.00 36.75           C  
ANISOU 1109  CE2 TRP A 148     5681   4210   4072  -1316     63     96       C  
ATOM   1110  CE3 TRP A 148     -32.228  -4.690 -11.192  1.00 36.71           C  
ANISOU 1110  CE3 TRP A 148     6009   4010   3928  -1502     66    202       C  
ATOM   1111  NE1 TRP A 148     -32.154  -3.252 -14.446  1.00 34.10           N  
ANISOU 1111  NE1 TRP A 148     5278   3879   3800  -1234     32     53       N  
ATOM   1112  CZ2 TRP A 148     -32.622  -2.086 -12.255  1.00 35.59           C  
ANISOU 1112  CZ2 TRP A 148     5438   4176   3908  -1323    111     93       C  
ATOM   1113  CZ3 TRP A 148     -32.533  -3.612 -10.371  1.00 38.23           C  
ANISOU 1113  CZ3 TRP A 148     6108   4327   4092  -1520    116    196       C  
ATOM   1114  CH2 TRP A 148     -32.719  -2.325 -10.901  1.00 37.19           C  
ANISOU 1114  CH2 TRP A 148     5764   4342   4025  -1427    142    138       C  
ATOM   1115  N   SER A 149     -29.071  -9.252 -13.361  1.00 42.92           N  
ANISOU 1115  N   SER A 149     7421   4035   4853  -1198   -164    317       N  
ATOM   1116  CA  SER A 149     -28.698 -10.598 -12.930  1.00 45.28           C  
ANISOU 1116  CA  SER A 149     7969   4105   5130  -1218   -196    386       C  
ATOM   1117  C   SER A 149     -27.472 -10.559 -11.990  1.00 49.09           C  
ANISOU 1117  C   SER A 149     8518   4503   5630  -1070   -291    508       C  
ATOM   1118  O   SER A 149     -27.080 -11.603 -11.465  1.00 50.65           O  
ANISOU 1118  O   SER A 149     8925   4510   5812  -1067   -335    590       O  
ATOM   1119  CB  SER A 149     -28.427 -11.493 -14.138  1.00 50.13           C  
ANISOU 1119  CB  SER A 149     8661   4580   5804  -1158   -185    327       C  
ATOM   1120  OG  SER A 149     -27.137 -11.259 -14.678  1.00 56.05           O  
ANISOU 1120  OG  SER A 149     9349   5289   6657   -919   -234    338       O  
ATOM   1121  N   ASP A 150     -26.869  -9.367 -11.786  1.00 43.44           N  
ANISOU 1121  N   ASP A 150     7631   3928   4948   -951   -328    523       N  
ATOM   1122  CA  ASP A 150     -25.695  -9.203 -10.924  1.00 44.15           C  
ANISOU 1122  CA  ASP A 150     7752   3972   5052   -819   -430    634       C  
ATOM   1123  C   ASP A 150     -26.076  -8.475  -9.634  1.00 50.34           C  
ANISOU 1123  C   ASP A 150     8526   4868   5732   -937   -434    682       C  
ATOM   1124  O   ASP A 150     -26.160  -7.243  -9.614  1.00 48.73           O  
ANISOU 1124  O   ASP A 150     8147   4837   5530   -921   -413    639       O  
ATOM   1125  CB  ASP A 150     -24.554  -8.490 -11.682  1.00 45.07           C  
ANISOU 1125  CB  ASP A 150     7696   4143   5285   -596   -473    616       C  
ATOM   1126  CG  ASP A 150     -23.311  -8.161 -10.867  1.00 58.12           C  
ANISOU 1126  CG  ASP A 150     9337   5782   6964   -460   -586    725       C  
ATOM   1127  OD1 ASP A 150     -23.029  -8.884  -9.886  1.00 58.84           O  
ANISOU 1127  OD1 ASP A 150     9598   5751   7008   -481   -658    834       O  
ATOM   1128  OD2 ASP A 150     -22.608  -7.199 -11.227  1.00 69.40           O1-
ANISOU 1128  OD2 ASP A 150    10587   7323   8458   -335   -609    705       O1-
ATOM   1129  N   ARG A 151     -26.294  -9.238  -8.553  1.00 50.27           N  
ANISOU 1129  N   ARG A 151     8722   4751   5625  -1057   -458    770       N  
ATOM   1130  CA  ARG A 151     -26.692  -8.692  -7.247  1.00 51.49           C  
ANISOU 1130  CA  ARG A 151     8912   4995   5656  -1195   -452    817       C  
ATOM   1131  C   ARG A 151     -25.684  -7.688  -6.653  1.00 55.69           C  
ANISOU 1131  C   ARG A 151     9350   5615   6195  -1074   -542    873       C  
ATOM   1132  O   ARG A 151     -26.095  -6.819  -5.887  1.00 55.06           O  
ANISOU 1132  O   ARG A 151     9226   5665   6030  -1174   -506    861       O  
ATOM   1133  CB  ARG A 151     -27.026  -9.817  -6.238  1.00 54.45           C  
ANISOU 1133  CB  ARG A 151     9556   5217   5917  -1348   -469    912       C  
ATOM   1134  CG  ARG A 151     -25.837 -10.586  -5.678  1.00 65.15           C  
ANISOU 1134  CG  ARG A 151    11081   6390   7283  -1225   -614   1058       C  
ATOM   1135  CD  ARG A 151     -26.331 -11.615  -4.681  1.00 75.48           C  
ANISOU 1135  CD  ARG A 151    12661   7563   8456  -1404   -622   1155       C  
ATOM   1136  NE  ARG A 151     -25.290 -12.090  -3.762  1.00 85.85           N  
ANISOU 1136  NE  ARG A 151    14131   8745   9742  -1311   -777   1319       N  
ATOM   1137  CZ  ARG A 151     -24.513 -13.145  -3.984  1.00101.31           C  
ANISOU 1137  CZ  ARG A 151    16237  10487  11770  -1184   -866   1406       C  
ATOM   1138  NH1 ARG A 151     -24.640 -13.849  -5.102  1.00 84.52           N1+
ANISOU 1138  NH1 ARG A 151    14132   8243   9740  -1139   -806   1336       N1+
ATOM   1139  NH2 ARG A 151     -23.601 -13.504  -3.088  1.00 94.39           N  
ANISOU 1139  NH2 ARG A 151    15486   9508  10868  -1100  -1018   1565       N  
ATOM   1140  N   SER A 152     -24.388  -7.802  -7.004  1.00 53.17           N  
ANISOU 1140  N   SER A 152     8998   5229   5977   -868   -649    927       N  
ATOM   1141  CA  SER A 152     -23.339  -6.910  -6.487  1.00 52.98           C  
ANISOU 1141  CA  SER A 152     8879   5285   5966   -758   -748    986       C  
ATOM   1142  C   SER A 152     -23.428  -5.470  -7.013  1.00 54.45           C  
ANISOU 1142  C   SER A 152     8829   5664   6194   -720   -690    884       C  
ATOM   1143  O   SER A 152     -22.928  -4.558  -6.357  1.00 54.40           O  
ANISOU 1143  O   SER A 152     8763   5753   6154   -706   -740    914       O  
ATOM   1144  CB  SER A 152     -21.952  -7.489  -6.761  1.00 57.97           C  
ANISOU 1144  CB  SER A 152     9523   5795   6708   -548   -875   1071       C  
ATOM   1145  OG  SER A 152     -21.587  -7.383  -8.129  1.00 67.84           O  
ANISOU 1145  OG  SER A 152    10624   7054   8099   -397   -836    987       O  
ATOM   1146  N   THR A 153     -24.031  -5.262  -8.196  1.00 48.96           N  
ANISOU 1146  N   THR A 153     8015   5021   5568   -706   -592    770       N  
ATOM   1147  CA  THR A 153     -24.122  -3.916  -8.789  1.00 46.41           C  
ANISOU 1147  CA  THR A 153     7477   4866   5290   -661   -540    681       C  
ATOM   1148  C   THR A 153     -25.549  -3.410  -8.990  1.00 48.36           C  
ANISOU 1148  C   THR A 153     7659   5225   5492   -803   -411    582       C  
ATOM   1149  O   THR A 153     -25.788  -2.214  -8.841  1.00 45.60           O  
ANISOU 1149  O   THR A 153     7185   5010   5131   -816   -370    537       O  
ATOM   1150  CB  THR A 153     -23.361  -3.839 -10.125  1.00 52.42           C  
ANISOU 1150  CB  THR A 153     8113   5617   6186   -482   -555    640       C  
ATOM   1151  CG2 THR A 153     -21.858  -3.999  -9.973  1.00 49.30           C  
ANISOU 1151  CG2 THR A 153     7713   5161   5860   -316   -673    726       C  
ATOM   1152  OG1 THR A 153     -23.879  -4.824 -11.014  1.00 52.73           O  
ANISOU 1152  OG1 THR A 153     8214   5564   6257   -498   -503    593       O  
ATOM   1153  N   ALA A 154     -26.484  -4.308  -9.371  1.00 45.78           N  
ANISOU 1153  N   ALA A 154     7408   4841   5148   -907   -347    546       N  
ATOM   1154  CA  ALA A 154     -27.884  -3.961  -9.650  1.00 45.22           C  
ANISOU 1154  CA  ALA A 154     7256   4879   5048  -1044   -230    453       C  
ATOM   1155  C   ALA A 154     -28.584  -3.195  -8.522  1.00 46.36           C  
ANISOU 1155  C   ALA A 154     7387   5130   5097  -1174   -167    448       C  
ATOM   1156  O   ALA A 154     -29.438  -2.368  -8.808  1.00 44.94           O  
ANISOU 1156  O   ALA A 154     7063   5084   4930  -1216    -80    366       O  
ATOM   1157  CB  ALA A 154     -28.678  -5.209 -10.000  1.00 47.04           C  
ANISOU 1157  CB  ALA A 154     7604   5015   5256  -1163   -189    435       C  
ATOM   1158  N   VAL A 155     -28.205  -3.452  -7.261  1.00 42.10           N  
ANISOU 1158  N   VAL A 155     7000   4533   4464  -1234   -212    533       N  
ATOM   1159  CA  VAL A 155     -28.788  -2.832  -6.058  1.00 42.42           C  
ANISOU 1159  CA  VAL A 155     7072   4656   4391  -1372   -149    532       C  
ATOM   1160  C   VAL A 155     -28.226  -1.423  -5.775  1.00 43.62           C  
ANISOU 1160  C   VAL A 155     7105   4917   4554  -1287   -163    514       C  
ATOM   1161  O   VAL A 155     -28.747  -0.716  -4.909  1.00 44.39           O  
ANISOU 1161  O   VAL A 155     7202   5096   4567  -1389    -90    487       O  
ATOM   1162  CB  VAL A 155     -28.635  -3.761  -4.802  1.00 47.62           C  
ANISOU 1162  CB  VAL A 155     7974   5200   4921  -1494   -195    636       C  
ATOM   1163  CG1 VAL A 155     -29.220  -5.148  -5.049  1.00 48.08           C  
ANISOU 1163  CG1 VAL A 155     8170   5136   4963  -1594   -172    652       C  
ATOM   1164  CG2 VAL A 155     -27.182  -3.864  -4.346  1.00 47.69           C  
ANISOU 1164  CG2 VAL A 155     8064   5125   4930  -1367   -352    749       C  
ATOM   1165  N   LEU A 156     -27.143  -1.047  -6.463  1.00 37.92           N  
ANISOU 1165  N   LEU A 156     6292   4189   3928  -1110   -253    529       N  
ATOM   1166  CA  LEU A 156     -26.437   0.213  -6.210  1.00 36.99           C  
ANISOU 1166  CA  LEU A 156     6079   4154   3821  -1031   -283    524       C  
ATOM   1167  C   LEU A 156     -26.972   1.445  -6.888  1.00 37.95           C  
ANISOU 1167  C   LEU A 156     6013   4403   4005   -992   -192    421       C  
ATOM   1168  O   LEU A 156     -26.798   2.543  -6.359  1.00 36.53           O  
ANISOU 1168  O   LEU A 156     5790   4295   3797   -993   -173    402       O  
ATOM   1169  CB  LEU A 156     -24.949   0.075  -6.589  1.00 37.13           C  
ANISOU 1169  CB  LEU A 156     6079   4113   3914   -865   -422    593       C  
ATOM   1170  CG  LEU A 156     -24.129  -0.988  -5.874  1.00 43.33           C  
ANISOU 1170  CG  LEU A 156     7034   4772   4658   -858   -546    715       C  
ATOM   1171  CD1 LEU A 156     -22.676  -0.901  -6.300  1.00 42.84           C  
ANISOU 1171  CD1 LEU A 156     6900   4685   4694   -678   -669    769       C  
ATOM   1172  CD2 LEU A 156     -24.239  -0.866  -4.361  1.00 48.90           C  
ANISOU 1172  CD2 LEU A 156     7884   5486   5211   -999   -567    774       C  
ATOM   1173  N   PHE A 157     -27.571   1.285  -8.065  1.00 33.87           N  
ANISOU 1173  N   PHE A 157     5391   3906   3573   -955   -142    360       N  
ATOM   1174  CA  PHE A 157     -27.958   2.402  -8.904  1.00 32.98           C  
ANISOU 1174  CA  PHE A 157     5096   3900   3535   -887    -80    280       C  
ATOM   1175  C   PHE A 157     -29.455   2.646  -9.022  1.00 39.62           C  
ANISOU 1175  C   PHE A 157     5858   4826   4369   -987     45    201       C  
ATOM   1176  O   PHE A 157     -30.258   1.711  -8.975  1.00 39.53           O  
ANISOU 1176  O   PHE A 157     5903   4791   4326  -1096     83    195       O  
ATOM   1177  CB  PHE A 157     -27.316   2.230 -10.303  1.00 33.55           C  
ANISOU 1177  CB  PHE A 157     5084   3947   3714   -744   -138    273       C  
ATOM   1178  CG  PHE A 157     -25.816   2.017 -10.224  1.00 34.54           C  
ANISOU 1178  CG  PHE A 157     5256   4000   3866   -634   -252    345       C  
ATOM   1179  CD1 PHE A 157     -24.950   3.097 -10.076  1.00 35.86           C  
ANISOU 1179  CD1 PHE A 157     5353   4219   4054   -555   -290    355       C  
ATOM   1180  CD2 PHE A 157     -25.273   0.735 -10.273  1.00 35.32           C  
ANISOU 1180  CD2 PHE A 157     5471   3979   3972   -610   -322    406       C  
ATOM   1181  CE1 PHE A 157     -23.570   2.893  -9.986  1.00 36.45           C  
ANISOU 1181  CE1 PHE A 157     5449   4242   4159   -460   -399    424       C  
ATOM   1182  CE2 PHE A 157     -23.900   0.534 -10.188  1.00 37.85           C  
ANISOU 1182  CE2 PHE A 157     5813   4238   4331   -495   -427    476       C  
ATOM   1183  CZ  PHE A 157     -23.057   1.614 -10.033  1.00 35.82           C  
ANISOU 1183  CZ  PHE A 157     5464   4051   4097   -424   -468    484       C  
ATOM   1184  N   GLY A 158     -29.802   3.917  -9.202  1.00 33.70           N  
ANISOU 1184  N   GLY A 158     4972   4175   3656   -943    107    143       N  
ATOM   1185  CA  GLY A 158     -31.175   4.366  -9.363  1.00 32.26           C  
ANISOU 1185  CA  GLY A 158     4675   4092   3493  -1004    224     68       C  
ATOM   1186  C   GLY A 158     -31.329   5.399 -10.453  1.00 35.91           C  
ANISOU 1186  C   GLY A 158     4959   4628   4056   -880    235     21       C  
ATOM   1187  O   GLY A 158     -30.351   5.789 -11.102  1.00 33.20           O  
ANISOU 1187  O   GLY A 158     4589   4262   3763   -757    159     42       O  
ATOM   1188  N   ASP A 159     -32.576   5.851 -10.671  1.00 33.72           N  
ANISOU 1188  N   ASP A 159     4554   4445   3813   -913    330    -41       N  
ATOM   1189  CA  ASP A 159     -32.860   6.829 -11.717  1.00 32.46           C  
ANISOU 1189  CA  ASP A 159     4226   4357   3749   -798    336    -76       C  
ATOM   1190  C   ASP A 159     -33.257   8.173 -11.128  1.00 36.31           C  
ANISOU 1190  C   ASP A 159     4641   4902   4253   -767    429   -119       C  
ATOM   1191  O   ASP A 159     -33.830   8.236 -10.045  1.00 37.64           O  
ANISOU 1191  O   ASP A 159     4848   5088   4366   -863    523   -146       O  
ATOM   1192  CB  ASP A 159     -33.992   6.318 -12.629  1.00 33.42           C  
ANISOU 1192  CB  ASP A 159     4234   4548   3918   -837    353   -107       C  
ATOM   1193  CG  ASP A 159     -33.720   5.010 -13.346  1.00 37.70           C  
ANISOU 1193  CG  ASP A 159     4850   5030   4446   -874    274    -82       C  
ATOM   1194  OD1 ASP A 159     -32.538   4.564 -13.362  1.00 36.30           O  
ANISOU 1194  OD1 ASP A 159     4790   4754   4248   -827    198    -36       O  
ATOM   1195  OD2 ASP A 159     -34.674   4.436 -13.887  1.00 33.37           O1-
ANISOU 1195  OD2 ASP A 159     4238   4532   3910   -950    290   -109       O1-
ATOM   1196  N   GLY A 160     -32.987   9.230 -11.863  1.00 32.29           N  
ANISOU 1196  N   GLY A 160     4035   4415   3817   -637    409   -128       N  
ATOM   1197  CA  GLY A 160     -33.347  10.567 -11.413  1.00 32.44           C  
ANISOU 1197  CA  GLY A 160     3992   4470   3865   -589    498   -171       C  
ATOM   1198  C   GLY A 160     -32.612  11.667 -12.136  1.00 34.37           C  
ANISOU 1198  C   GLY A 160     4192   4697   4170   -450    450   -159       C  
ATOM   1199  O   GLY A 160     -31.648  11.424 -12.869  1.00 30.09           O  
ANISOU 1199  O   GLY A 160     3678   4117   3637   -394    349   -117       O  
ATOM   1200  N   ALA A 161     -33.074  12.895 -11.915  1.00 32.57           N  
ANISOU 1200  N   ALA A 161     3898   4492   3984   -393    535   -200       N  
ATOM   1201  CA  ALA A 161     -32.455  14.077 -12.490  1.00 31.45           C  
ANISOU 1201  CA  ALA A 161     3730   4324   3896   -270    507   -192       C  
ATOM   1202  C   ALA A 161     -32.474  15.207 -11.498  1.00 35.70           C  
ANISOU 1202  C   ALA A 161     4313   4833   4419   -267    606   -238       C  
ATOM   1203  O   ALA A 161     -33.412  15.348 -10.722  1.00 34.72           O  
ANISOU 1203  O   ALA A 161     4167   4738   4286   -316    723   -290       O  
ATOM   1204  CB  ALA A 161     -33.160  14.489 -13.766  1.00 31.53           C  
ANISOU 1204  CB  ALA A 161     3586   4389   4007   -170    489   -190       C  
ATOM   1205  N   GLY A 162     -31.433  16.013 -11.542  1.00 33.02           N  
ANISOU 1205  N   GLY A 162     4035   4436   4073   -216    567   -222       N  
ATOM   1206  CA  GLY A 162     -31.315  17.184 -10.698  1.00 32.93           C  
ANISOU 1206  CA  GLY A 162     4087   4381   4044   -213    653   -268       C  
ATOM   1207  C   GLY A 162     -30.603  18.225 -11.511  1.00 36.40           C  
ANISOU 1207  C   GLY A 162     4512   4779   4539   -107    606   -246       C  
ATOM   1208  O   GLY A 162     -29.782  17.893 -12.366  1.00 35.12           O  
ANISOU 1208  O   GLY A 162     4342   4613   4388    -75    495   -192       O  
ATOM   1209  N   GLY A 163     -30.871  19.481 -11.220  1.00 32.39           N  
ANISOU 1209  N   GLY A 163     4012   4231   4063    -58    697   -292       N  
ATOM   1210  CA  GLY A 163     -30.200  20.525 -11.963  1.00 31.42           C  
ANISOU 1210  CA  GLY A 163     3893   4055   3990     33    659   -270       C  
ATOM   1211  C   GLY A 163     -30.314  21.878 -11.328  1.00 35.01           C  
ANISOU 1211  C   GLY A 163     4412   4437   4453     56    767   -329       C  
ATOM   1212  O   GLY A 163     -30.971  22.041 -10.297  1.00 36.90           O  
ANISOU 1212  O   GLY A 163     4686   4670   4665     11    886   -395       O  
ATOM   1213  N   VAL A 164     -29.664  22.843 -11.956  1.00 29.25           N  
ANISOU 1213  N   VAL A 164     3707   3646   3759    122    734   -305       N  
ATOM   1214  CA  VAL A 164     -29.638  24.230 -11.501  1.00 29.74           C  
ANISOU 1214  CA  VAL A 164     3850   3614   3834    150    829   -357       C  
ATOM   1215  C   VAL A 164     -29.879  25.200 -12.629  1.00 32.28           C  
ANISOU 1215  C   VAL A 164     4112   3890   4263    293    823   -325       C  
ATOM   1216  O   VAL A 164     -29.644  24.883 -13.789  1.00 30.65           O  
ANISOU 1216  O   VAL A 164     3832   3720   4092    345    720   -255       O  
ATOM   1217  CB  VAL A 164     -28.302  24.584 -10.753  1.00 32.83           C  
ANISOU 1217  CB  VAL A 164     4400   3950   4122     36    798   -367       C  
ATOM   1218  CG1 VAL A 164     -28.078  23.695  -9.528  1.00 32.73           C  
ANISOU 1218  CG1 VAL A 164     4466   3978   3992   -109    798   -391       C  
ATOM   1219  CG2 VAL A 164     -27.073  24.564 -11.693  1.00 30.96           C  
ANISOU 1219  CG2 VAL A 164     4161   3713   3888     42    664   -292       C  
ATOM   1220  N   LEU A 165     -30.323  26.411 -12.258  1.00 34.02           N  
ANISOU 1220  N   LEU A 165     4378   4020   4528    352    939   -379       N  
ATOM   1221  CA  LEU A 165     -30.396  27.548 -13.157  1.00 34.16           C  
ANISOU 1221  CA  LEU A 165     4386   3956   4635    481    939   -348       C  
ATOM   1222  C   LEU A 165     -29.168  28.366 -12.792  1.00 39.43           C  
ANISOU 1222  C   LEU A 165     5222   4525   5235    402    935   -361       C  
ATOM   1223  O   LEU A 165     -29.004  28.750 -11.632  1.00 38.73           O  
ANISOU 1223  O   LEU A 165     5252   4380   5084    319   1025   -438       O  
ATOM   1224  CB  LEU A 165     -31.678  28.368 -13.003  1.00 35.18           C  
ANISOU 1224  CB  LEU A 165     4459   4036   4870    610   1071   -395       C  
ATOM   1225  CG  LEU A 165     -31.743  29.674 -13.835  1.00 39.75           C  
ANISOU 1225  CG  LEU A 165     5058   4502   5545    751   1075   -359       C  
ATOM   1226  CD1 LEU A 165     -31.610  29.400 -15.319  1.00 38.06           C  
ANISOU 1226  CD1 LEU A 165     4749   4340   5370    822    930   -249       C  
ATOM   1227  CD2 LEU A 165     -33.054  30.408 -13.593  1.00 42.56           C  
ANISOU 1227  CD2 LEU A 165     5345   4807   6018    896   1210   -407       C  
ATOM   1228  N   LEU A 166     -28.270  28.566 -13.774  1.00 36.25           N  
ANISOU 1228  N   LEU A 166     4831   4107   4833    411    829   -289       N  
ATOM   1229  CA  LEU A 166     -27.051  29.331 -13.600  1.00 37.08           C  
ANISOU 1229  CA  LEU A 166     5076   4132   4881    328    812   -291       C  
ATOM   1230  C   LEU A 166     -27.256  30.667 -14.305  1.00 42.36           C  
ANISOU 1230  C   LEU A 166     5788   4679   5629    439    854   -273       C  
ATOM   1231  O   LEU A 166     -27.676  30.696 -15.460  1.00 41.06           O  
ANISOU 1231  O   LEU A 166     5531   4529   5538    554    802   -203       O  
ATOM   1232  CB  LEU A 166     -25.831  28.544 -14.140  1.00 36.44           C  
ANISOU 1232  CB  LEU A 166     4974   4129   4743    247    674   -226       C  
ATOM   1233  CG  LEU A 166     -24.446  28.990 -13.657  1.00 43.17           C  
ANISOU 1233  CG  LEU A 166     5949   4941   5513    113    646   -236       C  
ATOM   1234  CD1 LEU A 166     -24.162  28.524 -12.206  1.00 44.40           C  
ANISOU 1234  CD1 LEU A 166     6176   5125   5570    -22    664   -296       C  
ATOM   1235  CD2 LEU A 166     -23.379  28.439 -14.555  1.00 43.24           C  
ANISOU 1235  CD2 LEU A 166     5903   5017   5508     83    523   -163       C  
ATOM   1236  N   GLU A 167     -27.070  31.768 -13.563  1.00 40.56           N  
ANISOU 1236  N   GLU A 167     5705   4321   5383    405    953   -338       N  
ATOM   1237  CA  GLU A 167     -27.316  33.119 -14.069  1.00 41.61           C  
ANISOU 1237  CA  GLU A 167     5910   4308   5593    510   1010   -328       C  
ATOM   1238  C   GLU A 167     -26.108  34.009 -13.915  1.00 42.50           C  
ANISOU 1238  C   GLU A 167     6193   4314   5639    395   1007   -338       C  
ATOM   1239  O   GLU A 167     -25.295  33.778 -13.022  1.00 39.97           O  
ANISOU 1239  O   GLU A 167     5952   4019   5215    234   1000   -386       O  
ATOM   1240  CB  GLU A 167     -28.459  33.782 -13.284  1.00 44.80           C  
ANISOU 1240  CB  GLU A 167     6342   4620   6060    600   1171   -415       C  
ATOM   1241  CG  GLU A 167     -29.841  33.186 -13.464  1.00 54.48           C  
ANISOU 1241  CG  GLU A 167     7389   5930   7381    738   1199   -409       C  
ATOM   1242  CD  GLU A 167     -30.894  33.899 -12.639  1.00 71.15           C  
ANISOU 1242  CD  GLU A 167     9523   7952   9560    825   1376   -505       C  
ATOM   1243  OE1 GLU A 167     -32.088  33.558 -12.784  1.00 62.20           O  
ANISOU 1243  OE1 GLU A 167     8229   6884   8520    945   1415   -505       O  
ATOM   1244  OE2 GLU A 167     -30.530  34.778 -11.824  1.00 71.01           O1-
ANISOU 1244  OE2 GLU A 167     9681   7800   9501    765   1482   -586       O1-
ATOM   1245  N   ALA A 168     -26.047  35.084 -14.724  1.00 40.68           N  
ANISOU 1245  N   ALA A 168     6028   3961   5468    474   1016   -293       N  
ATOM   1246  CA  ALA A 168     -25.000  36.093 -14.649  1.00 41.77           C  
ANISOU 1246  CA  ALA A 168     6339   3976   5553    367   1027   -303       C  
ATOM   1247  C   ALA A 168     -25.159  36.897 -13.356  1.00 47.80           C  
ANISOU 1247  C   ALA A 168     7266   4612   6284    307   1168   -421       C  
ATOM   1248  O   ALA A 168     -26.283  37.126 -12.893  1.00 46.95           O  
ANISOU 1248  O   ALA A 168     7147   4451   6241    419   1280   -480       O  
ATOM   1249  CB  ALA A 168     -25.061  37.014 -15.860  1.00 43.41           C  
ANISOU 1249  CB  ALA A 168     6583   4074   5837    478   1011   -220       C  
ATOM   1250  N   SER A 169     -24.027  37.278 -12.756  1.00 46.32           N  
ANISOU 1250  N   SER A 169     7222   4386   5992    120   1161   -462       N  
ATOM   1251  CA  SER A 169     -23.971  38.057 -11.519  1.00 48.71           C  
ANISOU 1251  CA  SER A 169     7710   4566   6232     18   1284   -581       C  
ATOM   1252  C   SER A 169     -22.769  38.997 -11.561  1.00 55.32           C  
ANISOU 1252  C   SER A 169     8718   5302   7001   -138   1265   -583       C  
ATOM   1253  O   SER A 169     -21.787  38.694 -12.239  1.00 54.42           O  
ANISOU 1253  O   SER A 169     8550   5273   6856   -219   1143   -506       O  
ATOM   1254  CB  SER A 169     -23.841  37.118 -10.321  1.00 50.76           C  
ANISOU 1254  CB  SER A 169     7952   4950   6385   -113   1281   -648       C  
ATOM   1255  OG  SER A 169     -23.854  37.830  -9.096  1.00 57.31           O  
ANISOU 1255  OG  SER A 169     8968   5668   7139   -219   1405   -769       O  
ATOM   1256  N   GLU A 170     -22.829  40.124 -10.830  1.00 56.00           N  
ANISOU 1256  N   GLU A 170     9008   5207   7063   -188   1393   -677       N  
ATOM   1257  CA  GLU A 170     -21.674  41.023 -10.759  1.00 57.39           C  
ANISOU 1257  CA  GLU A 170     9361   5282   7161   -368   1380   -693       C  
ATOM   1258  C   GLU A 170     -20.761  40.632  -9.595  1.00 61.92           C  
ANISOU 1258  C   GLU A 170     9999   5947   7580   -613   1343   -763       C  
ATOM   1259  O   GLU A 170     -19.614  41.089  -9.538  1.00 62.84           O  
ANISOU 1259  O   GLU A 170    10218   6043   7617   -800   1292   -765       O  
ATOM   1260  CB  GLU A 170     -22.042  42.518 -10.767  1.00 61.12           C  
ANISOU 1260  CB  GLU A 170    10043   5494   7685   -311   1520   -742       C  
ATOM   1261  CG  GLU A 170     -23.293  42.905  -9.994  1.00 75.86           C  
ANISOU 1261  CG  GLU A 170    11978   7241   9606   -182   1693   -849       C  
ATOM   1262  CD  GLU A 170     -24.255  43.798 -10.757  1.00100.47           C  
ANISOU 1262  CD  GLU A 170    15123  10172  12880     60   1783   -816       C  
ATOM   1263  OE1 GLU A 170     -25.471  43.743 -10.458  1.00 93.53           O  
ANISOU 1263  OE1 GLU A 170    14178   9269  12091    237   1890   -861       O  
ATOM   1264  OE2 GLU A 170     -23.803  44.544 -11.657  1.00 95.55           O1-
ANISOU 1264  OE2 GLU A 170    14581   9432  12290     72   1747   -741       O1-
ATOM   1265  N   GLN A 171     -21.260  39.726  -8.713  1.00 57.04           N  
ANISOU 1265  N   GLN A 171     9312   5444   6918   -618   1354   -812       N  
ATOM   1266  CA  GLN A 171     -20.558  39.177  -7.544  1.00 55.99           C  
ANISOU 1266  CA  GLN A 171     9225   5417   6632   -833   1305   -868       C  
ATOM   1267  C   GLN A 171     -20.011  37.779  -7.879  1.00 55.20           C  
ANISOU 1267  C   GLN A 171     8918   5540   6514   -855   1133   -771       C  
ATOM   1268  O   GLN A 171     -20.706  36.966  -8.511  1.00 52.37           O  
ANISOU 1268  O   GLN A 171     8389   5265   6243   -691   1107   -711       O  
ATOM   1269  CB  GLN A 171     -21.487  39.098  -6.310  1.00 58.24           C  
ANISOU 1269  CB  GLN A 171     9593   5667   6867   -831   1442   -986       C  
ATOM   1270  CG  GLN A 171     -22.087  40.437  -5.830  1.00 58.18           C  
ANISOU 1270  CG  GLN A 171     9801   5430   6877   -803   1637  -1103       C  
ATOM   1271  CD  GLN A 171     -23.240  40.279  -4.842  1.00 71.12           C  
ANISOU 1271  CD  GLN A 171    11476   7044   8503   -745   1799  -1215       C  
ATOM   1272  NE2 GLN A 171     -23.350  41.197  -3.857  1.00 54.84           N  
ANISOU 1272  NE2 GLN A 171     9648   4825   6364   -844   1953  -1352       N  
ATOM   1273  OE1 GLN A 171     -24.080  39.373  -4.970  1.00 65.02           O  
ANISOU 1273  OE1 GLN A 171    10529   6384   7794   -612   1801  -1184       O  
ATOM   1274  N   GLU A 172     -18.748  37.523  -7.490  1.00 50.09           N  
ANISOU 1274  N   GLU A 172     8287   4987   5757  -1058   1014   -756       N  
ATOM   1275  CA  GLU A 172     -18.064  36.242  -7.702  1.00 47.00           C  
ANISOU 1275  CA  GLU A 172     7715   4798   5346  -1092    849   -668       C  
ATOM   1276  C   GLU A 172     -18.682  35.160  -6.793  1.00 48.92           C  
ANISOU 1276  C   GLU A 172     7912   5140   5534  -1085    846   -694       C  
ATOM   1277  O   GLU A 172     -18.907  35.420  -5.605  1.00 48.93           O  
ANISOU 1277  O   GLU A 172     8059   5098   5433  -1191    920   -787       O  
ATOM   1278  CB  GLU A 172     -16.554  36.389  -7.423  1.00 48.47           C  
ANISOU 1278  CB  GLU A 172     7933   5048   5435  -1314    730   -651       C  
ATOM   1279  CG  GLU A 172     -15.727  35.141  -7.708  1.00 59.40           C  
ANISOU 1279  CG  GLU A 172     9123   6630   6816  -1337    559   -556       C  
ATOM   1280  CD  GLU A 172     -14.275  35.122  -7.253  1.00 77.27           C  
ANISOU 1280  CD  GLU A 172    11386   8988   8985  -1553    430   -538       C  
ATOM   1281  OE1 GLU A 172     -13.980  35.609  -6.136  1.00 64.50           O  
ANISOU 1281  OE1 GLU A 172     9923   7338   7245  -1731    440   -611       O  
ATOM   1282  OE2 GLU A 172     -13.438  34.555  -7.995  1.00 61.98           O1-
ANISOU 1282  OE2 GLU A 172     9287   7168   7094  -1546    315   -452       O1-
ATOM   1283  N   HIS A 173     -18.977  33.954  -7.358  1.00 42.63           N  
ANISOU 1283  N   HIS A 173     6927   4471   4800   -968    769   -615       N  
ATOM   1284  CA  HIS A 173     -19.492  32.839  -6.555  1.00 41.41           C  
ANISOU 1284  CA  HIS A 173     6729   4415   4591   -972    754   -625       C  
ATOM   1285  C   HIS A 173     -18.587  31.616  -6.652  1.00 44.06           C  
ANISOU 1285  C   HIS A 173     6935   4913   4894  -1027    579   -536       C  
ATOM   1286  O   HIS A 173     -18.404  30.930  -5.666  1.00 45.39           O  
ANISOU 1286  O   HIS A 173     7133   5153   4959  -1132    527   -544       O  
ATOM   1287  CB  HIS A 173     -20.943  32.488  -6.896  1.00 40.97           C  
ANISOU 1287  CB  HIS A 173     6592   4343   4633   -782    856   -635       C  
ATOM   1288  CG  HIS A 173     -21.914  33.530  -6.467  1.00 44.39           C  
ANISOU 1288  CG  HIS A 173     7152   4628   5086   -733   1039   -737       C  
ATOM   1289  CD2 HIS A 173     -22.752  33.545  -5.405  1.00 46.68           C  
ANISOU 1289  CD2 HIS A 173     7527   4886   5322   -756   1166   -831       C  
ATOM   1290  ND1 HIS A 173     -22.074  34.705  -7.182  1.00 46.11           N  
ANISOU 1290  ND1 HIS A 173     7423   4705   5393   -645   1113   -747       N  
ATOM   1291  CE1 HIS A 173     -23.001  35.396  -6.534  1.00 46.44           C  
ANISOU 1291  CE1 HIS A 173     7574   4630   5442   -604   1282   -848       C  
ATOM   1292  NE2 HIS A 173     -23.437  34.739  -5.457  1.00 47.15           N  
ANISOU 1292  NE2 HIS A 173     7684   4786   5446   -672   1327   -907       N  
ATOM   1293  N   PHE A 174     -18.003  31.377  -7.810  1.00 39.41           N  
ANISOU 1293  N   PHE A 174     6211   4374   4389   -960    491   -451       N  
ATOM   1294  CA  PHE A 174     -17.101  30.251  -8.055  1.00 38.78           C  
ANISOU 1294  CA  PHE A 174     5993   4438   4302   -987    334   -365       C  
ATOM   1295  C   PHE A 174     -15.706  30.586  -7.515  1.00 43.81           C  
ANISOU 1295  C   PHE A 174     6678   5116   4852  -1176    235   -360       C  
ATOM   1296  O   PHE A 174     -15.009  31.443  -8.060  1.00 45.10           O  
ANISOU 1296  O   PHE A 174     6855   5242   5039  -1224    233   -355       O  
ATOM   1297  CB  PHE A 174     -17.107  29.896  -9.547  1.00 39.20           C  
ANISOU 1297  CB  PHE A 174     5890   4524   4479   -836    303   -290       C  
ATOM   1298  CG  PHE A 174     -18.343  29.150  -9.989  1.00 39.99           C  
ANISOU 1298  CG  PHE A 174     5908   4635   4650   -673    349   -278       C  
ATOM   1299  CD1 PHE A 174     -19.581  29.784 -10.036  1.00 44.02           C  
ANISOU 1299  CD1 PHE A 174     6472   5049   5205   -578    481   -330       C  
ATOM   1300  CD2 PHE A 174     -18.266  27.821 -10.390  1.00 42.37           C  
ANISOU 1300  CD2 PHE A 174     6075   5044   4981   -613    261   -214       C  
ATOM   1301  CE1 PHE A 174     -20.725  29.086 -10.433  1.00 45.01           C  
ANISOU 1301  CE1 PHE A 174     6504   5202   5397   -440    516   -318       C  
ATOM   1302  CE2 PHE A 174     -19.405  27.128 -10.803  1.00 45.10           C  
ANISOU 1302  CE2 PHE A 174     6347   5403   5384   -484    300   -206       C  
ATOM   1303  CZ  PHE A 174     -20.626  27.769 -10.835  1.00 43.59           C  
ANISOU 1303  CZ  PHE A 174     6196   5132   5234   -402    423   -257       C  
ATOM   1304  N   LEU A 175     -15.349  29.969  -6.394  1.00 39.20           N  
ANISOU 1304  N   LEU A 175     6128   4604   4159  -1295    157   -362       N  
ATOM   1305  CA  LEU A 175     -14.104  30.253  -5.696  1.00 39.52           C  
ANISOU 1305  CA  LEU A 175     6218   4697   4101  -1492     50   -358       C  
ATOM   1306  C   LEU A 175     -12.929  29.376  -6.084  1.00 43.09           C  
ANISOU 1306  C   LEU A 175     6497   5291   4584  -1503   -122   -258       C  
ATOM   1307  O   LEU A 175     -11.793  29.847  -6.040  1.00 45.02           O  
ANISOU 1307  O   LEU A 175     6726   5577   4801  -1633   -200   -244       O  
ATOM   1308  CB  LEU A 175     -14.329  30.203  -4.177  1.00 40.38           C  
ANISOU 1308  CB  LEU A 175     6487   4802   4055  -1636     55   -417       C  
ATOM   1309  CG  LEU A 175     -15.516  31.006  -3.635  1.00 44.94           C  
ANISOU 1309  CG  LEU A 175     7240   5242   4593  -1629    243   -530       C  
ATOM   1310  CD1 LEU A 175     -15.673  30.794  -2.144  1.00 45.98           C  
ANISOU 1310  CD1 LEU A 175     7524   5390   4558  -1781    244   -584       C  
ATOM   1311  CD2 LEU A 175     -15.376  32.511  -3.960  1.00 47.57           C  
ANISOU 1311  CD2 LEU A 175     7687   5442   4945  -1674    343   -598       C  
ATOM   1312  N   ALA A 176     -13.178  28.108  -6.458  1.00 38.25           N  
ANISOU 1312  N   ALA A 176     5750   4751   4031  -1372   -176   -191       N  
ATOM   1313  CA  ALA A 176     -12.090  27.176  -6.781  1.00 36.89           C  
ANISOU 1313  CA  ALA A 176     5411   4707   3899  -1362   -332    -99       C  
ATOM   1314  C   ALA A 176     -12.615  25.992  -7.545  1.00 37.64           C  
ANISOU 1314  C   ALA A 176     5379   4833   4089  -1180   -338    -44       C  
ATOM   1315  O   ALA A 176     -13.775  25.634  -7.394  1.00 34.84           O  
ANISOU 1315  O   ALA A 176     5075   4432   3731  -1103   -260    -70       O  
ATOM   1316  CB  ALA A 176     -11.419  26.675  -5.492  1.00 38.40           C  
ANISOU 1316  CB  ALA A 176     5641   4978   3970  -1508   -469    -71       C  
ATOM   1317  N   GLU A 177     -11.726  25.338  -8.318  1.00 33.73           N  
ANISOU 1317  N   GLU A 177     4718   4422   3677  -1121   -429     27       N  
ATOM   1318  CA  GLU A 177     -12.092  24.150  -9.077  1.00 32.79           C  
ANISOU 1318  CA  GLU A 177     4482   4331   3645   -957   -441     77       C  
ATOM   1319  C   GLU A 177     -10.900  23.264  -9.336  1.00 37.64           C  
ANISOU 1319  C   GLU A 177     4941   5051   4311   -936   -575    156       C  
ATOM   1320  O   GLU A 177      -9.780  23.759  -9.489  1.00 38.27           O  
ANISOU 1320  O   GLU A 177     4952   5186   4405  -1012   -629    171       O  
ATOM   1321  CB  GLU A 177     -12.805  24.509 -10.393  1.00 33.00           C  
ANISOU 1321  CB  GLU A 177     4475   4298   3765   -828   -325     55       C  
ATOM   1322  CG  GLU A 177     -11.916  24.936 -11.544  1.00 42.42           C  
ANISOU 1322  CG  GLU A 177     5562   5522   5034   -810   -328     80       C  
ATOM   1323  CD  GLU A 177     -12.657  25.205 -12.837  1.00 56.92           C  
ANISOU 1323  CD  GLU A 177     7378   7303   6946   -686   -227     70       C  
ATOM   1324  OE1 GLU A 177     -11.996  25.592 -13.823  1.00 57.52           O  
ANISOU 1324  OE1 GLU A 177     7384   7397   7073   -677   -216     89       O  
ATOM   1325  OE2 GLU A 177     -13.896  25.043 -12.864  1.00 45.92           O1-
ANISOU 1325  OE2 GLU A 177     6037   5854   5557   -604   -159     47       O1-
ATOM   1326  N   SER A 178     -11.149  21.952  -9.404  1.00 32.96           N  
ANISOU 1326  N   SER A 178     4289   4481   3752   -831   -622    203       N  
ATOM   1327  CA  SER A 178     -10.133  20.965  -9.742  1.00 33.20           C  
ANISOU 1327  CA  SER A 178     4167   4594   3854   -770   -735    277       C  
ATOM   1328  C   SER A 178     -10.848  19.884 -10.520  1.00 35.70           C  
ANISOU 1328  C   SER A 178     4438   4882   4242   -609   -694    293       C  
ATOM   1329  O   SER A 178     -11.639  19.150  -9.940  1.00 35.28           O  
ANISOU 1329  O   SER A 178     4461   4797   4148   -589   -699    300       O  
ATOM   1330  CB  SER A 178      -9.500  20.380  -8.481  1.00 37.47           C  
ANISOU 1330  CB  SER A 178     4724   5191   4321   -853   -884    333       C  
ATOM   1331  OG  SER A 178      -8.461  19.471  -8.810  1.00 47.52           O  
ANISOU 1331  OG  SER A 178     5835   6541   5679   -780   -996    409       O  
ATOM   1332  N   LEU A 179     -10.635  19.845 -11.840  1.00 32.01           N  
ANISOU 1332  N   LEU A 179     3863   4424   3875   -512   -643    292       N  
ATOM   1333  CA  LEU A 179     -11.233  18.856 -12.737  1.00 30.80           C  
ANISOU 1333  CA  LEU A 179     3666   4248   3790   -369   -601    300       C  
ATOM   1334  C   LEU A 179     -10.134  17.903 -13.120  1.00 32.13           C  
ANISOU 1334  C   LEU A 179     3694   4478   4038   -297   -683    356       C  
ATOM   1335  O   LEU A 179      -9.023  18.327 -13.445  1.00 30.63           O  
ANISOU 1335  O   LEU A 179     3397   4349   3890   -323   -710    369       O  
ATOM   1336  CB  LEU A 179     -11.866  19.505 -13.990  1.00 30.75           C  
ANISOU 1336  CB  LEU A 179     3657   4203   3825   -312   -479    255       C  
ATOM   1337  CG  LEU A 179     -12.838  20.669 -13.788  1.00 35.37           C  
ANISOU 1337  CG  LEU A 179     4361   4723   4356   -365   -388    201       C  
ATOM   1338  CD1 LEU A 179     -13.336  21.165 -15.132  1.00 35.82           C  
ANISOU 1338  CD1 LEU A 179     4399   4749   4464   -290   -294    180       C  
ATOM   1339  CD2 LEU A 179     -14.059  20.256 -12.934  1.00 37.07           C  
ANISOU 1339  CD2 LEU A 179     4678   4892   4514   -365   -366    180       C  
ATOM   1340  N   ASN A 180     -10.400  16.600 -12.978  1.00 29.41           N  
ANISOU 1340  N   ASN A 180     3351   4112   3713   -214   -725    391       N  
ATOM   1341  CA  ASN A 180      -9.397  15.565 -13.161  1.00 28.97           C  
ANISOU 1341  CA  ASN A 180     3173   4096   3736   -130   -810    448       C  
ATOM   1342  C   ASN A 180      -9.960  14.342 -13.835  1.00 30.18           C  
ANISOU 1342  C   ASN A 180     3327   4196   3943     -0   -773    451       C  
ATOM   1343  O   ASN A 180     -11.155  14.075 -13.765  1.00 29.19           O  
ANISOU 1343  O   ASN A 180     3310   4008   3774      4   -721    425       O  
ATOM   1344  CB  ASN A 180      -8.814  15.151 -11.789  1.00 29.43           C  
ANISOU 1344  CB  ASN A 180     3250   4184   3745   -191   -956    514       C  
ATOM   1345  CG  ASN A 180      -8.322  16.281 -10.916  1.00 41.75           C  
ANISOU 1345  CG  ASN A 180     4838   5797   5227   -347  -1007    511       C  
ATOM   1346  ND2 ASN A 180      -9.197  16.823 -10.086  1.00 37.94           N  
ANISOU 1346  ND2 ASN A 180     4512   5271   4631   -449   -977    477       N  
ATOM   1347  OD1 ASN A 180      -7.189  16.729 -11.030  1.00 33.03           O  
ANISOU 1347  OD1 ASN A 180     3615   4771   4163   -383  -1060    530       O  
ATOM   1348  N   SER A 181      -9.067  13.570 -14.443  1.00 28.96           N  
ANISOU 1348  N   SER A 181     3052   4066   3887    101   -801    480       N  
ATOM   1349  CA  SER A 181      -9.379  12.326 -15.149  1.00 28.75           C  
ANISOU 1349  CA  SER A 181     3021   3982   3921    228   -768    480       C  
ATOM   1350  C   SER A 181      -8.172  11.406 -15.118  1.00 35.23           C  
ANISOU 1350  C   SER A 181     3721   4825   4838    326   -851    537       C  
ATOM   1351  O   SER A 181      -7.046  11.880 -15.021  1.00 37.76           O  
ANISOU 1351  O   SER A 181     3916   5229   5203    307   -900    561       O  
ATOM   1352  CB  SER A 181      -9.763  12.604 -16.606  1.00 31.89           C  
ANISOU 1352  CB  SER A 181     3394   4370   4353    276   -638    415       C  
ATOM   1353  OG  SER A 181     -10.884  13.454 -16.664  1.00 45.61           O  
ANISOU 1353  OG  SER A 181     5230   6085   6016    205   -569    369       O  
ATOM   1354  N   ASP A 182      -8.411  10.090 -15.179  1.00 32.75           N  
ANISOU 1354  N   ASP A 182     3445   4437   4561    427   -866    561       N  
ATOM   1355  CA  ASP A 182      -7.374   9.058 -15.245  1.00 34.44           C  
ANISOU 1355  CA  ASP A 182     3555   4645   4884    552   -932    614       C  
ATOM   1356  C   ASP A 182      -7.955   7.850 -15.994  1.00 37.55           C  
ANISOU 1356  C   ASP A 182     4014   4933   5321    666   -862    588       C  
ATOM   1357  O   ASP A 182      -8.397   6.883 -15.373  1.00 37.96           O  
ANISOU 1357  O   ASP A 182     4173   4900   5352    692   -919    631       O  
ATOM   1358  CB  ASP A 182      -6.846   8.654 -13.845  1.00 36.81           C  
ANISOU 1358  CB  ASP A 182     3867   4955   5166    533  -1101    713       C  
ATOM   1359  CG  ASP A 182      -5.664   7.691 -13.893  1.00 50.76           C  
ANISOU 1359  CG  ASP A 182     5500   6726   7063    677  -1183    780       C  
ATOM   1360  OD1 ASP A 182      -5.059   7.539 -14.985  1.00 49.45           O  
ANISOU 1360  OD1 ASP A 182     5201   6580   7009    780  -1100    740       O  
ATOM   1361  OD2 ASP A 182      -5.327   7.112 -12.837  1.00 55.80           O1-
ANISOU 1361  OD2 ASP A 182     6163   7348   7691    689  -1327    874       O1-
ATOM   1362  N   GLY A 183      -7.941   7.931 -17.323  1.00 33.80           N  
ANISOU 1362  N   GLY A 183     3484   4462   4896    720   -738    517       N  
ATOM   1363  CA  GLY A 183      -8.418   6.868 -18.206  1.00 33.16           C  
ANISOU 1363  CA  GLY A 183     3461   4287   4850    815   -657    475       C  
ATOM   1364  C   GLY A 183      -7.603   5.592 -18.141  1.00 38.05           C  
ANISOU 1364  C   GLY A 183     4034   4843   5579    961   -702    519       C  
ATOM   1365  O   GLY A 183      -8.058   4.547 -18.606  1.00 38.62           O  
ANISOU 1365  O   GLY A 183     4192   4809   5671   1033   -652    493       O  
ATOM   1366  N   SER A 184      -6.394   5.655 -17.551  1.00 34.45           N  
ANISOU 1366  N   SER A 184     3443   4450   5198   1005   -801    586       N  
ATOM   1367  CA  SER A 184      -5.528   4.495 -17.392  1.00 36.34           C  
ANISOU 1367  CA  SER A 184     3617   4633   5557   1161   -860    642       C  
ATOM   1368  C   SER A 184      -6.136   3.495 -16.393  1.00 42.40           C  
ANISOU 1368  C   SER A 184     4550   5280   6281   1172   -961    715       C  
ATOM   1369  O   SER A 184      -5.702   2.355 -16.345  1.00 42.78           O  
ANISOU 1369  O   SER A 184     4600   5235   6420   1310   -995    757       O  
ATOM   1370  CB  SER A 184      -4.116   4.917 -16.988  1.00 39.11           C  
ANISOU 1370  CB  SER A 184     3761   5101   5997   1196   -953    703       C  
ATOM   1371  OG  SER A 184      -4.001   5.111 -15.589  1.00 49.09           O  
ANISOU 1371  OG  SER A 184     5053   6399   7201   1118  -1121    800       O  
ATOM   1372  N   ARG A 185      -7.162   3.926 -15.627  1.00 39.87           N  
ANISOU 1372  N   ARG A 185     4375   4954   5821   1026   -997    726       N  
ATOM   1373  CA  ARG A 185      -7.875   3.100 -14.641  1.00 41.33           C  
ANISOU 1373  CA  ARG A 185     4736   5034   5934    997  -1079    790       C  
ATOM   1374  C   ARG A 185      -9.338   2.937 -15.034  1.00 44.57           C  
ANISOU 1374  C   ARG A 185     5310   5371   6252    917   -972    717       C  
ATOM   1375  O   ARG A 185     -10.168   2.545 -14.211  1.00 44.95           O  
ANISOU 1375  O   ARG A 185     5513   5358   6209    839  -1014    752       O  
ATOM   1376  CB  ARG A 185      -7.747   3.719 -13.237  1.00 42.05           C  
ANISOU 1376  CB  ARG A 185     4850   5192   5933    879  -1220    871       C  
ATOM   1377  CG  ARG A 185      -6.418   3.413 -12.550  1.00 55.21           C  
ANISOU 1377  CG  ARG A 185     6395   6899   7681    962  -1377    981       C  
ATOM   1378  CD  ARG A 185      -6.423   3.844 -11.090  1.00 62.84           C  
ANISOU 1378  CD  ARG A 185     7432   7916   8529    829  -1527   1066       C  
ATOM   1379  NE  ARG A 185      -6.328   5.302 -10.957  1.00 57.75           N  
ANISOU 1379  NE  ARG A 185     6719   7407   7816    689  -1512   1021       N  
ATOM   1380  CZ  ARG A 185      -6.501   5.982  -9.825  1.00 65.07           C  
ANISOU 1380  CZ  ARG A 185     7721   8388   8613    534  -1600   1056       C  
ATOM   1381  NH1 ARG A 185      -6.386   7.300  -9.815  1.00 53.09           N1+
ANISOU 1381  NH1 ARG A 185     6148   6978   7045    415  -1570   1004       N1+
ATOM   1382  NH2 ARG A 185      -6.783   5.344  -8.691  1.00 51.84           N  
ANISOU 1382  NH2 ARG A 185     6190   6655   6850    492  -1715   1144       N  
ATOM   1383  N   SER A 186      -9.642   3.222 -16.305  1.00 40.92           N  
ANISOU 1383  N   SER A 186     4812   4925   5813    933   -835    618       N  
ATOM   1384  CA  SER A 186     -10.990   3.185 -16.881  1.00 40.48           C  
ANISOU 1384  CA  SER A 186     4876   4826   5679    859   -732    541       C  
ATOM   1385  C   SER A 186     -11.740   1.864 -16.757  1.00 45.76           C  
ANISOU 1385  C   SER A 186     5707   5351   6330    874   -727    549       C  
ATOM   1386  O   SER A 186     -12.958   1.897 -16.613  1.00 45.55           O  
ANISOU 1386  O   SER A 186     5792   5305   6208    766   -693    520       O  
ATOM   1387  CB  SER A 186     -10.948   3.587 -18.348  1.00 39.76           C  
ANISOU 1387  CB  SER A 186     4709   4774   5625    892   -604    446       C  
ATOM   1388  OG  SER A 186     -10.257   2.640 -19.143  1.00 46.03           O  
ANISOU 1388  OG  SER A 186     5464   5501   6523   1031   -559    427       O  
ATOM   1389  N   GLU A 187     -11.043   0.718 -16.855  1.00 42.87           N  
ANISOU 1389  N   GLU A 187     5349   4884   6057   1008   -754    584       N  
ATOM   1390  CA  GLU A 187     -11.685  -0.606 -16.857  1.00 43.06           C  
ANISOU 1390  CA  GLU A 187     5539   4749   6072   1028   -739    587       C  
ATOM   1391  C   GLU A 187     -12.434  -0.993 -15.553  1.00 46.07           C  
ANISOU 1391  C   GLU A 187     6079   5073   6354    922   -828    663       C  
ATOM   1392  O   GLU A 187     -13.210  -1.960 -15.564  1.00 46.67           O  
ANISOU 1392  O   GLU A 187     6311   5027   6395    894   -800    655       O  
ATOM   1393  CB  GLU A 187     -10.680  -1.700 -17.242  1.00 45.95           C  
ANISOU 1393  CB  GLU A 187     5879   5007   6574   1210   -744    608       C  
ATOM   1394  CG  GLU A 187      -9.680  -2.011 -16.148  1.00 56.51           C  
ANISOU 1394  CG  GLU A 187     7170   6329   7972   1295   -894    735       C  
ATOM   1395  CD  GLU A 187      -8.986  -3.355 -16.258  1.00 82.23           C  
ANISOU 1395  CD  GLU A 187    10460   9430  11352   1474   -914    778       C  
ATOM   1396  OE1 GLU A 187      -8.602  -3.753 -17.384  1.00 85.62           O  
ANISOU 1396  OE1 GLU A 187    10837   9815  11879   1590   -803    699       O  
ATOM   1397  OE2 GLU A 187      -8.871  -4.034 -15.212  1.00 65.48           O1-
ANISOU 1397  OE2 GLU A 187     8434   7219   9224   1496  -1039    890       O1-
ATOM   1398  N   CYS A 188     -12.220  -0.251 -14.454  1.00 40.87           N  
ANISOU 1398  N   CYS A 188     5389   4501   5639    852   -926    732       N  
ATOM   1399  CA  CYS A 188     -12.856  -0.546 -13.171  1.00 40.80           C  
ANISOU 1399  CA  CYS A 188     5533   4449   5522    741  -1006    805       C  
ATOM   1400  C   CYS A 188     -14.321  -0.054 -13.075  1.00 41.23           C  
ANISOU 1400  C   CYS A 188     5678   4537   5451    572   -923    739       C  
ATOM   1401  O   CYS A 188     -15.012  -0.390 -12.110  1.00 40.18           O  
ANISOU 1401  O   CYS A 188     5685   4361   5220    466   -959    784       O  
ATOM   1402  CB  CYS A 188     -12.003  -0.027 -12.014  1.00 42.15           C  
ANISOU 1402  CB  CYS A 188     5649   4694   5672    728  -1149    905       C  
ATOM   1403  SG  CYS A 188     -12.188   1.746 -11.693  1.00 44.87           S  
ANISOU 1403  SG  CYS A 188     5903   5219   5929    587  -1131    860       S  
ATOM   1404  N   LEU A 189     -14.798   0.725 -14.070  1.00 37.25           N  
ANISOU 1404  N   LEU A 189     5094   4110   4948    546   -814    638       N  
ATOM   1405  CA  LEU A 189     -16.180   1.219 -14.107  1.00 37.16           C  
ANISOU 1405  CA  LEU A 189     5136   4139   4841    409   -732    574       C  
ATOM   1406  C   LEU A 189     -16.572   1.382 -15.551  1.00 36.77           C  
ANISOU 1406  C   LEU A 189     5027   4112   4833    439   -624    476       C  
ATOM   1407  O   LEU A 189     -16.127   2.327 -16.189  1.00 36.29           O  
ANISOU 1407  O   LEU A 189     4842   4140   4808    474   -593    439       O  
ATOM   1408  CB  LEU A 189     -16.320   2.566 -13.364  1.00 37.73           C  
ANISOU 1408  CB  LEU A 189     5161   4330   4843    313   -748    576       C  
ATOM   1409  CG  LEU A 189     -17.121   2.578 -12.073  1.00 43.68           C  
ANISOU 1409  CG  LEU A 189     6039   5078   5479    176   -773    612       C  
ATOM   1410  CD1 LEU A 189     -17.086   3.952 -11.463  1.00 42.82           C  
ANISOU 1410  CD1 LEU A 189     5877   5080   5314    100   -777    601       C  
ATOM   1411  CD2 LEU A 189     -18.587   2.123 -12.287  1.00 46.60           C  
ANISOU 1411  CD2 LEU A 189     6501   5411   5792     83   -681    557       C  
ATOM   1412  N   THR A 190     -17.324   0.416 -16.105  1.00 33.87           N  
ANISOU 1412  N   THR A 190     4756   3655   4458    423   -570    437       N  
ATOM   1413  CA  THR A 190     -17.659   0.480 -17.536  1.00 32.64           C  
ANISOU 1413  CA  THR A 190     4556   3517   4329    445   -476    345       C  
ATOM   1414  C   THR A 190     -19.136   0.356 -17.843  1.00 35.09           C  
ANISOU 1414  C   THR A 190     4934   3833   4564    324   -414    287       C  
ATOM   1415  O   THR A 190     -19.867  -0.356 -17.147  1.00 34.60           O  
ANISOU 1415  O   THR A 190     4990   3707   4450    239   -426    309       O  
ATOM   1416  CB  THR A 190     -16.857  -0.582 -18.337  1.00 40.79           C  
ANISOU 1416  CB  THR A 190     5608   4441   5448    574   -458    331       C  
ATOM   1417  CG2 THR A 190     -15.327  -0.407 -18.244  1.00 38.60           C  
ANISOU 1417  CG2 THR A 190     5219   4177   5269    714   -508    378       C  
ATOM   1418  OG1 THR A 190     -17.214  -1.883 -17.877  1.00 36.90           O  
ANISOU 1418  OG1 THR A 190     5273   3805   4941    556   -479    361       O  
ATOM   1419  N   TYR A 191     -19.561   0.993 -18.945  1.00 31.17           N  
ANISOU 1419  N   TYR A 191     4363   3415   4066    313   -348    214       N  
ATOM   1420  CA  TYR A 191     -20.924   0.919 -19.442  1.00 30.57           C  
ANISOU 1420  CA  TYR A 191     4321   3365   3932    207   -295    155       C  
ATOM   1421  C   TYR A 191     -21.033   1.423 -20.885  1.00 35.81           C  
ANISOU 1421  C   TYR A 191     4907   4092   4605    232   -241     86       C  
ATOM   1422  O   TYR A 191     -20.389   2.398 -21.255  1.00 34.38           O  
ANISOU 1422  O   TYR A 191     4625   3986   4453    292   -236     86       O  
ATOM   1423  CB  TYR A 191     -21.933   1.701 -18.530  1.00 30.44           C  
ANISOU 1423  CB  TYR A 191     4288   3428   3849     94   -297    169       C  
ATOM   1424  CG  TYR A 191     -23.284   1.836 -19.187  1.00 32.09           C  
ANISOU 1424  CG  TYR A 191     4481   3696   4017      3   -245    108       C  
ATOM   1425  CD1 TYR A 191     -24.044   0.708 -19.502  1.00 35.26           C  
ANISOU 1425  CD1 TYR A 191     4975   4032   4390    -72   -225     78       C  
ATOM   1426  CD2 TYR A 191     -23.763   3.076 -19.592  1.00 31.17           C  
ANISOU 1426  CD2 TYR A 191     4253   3697   3895     -6   -220     81       C  
ATOM   1427  CE1 TYR A 191     -25.200   0.808 -20.267  1.00 35.12           C  
ANISOU 1427  CE1 TYR A 191     4924   4081   4340   -154   -188     21       C  
ATOM   1428  CE2 TYR A 191     -24.957   3.192 -20.304  1.00 31.30           C  
ANISOU 1428  CE2 TYR A 191     4234   3774   3883    -76   -185     32       C  
ATOM   1429  CZ  TYR A 191     -25.681   2.056 -20.622  1.00 35.60           C  
ANISOU 1429  CZ  TYR A 191     4858   4269   4399   -154   -174      3       C  
ATOM   1430  OH  TYR A 191     -26.874   2.156 -21.290  1.00 37.13           O  
ANISOU 1430  OH  TYR A 191     5006   4536   4565   -234   -153    -41       O  
ATOM   1431  N   GLY A 192     -21.886   0.758 -21.663  1.00 34.58           N  
ANISOU 1431  N   GLY A 192     4812   3912   4415    170   -204     31       N  
ATOM   1432  CA  GLY A 192     -22.308   1.180 -22.994  1.00 33.86           C  
ANISOU 1432  CA  GLY A 192     4671   3892   4305    156   -161    -33       C  
ATOM   1433  C   GLY A 192     -21.401   0.916 -24.163  1.00 38.40           C  
ANISOU 1433  C   GLY A 192     5243   4433   4912    244   -123    -75       C  
ATOM   1434  O   GLY A 192     -21.510   1.605 -25.189  1.00 39.04           O  
ANISOU 1434  O   GLY A 192     5265   4595   4971    244    -95   -112       O  
ATOM   1435  N   HIS A 193     -20.541  -0.099 -24.059  1.00 36.43           N  
ANISOU 1435  N   HIS A 193     5067   4062   4712    320   -116    -71       N  
ATOM   1436  CA  HIS A 193     -19.669  -0.498 -25.163  1.00 38.04           C  
ANISOU 1436  CA  HIS A 193     5278   4221   4953    409    -59   -123       C  
ATOM   1437  C   HIS A 193     -20.494  -0.640 -26.457  1.00 42.08           C  
ANISOU 1437  C   HIS A 193     5835   4762   5392    327     -9   -206       C  
ATOM   1438  O   HIS A 193     -21.574  -1.242 -26.446  1.00 42.01           O  
ANISOU 1438  O   HIS A 193     5911   4725   5325    217    -18   -230       O  
ATOM   1439  CB  HIS A 193     -18.932  -1.813 -24.868  1.00 41.15           C  
ANISOU 1439  CB  HIS A 193     5770   4454   5412    495    -52   -116       C  
ATOM   1440  CG  HIS A 193     -18.110  -2.294 -26.033  1.00 46.36           C  
ANISOU 1440  CG  HIS A 193     6445   5059   6111    587     30   -185       C  
ATOM   1441  CD2 HIS A 193     -16.877  -1.909 -26.440  1.00 48.80           C  
ANISOU 1441  CD2 HIS A 193     6654   5396   6494    711     67   -190       C  
ATOM   1442  ND1 HIS A 193     -18.614  -3.213 -26.945  1.00 49.71           N  
ANISOU 1442  ND1 HIS A 193     6997   5400   6490    536     91   -269       N  
ATOM   1443  CE1 HIS A 193     -17.664  -3.380 -27.852  1.00 49.38           C  
ANISOU 1443  CE1 HIS A 193     6939   5330   6494    637    169   -324       C  
ATOM   1444  NE2 HIS A 193     -16.599  -2.612 -27.590  1.00 49.39           N  
ANISOU 1444  NE2 HIS A 193     6796   5399   6571    747    161   -278       N  
ATOM   1445  N   SER A 194     -19.991  -0.055 -27.544  1.00 37.57           N  
ANISOU 1445  N   SER A 194     5206   4254   4816    368     38   -246       N  
ATOM   1446  CA  SER A 194     -20.652  -0.048 -28.846  1.00 37.35           C  
ANISOU 1446  CA  SER A 194     5215   4270   4706    291     76   -317       C  
ATOM   1447  C   SER A 194     -19.588  -0.448 -29.867  1.00 41.35           C  
ANISOU 1447  C   SER A 194     5751   4724   5236    377    163   -380       C  
ATOM   1448  O   SER A 194     -18.721   0.355 -30.211  1.00 40.38           O  
ANISOU 1448  O   SER A 194     5533   4665   5144    448    193   -371       O  
ATOM   1449  CB  SER A 194     -21.210   1.350 -29.115  1.00 40.43           C  
ANISOU 1449  CB  SER A 194     5498   4812   5050    244     45   -291       C  
ATOM   1450  OG  SER A 194     -21.708   1.502 -30.428  1.00 48.24           O  
ANISOU 1450  OG  SER A 194     6514   5858   5957    179     68   -346       O  
ATOM   1451  N   GLY A 195     -19.605  -1.722 -30.256  1.00 38.92           N  
ANISOU 1451  N   GLY A 195     5576   4289   4920    370    210   -442       N  
ATOM   1452  CA  GLY A 195     -18.611  -2.276 -31.166  1.00 39.61           C  
ANISOU 1452  CA  GLY A 195     5709   4304   5037    457    311   -515       C  
ATOM   1453  C   GLY A 195     -18.850  -1.922 -32.618  1.00 42.01           C  
ANISOU 1453  C   GLY A 195     6040   4683   5240    388    371   -591       C  
ATOM   1454  O   GLY A 195     -19.946  -1.500 -32.985  1.00 40.22           O  
ANISOU 1454  O   GLY A 195     5823   4546   4914    259    322   -594       O  
ATOM   1455  N   LEU A 196     -17.836  -2.114 -33.459  1.00 40.41           N  
ANISOU 1455  N   LEU A 196     5847   4446   5059    469    477   -656       N  
ATOM   1456  CA  LEU A 196     -17.958  -1.883 -34.897  1.00 42.96           C  
ANISOU 1456  CA  LEU A 196     6222   4830   5272    399    548   -736       C  
ATOM   1457  C   LEU A 196     -18.964  -2.892 -35.475  1.00 53.16           C  
ANISOU 1457  C   LEU A 196     7690   6048   6460    270    554   -815       C  
ATOM   1458  O   LEU A 196     -19.030  -4.026 -35.002  1.00 55.01           O  
ANISOU 1458  O   LEU A 196     8027   6138   6738    285    564   -837       O  
ATOM   1459  CB  LEU A 196     -16.605  -2.037 -35.609  1.00 44.20           C  
ANISOU 1459  CB  LEU A 196     6362   4949   5481    514    685   -800       C  
ATOM   1460  CG  LEU A 196     -15.516  -1.026 -35.291  1.00 48.01           C  
ANISOU 1460  CG  LEU A 196     6667   5519   6054    622    698   -740       C  
ATOM   1461  CD1 LEU A 196     -14.175  -1.506 -35.828  1.00 49.29           C  
ANISOU 1461  CD1 LEU A 196     6812   5620   6296    749    843   -810       C  
ATOM   1462  CD2 LEU A 196     -15.859   0.364 -35.846  1.00 49.18           C  
ANISOU 1462  CD2 LEU A 196     6746   5832   6108    535    666   -705       C  
ATOM   1463  N   HIS A 197     -19.792  -2.459 -36.434  1.00 52.52           N  
ANISOU 1463  N   HIS A 197     7645   6070   6240    133    533   -846       N  
ATOM   1464  CA  HIS A 197     -20.808  -3.307 -37.053  1.00 54.80           C  
ANISOU 1464  CA  HIS A 197     8092   6318   6413    -18    523   -918       C  
ATOM   1465  C   HIS A 197     -21.026  -2.856 -38.494  1.00 57.13           C  
ANISOU 1465  C   HIS A 197     8435   6711   6560   -117    553   -977       C  
ATOM   1466  O   HIS A 197     -21.781  -1.922 -38.747  1.00 56.75           O  
ANISOU 1466  O   HIS A 197     8317   6810   6435   -202    461   -923       O  
ATOM   1467  CB  HIS A 197     -22.114  -3.256 -36.227  1.00 56.38           C  
ANISOU 1467  CB  HIS A 197     8263   6563   6596   -126    392   -852       C  
ATOM   1468  CG  HIS A 197     -23.283  -3.953 -36.861  1.00 61.78           C  
ANISOU 1468  CG  HIS A 197     9078   7244   7154   -309    361   -917       C  
ATOM   1469  CD2 HIS A 197     -23.623  -5.264 -36.851  1.00 65.14           C  
ANISOU 1469  CD2 HIS A 197     9666   7528   7557   -382    391   -987       C  
ATOM   1470  ND1 HIS A 197     -24.230  -3.251 -37.597  1.00 63.88           N  
ANISOU 1470  ND1 HIS A 197     9308   7665   7300   -439    284   -906       N  
ATOM   1471  CE1 HIS A 197     -25.114  -4.151 -37.998  1.00 64.37           C  
ANISOU 1471  CE1 HIS A 197     9499   7690   7268   -595    264   -971       C  
ATOM   1472  NE2 HIS A 197     -24.793  -5.376 -37.575  1.00 65.61           N  
ANISOU 1472  NE2 HIS A 197     9786   7665   7476   -574    332  -1025       N  
ATOM   1473  N   SER A 198     -20.333  -3.491 -39.436  1.00 52.17           N  
ANISOU 1473  N   SER A 198     7928   6003   5892   -102    685  -1085       N  
ATOM   1474  CA  SER A 198     -20.463  -3.150 -40.850  1.00 51.29           C  
ANISOU 1474  CA  SER A 198     7891   5977   5621   -206    726  -1150       C  
ATOM   1475  C   SER A 198     -20.034  -4.327 -41.728  1.00 56.19           C  
ANISOU 1475  C   SER A 198     8707   6459   6185   -229    872  -1297       C  
ATOM   1476  O   SER A 198     -19.266  -5.176 -41.262  1.00 56.86           O  
ANISOU 1476  O   SER A 198     8828   6387   6389   -104    965  -1339       O  
ATOM   1477  CB  SER A 198     -19.680  -1.870 -41.174  1.00 50.76           C  
ANISOU 1477  CB  SER A 198     7691   6029   5565   -131    755  -1098       C  
ATOM   1478  OG  SER A 198     -18.364  -2.101 -41.646  1.00 53.27           O  
ANISOU 1478  OG  SER A 198     8030   6284   5928    -23    920  -1171       O  
ATOM   1479  N   PRO A 199     -20.463  -4.383 -43.009  1.00 52.84           N  
ANISOU 1479  N   PRO A 199     8415   6085   5577   -378    897  -1377       N  
ATOM   1480  CA  PRO A 199     -20.008  -5.473 -43.892  1.00 53.98           C  
ANISOU 1480  CA  PRO A 199     8761   6092   5656   -404   1056  -1532       C  
ATOM   1481  C   PRO A 199     -18.492  -5.417 -44.155  1.00 57.00           C  
ANISOU 1481  C   PRO A 199     9107   6420   6130   -232   1238  -1583       C  
ATOM   1482  O   PRO A 199     -17.942  -6.320 -44.778  1.00 57.54           O  
ANISOU 1482  O   PRO A 199     9325   6358   6178   -213   1398  -1716       O  
ATOM   1483  CB  PRO A 199     -20.798  -5.231 -45.189  1.00 56.47           C  
ANISOU 1483  CB  PRO A 199     9198   6520   5738   -614   1020  -1582       C  
ATOM   1484  CG  PRO A 199     -21.931  -4.339 -44.802  1.00 59.40           C  
ANISOU 1484  CG  PRO A 199     9442   7056   6073   -704    816  -1452       C  
ATOM   1485  CD  PRO A 199     -21.364  -3.466 -43.732  1.00 53.59           C  
ANISOU 1485  CD  PRO A 199     8490   6360   5512   -531    783  -1331       C  
ATOM   1486  N   PHE A 200     -17.823  -4.363 -43.640  1.00 51.98           N  
ANISOU 1486  N   PHE A 200     8268   5880   5601   -107   1218  -1482       N  
ATOM   1487  CA  PHE A 200     -16.392  -4.108 -43.809  1.00 51.77           C  
ANISOU 1487  CA  PHE A 200     8156   5843   5674     51   1373  -1509       C  
ATOM   1488  C   PHE A 200     -15.664  -4.059 -42.455  1.00 56.02           C  
ANISOU 1488  C   PHE A 200     8517   6331   6438    243   1347  -1421       C  
ATOM   1489  O   PHE A 200     -14.499  -3.652 -42.394  1.00 55.34           O  
ANISOU 1489  O   PHE A 200     8304   6267   6456    377   1441  -1413       O  
ATOM   1490  CB  PHE A 200     -16.189  -2.782 -44.580  1.00 52.41           C  
ANISOU 1490  CB  PHE A 200     8160   6104   5651     -7   1376  -1470       C  
ATOM   1491  CG  PHE A 200     -17.072  -2.609 -45.792  1.00 53.69           C  
ANISOU 1491  CG  PHE A 200     8476   6349   5575   -213   1343  -1513       C  
ATOM   1492  CD1 PHE A 200     -16.782  -3.263 -46.982  1.00 58.43           C  
ANISOU 1492  CD1 PHE A 200     9262   6895   6044   -285   1498  -1659       C  
ATOM   1493  CD2 PHE A 200     -18.210  -1.809 -45.736  1.00 54.21           C  
ANISOU 1493  CD2 PHE A 200     8503   6548   5547   -335   1155  -1409       C  
ATOM   1494  CE1 PHE A 200     -17.612  -3.117 -48.099  1.00 59.92           C  
ANISOU 1494  CE1 PHE A 200     9604   7166   5997   -490   1454  -1695       C  
ATOM   1495  CE2 PHE A 200     -19.037  -1.660 -46.854  1.00 57.54           C  
ANISOU 1495  CE2 PHE A 200     9060   7054   5749   -523   1105  -1438       C  
ATOM   1496  CZ  PHE A 200     -18.733  -2.315 -48.027  1.00 57.57           C  
ANISOU 1496  CZ  PHE A 200     9255   7007   5610   -607   1248  -1579       C  
ATOM   1497  N   SER A 201     -16.341  -4.485 -41.375  1.00 54.77           N  
ANISOU 1497  N   SER A 201     8351   6110   6349    248   1220  -1354       N  
ATOM   1498  CA  SER A 201     -15.768  -4.444 -40.029  1.00 55.78           C  
ANISOU 1498  CA  SER A 201     8329   6195   6670    409   1171  -1259       C  
ATOM   1499  C   SER A 201     -15.637  -5.805 -39.401  1.00 65.31           C  
ANISOU 1499  C   SER A 201     9636   7197   7980    492   1201  -1295       C  
ATOM   1500  O   SER A 201     -16.426  -6.705 -39.692  1.00 63.86           O  
ANISOU 1500  O   SER A 201     9635   6915   7712    384   1200  -1363       O  
ATOM   1501  CB  SER A 201     -16.574  -3.526 -39.118  1.00 56.80           C  
ANISOU 1501  CB  SER A 201     8337   6443   6802    355    988  -1124       C  
ATOM   1502  OG  SER A 201     -16.605  -2.195 -39.602  1.00 65.25           O  
ANISOU 1502  OG  SER A 201     9306   7687   7800    303    958  -1076       O  
ATOM   1503  N   ASP A 202     -14.627  -5.924 -38.520  1.00 67.51           N  
ANISOU 1503  N   ASP A 202     9792   7416   8441    682   1219  -1243       N  
ATOM   1504  CA  ASP A 202     -14.253  -7.093 -37.728  1.00 70.42           C  
ANISOU 1504  CA  ASP A 202    10221   7589   8949    810   1235  -1243       C  
ATOM   1505  C   ASP A 202     -14.684  -6.794 -36.285  1.00 76.20           C  
ANISOU 1505  C   ASP A 202    10857   8346   9750    821   1061  -1098       C  
ATOM   1506  O   ASP A 202     -14.137  -5.879 -35.656  1.00 74.44           O  
ANISOU 1506  O   ASP A 202    10443   8233   9606    897   1003  -1003       O  
ATOM   1507  CB  ASP A 202     -12.731  -7.293 -37.803  1.00 73.68           C  
ANISOU 1507  CB  ASP A 202    10532   7943   9519   1024   1370  -1275       C  
ATOM   1508  CG  ASP A 202     -12.281  -8.345 -38.788  1.00 86.96           C  
ANISOU 1508  CG  ASP A 202    12377   9470  11194   1070   1559  -1429       C  
ATOM   1509  OD1 ASP A 202     -12.187  -9.527 -38.389  1.00 89.14           O  
ANISOU 1509  OD1 ASP A 202    12773   9542  11556   1155   1586  -1456       O  
ATOM   1510  OD2 ASP A 202     -11.970  -7.981 -39.945  1.00 92.93           O1-
ANISOU 1510  OD2 ASP A 202    13145  10302  11863   1026   1688  -1525       O1-
ATOM   1511  N   GLN A 203     -15.693  -7.540 -35.782  1.00 74.96           N  
ANISOU 1511  N   GLN A 203    10838   8091   9550    724    982  -1086       N  
ATOM   1512  CA  GLN A 203     -16.269  -7.311 -34.458  1.00 74.28           C  
ANISOU 1512  CA  GLN A 203    10692   8030   9502    700    827   -960       C  
ATOM   1513  C   GLN A 203     -16.336  -8.562 -33.581  1.00 80.81           C  
ANISOU 1513  C   GLN A 203    11647   8650  10408    752    804   -938       C  
ATOM   1514  O   GLN A 203     -17.046  -9.522 -33.902  1.00 82.11           O  
ANISOU 1514  O   GLN A 203    12007   8689  10502    651    832  -1008       O  
ATOM   1515  CB  GLN A 203     -17.650  -6.623 -34.565  1.00 74.53           C  
ANISOU 1515  CB  GLN A 203    10724   8205   9388    496    724   -934       C  
ATOM   1516  CG  GLN A 203     -18.780  -7.383 -35.297  1.00 87.99           C  
ANISOU 1516  CG  GLN A 203    12623   9856  10952    314    735  -1024       C  
ATOM   1517  CD  GLN A 203     -18.657  -7.425 -36.801  1.00101.24           C  
ANISOU 1517  CD  GLN A 203    14387  11558  12523    256    846  -1147       C  
ATOM   1518  NE2 GLN A 203     -19.004  -6.332 -37.464  1.00 88.60           N  
ANISOU 1518  NE2 GLN A 203    12701  10143  10820    170    813  -1135       N  
ATOM   1519  OE1 GLN A 203     -18.288  -8.450 -37.385  1.00 99.07           O  
ANISOU 1519  OE1 GLN A 203    14268  11128  12245    281    964  -1254       O  
ATOM   1520  N   GLU A 204     -15.600  -8.532 -32.457  1.00 77.13           N  
ANISOU 1520  N   GLU A 204    11076   8149  10080    900    745   -834       N  
ATOM   1521  CA  GLU A 204     -15.536  -9.631 -31.492  1.00 77.79           C  
ANISOU 1521  CA  GLU A 204    11269   8038  10250    970    705   -784       C  
ATOM   1522  C   GLU A 204     -16.675  -9.610 -30.465  1.00 80.63           C  
ANISOU 1522  C   GLU A 204    11674   8416  10546    826    569   -695       C  
ATOM   1523  O   GLU A 204     -16.953 -10.650 -29.860  1.00 82.15           O  
ANISOU 1523  O   GLU A 204    12019   8436  10759    818    545   -672       O  
ATOM   1524  CB  GLU A 204     -14.162  -9.687 -30.795  1.00 79.70           C  
ANISOU 1524  CB  GLU A 204    11383   8230  10670   1203    701   -710       C  
ATOM   1525  CG  GLU A 204     -13.808  -8.445 -29.982  1.00 88.46           C  
ANISOU 1525  CG  GLU A 204    12268   9525  11819   1234    594   -593       C  
ATOM   1526  CD  GLU A 204     -13.462  -8.655 -28.517  1.00104.46           C  
ANISOU 1526  CD  GLU A 204    14253  11494  13941   1322    468   -457       C  
ATOM   1527  OE1 GLU A 204     -13.938  -9.643 -27.909  1.00 93.35           O  
ANISOU 1527  OE1 GLU A 204    13012   9923  12532   1300    427   -427       O  
ATOM   1528  OE2 GLU A 204     -12.734  -7.796 -27.967  1.00 93.23           O1-
ANISOU 1528  OE2 GLU A 204    12642  10196  12584   1398    407   -375       O1-
ATOM   1529  N   SER A 205     -17.302  -8.422 -30.251  1.00 73.87           N  
ANISOU 1529  N   SER A 205    10686   7764   9617    717    487   -644       N  
ATOM   1530  CA  SER A 205     -18.378  -8.133 -29.281  1.00 72.10           C  
ANISOU 1530  CA  SER A 205    10458   7604   9334    582    370   -562       C  
ATOM   1531  C   SER A 205     -17.876  -8.147 -27.814  1.00 72.55           C  
ANISOU 1531  C   SER A 205    10461   7617   9487    681    279   -434       C  
ATOM   1532  O   SER A 205     -16.901  -8.833 -27.490  1.00 73.25           O  
ANISOU 1532  O   SER A 205    10579   7567   9686    838    296   -409       O  
ATOM   1533  CB  SER A 205     -19.607  -9.025 -29.484  1.00 76.42           C  
ANISOU 1533  CB  SER A 205    11194   8065   9778    402    372   -616       C  
ATOM   1534  OG  SER A 205     -19.451 -10.319 -28.926  1.00 85.94           O  
ANISOU 1534  OG  SER A 205    12571   9049  11035    441    381   -605       O  
ATOM   1535  N   ALA A 206     -18.538  -7.357 -26.943  1.00 64.85           N  
ANISOU 1535  N   ALA A 206     9404   6766   8469    590    183   -354       N  
ATOM   1536  CA  ALA A 206     -18.174  -7.165 -25.535  1.00 62.48           C  
ANISOU 1536  CA  ALA A 206     9050   6461   8228    649     88   -231       C  
ATOM   1537  C   ALA A 206     -19.399  -6.849 -24.694  1.00 61.22           C  
ANISOU 1537  C   ALA A 206     8910   6373   7979    481     15   -182       C  
ATOM   1538  O   ALA A 206     -20.423  -6.454 -25.244  1.00 60.34           O  
ANISOU 1538  O   ALA A 206     8791   6359   7777    340     32   -236       O  
ATOM   1539  CB  ALA A 206     -17.162  -6.028 -25.414  1.00 62.14           C  
ANISOU 1539  CB  ALA A 206     8805   6554   8253    766     66   -188       C  
ATOM   1540  N   ASP A 207     -19.292  -7.027 -23.362  1.00 55.05           N  
ANISOU 1540  N   ASP A 207     8152   5543   7221    493    -65    -80       N  
ATOM   1541  CA  ASP A 207     -20.360  -6.753 -22.401  1.00 52.69           C  
ANISOU 1541  CA  ASP A 207     7874   5304   6842    340   -123    -29       C  
ATOM   1542  C   ASP A 207     -20.604  -5.255 -22.308  1.00 51.99           C  
ANISOU 1542  C   ASP A 207     7606   5423   6723    305   -146    -17       C  
ATOM   1543  O   ASP A 207     -19.683  -4.518 -21.956  1.00 52.71           O  
ANISOU 1543  O   ASP A 207     7581   5577   6871    410   -181     33       O  
ATOM   1544  CB  ASP A 207     -19.995  -7.327 -21.027  1.00 54.97           C  
ANISOU 1544  CB  ASP A 207     8247   5481   7158    375   -199     81       C  
ATOM   1545  CG  ASP A 207     -20.007  -8.841 -20.965  1.00 59.09           C  
ANISOU 1545  CG  ASP A 207     8979   5779   7695    381   -183     82       C  
ATOM   1546  OD1 ASP A 207     -20.807  -9.463 -21.705  1.00 57.61           O  
ANISOU 1546  OD1 ASP A 207     8901   5536   7453    271   -119     -2       O  
ATOM   1547  OD2 ASP A 207     -19.292  -9.400 -20.108  1.00 64.84           O1-
ANISOU 1547  OD2 ASP A 207     9771   6387   8480    479   -243    173       O1-
ATOM   1548  N   SER A 208     -21.832  -4.812 -22.644  1.00 44.24           N  
ANISOU 1548  N   SER A 208     6605   4546   5658    157   -128    -63       N  
ATOM   1549  CA  SER A 208     -22.240  -3.399 -22.636  1.00 41.37           C  
ANISOU 1549  CA  SER A 208     6086   4368   5265    118   -141    -58       C  
ATOM   1550  C   SER A 208     -22.907  -2.952 -21.331  1.00 42.04           C  
ANISOU 1550  C   SER A 208     6151   4510   5311     30   -187      6       C  
ATOM   1551  O   SER A 208     -23.001  -1.750 -21.103  1.00 39.90           O  
ANISOU 1551  O   SER A 208     5757   4370   5035     31   -200     22       O  
ATOM   1552  CB  SER A 208     -23.150  -3.097 -23.824  1.00 43.83           C  
ANISOU 1552  CB  SER A 208     6367   4769   5517     25   -100   -140       C  
ATOM   1553  OG  SER A 208     -22.473  -3.358 -25.041  1.00 54.58           O  
ANISOU 1553  OG  SER A 208     7744   6096   6900    101    -50   -203       O  
ATOM   1554  N   PHE A 209     -23.394  -3.904 -20.493  1.00 36.91           N  
ANISOU 1554  N   PHE A 209     5636   3760   4629    -53   -203     38       N  
ATOM   1555  CA  PHE A 209     -24.032  -3.588 -19.209  1.00 36.08           C  
ANISOU 1555  CA  PHE A 209     5535   3699   4474   -151   -233     95       C  
ATOM   1556  C   PHE A 209     -23.009  -2.999 -18.228  1.00 36.98           C  
ANISOU 1556  C   PHE A 209     5603   3827   4623    -55   -291    177       C  
ATOM   1557  O   PHE A 209     -21.815  -3.262 -18.363  1.00 36.92           O  
ANISOU 1557  O   PHE A 209     5596   3750   4684     83   -320    206       O  
ATOM   1558  CB  PHE A 209     -24.715  -4.829 -18.602  1.00 38.52           C  
ANISOU 1558  CB  PHE A 209     6018   3885   4733   -273   -229    111       C  
ATOM   1559  CG  PHE A 209     -23.841  -6.061 -18.494  1.00 41.11           C  
ANISOU 1559  CG  PHE A 209     6500   4018   5104   -188   -252    149       C  
ATOM   1560  CD1 PHE A 209     -23.028  -6.265 -17.383  1.00 44.36           C  
ANISOU 1560  CD1 PHE A 209     6964   4355   5537   -116   -319    249       C  
ATOM   1561  CD2 PHE A 209     -23.827  -7.012 -19.501  1.00 43.24           C  
ANISOU 1561  CD2 PHE A 209     6865   4174   5390   -177   -209     85       C  
ATOM   1562  CE1 PHE A 209     -22.228  -7.410 -17.284  1.00 47.14           C  
ANISOU 1562  CE1 PHE A 209     7453   4518   5939    -20   -347    293       C  
ATOM   1563  CE2 PHE A 209     -23.018  -8.147 -19.402  1.00 48.16           C  
ANISOU 1563  CE2 PHE A 209     7634   4600   6065    -81   -222    117       C  
ATOM   1564  CZ  PHE A 209     -22.233  -8.347 -18.289  1.00 47.17           C  
ANISOU 1564  CZ  PHE A 209     7550   4398   5973      3   -294    225       C  
ATOM   1565  N   LEU A 210     -23.471  -2.244 -17.231  1.00 32.70           N  
ANISOU 1565  N   LEU A 210     5020   3370   4032   -128   -307    212       N  
ATOM   1566  CA  LEU A 210     -22.596  -1.631 -16.229  1.00 32.00           C  
ANISOU 1566  CA  LEU A 210     4898   3305   3953    -68   -367    287       C  
ATOM   1567  C   LEU A 210     -21.838  -2.688 -15.439  1.00 37.83           C  
ANISOU 1567  C   LEU A 210     5771   3899   4705    -23   -436    370       C  
ATOM   1568  O   LEU A 210     -22.433  -3.641 -14.909  1.00 37.45           O  
ANISOU 1568  O   LEU A 210     5869   3755   4605   -116   -435    394       O  
ATOM   1569  CB  LEU A 210     -23.372  -0.692 -15.277  1.00 32.10           C  
ANISOU 1569  CB  LEU A 210     4873   3425   3897   -177   -356    296       C  
ATOM   1570  CG  LEU A 210     -22.532   0.316 -14.459  1.00 36.09           C  
ANISOU 1570  CG  LEU A 210     5314   3996   4406   -127   -406    346       C  
ATOM   1571  CD1 LEU A 210     -23.359   1.532 -14.102  1.00 34.77           C  
ANISOU 1571  CD1 LEU A 210     5068   3953   4190   -209   -356    311       C  
ATOM   1572  CD2 LEU A 210     -21.989  -0.325 -13.176  1.00 40.03           C  
ANISOU 1572  CD2 LEU A 210     5934   4410   4866   -142   -486    441       C  
ATOM   1573  N   LYS A 211     -20.516  -2.508 -15.378  1.00 35.05           N  
ANISOU 1573  N   LYS A 211     5362   3533   4424    118   -495    417       N  
ATOM   1574  CA  LYS A 211     -19.581  -3.378 -14.672  1.00 36.97           C  
ANISOU 1574  CA  LYS A 211     5696   3650   4700    201   -580    511       C  
ATOM   1575  C   LYS A 211     -18.708  -2.524 -13.784  1.00 41.24           C  
ANISOU 1575  C   LYS A 211     6153   4270   5244    244   -665    584       C  
ATOM   1576  O   LYS A 211     -18.354  -1.398 -14.164  1.00 39.77           O  
ANISOU 1576  O   LYS A 211     5816   4208   5085    279   -651    549       O  
ATOM   1577  CB  LYS A 211     -18.713  -4.166 -15.669  1.00 39.48           C  
ANISOU 1577  CB  LYS A 211     6012   3862   5125    355   -566    489       C  
ATOM   1578  CG  LYS A 211     -19.418  -5.395 -16.226  1.00 44.52           C  
ANISOU 1578  CG  LYS A 211     6803   4361   5749    305   -507    442       C  
ATOM   1579  CD  LYS A 211     -18.879  -5.844 -17.588  1.00 51.41           C  
ANISOU 1579  CD  LYS A 211     7652   5172   6710    426   -444    367       C  
ATOM   1580  CE  LYS A 211     -17.716  -6.799 -17.500  1.00 68.50           C  
ANISOU 1580  CE  LYS A 211     9868   7183   8976    596   -486    424       C  
ATOM   1581  NZ  LYS A 211     -17.320  -7.307 -18.841  1.00 82.67           N1+
ANISOU 1581  NZ  LYS A 211    11661   8903  10846    700   -398    333       N1+
ATOM   1582  N   MET A 212     -18.389  -3.036 -12.590  1.00 39.03           N  
ANISOU 1582  N   MET A 212     5980   3923   4927    227   -759    687       N  
ATOM   1583  CA  MET A 212     -17.561  -2.302 -11.647  1.00 39.49           C  
ANISOU 1583  CA  MET A 212     5976   4056   4971    247   -857    763       C  
ATOM   1584  C   MET A 212     -16.664  -3.204 -10.791  1.00 46.65           C  
ANISOU 1584  C   MET A 212     6974   4852   5897    320   -988    891       C  
ATOM   1585  O   MET A 212     -17.113  -4.253 -10.315  1.00 46.34           O  
ANISOU 1585  O   MET A 212     7112   4683   5812    271  -1005    940       O  
ATOM   1586  CB  MET A 212     -18.417  -1.387 -10.752  1.00 40.98           C  
ANISOU 1586  CB  MET A 212     6185   4351   5034     80   -836    752       C  
ATOM   1587  CG  MET A 212     -17.601  -0.577  -9.747  1.00 45.17           C  
ANISOU 1587  CG  MET A 212     6669   4962   5530     74   -937    822       C  
ATOM   1588  SD  MET A 212     -18.559   0.520  -8.693  1.00 48.36           S  
ANISOU 1588  SD  MET A 212     7112   5477   5784   -119   -893    795       S  
ATOM   1589  CE  MET A 212     -19.326  -0.666  -7.622  1.00 45.96           C  
ANISOU 1589  CE  MET A 212     7040   5058   5363   -246   -915    866       C  
ATOM   1590  N   ASP A 213     -15.399  -2.774 -10.602  1.00 46.00           N  
ANISOU 1590  N   ASP A 213     6770   4823   5883    433  -1083    948       N  
ATOM   1591  CA  ASP A 213     -14.441  -3.388  -9.688  1.00 48.08           C  
ANISOU 1591  CA  ASP A 213     7083   5019   6167    507  -1235   1084       C  
ATOM   1592  C   ASP A 213     -14.619  -2.512  -8.436  1.00 48.71           C  
ANISOU 1592  C   ASP A 213     7190   5206   6111    359  -1304   1132       C  
ATOM   1593  O   ASP A 213     -13.988  -1.457  -8.316  1.00 48.01           O  
ANISOU 1593  O   ASP A 213     6959   5249   6032    366  -1342   1127       O  
ATOM   1594  CB  ASP A 213     -12.994  -3.315 -10.233  1.00 52.37           C  
ANISOU 1594  CB  ASP A 213     7448   5586   6865    703  -1294   1109       C  
ATOM   1595  CG  ASP A 213     -12.717  -4.004 -11.567  1.00 70.57           C  
ANISOU 1595  CG  ASP A 213     9705   7802   9307    856  -1202   1041       C  
ATOM   1596  OD1 ASP A 213     -13.449  -4.966 -11.911  1.00 73.97           O  
ANISOU 1596  OD1 ASP A 213    10286   8096   9726    839  -1136   1011       O  
ATOM   1597  OD2 ASP A 213     -11.722  -3.632 -12.233  1.00 73.88           O1-
ANISOU 1597  OD2 ASP A 213     9943   8284   9843    989  -1198   1019       O1-
ATOM   1598  N   GLY A 214     -15.573  -2.911  -7.590  1.00 45.21           N  
ANISOU 1598  N   GLY A 214     6933   4710   5536    210  -1296   1161       N  
ATOM   1599  CA  GLY A 214     -15.983  -2.212  -6.375  1.00 45.72           C  
ANISOU 1599  CA  GLY A 214     7069   4857   5445     41  -1330   1192       C  
ATOM   1600  C   GLY A 214     -14.886  -1.781  -5.422  1.00 50.96           C  
ANISOU 1600  C   GLY A 214     7696   5585   6082     57  -1493   1297       C  
ATOM   1601  O   GLY A 214     -14.917  -0.649  -4.926  1.00 49.15           O  
ANISOU 1601  O   GLY A 214     7416   5484   5773    -43  -1492   1267       O  
ATOM   1602  N   ARG A 215     -13.913  -2.657  -5.159  1.00 49.30           N  
ANISOU 1602  N   ARG A 215     7510   5285   5936    181  -1637   1420       N  
ATOM   1603  CA  ARG A 215     -12.856  -2.279  -4.221  1.00 50.91           C  
ANISOU 1603  CA  ARG A 215     7672   5561   6110    190  -1814   1531       C  
ATOM   1604  C   ARG A 215     -11.883  -1.250  -4.819  1.00 53.81           C  
ANISOU 1604  C   ARG A 215     7790   6069   6586    281  -1830   1485       C  
ATOM   1605  O   ARG A 215     -11.444  -0.372  -4.083  1.00 52.81           O  
ANISOU 1605  O   ARG A 215     7619   6063   6385    198  -1915   1515       O  
ATOM   1606  CB  ARG A 215     -12.131  -3.486  -3.607  1.00 53.09           C  
ANISOU 1606  CB  ARG A 215     8051   5707   6414    289  -1985   1695       C  
ATOM   1607  CG  ARG A 215     -12.272  -3.562  -2.072  1.00 65.94           C  
ANISOU 1607  CG  ARG A 215     9867   7334   7852    129  -2114   1815       C  
ATOM   1608  CD  ARG A 215     -11.736  -2.315  -1.356  1.00 78.50           C  
ANISOU 1608  CD  ARG A 215    11366   9104   9356     30  -2201   1824       C  
ATOM   1609  NE  ARG A 215     -11.833  -2.384   0.104  1.00 89.08           N  
ANISOU 1609  NE  ARG A 215    12899  10448  10500   -132  -2328   1937       N  
ATOM   1610  CZ  ARG A 215     -12.921  -2.091   0.814  1.00105.70           C  
ANISOU 1610  CZ  ARG A 215    15177  12567  12416   -346  -2237   1892       C  
ATOM   1611  NH1 ARG A 215     -14.043  -1.722   0.205  1.00 87.16           N1+
ANISOU 1611  NH1 ARG A 215    12824  10231  10061   -417  -2024   1741       N1+
ATOM   1612  NH2 ARG A 215     -12.902  -2.189   2.138  1.00 99.30           N  
ANISOU 1612  NH2 ARG A 215    14548  11760  11422   -492  -2358   2001       N  
ATOM   1613  N   THR A 216     -11.598  -1.323  -6.148  1.00 50.38           N  
ANISOU 1613  N   THR A 216     7206   5624   6311    428  -1738   1406       N  
ATOM   1614  CA  THR A 216     -10.742  -0.366  -6.868  1.00 49.14           C  
ANISOU 1614  CA  THR A 216     6815   5598   6258    506  -1723   1350       C  
ATOM   1615  C   THR A 216     -11.372   1.042  -6.814  1.00 48.40           C  
ANISOU 1615  C   THR A 216     6689   5638   6065    347  -1630   1249       C  
ATOM   1616  O   THR A 216     -10.682   2.004  -6.497  1.00 46.64           O  
ANISOU 1616  O   THR A 216     6356   5537   5831    312  -1693   1257       O  
ATOM   1617  CB  THR A 216     -10.493  -0.826  -8.320  1.00 55.55           C  
ANISOU 1617  CB  THR A 216     7514   6354   7239    677  -1617   1277       C  
ATOM   1618  CG2 THR A 216      -9.512   0.087  -9.082  1.00 52.73           C  
ANISOU 1618  CG2 THR A 216     6913   6128   6993    760  -1601   1228       C  
ATOM   1619  OG1 THR A 216     -10.008  -2.174  -8.307  1.00 55.15           O  
ANISOU 1619  OG1 THR A 216     7520   6157   7277    823  -1690   1366       O  
ATOM   1620  N   VAL A 217     -12.684   1.143  -7.077  1.00 43.82           N  
ANISOU 1620  N   VAL A 217     6208   5030   5413    249  -1486   1157       N  
ATOM   1621  CA  VAL A 217     -13.410   2.421  -7.043  1.00 42.18           C  
ANISOU 1621  CA  VAL A 217     5981   4927   5119    113  -1385   1060       C  
ATOM   1622  C   VAL A 217     -13.499   2.944  -5.594  1.00 47.15           C  
ANISOU 1622  C   VAL A 217     6716   5609   5589    -47  -1465   1112       C  
ATOM   1623  O   VAL A 217     -13.292   4.135  -5.358  1.00 46.06           O  
ANISOU 1623  O   VAL A 217     6513   5579   5409   -120  -1459   1072       O  
ATOM   1624  CB  VAL A 217     -14.788   2.353  -7.750  1.00 43.65           C  
ANISOU 1624  CB  VAL A 217     6222   5077   5286     65  -1214    953       C  
ATOM   1625  CG1 VAL A 217     -15.404   3.741  -7.871  1.00 41.86           C  
ANISOU 1625  CG1 VAL A 217     5939   4959   5007    -33  -1111    854       C  
ATOM   1626  CG2 VAL A 217     -14.662   1.721  -9.133  1.00 42.97           C  
ANISOU 1626  CG2 VAL A 217     6058   4931   5338    209  -1148    908       C  
ATOM   1627  N   PHE A 218     -13.781   2.048  -4.636  1.00 44.63           N  
ANISOU 1627  N   PHE A 218     6574   5206   5176   -107  -1539   1201       N  
ATOM   1628  CA  PHE A 218     -13.875   2.377  -3.211  1.00 46.54           C  
ANISOU 1628  CA  PHE A 218     6951   5487   5248   -269  -1620   1261       C  
ATOM   1629  C   PHE A 218     -12.559   3.028  -2.760  1.00 49.63           C  
ANISOU 1629  C   PHE A 218     7231   5978   5649   -251  -1776   1326       C  
ATOM   1630  O   PHE A 218     -12.595   4.100  -2.165  1.00 49.30           O  
ANISOU 1630  O   PHE A 218     7197   6031   5503   -382  -1771   1287       O  
ATOM   1631  CB  PHE A 218     -14.138   1.098  -2.385  1.00 50.43           C  
ANISOU 1631  CB  PHE A 218     7644   5858   5658   -304  -1702   1374       C  
ATOM   1632  CG  PHE A 218     -14.610   1.307  -0.959  1.00 54.29           C  
ANISOU 1632  CG  PHE A 218     8322   6368   5938   -504  -1739   1416       C  
ATOM   1633  CD1 PHE A 218     -13.709   1.633   0.054  1.00 59.81           C  
ANISOU 1633  CD1 PHE A 218     9044   7129   6550   -559  -1911   1514       C  
ATOM   1634  CD2 PHE A 218     -15.945   1.123  -0.619  1.00 57.41           C  
ANISOU 1634  CD2 PHE A 218     8874   6722   6217   -646  -1604   1362       C  
ATOM   1635  CE1 PHE A 218     -14.149   1.800   1.379  1.00 62.53           C  
ANISOU 1635  CE1 PHE A 218     9585   7491   6681   -758  -1941   1551       C  
ATOM   1636  CE2 PHE A 218     -16.384   1.301   0.699  1.00 61.93           C  
ANISOU 1636  CE2 PHE A 218     9629   7315   6588   -839  -1620   1394       C  
ATOM   1637  CZ  PHE A 218     -15.488   1.632   1.690  1.00 61.54           C  
ANISOU 1637  CZ  PHE A 218     9619   7321   6441   -896  -1787   1488       C  
ATOM   1638  N   ASP A 219     -11.407   2.383  -3.091  1.00 46.03           N  
ANISOU 1638  N   ASP A 219     6666   5498   5325    -87  -1905   1415       N  
ATOM   1639  CA  ASP A 219     -10.049   2.832  -2.770  1.00 47.24           C  
ANISOU 1639  CA  ASP A 219     6680   5750   5519    -48  -2068   1489       C  
ATOM   1640  C   ASP A 219      -9.667   4.133  -3.469  1.00 50.11           C  
ANISOU 1640  C   ASP A 219     6855   6239   5945    -52  -1993   1384       C  
ATOM   1641  O   ASP A 219      -8.903   4.914  -2.908  1.00 51.44           O  
ANISOU 1641  O   ASP A 219     6957   6516   6071   -122  -2097   1413       O  
ATOM   1642  CB  ASP A 219      -9.018   1.736  -3.081  1.00 50.33           C  
ANISOU 1642  CB  ASP A 219     6984   6077   6064    153  -2200   1603       C  
ATOM   1643  CG  ASP A 219      -9.049   0.528  -2.133  1.00 62.04           C  
ANISOU 1643  CG  ASP A 219     8654   7441   7478    156  -2337   1748       C  
ATOM   1644  OD1 ASP A 219      -9.169   0.738  -0.890  1.00 61.77           O  
ANISOU 1644  OD1 ASP A 219     8765   7439   7268     -5  -2438   1816       O  
ATOM   1645  OD2 ASP A 219      -8.884  -0.616  -2.621  1.00 66.18           O1-
ANISOU 1645  OD2 ASP A 219     9186   7836   8122    318  -2348   1797       O1-
ATOM   1646  N   PHE A 220     -10.169   4.351  -4.697  1.00 43.48           N  
ANISOU 1646  N   PHE A 220     5937   5384   5200     16  -1820   1268       N  
ATOM   1647  CA  PHE A 220      -9.944   5.553  -5.499  1.00 40.71           C  
ANISOU 1647  CA  PHE A 220     5428   5132   4906     12  -1727   1165       C  
ATOM   1648  C   PHE A 220     -10.598   6.752  -4.799  1.00 45.47           C  
ANISOU 1648  C   PHE A 220     6120   5800   5355   -179  -1671   1100       C  
ATOM   1649  O   PHE A 220      -9.979   7.807  -4.685  1.00 45.93           O  
ANISOU 1649  O   PHE A 220     6091   5958   5404   -238  -1698   1076       O  
ATOM   1650  CB  PHE A 220     -10.516   5.334  -6.924  1.00 40.24           C  
ANISOU 1650  CB  PHE A 220     5309   5021   4959    121  -1560   1069       C  
ATOM   1651  CG  PHE A 220     -10.987   6.562  -7.681  1.00 39.61           C  
ANISOU 1651  CG  PHE A 220     5161   5008   4881     70  -1412    945       C  
ATOM   1652  CD1 PHE A 220     -10.075   7.500  -8.160  1.00 41.28           C  
ANISOU 1652  CD1 PHE A 220     5207   5317   5159     90  -1420    919       C  
ATOM   1653  CD2 PHE A 220     -12.340   6.769  -7.931  1.00 40.01           C  
ANISOU 1653  CD2 PHE A 220     5309   5023   4872      6  -1270    859       C  
ATOM   1654  CE1 PHE A 220     -10.514   8.618  -8.883  1.00 39.64           C  
ANISOU 1654  CE1 PHE A 220     4954   5154   4952     47  -1286    815       C  
ATOM   1655  CE2 PHE A 220     -12.778   7.902  -8.624  1.00 39.75           C  
ANISOU 1655  CE2 PHE A 220     5215   5042   4845    -27  -1146    758       C  
ATOM   1656  CZ  PHE A 220     -11.857   8.800  -9.122  1.00 37.75           C  
ANISOU 1656  CZ  PHE A 220     4817   4871   4655     -2  -1156    739       C  
ATOM   1657  N   ALA A 221     -11.843   6.563  -4.309  1.00 42.84           N  
ANISOU 1657  N   ALA A 221     5966   5407   4904   -280  -1587   1068       N  
ATOM   1658  CA  ALA A 221     -12.632   7.582  -3.610  1.00 42.63           C  
ANISOU 1658  CA  ALA A 221     6044   5422   4732   -453  -1507    996       C  
ATOM   1659  C   ALA A 221     -12.001   7.962  -2.271  1.00 48.26           C  
ANISOU 1659  C   ALA A 221     6836   6193   5308   -588  -1653   1066       C  
ATOM   1660  O   ALA A 221     -11.901   9.149  -1.938  1.00 46.66           O  
ANISOU 1660  O   ALA A 221     6631   6064   5035   -701  -1627   1007       O  
ATOM   1661  CB  ALA A 221     -14.047   7.069  -3.383  1.00 43.26           C  
ANISOU 1661  CB  ALA A 221     6281   5424   4732   -516  -1389    956       C  
ATOM   1662  N   ILE A 222     -11.571   6.937  -1.521  1.00 45.76           N  
ANISOU 1662  N   ILE A 222     6598   5839   4951   -578  -1810   1194       N  
ATOM   1663  CA  ILE A 222     -10.988   7.053  -0.193  1.00 48.92           C  
ANISOU 1663  CA  ILE A 222     7094   6287   5206   -706  -1978   1287       C  
ATOM   1664  C   ILE A 222      -9.570   7.645  -0.200  1.00 52.99           C  
ANISOU 1664  C   ILE A 222     7439   6913   5783   -683  -2127   1332       C  
ATOM   1665  O   ILE A 222      -9.217   8.352   0.750  1.00 53.64           O  
ANISOU 1665  O   ILE A 222     7580   7070   5729   -838  -2213   1348       O  
ATOM   1666  CB  ILE A 222     -11.093   5.653   0.483  1.00 54.38           C  
ANISOU 1666  CB  ILE A 222     7935   6883   5844   -687  -2091   1418       C  
ATOM   1667  CG1 ILE A 222     -12.139   5.675   1.601  1.00 56.22           C  
ANISOU 1667  CG1 ILE A 222     8413   7086   5862   -884  -2034   1404       C  
ATOM   1668  CG2 ILE A 222      -9.764   5.033   0.941  1.00 58.24           C  
ANISOU 1668  CG2 ILE A 222     8366   7395   6369   -615  -2339   1579       C  
ATOM   1669  CD1 ILE A 222     -13.590   5.675   1.089  1.00 62.36           C  
ANISOU 1669  CD1 ILE A 222     9254   7802   6638   -906  -1801   1282       C  
ATOM   1670  N   ARG A 223      -8.772   7.368  -1.247  1.00 49.22           N  
ANISOU 1670  N   ARG A 223     6755   6447   5500   -502  -2152   1349       N  
ATOM   1671  CA  ARG A 223      -7.401   7.862  -1.358  1.00 50.06           C  
ANISOU 1671  CA  ARG A 223     6668   6667   5687   -471  -2283   1391       C  
ATOM   1672  C   ARG A 223      -7.306   9.061  -2.302  1.00 53.78           C  
ANISOU 1672  C   ARG A 223     6995   7206   6234   -476  -2145   1264       C  
ATOM   1673  O   ARG A 223      -7.173  10.191  -1.838  1.00 54.08           O  
ANISOU 1673  O   ARG A 223     7049   7321   6176   -629  -2146   1216       O  
ATOM   1674  CB  ARG A 223      -6.443   6.733  -1.796  1.00 51.34           C  
ANISOU 1674  CB  ARG A 223     6686   6803   6016   -266  -2411   1506       C  
ATOM   1675  CG  ARG A 223      -4.957   7.089  -1.704  1.00 64.47           C  
ANISOU 1675  CG  ARG A 223     8139   8596   7762   -235  -2580   1574       C  
ATOM   1676  CD  ARG A 223      -4.056   6.002  -2.266  1.00 80.98           C  
ANISOU 1676  CD  ARG A 223    10065  10656  10047     -6  -2673   1671       C  
ATOM   1677  NE  ARG A 223      -4.113   5.933  -3.730  1.00 95.10           N  
ANISOU 1677  NE  ARG A 223    11710  12412  12013    151  -2498   1574       N  
ATOM   1678  CZ  ARG A 223      -3.051   5.960  -4.531  1.00112.73           C  
ANISOU 1678  CZ  ARG A 223    13696  14714  14423    286  -2515   1578       C  
ATOM   1679  NH1 ARG A 223      -1.826   6.044  -4.023  1.00 97.41           N1+
ANISOU 1679  NH1 ARG A 223    11599  12886  12524    294  -2705   1677       N1+
ATOM   1680  NH2 ARG A 223      -3.206   5.897  -5.848  1.00102.73           N  
ANISOU 1680  NH2 ARG A 223    12333  13412  13290    409  -2340   1483       N  
ATOM   1681  N   ASP A 224      -7.380   8.806  -3.619  1.00 48.28           N  
ANISOU 1681  N   ASP A 224     6173   6471   5700   -317  -2025   1210       N  
ATOM   1682  CA  ASP A 224      -7.227   9.813  -4.670  1.00 47.03           C  
ANISOU 1682  CA  ASP A 224     5873   6368   5628   -300  -1898   1104       C  
ATOM   1683  C   ASP A 224      -8.182  10.996  -4.577  1.00 46.00           C  
ANISOU 1683  C   ASP A 224     5853   6240   5387   -446  -1751    987       C  
ATOM   1684  O   ASP A 224      -7.732  12.140  -4.648  1.00 44.95           O  
ANISOU 1684  O   ASP A 224     5655   6183   5242   -531  -1737    939       O  
ATOM   1685  CB  ASP A 224      -7.337   9.157  -6.064  1.00 48.98           C  
ANISOU 1685  CB  ASP A 224     6012   6556   6042   -111  -1786   1069       C  
ATOM   1686  CG  ASP A 224      -6.324   8.062  -6.328  1.00 66.01           C  
ANISOU 1686  CG  ASP A 224     8038   8705   8340     58  -1903   1166       C  
ATOM   1687  OD1 ASP A 224      -6.475   6.967  -5.754  1.00 67.81           O  
ANISOU 1687  OD1 ASP A 224     8365   8853   8547    106  -1990   1253       O  
ATOM   1688  OD2 ASP A 224      -5.381   8.302  -7.109  1.00 75.45           O1-
ANISOU 1688  OD2 ASP A 224     9033   9970   9667    144  -1901   1157       O1-
ATOM   1689  N   VAL A 225      -9.489  10.732  -4.459  1.00 40.85           N  
ANISOU 1689  N   VAL A 225     5358   5500   4662   -472  -1636    940       N  
ATOM   1690  CA  VAL A 225     -10.505  11.807  -4.439  1.00 38.54           C  
ANISOU 1690  CA  VAL A 225     5160   5199   4284   -582  -1479    825       C  
ATOM   1691  C   VAL A 225     -10.448  12.623  -3.147  1.00 43.03           C  
ANISOU 1691  C   VAL A 225     5854   5811   4685   -776  -1533    820       C  
ATOM   1692  O   VAL A 225     -10.442  13.855  -3.217  1.00 41.58           O  
ANISOU 1692  O   VAL A 225     5665   5662   4473   -861  -1462    741       O  
ATOM   1693  CB  VAL A 225     -11.933  11.300  -4.749  1.00 40.20           C  
ANISOU 1693  CB  VAL A 225     5474   5317   4482   -550  -1334    772       C  
ATOM   1694  CG1 VAL A 225     -12.923  12.468  -4.804  1.00 39.10           C  
ANISOU 1694  CG1 VAL A 225     5398   5175   4282   -639  -1171    655       C  
ATOM   1695  CG2 VAL A 225     -11.959  10.506  -6.053  1.00 38.24           C  
ANISOU 1695  CG2 VAL A 225     5113   5027   4388   -375  -1285    770       C  
ATOM   1696  N   ALA A 226     -10.390  11.935  -1.974  1.00 39.82           N  
ANISOU 1696  N   ALA A 226     5573   5396   4160   -850  -1659    907       N  
ATOM   1697  CA  ALA A 226     -10.317  12.584  -0.667  1.00 41.36           C  
ANISOU 1697  CA  ALA A 226     5911   5631   4171  -1047  -1722    909       C  
ATOM   1698  C   ALA A 226      -9.135  13.539  -0.626  1.00 45.91           C  
ANISOU 1698  C   ALA A 226     6373   6310   4760  -1113  -1818    911       C  
ATOM   1699  O   ALA A 226      -9.295  14.662  -0.160  1.00 45.36           O  
ANISOU 1699  O   ALA A 226     6386   6263   4584  -1264  -1763    833       O  
ATOM   1700  CB  ALA A 226     -10.184  11.553   0.429  1.00 43.69           C  
ANISOU 1700  CB  ALA A 226     6333   5910   4357  -1094  -1876   1029       C  
ATOM   1701  N   LYS A 227      -7.965  13.102  -1.154  1.00 43.67           N  
ANISOU 1701  N   LYS A 227     5897   6083   4614   -998  -1949    993       N  
ATOM   1702  CA  LYS A 227      -6.738  13.912  -1.202  1.00 44.78           C  
ANISOU 1702  CA  LYS A 227     5892   6336   4788  -1055  -2049   1003       C  
ATOM   1703  C   LYS A 227      -6.938  15.131  -2.083  1.00 44.68           C  
ANISOU 1703  C   LYS A 227     5822   6327   4829  -1074  -1878    877       C  
ATOM   1704  O   LYS A 227      -6.559  16.227  -1.686  1.00 44.45           O  
ANISOU 1704  O   LYS A 227     5814   6352   4723  -1228  -1891    832       O  
ATOM   1705  CB  LYS A 227      -5.546  13.100  -1.731  1.00 48.83           C  
ANISOU 1705  CB  LYS A 227     6183   6904   5466   -896  -2191   1109       C  
ATOM   1706  CG  LYS A 227      -4.931  12.115  -0.727  1.00 61.67           C  
ANISOU 1706  CG  LYS A 227     7832   8557   7042   -896  -2422   1260       C  
ATOM   1707  CD  LYS A 227      -3.707  11.477  -1.371  1.00 70.31           C  
ANISOU 1707  CD  LYS A 227     8674   9709   8331   -720  -2540   1349       C  
ATOM   1708  CE  LYS A 227      -3.177  10.273  -0.655  1.00 83.32           C  
ANISOU 1708  CE  LYS A 227    10323  11359   9974   -658  -2760   1509       C  
ATOM   1709  NZ  LYS A 227      -2.273   9.491  -1.546  1.00 95.35           N1+
ANISOU 1709  NZ  LYS A 227    11625  12880  11723   -419  -2803   1575       N1+
ATOM   1710  N   SER A 228      -7.560  14.933  -3.266  1.00 38.66           N  
ANISOU 1710  N   SER A 228     5000   5499   4189   -927  -1722    820       N  
ATOM   1711  CA  SER A 228      -7.845  15.984  -4.248  1.00 35.99           C  
ANISOU 1711  CA  SER A 228     4613   5149   3912   -919  -1556    712       C  
ATOM   1712  C   SER A 228      -8.773  17.066  -3.673  1.00 38.49           C  
ANISOU 1712  C   SER A 228     5112   5421   4091  -1069  -1437    613       C  
ATOM   1713  O   SER A 228      -8.530  18.250  -3.897  1.00 35.50           O  
ANISOU 1713  O   SER A 228     4721   5061   3707  -1150  -1380    547       O  
ATOM   1714  CB  SER A 228      -8.434  15.374  -5.517  1.00 37.97           C  
ANISOU 1714  CB  SER A 228     4793   5337   4299   -737  -1433    686       C  
ATOM   1715  OG  SER A 228      -8.687  16.370  -6.495  1.00 38.11           O  
ANISOU 1715  OG  SER A 228     4764   5345   4372   -726  -1289    597       O  
ATOM   1716  N   ILE A 229      -9.804  16.664  -2.899  1.00 37.10           N  
ANISOU 1716  N   ILE A 229     5111   5182   3804  -1112  -1397    602       N  
ATOM   1717  CA  ILE A 229     -10.735  17.595  -2.223  1.00 35.96           C  
ANISOU 1717  CA  ILE A 229     5149   4991   3524  -1250  -1274    505       C  
ATOM   1718  C   ILE A 229      -9.959  18.450  -1.225  1.00 39.79           C  
ANISOU 1718  C   ILE A 229     5705   5535   3878  -1443  -1370    501       C  
ATOM   1719  O   ILE A 229     -10.099  19.675  -1.207  1.00 40.43           O  
ANISOU 1719  O   ILE A 229     5844   5599   3920  -1539  -1274    409       O  
ATOM   1720  CB  ILE A 229     -11.895  16.824  -1.525  1.00 38.24           C  
ANISOU 1720  CB  ILE A 229     5596   5217   3718  -1263  -1219    505       C  
ATOM   1721  CG1 ILE A 229     -12.834  16.184  -2.569  1.00 36.44           C  
ANISOU 1721  CG1 ILE A 229     5308   4926   3611  -1096  -1095    482       C  
ATOM   1722  CG2 ILE A 229     -12.663  17.738  -0.529  1.00 38.50           C  
ANISOU 1722  CG2 ILE A 229     5826   5216   3586  -1431  -1112    411       C  
ATOM   1723  CD1 ILE A 229     -13.756  15.127  -1.995  1.00 34.14           C  
ANISOU 1723  CD1 ILE A 229     5133   4586   3254  -1096  -1077    511       C  
ATOM   1724  N   LYS A 230      -9.149  17.793  -0.396  1.00 37.27           N  
ANISOU 1724  N   LYS A 230     5388   5282   3491  -1503  -1566    606       N  
ATOM   1725  CA  LYS A 230      -8.332  18.437   0.621  1.00 39.54           C  
ANISOU 1725  CA  LYS A 230     5738   5643   3642  -1700  -1694    619       C  
ATOM   1726  C   LYS A 230      -7.360  19.435  -0.028  1.00 44.04           C  
ANISOU 1726  C   LYS A 230     6161   6277   4297  -1731  -1709    588       C  
ATOM   1727  O   LYS A 230      -7.216  20.553   0.475  1.00 44.04           O  
ANISOU 1727  O   LYS A 230     6257   6285   4191  -1905  -1684    517       O  
ATOM   1728  CB  LYS A 230      -7.604  17.368   1.458  1.00 43.40           C  
ANISOU 1728  CB  LYS A 230     6224   6198   4067  -1725  -1926    761       C  
ATOM   1729  CG  LYS A 230      -7.238  17.810   2.847  1.00 66.78           C  
ANISOU 1729  CG  LYS A 230     9355   9207   6810  -1962  -2039    770       C  
ATOM   1730  CD  LYS A 230      -7.100  16.611   3.778  1.00 81.54           C  
ANISOU 1730  CD  LYS A 230    11299  11097   8586  -1972  -2221    908       C  
ATOM   1731  CE  LYS A 230      -5.825  16.650   4.574  1.00 96.69           C  
ANISOU 1731  CE  LYS A 230    13162  13140  10436  -2087  -2482   1015       C  
ATOM   1732  NZ  LYS A 230      -5.733  15.496   5.506  1.00112.97           N1+
ANISOU 1732  NZ  LYS A 230    15316  15208  12399  -2093  -2664   1158       N1+
ATOM   1733  N   GLN A 231      -6.761  19.062  -1.181  1.00 40.23           N  
ANISOU 1733  N   GLN A 231     5458   5827   4002  -1567  -1727    629       N  
ATOM   1734  CA  GLN A 231      -5.839  19.928  -1.917  1.00 40.17           C  
ANISOU 1734  CA  GLN A 231     5293   5882   4086  -1589  -1725    603       C  
ATOM   1735  C   GLN A 231      -6.567  21.125  -2.550  1.00 42.50           C  
ANISOU 1735  C   GLN A 231     5664   6094   4391  -1614  -1514    474       C  
ATOM   1736  O   GLN A 231      -6.004  22.219  -2.606  1.00 42.25           O  
ANISOU 1736  O   GLN A 231     5622   6091   4339  -1738  -1503    427       O  
ATOM   1737  CB  GLN A 231      -5.079  19.134  -2.988  1.00 41.32           C  
ANISOU 1737  CB  GLN A 231     5192   6083   4426  -1402  -1779    677       C  
ATOM   1738  CG  GLN A 231      -3.850  19.864  -3.535  1.00 60.99           C  
ANISOU 1738  CG  GLN A 231     7498   8676   6999  -1452  -1826    677       C  
ATOM   1739  CD  GLN A 231      -3.285  19.273  -4.804  1.00 80.36           C  
ANISOU 1739  CD  GLN A 231     9720  11162   9652  -1261  -1803    711       C  
ATOM   1740  NE2 GLN A 231      -2.915  20.130  -5.737  1.00 73.71           N  
ANISOU 1740  NE2 GLN A 231     8788  10333   8883  -1273  -1696    649       N  
ATOM   1741  OE1 GLN A 231      -3.079  18.061  -4.932  1.00 77.59           O  
ANISOU 1741  OE1 GLN A 231     9271  10826   9386  -1111  -1884    794       O  
ATOM   1742  N   THR A 232      -7.814  20.917  -3.006  1.00 38.25           N  
ANISOU 1742  N   THR A 232     5199   5453   3882  -1500  -1353    423       N  
ATOM   1743  CA  THR A 232      -8.647  21.972  -3.608  1.00 36.71           C  
ANISOU 1743  CA  THR A 232     5079   5166   3703  -1497  -1155    311       C  
ATOM   1744  C   THR A 232      -8.930  23.039  -2.557  1.00 40.18           C  
ANISOU 1744  C   THR A 232     5720   5566   3979  -1695  -1112    231       C  
ATOM   1745  O   THR A 232      -8.712  24.228  -2.826  1.00 37.88           O  
ANISOU 1745  O   THR A 232     5456   5250   3687  -1776  -1041    164       O  
ATOM   1746  CB  THR A 232      -9.934  21.389  -4.211  1.00 38.90           C  
ANISOU 1746  CB  THR A 232     5381   5358   4042  -1336  -1019    286       C  
ATOM   1747  CG2 THR A 232     -10.820  22.469  -4.914  1.00 33.45           C  
ANISOU 1747  CG2 THR A 232     4748   4575   3385  -1307   -825    184       C  
ATOM   1748  OG1 THR A 232      -9.586  20.365  -5.135  1.00 37.55           O  
ANISOU 1748  OG1 THR A 232     5038   5222   4008  -1170  -1067    357       O  
ATOM   1749  N   ILE A 233      -9.391  22.607  -1.346  1.00 37.42           N  
ANISOU 1749  N   ILE A 233     5525   5209   3485  -1781  -1151    239       N  
ATOM   1750  CA  ILE A 233      -9.635  23.511  -0.220  1.00 37.84           C  
ANISOU 1750  CA  ILE A 233     5790   5229   3360  -1984  -1113    160       C  
ATOM   1751  C   ILE A 233      -8.348  24.265   0.111  1.00 42.26           C  
ANISOU 1751  C   ILE A 233     6322   5869   3866  -2157  -1240    171       C  
ATOM   1752  O   ILE A 233      -8.391  25.486   0.285  1.00 40.25           O  
ANISOU 1752  O   ILE A 233     6181   5563   3548  -2288  -1151     75       O  
ATOM   1753  CB  ILE A 233     -10.199  22.777   1.038  1.00 41.07           C  
ANISOU 1753  CB  ILE A 233     6362   5635   3610  -2061  -1154    183       C  
ATOM   1754  CG1 ILE A 233     -11.546  22.086   0.737  1.00 40.23           C  
ANISOU 1754  CG1 ILE A 233     6285   5450   3549  -1913  -1011    161       C  
ATOM   1755  CG2 ILE A 233     -10.331  23.745   2.244  1.00 41.19           C  
ANISOU 1755  CG2 ILE A 233     6606   5623   3421  -2293  -1117     94       C  
ATOM   1756  CD1 ILE A 233     -11.795  20.836   1.578  1.00 45.59           C  
ANISOU 1756  CD1 ILE A 233     7033   6153   4136  -1924  -1106    243       C  
ATOM   1757  N   ASP A 234      -7.207  23.539   0.212  1.00 40.90           N  
ANISOU 1757  N   ASP A 234     5996   5820   3723  -2161  -1451    286       N  
ATOM   1758  CA  ASP A 234      -5.916  24.142   0.579  1.00 41.07           C  
ANISOU 1758  CA  ASP A 234     5962   5945   3697  -2333  -1600    311       C  
ATOM   1759  C   ASP A 234      -5.504  25.268  -0.358  1.00 45.49           C  
ANISOU 1759  C   ASP A 234     6445   6490   4350  -2355  -1505    244       C  
ATOM   1760  O   ASP A 234      -5.129  26.343   0.104  1.00 46.00           O  
ANISOU 1760  O   ASP A 234     6608   6554   4316  -2553  -1503    180       O  
ATOM   1761  CB  ASP A 234      -4.802  23.082   0.701  1.00 43.04           C  
ANISOU 1761  CB  ASP A 234     6020   6334   3998  -2290  -1838    456       C  
ATOM   1762  CG  ASP A 234      -4.919  22.205   1.919  1.00 58.90           C  
ANISOU 1762  CG  ASP A 234     8143   8372   5863  -2348  -1983    534       C  
ATOM   1763  OD1 ASP A 234      -5.599  22.615   2.887  1.00 63.63           O  
ANISOU 1763  OD1 ASP A 234     8983   8916   6280  -2499  -1927    469       O  
ATOM   1764  OD2 ASP A 234      -4.351  21.096   1.905  1.00 64.61           O1-
ANISOU 1764  OD2 ASP A 234     8724   9167   6655  -2241  -2145    660       O1-
ATOM   1765  N   GLU A 235      -5.644  25.040  -1.658  1.00 42.94           N  
ANISOU 1765  N   GLU A 235     5968   6142   4207  -2161  -1415    252       N  
ATOM   1766  CA  GLU A 235      -5.299  25.998  -2.705  1.00 42.77           C  
ANISOU 1766  CA  GLU A 235     5866   6099   4285  -2157  -1315    203       C  
ATOM   1767  C   GLU A 235      -6.340  27.099  -2.883  1.00 47.89           C  
ANISOU 1767  C   GLU A 235     6706   6595   4897  -2181  -1105     82       C  
ATOM   1768  O   GLU A 235      -6.006  28.144  -3.430  1.00 50.60           O  
ANISOU 1768  O   GLU A 235     7049   6905   5272  -2246  -1034     32       O  
ATOM   1769  CB  GLU A 235      -5.019  25.263  -4.024  1.00 42.75           C  
ANISOU 1769  CB  GLU A 235     5633   6136   4475  -1944  -1306    264       C  
ATOM   1770  CG  GLU A 235      -3.779  24.386  -3.921  1.00 47.83           C  
ANISOU 1770  CG  GLU A 235     6065   6932   5177  -1928  -1508    376       C  
ATOM   1771  CD  GLU A 235      -3.359  23.593  -5.138  1.00 63.49           C  
ANISOU 1771  CD  GLU A 235     7815   8962   7346  -1726  -1504    433       C  
ATOM   1772  OE1 GLU A 235      -3.915  23.829  -6.233  1.00 46.81           O  
ANISOU 1772  OE1 GLU A 235     5690   6774   5320  -1612  -1345    386       O  
ATOM   1773  OE2 GLU A 235      -2.434  22.763  -4.996  1.00 62.25           O1-
ANISOU 1773  OE2 GLU A 235     7486   8919   7248  -1684  -1662    526       O1-
ATOM   1774  N   SER A 236      -7.590  26.876  -2.433  1.00 42.47           N  
ANISOU 1774  N   SER A 236     6178   5811   4149  -2127  -1003     36       N  
ATOM   1775  CA  SER A 236      -8.684  27.853  -2.535  1.00 41.06           C  
ANISOU 1775  CA  SER A 236     6174   5483   3945  -2124   -798    -78       C  
ATOM   1776  C   SER A 236      -8.476  29.034  -1.552  1.00 48.03           C  
ANISOU 1776  C   SER A 236     7259   6320   4671  -2364   -776   -165       C  
ATOM   1777  O   SER A 236      -7.710  28.893  -0.590  1.00 47.75           O  
ANISOU 1777  O   SER A 236     7254   6375   4513  -2535   -927   -136       O  
ATOM   1778  CB  SER A 236     -10.030  27.179  -2.260  1.00 39.45           C  
ANISOU 1778  CB  SER A 236     6054   5211   3725  -2004   -702    -97       C  
ATOM   1779  OG  SER A 236     -10.247  26.974  -0.876  1.00 43.95           O  
ANISOU 1779  OG  SER A 236     6785   5790   4124  -2143   -744   -116       O  
ATOM   1780  N   PRO A 237      -9.187  30.184  -1.724  1.00 47.61           N  
ANISOU 1780  N   PRO A 237     7360   6122   4609  -2381   -592   -274       N  
ATOM   1781  CA  PRO A 237      -9.019  31.280  -0.758  1.00 49.64           C  
ANISOU 1781  CA  PRO A 237     7832   6318   4710  -2611   -559   -368       C  
ATOM   1782  C   PRO A 237      -9.715  31.041   0.594  1.00 54.46           C  
ANISOU 1782  C   PRO A 237     8640   6903   5149  -2704   -535   -421       C  
ATOM   1783  O   PRO A 237      -9.627  31.882   1.483  1.00 55.45           O  
ANISOU 1783  O   PRO A 237     8966   6979   5126  -2905   -503   -507       O  
ATOM   1784  CB  PRO A 237      -9.562  32.504  -1.509  1.00 51.45           C  
ANISOU 1784  CB  PRO A 237     8151   6386   5012  -2564   -365   -456       C  
ATOM   1785  CG  PRO A 237     -10.566  31.956  -2.439  1.00 54.19           C  
ANISOU 1785  CG  PRO A 237     8402   6686   5502  -2303   -263   -432       C  
ATOM   1786  CD  PRO A 237     -10.137  30.556  -2.804  1.00 48.69           C  
ANISOU 1786  CD  PRO A 237     7485   6138   4877  -2194   -413   -312       C  
ATOM   1787  N   ILE A 238     -10.364  29.880   0.774  1.00 50.25           N  
ANISOU 1787  N   ILE A 238     8059   6406   4626  -2577   -552   -369       N  
ATOM   1788  CA  ILE A 238     -11.062  29.530   2.019  1.00 50.21           C  
ANISOU 1788  CA  ILE A 238     8235   6386   4458  -2661   -523   -410       C  
ATOM   1789  C   ILE A 238     -10.370  28.379   2.758  1.00 54.35           C  
ANISOU 1789  C   ILE A 238     8702   7057   4892  -2732   -746   -295       C  
ATOM   1790  O   ILE A 238      -9.488  27.721   2.204  1.00 53.37           O  
ANISOU 1790  O   ILE A 238     8373   7041   4866  -2665   -907   -183       O  
ATOM   1791  CB  ILE A 238     -12.587  29.267   1.783  1.00 51.51           C  
ANISOU 1791  CB  ILE A 238     8439   6449   4684  -2481   -325   -463       C  
ATOM   1792  CG1 ILE A 238     -12.854  28.092   0.803  1.00 48.87           C  
ANISOU 1792  CG1 ILE A 238     7886   6167   4515  -2250   -366   -362       C  
ATOM   1793  CG2 ILE A 238     -13.325  30.548   1.333  1.00 52.10           C  
ANISOU 1793  CG2 ILE A 238     8617   6364   4815  -2437   -104   -587       C  
ATOM   1794  CD1 ILE A 238     -12.982  26.745   1.421  1.00 52.04           C  
ANISOU 1794  CD1 ILE A 238     8265   6652   4856  -2236   -473   -280       C  
ATOM   1795  N   GLU A 239     -10.777  28.137   4.004  1.00 52.34           N  
ANISOU 1795  N   GLU A 239     8633   6801   4451  -2862   -749   -324       N  
ATOM   1796  CA  GLU A 239     -10.265  27.031   4.809  1.00 52.90           C  
ANISOU 1796  CA  GLU A 239     8688   6995   4416  -2932   -957   -210       C  
ATOM   1797  C   GLU A 239     -11.392  26.029   5.056  1.00 55.06           C  
ANISOU 1797  C   GLU A 239     9005   7237   4679  -2814   -877   -193       C  
ATOM   1798  O   GLU A 239     -12.565  26.374   4.885  1.00 52.96           O  
ANISOU 1798  O   GLU A 239     8819   6862   4443  -2735   -657   -293       O  
ATOM   1799  CB  GLU A 239      -9.642  27.524   6.128  1.00 56.56           C  
ANISOU 1799  CB  GLU A 239     9343   7504   4643  -3220  -1064   -238       C  
ATOM   1800  CG  GLU A 239      -8.345  28.315   5.944  1.00 71.65           C  
ANISOU 1800  CG  GLU A 239    11182   9483   6561  -3360  -1194   -228       C  
ATOM   1801  CD  GLU A 239      -7.018  27.706   6.390  1.00 95.63           C  
ANISOU 1801  CD  GLU A 239    14100  12693   9543  -3471  -1491    -91       C  
ATOM   1802  OE1 GLU A 239      -6.025  27.875   5.648  1.00 82.70           O  
ANISOU 1802  OE1 GLU A 239    12256  11131   8033  -3446  -1594    -37       O  
ATOM   1803  OE2 GLU A 239      -6.978  27.032   7.445  1.00 97.46           O1-
ANISOU 1803  OE2 GLU A 239    14433  12987   9611  -3572  -1621    -30       O1-
ATOM   1804  N   VAL A 240     -11.032  24.787   5.444  1.00 52.64           N  
ANISOU 1804  N   VAL A 240     8641   7024   4335  -2800  -1059    -62       N  
ATOM   1805  CA  VAL A 240     -11.963  23.677   5.728  1.00 52.10           C  
ANISOU 1805  CA  VAL A 240     8615   6937   4245  -2710  -1018    -23       C  
ATOM   1806  C   VAL A 240     -13.146  24.067   6.607  1.00 55.67           C  
ANISOU 1806  C   VAL A 240     9309   7303   4540  -2813   -818   -147       C  
ATOM   1807  O   VAL A 240     -14.262  23.601   6.358  1.00 52.62           O  
ANISOU 1807  O   VAL A 240     8922   6859   4212  -2689   -666   -175       O  
ATOM   1808  CB  VAL A 240     -11.275  22.421   6.317  1.00 57.51           C  
ANISOU 1808  CB  VAL A 240     9264   7725   4861  -2739  -1264    137       C  
ATOM   1809  CG1 VAL A 240     -11.026  21.374   5.243  1.00 56.48           C  
ANISOU 1809  CG1 VAL A 240     8891   7627   4942  -2507  -1350    253       C  
ATOM   1810  CG2 VAL A 240      -9.996  22.770   7.064  1.00 59.25           C  
ANISOU 1810  CG2 VAL A 240     9519   8044   4948  -2942  -1478    187       C  
ATOM   1811  N   THR A 241     -12.882  24.908   7.641  1.00 53.97           N  
ANISOU 1811  N   THR A 241     9298   7082   4125  -3048   -816   -223       N  
ATOM   1812  CA  THR A 241     -13.849  25.395   8.638  1.00 55.16           C  
ANISOU 1812  CA  THR A 241     9706   7157   4095  -3186   -625   -355       C  
ATOM   1813  C   THR A 241     -14.843  26.414   8.035  1.00 56.58           C  
ANISOU 1813  C   THR A 241     9908   7203   4386  -3084   -342   -512       C  
ATOM   1814  O   THR A 241     -15.922  26.614   8.604  1.00 57.01           O  
ANISOU 1814  O   THR A 241    10120   7185   4355  -3118   -139   -620       O  
ATOM   1815  CB  THR A 241     -13.082  25.930   9.883  1.00 67.72           C  
ANISOU 1815  CB  THR A 241    11505   8793   5433  -3478   -741   -379       C  
ATOM   1816  CG2 THR A 241     -13.990  26.243  11.082  1.00 68.55           C  
ANISOU 1816  CG2 THR A 241    11900   8835   5310  -3649   -567   -502       C  
ATOM   1817  OG1 THR A 241     -12.126  24.953  10.294  1.00 68.77           O  
ANISOU 1817  OG1 THR A 241    11577   9055   5497  -3538  -1027   -212       O  
ATOM   1818  N   ASP A 242     -14.496  27.032   6.886  1.00 49.78           N  
ANISOU 1818  N   ASP A 242     8887   6311   3715  -2957   -324   -520       N  
ATOM   1819  CA  ASP A 242     -15.390  27.979   6.205  1.00 48.28           C  
ANISOU 1819  CA  ASP A 242     8704   5992   3650  -2837    -79   -645       C  
ATOM   1820  C   ASP A 242     -16.527  27.272   5.468  1.00 49.58           C  
ANISOU 1820  C   ASP A 242     8738   6129   3973  -2604     44   -630       C  
ATOM   1821  O   ASP A 242     -17.543  27.899   5.156  1.00 48.91           O  
ANISOU 1821  O   ASP A 242     8681   5941   3962  -2509    264   -736       O  
ATOM   1822  CB  ASP A 242     -14.615  28.884   5.239  1.00 48.95           C  
ANISOU 1822  CB  ASP A 242     8681   6050   3868  -2796   -110   -649       C  
ATOM   1823  CG  ASP A 242     -13.623  29.796   5.930  1.00 59.67           C  
ANISOU 1823  CG  ASP A 242    10180   7416   5075  -3040   -194   -693       C  
ATOM   1824  OD1 ASP A 242     -14.007  30.442   6.933  1.00 63.32           O  
ANISOU 1824  OD1 ASP A 242    10881   7809   5367  -3205    -78   -811       O  
ATOM   1825  OD2 ASP A 242     -12.462  29.855   5.478  1.00 58.69           O1-
ANISOU 1825  OD2 ASP A 242     9927   7370   5002  -3075   -369   -613       O1-
ATOM   1826  N   LEU A 243     -16.346  25.979   5.172  1.00 45.16           N  
ANISOU 1826  N   LEU A 243     8035   5658   3467  -2513   -100   -498       N  
ATOM   1827  CA  LEU A 243     -17.338  25.196   4.444  1.00 42.99           C  
ANISOU 1827  CA  LEU A 243     7629   5368   3334  -2311    -11   -473       C  
ATOM   1828  C   LEU A 243     -18.552  24.848   5.278  1.00 48.55           C  
ANISOU 1828  C   LEU A 243     8469   6044   3934  -2353    149   -539       C  
ATOM   1829  O   LEU A 243     -18.435  24.259   6.357  1.00 49.33           O  
ANISOU 1829  O   LEU A 243     8702   6190   3852  -2505     78   -507       O  
ATOM   1830  CB  LEU A 243     -16.726  23.939   3.804  1.00 41.83           C  
ANISOU 1830  CB  LEU A 243     7295   5312   3286  -2201   -208   -317       C  
ATOM   1831  CG  LEU A 243     -15.637  24.154   2.741  1.00 45.23           C  
ANISOU 1831  CG  LEU A 243     7544   5780   3863  -2116   -337   -250       C  
ATOM   1832  CD1 LEU A 243     -14.982  22.849   2.383  1.00 45.14           C  
ANISOU 1832  CD1 LEU A 243     7382   5856   3914  -2034   -530   -104       C  
ATOM   1833  CD2 LEU A 243     -16.180  24.841   1.487  1.00 42.60           C  
ANISOU 1833  CD2 LEU A 243     7099   5373   3713  -1946   -188   -308       C  
ATOM   1834  N   ASP A 244     -19.728  25.227   4.772  1.00 45.29           N  
ANISOU 1834  N   ASP A 244     8018   5556   3633  -2219    364   -628       N  
ATOM   1835  CA  ASP A 244     -21.004  24.926   5.415  1.00 45.92           C  
ANISOU 1835  CA  ASP A 244     8188   5611   3648  -2236    547   -702       C  
ATOM   1836  C   ASP A 244     -21.362  23.467   5.140  1.00 50.02           C  
ANISOU 1836  C   ASP A 244     8591   6198   4215  -2151    474   -594       C  
ATOM   1837  O   ASP A 244     -21.697  22.725   6.067  1.00 49.68           O  
ANISOU 1837  O   ASP A 244     8662   6187   4028  -2264    479   -579       O  
ATOM   1838  CB  ASP A 244     -22.092  25.910   4.934  1.00 46.82           C  
ANISOU 1838  CB  ASP A 244     8279   5625   3884  -2112    798   -834       C  
ATOM   1839  CG  ASP A 244     -21.843  27.327   5.437  1.00 48.79           C  
ANISOU 1839  CG  ASP A 244     8699   5784   4055  -2221    899   -957       C  
ATOM   1840  OD1 ASP A 244     -21.971  27.556   6.648  1.00 50.33           O  
ANISOU 1840  OD1 ASP A 244     9103   5965   4056  -2402    973  -1036       O  
ATOM   1841  OD2 ASP A 244     -21.469  28.182   4.630  1.00 48.53           O1-
ANISOU 1841  OD2 ASP A 244     8603   5692   4142  -2137    898   -971       O1-
ATOM   1842  N   TYR A 245     -21.226  23.041   3.875  1.00 45.98           N  
ANISOU 1842  N   TYR A 245     7869   5705   3897  -1967    399   -516       N  
ATOM   1843  CA  TYR A 245     -21.507  21.672   3.444  1.00 45.69           C  
ANISOU 1843  CA  TYR A 245     7714   5718   3927  -1874    325   -416       C  
ATOM   1844  C   TYR A 245     -20.546  21.211   2.360  1.00 46.99           C  
ANISOU 1844  C   TYR A 245     7703   5922   4230  -1752    140   -301       C  
ATOM   1845  O   TYR A 245     -20.021  22.029   1.578  1.00 44.71           O  
ANISOU 1845  O   TYR A 245     7332   5613   4044  -1684    125   -316       O  
ATOM   1846  CB  TYR A 245     -22.963  21.521   2.927  1.00 46.40           C  
ANISOU 1846  CB  TYR A 245     7718   5780   4131  -1747    520   -478       C  
ATOM   1847  CG  TYR A 245     -24.019  21.822   3.968  1.00 49.33           C  
ANISOU 1847  CG  TYR A 245     8237   6124   4380  -1854    724   -592       C  
ATOM   1848  CD1 TYR A 245     -24.318  20.906   4.970  1.00 51.99           C  
ANISOU 1848  CD1 TYR A 245     8695   6498   4559  -1989    720   -565       C  
ATOM   1849  CD2 TYR A 245     -24.703  23.033   3.967  1.00 50.30           C  
ANISOU 1849  CD2 TYR A 245     8389   6178   4544  -1821    928   -727       C  
ATOM   1850  CE1 TYR A 245     -25.258  21.194   5.958  1.00 55.01           C  
ANISOU 1850  CE1 TYR A 245     9221   6862   4819  -2102    921   -677       C  
ATOM   1851  CE2 TYR A 245     -25.672  23.317   4.927  1.00 52.86           C  
ANISOU 1851  CE2 TYR A 245     8845   6477   4763  -1913   1134   -843       C  
ATOM   1852  CZ  TYR A 245     -25.935  22.400   5.932  1.00 62.51           C  
ANISOU 1852  CZ  TYR A 245    10184   7748   5818  -2062   1134   -820       C  
ATOM   1853  OH  TYR A 245     -26.874  22.691   6.899  1.00 65.54           O  
ANISOU 1853  OH  TYR A 245    10702   8113   6088  -2165   1353   -941       O  
ATOM   1854  N   LEU A 246     -20.331  19.890   2.318  1.00 41.95           N  
ANISOU 1854  N   LEU A 246     7016   5330   3594  -1728      9   -189       N  
ATOM   1855  CA  LEU A 246     -19.547  19.213   1.296  1.00 41.20           C  
ANISOU 1855  CA  LEU A 246     6752   5269   3634  -1599   -150    -81       C  
ATOM   1856  C   LEU A 246     -20.506  18.205   0.661  1.00 43.11           C  
ANISOU 1856  C   LEU A 246     6905   5503   3972  -1478    -90    -58       C  
ATOM   1857  O   LEU A 246     -20.876  17.215   1.302  1.00 42.04           O  
ANISOU 1857  O   LEU A 246     6845   5377   3752  -1538   -112    -14       O  
ATOM   1858  CB  LEU A 246     -18.278  18.546   1.870  1.00 41.88           C  
ANISOU 1858  CB  LEU A 246     6871   5410   3632  -1682   -378     38       C  
ATOM   1859  CG  LEU A 246     -17.194  19.505   2.412  1.00 46.55           C  
ANISOU 1859  CG  LEU A 246     7526   6027   4135  -1811   -470     26       C  
ATOM   1860  CD1 LEU A 246     -17.449  19.853   3.876  1.00 48.41           C  
ANISOU 1860  CD1 LEU A 246     7989   6258   4147  -2020   -431    -26       C  
ATOM   1861  CD2 LEU A 246     -15.828  18.878   2.326  1.00 48.41           C  
ANISOU 1861  CD2 LEU A 246     7670   6331   4392  -1801   -709    157       C  
ATOM   1862  N   LEU A 247     -21.006  18.537  -0.547  1.00 38.89           N  
ANISOU 1862  N   LEU A 247     6226   4949   3602  -1326     -1    -96       N  
ATOM   1863  CA  LEU A 247     -21.977  17.714  -1.281  1.00 37.98           C  
ANISOU 1863  CA  LEU A 247     6012   4831   3586  -1214     62    -88       C  
ATOM   1864  C   LEU A 247     -21.231  16.808  -2.238  1.00 37.58           C  
ANISOU 1864  C   LEU A 247     5835   4801   3641  -1104    -87     14       C  
ATOM   1865  O   LEU A 247     -20.760  17.235  -3.280  1.00 34.91           O  
ANISOU 1865  O   LEU A 247     5378   4467   3421   -999   -113     19       O  
ATOM   1866  CB  LEU A 247     -23.046  18.565  -2.016  1.00 37.28           C  
ANISOU 1866  CB  LEU A 247     5842   4715   3608  -1115    240   -184       C  
ATOM   1867  CG  LEU A 247     -23.716  19.721  -1.233  1.00 44.09           C  
ANISOU 1867  CG  LEU A 247     6813   5540   4400  -1190    409   -301       C  
ATOM   1868  CD1 LEU A 247     -24.827  20.326  -2.040  1.00 44.40           C  
ANISOU 1868  CD1 LEU A 247     6744   5553   4573  -1061    565   -374       C  
ATOM   1869  CD2 LEU A 247     -24.295  19.257   0.104  1.00 47.50           C  
ANISOU 1869  CD2 LEU A 247     7395   5980   4673  -1339    478   -330       C  
ATOM   1870  N   LEU A 248     -21.112  15.548  -1.847  1.00 35.07           N  
ANISOU 1870  N   LEU A 248     5559   4493   3273  -1135   -179     95       N  
ATOM   1871  CA  LEU A 248     -20.349  14.560  -2.574  1.00 34.54           C  
ANISOU 1871  CA  LEU A 248     5399   4434   3293  -1038   -323    192       C  
ATOM   1872  C   LEU A 248     -21.226  13.589  -3.315  1.00 40.03           C  
ANISOU 1872  C   LEU A 248     6030   5109   4069   -953   -270    200       C  
ATOM   1873  O   LEU A 248     -22.408  13.439  -2.980  1.00 39.79           O  
ANISOU 1873  O   LEU A 248     6049   5071   3999  -1001   -148    149       O  
ATOM   1874  CB  LEU A 248     -19.436  13.806  -1.591  1.00 35.98           C  
ANISOU 1874  CB  LEU A 248     5680   4626   3365  -1125   -487    293       C  
ATOM   1875  CG  LEU A 248     -18.019  14.370  -1.419  1.00 41.48           C  
ANISOU 1875  CG  LEU A 248     6351   5361   4048  -1150   -629    335       C  
ATOM   1876  CD1 LEU A 248     -18.023  15.768  -0.767  1.00 42.12           C  
ANISOU 1876  CD1 LEU A 248     6514   5452   4036  -1269   -557    249       C  
ATOM   1877  CD2 LEU A 248     -17.208  13.460  -0.554  1.00 46.40           C  
ANISOU 1877  CD2 LEU A 248     7050   5998   4580  -1212   -807    450       C  
ATOM   1878  N   HIS A 249     -20.634  12.912  -4.318  1.00 35.96           N  
ANISOU 1878  N   HIS A 249     5406   4591   3666   -833   -361    259       N  
ATOM   1879  CA  HIS A 249     -21.316  11.876  -5.091  1.00 34.65           C  
ANISOU 1879  CA  HIS A 249     5190   4402   3574   -758   -333    272       C  
ATOM   1880  C   HIS A 249     -21.879  10.852  -4.099  1.00 37.78           C  
ANISOU 1880  C   HIS A 249     5723   4770   3860   -862   -334    308       C  
ATOM   1881  O   HIS A 249     -21.188  10.469  -3.154  1.00 37.09           O  
ANISOU 1881  O   HIS A 249     5741   4673   3677   -936   -441    377       O  
ATOM   1882  CB  HIS A 249     -20.357  11.221  -6.101  1.00 34.23           C  
ANISOU 1882  CB  HIS A 249     5036   4340   3632   -633   -444    336       C  
ATOM   1883  CG  HIS A 249     -20.966  10.073  -6.847  1.00 35.98           C  
ANISOU 1883  CG  HIS A 249     5230   4526   3914   -570   -424    349       C  
ATOM   1884  CD2 HIS A 249     -20.476   8.835  -7.084  1.00 38.00           C  
ANISOU 1884  CD2 HIS A 249     5498   4736   4203   -519   -515    420       C  
ATOM   1885  ND1 HIS A 249     -22.219  10.173  -7.420  1.00 36.68           N  
ANISOU 1885  ND1 HIS A 249     5279   4620   4037   -562   -299    279       N  
ATOM   1886  CE1 HIS A 249     -22.458   8.995  -7.971  1.00 36.54           C  
ANISOU 1886  CE1 HIS A 249     5258   4567   4060   -523   -320    307       C  
ATOM   1887  NE2 HIS A 249     -21.430   8.162  -7.811  1.00 37.31           N  
ANISOU 1887  NE2 HIS A 249     5393   4623   4160   -491   -442    389       N  
ATOM   1888  N   GLN A 250     -23.166  10.505  -4.266  1.00 34.32           N  
ANISOU 1888  N   GLN A 250     5286   4326   3430   -882   -213    258       N  
ATOM   1889  CA  GLN A 250     -23.920   9.633  -3.351  1.00 35.10           C  
ANISOU 1889  CA  GLN A 250     5514   4401   3419  -1002   -176    275       C  
ATOM   1890  C   GLN A 250     -23.846   8.176  -3.765  1.00 42.06           C  
ANISOU 1890  C   GLN A 250     6411   5231   4337   -966   -253    350       C  
ATOM   1891  O   GLN A 250     -24.810   7.640  -4.290  1.00 43.62           O  
ANISOU 1891  O   GLN A 250     6577   5421   4576   -963   -173    318       O  
ATOM   1892  CB  GLN A 250     -25.372  10.133  -3.237  1.00 35.75           C  
ANISOU 1892  CB  GLN A 250     5577   4515   3490  -1058     11    172       C  
ATOM   1893  CG  GLN A 250     -25.478  11.561  -2.732  1.00 43.50           C  
ANISOU 1893  CG  GLN A 250     6567   5527   4432  -1094    102     93       C  
ATOM   1894  CD  GLN A 250     -25.144  11.627  -1.275  1.00 46.16           C  
ANISOU 1894  CD  GLN A 250     7083   5859   4597  -1245     80    111       C  
ATOM   1895  NE2 GLN A 250     -24.128  12.398  -0.930  1.00 38.72           N  
ANISOU 1895  NE2 GLN A 250     6175   4920   3617  -1257      3    122       N  
ATOM   1896  OE1 GLN A 250     -25.773  10.958  -0.454  1.00 45.76           O  
ANISOU 1896  OE1 GLN A 250     7148   5800   4440  -1363    128    119       O  
ATOM   1897  N   ALA A 251     -22.682   7.547  -3.565  1.00 39.30           N  
ANISOU 1897  N   ALA A 251     6109   4844   3978   -934   -411    450       N  
ATOM   1898  CA  ALA A 251     -22.482   6.162  -3.976  1.00 39.43           C  
ANISOU 1898  CA  ALA A 251     6152   4790   4039   -880   -490    525       C  
ATOM   1899  C   ALA A 251     -22.560   5.190  -2.817  1.00 45.57           C  
ANISOU 1899  C   ALA A 251     7118   5510   4686   -998   -545    606       C  
ATOM   1900  O   ALA A 251     -23.096   4.090  -2.963  1.00 46.70           O  
ANISOU 1900  O   ALA A 251     7323   5589   4831  -1017   -528    631       O  
ATOM   1901  CB  ALA A 251     -21.140   6.027  -4.680  1.00 39.37           C  
ANISOU 1901  CB  ALA A 251     6054   4768   4137   -736   -623    583       C  
ATOM   1902  N   ASN A 252     -22.010   5.587  -1.666  1.00 42.88           N  
ANISOU 1902  N   ASN A 252     6879   5189   4226  -1086   -613    649       N  
ATOM   1903  CA  ASN A 252     -21.910   4.724  -0.502  1.00 43.60           C  
ANISOU 1903  CA  ASN A 252     7162   5228   4174  -1202   -693    745       C  
ATOM   1904  C   ASN A 252     -21.771   5.568   0.784  1.00 48.27           C  
ANISOU 1904  C   ASN A 252     7864   5875   4601  -1348   -696    739       C  
ATOM   1905  O   ASN A 252     -20.905   6.448   0.850  1.00 46.10           O  
ANISOU 1905  O   ASN A 252     7528   5651   4336  -1318   -767    736       O  
ATOM   1906  CB  ASN A 252     -20.701   3.805  -0.725  1.00 41.79           C  
ANISOU 1906  CB  ASN A 252     6936   4932   4011  -1086   -882    873       C  
ATOM   1907  CG  ASN A 252     -20.477   2.744   0.305  1.00 55.48           C  
ANISOU 1907  CG  ASN A 252     8867   6589   5624  -1169   -995    999       C  
ATOM   1908  ND2 ASN A 252     -20.574   1.491  -0.083  1.00 45.87           N  
ANISOU 1908  ND2 ASN A 252     7702   5267   4461  -1112  -1026   1059       N  
ATOM   1909  OD1 ASN A 252     -20.105   3.035   1.422  1.00 49.81           O  
ANISOU 1909  OD1 ASN A 252     8261   5899   4766  -1275  -1071   1051       O  
ATOM   1910  N   ASP A 253     -22.620   5.292   1.800  1.00 46.28           N  
ANISOU 1910  N   ASP A 253     7781   5613   4191  -1519   -616    732       N  
ATOM   1911  CA  ASP A 253     -22.595   6.066   3.038  1.00 47.83           C  
ANISOU 1911  CA  ASP A 253     8105   5857   4210  -1677   -597    711       C  
ATOM   1912  C   ASP A 253     -21.304   5.882   3.839  1.00 53.41           C  
ANISOU 1912  C   ASP A 253     8912   6558   4822  -1707   -815    839       C  
ATOM   1913  O   ASP A 253     -20.805   6.859   4.403  1.00 53.68           O  
ANISOU 1913  O   ASP A 253     8967   6653   4776  -1771   -844    813       O  
ATOM   1914  CB  ASP A 253     -23.837   5.819   3.905  1.00 51.42           C  
ANISOU 1914  CB  ASP A 253     8714   6308   4515  -1860   -439    665       C  
ATOM   1915  CG  ASP A 253     -24.139   6.983   4.843  1.00 62.60           C  
ANISOU 1915  CG  ASP A 253    10208   7790   5788  -2001   -330    573       C  
ATOM   1916  OD1 ASP A 253     -24.054   8.154   4.391  1.00 59.69           O  
ANISOU 1916  OD1 ASP A 253     9713   7469   5497  -1934   -265    477       O  
ATOM   1917  OD2 ASP A 253     -24.503   6.725   6.009  1.00 75.65           O1-
ANISOU 1917  OD2 ASP A 253    12059   9436   7249  -2181   -295    592       O1-
ATOM   1918  N   ARG A 254     -20.742   4.657   3.842  1.00 51.04           N  
ANISOU 1918  N   ARG A 254     8670   6185   4541  -1652   -971    977       N  
ATOM   1919  CA  ARG A 254     -19.479   4.310   4.525  1.00 52.75           C  
ANISOU 1919  CA  ARG A 254     8962   6392   4690  -1653  -1206   1123       C  
ATOM   1920  C   ARG A 254     -18.319   5.110   3.914  1.00 56.40           C  
ANISOU 1920  C   ARG A 254     9233   6917   5278  -1521  -1311   1119       C  
ATOM   1921  O   ARG A 254     -17.430   5.549   4.645  1.00 58.15           O  
ANISOU 1921  O   ARG A 254     9492   7192   5412  -1580  -1452   1176       O  
ATOM   1922  CB  ARG A 254     -19.179   2.794   4.439  1.00 53.07           C  
ANISOU 1922  CB  ARG A 254     9076   6318   4767  -1580  -1336   1267       C  
ATOM   1923  CG  ARG A 254     -20.086   1.911   5.302  1.00 65.27           C  
ANISOU 1923  CG  ARG A 254    10858   7791   6148  -1743  -1282   1312       C  
ATOM   1924  CD  ARG A 254     -19.718   0.421   5.292  1.00 74.38           C  
ANISOU 1924  CD  ARG A 254    12113   8814   7333  -1673  -1424   1465       C  
ATOM   1925  NE  ARG A 254     -19.435  -0.092   3.947  1.00 80.19           N  
ANISOU 1925  NE  ARG A 254    12677   9492   8300  -1457  -1433   1458       N  
ATOM   1926  CZ  ARG A 254     -18.274  -0.605   3.546  1.00 90.10           C  
ANISOU 1926  CZ  ARG A 254    13859  10697   9677  -1283  -1612   1565       C  
ATOM   1927  NH1 ARG A 254     -18.135  -1.045   2.306  1.00 81.42           N1+
ANISOU 1927  NH1 ARG A 254    12617   9545   8776  -1101  -1584   1537       N1+
ATOM   1928  NH2 ARG A 254     -17.232  -0.642   4.367  1.00 69.98           N  
ANISOU 1928  NH2 ARG A 254    11369   8163   7056  -1286  -1817   1698       N  
ATOM   1929  N   ILE A 255     -18.354   5.320   2.581  1.00 51.28           N  
ANISOU 1929  N   ILE A 255     8385   6272   4827  -1358  -1238   1048       N  
ATOM   1930  CA  ILE A 255     -17.366   6.117   1.839  1.00 50.36           C  
ANISOU 1930  CA  ILE A 255     8073   6217   4842  -1236  -1301   1026       C  
ATOM   1931  C   ILE A 255     -17.416   7.566   2.334  1.00 53.65           C  
ANISOU 1931  C   ILE A 255     8495   6721   5169  -1353  -1232    930       C  
ATOM   1932  O   ILE A 255     -16.361   8.146   2.587  1.00 54.71           O  
ANISOU 1932  O   ILE A 255     8583   6914   5289  -1361  -1360    966       O  
ATOM   1933  CB  ILE A 255     -17.527   5.981   0.293  1.00 51.89           C  
ANISOU 1933  CB  ILE A 255     8081   6389   5247  -1055  -1218    967       C  
ATOM   1934  CG1 ILE A 255     -17.133   4.578  -0.176  1.00 52.55           C  
ANISOU 1934  CG1 ILE A 255     8160   6381   5426   -927  -1317   1071       C  
ATOM   1935  CG2 ILE A 255     -16.679   7.007  -0.458  1.00 53.70           C  
ANISOU 1935  CG2 ILE A 255     8121   6692   5592   -960  -1239    922       C  
ATOM   1936  CD1 ILE A 255     -17.353   4.275  -1.643  1.00 58.05           C  
ANISOU 1936  CD1 ILE A 255     8710   7043   6305   -768  -1234   1014       C  
ATOM   1937  N   LEU A 256     -18.636   8.119   2.521  1.00 48.52           N  
ANISOU 1937  N   LEU A 256     7906   6077   4451  -1450  -1033    811       N  
ATOM   1938  CA  LEU A 256     -18.866   9.471   3.033  1.00 47.84           C  
ANISOU 1938  CA  LEU A 256     7853   6050   4273  -1565   -933    704       C  
ATOM   1939  C   LEU A 256     -18.268   9.658   4.426  1.00 52.69           C  
ANISOU 1939  C   LEU A 256     8641   6695   4683  -1737  -1053    763       C  
ATOM   1940  O   LEU A 256     -17.664  10.694   4.681  1.00 52.05           O  
ANISOU 1940  O   LEU A 256     8543   6668   4562  -1790  -1082    724       O  
ATOM   1941  CB  LEU A 256     -20.369   9.815   3.019  1.00 47.88           C  
ANISOU 1941  CB  LEU A 256     7894   6044   4253  -1623   -692    576       C  
ATOM   1942  CG  LEU A 256     -20.926  10.773   1.922  1.00 51.42           C  
ANISOU 1942  CG  LEU A 256     8174   6511   4852  -1516   -533    449       C  
ATOM   1943  CD1 LEU A 256     -20.313  10.544   0.543  1.00 48.96           C  
ANISOU 1943  CD1 LEU A 256     7672   6194   4739  -1325   -606    483       C  
ATOM   1944  CD2 LEU A 256     -22.432  10.662   1.826  1.00 53.46           C  
ANISOU 1944  CD2 LEU A 256     8445   6755   5111  -1545   -328    359       C  
ATOM   1945  N   ASP A 257     -18.418   8.657   5.325  1.00 51.34           N  
ANISOU 1945  N   ASP A 257     8644   6487   4377  -1832  -1127    862       N  
ATOM   1946  CA  ASP A 257     -17.838   8.668   6.674  1.00 52.00           C  
ANISOU 1946  CA  ASP A 257     8912   6597   4247  -2002  -1267    942       C  
ATOM   1947  C   ASP A 257     -16.321   8.708   6.565  1.00 55.18           C  
ANISOU 1947  C   ASP A 257     9214   7045   4709  -1928  -1510   1050       C  
ATOM   1948  O   ASP A 257     -15.681   9.541   7.200  1.00 55.42           O  
ANISOU 1948  O   ASP A 257     9281   7143   4632  -2038  -1588   1042       O  
ATOM   1949  CB  ASP A 257     -18.235   7.395   7.447  1.00 54.93           C  
ANISOU 1949  CB  ASP A 257     9477   6906   4490  -2087  -1317   1050       C  
ATOM   1950  CG  ASP A 257     -19.676   7.314   7.908  1.00 62.94           C  
ANISOU 1950  CG  ASP A 257    10633   7892   5387  -2223  -1092    959       C  
ATOM   1951  OD1 ASP A 257     -20.313   8.376   8.062  1.00 62.66           O  
ANISOU 1951  OD1 ASP A 257    10603   7900   5307  -2303   -911    813       O  
ATOM   1952  OD2 ASP A 257     -20.151   6.191   8.160  1.00 71.42           O1-
ANISOU 1952  OD2 ASP A 257    11823   8901   6413  -2256  -1097   1035       O1-
ATOM   1953  N   LYS A 258     -15.756   7.817   5.729  1.00 51.96           N  
ANISOU 1953  N   LYS A 258     8669   6599   4474  -1741  -1623   1145       N  
ATOM   1954  CA  LYS A 258     -14.322   7.665   5.517  1.00 52.84           C  
ANISOU 1954  CA  LYS A 258     8651   6750   4677  -1637  -1851   1259       C  
ATOM   1955  C   LYS A 258     -13.640   8.871   4.872  1.00 58.24           C  
ANISOU 1955  C   LYS A 258     9145   7518   5465  -1590  -1842   1177       C  
ATOM   1956  O   LYS A 258     -12.573   9.257   5.335  1.00 58.64           O  
ANISOU 1956  O   LYS A 258     9166   7643   5472  -1639  -2013   1239       O  
ATOM   1957  CB  LYS A 258     -14.035   6.391   4.717  1.00 54.41           C  
ANISOU 1957  CB  LYS A 258     8756   6871   5046  -1438  -1929   1358       C  
ATOM   1958  CG  LYS A 258     -14.127   5.108   5.528  1.00 57.75           C  
ANISOU 1958  CG  LYS A 258     9367   7212   5362  -1479  -2047   1503       C  
ATOM   1959  CD  LYS A 258     -14.003   3.891   4.619  1.00 63.87           C  
ANISOU 1959  CD  LYS A 258    10062   7887   6321  -1276  -2078   1574       C  
ATOM   1960  CE  LYS A 258     -13.157   2.785   5.213  1.00 83.29           C  
ANISOU 1960  CE  LYS A 258    12596  10290   8761  -1224  -2318   1769       C  
ATOM   1961  NZ  LYS A 258     -13.735   2.202   6.454  1.00 91.77           N1+
ANISOU 1961  NZ  LYS A 258    13950  11308   9610  -1401  -2354   1850       N1+
ATOM   1962  N   MET A 259     -14.203   9.462   3.796  1.00 55.13           N  
ANISOU 1962  N   MET A 259     8623   7115   5207  -1500  -1655   1048       N  
ATOM   1963  CA  MET A 259     -13.508  10.628   3.239  1.00 54.70           C  
ANISOU 1963  CA  MET A 259     8412   7135   5237  -1473  -1653    981       C  
ATOM   1964  C   MET A 259     -13.754  11.866   4.112  1.00 58.57           C  
ANISOU 1964  C   MET A 259     9029   7669   5557  -1672  -1582    886       C  
ATOM   1965  O   MET A 259     -12.846  12.677   4.198  1.00 58.68           O  
ANISOU 1965  O   MET A 259     8976   7752   5566  -1717  -1669    882       O  
ATOM   1966  CB  MET A 259     -13.712  10.877   1.728  1.00 55.74           C  
ANISOU 1966  CB  MET A 259     8347   7251   5580  -1299  -1524    901       C  
ATOM   1967  CG  MET A 259     -15.092  10.695   1.236  1.00 59.00           C  
ANISOU 1967  CG  MET A 259     8796   7599   6023  -1268  -1319    811       C  
ATOM   1968  SD  MET A 259     -15.173  10.175  -0.512  1.00 62.39           S  
ANISOU 1968  SD  MET A 259     9019   7991   6696  -1034  -1259    796       S  
ATOM   1969  CE  MET A 259     -16.890  10.013  -0.631  1.00 58.67           C  
ANISOU 1969  CE  MET A 259     8633   7463   6196  -1065  -1045    699       C  
ATOM   1970  N   ALA A 260     -14.871  11.946   4.883  1.00 55.20           N  
ANISOU 1970  N   ALA A 260     8793   7206   4974  -1807  -1443    821       N  
ATOM   1971  CA  ALA A 260     -15.063  13.043   5.844  1.00 55.99           C  
ANISOU 1971  CA  ALA A 260     9042   7338   4892  -2006  -1376    731       C  
ATOM   1972  C   ALA A 260     -13.918  13.031   6.881  1.00 63.03           C  
ANISOU 1972  C   ALA A 260    10018   8297   5633  -2142  -1612    838       C  
ATOM   1973  O   ALA A 260     -13.381  14.093   7.195  1.00 63.93           O  
ANISOU 1973  O   ALA A 260    10143   8465   5683  -2251  -1636    783       O  
ATOM   1974  CB  ALA A 260     -16.407  12.917   6.551  1.00 57.13           C  
ANISOU 1974  CB  ALA A 260     9379   7435   4893  -2123  -1193    659       C  
ATOM   1975  N   ARG A 261     -13.507  11.824   7.355  1.00 60.42           N  
ANISOU 1975  N   ARG A 261     9741   7958   5257  -2131  -1797    996       N  
ATOM   1976  CA  ARG A 261     -12.391  11.639   8.294  1.00 62.71           C  
ANISOU 1976  CA  ARG A 261    10094   8315   5417  -2237  -2056   1127       C  
ATOM   1977  C   ARG A 261     -11.058  12.025   7.626  1.00 67.52           C  
ANISOU 1977  C   ARG A 261    10467   9004   6184  -2134  -2213   1172       C  
ATOM   1978  O   ARG A 261     -10.261  12.739   8.233  1.00 69.18           O  
ANISOU 1978  O   ARG A 261    10695   9299   6292  -2271  -2338   1181       O  
ATOM   1979  CB  ARG A 261     -12.319  10.186   8.788  1.00 65.21           C  
ANISOU 1979  CB  ARG A 261    10506   8587   5683  -2209  -2209   1296       C  
ATOM   1980  CG  ARG A 261     -13.332   9.837   9.868  1.00 76.73           C  
ANISOU 1980  CG  ARG A 261    12246   9997   6912  -2387  -2118   1285       C  
ATOM   1981  CD  ARG A 261     -13.044   8.491  10.503  1.00 83.53           C  
ANISOU 1981  CD  ARG A 261    13228  10817   7693  -2390  -2313   1475       C  
ATOM   1982  NE  ARG A 261     -14.142   7.560  10.245  1.00 86.21           N  
ANISOU 1982  NE  ARG A 261    13646  11049   8062  -2335  -2166   1471       N  
ATOM   1983  CZ  ARG A 261     -14.068   6.481   9.472  1.00 93.96           C  
ANISOU 1983  CZ  ARG A 261    14527  11954   9219  -2142  -2212   1556       C  
ATOM   1984  NH1 ARG A 261     -15.121   5.688   9.327  1.00 81.04           N1+
ANISOU 1984  NH1 ARG A 261    12985  10224   7584  -2132  -2071   1543       N1+
ATOM   1985  NH2 ARG A 261     -12.939   6.186   8.837  1.00 74.28           N  
ANISOU 1985  NH2 ARG A 261    11840   9481   6903  -1963  -2392   1650       N  
ATOM   1986  N   LYS A 262     -10.834  11.553   6.380  1.00 62.76           N  
ANISOU 1986  N   LYS A 262     9648   8376   5823  -1906  -2202   1193       N  
ATOM   1987  CA  LYS A 262      -9.636  11.805   5.580  1.00 62.42           C  
ANISOU 1987  CA  LYS A 262     9357   8403   5957  -1784  -2320   1229       C  
ATOM   1988  C   LYS A 262      -9.471  13.307   5.281  1.00 64.69           C  
ANISOU 1988  C   LYS A 262     9582   8747   6250  -1868  -2217   1093       C  
ATOM   1989  O   LYS A 262      -8.362  13.832   5.410  1.00 64.44           O  
ANISOU 1989  O   LYS A 262     9450   8811   6223  -1921  -2364   1127       O  
ATOM   1990  CB  LYS A 262      -9.670  10.963   4.288  1.00 63.12           C  
ANISOU 1990  CB  LYS A 262     9265   8433   6284  -1531  -2275   1255       C  
ATOM   1991  CG  LYS A 262      -8.392  11.033   3.439  1.00 77.79           C  
ANISOU 1991  CG  LYS A 262    10860  10364   8334  -1390  -2395   1305       C  
ATOM   1992  CD  LYS A 262      -7.455   9.876   3.697  1.00 89.94           C  
ANISOU 1992  CD  LYS A 262    12334  11914   9927  -1287  -2632   1482       C  
ATOM   1993  CE  LYS A 262      -6.374   9.836   2.650  1.00100.30           C  
ANISOU 1993  CE  LYS A 262    13362  13285  11462  -1113  -2699   1512       C  
ATOM   1994  NZ  LYS A 262      -5.941   8.444   2.371  1.00108.35           N1+
ANISOU 1994  NZ  LYS A 262    14306  14246  12618   -911  -2810   1641       N1+
ATOM   1995  N   ILE A 263     -10.579  13.994   4.919  1.00 59.33           N  
ANISOU 1995  N   ILE A 263     8965   8009   5570  -1885  -1969    942       N  
ATOM   1996  CA  ILE A 263     -10.621  15.442   4.629  1.00 58.46           C  
ANISOU 1996  CA  ILE A 263     8832   7917   5462  -1960  -1838    802       C  
ATOM   1997  C   ILE A 263     -10.392  16.207   5.944  1.00 65.73           C  
ANISOU 1997  C   ILE A 263     9944   8884   6147  -2213  -1897    776       C  
ATOM   1998  O   ILE A 263      -9.671  17.211   5.963  1.00 66.44           O  
ANISOU 1998  O   ILE A 263     9993   9031   6221  -2307  -1933    730       O  
ATOM   1999  CB  ILE A 263     -11.934  15.847   3.875  1.00 58.98           C  
ANISOU 1999  CB  ILE A 263     8909   7897   5603  -1882  -1564    664       C  
ATOM   2000  CG1 ILE A 263     -11.963  15.229   2.447  1.00 57.15           C  
ANISOU 2000  CG1 ILE A 263     8473   7637   5605  -1645  -1527    687       C  
ATOM   2001  CG2 ILE A 263     -12.123  17.379   3.811  1.00 59.52           C  
ANISOU 2001  CG2 ILE A 263     9012   7961   5641  -1979  -1421    520       C  
ATOM   2002  CD1 ILE A 263     -13.318  14.929   1.875  1.00 53.56           C  
ANISOU 2002  CD1 ILE A 263     8044   7099   5207  -1554  -1325    615       C  
ATOM   2003  N   GLY A 264     -10.950  15.667   7.031  1.00 63.25           N  
ANISOU 2003  N   GLY A 264     9842   8545   5647  -2331  -1913    809       N  
ATOM   2004  CA  GLY A 264     -10.838  16.215   8.377  1.00 64.97           C  
ANISOU 2004  CA  GLY A 264    10277   8800   5607  -2584  -1967    790       C  
ATOM   2005  C   GLY A 264     -11.974  17.139   8.739  1.00 69.10           C  
ANISOU 2005  C   GLY A 264    10980   9258   6016  -2704  -1709    615       C  
ATOM   2006  O   GLY A 264     -11.766  18.165   9.380  1.00 70.83           O  
ANISOU 2006  O   GLY A 264    11317   9503   6093  -2888  -1690    533       O  
ATOM   2007  N   VAL A 265     -13.189  16.762   8.345  1.00 64.12           N  
ANISOU 2007  N   VAL A 265    10371   8545   5447  -2603  -1507    555       N  
ATOM   2008  CA  VAL A 265     -14.416  17.513   8.587  1.00 63.34           C  
ANISOU 2008  CA  VAL A 265    10413   8380   5275  -2676  -1238    391       C  
ATOM   2009  C   VAL A 265     -15.408  16.562   9.257  1.00 67.49           C  
ANISOU 2009  C   VAL A 265    11094   8866   5683  -2719  -1165    416       C  
ATOM   2010  O   VAL A 265     -15.374  15.357   8.974  1.00 67.40           O  
ANISOU 2010  O   VAL A 265    11019   8847   5744  -2609  -1262    537       O  
ATOM   2011  CB  VAL A 265     -14.961  18.077   7.240  1.00 64.91           C  
ANISOU 2011  CB  VAL A 265    10435   8526   5700  -2489  -1048    289       C  
ATOM   2012  CG1 VAL A 265     -16.310  18.745   7.418  1.00 64.60           C  
ANISOU 2012  CG1 VAL A 265    10514   8416   5615  -2529   -769    128       C  
ATOM   2013  CG2 VAL A 265     -13.972  19.061   6.609  1.00 64.37           C  
ANISOU 2013  CG2 VAL A 265    10230   8494   5734  -2466  -1114    266       C  
ATOM   2014  N   ASP A 266     -16.294  17.098  10.133  1.00 63.57           N  
ANISOU 2014  N   ASP A 266    10809   8338   5008  -2884   -983    298       N  
ATOM   2015  CA  ASP A 266     -17.305  16.273  10.788  1.00 64.11           C  
ANISOU 2015  CA  ASP A 266    11030   8372   4954  -2947   -884    307       C  
ATOM   2016  C   ASP A 266     -18.355  15.826   9.772  1.00 64.60           C  
ANISOU 2016  C   ASP A 266    10950   8381   5215  -2755   -707    266       C  
ATOM   2017  O   ASP A 266     -18.634  16.537   8.794  1.00 63.40           O  
ANISOU 2017  O   ASP A 266    10643   8205   5241  -2621   -580    171       O  
ATOM   2018  CB  ASP A 266     -17.892  16.918  12.067  1.00 69.20           C  
ANISOU 2018  CB  ASP A 266    11944   9009   5340  -3190   -739    193       C  
ATOM   2019  CG  ASP A 266     -19.085  17.863  11.948  1.00 84.47           C  
ANISOU 2019  CG  ASP A 266    13912  10885   7298  -3189   -418     -7       C  
ATOM   2020  OD1 ASP A 266     -18.986  18.845  11.177  1.00 84.61           O  
ANISOU 2020  OD1 ASP A 266    13804  10881   7465  -3090   -337    -98       O  
ATOM   2021  OD2 ASP A 266     -19.996  17.768  12.787  1.00 92.56           O1-
ANISOU 2021  OD2 ASP A 266    15119  11889   8160  -3320   -254    -76       O1-
ATOM   2022  N   ARG A 267     -18.857  14.594   9.958  1.00 57.68           N  
ANISOU 2022  N   ARG A 267    10123   7484   4309  -2744   -724    351       N  
ATOM   2023  CA  ARG A 267     -19.811  13.927   9.082  1.00 54.97           C  
ANISOU 2023  CA  ARG A 267     9657   7097   4132  -2588   -591    337       C  
ATOM   2024  C   ARG A 267     -21.122  14.717   8.887  1.00 55.32           C  
ANISOU 2024  C   ARG A 267     9694   7113   4214  -2583   -291    158       C  
ATOM   2025  O   ARG A 267     -21.701  14.634   7.806  1.00 50.22           O  
ANISOU 2025  O   ARG A 267     8872   6445   3763  -2415   -191    122       O  
ATOM   2026  CB  ARG A 267     -20.052  12.490   9.573  1.00 54.86           C  
ANISOU 2026  CB  ARG A 267     9752   7061   4030  -2631   -672    464       C  
ATOM   2027  CG  ARG A 267     -20.868  11.584   8.651  1.00 56.46           C  
ANISOU 2027  CG  ARG A 267     9833   7218   4401  -2481   -585    477       C  
ATOM   2028  CD  ARG A 267     -20.407  11.560   7.204  1.00 59.45           C  
ANISOU 2028  CD  ARG A 267     9957   7591   5038  -2248   -644    495       C  
ATOM   2029  NE  ARG A 267     -21.556  11.750   6.322  1.00 65.78           N  
ANISOU 2029  NE  ARG A 267    10637   8372   5984  -2147   -427    383       N  
ATOM   2030  CZ  ARG A 267     -22.322  10.767   5.866  1.00 70.85           C  
ANISOU 2030  CZ  ARG A 267    11242   8980   6697  -2088   -369    407       C  
ATOM   2031  NH1 ARG A 267     -23.367  11.038   5.101  1.00 58.77           N1+
ANISOU 2031  NH1 ARG A 267     9593   7447   5292  -2010   -180    302       N1+
ATOM   2032  NH2 ARG A 267     -22.048   9.506   6.170  1.00 51.61           N  
ANISOU 2032  NH2 ARG A 267     8891   6509   4210  -2110   -505    539       N  
ATOM   2033  N   ALA A 268     -21.534  15.546   9.891  1.00 52.96           N  
ANISOU 2033  N   ALA A 268     9575   6815   3732  -2761   -150     45       N  
ATOM   2034  CA  ALA A 268     -22.730  16.402   9.814  1.00 52.40           C  
ANISOU 2034  CA  ALA A 268     9502   6715   3693  -2757    143   -132       C  
ATOM   2035  C   ALA A 268     -22.682  17.386   8.622  1.00 54.85           C  
ANISOU 2035  C   ALA A 268     9609   7005   4229  -2573    210   -212       C  
ATOM   2036  O   ALA A 268     -23.734  17.807   8.136  1.00 54.44           O  
ANISOU 2036  O   ALA A 268     9473   6924   4287  -2485    425   -322       O  
ATOM   2037  CB  ALA A 268     -22.914  17.170  11.116  1.00 55.43           C  
ANISOU 2037  CB  ALA A 268    10128   7099   3836  -2980    255   -234       C  
ATOM   2038  N   LYS A 269     -21.462  17.728   8.145  1.00 49.70           N  
ANISOU 2038  N   LYS A 269     8872   6368   3642  -2519     23   -150       N  
ATOM   2039  CA  LYS A 269     -21.239  18.633   7.014  1.00 47.07           C  
ANISOU 2039  CA  LYS A 269     8363   6015   3508  -2361     59   -204       C  
ATOM   2040  C   LYS A 269     -21.338  17.927   5.659  1.00 48.14           C  
ANISOU 2040  C   LYS A 269     8270   6152   3871  -2144     13   -135       C  
ATOM   2041  O   LYS A 269     -21.336  18.601   4.633  1.00 46.68           O  
ANISOU 2041  O   LYS A 269     7936   5946   3852  -2005     64   -181       O  
ATOM   2042  CB  LYS A 269     -19.907  19.387   7.155  1.00 49.10           C  
ANISOU 2042  CB  LYS A 269     8640   6294   3722  -2427   -102   -182       C  
ATOM   2043  CG  LYS A 269     -19.875  20.408   8.295  1.00 49.73           C  
ANISOU 2043  CG  LYS A 269     8937   6359   3600  -2634    -20   -289       C  
ATOM   2044  CD  LYS A 269     -18.729  21.374   8.087  1.00 63.50           C  
ANISOU 2044  CD  LYS A 269    10654   8112   5360  -2667   -132   -298       C  
ATOM   2045  CE  LYS A 269     -18.568  22.377   9.199  1.00 78.10           C  
ANISOU 2045  CE  LYS A 269    12732   9943   6998  -2891    -77   -400       C  
ATOM   2046  NZ  LYS A 269     -17.266  23.094   9.086  1.00 88.48           N1+
ANISOU 2046  NZ  LYS A 269    14021  11289   8309  -2956   -241   -376       N1+
ATOM   2047  N   LEU A 270     -21.404  16.579   5.648  1.00 45.54           N  
ANISOU 2047  N   LEU A 270     7926   5838   3540  -2120    -84    -24       N  
ATOM   2048  CA  LEU A 270     -21.554  15.780   4.419  1.00 43.42           C  
ANISOU 2048  CA  LEU A 270     7466   5564   3467  -1932   -121     38       C  
ATOM   2049  C   LEU A 270     -22.955  15.163   4.392  1.00 47.21           C  
ANISOU 2049  C   LEU A 270     7950   6026   3961  -1922     48     -5       C  
ATOM   2050  O   LEU A 270     -23.143  14.034   4.878  1.00 45.52           O  
ANISOU 2050  O   LEU A 270     7820   5811   3666  -1986     -3     72       O  
ATOM   2051  CB  LEU A 270     -20.481  14.677   4.317  1.00 43.49           C  
ANISOU 2051  CB  LEU A 270     7447   5593   3486  -1899   -367    199       C  
ATOM   2052  CG  LEU A 270     -19.137  15.064   3.717  1.00 46.61           C  
ANISOU 2052  CG  LEU A 270     7719   6016   3974  -1820   -534    254       C  
ATOM   2053  CD1 LEU A 270     -18.253  15.732   4.738  1.00 48.19           C  
ANISOU 2053  CD1 LEU A 270     8044   6252   4014  -1983   -640    263       C  
ATOM   2054  CD2 LEU A 270     -18.442  13.844   3.153  1.00 48.44           C  
ANISOU 2054  CD2 LEU A 270     7848   6251   4304  -1703   -712    392       C  
ATOM   2055  N   PRO A 271     -23.975  15.888   3.872  1.00 45.04           N  
ANISOU 2055  N   PRO A 271     7589   5737   3785  -1850    253   -125       N  
ATOM   2056  CA  PRO A 271     -25.326  15.299   3.821  1.00 45.48           C  
ANISOU 2056  CA  PRO A 271     7622   5793   3865  -1845    412   -167       C  
ATOM   2057  C   PRO A 271     -25.397  14.078   2.885  1.00 47.86           C  
ANISOU 2057  C   PRO A 271     7797   6096   4290  -1731    321    -73       C  
ATOM   2058  O   PRO A 271     -24.553  13.929   1.988  1.00 44.80           O  
ANISOU 2058  O   PRO A 271     7296   5706   4020  -1607    180     -6       O  
ATOM   2059  CB  PRO A 271     -26.202  16.449   3.304  1.00 47.06           C  
ANISOU 2059  CB  PRO A 271     7723   5982   4176  -1759    617   -303       C  
ATOM   2060  CG  PRO A 271     -25.360  17.673   3.364  1.00 51.02           C  
ANISOU 2060  CG  PRO A 271     8258   6462   4668  -1760    584   -343       C  
ATOM   2061  CD  PRO A 271     -23.951  17.223   3.243  1.00 46.33           C  
ANISOU 2061  CD  PRO A 271     7663   5884   4056  -1762    339   -219       C  
ATOM   2062  N   ALA A 272     -26.390  13.200   3.117  1.00 44.25           N  
ANISOU 2062  N   ALA A 272     7371   5643   3801  -1784    409    -73       N  
ATOM   2063  CA  ALA A 272     -26.595  11.987   2.329  1.00 42.04           C  
ANISOU 2063  CA  ALA A 272     7001   5354   3619  -1705    344      4       C  
ATOM   2064  C   ALA A 272     -28.065  11.740   2.007  1.00 44.80           C  
ANISOU 2064  C   ALA A 272     7269   5723   4030  -1702    528    -71       C  
ATOM   2065  O   ALA A 272     -28.944  12.025   2.829  1.00 45.11           O  
ANISOU 2065  O   ALA A 272     7383   5781   3975  -1817    695   -151       O  
ATOM   2066  CB  ALA A 272     -26.017  10.781   3.051  1.00 43.21           C  
ANISOU 2066  CB  ALA A 272     7303   5474   3640  -1804    192    129       C  
ATOM   2067  N   ASN A 273     -28.327  11.170   0.816  1.00 39.01           N  
ANISOU 2067  N   ASN A 273     6381   4990   3450  -1576    498    -46       N  
ATOM   2068  CA  ASN A 273     -29.676  10.813   0.393  1.00 39.07           C  
ANISOU 2068  CA  ASN A 273     6289   5029   3529  -1573    643   -102       C  
ATOM   2069  C   ASN A 273     -29.687   9.583  -0.531  1.00 41.63           C  
ANISOU 2069  C   ASN A 273     6545   5334   3940  -1513    545    -27       C  
ATOM   2070  O   ASN A 273     -30.690   9.343  -1.214  1.00 40.64           O  
ANISOU 2070  O   ASN A 273     6296   5242   3905  -1483    635    -70       O  
ATOM   2071  CB  ASN A 273     -30.412  12.015  -0.226  1.00 42.83           C  
ANISOU 2071  CB  ASN A 273     6601   5543   4128  -1469    788   -214       C  
ATOM   2072  CG  ASN A 273     -29.869  12.471  -1.548  1.00 43.10           C  
ANISOU 2072  CG  ASN A 273     6481   5573   4323  -1288    696   -197       C  
ATOM   2073  ND2 ASN A 273     -30.605  13.340  -2.198  1.00 36.55           N  
ANISOU 2073  ND2 ASN A 273     5506   4771   3611  -1190    808   -275       N  
ATOM   2074  OD1 ASN A 273     -28.808  12.045  -2.008  1.00 37.65           O  
ANISOU 2074  OD1 ASN A 273     5798   4852   3655  -1233    530   -112       O  
ATOM   2075  N   MET A 274     -28.583   8.781  -0.534  1.00 38.37           N  
ANISOU 2075  N   MET A 274     6215   4867   3497  -1498    361     87       N  
ATOM   2076  CA  MET A 274     -28.564   7.531  -1.302  1.00 37.76           C  
ANISOU 2076  CA  MET A 274     6109   4750   3489  -1452    276    155       C  
ATOM   2077  C   MET A 274     -29.570   6.551  -0.632  1.00 40.78           C  
ANISOU 2077  C   MET A 274     6597   5123   3774  -1612    363    159       C  
ATOM   2078  O   MET A 274     -30.001   5.606  -1.271  1.00 38.97           O  
ANISOU 2078  O   MET A 274     6333   4870   3602  -1602    353    182       O  
ATOM   2079  CB  MET A 274     -27.148   6.921  -1.438  1.00 39.25           C  
ANISOU 2079  CB  MET A 274     6355   4875   3682  -1384     72    271       C  
ATOM   2080  CG  MET A 274     -26.659   6.177  -0.200  1.00 42.83           C  
ANISOU 2080  CG  MET A 274     7019   5279   3974  -1512    -19    365       C  
ATOM   2081  SD  MET A 274     -26.121   7.303   1.121  1.00 45.72           S  
ANISOU 2081  SD  MET A 274     7505   5683   4184  -1618    -21    349       S  
ATOM   2082  CE  MET A 274     -24.610   7.954   0.408  1.00 41.83           C  
ANISOU 2082  CE  MET A 274     6898   5196   3800  -1456   -188    390       C  
ATOM   2083  N   MET A 275     -29.977   6.835   0.631  1.00 41.21           N  
ANISOU 2083  N   MET A 275     6783   5197   3677  -1766    462    128       N  
ATOM   2084  CA  MET A 275     -30.989   6.063   1.375  1.00 42.25           C  
ANISOU 2084  CA  MET A 275     7021   5332   3701  -1942    574    120       C  
ATOM   2085  C   MET A 275     -32.316   6.019   0.594  1.00 44.86           C  
ANISOU 2085  C   MET A 275     7175   5723   4147  -1927    725     32       C  
ATOM   2086  O   MET A 275     -32.939   4.962   0.489  1.00 44.37           O  
ANISOU 2086  O   MET A 275     7140   5646   4074  -2010    748     56       O  
ATOM   2087  CB  MET A 275     -31.209   6.565   2.836  1.00 46.90           C  
ANISOU 2087  CB  MET A 275     7773   5944   4102  -2112    678     83       C  
ATOM   2088  CG  MET A 275     -30.755   8.008   3.201  1.00 51.66           C  
ANISOU 2088  CG  MET A 275     8363   6581   4686  -2073    712     14       C  
ATOM   2089  SD  MET A 275     -28.962   8.288   3.367  1.00 55.28           S  
ANISOU 2089  SD  MET A 275     8905   6992   5107  -2005    471    115       S  
ATOM   2090  CE  MET A 275     -28.648   7.625   4.923  1.00 54.97           C  
ANISOU 2090  CE  MET A 275     9151   6920   4815  -2219    414    199       C  
ATOM   2091  N   GLU A 276     -32.691   7.156  -0.010  1.00 42.01           N  
ANISOU 2091  N   GLU A 276     6632   5429   3903  -1814    812    -61       N  
ATOM   2092  CA  GLU A 276     -33.908   7.311  -0.807  1.00 42.45           C  
ANISOU 2092  CA  GLU A 276     6488   5557   4084  -1775    940   -143       C  
ATOM   2093  C   GLU A 276     -33.738   7.073  -2.320  1.00 42.16           C  
ANISOU 2093  C   GLU A 276     6290   5518   4211  -1619    836   -118       C  
ATOM   2094  O   GLU A 276     -34.663   6.583  -2.982  1.00 41.90           O  
ANISOU 2094  O   GLU A 276     6142   5528   4250  -1631    886   -145       O  
ATOM   2095  CB  GLU A 276     -34.510   8.721  -0.578  1.00 44.74           C  
ANISOU 2095  CB  GLU A 276     6672   5914   4411  -1735   1103   -258       C  
ATOM   2096  CG  GLU A 276     -35.978   8.810  -1.000  1.00 56.06           C  
ANISOU 2096  CG  GLU A 276     7922   7439   5939  -1744   1269   -343       C  
ATOM   2097  CD  GLU A 276     -36.719  10.126  -0.869  1.00 68.02           C  
ANISOU 2097  CD  GLU A 276     9305   9016   7525  -1678   1440   -457       C  
ATOM   2098  OE1 GLU A 276     -36.277  10.993  -0.080  1.00 59.32           O  
ANISOU 2098  OE1 GLU A 276     8306   7885   6349  -1686   1488   -494       O  
ATOM   2099  OE2 GLU A 276     -37.787  10.260  -1.510  1.00 55.78           O1-
ANISOU 2099  OE2 GLU A 276     7552   7543   6099  -1628   1530   -511       O1-
ATOM   2100  N   TYR A 277     -32.573   7.449  -2.867  1.00 37.50           N  
ANISOU 2100  N   TYR A 277     5690   4885   3672  -1482    697    -74       N  
ATOM   2101  CA  TYR A 277     -32.354   7.463  -4.307  1.00 36.59           C  
ANISOU 2101  CA  TYR A 277     5424   4774   3704  -1327    615    -64       C  
ATOM   2102  C   TYR A 277     -31.365   6.466  -4.896  1.00 39.59           C  
ANISOU 2102  C   TYR A 277     5866   5075   4102  -1275    447     29       C  
ATOM   2103  O   TYR A 277     -31.310   6.324  -6.125  1.00 38.12           O  
ANISOU 2103  O   TYR A 277     5564   4894   4027  -1168    397     29       O  
ATOM   2104  CB  TYR A 277     -31.898   8.886  -4.703  1.00 36.97           C  
ANISOU 2104  CB  TYR A 277     5372   4844   3828  -1189    616   -103       C  
ATOM   2105  CG  TYR A 277     -32.926   9.942  -4.364  1.00 38.70           C  
ANISOU 2105  CG  TYR A 277     5505   5132   4070  -1199    789   -203       C  
ATOM   2106  CD1 TYR A 277     -34.144   9.998  -5.038  1.00 40.75           C  
ANISOU 2106  CD1 TYR A 277     5592   5463   4427  -1170    882   -257       C  
ATOM   2107  CD2 TYR A 277     -32.698  10.864  -3.345  1.00 39.63           C  
ANISOU 2107  CD2 TYR A 277     5711   5240   4106  -1239    859   -244       C  
ATOM   2108  CE1 TYR A 277     -35.107  10.947  -4.714  1.00 42.59           C  
ANISOU 2108  CE1 TYR A 277     5732   5755   4696  -1162   1046   -347       C  
ATOM   2109  CE2 TYR A 277     -33.650  11.823  -3.014  1.00 41.51           C  
ANISOU 2109  CE2 TYR A 277     5875   5526   4370  -1239   1035   -343       C  
ATOM   2110  CZ  TYR A 277     -34.853  11.863  -3.705  1.00 48.82           C  
ANISOU 2110  CZ  TYR A 277     6617   6521   5412  -1190   1128   -392       C  
ATOM   2111  OH  TYR A 277     -35.800  12.810  -3.412  1.00 49.15           O  
ANISOU 2111  OH  TYR A 277     6566   6609   5499  -1168   1303   -488       O  
ATOM   2112  N   GLY A 278     -30.576   5.819  -4.044  1.00 36.64           N  
ANISOU 2112  N   GLY A 278     5670   4630   3621  -1342    362    106       N  
ATOM   2113  CA  GLY A 278     -29.456   5.008  -4.495  1.00 35.26           C  
ANISOU 2113  CA  GLY A 278     5554   4372   3473  -1266    199    197       C  
ATOM   2114  C   GLY A 278     -28.437   5.955  -5.120  1.00 38.13           C  
ANISOU 2114  C   GLY A 278     5821   4748   3919  -1112    122    198       C  
ATOM   2115  O   GLY A 278     -28.476   7.172  -4.890  1.00 37.24           O  
ANISOU 2115  O   GLY A 278     5656   4688   3805  -1095    180    146       O  
ATOM   2116  N   ASN A 279     -27.559   5.422  -5.952  1.00 34.76           N  
ANISOU 2116  N   ASN A 279     5369   4271   3566  -1002      5    252       N  
ATOM   2117  CA  ASN A 279     -26.542   6.181  -6.691  1.00 33.36           C  
ANISOU 2117  CA  ASN A 279     5093   4107   3476   -858    -67    257       C  
ATOM   2118  C   ASN A 279     -27.115   6.528  -8.067  1.00 33.22           C  
ANISOU 2118  C   ASN A 279     4913   4133   3574   -767    -14    194       C  
ATOM   2119  O   ASN A 279     -27.306   5.629  -8.879  1.00 30.33           O  
ANISOU 2119  O   ASN A 279     4529   3738   3258   -742    -35    202       O  
ATOM   2120  CB  ASN A 279     -25.282   5.308  -6.841  1.00 32.57           C  
ANISOU 2120  CB  ASN A 279     5052   3928   3393   -790   -215    349       C  
ATOM   2121  CG  ASN A 279     -24.146   5.832  -7.676  1.00 45.95           C  
ANISOU 2121  CG  ASN A 279     6642   5633   5184   -646   -294    363       C  
ATOM   2122  ND2 ASN A 279     -23.000   5.240  -7.435  1.00 35.68           N  
ANISOU 2122  ND2 ASN A 279     5395   4277   3884   -601   -418    446       N  
ATOM   2123  OD1 ASN A 279     -24.286   6.670  -8.591  1.00 38.85           O  
ANISOU 2123  OD1 ASN A 279     5612   4785   4362   -572   -246    304       O  
ATOM   2124  N   THR A 280     -27.314   7.831  -8.348  1.00 31.67           N  
ANISOU 2124  N   THR A 280     4611   4002   3422   -718     47    136       N  
ATOM   2125  CA  THR A 280     -27.846   8.313  -9.635  1.00 30.78           C  
ANISOU 2125  CA  THR A 280     4347   3935   3413   -627     88     85       C  
ATOM   2126  C   THR A 280     -26.758   8.947 -10.543  1.00 33.37           C  
ANISOU 2126  C   THR A 280     4604   4262   3815   -497     15    101       C  
ATOM   2127  O   THR A 280     -27.086   9.754 -11.413  1.00 30.93           O  
ANISOU 2127  O   THR A 280     4184   3994   3573   -426     52     63       O  
ATOM   2128  CB  THR A 280     -29.036   9.258  -9.412  1.00 35.50           C  
ANISOU 2128  CB  THR A 280     4870   4602   4018   -658    218     11       C  
ATOM   2129  CG2 THR A 280     -30.250   8.550  -8.753  1.00 37.41           C  
ANISOU 2129  CG2 THR A 280     5146   4865   4204   -788    306    -14       C  
ATOM   2130  OG1 THR A 280     -28.605  10.380  -8.629  1.00 31.21           O  
ANISOU 2130  OG1 THR A 280     4361   4061   3437   -660    246     -7       O  
ATOM   2131  N   SER A 281     -25.486   8.536 -10.388  1.00 31.14           N  
ANISOU 2131  N   SER A 281     4380   3930   3522   -466    -88    163       N  
ATOM   2132  CA  SER A 281     -24.337   9.032 -11.177  1.00 29.49           C  
ANISOU 2132  CA  SER A 281     4103   3721   3379   -356   -156    182       C  
ATOM   2133  C   SER A 281     -24.335  10.580 -11.277  1.00 32.64           C  
ANISOU 2133  C   SER A 281     4435   4169   3798   -328   -105    139       C  
ATOM   2134  O   SER A 281     -24.354  11.223 -10.232  1.00 32.59           O  
ANISOU 2134  O   SER A 281     4487   4169   3730   -394    -77    127       O  
ATOM   2135  CB  SER A 281     -24.246   8.343 -12.541  1.00 31.42           C  
ANISOU 2135  CB  SER A 281     4286   3950   3701   -273   -179    183       C  
ATOM   2136  OG  SER A 281     -23.032   8.674 -13.195  1.00 33.87           O  
ANISOU 2136  OG  SER A 281     4544   4260   4066   -178   -238    205       O  
ATOM   2137  N   ALA A 282     -24.379  11.181 -12.503  1.00 28.42           N  
ANISOU 2137  N   ALA A 282     3796   3659   3343   -240    -86    113       N  
ATOM   2138  CA  ALA A 282     -24.345  12.643 -12.677  1.00 28.25           C  
ANISOU 2138  CA  ALA A 282     3724   3664   3345   -207    -42     80       C  
ATOM   2139  C   ALA A 282     -25.471  13.397 -11.958  1.00 29.84           C  
ANISOU 2139  C   ALA A 282     3937   3884   3518   -257     63     27       C  
ATOM   2140  O   ALA A 282     -25.293  14.552 -11.571  1.00 27.59           O  
ANISOU 2140  O   ALA A 282     3663   3595   3223   -259    100      2       O  
ATOM   2141  CB  ALA A 282     -24.308  13.012 -14.151  1.00 28.95           C  
ANISOU 2141  CB  ALA A 282     3715   3773   3512   -110    -43     73       C  
ATOM   2142  N   ALA A 283     -26.614  12.733 -11.727  1.00 29.12           N  
ANISOU 2142  N   ALA A 283     3846   3809   3412   -306    117      5       N  
ATOM   2143  CA  ALA A 283     -27.718  13.392 -11.039  1.00 29.66           C  
ANISOU 2143  CA  ALA A 283     3907   3901   3462   -351    232    -51       C  
ATOM   2144  C   ALA A 283     -27.560  13.443  -9.521  1.00 34.00           C  
ANISOU 2144  C   ALA A 283     4582   4429   3907   -461    264    -60       C  
ATOM   2145  O   ALA A 283     -28.316  14.157  -8.883  1.00 33.55           O  
ANISOU 2145  O   ALA A 283     4532   4384   3830   -495    373   -118       O  
ATOM   2146  CB  ALA A 283     -29.030  12.698 -11.408  1.00 30.52           C  
ANISOU 2146  CB  ALA A 283     3948   4051   3598   -371    284    -75       C  
ATOM   2147  N   SER A 284     -26.595  12.715  -8.926  1.00 31.98           N  
ANISOU 2147  N   SER A 284     4428   4142   3583   -515    170     -4       N  
ATOM   2148  CA  SER A 284     -26.502  12.571  -7.471  1.00 32.81           C  
ANISOU 2148  CA  SER A 284     4668   4231   3568   -638    183     -0       C  
ATOM   2149  C   SER A 284     -26.282  13.871  -6.711  1.00 34.08           C  
ANISOU 2149  C   SER A 284     4879   4389   3681   -672    239    -46       C  
ATOM   2150  O   SER A 284     -27.024  14.153  -5.763  1.00 30.53           O  
ANISOU 2150  O   SER A 284     4495   3945   3160   -760    345    -99       O  
ATOM   2151  CB  SER A 284     -25.463  11.525  -7.075  1.00 36.88           C  
ANISOU 2151  CB  SER A 284     5275   4711   4029   -671     49     86       C  
ATOM   2152  OG  SER A 284     -24.156  12.070  -7.077  1.00 50.39           O  
ANISOU 2152  OG  SER A 284     6987   6414   5744   -634    -44    119       O  
ATOM   2153  N   ILE A 285     -25.310  14.681  -7.134  1.00 31.26           N  
ANISOU 2153  N   ILE A 285     4494   4021   3360   -611    181    -35       N  
ATOM   2154  CA  ILE A 285     -25.055  15.953  -6.432  1.00 31.17           C  
ANISOU 2154  CA  ILE A 285     4546   3997   3302   -654    233    -84       C  
ATOM   2155  C   ILE A 285     -26.239  16.926  -6.575  1.00 33.02           C  
ANISOU 2155  C   ILE A 285     4731   4231   3584   -617    392   -173       C  
ATOM   2156  O   ILE A 285     -26.713  17.388  -5.539  1.00 34.77           O  
ANISOU 2156  O   ILE A 285     5042   4442   3729   -700    492   -231       O  
ATOM   2157  CB  ILE A 285     -23.690  16.601  -6.811  1.00 34.26           C  
ANISOU 2157  CB  ILE A 285     4924   4378   3716   -619    133    -51       C  
ATOM   2158  CG1 ILE A 285     -22.508  15.727  -6.313  1.00 34.47           C  
ANISOU 2158  CG1 ILE A 285     5006   4410   3680   -672    -19     32       C  
ATOM   2159  CG2 ILE A 285     -23.576  18.059  -6.290  1.00 34.14           C  
ANISOU 2159  CG2 ILE A 285     4969   4337   3664   -661    206   -116       C  
ATOM   2160  CD1 ILE A 285     -21.234  16.058  -6.962  1.00 39.01           C  
ANISOU 2160  CD1 ILE A 285     5516   4994   4311   -616   -122     74       C  
ATOM   2161  N   PRO A 286     -26.768  17.227  -7.785  1.00 29.10           N  
ANISOU 2161  N   PRO A 286     4102   3745   3210   -494    421   -183       N  
ATOM   2162  CA  PRO A 286     -27.876  18.192  -7.860  1.00 29.13           C  
ANISOU 2162  CA  PRO A 286     4055   3745   3269   -445    564   -259       C  
ATOM   2163  C   PRO A 286     -29.186  17.726  -7.206  1.00 33.40           C  
ANISOU 2163  C   PRO A 286     4587   4317   3785   -502    683   -308       C  
ATOM   2164  O   PRO A 286     -29.929  18.582  -6.746  1.00 34.00           O  
ANISOU 2164  O   PRO A 286     4664   4382   3871   -496    819   -382       O  
ATOM   2165  CB  PRO A 286     -28.006  18.479  -9.352  1.00 30.39           C  
ANISOU 2165  CB  PRO A 286     4078   3914   3554   -307    531   -234       C  
ATOM   2166  CG  PRO A 286     -27.447  17.276 -10.025  1.00 33.58           C  
ANISOU 2166  CG  PRO A 286     4449   4345   3966   -300    406   -164       C  
ATOM   2167  CD  PRO A 286     -26.344  16.805  -9.141  1.00 29.79           C  
ANISOU 2167  CD  PRO A 286     4086   3846   3387   -394    326   -128       C  
ATOM   2168  N   ILE A 287     -29.442  16.404  -7.088  1.00 30.23           N  
ANISOU 2168  N   ILE A 287     4188   3952   3348   -564    643   -271       N  
ATOM   2169  CA  ILE A 287     -30.632  15.919  -6.358  1.00 30.28           C  
ANISOU 2169  CA  ILE A 287     4198   3993   3314   -648    762   -317       C  
ATOM   2170  C   ILE A 287     -30.386  16.239  -4.880  1.00 35.17           C  
ANISOU 2170  C   ILE A 287     4983   4584   3795   -777    827   -354       C  
ATOM   2171  O   ILE A 287     -31.276  16.750  -4.211  1.00 35.07           O  
ANISOU 2171  O   ILE A 287     4980   4581   3764   -814    983   -435       O  
ATOM   2172  CB  ILE A 287     -30.952  14.398  -6.578  1.00 32.16           C  
ANISOU 2172  CB  ILE A 287     4420   4264   3537   -703    705   -266       C  
ATOM   2173  CG1 ILE A 287     -31.474  14.132  -8.015  1.00 32.60           C  
ANISOU 2173  CG1 ILE A 287     4308   4359   3720   -594    669   -251       C  
ATOM   2174  CG2 ILE A 287     -32.011  13.902  -5.530  1.00 31.64           C  
ANISOU 2174  CG2 ILE A 287     4400   4230   3392   -836    832   -311       C  
ATOM   2175  CD1 ILE A 287     -31.445  12.665  -8.447  1.00 34.34           C  
ANISOU 2175  CD1 ILE A 287     4531   4588   3928   -637    582   -195       C  
ATOM   2176  N   LEU A 288     -29.171  15.934  -4.376  1.00 31.88           N  
ANISOU 2176  N   LEU A 288     4694   4136   3282   -844    705   -297       N  
ATOM   2177  CA  LEU A 288     -28.803  16.219  -2.994  1.00 33.94           C  
ANISOU 2177  CA  LEU A 288     5129   4375   3393   -981    737   -321       C  
ATOM   2178  C   LEU A 288     -28.894  17.731  -2.689  1.00 41.02           C  
ANISOU 2178  C   LEU A 288     6051   5238   4295   -960    851   -411       C  
ATOM   2179  O   LEU A 288     -29.459  18.123  -1.654  1.00 40.90           O  
ANISOU 2179  O   LEU A 288     6132   5217   4192  -1055    988   -488       O  
ATOM   2180  CB  LEU A 288     -27.405  15.648  -2.670  1.00 33.61           C  
ANISOU 2180  CB  LEU A 288     5190   4313   3266  -1037    554   -228       C  
ATOM   2181  CG  LEU A 288     -26.898  15.880  -1.234  1.00 38.35           C  
ANISOU 2181  CG  LEU A 288     5981   4899   3692  -1193    550   -236       C  
ATOM   2182  CD1 LEU A 288     -27.664  15.016  -0.217  1.00 38.41           C  
ANISOU 2182  CD1 LEU A 288     6099   4920   3574  -1334    620   -239       C  
ATOM   2183  CD2 LEU A 288     -25.394  15.660  -1.143  1.00 41.16           C  
ANISOU 2183  CD2 LEU A 288     6391   5245   4004  -1211    353   -144       C  
ATOM   2184  N   LEU A 289     -28.369  18.578  -3.610  1.00 36.73           N  
ANISOU 2184  N   LEU A 289     5432   4668   3855   -840    805   -405       N  
ATOM   2185  CA  LEU A 289     -28.419  20.029  -3.442  1.00 35.67           C  
ANISOU 2185  CA  LEU A 289     5330   4483   3741   -809    908   -486       C  
ATOM   2186  C   LEU A 289     -29.869  20.522  -3.403  1.00 37.51           C  
ANISOU 2186  C   LEU A 289     5491   4719   4044   -752   1103   -577       C  
ATOM   2187  O   LEU A 289     -30.215  21.322  -2.541  1.00 38.22           O  
ANISOU 2187  O   LEU A 289     5672   4769   4078   -803   1243   -667       O  
ATOM   2188  CB  LEU A 289     -27.616  20.719  -4.553  1.00 34.37           C  
ANISOU 2188  CB  LEU A 289     5093   4288   3678   -692    816   -448       C  
ATOM   2189  CG  LEU A 289     -27.685  22.242  -4.648  1.00 39.21           C  
ANISOU 2189  CG  LEU A 289     5731   4830   4338   -636    914   -519       C  
ATOM   2190  CD1 LEU A 289     -27.112  22.933  -3.369  1.00 39.73           C  
ANISOU 2190  CD1 LEU A 289     5988   4847   4262   -780    955   -577       C  
ATOM   2191  CD2 LEU A 289     -26.957  22.715  -5.887  1.00 39.37           C  
ANISOU 2191  CD2 LEU A 289     5669   4829   4459   -526    815   -465       C  
ATOM   2192  N   SER A 290     -30.711  20.018  -4.315  1.00 35.49           N  
ANISOU 2192  N   SER A 290     5067   4511   3906   -653   1112   -557       N  
ATOM   2193  CA  SER A 290     -32.128  20.374  -4.389  1.00 36.57           C  
ANISOU 2193  CA  SER A 290     5092   4671   4130   -587   1279   -630       C  
ATOM   2194  C   SER A 290     -32.882  20.087  -3.093  1.00 42.76           C  
ANISOU 2194  C   SER A 290     5960   5479   4809   -721   1432   -704       C  
ATOM   2195  O   SER A 290     -33.710  20.906  -2.672  1.00 44.61           O  
ANISOU 2195  O   SER A 290     6180   5694   5075   -693   1611   -800       O  
ATOM   2196  CB  SER A 290     -32.790  19.665  -5.564  1.00 39.65           C  
ANISOU 2196  CB  SER A 290     5293   5129   4642   -491   1226   -579       C  
ATOM   2197  OG  SER A 290     -34.136  20.088  -5.669  1.00 42.21           O  
ANISOU 2197  OG  SER A 290     5486   5487   5066   -419   1376   -645       O  
ATOM   2198  N   GLU A 291     -32.594  18.929  -2.459  1.00 38.00           N  
ANISOU 2198  N   GLU A 291     5450   4909   4080   -866   1367   -658       N  
ATOM   2199  CA  GLU A 291     -33.230  18.550  -1.198  1.00 39.44           C  
ANISOU 2199  CA  GLU A 291     5736   5115   4134  -1021   1503   -716       C  
ATOM   2200  C   GLU A 291     -32.724  19.429  -0.058  1.00 45.48           C  
ANISOU 2200  C   GLU A 291     6696   5819   4767  -1117   1577   -784       C  
ATOM   2201  O   GLU A 291     -33.511  19.800   0.807  1.00 45.52           O  
ANISOU 2201  O   GLU A 291     6751   5825   4718  -1183   1769   -883       O  
ATOM   2202  CB  GLU A 291     -32.992  17.080  -0.881  1.00 39.85           C  
ANISOU 2202  CB  GLU A 291     5856   5204   4082  -1149   1396   -633       C  
ATOM   2203  CG  GLU A 291     -33.662  16.148  -1.870  1.00 44.38           C  
ANISOU 2203  CG  GLU A 291     6259   5837   4767  -1088   1357   -587       C  
ATOM   2204  CD  GLU A 291     -33.946  14.780  -1.301  1.00 58.63           C  
ANISOU 2204  CD  GLU A 291     8137   7672   6465  -1240   1343   -546       C  
ATOM   2205  OE1 GLU A 291     -35.113  14.336  -1.392  1.00 47.09           O  
ANISOU 2205  OE1 GLU A 291     6571   6274   5048  -1267   1452   -581       O  
ATOM   2206  OE2 GLU A 291     -33.013  14.164  -0.738  1.00 40.66           O1-
ANISOU 2206  OE2 GLU A 291     6024   5361   4062  -1337   1222   -476       O1-
ATOM   2207  N   CYS A 292     -31.416  19.796  -0.082  1.00 42.78           N  
ANISOU 2207  N   CYS A 292     6455   5426   4374  -1128   1432   -737       N  
ATOM   2208  CA  CYS A 292     -30.810  20.692   0.915  1.00 44.54           C  
ANISOU 2208  CA  CYS A 292     6867   5589   4467  -1229   1478   -798       C  
ATOM   2209  C   CYS A 292     -31.522  22.047   0.891  1.00 50.96           C  
ANISOU 2209  C   CYS A 292     7652   6346   5365  -1137   1674   -920       C  
ATOM   2210  O   CYS A 292     -31.779  22.621   1.947  1.00 53.16           O  
ANISOU 2210  O   CYS A 292     8074   6589   5537  -1237   1824  -1020       O  
ATOM   2211  CB  CYS A 292     -29.313  20.856   0.669  1.00 44.10           C  
ANISOU 2211  CB  CYS A 292     6878   5504   4377  -1239   1275   -718       C  
ATOM   2212  SG  CYS A 292     -28.310  19.434   1.167  1.00 47.93           S  
ANISOU 2212  SG  CYS A 292     7461   6034   4717  -1377   1060   -588       S  
ATOM   2213  N   VAL A 293     -31.876  22.534  -0.314  1.00 46.80           N  
ANISOU 2213  N   VAL A 293     6945   5807   5029   -947   1675   -911       N  
ATOM   2214  CA  VAL A 293     -32.596  23.802  -0.476  1.00 47.84           C  
ANISOU 2214  CA  VAL A 293     7031   5874   5273   -825   1849  -1012       C  
ATOM   2215  C   VAL A 293     -34.049  23.656   0.010  1.00 55.03           C  
ANISOU 2215  C   VAL A 293     7865   6829   6216   -821   2064  -1101       C  
ATOM   2216  O   VAL A 293     -34.506  24.469   0.813  1.00 56.43           O  
ANISOU 2216  O   VAL A 293     8129   6953   6360   -844   2257  -1219       O  
ATOM   2217  CB  VAL A 293     -32.465  24.371  -1.907  1.00 49.39           C  
ANISOU 2217  CB  VAL A 293     7075   6040   5653   -627   1765   -959       C  
ATOM   2218  CG1 VAL A 293     -33.316  25.627  -2.097  1.00 50.55           C  
ANISOU 2218  CG1 VAL A 293     7167   6112   5929   -482   1943  -1051       C  
ATOM   2219  CG2 VAL A 293     -30.998  24.661  -2.242  1.00 47.55           C  
ANISOU 2219  CG2 VAL A 293     6934   5759   5375   -653   1586   -890       C  
ATOM   2220  N   GLU A 294     -34.729  22.582  -0.430  1.00 52.12           N  
ANISOU 2220  N   GLU A 294     7341   6559   5902   -806   2033  -1049       N  
ATOM   2221  CA  GLU A 294     -36.100  22.212  -0.059  1.00 54.26           C  
ANISOU 2221  CA  GLU A 294     7507   6902   6206   -822   2216  -1116       C  
ATOM   2222  C   GLU A 294     -36.303  22.168   1.456  1.00 61.56           C  
ANISOU 2222  C   GLU A 294     8620   7823   6948  -1011   2379  -1209       C  
ATOM   2223  O   GLU A 294     -37.364  22.568   1.949  1.00 63.37           O  
ANISOU 2223  O   GLU A 294     8803   8064   7210  -1000   2606  -1319       O  
ATOM   2224  CB  GLU A 294     -36.441  20.827  -0.638  1.00 54.42           C  
ANISOU 2224  CB  GLU A 294     7392   7027   6256   -845   2106  -1027       C  
ATOM   2225  CG  GLU A 294     -37.078  20.879  -2.012  1.00 63.10           C  
ANISOU 2225  CG  GLU A 294     8243   8171   7561   -659   2055   -984       C  
ATOM   2226  CD  GLU A 294     -37.742  19.602  -2.492  1.00 78.04           C  
ANISOU 2226  CD  GLU A 294     9992  10173   9488   -697   2007   -931       C  
ATOM   2227  OE1 GLU A 294     -37.604  18.553  -1.821  1.00 56.58           O  
ANISOU 2227  OE1 GLU A 294     7379   7488   6631   -868   1987   -907       O  
ATOM   2228  OE2 GLU A 294     -38.409  19.656  -3.550  1.00 74.99           O1-
ANISOU 2228  OE2 GLU A 294     9393   9838   9262   -560   1986   -910       O1-
ATOM   2229  N   GLN A 295     -35.284  21.666   2.183  1.00 58.22           N  
ANISOU 2229  N   GLN A 295     8406   7385   6332  -1184   2261  -1161       N  
ATOM   2230  CA  GLN A 295     -35.291  21.515   3.638  1.00 59.61           C  
ANISOU 2230  CA  GLN A 295     8796   7558   6296  -1394   2376  -1227       C  
ATOM   2231  C   GLN A 295     -34.739  22.744   4.396  1.00 65.27           C  
ANISOU 2231  C   GLN A 295     9710   8175   6914  -1442   2459  -1322       C  
ATOM   2232  O   GLN A 295     -34.562  22.682   5.613  1.00 66.71           O  
ANISOU 2232  O   GLN A 295    10105   8348   6893  -1632   2528  -1372       O  
ATOM   2233  CB  GLN A 295     -34.555  20.224   4.040  1.00 60.14           C  
ANISOU 2233  CB  GLN A 295     8984   7667   6199  -1561   2195  -1113       C  
ATOM   2234  CG  GLN A 295     -35.209  18.953   3.506  1.00 66.29           C  
ANISOU 2234  CG  GLN A 295     9612   8532   7041  -1556   2153  -1041       C  
ATOM   2235  CD  GLN A 295     -34.502  17.703   3.969  1.00 86.37           C  
ANISOU 2235  CD  GLN A 295    12301  11095   9420  -1720   1993   -932       C  
ATOM   2236  NE2 GLN A 295     -34.146  16.853   3.029  1.00 70.56           N  
ANISOU 2236  NE2 GLN A 295    10205   9109   7495  -1652   1799   -814       N  
ATOM   2237  OE1 GLN A 295     -34.316  17.457   5.166  1.00 90.27           O  
ANISOU 2237  OE1 GLN A 295    12998  11586   9714  -1908   2044   -952       O  
ATOM   2238  N   GLY A 296     -34.476  23.833   3.673  1.00 61.23           N  
ANISOU 2238  N   GLY A 296     9141   7584   6538  -1280   2451  -1344       N  
ATOM   2239  CA  GLY A 296     -33.969  25.083   4.232  1.00 61.95           C  
ANISOU 2239  CA  GLY A 296     9411   7566   6562  -1310   2530  -1437       C  
ATOM   2240  C   GLY A 296     -32.528  25.079   4.715  1.00 65.95           C  
ANISOU 2240  C   GLY A 296    10126   8040   6891  -1464   2347  -1382       C  
ATOM   2241  O   GLY A 296     -32.090  26.061   5.327  1.00 67.76           O  
ANISOU 2241  O   GLY A 296    10532   8181   7032  -1530   2413  -1466       O  
ATOM   2242  N   LEU A 297     -31.780  23.988   4.451  1.00 60.21           N  
ANISOU 2242  N   LEU A 297     9382   7381   6113  -1522   2115  -1242       N  
ATOM   2243  CA  LEU A 297     -30.363  23.839   4.814  1.00 59.03           C  
ANISOU 2243  CA  LEU A 297     9390   7224   5816  -1653   1907  -1164       C  
ATOM   2244  C   LEU A 297     -29.522  24.854   4.039  1.00 59.07           C  
ANISOU 2244  C   LEU A 297     9369   7153   5920  -1547   1816  -1152       C  
ATOM   2245  O   LEU A 297     -28.585  25.434   4.591  1.00 59.62           O  
ANISOU 2245  O   LEU A 297     9606   7180   5867  -1664   1753  -1167       O  
ATOM   2246  CB  LEU A 297     -29.869  22.416   4.475  1.00 58.04           C  
ANISOU 2246  CB  LEU A 297     9200   7182   5671  -1680   1688  -1010       C  
ATOM   2247  CG  LEU A 297     -29.887  21.352   5.571  1.00 64.00           C  
ANISOU 2247  CG  LEU A 297    10101   7992   6225  -1878   1665   -974       C  
ATOM   2248  CD1 LEU A 297     -31.300  20.912   5.910  1.00 65.76           C  
ANISOU 2248  CD1 LEU A 297    10277   8255   6453  -1898   1877  -1045       C  
ATOM   2249  CD2 LEU A 297     -29.092  20.129   5.132  1.00 64.91           C  
ANISOU 2249  CD2 LEU A 297    10168   8157   6339  -1879   1415   -811       C  
ATOM   2250  N   ILE A 298     -29.864  25.052   2.752  1.00 51.62           N  
ANISOU 2250  N   ILE A 298     8219   6203   5194  -1338   1804  -1121       N  
ATOM   2251  CA  ILE A 298     -29.213  25.976   1.833  1.00 48.89           C  
ANISOU 2251  CA  ILE A 298     7824   5786   4965  -1218   1730  -1100       C  
ATOM   2252  C   ILE A 298     -30.264  26.976   1.283  1.00 53.08           C  
ANISOU 2252  C   ILE A 298     8255   6242   5669  -1036   1921  -1189       C  
ATOM   2253  O   ILE A 298     -31.071  26.606   0.430  1.00 51.53           O  
ANISOU 2253  O   ILE A 298     7860   6091   5629   -883   1937  -1154       O  
ATOM   2254  CB  ILE A 298     -28.410  25.210   0.722  1.00 48.61           C  
ANISOU 2254  CB  ILE A 298     7648   5811   5013  -1144   1491   -951       C  
ATOM   2255  CG1 ILE A 298     -27.256  24.372   1.353  1.00 47.30           C  
ANISOU 2255  CG1 ILE A 298     7592   5699   4680  -1314   1301   -866       C  
ATOM   2256  CG2 ILE A 298     -27.864  26.200  -0.347  1.00 47.68           C  
ANISOU 2256  CG2 ILE A 298     7465   5623   5027  -1012   1437   -932       C  
ATOM   2257  CD1 ILE A 298     -26.553  23.259   0.428  1.00 45.63           C  
ANISOU 2257  CD1 ILE A 298     7241   5560   4535  -1252   1078   -718       C  
ATOM   2258  N   PRO A 299     -30.274  28.248   1.746  1.00 50.50           N  
ANISOU 2258  N   PRO A 299     8066   5801   5320  -1048   2065  -1302       N  
ATOM   2259  CA  PRO A 299     -31.297  29.198   1.262  1.00 51.33           C  
ANISOU 2259  CA  PRO A 299     8080   5823   5600   -859   2251  -1383       C  
ATOM   2260  C   PRO A 299     -31.137  29.727  -0.168  1.00 55.25           C  
ANISOU 2260  C   PRO A 299     8430   6273   6290   -658   2158  -1309       C  
ATOM   2261  O   PRO A 299     -32.096  30.284  -0.705  1.00 55.27           O  
ANISOU 2261  O   PRO A 299     8315   6230   6456   -478   2282  -1346       O  
ATOM   2262  CB  PRO A 299     -31.216  30.356   2.280  1.00 55.08           C  
ANISOU 2262  CB  PRO A 299     8786   6170   5972   -951   2425  -1527       C  
ATOM   2263  CG  PRO A 299     -30.416  29.819   3.442  1.00 59.45           C  
ANISOU 2263  CG  PRO A 299     9539   6773   6277  -1210   2356  -1531       C  
ATOM   2264  CD  PRO A 299     -29.461  28.851   2.816  1.00 53.09           C  
ANISOU 2264  CD  PRO A 299     8648   6067   5458  -1239   2082  -1370       C  
ATOM   2265  N   LEU A 300     -29.941  29.565  -0.786  1.00 51.70           N  
ANISOU 2265  N   LEU A 300     7985   5837   5822   -688   1943  -1203       N  
ATOM   2266  CA  LEU A 300     -29.583  30.102  -2.113  1.00 51.35           C  
ANISOU 2266  CA  LEU A 300     7837   5746   5926   -533   1844  -1128       C  
ATOM   2267  C   LEU A 300     -29.558  31.635  -2.076  1.00 58.90           C  
ANISOU 2267  C   LEU A 300     8917   6536   6928   -480   1967  -1212       C  
ATOM   2268  O   LEU A 300     -29.972  32.280  -3.047  1.00 59.56           O  
ANISOU 2268  O   LEU A 300     8903   6552   7173   -296   1990  -1189       O  
ATOM   2269  CB  LEU A 300     -30.488  29.622  -3.278  1.00 50.73           C  
ANISOU 2269  CB  LEU A 300     7514   5733   6028   -338   1823  -1060       C  
ATOM   2270  CG  LEU A 300     -30.526  28.163  -3.678  1.00 52.94           C  
ANISOU 2270  CG  LEU A 300     7652   6159   6303   -356   1686   -964       C  
ATOM   2271  CD1 LEU A 300     -31.483  27.976  -4.809  1.00 52.71           C  
ANISOU 2271  CD1 LEU A 300     7404   6173   6450   -169   1690   -920       C  
ATOM   2272  CD2 LEU A 300     -29.181  27.674  -4.123  1.00 51.63           C  
ANISOU 2272  CD2 LEU A 300     7505   6030   6081   -425   1472   -860       C  
ATOM   2273  N   ASP A 301     -29.080  32.218  -0.956  1.00 56.86           N  
ANISOU 2273  N   ASP A 301     8883   6203   6519   -645   2043  -1307       N  
ATOM   2274  CA  ASP A 301     -29.018  33.669  -0.765  1.00 58.00           C  
ANISOU 2274  CA  ASP A 301     9187   6171   6680   -626   2175  -1404       C  
ATOM   2275  C   ASP A 301     -27.590  34.233  -0.700  1.00 60.26           C  
ANISOU 2275  C   ASP A 301     9635   6399   6860   -775   2048  -1383       C  
ATOM   2276  O   ASP A 301     -27.405  35.370  -0.264  1.00 61.97           O  
ANISOU 2276  O   ASP A 301    10035   6468   7042   -823   2157  -1477       O  
ATOM   2277  CB  ASP A 301     -29.839  34.085   0.475  1.00 61.90           C  
ANISOU 2277  CB  ASP A 301     9820   6601   7097   -684   2420  -1564       C  
ATOM   2278  CG  ASP A 301     -29.363  33.502   1.796  1.00 72.84           C  
ANISOU 2278  CG  ASP A 301    11373   8058   8247   -940   2408  -1610       C  
ATOM   2279  OD1 ASP A 301     -28.525  32.566   1.773  1.00 70.61           O  
ANISOU 2279  OD1 ASP A 301    11062   7895   7870  -1055   2203  -1505       O  
ATOM   2280  OD2 ASP A 301     -29.857  33.952   2.853  1.00 81.70           O1-
ANISOU 2280  OD2 ASP A 301    12653   9115   9275  -1021   2608  -1749       O1-
ATOM   2281  N   GLY A 302     -26.604  33.434  -1.120  1.00 53.43           N  
ANISOU 2281  N   GLY A 302     8699   5650   5950   -850   1827  -1263       N  
ATOM   2282  CA  GLY A 302     -25.192  33.823  -1.123  1.00 52.44           C  
ANISOU 2282  CA  GLY A 302     8685   5506   5735   -997   1684  -1227       C  
ATOM   2283  C   GLY A 302     -24.525  33.832   0.240  1.00 55.85           C  
ANISOU 2283  C   GLY A 302     9324   5950   5948  -1250   1675  -1295       C  
ATOM   2284  O   GLY A 302     -23.368  34.245   0.347  1.00 55.61           O  
ANISOU 2284  O   GLY A 302     9392   5902   5833  -1392   1566  -1278       O  
ATOM   2285  N   SER A 303     -25.235  33.369   1.293  1.00 52.97           N  
ANISOU 2285  N   SER A 303     9025   5620   5481  -1320   1788  -1369       N  
ATOM   2286  CA  SER A 303     -24.743  33.367   2.675  1.00 54.35           C  
ANISOU 2286  CA  SER A 303     9418   5807   5427  -1569   1795  -1441       C  
ATOM   2287  C   SER A 303     -23.819  32.199   3.023  1.00 55.25           C  
ANISOU 2287  C   SER A 303     9503   6081   5410  -1720   1568  -1330       C  
ATOM   2288  O   SER A 303     -23.167  32.226   4.065  1.00 55.58           O  
ANISOU 2288  O   SER A 303     9720   6142   5255  -1939   1519  -1361       O  
ATOM   2289  CB  SER A 303     -25.914  33.419   3.658  1.00 60.86           C  
ANISOU 2289  CB  SER A 303    10339   6597   6189  -1586   2031  -1573       C  
ATOM   2290  OG  SER A 303     -26.645  32.200   3.690  1.00 67.51           O  
ANISOU 2290  OG  SER A 303    11035   7564   7051  -1531   2027  -1522       O  
ATOM   2291  N   GLN A 304     -23.761  31.184   2.159  1.00 49.72           N  
ANISOU 2291  N   GLN A 304     8588   5487   4816  -1602   1427  -1200       N  
ATOM   2292  CA  GLN A 304     -22.983  29.979   2.420  1.00 48.10           C  
ANISOU 2292  CA  GLN A 304     8339   5424   4513  -1708   1218  -1087       C  
ATOM   2293  C   GLN A 304     -21.842  29.699   1.445  1.00 49.02           C  
ANISOU 2293  C   GLN A 304     8317   5600   4708  -1669    999   -958       C  
ATOM   2294  O   GLN A 304     -21.836  30.212   0.332  1.00 45.91           O  
ANISOU 2294  O   GLN A 304     7815   5157   4471  -1523   1008   -936       O  
ATOM   2295  CB  GLN A 304     -23.919  28.767   2.473  1.00 48.27           C  
ANISOU 2295  CB  GLN A 304     8252   5530   4558  -1637   1247  -1049       C  
ATOM   2296  CG  GLN A 304     -24.783  28.723   3.728  1.00 53.71           C  
ANISOU 2296  CG  GLN A 304     9095   6205   5108  -1746   1424  -1159       C  
ATOM   2297  CD  GLN A 304     -25.944  27.779   3.546  1.00 58.89           C  
ANISOU 2297  CD  GLN A 304     9616   6921   5838  -1639   1506  -1142       C  
ATOM   2298  NE2 GLN A 304     -26.345  27.119   4.615  1.00 52.00           N  
ANISOU 2298  NE2 GLN A 304     8849   6099   4811  -1777   1559  -1169       N  
ATOM   2299  OE1 GLN A 304     -26.491  27.628   2.445  1.00 54.16           O  
ANISOU 2299  OE1 GLN A 304     8822   6327   5428  -1444   1519  -1104       O  
ATOM   2300  N   THR A 305     -20.878  28.870   1.897  1.00 45.54           N  
ANISOU 2300  N   THR A 305     7882   5266   4154  -1801    805   -870       N  
ATOM   2301  CA  THR A 305     -19.733  28.373   1.136  1.00 43.85           C  
ANISOU 2301  CA  THR A 305     7525   5135   4000  -1778    589   -743       C  
ATOM   2302  C   THR A 305     -19.885  26.868   1.129  1.00 46.03           C  
ANISOU 2302  C   THR A 305     7694   5518   4279  -1734    485   -643       C  
ATOM   2303  O   THR A 305     -19.906  26.240   2.191  1.00 45.63           O  
ANISOU 2303  O   THR A 305     7748   5514   4077  -1863    449   -635       O  
ATOM   2304  CB  THR A 305     -18.388  28.797   1.742  1.00 50.63           C  
ANISOU 2304  CB  THR A 305     8489   6022   4726  -1979    447   -729       C  
ATOM   2305  CG2 THR A 305     -17.218  28.502   0.805  1.00 49.58           C  
ANISOU 2305  CG2 THR A 305     8184   5964   4689  -1936    255   -612       C  
ATOM   2306  OG1 THR A 305     -18.429  30.186   2.031  1.00 52.77           O  
ANISOU 2306  OG1 THR A 305     8919   6175   4955  -2059    576   -847       O  
ATOM   2307  N   VAL A 306     -20.055  26.302  -0.072  1.00 41.84           N  
ANISOU 2307  N   VAL A 306     6969   5014   3914  -1553    447   -570       N  
ATOM   2308  CA  VAL A 306     -20.290  24.882  -0.244  1.00 41.02           C  
ANISOU 2308  CA  VAL A 306     6760   4991   3835  -1491    365   -481       C  
ATOM   2309  C   VAL A 306     -19.283  24.285  -1.233  1.00 42.63           C  
ANISOU 2309  C   VAL A 306     6799   5259   4139  -1410    184   -365       C  
ATOM   2310  O   VAL A 306     -18.822  24.961  -2.157  1.00 40.83           O  
ANISOU 2310  O   VAL A 306     6492   5008   4014  -1341    174   -361       O  
ATOM   2311  CB  VAL A 306     -21.774  24.642  -0.646  1.00 44.61           C  
ANISOU 2311  CB  VAL A 306     7149   5416   4383  -1354    530   -527       C  
ATOM   2312  CG1 VAL A 306     -22.036  23.200  -1.092  1.00 44.56           C  
ANISOU 2312  CG1 VAL A 306     7016   5482   4433  -1273    447   -434       C  
ATOM   2313  CG2 VAL A 306     -22.717  25.023   0.496  1.00 45.88           C  
ANISOU 2313  CG2 VAL A 306     7468   5536   4430  -1450    705   -638       C  
ATOM   2314  N   LEU A 307     -18.930  23.012  -1.005  1.00 37.48           N  
ANISOU 2314  N   LEU A 307     6107   4681   3452  -1424     48   -271       N  
ATOM   2315  CA  LEU A 307     -18.034  22.260  -1.862  1.00 35.70           C  
ANISOU 2315  CA  LEU A 307     5726   4517   3323  -1340   -112   -163       C  
ATOM   2316  C   LEU A 307     -18.852  21.159  -2.521  1.00 38.01           C  
ANISOU 2316  C   LEU A 307     5917   4819   3708  -1201    -86   -124       C  
ATOM   2317  O   LEU A 307     -19.678  20.529  -1.871  1.00 38.35           O  
ANISOU 2317  O   LEU A 307     6028   4859   3683  -1235    -34   -136       O  
ATOM   2318  CB  LEU A 307     -16.862  21.688  -1.044  1.00 36.19           C  
ANISOU 2318  CB  LEU A 307     5827   4648   3274  -1463   -303    -80       C  
ATOM   2319  CG  LEU A 307     -15.827  20.839  -1.799  1.00 39.40           C  
ANISOU 2319  CG  LEU A 307     6069   5120   3781  -1374   -474     35       C  
ATOM   2320  CD1 LEU A 307     -14.451  21.027  -1.211  1.00 39.79           C  
ANISOU 2320  CD1 LEU A 307     6129   5234   3757  -1498   -643     88       C  
ATOM   2321  CD2 LEU A 307     -16.155  19.359  -1.745  1.00 40.52           C  
ANISOU 2321  CD2 LEU A 307     6180   5281   3935  -1306   -535    114       C  
ATOM   2322  N   LEU A 308     -18.647  20.969  -3.825  1.00 33.88           N  
ANISOU 2322  N   LEU A 308     5238   4306   3332  -1058   -115    -85       N  
ATOM   2323  CA  LEU A 308     -19.284  19.932  -4.614  1.00 32.95           C  
ANISOU 2323  CA  LEU A 308     5014   4199   3306   -930   -107    -47       C  
ATOM   2324  C   LEU A 308     -18.185  19.044  -5.108  1.00 36.49           C  
ANISOU 2324  C   LEU A 308     5365   4696   3804   -885   -269     52       C  
ATOM   2325  O   LEU A 308     -17.185  19.557  -5.601  1.00 37.14           O  
ANISOU 2325  O   LEU A 308     5383   4799   3932   -874   -333     72       O  
ATOM   2326  CB  LEU A 308     -20.022  20.521  -5.827  1.00 32.01           C  
ANISOU 2326  CB  LEU A 308     4800   4046   3317   -797      6    -91       C  
ATOM   2327  CG  LEU A 308     -21.031  21.631  -5.598  1.00 36.35           C  
ANISOU 2327  CG  LEU A 308     5413   4536   3861   -801    172   -190       C  
ATOM   2328  CD1 LEU A 308     -21.683  22.043  -6.923  1.00 35.12           C  
ANISOU 2328  CD1 LEU A 308     5142   4356   3845   -649    245   -204       C  
ATOM   2329  CD2 LEU A 308     -22.096  21.228  -4.609  1.00 38.67           C  
ANISOU 2329  CD2 LEU A 308     5792   4825   4074   -862    268   -236       C  
ATOM   2330  N   SER A 309     -18.338  17.722  -4.956  1.00 32.59           N  
ANISOU 2330  N   SER A 309     4864   4217   3300   -862   -330    113       N  
ATOM   2331  CA  SER A 309     -17.333  16.789  -5.455  1.00 32.06           C  
ANISOU 2331  CA  SER A 309     4703   4184   3296   -795   -475    206       C  
ATOM   2332  C   SER A 309     -17.948  15.516  -6.030  1.00 34.05           C  
ANISOU 2332  C   SER A 309     4910   4418   3610   -698   -469    240       C  
ATOM   2333  O   SER A 309     -18.528  14.722  -5.304  1.00 34.95           O  
ANISOU 2333  O   SER A 309     5112   4516   3651   -749   -468    258       O  
ATOM   2334  CB  SER A 309     -16.269  16.477  -4.409  1.00 36.75           C  
ANISOU 2334  CB  SER A 309     5356   4813   3795   -897   -627    276       C  
ATOM   2335  OG  SER A 309     -15.209  15.739  -5.001  1.00 37.24           O  
ANISOU 2335  OG  SER A 309     5297   4908   3944   -810   -759    361       O  
ATOM   2336  N   GLY A 310     -17.870  15.389  -7.343  1.00 29.39           N  
ANISOU 2336  N   GLY A 310     4194   3830   3144   -574   -454    242       N  
ATOM   2337  CA  GLY A 310     -18.355  14.236  -8.093  1.00 28.39           C  
ANISOU 2337  CA  GLY A 310     4018   3684   3086   -480   -449    266       C  
ATOM   2338  C   GLY A 310     -17.176  13.370  -8.459  1.00 33.50           C  
ANISOU 2338  C   GLY A 310     4596   4343   3789   -413   -577    345       C  
ATOM   2339  O   GLY A 310     -16.093  13.893  -8.723  1.00 33.36           O  
ANISOU 2339  O   GLY A 310     4505   4360   3810   -397   -635    362       O  
ATOM   2340  N   PHE A 311     -17.351  12.041  -8.431  1.00 31.63           N  
ANISOU 2340  N   PHE A 311     4385   4073   3562   -377   -620    393       N  
ATOM   2341  CA  PHE A 311     -16.251  11.120  -8.724  1.00 31.34           C  
ANISOU 2341  CA  PHE A 311     4289   4031   3587   -297   -737    470       C  
ATOM   2342  C   PHE A 311     -16.767   9.800  -9.190  1.00 36.03           C  
ANISOU 2342  C   PHE A 311     4903   4564   4221   -229   -727    490       C  
ATOM   2343  O   PHE A 311     -17.763   9.296  -8.656  1.00 34.58           O  
ANISOU 2343  O   PHE A 311     4822   4345   3970   -292   -686    483       O  
ATOM   2344  CB  PHE A 311     -15.315  10.945  -7.492  1.00 32.55           C  
ANISOU 2344  CB  PHE A 311     4499   4202   3666   -367   -877    549       C  
ATOM   2345  CG  PHE A 311     -16.024  10.748  -6.162  1.00 35.00           C  
ANISOU 2345  CG  PHE A 311     4973   4489   3835   -497   -878    560       C  
ATOM   2346  CD1 PHE A 311     -16.390  11.842  -5.376  1.00 38.30           C  
ANISOU 2346  CD1 PHE A 311     5468   4937   4149   -622   -823    506       C  
ATOM   2347  CD2 PHE A 311     -16.311   9.470  -5.690  1.00 37.47           C  
ANISOU 2347  CD2 PHE A 311     5379   4746   4111   -500   -926    624       C  
ATOM   2348  CE1 PHE A 311     -17.059  11.660  -4.162  1.00 38.89           C  
ANISOU 2348  CE1 PHE A 311     5700   4993   4084   -750   -807    507       C  
ATOM   2349  CE2 PHE A 311     -16.983   9.292  -4.475  1.00 40.47           C  
ANISOU 2349  CE2 PHE A 311     5921   5108   4347   -635   -917    634       C  
ATOM   2350  CZ  PHE A 311     -17.360  10.390  -3.731  1.00 38.52           C  
ANISOU 2350  CZ  PHE A 311     5741   4900   3996   -759   -853    573       C  
ATOM   2351  N   GLY A 312     -16.109   9.249 -10.205  1.00 34.73           N  
ANISOU 2351  N   GLY A 312     4643   4390   4164   -110   -753    508       N  
ATOM   2352  CA  GLY A 312     -16.530   7.975 -10.767  1.00 34.61           C  
ANISOU 2352  CA  GLY A 312     4652   4306   4192    -42   -738    518       C  
ATOM   2353  C   GLY A 312     -15.863   7.614 -12.069  1.00 38.44           C  
ANISOU 2353  C   GLY A 312     5027   4783   4795     88   -731    510       C  
ATOM   2354  O   GLY A 312     -14.659   7.820 -12.225  1.00 36.32           O  
ANISOU 2354  O   GLY A 312     4665   4549   4586    147   -792    540       O  
ATOM   2355  N   GLY A 313     -16.666   7.045 -12.984  1.00 34.12           N  
ANISOU 2355  N   GLY A 313     4492   4195   4278    124   -653    464       N  
ATOM   2356  CA  GLY A 313     -16.216   6.513 -14.262  1.00 33.27           C  
ANISOU 2356  CA  GLY A 313     4311   4065   4265    237   -628    443       C  
ATOM   2357  C   GLY A 313     -15.369   7.431 -15.118  1.00 34.71           C  
ANISOU 2357  C   GLY A 313     4361   4317   4510    294   -605    417       C  
ATOM   2358  O   GLY A 313     -15.662   8.629 -15.277  1.00 29.95           O  
ANISOU 2358  O   GLY A 313     3723   3775   3882    244   -558    378       O  
ATOM   2359  N   GLY A 314     -14.348   6.832 -15.706  1.00 30.11           N  
ANISOU 2359  N   GLY A 314     3709   3718   4015    399   -630    435       N  
ATOM   2360  CA  GLY A 314     -13.408   7.528 -16.572  1.00 29.84           C  
ANISOU 2360  CA  GLY A 314     3544   3748   4048    454   -602    414       C  
ATOM   2361  C   GLY A 314     -11.995   7.014 -16.438  1.00 36.07           C  
ANISOU 2361  C   GLY A 314     4244   4539   4923    547   -675    468       C  
ATOM   2362  O   GLY A 314     -11.452   6.542 -17.422  1.00 37.98           O  
ANISOU 2362  O   GLY A 314     4418   4766   5246    645   -630    443       O  
ATOM   2363  N   LEU A 315     -11.364   7.066 -15.246  1.00 32.70           N  
ANISOU 2363  N   LEU A 315     3810   4134   4483    519   -789    541       N  
ATOM   2364  CA  LEU A 315     -11.881   7.642 -14.002  1.00 32.08           C  
ANISOU 2364  CA  LEU A 315     3819   4075   4296    393   -843    568       C  
ATOM   2365  C   LEU A 315     -11.938   9.155 -14.080  1.00 35.31           C  
ANISOU 2365  C   LEU A 315     4185   4568   4664    305   -799    523       C  
ATOM   2366  O   LEU A 315     -11.127   9.767 -14.772  1.00 33.45           O  
ANISOU 2366  O   LEU A 315     3830   4393   4488    335   -777    506       O  
ATOM   2367  CB  LEU A 315     -11.008   7.212 -12.801  1.00 32.97           C  
ANISOU 2367  CB  LEU A 315     3935   4191   4403    393   -992    666       C  
ATOM   2368  CG  LEU A 315     -11.074   5.727 -12.375  1.00 38.03           C  
ANISOU 2368  CG  LEU A 315     4665   4726   5060    460  -1058    733       C  
ATOM   2369  CD1 LEU A 315     -10.212   5.492 -11.157  1.00 38.35           C  
ANISOU 2369  CD1 LEU A 315     4706   4784   5083    449  -1220    841       C  
ATOM   2370  CD2 LEU A 315     -12.507   5.291 -12.053  1.00 38.49           C  
ANISOU 2370  CD2 LEU A 315     4894   4708   5021    380  -1004    709       C  
ATOM   2371  N   THR A 316     -12.951   9.754 -13.444  1.00 33.59           N  
ANISOU 2371  N   THR A 316     4067   4348   4346    197   -770    499       N  
ATOM   2372  CA  THR A 316     -13.079  11.206 -13.392  1.00 32.90           C  
ANISOU 2372  CA  THR A 316     3965   4316   4216    114   -724    456       C  
ATOM   2373  C   THR A 316     -13.331  11.624 -11.947  1.00 36.23           C  
ANISOU 2373  C   THR A 316     4486   4745   4532     -7   -778    478       C  
ATOM   2374  O   THR A 316     -13.916  10.873 -11.174  1.00 36.56           O  
ANISOU 2374  O   THR A 316     4632   4742   4516    -37   -805    505       O  
ATOM   2375  CB  THR A 316     -14.254  11.719 -14.261  1.00 35.06           C  
ANISOU 2375  CB  THR A 316     4263   4576   4479    111   -600    383       C  
ATOM   2376  CG2 THR A 316     -14.014  11.582 -15.754  1.00 32.24           C  
ANISOU 2376  CG2 THR A 316     3821   4226   4203    203   -540    353       C  
ATOM   2377  OG1 THR A 316     -15.460  11.057 -13.870  1.00 37.25           O  
ANISOU 2377  OG1 THR A 316     4645   4801   4707     86   -574    373       O  
ATOM   2378  N   TRP A 317     -12.925  12.842 -11.605  1.00 32.20           N  
ANISOU 2378  N   TRP A 317     3959   4289   3986    -87   -782    461       N  
ATOM   2379  CA  TRP A 317     -13.220  13.483 -10.329  1.00 31.00           C  
ANISOU 2379  CA  TRP A 317     3914   4143   3721   -220   -805    458       C  
ATOM   2380  C   TRP A 317     -13.117  14.983 -10.482  1.00 34.32           C  
ANISOU 2380  C   TRP A 317     4321   4596   4124   -288   -745    403       C  
ATOM   2381  O   TRP A 317     -12.182  15.485 -11.112  1.00 33.17           O  
ANISOU 2381  O   TRP A 317     4068   4496   4040   -268   -760    405       O  
ATOM   2382  CB  TRP A 317     -12.431  12.921  -9.131  1.00 30.54           C  
ANISOU 2382  CB  TRP A 317     3889   4105   3610   -269   -953    540       C  
ATOM   2383  CG  TRP A 317     -10.939  13.094  -9.145  1.00 32.31           C  
ANISOU 2383  CG  TRP A 317     3988   4400   3889   -257  -1063    592       C  
ATOM   2384  CD1 TRP A 317     -10.215  13.902  -8.321  1.00 35.82           C  
ANISOU 2384  CD1 TRP A 317     4434   4907   4270   -373  -1143    608       C  
ATOM   2385  CD2 TRP A 317      -9.982  12.314  -9.887  1.00 32.73           C  
ANISOU 2385  CD2 TRP A 317     3898   4472   4068   -127  -1118    639       C  
ATOM   2386  CE2 TRP A 317      -8.696  12.755  -9.501  1.00 38.48           C  
ANISOU 2386  CE2 TRP A 317     4523   5285   4811   -168  -1229    684       C  
ATOM   2387  CE3 TRP A 317     -10.085  11.333 -10.893  1.00 33.67           C  
ANISOU 2387  CE3 TRP A 317     3962   4544   4288     17  -1073    639       C  
ATOM   2388  NE1 TRP A 317      -8.870  13.744  -8.565  1.00 36.56           N  
ANISOU 2388  NE1 TRP A 317     4374   5069   4448   -327  -1245    664       N  
ATOM   2389  CZ2 TRP A 317      -7.518  12.234 -10.078  1.00 38.89           C  
ANISOU 2389  CZ2 TRP A 317     4402   5384   4989    -58  -1290    732       C  
ATOM   2390  CZ3 TRP A 317      -8.921  10.786 -11.429  1.00 36.22           C  
ANISOU 2390  CZ3 TRP A 317     4137   4899   4728    127  -1129    682       C  
ATOM   2391  CH2 TRP A 317      -7.657  11.252 -11.042  1.00 38.20           C  
ANISOU 2391  CH2 TRP A 317     4269   5241   5006     96  -1232    727       C  
ATOM   2392  N   GLY A 318     -14.138  15.681  -9.996  1.00 31.09           N  
ANISOU 2392  N   GLY A 318     4019   4156   3638   -362   -663    348       N  
ATOM   2393  CA  GLY A 318     -14.182  17.131 -10.085  1.00 30.75           C  
ANISOU 2393  CA  GLY A 318     3992   4117   3575   -425   -593    290       C  
ATOM   2394  C   GLY A 318     -14.666  17.738  -8.796  1.00 33.82           C  
ANISOU 2394  C   GLY A 318     4520   4486   3842   -554   -575    257       C  
ATOM   2395  O   GLY A 318     -15.627  17.241  -8.211  1.00 33.72           O  
ANISOU 2395  O   GLY A 318     4595   4442   3775   -572   -538    245       O  
ATOM   2396  N   THR A 319     -14.010  18.818  -8.362  1.00 31.26           N  
ANISOU 2396  N   THR A 319     4222   4181   3475   -654   -591    238       N  
ATOM   2397  CA  THR A 319     -14.338  19.533  -7.133  1.00 31.83           C  
ANISOU 2397  CA  THR A 319     4439   4232   3421   -794   -567    195       C  
ATOM   2398  C   THR A 319     -14.531  21.009  -7.400  1.00 36.20           C  
ANISOU 2398  C   THR A 319     5033   4746   3976   -835   -461    118       C  
ATOM   2399  O   THR A 319     -13.695  21.641  -8.044  1.00 36.92           O  
ANISOU 2399  O   THR A 319     5052   4859   4119   -837   -481    123       O  
ATOM   2400  CB  THR A 319     -13.266  19.269  -6.051  1.00 35.67           C  
ANISOU 2400  CB  THR A 319     4954   4777   3823   -908   -721    253       C  
ATOM   2401  CG2 THR A 319     -13.619  19.867  -4.697  1.00 35.02           C  
ANISOU 2401  CG2 THR A 319     5045   4675   3585  -1070   -702    208       C  
ATOM   2402  OG1 THR A 319     -13.124  17.869  -5.896  1.00 36.86           O  
ANISOU 2402  OG1 THR A 319     5071   4946   3988   -846   -818    333       O  
ATOM   2403  N   LEU A 320     -15.631  21.552  -6.901  1.00 31.77           N  
ANISOU 2403  N   LEU A 320     4590   4124   3359   -868   -343     46       N  
ATOM   2404  CA  LEU A 320     -15.946  22.970  -7.028  1.00 33.17           C  
ANISOU 2404  CA  LEU A 320     4833   4237   3532   -901   -229    -30       C  
ATOM   2405  C   LEU A 320     -16.196  23.536  -5.653  1.00 36.41           C  
ANISOU 2405  C   LEU A 320     5412   4616   3805  -1048   -191    -90       C  
ATOM   2406  O   LEU A 320     -16.838  22.889  -4.826  1.00 35.81           O  
ANISOU 2406  O   LEU A 320     5408   4541   3655  -1080   -175    -97       O  
ATOM   2407  CB  LEU A 320     -17.209  23.200  -7.892  1.00 33.24           C  
ANISOU 2407  CB  LEU A 320     4817   4188   3626   -770    -92    -72       C  
ATOM   2408  CG  LEU A 320     -17.116  22.859  -9.376  1.00 38.97           C  
ANISOU 2408  CG  LEU A 320     5401   4932   4476   -631   -104    -29       C  
ATOM   2409  CD1 LEU A 320     -18.472  22.926 -10.035  1.00 38.58           C  
ANISOU 2409  CD1 LEU A 320     5331   4839   4489   -518      8    -61       C  
ATOM   2410  CD2 LEU A 320     -16.209  23.823 -10.084  1.00 45.71           C  
ANISOU 2410  CD2 LEU A 320     6222   5778   5369   -647   -113    -25       C  
ATOM   2411  N   ILE A 321     -15.679  24.734  -5.402  1.00 32.98           N  
ANISOU 2411  N   ILE A 321     5052   4150   3330  -1150   -171   -135       N  
ATOM   2412  CA  ILE A 321     -15.943  25.455  -4.163  1.00 33.17           C  
ANISOU 2412  CA  ILE A 321     5257   4126   3218  -1298   -111   -211       C  
ATOM   2413  C   ILE A 321     -16.634  26.721  -4.599  1.00 37.73           C  
ANISOU 2413  C   ILE A 321     5896   4595   3844  -1256     53   -299       C  
ATOM   2414  O   ILE A 321     -16.134  27.448  -5.469  1.00 37.52           O  
ANISOU 2414  O   ILE A 321     5821   4541   3893  -1225     56   -293       O  
ATOM   2415  CB  ILE A 321     -14.704  25.679  -3.244  1.00 36.42           C  
ANISOU 2415  CB  ILE A 321     5734   4595   3511  -1486   -245   -193       C  
ATOM   2416  CG1 ILE A 321     -14.063  24.325  -2.848  1.00 36.17           C  
ANISOU 2416  CG1 ILE A 321     5627   4668   3447  -1498   -421    -88       C  
ATOM   2417  CG2 ILE A 321     -15.108  26.479  -1.990  1.00 38.34           C  
ANISOU 2417  CG2 ILE A 321     6191   4777   3601  -1647   -160   -288       C  
ATOM   2418  CD1 ILE A 321     -12.662  24.413  -2.167  1.00 38.20           C  
ANISOU 2418  CD1 ILE A 321     5886   5009   3618  -1656   -595    -38       C  
ATOM   2419  N   LEU A 322     -17.806  26.963  -4.032  1.00 35.97           N  
ANISOU 2419  N   LEU A 322     5777   4305   3583  -1247    195   -377       N  
ATOM   2420  CA  LEU A 322     -18.603  28.118  -4.393  1.00 37.13           C  
ANISOU 2420  CA  LEU A 322     5983   4337   3791  -1181    361   -459       C  
ATOM   2421  C   LEU A 322     -19.405  28.725  -3.262  1.00 40.88           C  
ANISOU 2421  C   LEU A 322     6633   4734   4167  -1261    507   -570       C  
ATOM   2422  O   LEU A 322     -19.644  28.083  -2.244  1.00 39.27           O  
ANISOU 2422  O   LEU A 322     6498   4571   3851  -1349    502   -584       O  
ATOM   2423  CB  LEU A 322     -19.536  27.787  -5.575  1.00 37.31           C  
ANISOU 2423  CB  LEU A 322     5865   4348   3962   -976    420   -432       C  
ATOM   2424  CG  LEU A 322     -20.561  26.654  -5.450  1.00 42.75           C  
ANISOU 2424  CG  LEU A 322     6488   5088   4668   -898    447   -419       C  
ATOM   2425  CD1 LEU A 322     -21.695  26.896  -6.389  1.00 42.87           C  
ANISOU 2425  CD1 LEU A 322     6417   5059   4812   -727    555   -435       C  
ATOM   2426  CD2 LEU A 322     -19.952  25.304  -5.828  1.00 46.72           C  
ANISOU 2426  CD2 LEU A 322     6870   5696   5185   -877    291   -317       C  
ATOM   2427  N   THR A 323     -19.795  29.987  -3.463  1.00 39.20           N  
ANISOU 2427  N   THR A 323     6501   4398   3995  -1230    643   -648       N  
ATOM   2428  CA  THR A 323     -20.690  30.755  -2.620  1.00 41.21           C  
ANISOU 2428  CA  THR A 323     6915   4548   4194  -1262    824   -768       C  
ATOM   2429  C   THR A 323     -22.061  30.449  -3.209  1.00 43.40           C  
ANISOU 2429  C   THR A 323     7080   4810   4600  -1065    940   -776       C  
ATOM   2430  O   THR A 323     -22.226  30.480  -4.431  1.00 41.83           O  
ANISOU 2430  O   THR A 323     6745   4606   4543   -910    919   -720       O  
ATOM   2431  CB  THR A 323     -20.375  32.261  -2.710  1.00 53.58           C  
ANISOU 2431  CB  THR A 323     8614   5978   5766  -1305    904   -839       C  
ATOM   2432  CG2 THR A 323     -21.344  33.117  -1.895  1.00 52.80           C  
ANISOU 2432  CG2 THR A 323     8685   5749   5626  -1318   1115   -975       C  
ATOM   2433  OG1 THR A 323     -19.044  32.482  -2.251  1.00 55.24           O  
ANISOU 2433  OG1 THR A 323     8903   6224   5861  -1500    777   -822       O  
ATOM   2434  N   ILE A 324     -23.016  30.102  -2.353  1.00 41.48           N  
ANISOU 2434  N   ILE A 324     6887   4572   4302  -1081   1053   -841       N  
ATOM   2435  CA  ILE A 324     -24.384  29.791  -2.743  1.00 46.00           C  
ANISOU 2435  CA  ILE A 324     7347   5145   4987   -916   1172   -858       C  
ATOM   2436  C   ILE A 324     -25.369  30.457  -1.808  1.00 44.16           C  
ANISOU 2436  C   ILE A 324     7238   4828   4713   -935   1386   -991       C  
ATOM   2437  O   ILE A 324     -25.052  30.599  -0.607  1.00 49.52           O  
ANISOU 2437  O   ILE A 324     8092   5496   5228  -1113   1420  -1057       O  
ATOM   2438  CB  ILE A 324     -24.692  28.289  -2.952  1.00 48.44           C  
ANISOU 2438  CB  ILE A 324     7511   5585   5311   -880   1083   -776       C  
ATOM   2439  CG1 ILE A 324     -24.237  27.402  -1.812  1.00 49.59           C  
ANISOU 2439  CG1 ILE A 324     7747   5808   5288  -1056   1007   -762       C  
ATOM   2440  CG2 ILE A 324     -24.170  27.796  -4.277  1.00 51.05           C  
ANISOU 2440  CG2 ILE A 324     7676   5967   5751   -772    935   -665       C  
ATOM   2441  CD1 ILE A 324     -24.833  25.886  -2.027  1.00 64.52           C  
ANISOU 2441  CD1 ILE A 324     9504   7804   7208  -1004    958   -693       C  
ATOM   2442  OXT ILE A 324     -26.441  30.871  -2.285  1.00 57.82           O1-
ANISOU 2442  OXT ILE A 324     8894   6499   6574   -772   1522  -1029       O1-
TER   
HETATM 2443 NA    NA A 401      -7.325  27.375   1.459  1.00 51.30          NA1+
HETATM 2444  N   4VN A 402     -20.166   1.141  -3.996  1.00 49.75           N  
HETATM 2445  C   4VN A 402     -18.674   5.965  -8.089  1.00 46.82           C  
HETATM 2446  O   4VN A 402     -21.323   5.790  -9.531  1.00 36.50           O  
HETATM 2447 CL   4VN A 402     -17.058   5.127  -4.567  1.00 56.65          CL  
HETATM 2448  C1  4VN A 402     -17.982   6.055  -6.897  1.00 48.71           C  
HETATM 2449  N1  4VN A 402     -19.270  -0.809  -3.082  1.00 53.45           N  
HETATM 2450  O1  4VN A 402     -20.114  -4.973   0.103  1.00 67.88           O  
HETATM 2451  C2  4VN A 402     -18.028   5.004  -5.993  1.00 51.92           C  
HETATM 2452  O2  4VN A 402     -19.545  -3.066   1.096  1.00 63.73           O  
HETATM 2453  C3  4VN A 402     -18.784   3.840  -6.249  1.00 49.03           C  
HETATM 2454  C4  4VN A 402     -19.483   3.805  -7.460  1.00 47.55           C  
HETATM 2455  C5  4VN A 402     -19.444   4.851  -8.383  1.00 44.58           C  
HETATM 2456  C6  4VN A 402     -20.300   4.816  -9.614  1.00 38.63           C  
HETATM 2457  C7  4VN A 402     -18.843   2.647  -5.352  1.00 49.04           C  
HETATM 2458  C8  4VN A 402     -17.739   1.815  -5.175  1.00 47.93           C  
HETATM 2459  C9  4VN A 402     -17.833   0.657  -4.423  1.00 49.08           C  
HETATM 2460  C10 4VN A 402     -19.086   0.347  -3.845  1.00 51.39           C  
HETATM 2461  C11 4VN A 402     -20.024   2.259  -4.728  1.00 49.20           C  
HETATM 2462  C12 4VN A 402     -18.202  -1.794  -2.874  1.00 55.48           C  
HETATM 2463  C13 4VN A 402     -18.281  -2.428  -1.479  1.00 58.45           C  
HETATM 2464  C14 4VN A 402     -19.663  -3.068  -1.278  1.00 60.45           C  
HETATM 2465  C15 4VN A 402     -20.756  -2.008  -1.485  1.00 59.16           C  
HETATM 2466  C16 4VN A 402     -20.607  -1.383  -2.879  1.00 56.36           C  
HETATM 2467  C17 4VN A 402     -19.796  -3.800   0.042  1.00 64.85           C  
HETATM 2468  O   HOH A 501     -30.964  -0.593  -7.784  1.00 44.48           O  
HETATM 2469  O   HOH A 502     -23.960  -0.484 -38.683  1.00 36.64           O  
HETATM 2470  O   HOH A 503     -14.226   4.101 -15.890  1.00 33.59           O  
HETATM 2471  O   HOH A 504     -30.636  -2.873 -17.429  1.00 32.92           O  
HETATM 2472  O   HOH A 505     -26.730  18.732 -29.008  1.00 40.59           O  
HETATM 2473  O   HOH A 506      -9.259   3.983 -21.209  1.00 53.80           O  
HETATM 2474  O   HOH A 507     -33.550   6.686 -20.908  1.00 32.27           O  
HETATM 2475  O   HOH A 508     -33.497   7.015  -7.475  1.00 31.59           O  
HETATM 2476  O   HOH A 509     -21.872  12.715  -8.638  1.00 35.30           O  
HETATM 2477  O   HOH A 510      -8.042   2.097  -6.863  1.00 53.42           O  
HETATM 2478  O   HOH A 511     -19.242  -2.750 -19.379  1.00 37.05           O  
HETATM 2479  O   HOH A 512      -7.289   1.618   0.790  1.00 53.75           O  
HETATM 2480  O   HOH A 513     -28.602  12.035  -4.673  1.00 31.01           O  
HETATM 2481  O   HOH A 514     -38.345  13.887 -23.992  1.00 38.74           O  
HETATM 2482  O   HOH A 515      -4.295   0.492 -15.041  1.00 48.13           O  
HETATM 2483  O   HOH A 516      -5.997   4.402  -5.162  1.00 51.67           O  
HETATM 2484  O   HOH A 517     -27.790  30.970 -26.983  1.00 37.55           O  
HETATM 2485  O   HOH A 518     -21.413   3.729 -26.829  1.00 53.19           O  
HETATM 2486  O   HOH A 519     -26.861  -7.578  -3.304  1.00 55.87           O  
HETATM 2487  O   HOH A 520     -22.818  23.301   8.442  1.00 51.80           O  
HETATM 2488  O   HOH A 521     -34.968   0.838 -17.309  1.00 39.82           O  
HETATM 2489  O   HOH A 522     -23.524  12.238 -22.491  1.00 32.08           O  
HETATM 2490  O   HOH A 523     -23.725   2.934  -5.311  1.00 44.05           O  
HETATM 2491  O   HOH A 524     -22.556   1.505  -2.434  1.00 50.09           O  
HETATM 2492  O   HOH A 525     -22.517  -5.686 -26.755  1.00 56.48           O  
HETATM 2493  O   HOH A 526      -7.853  26.021   9.785  1.00 54.85           O  
HETATM 2494  O   HOH A 527     -11.137  17.096  -7.549  1.00 31.84           O  
HETATM 2495  O   HOH A 528     -22.511  -0.821 -32.485  1.00 56.27           O  
HETATM 2496  O   HOH A 529      -8.101  25.056  -5.322  1.00 42.39           O
[truncated: 9,220 more chars]
