# Supplementary material for: Solvent-Site Prediction for Fragment Docking and Its Implication on Fragment-Based Drug Discovery
Source: J Chem Inf Model. 2025 Nov 24;65(23):12959–77. doi: 10.1021/acs.jcim.5c02352 (PMC12690578; doi:10.1021/acs.jcim.5c02352)
Supplement: Supplementary file 3 [file ci5c02352_si_003.zip › Frag2Lead_dataset/2016-12/frag.sdf]

frag.A
 OpenBabel08112213173D

 20 20  0  0  0  0  0  0  0  0999 V2000
   29.1050    1.4580   -2.0820 C   0  0  0  0  0  0  0  0  0  0  0  0
   27.9630    2.3550   -2.0230 N   0  0  0  0  0  0  0  0  0  0  0  0
   28.0860    3.6950   -1.8650 C   0  0  0  0  0  0  0  0  0  0  0  0
   29.1140    4.3440   -1.8470 O   0  0  0  0  0  0  0  0  0  0  0  0
   26.7980    4.1970   -1.7290 N   0  0  0  0  0  0  0  0  0  0  0  0
   25.8430    3.2340   -1.8460 C   0  0  0  0  0  0  0  0  0  0  0  0
   24.6460    3.4040   -1.8020 O   0  0  0  0  0  0  0  0  0  0  0  0
   26.5740    1.8980   -2.0410 C   0  0  0  0  0  0  0  0  0  0  0  0
   26.1890    1.2770   -3.3850 C   0  0  0  0  0  0  0  0  0  0  0  0
   26.2790    0.9620   -0.8830 C   0  0  0  0  0  0  0  0  0  0  0  0
   29.7610    1.8070   -2.7150 H   0  0  0  0  0  0  0  0  0  0  0  0
   29.5110    1.3900   -1.1980 H   0  0  0  0  0  0  0  0  0  0  0  0
   28.8110    0.5740   -2.3740 H   0  0  0  0  0  0  0  0  0  0  0  0
   26.6110    5.0730   -1.6330 H   0  0  0  0  0  0  0  0  0  0  0  0
   26.3760    1.9090   -4.1030 H   0  0  0  0  0  0  0  0  0  0  0  0
   26.7050    0.4620   -3.5290 H   0  0  0  0  0  0  0  0  0  0  0  0
   25.2380    1.0610   -3.3850 H   0  0  0  0  0  0  0  0  0  0  0  0
   25.3170    0.8030   -0.8280 H   0  0  0  0  0  0  0  0  0  0  0  0
   26.7390    0.1120   -1.0250 H   0  0  0  0  0  0  0  0  0  0  0  0
   26.5900    1.3640   -0.0480 H   0  0  0  0  0  0  0  0  0  0  0  0
  1  2  1  0  0  0  0
  1 11  1  0  0  0  0
  1 12  1  0  0  0  0
  1 13  1  0  0  0  0
  2  3  1  0  0  0  0
  2  8  1  0  0  0  0
  3  4  2  0  0  0  0
  3  5  1  0  0  0  0
  5  6  1  0  0  0  0
  5 14  1  0  0  0  0
  6  7  2  0  0  0  0
  6  8  1  0  0  0  0
  8  9  1  0  0  0  0
  8 10  1  0  0  0  0
  9 15  1  0  0  0  0
  9 16  1  0  0  0  0
  9 17  1  0  0  0  0
 10 18  1  0  0  0  0
 10 19  1  0  0  0  0
 10 20  1  0  0  0  0
M  END
$$$$
