# Supplementary material for: Solvent-Site Prediction for Fragment Docking and Its Implication on Fragment-Based Drug Discovery
Source: J Chem Inf Model. 2025 Nov 24;65(23):12959–77. doi: 10.1021/acs.jcim.5c02352 (PMC12690578; doi:10.1021/acs.jcim.5c02352)
Supplement: Supplementary file 3 [file ci5c02352_si_003.zip › Frag2Lead_dataset/2016-12/lead.sdf]

lead.A
 OpenBabel08112213173D

 50 52  0  0  1  0  0  0  0  0999 V2000
   27.7320   -0.2090   -0.3960 C   0  0  0  0  0  0  0  0  0  0  0  0
   27.4000    0.0690   -1.8770 C   0  0  0  0  0  0  0  0  0  0  0  0
   28.4260   -0.6140   -2.8030 C   0  0  0  0  0  0  0  0  0  0  0  0
   28.4760   -2.1270   -2.6650 C   0  0  0  0  0  0  0  0  0  0  0  0
   26.9260   -2.8640   -3.0750 S   0  0  0  0  0  0  0  0  0  0  0  0
   26.6380   -2.6020   -4.4600 O   0  0  0  0  0  0  0  0  0  0  0  0
   26.9370   -4.2320   -2.6380 O   0  0  0  0  0  0  0  0  0  0  0  0
   25.8070   -1.9530   -2.0610 C   0  0  0  0  0  0  0  0  0  0  0  0
   25.9890   -0.4530   -2.2300 C   0  0  0  0  0  0  0  0  0  0  0  0
   27.4290    1.5920   -2.1740 C   0  0  1  0  0  0  0  0  0  0  0  0
   26.3800    2.4440   -1.4540 C   0  0  0  0  0  0  0  0  0  0  0  0
   26.9930    3.7640   -1.4280 N   0  0  0  0  0  0  0  0  0  0  0  0
   26.2420    4.9600   -1.1000 C   0  0  0  0  0  0  0  0  0  0  0  0
   25.5080    5.5170   -2.2900 C   0  0  0  0  0  0  0  0  0  0  0  0
   24.7680    6.6700   -1.8740 O   0  0  0  0  0  0  0  0  0  0  0  0
   24.0470    7.3510   -2.8230 C   0  0  0  0  0  0  0  0  0  0  0  0
   23.9980    7.0370   -4.1780 C   0  0  0  0  0  0  0  0  0  0  0  0
   23.2360    7.7960   -5.0390 C   0  0  0  0  0  0  0  0  0  0  0  0
   22.5280    8.8620   -4.5480 C   0  0  0  0  0  0  0  0  0  0  0  0
   22.5570    9.2000   -3.2010 C   0  0  0  0  0  0  0  0  0  0  0  0
   21.8180   10.3150   -2.6770 C   0  0  0  0  0  0  0  0  0  0  0  0
   21.2290   11.2020   -2.2600 N   0  0  0  0  0  0  0  0  0  0  0  0
   23.3270    8.4300   -2.3370 C   0  0  0  0  0  0  0  0  0  0  0  0
   28.3050    3.7530   -1.7090 C   0  0  0  0  0  0  0  0  0  0  0  0
   29.0140    4.7440   -1.7950 O   0  0  0  0  0  0  0  0  0  0  0  0
   28.7430    2.3270   -1.8960 C   0  0  0  0  0  0  0  0  0  0  0  0
   21.7800    9.6060   -5.3930 F   0  0  0  0  0  0  0  0  0  0  0  0
   27.2510    1.6550   -3.1410 H   0  0  0  0  0  0  0  0  0  0  0  0
   27.8870    0.6340    0.0690 H   0  0  0  0  0  0  0  0  0  0  0  0
   28.5340   -0.7620   -0.3370 H   0  0  0  0  0  0  0  0  0  0  0  0
   26.9870   -0.6770    0.0260 H   0  0  0  0  0  0  0  0  0  0  0  0
   29.3120   -0.2490   -2.6100 H   0  0  0  0  0  0  0  0  0  0  0  0
   28.2060   -0.3880   -3.7310 H   0  0  0  0  0  0  0  0  0  0  0  0
   29.1430   -2.5000   -3.2770 H   0  0  0  0  0  0  0  0  0  0  0  0
   28.7000   -2.3980   -1.7530 H   0  0  0  0  0  0  0  0  0  0  0  0
   24.9020   -2.2150   -2.3280 H   0  0  0  0  0  0  0  0  0  0  0  0
   25.9550   -2.2290   -1.1350 H   0  0  0  0  0  0  0  0  0  0  0  0
   25.7940   -0.2180   -3.1610 H   0  0  0  0  0  0  0  0  0  0  0  0
   25.3360    0.0050   -1.6650 H   0  0  0  0  0  0  0  0  0  0  0  0
   26.2160    2.1140   -0.5490 H   0  0  0  0  0  0  0  0  0  0  0  0
   25.5360    2.4560   -1.9470 H   0  0  0  0  0  0  0  0  0  0  0  0
   26.8590    5.6410   -0.7540 H   0  0  0  0  0  0  0  0  0  0  0  0
   25.5960    4.7480   -0.3930 H   0  0  0  0  0  0  0  0  0  0  0  0
   24.8960    4.8400   -2.6540 H   0  0  0  0  0  0  0  0  0  0  0  0
   26.1460    5.7660   -2.9880 H   0  0  0  0  0  0  0  0  0  0  0  0
   24.4870    6.3050   -4.5080 H   0  0  0  0  0  0  0  0  0  0  0  0
   23.2020    7.5840   -5.9570 H   0  0  0  0  0  0  0  0  0  0  0  0
   23.3610    8.6420   -1.4180 H   0  0  0  0  0  0  0  0  0  0  0  0
   29.3620    2.2430   -2.6510 H   0  0  0  0  0  0  0  0  0  0  0  0
   29.1780    1.9830   -1.0910 H   0  0  0  0  0  0  0  0  0  0  0  0
  1  2  1  0  0  0  0
  1 29  1  0  0  0  0
  1 30  1  0  0  0  0
  1 31  1  0  0  0  0
  2  3  1  0  0  0  0
  2  9  1  0  0  0  0
  2 10  1  0  0  0  0
  3  4  1  0  0  0  0
  3 32  1  0  0  0  0
  3 33  1  0  0  0  0
  4  5  1  0  0  0  0
  4 34  1  0  0  0  0
  4 35  1  0  0  0  0
  5  6  2  0  0  0  0
  5  7  2  0  0  0  0
  5  8  1  0  0  0  0
  8  9  1  0  0  0  0
  8 36  1  0  0  0  0
  8 37  1  0  0  0  0
  9 38  1  0  0  0  0
  9 39  1  0  0  0  0
 10 11  1  0  0  0  0
 10 26  1  0  0  0  0
 10 28  1  6  0  0  0
 11 12  1  0  0  0  0
 11 40  1  0  0  0  0
 11 41  1  0  0  0  0
 12 13  1  0  0  0  0
 12 24  1  0  0  0  0
 13 14  1  0  0  0  0
 13 42  1  0  0  0  0
 13 43  1  0  0  0  0
 14 15  1  0  0  0  0
 14 44  1  0  0  0  0
 14 45  1  0  0  0  0
 15 16  1  0  0  0  0
 16 17  2  0  0  0  0
 16 23  1  0  0  0  0
 17 18  1  0  0  0  0
 17 46  1  0  0  0  0
 18 19  2  0  0  0  0
 18 47  1  0  0  0  0
 19 20  1  0  0  0  0
 19 27  1  0  0  0  0
 20 21  1  0  0  0  0
 20 23  2  0  0  0  0
 21 22  3  0  0  0  0
 23 48  1  0  0  0  0
 24 25  2  0  0  0  0
 24 26  1  0  0  0  0
 26 49  1  0  0  0  0
 26 50  1  0  0  0  0
M  END
$$$$
