# Supplementary material for: Solvent-Site Prediction for Fragment Docking and Its Implication on Fragment-Based Drug Discovery
Source: J Chem Inf Model. 2025 Nov 24;65(23):12959–77. doi: 10.1021/acs.jcim.5c02352 (PMC12690578; doi:10.1021/acs.jcim.5c02352)
Supplement: Supplementary file 3 [file ci5c02352_si_003.zip › Frag2Lead_dataset/2016-12/rec-frag.pdb]

ATOM      1  N   LYS A  55      11.562  18.961   1.588  1.00 34.77           N  
ANISOU    1  N   LYS A  55     2695   4743   5772    342    414   -505       N  
ATOM      2  CA  LYS A  55      12.579  19.993   1.860  1.00 30.88           C  
ANISOU    2  CA  LYS A  55     2315   4201   5217    379    455   -554       C  
ATOM      3  C   LYS A  55      13.829  19.474   2.575  1.00 32.15           C  
ANISOU    3  C   LYS A  55     2592   4380   5244    315    491   -585       C  
ATOM      4  O   LYS A  55      13.741  18.803   3.602  1.00 30.36           O  
ANISOU    4  O   LYS A  55     2351   4207   4977    271    566   -596       O  
ATOM      5  CB  LYS A  55      12.014  21.166   2.664  1.00 32.63           C  
ANISOU    5  CB  LYS A  55     2492   4401   5504    459    564   -605       C  
ATOM      6  CG  LYS A  55      11.300  22.216   1.827  1.00 48.94           C  
ANISOU    6  CG  LYS A  55     4494   6407   7694    551    518   -581       C  
ATOM      7  CD  LYS A  55      10.751  23.347   2.706  1.00 60.30           C  
ANISOU    7  CD  LYS A  55     5891   7814   9206    640    634   -647       C  
ATOM      8  CE  LYS A  55       9.292  23.156   3.082  1.00 73.34           C  
ANISOU    8  CE  LYS A  55     7377   9524  10964    682    695   -633       C  
ATOM      9  NZ  LYS A  55       8.716  24.348   3.776  1.00 78.54           N1+
ANISOU    9  NZ  LYS A  55     7991  10144  11707    793    804   -702       N1+
ATOM     10  N   ILE A  56      14.999  19.819   2.023  1.00 26.21           N  
ANISOU   10  N   ILE A  56     1948   3587   4424    310    438   -590       N  
ATOM     11  CA  ILE A  56      16.303  19.634   2.669  1.00 24.02           C  
ANISOU   11  CA  ILE A  56     1779   3318   4029    264    469   -621       C  
ATOM     12  C   ILE A  56      16.313  20.666   3.802  1.00 29.51           C  
ANISOU   12  C   ILE A  56     2490   3999   4724    298    575   -693       C  
ATOM     13  O   ILE A  56      15.940  21.817   3.538  1.00 29.28           O  
ANISOU   13  O   ILE A  56     2442   3908   4775    365    582   -713       O  
ATOM     14  CB  ILE A  56      17.439  19.828   1.627  1.00 24.38           C  
ANISOU   14  CB  ILE A  56     1911   3329   4023    257    382   -597       C  
ATOM     15  CG1 ILE A  56      17.304  18.751   0.515  1.00 24.26           C  
ANISOU   15  CG1 ILE A  56     1879   3339   4000    234    281   -545       C  
ATOM     16  CG2 ILE A  56      18.852  19.778   2.302  1.00 23.76           C  
ANISOU   16  CG2 ILE A  56     1934   3260   3833    213    412   -628       C  
ATOM     17  CD1 ILE A  56      18.202  18.890  -0.728  1.00 21.28           C  
ANISOU   17  CD1 ILE A  56     1568   2948   3569    242    194   -514       C  
ATOM     18  N   PRO A  57      16.688  20.312   5.060  1.00 25.50           N  
ANISOU   18  N   PRO A  57     2015   3543   4131    260    655   -734       N  
ATOM     19  CA  PRO A  57      16.630  21.341   6.125  1.00 25.17           C  
ANISOU   19  CA  PRO A  57     1991   3492   4080    300    753   -821       C  
ATOM     20  C   PRO A  57      17.676  22.466   5.955  1.00 30.22           C  
ANISOU   20  C   PRO A  57     2727   4051   4704    312    726   -870       C  
ATOM     21  O   PRO A  57      18.772  22.277   5.389  1.00 28.02           O  
ANISOU   21  O   PRO A  57     2518   3755   4373    269    654   -837       O  
ATOM     22  CB  PRO A  57      16.818  20.549   7.418  1.00 26.51           C  
ANISOU   22  CB  PRO A  57     2175   3757   4140    248    831   -839       C  
ATOM     23  CG  PRO A  57      17.573  19.288   6.983  1.00 30.06           C  
ANISOU   23  CG  PRO A  57     2661   4234   4526    173    753   -765       C  
ATOM     24  CD  PRO A  57      17.155  19.001   5.565  1.00 25.05           C  
ANISOU   24  CD  PRO A  57     1982   3555   3982    185    657   -703       C  
ATOM     25  N   ARG A  58      17.310  23.658   6.454  1.00 28.23           N  
ANISOU   25  N   ARG A  58     2474   3745   4508    375    787   -949       N  
ATOM     26  CA  ARG A  58      18.202  24.801   6.605  1.00 28.21           C  
ANISOU   26  CA  ARG A  58     2560   3656   4502    381    778  -1016       C  
ATOM     27  C   ARG A  58      19.252  24.408   7.674  1.00 30.88           C  
ANISOU   27  C   ARG A  58     2980   4060   4693    310    806  -1069       C  
ATOM     28  O   ARG A  58      19.016  23.471   8.451  1.00 31.08           O  
ANISOU   28  O   ARG A  58     2983   4192   4634    280    857  -1065       O  
ATOM     29  CB  ARG A  58      17.376  26.017   7.062  1.00 32.86           C  
ANISOU   29  CB  ARG A  58     3120   4174   5191    472    848  -1105       C  
ATOM     30  CG  ARG A  58      16.353  26.473   6.023  1.00 51.74           C  
ANISOU   30  CG  ARG A  58     5424   6498   7736    550    814  -1044       C  
ATOM     31  CD  ARG A  58      15.228  27.286   6.646  1.00 67.12           C  
ANISOU   31  CD  ARG A  58     7306   8414   9782    652    908  -1125       C  
ATOM     32  NE  ARG A  58      15.223  28.678   6.193  1.00 85.10           N  
ANISOU   32  NE  ARG A  58     9607  10539  12188    724    882  -1153       N  
ATOM     33  CZ  ARG A  58      14.351  29.601   6.606  1.00107.08           C  
ANISOU   33  CZ  ARG A  58    12345  13258  15083    830    952  -1230       C  
ATOM     34  NH1 ARG A  58      13.407  29.286   7.488  1.00 96.05           N1+
ANISOU   34  NH1 ARG A  58    10869  11953  13672    878   1062  -1289       N1+
ATOM     35  NH2 ARG A  58      14.417  30.843   6.140  1.00 92.40           N  
ANISOU   35  NH2 ARG A  58    10514  11241  13353    893    916  -1245       N  
ATOM     36  N   GLY A  59      20.389  25.098   7.710  1.00 25.39           N  
ANISOU   36  N   GLY A  59     2371   3306   3970    278    768  -1107       N  
ATOM     37  CA  GLY A  59      21.402  24.795   8.721  1.00 24.61           C  
ANISOU   37  CA  GLY A  59     2344   3273   3733    210    781  -1158       C  
ATOM     38  C   GLY A  59      20.913  25.146  10.117  1.00 27.98           C  
ANISOU   38  C   GLY A  59     2779   3746   4106    238    882  -1278       C  
ATOM     39  O   GLY A  59      20.089  26.049  10.250  1.00 28.48           O  
ANISOU   39  O   GLY A  59     2817   3746   4258    313    933  -1349       O  
ATOM     40  N   ASN A  60      21.402  24.458  11.164  1.00 24.76           N  
ANISOU   40  N   ASN A  60     2406   3452   3550    184    912  -1301       N  
ATOM     41  CA  ASN A  60      21.031  24.800  12.554  1.00 27.69           C  
ANISOU   41  CA  ASN A  60     2795   3889   3836    209   1010  -1421       C  
ATOM     42  C   ASN A  60      21.869  25.897  13.189  1.00 34.67           C  
ANISOU   42  C   ASN A  60     3774   4717   4682    195    996  -1556       C  
ATOM     43  O   ASN A  60      21.452  26.456  14.196  1.00 35.74           O  
ANISOU   43  O   ASN A  60     3930   4879   4770    236   1075  -1684       O  
ATOM     44  CB  ASN A  60      21.042  23.553  13.449  1.00 28.65           C  
ANISOU   44  CB  ASN A  60     2906   4172   3808    162   1055  -1374       C  
ATOM     45  CG  ASN A  60      19.903  22.616  13.143  1.00 43.92           C  
ANISOU   45  CG  ASN A  60     4736   6161   5791    183   1100  -1274       C  
ATOM     46  ND2 ASN A  60      20.148  21.328  13.208  1.00 33.19           N  
ANISOU   46  ND2 ASN A  60     3363   4885   4363    123   1079  -1167       N  
ATOM     47  OD1 ASN A  60      18.789  23.040  12.830  1.00 31.94           O  
ANISOU   47  OD1 ASN A  60     3146   4605   4385    254   1148  -1287       O  
ATOM     48  N   GLY A  61      23.035  26.194  12.618  1.00 30.76           N  
ANISOU   48  N   GLY A  61     3333   4150   4205    136    896  -1531       N  
ATOM     49  CA  GLY A  61      23.936  27.219  13.149  1.00 30.64           C  
ANISOU   49  CA  GLY A  61     3403   4070   4168    104    861  -1651       C  
ATOM     50  C   GLY A  61      23.504  28.669  12.956  1.00 33.17           C  
ANISOU   50  C   GLY A  61     3742   4228   4633    168    873  -1756       C  
ATOM     51  O   GLY A  61      22.488  28.947  12.307  1.00 31.89           O  
ANISOU   51  O   GLY A  61     3519   3998   4599    248    905  -1726       O  
ATOM     52  N   PRO A  62      24.292  29.625  13.517  1.00 30.89           N  
ANISOU   52  N   PRO A  62     3536   3868   4333    132    838  -1882       N  
ATOM     53  CA  PRO A  62      23.918  31.045  13.424  1.00 32.37           C  
ANISOU   53  CA  PRO A  62     3751   3879   4669    193    845  -1996       C  
ATOM     54  C   PRO A  62      24.159  31.739  12.078  1.00 38.61           C  
ANISOU   54  C   PRO A  62     4528   4497   5645    192    767  -1900       C  
ATOM     55  O   PRO A  62      23.617  32.825  11.867  1.00 41.26           O  
ANISOU   55  O   PRO A  62     4869   4678   6130    261    779  -1965       O  
ATOM     56  CB  PRO A  62      24.775  31.694  14.520  1.00 34.62           C  
ANISOU   56  CB  PRO A  62     4134   4154   4866    137    821  -2163       C  
ATOM     57  CG  PRO A  62      25.980  30.857  14.596  1.00 37.34           C  
ANISOU   57  CG  PRO A  62     4496   4610   5082     24    746  -2078       C  
ATOM     58  CD  PRO A  62      25.560  29.454  14.268  1.00 31.65           C  
ANISOU   58  CD  PRO A  62     3701   4034   4290     33    781  -1926       C  
ATOM     59  N   TYR A  63      24.952  31.156  11.183  1.00 31.92           N  
ANISOU   59  N   TYR A  63     3663   3673   4792    120    689  -1748       N  
ATOM     60  CA  TYR A  63      25.288  31.856   9.955  1.00 32.50           C  
ANISOU   60  CA  TYR A  63     3729   3599   5021    110    617  -1652       C  
ATOM     61  C   TYR A  63      24.359  31.478   8.821  1.00 35.38           C  
ANISOU   61  C   TYR A  63     4013   3960   5470    181    627  -1517       C  
ATOM     62  O   TYR A  63      23.936  30.340   8.723  1.00 33.72           O  
ANISOU   62  O   TYR A  63     3752   3882   5177    192    654  -1449       O  
ATOM     63  CB  TYR A  63      26.784  31.681   9.565  1.00 34.88           C  
ANISOU   63  CB  TYR A  63     4057   3914   5281     -7    525  -1570       C  
ATOM     64  CG  TYR A  63      27.774  32.090  10.649  1.00 40.46           C  
ANISOU   64  CG  TYR A  63     4837   4624   5912    -89    494  -1698       C  
ATOM     65  CD1 TYR A  63      27.490  33.137  11.534  1.00 46.65           C  
ANISOU   65  CD1 TYR A  63     5679   5308   6738    -63    517  -1880       C  
ATOM     66  CD2 TYR A  63      28.986  31.435  10.793  1.00 39.89           C  
ANISOU   66  CD2 TYR A  63     4772   4656   5728   -189    436  -1646       C  
ATOM     67  CE1 TYR A  63      28.394  33.509  12.534  1.00 49.49           C  
ANISOU   67  CE1 TYR A  63     6109   5675   7020   -143    476  -2010       C  
ATOM     68  CE2 TYR A  63      29.905  31.808  11.776  1.00 41.28           C  
ANISOU   68  CE2 TYR A  63     5007   4843   5834   -269    394  -1760       C  
ATOM     69  CZ  TYR A  63      29.606  32.839  12.644  1.00 58.55           C  
ANISOU   69  CZ  TYR A  63     7257   6934   8055   -251    410  -1944       C  
ATOM     70  OH  TYR A  63      30.522  33.178  13.612  1.00 69.16           O  
ANISOU   70  OH  TYR A  63     8662   8297   9319   -336    356  -2065       O  
ATOM     71  N   SER A  64      24.028  32.448   7.974  1.00 33.14           N  
ANISOU   71  N   SER A  64     3718   3520   5354    229    600  -1477       N  
ATOM     72  CA  SER A  64      23.444  32.201   6.656  1.00 32.36           C  
ANISOU   72  CA  SER A  64     3550   3409   5336    276    573  -1321       C  
ATOM     73  C   SER A  64      24.484  31.472   5.789  1.00 32.30           C  
ANISOU   73  C   SER A  64     3541   3475   5257    190    502  -1178       C  
ATOM     74  O   SER A  64      25.712  31.560   6.034  1.00 30.22           O  
ANISOU   74  O   SER A  64     3327   3216   4940    100    462  -1188       O  
ATOM     75  CB  SER A  64      23.026  33.521   6.009  1.00 39.06           C  
ANISOU   75  CB  SER A  64     4396   4066   6379    338    549  -1305       C  
ATOM     76  OG  SER A  64      22.026  34.154   6.785  1.00 54.51           O  
ANISOU   76  OG  SER A  64     6347   5956   8408    434    622  -1442       O  
ATOM     77  N   VAL A  65      23.980  30.739   4.787  1.00 25.50           N  
ANISOU   77  N   VAL A  65     2618   2678   4393    223    486  -1053       N  
ATOM     78  CA  VAL A  65      24.771  29.853   3.958  1.00 22.13           C  
ANISOU   78  CA  VAL A  65     2183   2344   3881    165    433   -930       C  
ATOM     79  C   VAL A  65      24.680  30.249   2.479  1.00 25.66           C  
ANISOU   79  C   VAL A  65     2601   2732   4416    191    376   -788       C  
ATOM     80  O   VAL A  65      23.573  30.426   1.948  1.00 23.12           O  
ANISOU   80  O   VAL A  65     2231   2378   4175    271    378   -754       O  
ATOM     81  CB  VAL A  65      24.405  28.353   4.135  1.00 24.44           C  
ANISOU   81  CB  VAL A  65     2439   2794   4053    166    457   -914       C  
ATOM     82  CG1 VAL A  65      25.354  27.463   3.284  1.00 23.06           C  
ANISOU   82  CG1 VAL A  65     2264   2704   3793    112    401   -803       C  
ATOM     83  CG2 VAL A  65      24.464  27.945   5.611  1.00 23.87           C  
ANISOU   83  CG2 VAL A  65     2392   2793   3884    140    517  -1034       C  
ATOM     84  N   GLY A  66      25.858  30.364   1.852  1.00 20.94           N  
ANISOU   84  N   GLY A  66     2028   2134   3794    124    325   -703       N  
ATOM     85  CA  GLY A  66      26.001  30.567   0.424  1.00 19.99           C  
ANISOU   85  CA  GLY A  66     1885   1998   3712    135    272   -551       C  
ATOM     86  C   GLY A  66      26.428  29.291  -0.257  1.00 24.46           C  
ANISOU   86  C   GLY A  66     2431   2717   4146    114    251   -473       C  
ATOM     87  O   GLY A  66      26.888  28.357   0.393  1.00 21.69           O  
ANISOU   87  O   GLY A  66     2091   2463   3687     76    270   -526       O  
ATOM     88  N   CYS A  67      26.279  29.229  -1.573  1.00 22.43           N  
ANISOU   88  N   CYS A  67     2148   2483   3892    144    210   -347       N  
ATOM     89  CA  CYS A  67      26.741  28.074  -2.320  1.00 20.82           C  
ANISOU   89  CA  CYS A  67     1932   2417   3561    132    187   -282       C  
ATOM     90  C   CYS A  67      27.202  28.514  -3.684  1.00 23.43           C  
ANISOU   90  C   CYS A  67     2256   2752   3894    134    144   -137       C  
ATOM     91  O   CYS A  67      26.565  29.371  -4.287  1.00 21.03           O  
ANISOU   91  O   CYS A  67     1938   2368   3685    178    121    -72       O  
ATOM     92  CB  CYS A  67      25.649  27.014  -2.414  1.00 21.60           C  
ANISOU   92  CB  CYS A  67     1996   2593   3619    186    187   -311       C  
ATOM     93  SG  CYS A  67      26.128  25.523  -3.323  1.00 25.34           S  
ANISOU   93  SG  CYS A  67     2464   3219   3945    179    153   -257       S  
ATOM     94  N   THR A  68      28.319  27.929  -4.179  1.00 18.96           N  
ANISOU   94  N   THR A  68     1697   2287   3220     92    136    -80       N  
ATOM     95  CA  THR A  68      28.730  28.150  -5.562  1.00 18.68           C  
ANISOU   95  CA  THR A  68     1650   2295   3152    101    104     65       C  
ATOM     96  C   THR A  68      29.462  26.904  -6.050  1.00 23.41           C  
ANISOU   96  C   THR A  68     2247   3050   3598     95    105     80       C  
ATOM     97  O   THR A  68      29.762  26.041  -5.242  1.00 22.19           O  
ANISOU   97  O   THR A  68     2100   2942   3389     74    127    -11       O  
ATOM     98  CB  THR A  68      29.596  29.421  -5.691  1.00 21.65           C  
ANISOU   98  CB  THR A  68     2035   2580   3612     45    104    149       C  
ATOM     99  CG2 THR A  68      30.985  29.272  -5.048  1.00 19.84           C  
ANISOU   99  CG2 THR A  68     1814   2384   3340    -42    127    123       C  
ATOM    100  OG1 THR A  68      29.718  29.747  -7.085  1.00 25.38           O  
ANISOU  100  OG1 THR A  68     2491   3091   4062     67     76    308       O  
ATOM    101  N   ASP A  69      29.755  26.825  -7.366  1.00 22.27           N  
ANISOU  101  N   ASP A  69     2092   2987   3383    119     82    195       N  
ATOM    102  CA  ASP A  69      30.537  25.723  -7.924  1.00 21.70           C  
ANISOU  102  CA  ASP A  69     2019   3062   3164    124     89    207       C  
ATOM    103  C   ASP A  69      31.880  26.217  -8.397  1.00 26.96           C  
ANISOU  103  C   ASP A  69     2673   3770   3800     77    111    314       C  
ATOM    104  O   ASP A  69      31.976  27.317  -8.911  1.00 27.74           O  
ANISOU  104  O   ASP A  69     2764   3814   3962     61    104    426       O  
ATOM    105  CB  ASP A  69      29.781  25.052  -9.084  1.00 22.63           C  
ANISOU  105  CB  ASP A  69     2134   3268   3196    197     47    236       C  
ATOM    106  CG  ASP A  69      28.657  24.119  -8.666  1.00 25.80           C  
ANISOU  106  CG  ASP A  69     2536   3667   3599    234     24    123       C  
ATOM    107  OD1 ASP A  69      28.808  23.418  -7.639  1.00 27.26           O  
ANISOU  107  OD1 ASP A  69     2728   3846   3784    209     50     23       O  
ATOM    108  OD2 ASP A  69      27.648  24.061  -9.375  1.00 27.01           O1-
ANISOU  108  OD2 ASP A  69     2678   3832   3753    285    -24    143       O1-
ATOM    109  N   LEU A  70      32.920  25.404  -8.242  1.00 24.31           N  
ANISOU  109  N   LEU A  70     2330   3533   3373     57    139    291       N  
ATOM    110  CA  LEU A  70      34.251  25.744  -8.765  1.00 23.55           C  
ANISOU  110  CA  LEU A  70     2205   3505   3237     16    167    400       C  
ATOM    111  C   LEU A  70      34.825  24.585  -9.545  1.00 25.21           C  
ANISOU  111  C   LEU A  70     2405   3880   3293     67    185    407       C  
ATOM    112  O   LEU A  70      34.889  23.468  -9.034  1.00 21.18           O  
ANISOU  112  O   LEU A  70     1905   3411   2731     88    189    302       O  
ATOM    113  CB  LEU A  70      35.198  26.085  -7.578  1.00 22.94           C  
ANISOU  113  CB  LEU A  70     2114   3374   3228    -71    188    360       C  
ATOM    114  CG  LEU A  70      36.693  26.279  -7.873  1.00 26.48           C  
ANISOU  114  CG  LEU A  70     2514   3901   3645   -126    219    457       C  
ATOM    115  CD1 LEU A  70      36.935  27.482  -8.792  1.00 26.78           C  
ANISOU  115  CD1 LEU A  70     2529   3910   3736   -157    221    621       C  
ATOM    116  CD2 LEU A  70      37.469  26.388  -6.573  1.00 24.36           C  
ANISOU  116  CD2 LEU A  70     2233   3588   3435   -207    221    387       C  
ATOM    117  N   MET A  71      35.256  24.861 -10.788  1.00 24.53           N  
ANISOU  117  N   MET A  71     2300   3888   3132     89    198    535       N  
ATOM    118  CA  MET A  71      36.000  23.901 -11.578  1.00 24.50           C  
ANISOU  118  CA  MET A  71     2282   4051   2976    139    229    547       C  
ATOM    119  C   MET A  71      37.339  24.480 -12.001  1.00 30.50           C  
ANISOU  119  C   MET A  71     2987   4886   3716     93    282    682       C  
ATOM    120  O   MET A  71      37.373  25.466 -12.741  1.00 32.32           O  
ANISOU  120  O   MET A  71     3201   5114   3964     73    286    824       O  
ATOM    121  CB  MET A  71      35.188  23.413 -12.791  1.00 26.54           C  
ANISOU  121  CB  MET A  71     2570   4395   3120    227    198    555       C  
ATOM    122  CG  MET A  71      35.814  22.183 -13.426  1.00 28.25           C  
ANISOU  122  CG  MET A  71     2787   4770   3177    294    225    510       C  
ATOM    123  SD  MET A  71      35.034  21.634 -14.952  1.00 31.68           S  
ANISOU  123  SD  MET A  71     3260   5328   3449    395    184    513       S  
ATOM    124  CE  MET A  71      33.431  21.049 -14.335  1.00 26.96           C  
ANISOU  124  CE  MET A  71     2706   4607   2930    412     99    365       C  
ATOM    125  N   PHE A  72      38.447  23.870 -11.530  1.00 26.45           N  
ANISOU  125  N   PHE A  72     2437   4441   3172     76    322    648       N  
ATOM    126  CA  PHE A  72      39.792  24.321 -11.896  1.00 26.94           C  
ANISOU  126  CA  PHE A  72     2427   4591   3217     31    377    776       C  
ATOM    127  C   PHE A  72      40.843  23.192 -11.816  1.00 25.91           C  
ANISOU  127  C   PHE A  72     2255   4596   2993     70    424    727       C  
ATOM    128  O   PHE A  72      40.932  22.559 -10.796  1.00 23.55           O  
ANISOU  128  O   PHE A  72     1964   4254   2730     62    407    613       O  
ATOM    129  CB  PHE A  72      40.230  25.571 -11.111  1.00 28.85           C  
ANISOU  129  CB  PHE A  72     2636   4706   3619    -90    369    841       C  
ATOM    130  CG  PHE A  72      41.401  26.235 -11.784  1.00 31.98           C  
ANISOU  130  CG  PHE A  72     2953   5189   4009   -142    419   1013       C  
ATOM    131  CD1 PHE A  72      42.693  26.093 -11.274  1.00 36.59           C  
ANISOU  131  CD1 PHE A  72     3460   5831   4611   -199    453   1029       C  
ATOM    132  CD2 PHE A  72      41.225  26.984 -12.941  1.00 35.30           C  
ANISOU  132  CD2 PHE A  72     3366   5644   4402   -134    434   1172       C  
ATOM    133  CE1 PHE A  72      43.781  26.692 -11.913  1.00 38.28           C  
ANISOU  133  CE1 PHE A  72     3585   6134   4825   -252    505   1200       C  
ATOM    134  CE2 PHE A  72      42.318  27.582 -13.579  1.00 40.42           C  
ANISOU  134  CE2 PHE A  72     3933   6382   5042   -187    489   1349       C  
ATOM    135  CZ  PHE A  72      43.587  27.431 -13.057  1.00 38.36           C  
ANISOU  135  CZ  PHE A  72     3590   6177   4808   -248    527   1360       C  
ATOM    136  N   ASP A  73      41.602  22.896 -12.889  1.00 23.48           N  
ANISOU  136  N   ASP A  73     1904   4456   2561    123    483    810       N  
ATOM    137  CA  ASP A  73      41.377  23.360 -14.259  1.00 24.46           C  
ANISOU  137  CA  ASP A  73     2031   4671   2592    161    504    933       C  
ATOM    138  C   ASP A  73      40.103  22.756 -14.878  1.00 29.48           C  
ANISOU  138  C   ASP A  73     2752   5312   3137    254    455    847       C  
ATOM    139  O   ASP A  73      39.332  22.073 -14.206  1.00 26.43           O  
ANISOU  139  O   ASP A  73     2417   4840   2784    277    404    699       O  
ATOM    140  CB  ASP A  73      42.639  23.125 -15.157  1.00 27.70           C  
ANISOU  140  CB  ASP A  73     2364   5283   2878    196    594   1038       C  
ATOM    141  CG  ASP A  73      43.073  21.684 -15.429  1.00 31.54           C  
ANISOU  141  CG  ASP A  73     2850   5908   3226    309    633    922       C  
ATOM    142  OD1 ASP A  73      42.245  20.756 -15.233  1.00 31.69           O  
ANISOU  142  OD1 ASP A  73     2944   5882   3214    376    583    766       O  
ATOM    143  OD2 ASP A  73      44.203  21.488 -15.932  1.00 36.04           O1-
ANISOU  143  OD2 ASP A  73     3342   6634   3717    337    714    993       O1-
ATOM    144  N   HIS A  74      39.897  23.007 -16.178  1.00 28.14           N  
ANISOU  144  N   HIS A  74     2590   5253   2849    304    467    947       N  
ATOM    145  CA  HIS A  74      38.706  22.585 -16.904  1.00 27.02           C  
ANISOU  145  CA  HIS A  74     2521   5131   2615    383    409    887       C  
ATOM    146  C   HIS A  74      38.726  21.078 -17.319  1.00 31.73           C  
ANISOU  146  C   HIS A  74     3152   5845   3059    492    414    736       C  
ATOM    147  O   HIS A  74      37.733  20.600 -17.868  1.00 32.55           O  
ANISOU  147  O   HIS A  74     3317   5961   3089    554    353    662       O  
ATOM    148  CB  HIS A  74      38.571  23.470 -18.151  1.00 29.23           C  
ANISOU  148  CB  HIS A  74     2794   5499   2814    393    417   1066       C  
ATOM    149  CG  HIS A  74      39.767  23.380 -19.052  1.00 34.27           C  
ANISOU  149  CG  HIS A  74     3376   6340   3305    422    511   1175       C  
ATOM    150  CD2 HIS A  74      39.974  22.605 -20.137  1.00 37.36           C  
ANISOU  150  CD2 HIS A  74     3782   6927   3485    525    546   1153       C  
ATOM    151  ND1 HIS A  74      40.893  24.141 -18.825  1.00 37.35           N  
ANISOU  151  ND1 HIS A  74     3682   6742   3767    341    580   1316       N  
ATOM    152  CE1 HIS A  74      41.744  23.814 -19.782  1.00 38.48           C  
ANISOU  152  CE1 HIS A  74     3783   7095   3743    398    663   1388       C  
ATOM    153  NE2 HIS A  74      41.229  22.895 -20.595  1.00 38.90           N  
ANISOU  153  NE2 HIS A  74     3898   7267   3616    514    649   1288       N  
ATOM    154  N   THR A  75      39.837  20.337 -17.054  1.00 29.10           N  
ANISOU  154  N   THR A  75     2778   5590   2689    516    479    689       N  
ATOM    155  CA  THR A  75      40.052  18.977 -17.601  1.00 29.71           C  
ANISOU  155  CA  THR A  75     2883   5788   2617    631    498    562       C  
ATOM    156  C   THR A  75      39.461  17.899 -16.678  1.00 36.86           C  
ANISOU  156  C   THR A  75     3839   6572   3594    649    438    374       C  
ATOM    157  O   THR A  75      39.029  18.198 -15.562  1.00 35.98           O  
ANISOU  157  O   THR A  75     3731   6305   3634    573    397    350       O  
ATOM    158  CB  THR A  75      41.558  18.701 -17.883  1.00 31.25           C  
ANISOU  158  CB  THR A  75     3000   6139   2735    665    605    614       C  
ATOM    159  CG2 THR A  75      42.215  19.778 -18.745  1.00 29.60           C  
ANISOU  159  CG2 THR A  75     2726   6056   2464    634    675    820       C  
ATOM    160  OG1 THR A  75      42.247  18.529 -16.624  1.00 27.03           O  
ANISOU  160  OG1 THR A  75     2415   5518   2337    610    619    580       O  
ATOM    161  N   ASN A  76      39.447  16.636 -17.152  1.00 34.50           N  
ANISOU  161  N   ASN A  76     3581   6344   3184    752    434    242       N  
ATOM    162  CA  ASN A  76      39.021  15.472 -16.377  1.00 32.81           C  
ANISOU  162  CA  ASN A  76     3411   6024   3032    777    383     73       C  
ATOM    163  C   ASN A  76      39.991  15.209 -15.198  1.00 33.90           C  
ANISOU  163  C   ASN A  76     3493   6112   3276    742    426     66       C  
ATOM    164  O   ASN A  76      39.710  14.372 -14.351  1.00 32.88           O  
ANISOU  164  O   ASN A  76     3390   5881   3221    745    388    -44       O  
ATOM    165  CB  ASN A  76      38.949  14.248 -17.294  1.00 35.16           C  
ANISOU  165  CB  ASN A  76     3762   6414   3184    899    374    -57       C  
ATOM    166  CG  ASN A  76      40.296  13.817 -17.828  1.00 47.86           C  
ANISOU  166  CG  ASN A  76     5324   8180   4681    982    473    -46       C  
ATOM    167  ND2 ASN A  76      40.596  12.547 -17.705  1.00 43.08           N  
ANISOU  167  ND2 ASN A  76     4741   7568   4059   1066    476   -188       N  
ATOM    168  OD1 ASN A  76      41.082  14.613 -18.334  1.00 36.66           O  
ANISOU  168  OD1 ASN A  76     3843   6885   3201    972    550     93       O  
ATOM    169  N   LYS A  77      41.117  15.933 -15.159  1.00 29.07           N  
ANISOU  169  N   LYS A  77     2799   5576   2671    705    501    192       N  
ATOM    170  CA  LYS A  77      42.128  15.831 -14.110  1.00 27.11           C  
ANISOU  170  CA  LYS A  77     2482   5302   2516    664    536    207       C  
ATOM    171  C   LYS A  77      42.130  17.005 -13.176  1.00 28.79           C  
ANISOU  171  C   LYS A  77     2660   5412   2867    533    519    298       C  
ATOM    172  O   LYS A  77      42.832  16.970 -12.162  1.00 28.46           O  
ANISOU  172  O   LYS A  77     2568   5333   2912    483    527    300       O  
ATOM    173  CB  LYS A  77      43.528  15.606 -14.726  1.00 30.18           C  
ANISOU  173  CB  LYS A  77     2789   5864   2814    728    632    266       C  
ATOM    174  CG  LYS A  77      43.697  14.177 -15.185  1.00 37.96           C  
ANISOU  174  CG  LYS A  77     3807   6913   3703    865    647    129       C  
ATOM    175  CD  LYS A  77      44.667  14.076 -16.317  1.00 49.47           C  
ANISOU  175  CD  LYS A  77     5210   8572   5014    957    745    182       C  
ATOM    176  CE  LYS A  77      45.017  12.636 -16.602  1.00 67.60           C  
ANISOU  176  CE  LYS A  77     7529  10918   7238   1100    767     33       C  
ATOM    177  NZ  LYS A  77      46.398  12.507 -17.158  1.00 81.15           N1+
ANISOU  177  NZ  LYS A  77     9144  12819   8871   1179    885     94       N1+
ATOM    178  N   GLY A  78      41.347  18.036 -13.498  1.00 25.16           N  
ANISOU  178  N   GLY A  78     2226   4903   2431    479    490    369       N  
ATOM    179  CA  GLY A  78      41.198  19.193 -12.631  1.00 23.30           C  
ANISOU  179  CA  GLY A  78     1972   4545   2337    360    465    436       C  
ATOM    180  C   GLY A  78      40.319  18.892 -11.448  1.00 25.95           C  
ANISOU  180  C   GLY A  78     2359   4727   2774    326    401    321       C  
ATOM    181  O   GLY A  78      39.791  17.771 -11.322  1.00 25.11           O  
ANISOU  181  O   GLY A  78     2300   4605   2636    389    373    201       O  
ATOM    182  N   THR A  79      40.153  19.912 -10.574  1.00 21.18           N  
ANISOU  182  N   THR A  79     1745   4007   2295    225    380    357       N  
ATOM    183  CA  THR A  79      39.232  19.859  -9.448  1.00 20.20           C  
ANISOU  183  CA  THR A  79     1667   3743   2265    188    328    261       C  
ATOM    184  C   THR A  79      37.840  20.394  -9.827  1.00 23.79           C  
ANISOU  184  C   THR A  79     2174   4117   2748    195    285    257       C  
ATOM    185  O   THR A  79      37.727  21.459 -10.430  1.00 23.63           O  
ANISOU  185  O   THR A  79     2143   4087   2748    169    287    360       O  
ATOM    186  CB  THR A  79      39.811  20.544  -8.183  1.00 25.78           C  
ANISOU  186  CB  THR A  79     2341   4373   3081     86    326    272       C  
ATOM    187  CG2 THR A  79      38.795  20.601  -7.011  1.00 20.79           C  
ANISOU  187  CG2 THR A  79     1759   3606   2534     51    281    173       C  
ATOM    188  OG1 THR A  79      40.947  19.802  -7.747  1.00 21.02           O  
ANISOU  188  OG1 THR A  79     1690   3847   2450     93    350    257       O  
ATOM    189  N   PHE A  80      36.781  19.633  -9.456  1.00 20.97           N  
ANISOU  189  N   PHE A  80     1866   3702   2400    228    244    146       N  
ATOM    190  CA  PHE A  80      35.401  20.078  -9.487  1.00 18.29           C  
ANISOU  190  CA  PHE A  80     1561   3271   2117    227    199    126       C  
ATOM    191  C   PHE A  80      34.852  19.935  -8.044  1.00 21.57           C  
ANISOU  191  C   PHE A  80     1991   3575   2629    183    183     34       C  
ATOM    192  O   PHE A  80      34.858  18.839  -7.476  1.00 20.19           O  
ANISOU  192  O   PHE A  80     1829   3407   2436    201    179    -50       O  
ATOM    193  CB  PHE A  80      34.618  19.200 -10.452  1.00 19.69           C  
ANISOU  193  CB  PHE A  80     1772   3503   2206    309    163     78       C  
ATOM    194  CG  PHE A  80      33.250  19.701 -10.895  1.00 21.36           C  
ANISOU  194  CG  PHE A  80     2004   3660   2452    321    110     88       C  
ATOM    195  CD1 PHE A  80      32.816  20.990 -10.570  1.00 22.78           C  
ANISOU  195  CD1 PHE A  80     2172   3745   2739    273    105    153       C  
ATOM    196  CD2 PHE A  80      32.395  18.879 -11.631  1.00 21.93           C  
ANISOU  196  CD2 PHE A  80     2105   3769   2459    383     59     29       C  
ATOM    197  CE1 PHE A  80      31.554  21.447 -10.980  1.00 23.57           C  
ANISOU  197  CE1 PHE A  80     2280   3795   2880    296     55    168       C  
ATOM    198  CE2 PHE A  80      31.135  19.330 -12.027  1.00 24.36           C  
ANISOU  198  CE2 PHE A  80     2418   4034   2804    394      2     43       C  
ATOM    199  CZ  PHE A  80      30.727  20.617 -11.716  1.00 23.20           C  
ANISOU  199  CZ  PHE A  80     2252   3800   2763    355      3    118       C  
ATOM    200  N   LEU A  81      34.387  21.038  -7.466  1.00 17.88           N  
ANISOU  200  N   LEU A  81     1524   3005   2264    130    177     52       N  
ATOM    201  CA  LEU A  81      33.716  20.998  -6.169  1.00 17.64           C  
ANISOU  201  CA  LEU A  81     1510   2880   2313     97    169    -37       C  
ATOM    202  C   LEU A  81      32.503  21.950  -6.089  1.00 21.83           C  
ANISOU  202  C   LEU A  81     2050   3307   2937     94    150    -37       C  
ATOM    203  O   LEU A  81      32.428  22.937  -6.820  1.00 22.09           O  
ANISOU  203  O   LEU A  81     2076   3316   3001     94    142     48       O  
ATOM    204  CB  LEU A  81      34.749  21.281  -5.025  1.00 17.06           C  
ANISOU  204  CB  LEU A  81     1421   2791   2271     26    193    -50       C  
ATOM    205  CG  LEU A  81      35.491  22.627  -5.108  1.00 21.27           C  
ANISOU  205  CG  LEU A  81     1930   3290   2862    -37    204     33       C  
ATOM    206  CD1 LEU A  81      34.679  23.735  -4.426  1.00 20.88           C  
ANISOU  206  CD1 LEU A  81     1902   3105   2927    -74    192      1       C  
ATOM    207  CD2 LEU A  81      36.919  22.533  -4.482  1.00 18.13           C  
ANISOU  207  CD2 LEU A  81     1497   2942   2449    -94    220     45       C  
ATOM    208  N   ARG A  82      31.565  21.638  -5.191  1.00 20.30           N  
ANISOU  208  N   ARG A  82     1868   3054   2791     94    145   -125       N  
ATOM    209  CA  ARG A  82      30.522  22.556  -4.768  1.00 20.86           C  
ANISOU  209  CA  ARG A  82     1940   3021   2965     90    141   -144       C  
ATOM    210  C   ARG A  82      30.944  23.133  -3.417  1.00 23.41           C  
ANISOU  210  C   ARG A  82     2271   3280   3344     29    171   -198       C  
ATOM    211  O   ARG A  82      31.206  22.380  -2.490  1.00 21.89           O  
ANISOU  211  O   ARG A  82     2086   3117   3115      8    186   -263       O  
ATOM    212  CB  ARG A  82      29.168  21.842  -4.721  1.00 18.29           C  
ANISOU  212  CB  ARG A  82     1610   2687   2653    134    121   -203       C  
ATOM    213  CG  ARG A  82      28.055  22.656  -4.040  1.00 19.58           C  
ANISOU  213  CG  ARG A  82     1762   2750   2927    138    131   -241       C  
ATOM    214  CD  ARG A  82      26.680  22.276  -4.535  1.00 20.66           C  
ANISOU  214  CD  ARG A  82     1872   2886   3091    190     98   -249       C  
ATOM    215  NE  ARG A  82      26.488  22.713  -5.920  1.00 23.61           N  
ANISOU  215  NE  ARG A  82     2237   3278   3455    230     51   -160       N  
ATOM    216  CZ  ARG A  82      25.311  22.765  -6.527  1.00 29.28           C  
ANISOU  216  CZ  ARG A  82     2925   3988   4212    277      7   -143       C  
ATOM    217  NH1 ARG A  82      24.205  22.417  -5.876  1.00 18.22           N1+
ANISOU  217  NH1 ARG A  82     1492   2557   2874    288     11   -209       N1+
ATOM    218  NH2 ARG A  82      25.225  23.179  -7.788  1.00 18.18           N  
ANISOU  218  NH2 ARG A  82     1515   2612   2780    312    -40    -52       N  
ATOM    219  N   LEU A  83      31.031  24.471  -3.315  1.00 21.19           N  
ANISOU  219  N   LEU A  83     1992   2909   3150      0    173   -168       N  
ATOM    220  CA  LEU A  83      31.438  25.135  -2.077  1.00 20.61           C  
ANISOU  220  CA  LEU A  83     1934   2768   3129    -61    192   -232       C  
ATOM    221  C   LEU A  83      30.181  25.611  -1.308  1.00 21.65           C  
ANISOU  221  C   LEU A  83     2077   2806   3343    -35    207   -318       C  
ATOM    222  O   LEU A  83      29.287  26.209  -1.902  1.00 20.65           O  
ANISOU  222  O   LEU A  83     1940   2616   3289     11    196   -286       O  
ATOM    223  CB  LEU A  83      32.399  26.314  -2.427  1.00 22.21           C  
ANISOU  223  CB  LEU A  83     2131   2918   3389   -117    182   -153       C  
ATOM    224  CG  LEU A  83      33.334  26.791  -1.335  1.00 26.94           C  
ANISOU  224  CG  LEU A  83     2740   3483   4013   -200    185   -206       C  
ATOM    225  CD1 LEU A  83      34.533  25.850  -1.209  1.00 28.71           C  
ANISOU  225  CD1 LEU A  83     2942   3832   4134   -232    187   -189       C  
ATOM    226  CD2 LEU A  83      33.805  28.209  -1.620  1.00 27.79           C  
ANISOU  226  CD2 LEU A  83     2845   3483   4230   -253    169   -142       C  
ATOM    227  N   TYR A  84      30.108  25.298  -0.011  1.00 17.37           N  
ANISOU  227  N   TYR A  84     1551   2267   2782    -59    233   -421       N  
ATOM    228  CA  TYR A  84      29.115  25.823   0.936  1.00 19.27           C  
ANISOU  228  CA  TYR A  84     1802   2431   3088    -40    263   -517       C  
ATOM    229  C   TYR A  84      29.890  26.660   1.927  1.00 24.42           C  
ANISOU  229  C   TYR A  84     2487   3028   3763   -104    269   -583       C  
ATOM    230  O   TYR A  84      30.946  26.229   2.408  1.00 21.98           O  
ANISOU  230  O   TYR A  84     2187   2785   3379   -162    260   -591       O  
ATOM    231  CB  TYR A  84      28.415  24.704   1.739  1.00 20.57           C  
ANISOU  231  CB  TYR A  84     1960   2667   3189    -20    294   -586       C  
ATOM    232  CG  TYR A  84      27.753  23.653   0.885  1.00 22.23           C  
ANISOU  232  CG  TYR A  84     2138   2938   3370     27    278   -535       C  
ATOM    233  CD1 TYR A  84      26.439  23.809   0.443  1.00 24.05           C  
ANISOU  233  CD1 TYR A  84     2336   3132   3669     86    278   -530       C  
ATOM    234  CD2 TYR A  84      28.438  22.500   0.510  1.00 20.32           C  
ANISOU  234  CD2 TYR A  84     1896   2787   3038     15    257   -497       C  
ATOM    235  CE1 TYR A  84      25.816  22.828  -0.326  1.00 21.55           C  
ANISOU  235  CE1 TYR A  84     1989   2871   3328    120    250   -492       C  
ATOM    236  CE2 TYR A  84      27.825  21.519  -0.260  1.00 19.28           C  
ANISOU  236  CE2 TYR A  84     1743   2700   2883     55    234   -468       C  
ATOM    237  CZ  TYR A  84      26.512  21.683  -0.668  1.00 22.13           C  
ANISOU  237  CZ  TYR A  84     2073   3026   3309    102    227   -467       C  
ATOM    238  OH  TYR A  84      25.926  20.718  -1.453  1.00 17.59           O  
ANISOU  238  OH  TYR A  84     1476   2494   2713    132    190   -445       O  
ATOM    239  N   TYR A  85      29.385  27.848   2.248  1.00 21.26           N  
ANISOU  239  N   TYR A  85     2104   2505   3469    -93    278   -635       N  
ATOM    240  CA  TYR A  85      30.226  28.777   3.008  1.00 21.96           C  
ANISOU  240  CA  TYR A  85     2229   2522   3593   -163    266   -696       C  
ATOM    241  C   TYR A  85      29.344  29.746   3.783  1.00 27.33           C  
ANISOU  241  C   TYR A  85     2936   3082   4366   -128    295   -814       C  
ATOM    242  O   TYR A  85      28.186  29.934   3.388  1.00 25.63           O  
ANISOU  242  O   TYR A  85     2700   2820   4218    -49    317   -805       O  
ATOM    243  CB  TYR A  85      31.203  29.528   2.056  1.00 21.38           C  
ANISOU  243  CB  TYR A  85     2147   2394   3583   -214    221   -583       C  
ATOM    244  CG  TYR A  85      30.471  30.200   0.910  1.00 22.75           C  
ANISOU  244  CG  TYR A  85     2302   2481   3861   -155    211   -489       C  
ATOM    245  CD1 TYR A  85      29.912  31.472   1.059  1.00 24.66           C  
ANISOU  245  CD1 TYR A  85     2564   2559   4247   -135    209   -525       C  
ATOM    246  CD2 TYR A  85      30.331  29.564  -0.325  1.00 21.48           C  
ANISOU  246  CD2 TYR A  85     2107   2402   3653   -115    200   -367       C  
ATOM    247  CE1 TYR A  85      29.225  32.088   0.013  1.00 24.20           C  
ANISOU  247  CE1 TYR A  85     2486   2421   4289    -76    194   -425       C  
ATOM    248  CE2 TYR A  85      29.649  30.174  -1.376  1.00 22.60           C  
ANISOU  248  CE2 TYR A  85     2232   2478   3877    -61    182   -273       C  
ATOM    249  CZ  TYR A  85      29.083  31.428  -1.195  1.00 29.09           C  
ANISOU  249  CZ  TYR A  85     3068   3138   4847    -41    179   -295       C  
ATOM    250  OH  TYR A  85      28.420  32.023  -2.233  1.00 29.80           O  
ANISOU  250  OH  TYR A  85     3137   3164   5022     17    155   -188       O  
ATOM    251  N   PRO A  86      29.868  30.338   4.899  1.00 24.56           N  
ANISOU  251  N   PRO A  86     2630   2687   4014   -183    294   -930       N  
ATOM    252  CA  PRO A  86      29.110  31.376   5.604  1.00 25.44           C  
ANISOU  252  CA  PRO A  86     2776   2670   4220   -145    321  -1057       C  
ATOM    253  C   PRO A  86      28.908  32.579   4.701  1.00 29.52           C  
ANISOU  253  C   PRO A  86     3290   3018   4908   -123    293   -993       C  
ATOM    254  O   PRO A  86      29.867  33.043   4.139  1.00 28.54           O  
ANISOU  254  O   PRO A  86     3168   2846   4830   -192    242   -909       O  
ATOM    255  CB  PRO A  86      30.001  31.693   6.821  1.00 27.65           C  
ANISOU  255  CB  PRO A  86     3108   2952   4446   -227    304  -1182       C  
ATOM    256  CG  PRO A  86      30.847  30.454   7.002  1.00 28.97           C  
ANISOU  256  CG  PRO A  86     3258   3291   4458   -282    290  -1131       C  
ATOM    257  CD  PRO A  86      31.154  30.069   5.589  1.00 23.61           C  
ANISOU  257  CD  PRO A  86     2530   2636   3804   -278    263   -959       C  
ATOM    258  N   SER A  87      27.670  33.061   4.538  1.00 29.65           N  
ANISOU  258  N   SER A  87     3293   2948   5024    -26    325  -1018       N  
ATOM    259  CA  SER A  87      27.394  34.181   3.618  1.00 32.10           C  
ANISOU  259  CA  SER A  87     3597   3093   5507      8    294   -936       C  
ATOM    260  C   SER A  87      27.006  35.474   4.379  1.00 38.73           C  
ANISOU  260  C   SER A  87     4483   3747   6486     37    307  -1077       C  
ATOM    261  O   SER A  87      26.472  35.398   5.487  1.00 37.56           O  
ANISOU  261  O   SER A  87     4357   3618   6296     76    361  -1239       O  
ATOM    262  CB  SER A  87      26.320  33.791   2.603  1.00 34.89           C  
ANISOU  262  CB  SER A  87     3889   3481   5886    102    303   -826       C  
ATOM    263  OG  SER A  87      25.030  33.826   3.189  1.00 41.18           O  
ANISOU  263  OG  SER A  87     4667   4260   6719    199    360   -928       O  
ATOM    264  N   GLN A  88      27.290  36.646   3.795  1.00 40.42           N  
ANISOU  264  N   GLN A  88     4713   3781   6864     21    259  -1016       N  
ATOM    265  CA  GLN A  88      26.867  37.907   4.406  1.00 44.01           C  
ANISOU  265  CA  GLN A  88     5214   4031   7477     61    266  -1148       C  
ATOM    266  C   GLN A  88      25.388  38.225   4.107  1.00 49.70           C  
ANISOU  266  C   GLN A  88     5896   4681   8306    208    308  -1148       C  
ATOM    267  O   GLN A  88      24.771  38.983   4.849  1.00 51.37           O  
ANISOU  267  O   GLN A  88     6137   4767   8613    276    343  -1299       O  
ATOM    268  CB  GLN A  88      27.808  39.088   4.055  1.00 47.90           C  
ANISOU  268  CB  GLN A  88     5745   4334   8121    -27    193  -1095       C  
ATOM    269  CG  GLN A  88      28.072  39.313   2.566  1.00 66.15           C  
ANISOU  269  CG  GLN A  88     8012   6610  10512    -44    144   -853       C  
ATOM    270  CD  GLN A  88      28.593  40.709   2.258  1.00 81.00           C  
ANISOU  270  CD  GLN A  88     9925   8252  12599    -99     85   -803       C  
ATOM    271  NE2 GLN A  88      28.068  41.335   1.203  1.00 65.51           N  
ANISOU  271  NE2 GLN A  88     7935   6176  10780    -38     64   -646       N  
ATOM    272  OE1 GLN A  88      29.495  41.229   2.923  1.00 77.95           O  
ANISOU  272  OE1 GLN A  88     9586   7782  12249   -202     50   -893       O  
ATOM    273  N   ASP A  89      24.816  37.632   3.028  1.00 44.74           N  
ANISOU  273  N   ASP A  89     5199   4140   7661    261    304   -986       N  
ATOM    274  CA  ASP A  89      23.464  37.952   2.562  1.00 44.48           C  
ANISOU  274  CA  ASP A  89     5112   4044   7744    396    325   -951       C  
ATOM    275  C   ASP A  89      22.533  36.760   2.546  1.00 43.28           C  
ANISOU  275  C   ASP A  89     4891   4078   7475    460    373   -946       C  
ATOM    276  O   ASP A  89      22.961  35.620   2.322  1.00 39.22           O  
ANISOU  276  O   ASP A  89     4361   3738   6803    402    365   -887       O  
ATOM    277  CB  ASP A  89      23.498  38.634   1.179  1.00 47.40           C  
ANISOU  277  CB  ASP A  89     5458   4305   8247    408    256   -749       C  
ATOM    278  CG  ASP A  89      24.343  39.895   1.162  1.00 59.11           C  
ANISOU  278  CG  ASP A  89     7002   5578   9879    342    207   -737       C  
ATOM    279  OD1 ASP A  89      23.985  40.858   1.867  1.00 59.07           O  
ANISOU  279  OD1 ASP A  89     7035   5393  10016    389    224   -873       O  
ATOM    280  OD2 ASP A  89      25.402  39.885   0.506  1.00 68.74           O1-
ANISOU  280  OD2 ASP A  89     8230   6818  11070    239    156   -603       O1-
ATOM    281  N   ASN A  90      21.250  37.038   2.788  1.00 38.83           N  
ANISOU  281  N   ASN A  90     4282   3471   7001    582    421  -1007       N  
ATOM    282  CA  ASN A  90      20.254  35.982   2.842  1.00 37.75           C  
ANISOU  282  CA  ASN A  90     4067   3498   6779    643    468  -1006       C  
ATOM    283  C   ASN A  90      19.088  36.185   1.846  1.00 38.99           C  
ANISOU  283  C   ASN A  90     4135   3623   7057    752    445   -886       C  
ATOM    284  O   ASN A  90      18.062  35.518   1.980  1.00 38.34           O  
ANISOU  284  O   ASN A  90     3974   3645   6948    817    487   -902       O  
ATOM    285  CB  ASN A  90      19.756  35.769   4.285  1.00 37.97           C  
ANISOU  285  CB  ASN A  90     4101   3578   6748    679    567  -1202       C  
ATOM    286  CG  ASN A  90      19.092  34.427   4.483  1.00 49.37           C  
ANISOU  286  CG  ASN A  90     5474   5223   8061    691    615  -1192       C  
ATOM    287  ND2 ASN A  90      17.964  34.440   5.159  1.00 43.20           N  
ANISOU  287  ND2 ASN A  90     4636   4465   7313    786    699  -1285       N  
ATOM    288  OD1 ASN A  90      19.514  33.392   3.941  1.00 38.01           O  
ANISOU  288  OD1 ASN A  90     4021   3913   6508    622    576  -1089       O  
ATOM    289  N   ASP A  91      19.243  37.077   0.840  1.00 33.50           N  
ANISOU  289  N   ASP A  91     3444   2790   6494    768    373   -755       N  
ATOM    290  CA  ASP A  91      18.161  37.332  -0.113  1.00 32.98           C  
ANISOU  290  CA  ASP A  91     3293   2693   6544    875    338   -632       C  
ATOM    291  C   ASP A  91      18.485  36.826  -1.526  1.00 32.43           C  
ANISOU  291  C   ASP A  91     3200   2716   6407    832    250   -426       C  
ATOM    292  O   ASP A  91      17.897  37.274  -2.498  1.00 32.06           O  
ANISOU  292  O   ASP A  91     3103   2619   6459    900    194   -291       O  
ATOM    293  CB  ASP A  91      17.760  38.814  -0.090  1.00 37.33           C  
ANISOU  293  CB  ASP A  91     3854   3008   7322    965    333   -648       C  
ATOM    294  CG  ASP A  91      18.860  39.765  -0.518  1.00 45.46           C  
ANISOU  294  CG  ASP A  91     4966   3875   8432    890    270   -572       C  
ATOM    295  OD1 ASP A  91      20.075  39.372  -0.439  1.00 45.03           O  
ANISOU  295  OD1 ASP A  91     4973   3885   8252    760    253   -565       O  
ATOM    296  OD2 ASP A  91      18.529  40.872  -0.959  1.00 44.25           O1-
ANISOU  296  OD2 ASP A  91     4808   3534   8471    959    235   -505       O1-
ATOM    297  N   ARG A  92      19.412  35.888  -1.638  1.00 29.49           N  
ANISOU  297  N   ARG A  92     2862   2483   5860    725    238   -404       N  
ATOM    298  CA  ARG A  92      19.706  35.303  -2.933  1.00 29.85           C  
ANISOU  298  CA  ARG A  92     2887   2638   5817    692    165   -232       C  
ATOM    299  C   ARG A  92      18.738  34.178  -3.199  1.00 35.12           C  
ANISOU  299  C   ARG A  92     3475   3464   6404    736    162   -224       C  
ATOM    300  O   ARG A  92      18.148  33.654  -2.251  1.00 35.35           O  
ANISOU  300  O   ARG A  92     3475   3544   6412    758    227   -352       O  
ATOM    301  CB  ARG A  92      21.178  34.838  -3.049  1.00 27.77           C  
ANISOU  301  CB  ARG A  92     2690   2449   5413    568    151   -202       C  
ATOM    302  CG  ARG A  92      22.210  35.870  -2.629  1.00 26.87           C  
ANISOU  302  CG  ARG A  92     2648   2186   5376    502    154   -226       C  
ATOM    303  CD  ARG A  92      22.062  37.138  -3.412  1.00 33.47           C  
ANISOU  303  CD  ARG A  92     3482   2852   6383    542    104    -98       C  
ATOM    304  NE  ARG A  92      22.836  38.266  -2.895  1.00 37.20           N  
ANISOU  304  NE  ARG A  92     4019   3139   6977    488    105   -140       N  
ATOM    305  CZ  ARG A  92      23.979  38.687  -3.419  1.00 50.35           C  
ANISOU  305  CZ  ARG A  92     5719   4764   8648    393     65    -25       C  
ATOM    306  NH1 ARG A  92      24.512  38.059  -4.468  1.00 35.35           N1+
ANISOU  306  NH1 ARG A  92     3798   3011   6622    350     32    135       N1+
ATOM    307  NH2 ARG A  92      24.604  39.739  -2.901  1.00 37.22           N  
ANISOU  307  NH2 ARG A  92     4109   2916   7117    339     59    -72       N  
ATOM    308  N   LEU A  93      18.544  33.823  -4.477  1.00 32.24           N  
ANISOU  308  N   LEU A  93     3073   3179   5997    749     85    -74       N  
ATOM    309  CA  LEU A  93      17.736  32.655  -4.853  1.00 31.80           C  
ANISOU  309  CA  LEU A  93     2946   3280   5856    771     61    -62       C  
ATOM    310  C   LEU A  93      18.398  31.419  -4.259  1.00 32.29           C  
ANISOU  310  C   LEU A  93     3044   3472   5753    684     99   -151       C  
ATOM    311  O   LEU A  93      19.612  31.403  -4.146  1.00 32.51           O  
ANISOU  311  O   LEU A  93     3145   3502   5705    607    108   -153       O  
ATOM    312  CB  LEU A  93      17.668  32.496  -6.388  1.00 32.29           C  
ANISOU  312  CB  LEU A  93     2985   3414   5870    784    -40    109       C  
ATOM    313  CG  LEU A  93      16.914  33.559  -7.195  1.00 37.94           C  
ANISOU  313  CG  LEU A  93     3652   4031   6733    875   -101    236       C  
ATOM    314  CD1 LEU A  93      16.956  33.220  -8.658  1.00 38.66           C  
ANISOU  314  CD1 LEU A  93     3730   4232   6727    874   -201    397       C  
ATOM    315  CD2 LEU A  93      15.459  33.725  -6.713  1.00 38.28           C  
ANISOU  315  CD2 LEU A  93     3597   4036   6912    977    -80    175       C  
ATOM    316  N   ASP A  94      17.612  30.396  -3.881  1.00 28.19           N  
ANISOU  316  N   ASP A  94     2466   3056   5189    696    120   -215       N  
ATOM    317  CA  ASP A  94      18.136  29.134  -3.362  1.00 27.05           C  
ANISOU  317  CA  ASP A  94     2349   3030   4899    619    149   -283       C  
ATOM    318  C   ASP A  94      18.903  28.380  -4.448  1.00 29.55           C  
ANISOU  318  C   ASP A  94     2698   3445   5084    568     78   -193       C  
ATOM    319  O   ASP A  94      18.779  28.686  -5.649  1.00 29.77           O  
ANISOU  319  O   ASP A  94     2712   3479   5120    598      3    -77       O  
ATOM    320  CB  ASP A  94      17.011  28.271  -2.767  1.00 29.70           C  
ANISOU  320  CB  ASP A  94     2604   3440   5241    643    185   -351       C  
ATOM    321  CG  ASP A  94      16.418  28.761  -1.453  1.00 38.43           C  
ANISOU  321  CG  ASP A  94     3684   4488   6430    683    284   -467       C  
ATOM    322  OD1 ASP A  94      17.182  29.263  -0.609  1.00 40.33           O  
ANISOU  322  OD1 ASP A  94     3997   4671   6656    654    340   -544       O  
ATOM    323  OD2 ASP A  94      15.225  28.497  -1.210  1.00 44.56           O1-
ANISOU  323  OD2 ASP A  94     4366   5297   7268    736    309   -487       O1-
ATOM    324  N   THR A  95      19.699  27.396  -4.036  1.00 26.01           N  
ANISOU  324  N   THR A  95     2292   3080   4511    498    101   -244       N  
ATOM    325  CA  THR A  95      20.584  26.656  -4.946  1.00 22.99           C  
ANISOU  325  CA  THR A  95     1948   2790   3997    454     49   -180       C  
ATOM    326  C   THR A  95      19.821  25.505  -5.578  1.00 26.34           C  
ANISOU  326  C   THR A  95     2325   3316   4367    469     -7   -170       C  
ATOM    327  O   THR A  95      19.182  24.722  -4.886  1.00 25.18           O  
ANISOU  327  O   THR A  95     2140   3201   4226    461     20   -243       O  
ATOM    328  CB  THR A  95      21.838  26.218  -4.190  1.00 27.64           C  
ANISOU  328  CB  THR A  95     2601   3407   4494    379     96   -238       C  
ATOM    329  CG2 THR A  95      22.815  25.345  -5.059  1.00 20.56           C  
ANISOU  329  CG2 THR A  95     1739   2615   3458    343     55   -185       C  
ATOM    330  OG1 THR A  95      22.492  27.390  -3.734  1.00 28.56           O  
ANISOU  330  OG1 THR A  95     2757   3421   4674    361    128   -242       O  
ATOM    331  N   LEU A  96      19.895  25.387  -6.889  1.00 25.14           N  
ANISOU  331  N   LEU A  96     2174   3219   4159    486    -86    -79       N  
ATOM    332  CA  LEU A  96      19.277  24.262  -7.599  1.00 25.09           C  
ANISOU  332  CA  LEU A  96     2133   3311   4089    493   -155    -79       C  
ATOM    333  C   LEU A  96      20.001  22.951  -7.196  1.00 25.09           C  
ANISOU  333  C   LEU A  96     2176   3380   3977    434   -133   -153       C  
ATOM    334  O   LEU A  96      21.212  22.877  -7.297  1.00 22.18           O  
ANISOU  334  O   LEU A  96     1871   3035   3522    403   -113   -143       O  
ATOM    335  CB  LEU A  96      19.342  24.528  -9.140  1.00 25.58           C  
ANISOU  335  CB  LEU A  96     2202   3426   4091    527   -247     34       C  
ATOM    336  CG  LEU A  96      18.639  23.547 -10.076  1.00 28.27           C  
ANISOU  336  CG  LEU A  96     2510   3867   4364    542   -343     36       C  
ATOM    337  CD1 LEU A  96      17.120  23.596  -9.886  1.00 27.35           C  
ANISOU  337  CD1 LEU A  96     2295   3725   4372    579   -378     24       C  
ATOM    338  CD2 LEU A  96      18.983  23.859 -11.528  1.00 29.30           C  
ANISOU  338  CD2 LEU A  96     2668   4068   4396    571   -420    145       C  
ATOM    339  N   TRP A  97      19.250  21.924  -6.741  1.00 22.00           N  
ANISOU  339  N   TRP A  97     1743   3018   3598    419   -138   -220       N  
ATOM    340  CA  TRP A  97      19.803  20.725  -6.078  1.00 19.99           C  
ANISOU  340  CA  TRP A  97     1521   2801   3273    365   -106   -290       C  
ATOM    341  C   TRP A  97      20.561  19.830  -7.058  1.00 23.25           C  
ANISOU  341  C   TRP A  97     1985   3289   3559    355   -165   -281       C  
ATOM    342  O   TRP A  97      21.704  19.462  -6.802  1.00 18.69           O  
ANISOU  342  O   TRP A  97     1466   2731   2904    326   -130   -299       O  
ATOM    343  CB  TRP A  97      18.652  19.941  -5.375  1.00 19.43           C  
ANISOU  343  CB  TRP A  97     1380   2731   3271    351    -97   -343       C  
ATOM    344  CG  TRP A  97      19.072  18.715  -4.608  1.00 18.68           C  
ANISOU  344  CG  TRP A  97     1311   2661   3125    295    -65   -400       C  
ATOM    345  CD1 TRP A  97      20.133  18.588  -3.760  1.00 20.59           C  
ANISOU  345  CD1 TRP A  97     1612   2900   3311    261      2   -429       C  
ATOM    346  CD2 TRP A  97      18.380  17.467  -4.578  1.00 19.18           C  
ANISOU  346  CD2 TRP A  97     1334   2750   3204    265   -103   -428       C  
ATOM    347  CE2 TRP A  97      19.101  16.605  -3.723  1.00 22.19           C  
ANISOU  347  CE2 TRP A  97     1759   3137   3536    217    -55   -464       C  
ATOM    348  CE3 TRP A  97      17.215  16.984  -5.207  1.00 21.20           C  
ANISOU  348  CE3 TRP A  97     1517   3021   3517    270   -182   -421       C  
ATOM    349  NE1 TRP A  97      20.162  17.320  -3.224  1.00 19.36           N  
ANISOU  349  NE1 TRP A  97     1459   2767   3130    218      8   -464       N  
ATOM    350  CZ2 TRP A  97      18.689  15.290  -3.473  1.00 22.39           C  
ANISOU  350  CZ2 TRP A  97     1762   3170   3575    175    -78   -488       C  
ATOM    351  CZ3 TRP A  97      16.823  15.672  -4.973  1.00 22.92           C  
ANISOU  351  CZ3 TRP A  97     1711   3249   3749    220   -209   -453       C  
ATOM    352  CH2 TRP A  97      17.543  14.845  -4.110  1.00 22.30           C  
ANISOU  352  CH2 TRP A  97     1681   3163   3629    174   -155   -483       C  
ATOM    353  N   ILE A  98      19.925  19.470  -8.182  1.00 22.10           N  
ANISOU  353  N   ILE A  98     1816   3191   3390    382   -258   -258       N  
ATOM    354  CA  ILE A  98      20.578  18.666  -9.194  1.00 20.92           C  
ANISOU  354  CA  ILE A  98     1719   3118   3112    385   -316   -262       C  
ATOM    355  C   ILE A  98      20.566  19.547 -10.469  1.00 25.50           C  
ANISOU  355  C   ILE A  98     2303   3739   3647    433   -374   -170       C  
ATOM    356  O   ILE A  98      19.523  19.698 -11.072  1.00 23.56           O  
ANISOU  356  O   ILE A  98     2006   3506   3440    462   -449   -143       O  
ATOM    357  CB  ILE A  98      19.880  17.277  -9.348  1.00 23.17           C  
ANISOU  357  CB  ILE A  98     1983   3428   3393    365   -383   -333       C  
ATOM    358  CG1 ILE A  98      19.981  16.434  -8.030  1.00 21.27           C  
ANISOU  358  CG1 ILE A  98     1740   3144   3197    313   -318   -399       C  
ATOM    359  CG2 ILE A  98      20.526  16.510 -10.528  1.00 24.38           C  
ANISOU  359  CG2 ILE A  98     2197   3661   3405    383   -451   -353       C  
ATOM    360  CD1 ILE A  98      18.952  15.137  -7.892  1.00 16.79           C  
ANISOU  360  CD1 ILE A  98     1124   2567   2688    277   -378   -456       C  
ATOM    361  N   PRO A  99      21.703  20.168 -10.859  1.00 24.22           N  
ANISOU  361  N   PRO A  99     2192   3600   3410    440   -340   -110       N  
ATOM    362  CA  PRO A  99      21.632  21.261 -11.846  1.00 24.35           C  
ANISOU  362  CA  PRO A  99     2203   3635   3414    481   -376      6       C  
ATOM    363  C   PRO A  99      21.618  20.898 -13.338  1.00 29.79           C  
ANISOU  363  C   PRO A  99     2912   4441   3966    518   -465     47       C  
ATOM    364  O   PRO A  99      21.481  21.812 -14.154  1.00 30.41           O  
ANISOU  364  O   PRO A  99     2981   4541   4032    553   -500    158       O  
ATOM    365  CB  PRO A  99      22.853  22.106 -11.496  1.00 27.06           C  
ANISOU  365  CB  PRO A  99     2584   3945   3753    459   -294     60       C  
ATOM    366  CG  PRO A  99      23.890  21.100 -11.009  1.00 30.21           C  
ANISOU  366  CG  PRO A  99     3027   4382   4069    423   -246    -19       C  
ATOM    367  CD  PRO A  99      23.086  19.962 -10.367  1.00 25.20           C  
ANISOU  367  CD  PRO A  99     2371   3732   3471    409   -265   -129       C  
ATOM    368  N   ASN A 100      21.736  19.610 -13.715  1.00 25.67           N  
ANISOU  368  N   ASN A 100     2419   3992   3342    515   -506    -40       N  
ATOM    369  CA  ASN A 100      21.827  19.219 -15.126  1.00 26.13           C  
ANISOU  369  CA  ASN A 100     2509   4174   3246    554   -587    -23       C  
ATOM    370  C   ASN A 100      21.097  17.910 -15.365  1.00 30.45           C  
ANISOU  370  C   ASN A 100     3052   4749   3768    550   -674   -140       C  
ATOM    371  O   ASN A 100      21.070  17.041 -14.494  1.00 28.68           O  
ANISOU  371  O   ASN A 100     2827   4468   3602    512   -647   -238       O  
ATOM    372  CB  ASN A 100      23.295  19.068 -15.570  1.00 26.02           C  
ANISOU  372  CB  ASN A 100     2560   4241   3085    563   -528     -6       C  
ATOM    373  CG  ASN A 100      24.145  20.279 -15.319  1.00 31.38           C  
ANISOU  373  CG  ASN A 100     3240   4890   3793    552   -443    109       C  
ATOM    374  ND2 ASN A 100      24.234  21.176 -16.289  1.00 25.01           N  
ANISOU  374  ND2 ASN A 100     2433   4141   2929    582   -465    240       N  
ATOM    375  OD1 ASN A 100      24.737  20.432 -14.250  1.00 26.22           O  
ANISOU  375  OD1 ASN A 100     2587   4160   3215    511   -361     87       O  
ATOM    376  N   LYS A 101      20.503  17.770 -16.556  1.00 29.00           N  
ANISOU  376  N   LYS A 101     2867   4655   3497    585   -785   -127       N  
ATOM    377  CA  LYS A 101      19.718  16.590 -16.938  1.00 28.60           C  
ANISOU  377  CA  LYS A 101     2810   4631   3425    577   -894   -239       C  
ATOM    378  C   LYS A 101      20.557  15.316 -16.946  1.00 29.81           C  
ANISOU  378  C   LYS A 101     3036   4807   3483    569   -875   -364       C  
ATOM    379  O   LYS A 101      20.040  14.248 -16.659  1.00 29.56           O  
ANISOU  379  O   LYS A 101     2998   4731   3502    537   -927   -473       O  
ATOM    380  CB  LYS A 101      18.991  16.820 -18.285  1.00 32.66           C  
ANISOU  380  CB  LYS A 101     3312   5251   3847    618  -1026   -194       C  
ATOM    381  CG  LYS A 101      19.906  16.988 -19.515  1.00 29.64           C  
ANISOU  381  CG  LYS A 101     3005   5011   3246    671  -1032   -148       C  
ATOM    382  CD  LYS A 101      19.123  17.575 -20.704  1.00 34.02           C  
ANISOU  382  CD  LYS A 101     3534   5667   3725    713  -1154    -57       C  
ATOM    383  CE  LYS A 101      19.935  17.559 -21.981  1.00 44.73           C  
ANISOU  383  CE  LYS A 101     4967   7190   4839    765  -1169    -25       C  
ATOM    384  NZ  LYS A 101      21.167  18.403 -21.903  1.00 44.50           N1+
ANISOU  384  NZ  LYS A 101     4967   7178   4762    779  -1035     94       N1+
ATOM    385  N   GLU A 102      21.853  15.430 -17.252  1.00 25.68           N  
ANISOU  385  N   GLU A 102     2576   4347   2834    598   -801   -342       N  
ATOM    386  CA  GLU A 102      22.730  14.274 -17.360  1.00 25.66           C  
ANISOU  386  CA  GLU A 102     2641   4374   2734    611   -779   -455       C  
ATOM    387  C   GLU A 102      22.942  13.589 -16.012  1.00 27.44           C  
ANISOU  387  C   GLU A 102     2859   4480   3087    561   -714   -525       C  
ATOM    388  O   GLU A 102      23.203  12.391 -15.991  1.00 26.52           O  
ANISOU  388  O   GLU A 102     2783   4349   2944    563   -733   -639       O  
ATOM    389  CB  GLU A 102      24.046  14.652 -18.020  1.00 27.66           C  
ANISOU  389  CB  GLU A 102     2945   4737   2828    659   -706   -398       C  
ATOM    390  CG  GLU A 102      23.909  15.058 -19.487  1.00 32.91           C  
ANISOU  390  CG  GLU A 102     3631   5549   3324    715   -775   -341       C  
ATOM    391  CD  GLU A 102      23.493  16.474 -19.825  1.00 33.26           C  
ANISOU  391  CD  GLU A 102     3631   5615   3391    718   -785   -172       C  
ATOM    392  OE1 GLU A 102      23.170  17.254 -18.903  1.00 30.67           O  
ANISOU  392  OE1 GLU A 102     3250   5173   3230    679   -744   -103       O  
ATOM    393  OE2 GLU A 102      23.491  16.808 -21.031  1.00 40.41           O1-
ANISOU  393  OE2 GLU A 102     4557   6654   4143    765   -836   -108       O1-
ATOM    394  N   TYR A 103      22.823  14.329 -14.891  1.00 22.84           N  
ANISOU  394  N   TYR A 103     2228   3810   2641    520   -641   -459       N  
ATOM    395  CA  TYR A 103      22.887  13.706 -13.551  1.00 23.20           C  
ANISOU  395  CA  TYR A 103     2261   3752   2802    470   -585   -515       C  
ATOM    396  C   TYR A 103      21.721  12.691 -13.344  1.00 27.78           C  
ANISOU  396  C   TYR A 103     2810   4273   3473    434   -671   -601       C  
ATOM    397  O   TYR A 103      21.922  11.632 -12.752  1.00 26.88           O  
ANISOU  397  O   TYR A 103     2715   4103   3395    407   -660   -677       O  
ATOM    398  CB  TYR A 103      22.921  14.780 -12.448  1.00 23.53           C  
ANISOU  398  CB  TYR A 103     2260   3726   2954    438   -494   -436       C  
ATOM    399  CG  TYR A 103      24.235  15.538 -12.401  1.00 23.83           C  
ANISOU  399  CG  TYR A 103     2329   3798   2928    452   -406   -368       C  
ATOM    400  CD1 TYR A 103      25.415  14.902 -12.017  1.00 25.68           C  
ANISOU  400  CD1 TYR A 103     2603   4044   3110    449   -346   -407       C  
ATOM    401  CD2 TYR A 103      24.300  16.889 -12.734  1.00 24.12           C  
ANISOU  401  CD2 TYR A 103     2348   3849   2967    465   -386   -259       C  
ATOM    402  CE1 TYR A 103      26.626  15.577 -11.990  1.00 23.99           C  
ANISOU  402  CE1 TYR A 103     2404   3867   2844    455   -270   -341       C  
ATOM    403  CE2 TYR A 103      25.513  17.589 -12.682  1.00 24.03           C  
ANISOU  403  CE2 TYR A 103     2358   3861   2911    464   -309   -190       C  
ATOM    404  CZ  TYR A 103      26.674  16.920 -12.314  1.00 26.98           C  
ANISOU  404  CZ  TYR A 103     2763   4258   3230    456   -251   -233       C  
ATOM    405  OH  TYR A 103      27.893  17.537 -12.249  1.00 23.05           O  
ANISOU  405  OH  TYR A 103     2273   3791   2694    449   -179   -165       O  
ATOM    406  N   PHE A 104      20.529  13.027 -13.848  1.00 26.02           N  
ANISOU  406  N   PHE A 104     2534   4061   3291    432   -759   -579       N  
ATOM    407  CA  PHE A 104      19.352  12.155 -13.868  1.00 27.25           C  
ANISOU  407  CA  PHE A 104     2646   4177   3530    394   -860   -649       C  
ATOM    408  C   PHE A 104      19.507  10.949 -14.770  1.00 33.34           C  
ANISOU  408  C   PHE A 104     3480   4983   4204    407   -955   -763       C  
ATOM    409  O   PHE A 104      19.068   9.872 -14.387  1.00 33.59           O  
ANISOU  409  O   PHE A 104     3503   4942   4317    360   -999   -844       O  
ATOM    410  CB  PHE A 104      18.080  12.950 -14.209  1.00 28.37           C  
ANISOU  410  CB  PHE A 104     2701   4335   3743    395   -931   -584       C  
ATOM    411  CG  PHE A 104      17.737  13.974 -13.141  1.00 26.50           C  
ANISOU  411  CG  PHE A 104     2395   4036   3638    381   -837   -499       C  
ATOM    412  CD1 PHE A 104      17.324  13.572 -11.871  1.00 27.53           C  
ANISOU  412  CD1 PHE A 104     2476   4082   3902    327   -779   -524       C  
ATOM    413  CD2 PHE A 104      17.819  15.338 -13.409  1.00 25.69           C  
ANISOU  413  CD2 PHE A 104     2277   3959   3525    425   -807   -395       C  
ATOM    414  CE1 PHE A 104      16.999  14.518 -10.893  1.00 25.91           C  
ANISOU  414  CE1 PHE A 104     2211   3830   3804    324   -689   -462       C  
ATOM    415  CE2 PHE A 104      17.481  16.279 -12.439  1.00 26.16           C  
ANISOU  415  CE2 PHE A 104     2278   3951   3711    420   -725   -337       C  
ATOM    416  CZ  PHE A 104      17.075  15.864 -11.187  1.00 24.12           C  
ANISOU  416  CZ  PHE A 104     1974   3619   3571    373   -664   -378       C  
ATOM    417  N   TRP A 105      20.123  11.114 -15.962  1.00 32.55           N  
ANISOU  417  N   TRP A 105     3444   4992   3932    470   -987   -769       N  
ATOM    418  CA  TRP A 105      20.548   9.998 -16.810  1.00 34.57           C  
ANISOU  418  CA  TRP A 105     3779   5290   4066    501  -1054   -894       C  
ATOM    419  C   TRP A 105      21.500   9.049 -16.090  1.00 37.64           C  
ANISOU  419  C   TRP A 105     4219   5607   4475    496   -978   -968       C  
ATOM    420  O   TRP A 105      21.319   7.826 -16.154  1.00 38.74           O  
ANISOU  420  O   TRP A 105     4390   5688   4642    481  -1044  -1088       O  
ATOM    421  CB  TRP A 105      21.119  10.503 -18.147  1.00 36.20           C  
ANISOU  421  CB  TRP A 105     4040   5648   4066    578  -1074   -870       C  
ATOM    422  CG  TRP A 105      20.100  11.235 -18.982  1.00 40.07           C  
ANISOU  422  CG  TRP A 105     4485   6213   4527    586  -1179   -805       C  
ATOM    423  CD1 TRP A 105      18.739  11.165 -18.864  1.00 44.16           C  
ANISOU  423  CD1 TRP A 105     4927   6683   5169    537  -1284   -810       C  
ATOM    424  CD2 TRP A 105      20.360  12.150 -20.066  1.00 41.42           C  
ANISOU  424  CD2 TRP A 105     4675   6526   4537    646  -1193   -713       C  
ATOM    425  CE2 TRP A 105      19.108  12.583 -20.561  1.00 46.82           C  
ANISOU  425  CE2 TRP A 105     5296   7237   5256    635  -1315   -667       C  
ATOM    426  CE3 TRP A 105      21.526  12.622 -20.685  1.00 42.98           C  
ANISOU  426  CE3 TRP A 105     4931   6836   4564    708  -1114   -656       C  
ATOM    427  NE1 TRP A 105      18.137  11.972 -19.807  1.00 45.44           N  
ANISOU  427  NE1 TRP A 105     5059   6946   5260    569  -1368   -731       N  
ATOM    428  CZ2 TRP A 105      18.993  13.481 -21.626  1.00 46.77           C  
ANISOU  428  CZ2 TRP A 105     5290   7362   5118    686  -1364   -560       C  
ATOM    429  CZ3 TRP A 105      21.408  13.516 -21.741  1.00 45.78           C  
ANISOU  429  CZ3 TRP A 105     5285   7323   4787    752  -1155   -547       C  
ATOM    430  CH2 TRP A 105      20.158  13.935 -22.197  1.00 47.27           C  
ANISOU  430  CH2 TRP A 105     5418   7531   5012    742  -1280   -498       C  
ATOM    431  N   GLY A 106      22.496   9.610 -15.404  1.00 30.97           N  
ANISOU  431  N   GLY A 106     3380   4760   3626    508   -847   -895       N  
ATOM    432  CA  GLY A 106      23.415   8.851 -14.567  1.00 28.84           C  
ANISOU  432  CA  GLY A 106     3144   4424   3390    503   -768   -938       C  
ATOM    433  C   GLY A 106      22.765   8.173 -13.378  1.00 30.24           C  
ANISOU  433  C   GLY A 106     3281   4468   3741    428   -771   -960       C  
ATOM    434  O   GLY A 106      23.122   7.036 -13.048  1.00 31.32           O  
ANISOU  434  O   GLY A 106     3454   4536   3910    423   -775  -1037       O  
ATOM    435  N   LEU A 107      21.815   8.838 -12.715  1.00 25.02           N  
ANISOU  435  N   LEU A 107     2542   3769   3196    374   -764   -888       N  
ATOM    436  CA  LEU A 107      21.101   8.168 -11.608  1.00 26.06           C  
ANISOU  436  CA  LEU A 107     2625   3790   3487    299   -764   -899       C  
ATOM    437  C   LEU A 107      20.344   6.935 -12.111  1.00 33.50           C  
ANISOU  437  C   LEU A 107     3574   4680   4475    270   -889  -1000       C  
ATOM    438  O   LEU A 107      20.307   5.906 -11.434  1.00 33.97           O  
ANISOU  438  O   LEU A 107     3638   4642   4627    226   -892  -1040       O  
ATOM    439  CB  LEU A 107      20.202   9.117 -10.798  1.00 25.05           C  
ANISOU  439  CB  LEU A 107     2405   3642   3470    256   -723   -809       C  
ATOM    440  CG  LEU A 107      20.968  10.114  -9.856  1.00 26.93           C  
ANISOU  440  CG  LEU A 107     2640   3887   3705    263   -589   -728       C  
ATOM    441  CD1 LEU A 107      20.074  11.275  -9.406  1.00 25.05           C  
ANISOU  441  CD1 LEU A 107     2322   3645   3551    248   -559   -653       C  
ATOM    442  CD2 LEU A 107      21.563   9.410  -8.634  1.00 27.72           C  
ANISOU  442  CD2 LEU A 107     2757   3923   3852    227   -514   -737       C  
ATOM    443  N   SER A 108      19.780   7.045 -13.314  1.00 30.99           N  
ANISOU  443  N   SER A 108     3259   4426   4090    294   -999  -1040       N  
ATOM    444  CA  SER A 108      19.021   6.007 -14.010  1.00 33.27           C  
ANISOU  444  CA  SER A 108     3556   4681   4404    267  -1143  -1148       C  
ATOM    445  C   SER A 108      19.893   4.755 -14.272  1.00 39.71           C  
ANISOU  445  C   SER A 108     4471   5448   5170    297  -1161  -1271       C  
ATOM    446  O   SER A 108      19.438   3.637 -14.010  1.00 39.79           O  
ANISOU  446  O   SER A 108     4481   5346   5291    243  -1228  -1344       O  
ATOM    447  CB  SER A 108      18.456   6.568 -15.310  1.00 36.85           C  
ANISOU  447  CB  SER A 108     4003   5245   4754    303  -1249  -1157       C  
ATOM    448  OG  SER A 108      17.662   5.601 -15.970  1.00 58.45           O  
ANISOU  448  OG  SER A 108     6742   7950   7516    268  -1403  -1269       O  
ATOM    449  N   LYS A 109      21.136   4.949 -14.776  1.00 36.76           N  
ANISOU  449  N   LYS A 109     4175   5153   4639    385  -1098  -1289       N  
ATOM    450  CA  LYS A 109      22.127   3.875 -14.926  1.00 37.39           C  
ANISOU  450  CA  LYS A 109     4343   5192   4671    435  -1086  -1396       C  
ATOM    451  C   LYS A 109      22.492   3.254 -13.557  1.00 42.60           C  
ANISOU  451  C   LYS A 109     4990   5723   5474    391  -1009  -1365       C  
ATOM    452  O   LYS A 109      22.546   2.033 -13.452  1.00 44.78           O  
ANISOU  452  O   LYS A 109     5305   5890   5818    381  -1058  -1456       O  
ATOM    453  CB  LYS A 109      23.381   4.400 -15.639  1.00 39.87           C  
ANISOU  453  CB  LYS A 109     4716   5639   4794    538  -1011  -1391       C  
ATOM    454  CG  LYS A 109      24.477   3.322 -15.804  1.00 58.99           C  
ANISOU  454  CG  LYS A 109     7221   8028   7164    609   -986  -1502       C  
ATOM    455  CD  LYS A 109      25.784   3.823 -16.404  1.00 59.24           C  
ANISOU  455  CD  LYS A 109     7293   8199   7016    711   -891  -1485       C  
ATOM    456  CE  LYS A 109      26.555   2.686 -17.038  1.00 59.20           C  
ANISOU  456  CE  LYS A 109     7373   8187   6932    800   -907  -1638       C  
ATOM    457  NZ  LYS A 109      27.700   3.199 -17.838  1.00 64.01           N1+
ANISOU  457  NZ  LYS A 109     8013   8964   7344    906   -822  -1624       N1+
ATOM    458  N   PHE A 110      22.752   4.080 -12.513  1.00 36.89           N  
ANISOU  458  N   PHE A 110     4215   5008   4794    366   -894  -1237       N  
ATOM    459  CA  PHE A 110      23.049   3.563 -11.158  1.00 34.59           C  
ANISOU  459  CA  PHE A 110     3907   4612   4623    320   -823  -1193       C  
ATOM    460  C   PHE A 110      21.892   2.656 -10.626  1.00 41.51           C  
ANISOU  460  C   PHE A 110     4741   5360   5671    226   -899  -1212       C  
ATOM    461  O   PHE A 110      22.157   1.651  -9.949  1.00 40.55           O  
ANISOU  461  O   PHE A 110     4639   5129   5639    202   -892  -1226       O  
ATOM    462  CB  PHE A 110      23.340   4.711 -10.181  1.00 33.41           C  
ANISOU  462  CB  PHE A 110     3707   4507   4480    302   -702  -1063       C  
ATOM    463  CG  PHE A 110      23.547   4.338  -8.730  1.00 32.37           C  
ANISOU  463  CG  PHE A 110     3552   4294   4453    251   -629  -1004       C  
ATOM    464  CD1 PHE A 110      24.570   3.473  -8.355  1.00 34.16           C  
ANISOU  464  CD1 PHE A 110     3829   4473   4677    281   -598  -1027       C  
ATOM    465  CD2 PHE A 110      22.719   4.854  -7.736  1.00 34.13           C  
ANISOU  465  CD2 PHE A 110     3699   4496   4772    178   -590   -921       C  
ATOM    466  CE1 PHE A 110      24.775   3.135  -7.002  1.00 35.21           C  
ANISOU  466  CE1 PHE A 110     3940   4542   4896    235   -536   -958       C  
ATOM    467  CE2 PHE A 110      22.918   4.520  -6.384  1.00 36.50           C  
ANISOU  467  CE2 PHE A 110     3980   4741   5147    132   -519   -861       C  
ATOM    468  CZ  PHE A 110      23.952   3.660  -6.026  1.00 34.35           C  
ANISOU  468  CZ  PHE A 110     3762   4425   4865    158   -497   -875       C  
ATOM    469  N   LEU A 111      20.626   3.011 -10.950  1.00 39.20           N  
ANISOU  469  N   LEU A 111     4383   5082   5430    174   -975  -1202       N  
ATOM    470  CA  LEU A 111      19.454   2.223 -10.544  1.00 41.27           C  
ANISOU  470  CA  LEU A 111     4586   5236   5859     77  -1053  -1211       C  
ATOM    471  C   LEU A 111      19.261   0.946 -11.364  1.00 48.78           C  
ANISOU  471  C   LEU A 111     5594   6103   6836     71  -1189  -1350       C  
ATOM    472  O   LEU A 111      18.494   0.078 -10.953  1.00 48.62           O  
ANISOU  472  O   LEU A 111     5536   5966   6972    -15  -1253  -1361       O  
ATOM    473  CB  LEU A 111      18.159   3.054 -10.617  1.00 41.38           C  
ANISOU  473  CB  LEU A 111     4495   5300   5928     27  -1089  -1150       C  
ATOM    474  CG  LEU A 111      18.052   4.330  -9.778  1.00 44.25           C  
ANISOU  474  CG  LEU A 111     4788   5726   6299     25   -969  -1024       C  
ATOM    475  CD1 LEU A 111      16.598   4.802  -9.732  1.00 44.59           C  
ANISOU  475  CD1 LEU A 111     4713   5783   6446    -31  -1016   -975       C  
ATOM    476  CD2 LEU A 111      18.659   4.158  -8.373  1.00 45.27           C  
ANISOU  476  CD2 LEU A 111     4918   5803   6479      1   -843   -956       C  
ATOM    477  N   GLY A 112      19.944   0.852 -12.506  1.00 48.52           N  
ANISOU  477  N   GLY A 112     5650   6132   6653    160  -1232  -1456       N  
ATOM    478  CA  GLY A 112      19.813  -0.257 -13.445  1.00 51.24           C  
ANISOU  478  CA  GLY A 112     6064   6413   6991    172  -1367  -1616       C  
ATOM    479  C   GLY A 112      18.488  -0.263 -14.186  1.00 59.49           C  
ANISOU  479  C   GLY A 112     7059   7471   8073    111  -1517  -1664       C  
ATOM    480  O   GLY A 112      18.020  -1.320 -14.627  1.00 60.01           O  
ANISOU  480  O   GLY A 112     7153   7438   8210     71  -1648  -1785       O  
ATOM    481  N   THR A 113      17.870   0.928 -14.322  1.00 57.98           N  
ANISOU  481  N   THR A 113     6789   7397   7843    102  -1506  -1569       N  
ATOM    482  CA  THR A 113      16.625   1.140 -15.065  1.00 59.89           C  
ANISOU  482  CA  THR A 113     6967   7683   8105     55  -1646  -1592       C  
ATOM    483  C   THR A 113      16.948   1.730 -16.448  1.00 69.69           C  
ANISOU  483  C   THR A 113     8272   9081   9127    149  -1700  -1651       C  
ATOM    484  O   THR A 113      18.104   2.069 -16.716  1.00 67.61           O  
ANISOU  484  O   THR A 113     8086   8892   8710    244  -1609  -1654       O  
ATOM    485  CB  THR A 113      15.651   1.997 -14.241  1.00 58.03           C  
ANISOU  485  CB  THR A 113     6592   7463   7994    -14  -1599  -1441       C  
ATOM    486  CG2 THR A 113      15.198   1.302 -12.964  1.00 56.18           C  
ANISOU  486  CG2 THR A 113     6290   7089   7967   -115  -1559  -1386       C  
ATOM    487  OG1 THR A 113      16.288   3.231 -13.911  1.00 51.83           O  
ANISOU  487  OG1 THR A 113     5802   6775   7116     51  -1459  -1331       O  
ATOM    488  N   HIS A 114      15.936   1.845 -17.326  1.00 73.85           N  
ANISOU  488  N   HIS A 114     8759   9665   9636    122  -1850  -1690       N  
ATOM    489  CA  HIS A 114      16.110   2.404 -18.667  1.00 77.62           C  
ANISOU  489  CA  HIS A 114     9290  10305   9897    205  -1916  -1734       C  
ATOM    490  C   HIS A 114      16.359   3.899 -18.595  1.00 81.66           C  
ANISOU  490  C   HIS A 114     9759  10944  10324    258  -1805  -1572       C  
ATOM    491  O   HIS A 114      15.838   4.547 -17.693  1.00 80.91           O  
ANISOU  491  O   HIS A 114     9562  10817  10363    210  -1739  -1443       O  
ATOM    492  CB  HIS A 114      14.884   2.111 -19.545  1.00 82.05           C  
ANISOU  492  CB  HIS A 114     9810  10892  10474    152  -2120  -1810       C  
ATOM    493  CG  HIS A 114      14.605   0.648 -19.726  1.00 88.84           C  
ANISOU  493  CG  HIS A 114    10717  11617  11421     93  -2251  -1983       C  
ATOM    494  CD2 HIS A 114      15.278  -0.283 -20.446  1.00 92.81           C  
ANISOU  494  CD2 HIS A 114    11352  12096  11816    146  -2309  -2165       C  
ATOM    495  ND1 HIS A 114      13.519   0.037 -19.113  1.00 92.26           N  
ANISOU  495  ND1 HIS A 114    11051  11917  12087    -35  -2334  -1976       N  
ATOM    496  CE1 HIS A 114      13.567  -1.237 -19.480  1.00 93.41           C  
ANISOU  496  CE1 HIS A 114    11275  11950  12267    -63  -2448  -2150       C  
ATOM    497  NE2 HIS A 114      14.606  -1.478 -20.281  1.00 94.11           N  
ANISOU  497  NE2 HIS A 114    11507  12096  12155     48  -2437  -2276       N  
ATOM    498  N   TRP A 115      17.154   4.440 -19.545  1.00 79.08           N  
ANISOU  498  N   TRP A 115     9510  10761   9776    358  -1783  -1580       N  
ATOM    499  CA  TRP A 115      17.481   5.870 -19.735  1.00 78.35           C  
ANISOU  499  CA  TRP A 115     9393  10799   9578    416  -1694  -1430       C  
ATOM    500  C   TRP A 115      16.301   6.833 -19.457  1.00 73.36           C  
ANISOU  500  C   TRP A 115     8633  10179   9062    368  -1728  -1296       C  
ATOM    501  O   TRP A 115      16.502   7.832 -18.755  1.00 69.94           O  
ANISOU  501  O   TRP A 115     8151   9745   8678    376  -1605  -1158       O  
ATOM    502  CB  TRP A 115      18.076   6.090 -21.157  1.00 80.50           C  
ANISOU  502  CB  TRP A 115     9756  11240   9590    512  -1737  -1478       C  
ATOM    503  CG  TRP A 115      17.994   7.485 -21.732  1.00 82.93           C  
ANISOU  503  CG  TRP A 115    10029  11694   9786    557  -1719  -1327       C  
ATOM    504  CD1 TRP A 115      18.543   8.627 -21.216  1.00 84.86           C  
ANISOU  504  CD1 TRP A 115    10242  11961  10040    581  -1576  -1166       C  
ATOM    505  CD2 TRP A 115      17.354   7.866 -22.957  1.00 84.63           C  
ANISOU  505  CD2 TRP A 115    10241  12050   9864    585  -1856  -1320       C  
ATOM    506  CE2 TRP A 115      17.538   9.261 -23.112  1.00 88.46           C  
ANISOU  506  CE2 TRP A 115    10690  12631  10289    626  -1783  -1138       C  
ATOM    507  CE3 TRP A 115      16.637   7.163 -23.941  1.00 88.04           C  
ANISOU  507  CE3 TRP A 115    10699  12535  10218    576  -2042  -1451       C  
ATOM    508  NE1 TRP A 115      18.262   9.700 -22.034  1.00 85.30           N  
ANISOU  508  NE1 TRP A 115    10274  12149   9987    620  -1614  -1053       N  
ATOM    509  CZ2 TRP A 115      17.031   9.967 -24.211  1.00 89.27           C  
ANISOU  509  CZ2 TRP A 115    10779  12883  10256    664  -1886  -1066       C  
ATOM    510  CZ3 TRP A 115      16.133   7.863 -25.028  1.00 90.98           C  
ANISOU  510  CZ3 TRP A 115    11057  13068  10443    612  -2148  -1390       C  
ATOM    511  CH2 TRP A 115      16.330   9.248 -25.156  1.00 91.14           C  
ANISOU  511  CH2 TRP A 115    11039  13185  10405    658  -2068  -1192       C  
ATOM    512  N   LEU A 116      15.090   6.520 -20.009  1.00 66.01           N  
ANISOU  512  N   LEU A 116     7646   9257   8178    320  -1897  -1342       N  
ATOM    513  CA  LEU A 116      13.855   7.311 -19.880  1.00 63.66           C  
ANISOU  513  CA  LEU A 116     7214   8978   7996    280  -1955  -1228       C  
ATOM    514  C   LEU A 116      13.333   7.448 -18.432  1.00 60.45           C  
ANISOU  514  C   LEU A 116     6697   8447   7824    209  -1859  -1144       C  
ATOM    515  O   LEU A 116      12.587   8.386 -18.155  1.00 58.85           O  
ANISOU  515  O   LEU A 116     6387   8266   7708    205  -1846  -1024       O  
ATOM    516  CB  LEU A 116      12.733   6.791 -20.808  1.00 65.86           C  
ANISOU  516  CB  LEU A 116     7454   9297   8272    240  -2171  -1311       C  
ATOM    517  CG  LEU A 116      12.958   6.841 -22.337  1.00 71.55           C  
ANISOU  517  CG  LEU A 116     8263  10176   8746    310  -2292  -1379       C  
ATOM    518  CD1 LEU A 116      11.801   6.195 -23.063  1.00 73.64           C  
ANISOU  518  CD1 LEU A 116     8483  10459   9038    251  -2515  -1476       C  
ATOM    519  CD2 LEU A 116      13.120   8.269 -22.850  1.00 72.92           C  
ANISOU  519  CD2 LEU A 116     8419  10493   8794    389  -2248  -1218       C  
ATOM    520  N   MET A 117      13.718   6.530 -17.516  1.00 53.13           N  
ANISOU  520  N   MET A 117     5797   7394   6996    160  -1791  -1202       N  
ATOM    521  CA  MET A 117      13.499   6.703 -16.075  1.00 50.29           C  
ANISOU  521  CA  MET A 117     5355   6937   6816    107  -1666  -1115       C  
ATOM    522  C   MET A 117      14.222   7.975 -15.594  1.00 47.20           C  
ANISOU  522  C   MET A 117     4970   6591   6372    171  -1506   -995       C  
ATOM    523  O   MET A 117      13.730   8.644 -14.692  1.00 45.91           O  
ANISOU  523  O   MET A 117     4714   6398   6332    149  -1426   -898       O  
ATOM    524  CB  MET A 117      13.936   5.439 -15.305  1.00 53.44           C  
ANISOU  524  CB  MET A 117     5800   7205   7299     52  -1629  -1194       C  
ATOM    525  CG  MET A 117      13.842   5.522 -13.768  1.00 57.60           C  
ANISOU  525  CG  MET A 117     6257   7644   7985     -2  -1490  -1103       C  
ATOM    526  SD  MET A 117      12.212   5.920 -13.066  1.00 64.37           S  
ANISOU  526  SD  MET A 117     6926   8482   9050    -83  -1507  -1004       S  
ATOM    527  CE  MET A 117      11.186   4.652 -13.825  1.00 62.76           C  
ANISOU  527  CE  MET A 117     6685   8228   8934   -172  -1720  -1112       C  
ATOM    528  N   GLY A 118      15.360   8.295 -16.214  1.00 40.82           N  
ANISOU  528  N   GLY A 118     4268   5857   5385    249  -1463  -1005       N  
ATOM    529  CA  GLY A 118      16.102   9.539 -16.002  1.00 38.92           C  
ANISOU  529  CA  GLY A 118     4040   5668   5079    309  -1335   -894       C  
ATOM    530  C   GLY A 118      15.235  10.754 -16.220  1.00 41.42           C  
ANISOU  530  C   GLY A 118     4265   6036   5437    326  -1361   -779       C  
ATOM    531  O   GLY A 118      15.112  11.606 -15.333  1.00 39.16           O  
ANISOU  531  O   GLY A 118     3919   5710   5250    323  -1258   -686       O  
ATOM    532  N   ASN A 119      14.601  10.815 -17.407  1.00 39.83           N  
ANISOU  532  N   ASN A 119     4051   5922   5161    347  -1506   -790       N  
ATOM    533  CA  ASN A 119      13.580  11.800 -17.773  1.00 39.66           C  
ANISOU  533  CA  ASN A 119     3930   5950   5189    364  -1571   -686       C  
ATOM    534  C   ASN A 119      12.439  11.930 -16.728  1.00 40.42           C  
ANISOU  534  C   ASN A 119     3886   5959   5513    307  -1552   -642       C  
ATOM    535  O   ASN A 119      11.963  13.044 -16.486  1.00 39.07           O  
ANISOU  535  O   ASN A 119     3635   5794   5415    338  -1514   -530       O  
ATOM    536  CB  ASN A 119      13.029  11.516 -19.184  1.00 46.25           C  
ANISOU  536  CB  ASN A 119     4774   6893   5905    381  -1756   -731       C  
ATOM    537  CG  ASN A 119      14.089  11.464 -20.279  1.00 64.53           C  
ANISOU  537  CG  ASN A 119     7221   9321   7976    448  -1769   -768       C  
ATOM    538  ND2 ASN A 119      13.900  12.270 -21.306  1.00 47.82           N  
ANISOU  538  ND2 ASN A 119     5102   7329   5738    504  -1841   -685       N  
ATOM    539  OD1 ASN A 119      15.068  10.690 -20.232  1.00 56.96           O  
ANISOU  539  OD1 ASN A 119     6363   8345   6934    454  -1716   -867       O  
ATOM    540  N   ILE A 120      12.021  10.811 -16.109  1.00 36.07           N  
ANISOU  540  N   ILE A 120     3304   5326   5075    227  -1573   -725       N  
ATOM    541  CA  ILE A 120      11.000  10.806 -15.040  1.00 36.18           C  
ANISOU  541  CA  ILE A 120     3181   5266   5299    167  -1537   -683       C  
ATOM    542  C   ILE A 120      11.553  11.376 -13.709  1.00 37.51           C  
ANISOU  542  C   ILE A 120     3349   5371   5532    176  -1343   -623       C  
ATOM    543  O   ILE A 120      10.880  12.184 -13.068  1.00 35.95           O  
ANISOU  543  O   ILE A 120     3048   5160   5451    185  -1282   -542       O  
ATOM    544  CB  ILE A 120      10.358   9.382 -14.893  1.00 40.15           C  
ANISOU  544  CB  ILE A 120     3648   5705   5902     69  -1633   -779       C  
ATOM    545  CG1 ILE A 120       9.378   9.129 -16.058  1.00 42.71           C  
ANISOU  545  CG1 ILE A 120     3917   6094   6217     52  -1837   -814       C  
ATOM    546  CG2 ILE A 120       9.649   9.154 -13.543  1.00 39.30           C  
ANISOU  546  CG2 ILE A 120     3422   5512   5998     -3  -1548   -736       C  
ATOM    547  CD1 ILE A 120       9.644   7.838 -16.717  1.00 54.83           C  
ANISOU  547  CD1 ILE A 120     5543   7608   7682     10  -1958   -959       C  
ATOM    548  N   LEU A 121      12.761  10.955 -13.301  1.00 33.81           N  
ANISOU  548  N   LEU A 121     2993   4868   4985    176  -1251   -668       N  
ATOM    549  CA  LEU A 121      13.456  11.534 -12.123  1.00 32.22           C  
ANISOU  549  CA  LEU A 121     2809   4622   4811    187  -1078   -618       C  
ATOM    550  C   LEU A 121      13.670  13.035 -12.292  1.00 34.66           C  
ANISOU  550  C   LEU A 121     3112   4973   5084    260  -1021   -525       C  
ATOM    551  O   LEU A 121      13.550  13.787 -11.320  1.00 32.25           O  
ANISOU  551  O   LEU A 121     2759   4628   4866    267   -910   -471       O  
ATOM    552  CB  LEU A 121      14.815  10.874 -11.886  1.00 30.92           C  
ANISOU  552  CB  LEU A 121     2768   4433   4548    187  -1013   -676       C  
ATOM    553  CG  LEU A 121      14.877   9.366 -11.681  1.00 34.91           C  
ANISOU  553  CG  LEU A 121     3304   4875   5085    125  -1057   -768       C  
ATOM    554  CD1 LEU A 121      16.337   8.908 -11.590  1.00 32.66           C  
ANISOU  554  CD1 LEU A 121     3142   4579   4688    153   -991   -814       C  
ATOM    555  CD2 LEU A 121      14.095   8.945 -10.454  1.00 39.28           C  
ANISOU  555  CD2 LEU A 121     3764   5353   5808     49  -1008   -743       C  
ATOM    556  N   ARG A 122      13.994  13.466 -13.527  1.00 30.12           N  
ANISOU  556  N   ARG A 122     2589   4476   4379    316  -1096   -506       N  
ATOM    557  CA  ARG A 122      14.155  14.877 -13.831  1.00 30.36           C  
ANISOU  557  CA  ARG A 122     2614   4540   4381    382  -1060   -402       C  
ATOM    558  C   ARG A 122      12.832  15.628 -13.646  1.00 35.94           C  
ANISOU  558  C   ARG A 122     3187   5232   5236    396  -1089   -331       C  
ATOM    559  O   ARG A 122      12.835  16.650 -12.984  1.00 34.91           O  
ANISOU  559  O   ARG A 122     3025   5058   5181    426   -992   -266       O  
ATOM    560  CB  ARG A 122      14.719  15.075 -15.251  1.00 30.96           C  
ANISOU  560  CB  ARG A 122     2768   4717   4278    435  -1141   -385       C  
ATOM    561  CG  ARG A 122      15.081  16.522 -15.571  1.00 34.40           C  
ANISOU  561  CG  ARG A 122     3211   5180   4679    498  -1094   -259       C  
ATOM    562  CD  ARG A 122      15.502  16.638 -17.009  1.00 43.19           C  
ANISOU  562  CD  ARG A 122     4390   6411   5609    545  -1181   -229       C  
ATOM    563  NE  ARG A 122      15.749  18.024 -17.395  1.00 55.30           N  
ANISOU  563  NE  ARG A 122     5922   7968   7121    599  -1150    -87       N  
ATOM    564  CZ  ARG A 122      15.735  18.469 -18.649  1.00 68.13           C  
ANISOU  564  CZ  ARG A 122     7567   9700   8619    648  -1236     -9       C  
ATOM    565  NH1 ARG A 122      15.470  17.640 -19.653  1.00 41.79           N1+
ANISOU  565  NH1 ARG A 122     4257   6469   5153    651  -1363    -74       N1+
ATOM    566  NH2 ARG A 122      15.981  19.746 -18.907  1.00 61.91           N  
ANISOU  566  NH2 ARG A 122     6775   8915   7833    692  -1200    137       N  
ATOM    567  N   LEU A 123      11.714  15.140 -14.219  1.00 35.00           N  
ANISOU  567  N   LEU A 123     2986   5147   5165    375  -1225   -348       N  
ATOM    568  CA  LEU A 123      10.383  15.717 -13.977  1.00 36.39           C  
ANISOU  568  CA  LEU A 123     3013   5312   5502    386  -1254   -284       C  
ATOM    569  C   LEU A 123      10.035  15.837 -12.475  1.00 38.38           C  
ANISOU  569  C   LEU A 123     3189   5481   5913    359  -1115   -282       C  
ATOM    570  O   LEU A 123       9.475  16.841 -12.059  1.00 38.73           O  
ANISOU  570  O   LEU A 123     3149   5504   6063    406  -1060   -213       O  
ATOM    571  CB  LEU A 123       9.282  14.900 -14.698  1.00 38.69           C  
ANISOU  571  CB  LEU A 123     3221   5651   5829    344  -1426   -321       C  
ATOM    572  CG  LEU A 123       9.172  15.061 -16.230  1.00 46.28           C  
ANISOU  572  CG  LEU A 123     4212   6717   6656    386  -1589   -301       C  
ATOM    573  CD1 LEU A 123       8.123  14.086 -16.828  1.00 47.88           C  
ANISOU  573  CD1 LEU A 123     4337   6958   6897    325  -1768   -364       C  
ATOM    574  CD2 LEU A 123       8.835  16.508 -16.633  1.00 50.10           C  
ANISOU  574  CD2 LEU A 123     4642   7235   7159    473  -1594   -164       C  
ATOM    575  N   LEU A 124      10.368  14.823 -11.681  1.00 34.28           N  
ANISOU  575  N   LEU A 124     2700   4918   5406    289  -1057   -355       N  
ATOM    576  CA  LEU A 124      10.090  14.790 -10.235  1.00 34.33           C  
ANISOU  576  CA  LEU A 124     2644   4864   5536    256   -923   -355       C  
ATOM    577  C   LEU A 124      10.974  15.723  -9.411  1.00 37.45           C  
ANISOU  577  C   LEU A 124     3103   5222   5905    299   -768   -332       C  
ATOM    578  O   LEU A 124      10.483  16.320  -8.443  1.00 38.67           O  
ANISOU  578  O   LEU A 124     3182   5345   6166    315   -667   -306       O  
ATOM    579  CB  LEU A 124      10.226  13.359  -9.691  1.00 33.97           C  
ANISOU  579  CB  LEU A 124     2619   4785   5504    164   -919   -427       C  
ATOM    580  CG  LEU A 124       9.172  12.334 -10.142  1.00 39.40           C  
ANISOU  580  CG  LEU A 124     3216   5481   6273     95  -1056   -456       C  
ATOM    581  CD1 LEU A 124       9.656  10.914  -9.843  1.00 38.79           C  
ANISOU  581  CD1 LEU A 124     3207   5352   6179     13  -1067   -531       C  
ATOM    582  CD2 LEU A 124       7.781  12.601  -9.496  1.00 43.47           C  
ANISOU  582  CD2 LEU A 124     3549   5997   6971     77  -1033   -399       C  
ATOM    583  N   PHE A 125      12.261  15.870  -9.800  1.00 31.25           N  
ANISOU  583  N   PHE A 125     2452   4444   4978    319   -750   -343       N  
ATOM    584  CA  PHE A 125      13.292  16.458  -8.941  1.00 30.08           C  
ANISOU  584  CA  PHE A 125     2377   4256   4796    333   -613   -340       C  
ATOM    585  C   PHE A 125      14.076  17.618  -9.542  1.00 36.81           C  
ANISOU  585  C   PHE A 125     3298   5116   5572    396   -600   -284       C  
ATOM    586  O   PHE A 125      14.812  18.277  -8.801  1.00 36.01           O  
ANISOU  586  O   PHE A 125     3241   4973   5468    405   -492   -278       O  
ATOM    587  CB  PHE A 125      14.265  15.367  -8.472  1.00 30.55           C  
ANISOU  587  CB  PHE A 125     2526   4303   4778    277   -574   -406       C  
ATOM    588  CG  PHE A 125      13.600  14.261  -7.680  1.00 31.52           C  
ANISOU  588  CG  PHE A 125     2588   4401   4988    207   -565   -444       C  
ATOM    589  CD1 PHE A 125      13.019  14.523  -6.435  1.00 33.94           C  
ANISOU  589  CD1 PHE A 125     2816   4680   5400    190   -461   -428       C  
ATOM    590  CD2 PHE A 125      13.553  12.963  -8.174  1.00 33.08           C  
ANISOU  590  CD2 PHE A 125     2806   4600   5162    157   -659   -496       C  
ATOM    591  CE1 PHE A 125      12.412  13.502  -5.701  1.00 35.90           C  
ANISOU  591  CE1 PHE A 125     3002   4913   5726    120   -446   -443       C  
ATOM    592  CE2 PHE A 125      12.936  11.941  -7.444  1.00 37.14           C  
ANISOU  592  CE2 PHE A 125     3261   5078   5772     83   -654   -516       C  
ATOM    593  CZ  PHE A 125      12.369  12.218  -6.209  1.00 36.04           C  
ANISOU  593  CZ  PHE A 125     3037   4922   5735     62   -545   -480       C  
ATOM    594  N   GLY A 126      13.923  17.857 -10.854  1.00 33.81           N  
ANISOU  594  N   GLY A 126     2924   4791   5131    434   -712   -241       N  
ATOM    595  CA  GLY A 126      14.745  18.795 -11.623  1.00 32.02           C  
ANISOU  595  CA  GLY A 126     2768   4588   4811    485   -714   -172       C  
ATOM    596  C   GLY A 126      14.536  20.274 -11.307  1.00 34.88           C  
ANISOU  596  C   GLY A 126     3092   4891   5270    538   -656    -90       C  
ATOM    597  O   GLY A 126      15.302  21.109 -11.779  1.00 34.81           O  
ANISOU  597  O   GLY A 126     3143   4881   5202    569   -641    -23       O  
ATOM    598  N   SER A 127      13.510  20.621 -10.513  1.00 30.43           N  
ANISOU  598  N   SER A 127     2428   4274   4860    551   -619    -93       N  
ATOM    599  CA  SER A 127      13.192  22.015 -10.168  1.00 31.30           C  
ANISOU  599  CA  SER A 127     2496   4312   5084    613   -564    -30       C  
ATOM    600  C   SER A 127      13.478  22.269  -8.664  1.00 36.45           C  
ANISOU  600  C   SER A 127     3158   4887   5805    595   -418    -94       C  
ATOM    601  O   SER A 127      13.428  23.415  -8.195  1.00 36.39           O  
ANISOU  601  O   SER A 127     3139   4802   5885    643   -353    -70       O  
ATOM    602  CB  SER A 127      11.721  22.306 -10.484  1.00 35.10           C  
ANISOU  602  CB  SER A 127     2843   4802   5692    662   -637     15       C  
ATOM    603  OG  SER A 127      10.855  21.630  -9.584  0.48 39.46           O  
ANISOU  603  OG  SER A 127     3302   5351   6341    630   -599    -50       O  
ATOM    604  N   MET A 128      13.768  21.188  -7.935  1.00 31.29           N  
ANISOU  604  N   MET A 128     2527   4254   5108    529   -373   -175       N  
ATOM    605  CA  MET A 128      14.033  21.179  -6.502  1.00 32.26           C  
ANISOU  605  CA  MET A 128     2661   4332   5264    501   -245   -239       C  
ATOM    606  C   MET A 128      15.274  22.021  -6.144  1.00 32.25           C  
ANISOU  606  C   MET A 128     2760   4279   5214    505   -172   -240       C  
ATOM    607  O   MET A 128      16.299  21.974  -6.840  1.00 31.25           O  
ANISOU  607  O   MET A 128     2717   4175   4982    490   -206   -212       O  
ATOM    608  CB  MET A 128      14.220  19.738  -6.037  1.00 34.89           C  
ANISOU  608  CB  MET A 128     3010   4707   5540    425   -237   -301       C  
ATOM    609  CG  MET A 128      14.252  19.590  -4.556  1.00 40.35           C  
ANISOU  609  CG  MET A 128     3693   5374   6264    396   -115   -355       C  
ATOM    610  SD  MET A 128      13.694  17.955  -4.047  1.00 45.92           S  
ANISOU  610  SD  MET A 128     4346   6122   6979    317   -123   -391       S  
ATOM    611  CE  MET A 128      14.611  17.803  -2.515  1.00 41.09           C  
ANISOU  611  CE  MET A 128     3804   5497   6312    277     15   -439       C  
ATOM    612  N   THR A 129      15.167  22.786  -5.061  1.00 24.55           N  
ANISOU  612  N   THR A 129     1772   3239   4317    524    -72   -275       N  
ATOM    613  CA  THR A 129      16.284  23.610  -4.585  1.00 22.62           C  
ANISOU  613  CA  THR A 129     1617   2934   4044    518     -7   -288       C  
ATOM    614  C   THR A 129      16.739  23.115  -3.231  1.00 25.02           C  
ANISOU  614  C   THR A 129     1953   3245   4309    467     89   -376       C  
ATOM    615  O   THR A 129      16.107  22.232  -2.648  1.00 22.08           O  
ANISOU  615  O   THR A 129     1529   2916   3944    443    114   -414       O  
ATOM    616  CB  THR A 129      15.922  25.100  -4.587  1.00 25.27           C  
ANISOU  616  CB  THR A 129     1930   3173   4498    589     13   -257       C  
ATOM    617  CG2 THR A 129      15.398  25.569  -5.950  1.00 21.62           C  
ANISOU  617  CG2 THR A 129     1428   2712   4074    644    -91   -149       C  
ATOM    618  OG1 THR A 129      14.911  25.315  -3.581  1.00 26.05           O  
ANISOU  618  OG1 THR A 129     1951   3243   4703    626     87   -318       O  
ATOM    619  N   THR A 130      17.837  23.677  -2.736  1.00 22.47           N  
ANISOU  619  N   THR A 130     1711   2881   3945    444    138   -400       N  
ATOM    620  CA  THR A 130      18.395  23.386  -1.430  1.00 21.26           C  
ANISOU  620  CA  THR A 130     1598   2735   3744    398    223   -480       C  
ATOM    621  C   THR A 130      18.637  24.734  -0.758  1.00 27.63           C  
ANISOU  621  C   THR A 130     2435   3450   4613    425    283   -521       C  
ATOM    622  O   THR A 130      19.030  25.687  -1.458  1.00 26.74           O  
ANISOU  622  O   THR A 130     2350   3270   4539    447    246   -470       O  
ATOM    623  CB  THR A 130      19.581  22.386  -1.528  1.00 23.59           C  
ANISOU  623  CB  THR A 130     1962   3092   3908    331    202   -477       C  
ATOM    624  CG2 THR A 130      20.819  22.921  -2.315  1.00 17.98           C  
ANISOU  624  CG2 THR A 130     1322   2366   3144    319    163   -426       C  
ATOM    625  OG1 THR A 130      19.978  22.030  -0.209  1.00 20.25           O  
ANISOU  625  OG1 THR A 130     1566   2687   3441    289    277   -545       O  
ATOM    626  N   PRO A 131      18.382  24.867   0.577  1.00 26.52           N  
ANISOU  626  N   PRO A 131     2289   3302   4486    424    374   -611       N  
ATOM    627  CA  PRO A 131      18.430  26.213   1.199  1.00 27.33           C  
ANISOU  627  CA  PRO A 131     2416   3304   4664    463    426   -671       C  
ATOM    628  C   PRO A 131      19.832  26.813   1.441  1.00 30.36           C  
ANISOU  628  C   PRO A 131     2900   3637   4999    411    423   -694       C  
ATOM    629  O   PRO A 131      20.261  26.994   2.583  1.00 30.63           O  
ANISOU  629  O   PRO A 131     2977   3667   4994    383    483   -788       O  
ATOM    630  CB  PRO A 131      17.639  26.030   2.503  1.00 30.09           C  
ANISOU  630  CB  PRO A 131     2723   3688   5022    483    526   -766       C  
ATOM    631  CG  PRO A 131      17.839  24.555   2.859  1.00 32.00           C  
ANISOU  631  CG  PRO A 131     2962   4049   5147    414    532   -758       C  
ATOM    632  CD  PRO A 131      18.001  23.815   1.557  1.00 26.69           C  
ANISOU  632  CD  PRO A 131     2280   3407   4454    392    433   -661       C  
ATOM    633  N   ALA A 132      20.542  27.138   0.345  1.00 25.33           N  
ANISOU  633  N   ALA A 132     2294   2968   4362    396    351   -604       N  
ATOM    634  CA  ALA A 132      21.787  27.913   0.359  1.00 24.02           C  
ANISOU  634  CA  ALA A 132     2202   2737   4187    349    338   -600       C  
ATOM    635  C   ALA A 132      21.657  29.011  -0.669  1.00 26.37           C  
ANISOU  635  C   ALA A 132     2493   2932   4595    391    288   -510       C  
ATOM    636  O   ALA A 132      21.155  28.785  -1.781  1.00 26.65           O  
ANISOU  636  O   ALA A 132     2486   2999   4641    428    234   -412       O  
ATOM    637  CB  ALA A 132      22.959  27.007  -0.008  1.00 22.89           C  
ANISOU  637  CB  ALA A 132     2096   2687   3914    276    304   -552       C  
ATOM    638  N   ASN A 133      22.115  30.193  -0.321  1.00 24.45           N  
ANISOU  638  N   ASN A 133     2292   2565   4432    384    300   -539       N  
ATOM    639  CA  ASN A 133      22.029  31.361  -1.215  1.00 25.41           C  
ANISOU  639  CA  ASN A 133     2412   2564   4679    421    254   -443       C  
ATOM    640  C   ASN A 133      23.048  31.215  -2.335  1.00 27.09           C  
ANISOU  640  C   ASN A 133     2647   2822   4824    366    193   -307       C  
ATOM    641  O   ASN A 133      24.253  31.277  -2.087  1.00 27.80           O  
ANISOU  641  O   ASN A 133     2785   2915   4863    286    196   -312       O  
ATOM    642  CB  ASN A 133      22.272  32.652  -0.430  1.00 21.36           C  
ANISOU  642  CB  ASN A 133     1944   1887   4284    421    283   -526       C  
ATOM    643  CG  ASN A 133      21.224  32.949   0.582  1.00 36.84           C  
ANISOU  643  CG  ASN A 133     3881   3798   6318    495    349   -661       C  
ATOM    644  ND2 ASN A 133      21.327  32.350   1.765  1.00 27.68           N  
ANISOU  644  ND2 ASN A 133     2740   2714   5063    465    411   -791       N  
ATOM    645  OD1 ASN A 133      20.316  33.728   0.313  1.00 43.24           O  
ANISOU  645  OD1 ASN A 133     4654   4506   7269    584    348   -644       O  
ATOM    646  N   TRP A 134      22.561  31.027  -3.568  1.00 23.07           N  
ANISOU  646  N   TRP A 134     2097   2357   4311    410    139   -185       N  
ATOM    647  CA  TRP A 134      23.408  30.787  -4.745  1.00 23.20           C  
ANISOU  647  CA  TRP A 134     2128   2448   4239    372     87    -50       C  
ATOM    648  C   TRP A 134      24.286  32.034  -5.015  1.00 27.30           C  
ANISOU  648  C   TRP A 134     2684   2848   4841    333     74     32       C  
ATOM    649  O   TRP A 134      23.752  33.142  -5.159  1.00 24.63           O  
ANISOU  649  O   TRP A 134     2337   2370   4650    379     60     71       O  
ATOM    650  CB  TRP A 134      22.511  30.447  -5.953  1.00 23.40           C  
ANISOU  650  CB  TRP A 134     2102   2541   4248    439     27     51       C  
ATOM    651  CG  TRP A 134      23.257  30.108  -7.209  1.00 25.58           C  
ANISOU  651  CG  TRP A 134     2393   2919   4408    414    -22    180       C  
ATOM    652  CD1 TRP A 134      23.192  30.772  -8.397  1.00 30.47           C  
ANISOU  652  CD1 TRP A 134     3002   3527   5048    445    -77    333       C  
ATOM    653  CD2 TRP A 134      24.162  29.008  -7.411  1.00 23.76           C  
ANISOU  653  CD2 TRP A 134     2187   2826   4015    363    -17    168       C  
ATOM    654  CE2 TRP A 134      24.622  29.082  -8.746  1.00 29.63           C  
ANISOU  654  CE2 TRP A 134     2935   3642   4681    368    -63    309       C  
ATOM    655  CE3 TRP A 134      24.650  27.972  -6.584  1.00 23.07           C  
ANISOU  655  CE3 TRP A 134     2118   2808   3840    318     23     57       C  
ATOM    656  NE1 TRP A 134      24.013  30.164  -9.326  1.00 30.56           N  
ANISOU  656  NE1 TRP A 134     3032   3672   4908    414   -100    413       N  
ATOM    657  CZ2 TRP A 134      25.544  28.163  -9.275  1.00 27.78           C  
ANISOU  657  CZ2 TRP A 134     2721   3547   4287    336    -62    327       C  
ATOM    658  CZ3 TRP A 134      25.543  27.058  -7.112  1.00 24.30           C  
ANISOU  658  CZ3 TRP A 134     2293   3087   3852    287     15     82       C  
ATOM    659  CH2 TRP A 134      25.982  27.156  -8.440  1.00 25.80           C  
ANISOU  659  CH2 TRP A 134     2486   3348   3969    300    -24    208       C  
ATOM    660  N   ASN A 135      25.634  31.855  -5.053  1.00 23.46           N  
ANISOU  660  N   ASN A 135     2233   2410   4271    247     79     60       N  
ATOM    661  CA  ASN A 135      26.636  32.902  -5.359  1.00 25.57           C  
ANISOU  661  CA  ASN A 135     2526   2584   4606    187     66    155       C  
ATOM    662  C   ASN A 135      26.599  34.110  -4.442  1.00 28.43           C  
ANISOU  662  C   ASN A 135     2917   2752   5133    172     81     78       C  
ATOM    663  O   ASN A 135      27.072  35.167  -4.815  1.00 27.23           O  
ANISOU  663  O   ASN A 135     2778   2481   5088    140     57    171       O  
ATOM    664  CB  ASN A 135      26.554  33.376  -6.832  1.00 28.63           C  
ANISOU  664  CB  ASN A 135     2892   2978   5008    217     16    351       C  
ATOM    665  CG  ASN A 135      26.884  32.305  -7.806  1.00 35.70           C  
ANISOU  665  CG  ASN A 135     3772   4066   5726    219      0    428       C  
ATOM    666  ND2 ASN A 135      26.268  32.368  -8.973  1.00 29.37           N  
ANISOU  666  ND2 ASN A 135     2945   3309   4905    280    -47    551       N  
ATOM    667  OD1 ASN A 135      27.747  31.465  -7.555  1.00 29.41           O  
ANISOU  667  OD1 ASN A 135     2987   3378   4810    167     25    382       O  
ATOM    668  N   SER A 136      26.052  33.957  -3.246  1.00 27.58           N  
ANISOU  668  N   SER A 136     2820   2613   5047    194    121    -93       N  
ATOM    669  CA  SER A 136      26.015  35.020  -2.247  1.00 28.69           C  
ANISOU  669  CA  SER A 136     2997   2578   5326    185    140   -205       C  
ATOM    670  C   SER A 136      27.458  35.448  -1.909  1.00 34.84           C  
ANISOU  670  C   SER A 136     3818   3315   6104     66    128   -206       C  
ATOM    671  O   SER A 136      28.352  34.612  -1.962  1.00 32.87           O  
ANISOU  671  O   SER A 136     3566   3206   5717      0    129   -184       O  
ATOM    672  CB  SER A 136      25.321  34.510  -0.988  1.00 29.95           C  
ANISOU  672  CB  SER A 136     3160   2771   5449    223    197   -393       C  
ATOM    673  OG  SER A 136      25.119  35.571  -0.074  1.00 49.88           O  
ANISOU  673  OG  SER A 136     5721   5127   8104    237    219   -516       O  
ATOM    674  N   PRO A 137      27.750  36.720  -1.585  1.00 34.71           N  
ANISOU  674  N   PRO A 137     3836   3107   6245     34    111   -227       N  
ATOM    675  CA  PRO A 137      29.096  37.029  -1.071  1.00 34.49           C  
ANISOU  675  CA  PRO A 137     3843   3049   6213    -91     95   -256       C  
ATOM    676  C   PRO A 137      29.399  36.268   0.231  1.00 33.94           C  
ANISOU  676  C   PRO A 137     3798   3078   6020   -128    128   -438       C  
ATOM    677  O   PRO A 137      28.504  36.051   1.056  1.00 32.65           O  
ANISOU  677  O   PRO A 137     3647   2916   5842    -60    169   -583       O  
ATOM    678  CB  PRO A 137      29.055  38.547  -0.839  1.00 38.27           C  
ANISOU  678  CB  PRO A 137     4358   3276   6907   -103     68   -279       C  
ATOM    679  CG  PRO A 137      27.916  39.051  -1.668  1.00 43.38           C  
ANISOU  679  CG  PRO A 137     4979   3835   7669     10     60   -181       C  
ATOM    680  CD  PRO A 137      26.913  37.930  -1.677  1.00 37.59           C  
ANISOU  680  CD  PRO A 137     4208   3267   6807    106     99   -224       C  
ATOM    681  N   LEU A 138      30.662  35.872   0.408  1.00 29.19           N  
ANISOU  681  N   LEU A 138     3198   2564   5328   -234    111   -422       N  
ATOM    682  CA  LEU A 138      31.169  35.216   1.618  1.00 27.89           C  
ANISOU  682  CA  LEU A 138     3057   2494   5045   -285    127   -570       C  
ATOM    683  C   LEU A 138      31.075  36.164   2.799  1.00 31.73           C  
ANISOU  683  C   LEU A 138     3602   2828   5626   -306    123   -747       C  
ATOM    684  O   LEU A 138      31.343  37.354   2.652  1.00 32.04           O  
ANISOU  684  O   LEU A 138     3663   2687   5824   -345     85   -731       O  
ATOM    685  CB  LEU A 138      32.645  34.828   1.394  1.00 27.94           C  
ANISOU  685  CB  LEU A 138     3040   2602   4974   -396     96   -485       C  
ATOM    686  CG  LEU A 138      33.414  34.197   2.584  1.00 30.78           C  
ANISOU  686  CG  LEU A 138     3416   3065   5214   -465     94   -610       C  
ATOM    687  CD1 LEU A 138      33.043  32.724   2.775  1.00 27.39           C  
ANISOU  687  CD1 LEU A 138     2969   2823   4615   -408    134   -633       C  
ATOM    688  CD2 LEU A 138      34.940  34.397   2.417  1.00 29.98           C  
ANISOU  688  CD2 LEU A 138     3287   2987   5116   -590     46   -528       C  
ATOM    689  N   ARG A 139      30.699  35.653   3.964  1.00 28.74           N  
ANISOU  689  N   ARG A 139     3250   2518   5152   -281    161   -915       N  
ATOM    690  CA  ARG A 139      30.675  36.465   5.177  1.00 30.97           C  
ANISOU  690  CA  ARG A 139     3596   2682   5489   -301    159  -1108       C  
ATOM    691  C   ARG A 139      32.107  36.939   5.539  1.00 39.67           C  
ANISOU  691  C   ARG A 139     4721   3745   6607   -443     91  -1124       C  
ATOM    692  O   ARG A 139      32.958  36.093   5.863  1.00 37.56           O  
ANISOU  692  O   ARG A 139     4438   3637   6197   -512     77  -1114       O  
ATOM    693  CB  ARG A 139      30.052  35.660   6.321  1.00 28.83           C  
ANISOU  693  CB  ARG A 139     3342   2539   5073   -249    220  -1264       C  
ATOM    694  CG  ARG A 139      29.998  36.445   7.618  1.00 33.10           C  
ANISOU  694  CG  ARG A 139     3954   2983   5639   -259    225  -1480       C  
ATOM    695  CD  ARG A 139      29.382  35.551   8.645  1.00 41.46           C  
ANISOU  695  CD  ARG A 139     5020   4200   6533   -206    295  -1601       C  
ATOM    696  NE  ARG A 139      29.319  36.181   9.956  1.00 46.37           N  
ANISOU  696  NE  ARG A 139     5713   4768   7137   -209    308  -1821       N  
ATOM    697  CZ  ARG A 139      30.299  36.132  10.844  1.00 60.56           C  
ANISOU  697  CZ  ARG A 139     7555   6622   8833   -308    263  -1915       C  
ATOM    698  NH1 ARG A 139      31.430  35.500  10.558  1.00 46.81           N1+
ANISOU  698  NH1 ARG A 139     5786   4986   7014   -410    205  -1801       N1+
ATOM    699  NH2 ARG A 139      30.162  36.723  12.024  1.00 53.72           N  
ANISOU  699  NH2 ARG A 139     6760   5711   7940   -302    274  -2128       N  
ATOM    700  N   PRO A 140      32.393  38.271   5.502  1.00 41.14           N  
ANISOU  700  N   PRO A 140     4941   3717   6973   -491     42  -1145       N  
ATOM    701  CA  PRO A 140      33.779  38.717   5.706  1.00 43.26           C  
ANISOU  701  CA  PRO A 140     5216   3947   7274   -641    -33  -1135       C  
ATOM    702  C   PRO A 140      34.180  38.729   7.175  1.00 49.69           C  
ANISOU  702  C   PRO A 140     6087   4787   8005   -697    -55  -1353       C  
ATOM    703  O   PRO A 140      33.313  38.635   8.052  1.00 48.01           O  
ANISOU  703  O   PRO A 140     5922   4585   7735   -615     -6  -1524       O  
ATOM    704  CB  PRO A 140      33.776  40.139   5.139  1.00 46.30           C  
ANISOU  704  CB  PRO A 140     5618   4075   7898   -665    -77  -1080       C  
ATOM    705  CG  PRO A 140      32.408  40.632   5.410  1.00 51.23           C  
ANISOU  705  CG  PRO A 140     6285   4574   8606   -530    -30  -1196       C  
ATOM    706  CD  PRO A 140      31.489  39.425   5.297  1.00 44.66           C  
ANISOU  706  CD  PRO A 140     5417   3939   7613   -414     48  -1180       C  
ATOM    707  N   GLY A 141      35.494  38.841   7.399  1.00 49.94           N  
ANISOU  707  N   GLY A 141     6107   4841   8027   -838   -128  -1336       N  
ATOM    708  CA  GLY A 141      36.112  39.192   8.677  1.00 52.32           C  
ANISOU  708  CA  GLY A 141     6464   5122   8293   -927   -185  -1530       C  
ATOM    709  C   GLY A 141      36.277  38.057   9.671  1.00 57.78           C  
ANISOU  709  C   GLY A 141     7161   6042   8750   -923   -166  -1627       C  
ATOM    710  O   GLY A 141      36.271  38.292  10.886  1.00 60.50           O  
ANISOU  710  O   GLY A 141     7572   6383   9032   -942   -186  -1830       O  
ATOM    711  N   GLU A 142      36.431  36.829   9.168  1.00 51.14           N  
ANISOU  711  N   GLU A 142     6254   5399   7777   -898   -130  -1482       N  
ATOM    712  CA  GLU A 142      36.616  35.636   9.992  1.00 50.23           C  
ANISOU  712  CA  GLU A 142     6134   5504   7447   -892   -113  -1534       C  
ATOM    713  C   GLU A 142      37.322  34.543   9.174  1.00 48.53           C  
ANISOU  713  C   GLU A 142     5832   5456   7151   -911   -112  -1336       C  
ATOM    714  O   GLU A 142      36.950  34.297   8.013  1.00 46.22           O  
ANISOU  714  O   GLU A 142     5496   5160   6906   -853    -71  -1185       O  
ATOM    715  CB  GLU A 142      35.242  35.143  10.500  1.00 51.75           C  
ANISOU  715  CB  GLU A 142     6365   5750   7548   -758    -20  -1635       C  
ATOM    716  CG  GLU A 142      35.288  34.072  11.577  1.00 66.75           C  
ANISOU  716  CG  GLU A 142     8277   7853   9232   -751      1  -1713       C  
ATOM    717  CD  GLU A 142      33.944  33.805  12.231  1.00 83.44           C  
ANISOU  717  CD  GLU A 142    10429  10002  11272   -633     95  -1830       C  
ATOM    718  OE1 GLU A 142      33.253  34.786  12.593  1.00 84.53           O  
ANISOU  718  OE1 GLU A 142    10622   9997  11499   -588    117  -1971       O  
ATOM    719  OE2 GLU A 142      33.597  32.615  12.415  1.00 67.33           O1-
ANISOU  719  OE2 GLU A 142     8362   8131   9090   -586    147  -1783       O1-
ATOM    720  N   LYS A 143      38.345  33.904   9.780  1.00 41.79           N  
ANISOU  720  N   LYS A 143     4953   4749   6176   -989   -160  -1340       N  
ATOM    721  CA  LYS A 143      38.975  32.709   9.208  1.00 38.26           C  
ANISOU  721  CA  LYS A 143     4427   4479   5631   -988   -151  -1180       C  
ATOM    722  C   LYS A 143      38.181  31.471   9.597  1.00 37.41           C  
ANISOU  722  C   LYS A 143     4332   4517   5366   -886    -83  -1204       C  
ATOM    723  O   LYS A 143      37.971  31.200  10.790  1.00 37.11           O  
ANISOU  723  O   LYS A 143     4340   4545   5214   -882    -82  -1336       O  
ATOM    724  CB  LYS A 143      40.466  32.579   9.587  1.00 39.27           C  
ANISOU  724  CB  LYS A 143     4504   4695   5721  -1111   -236  -1151       C  
ATOM    725  CG  LYS A 143      41.354  33.602   8.898  1.00 40.05           C  
ANISOU  725  CG  LYS A 143     4557   4673   5987  -1218   -296  -1064       C  
ATOM    726  CD  LYS A 143      42.843  33.294   9.106  1.00 42.39           C  
ANISOU  726  CD  LYS A 143     4773   5087   6246  -1332   -372   -999       C  
ATOM    727  CE  LYS A 143      43.758  34.435   8.718  1.00 43.60           C  
ANISOU  727  CE  LYS A 143     4882   5113   6571  -1465   -445   -942       C  
ATOM    728  NZ  LYS A 143      43.658  34.789   7.269  1.00 60.23           N1+
ANISOU  728  NZ  LYS A 143     6939   7143   8803  -1443   -397   -760       N1+
ATOM    729  N   TYR A 144      37.747  30.721   8.564  1.00 29.76           N  
ANISOU  729  N   TYR A 144     3320   3598   4389   -808    -28  -1070       N  
ATOM    730  CA  TYR A 144      36.886  29.541   8.683  1.00 27.66           C  
ANISOU  730  CA  TYR A 144     3057   3445   4008   -711     37  -1066       C  
ATOM    731  C   TYR A 144      37.665  28.238   8.554  1.00 29.50           C  
ANISOU  731  C   TYR A 144     3236   3847   4126   -718     27   -966       C  
ATOM    732  O   TYR A 144      38.480  28.130   7.640  1.00 27.87           O  
ANISOU  732  O   TYR A 144     2971   3662   3957   -744      5   -840       O  
ATOM    733  CB  TYR A 144      35.767  29.575   7.606  1.00 26.34           C  
ANISOU  733  CB  TYR A 144     2881   3209   3918   -615     95   -999       C  
ATOM    734  CG  TYR A 144      34.922  30.832   7.686  1.00 27.92           C  
ANISOU  734  CG  TYR A 144     3128   3235   4246   -590    109  -1088       C  
ATOM    735  CD1 TYR A 144      34.167  31.118   8.822  1.00 29.23           C  
ANISOU  735  CD1 TYR A 144     3351   3373   4382   -559    139  -1255       C  
ATOM    736  CD2 TYR A 144      34.889  31.745   6.631  1.00 28.77           C  
ANISOU  736  CD2 TYR A 144     3221   3207   4504   -591     94  -1003       C  
ATOM    737  CE1 TYR A 144      33.402  32.282   8.909  1.00 31.83           C  
ANISOU  737  CE1 TYR A 144     3721   3535   4837   -523    155  -1347       C  
ATOM    738  CE2 TYR A 144      34.113  32.904   6.701  1.00 29.67           C  
ANISOU  738  CE2 TYR A 144     3376   3146   4752   -559    103  -1079       C  
ATOM    739  CZ  TYR A 144      33.380  33.171   7.845  1.00 34.28           C  
ANISOU  739  CZ  TYR A 144     4016   3696   5313   -522    133  -1258       C  
ATOM    740  OH  TYR A 144      32.619  34.304   7.930  1.00 32.13           O  
ANISOU  740  OH  TYR A 144     3783   3246   5178   -478    146  -1344       O  
ATOM    741  N   PRO A 145      37.416  27.221   9.432  1.00 26.64           N  
ANISOU  741  N   PRO A 145     2889   3606   3627   -687     47  -1011       N  
ATOM    742  CA  PRO A 145      37.977  25.876   9.168  1.00 24.60           C  
ANISOU  742  CA  PRO A 145     2579   3489   3279   -669     45   -903       C  
ATOM    743  C   PRO A 145      37.382  25.246   7.897  1.00 24.68           C  
ANISOU  743  C   PRO A 145     2559   3496   3323   -586     93   -797       C  
ATOM    744  O   PRO A 145      36.318  25.671   7.434  1.00 21.98           O  
ANISOU  744  O   PRO A 145     2239   3066   3046   -533    133   -815       O  
ATOM    745  CB  PRO A 145      37.670  25.102  10.442  1.00 26.74           C  
ANISOU  745  CB  PRO A 145     2883   3862   3415   -655     56   -976       C  
ATOM    746  CG  PRO A 145      36.463  25.800  11.029  1.00 31.74           C  
ANISOU  746  CG  PRO A 145     3580   4416   4064   -623    104  -1105       C  
ATOM    747  CD  PRO A 145      36.610  27.247  10.676  1.00 28.43           C  
ANISOU  747  CD  PRO A 145     3178   3848   3777   -664     76  -1154       C  
ATOM    748  N   LEU A 146      38.072  24.236   7.321  1.00 22.29           N  
ANISOU  748  N   LEU A 146     2204   3290   2975   -569     85   -690       N  
ATOM    749  CA  LEU A 146      37.686  23.662   6.045  1.00 20.76           C  
ANISOU  749  CA  LEU A 146     1983   3100   2804   -497    118   -598       C  
ATOM    750  C   LEU A 146      37.458  22.192   6.139  1.00 24.11           C  
ANISOU  750  C   LEU A 146     2400   3618   3143   -438    137   -571       C  
ATOM    751  O   LEU A 146      38.290  21.459   6.661  1.00 25.25           O  
ANISOU  751  O   LEU A 146     2522   3853   3219   -456    111   -549       O  
ATOM    752  CB  LEU A 146      38.740  23.983   4.962  1.00 20.32           C  
ANISOU  752  CB  LEU A 146     1870   3053   2797   -524     97   -490       C  
ATOM    753  CG  LEU A 146      38.605  23.355   3.554  1.00 22.40           C  
ANISOU  753  CG  LEU A 146     2102   3350   3059   -451    126   -389       C  
ATOM    754  CD1 LEU A 146      37.417  23.994   2.728  1.00 17.56           C  
ANISOU  754  CD1 LEU A 146     1518   2637   2517   -404    153   -385       C  
ATOM    755  CD2 LEU A 146      39.935  23.550   2.768  1.00 23.88           C  
ANISOU  755  CD2 LEU A 146     2221   3590   3263   -487    111   -283       C  
ATOM    756  N   VAL A 147      36.312  21.762   5.611  1.00 17.86           N  
ANISOU  756  N   VAL A 147     1623   2798   2364   -368    176   -569       N  
ATOM    757  CA  VAL A 147      35.977  20.362   5.431  1.00 17.29           C  
ANISOU  757  CA  VAL A 147     1543   2788   2238   -309    191   -534       C  
ATOM    758  C   VAL A 147      36.019  20.079   3.935  1.00 23.16           C  
ANISOU  758  C   VAL A 147     2259   3529   3011   -258    194   -458       C  
ATOM    759  O   VAL A 147      35.409  20.803   3.147  1.00 23.19           O  
ANISOU  759  O   VAL A 147     2268   3467   3076   -239    204   -450       O  
ATOM    760  CB  VAL A 147      34.591  20.060   6.039  1.00 19.81           C  
ANISOU  760  CB  VAL A 147     1894   3083   2549   -277    229   -595       C  
ATOM    761  CG1 VAL A 147      34.038  18.704   5.566  1.00 18.95           C  
ANISOU  761  CG1 VAL A 147     1774   3005   2421   -219    240   -552       C  
ATOM    762  CG2 VAL A 147      34.641  20.131   7.570  1.00 20.02           C  
ANISOU  762  CG2 VAL A 147     1948   3147   2511   -321    233   -665       C  
ATOM    763  N   VAL A 148      36.759  19.036   3.540  1.00 19.61           N  
ANISOU  763  N   VAL A 148     1781   3154   2516   -229    183   -403       N  
ATOM    764  CA  VAL A 148      36.610  18.491   2.186  1.00 17.77           C  
ANISOU  764  CA  VAL A 148     1534   2932   2286   -163    190   -353       C  
ATOM    765  C   VAL A 148      35.653  17.296   2.352  1.00 20.03           C  
ANISOU  765  C   VAL A 148     1843   3216   2552   -113    197   -381       C  
ATOM    766  O   VAL A 148      35.838  16.480   3.256  1.00 21.92           O  
ANISOU  766  O   VAL A 148     2086   3488   2755   -120    191   -391       O  
ATOM    767  CB  VAL A 148      38.000  18.067   1.584  1.00 19.90           C  
ANISOU  767  CB  VAL A 148     1756   3283   2522   -150    180   -284       C  
ATOM    768  CG1 VAL A 148      37.812  17.400   0.224  1.00 17.76           C  
ANISOU  768  CG1 VAL A 148     1479   3036   2233    -71    192   -251       C  
ATOM    769  CG2 VAL A 148      38.972  19.275   1.493  1.00 18.88           C  
ANISOU  769  CG2 VAL A 148     1590   3158   2425   -217    172   -244       C  
ATOM    770  N   PHE A 149      34.649  17.192   1.503  1.00 16.27           N  
ANISOU  770  N   PHE A 149     1377   2701   2104    -68    202   -386       N  
ATOM    771  CA  PHE A 149      33.589  16.178   1.659  1.00 14.50           C  
ANISOU  771  CA  PHE A 149     1168   2459   1882    -35    203   -414       C  
ATOM    772  C   PHE A 149      33.598  15.232   0.424  1.00 20.88           C  
ANISOU  772  C   PHE A 149     1973   3285   2675     29    183   -393       C  
ATOM    773  O   PHE A 149      33.632  15.735  -0.709  1.00 19.57           O  
ANISOU  773  O   PHE A 149     1802   3123   2511     56    177   -370       O  
ATOM    774  CB  PHE A 149      32.191  16.843   1.797  1.00 14.97           C  
ANISOU  774  CB  PHE A 149     1237   2454   1997    -38    220   -453       C  
ATOM    775  CG  PHE A 149      31.149  15.807   2.137  1.00 14.89           C  
ANISOU  775  CG  PHE A 149     1228   2432   1997    -22    223   -473       C  
ATOM    776  CD1 PHE A 149      30.831  15.526   3.469  1.00 16.84           C  
ANISOU  776  CD1 PHE A 149     1480   2688   2230    -54    250   -497       C  
ATOM    777  CD2 PHE A 149      30.514  15.079   1.132  1.00 14.80           C  
ANISOU  777  CD2 PHE A 149     1211   2407   2005     23    197   -466       C  
ATOM    778  CE1 PHE A 149      29.884  14.534   3.781  1.00 17.68           C  
ANISOU  778  CE1 PHE A 149     1579   2785   2354    -47    256   -497       C  
ATOM    779  CE2 PHE A 149      29.593  14.076   1.441  1.00 17.86           C  
ANISOU  779  CE2 PHE A 149     1593   2776   2417     26    193   -479       C  
ATOM    780  CZ  PHE A 149      29.281  13.811   2.764  1.00 16.69           C  
ANISOU  780  CZ  PHE A 149     1443   2633   2266    -11    226   -487       C  
ATOM    781  N   SER A 150      33.540  13.873   0.662  1.00 17.31           N  
ANISOU  781  N   SER A 150     1528   2840   2208     55    170   -401       N  
ATOM    782  CA  SER A 150      33.559  12.857  -0.403  1.00 16.25           C  
ANISOU  782  CA  SER A 150     1400   2713   2062    118    145   -403       C  
ATOM    783  C   SER A 150      32.251  12.107  -0.524  1.00 19.16           C  
ANISOU  783  C   SER A 150     1783   3025   2472    130    123   -437       C  
ATOM    784  O   SER A 150      31.763  11.536   0.451  1.00 16.15           O  
ANISOU  784  O   SER A 150     1404   2616   2117    101    128   -442       O  
ATOM    785  CB  SER A 150      34.736  11.904  -0.255  1.00 16.89           C  
ANISOU  785  CB  SER A 150     1474   2836   2108    148    139   -384       C  
ATOM    786  OG  SER A 150      34.728  10.974  -1.317  1.00 20.56           O  
ANISOU  786  OG  SER A 150     1951   3299   2562    218    117   -404       O  
ATOM    787  N   HIS A 151      31.667  12.114  -1.743  1.00 16.62           N  
ANISOU  787  N   HIS A 151     1467   2694   2154    169     97   -455       N  
ATOM    788  CA  HIS A 151      30.357  11.517  -1.962  1.00 15.49           C  
ANISOU  788  CA  HIS A 151     1327   2499   2060    172     65   -488       C  
ATOM    789  C   HIS A 151      30.468   9.994  -2.171  1.00 20.88           C  
ANISOU  789  C   HIS A 151     2029   3157   2747    203     28   -515       C  
ATOM    790  O   HIS A 151      31.548   9.493  -2.445  1.00 19.14           O  
ANISOU  790  O   HIS A 151     1821   2967   2484    244     28   -513       O  
ATOM    791  CB  HIS A 151      29.697  12.185  -3.186  1.00 16.11           C  
ANISOU  791  CB  HIS A 151     1402   2583   2137    199     38   -495       C  
ATOM    792  CG  HIS A 151      30.412  11.963  -4.501  1.00 17.62           C  
ANISOU  792  CG  HIS A 151     1612   2827   2256    259     15   -498       C  
ATOM    793  CD2 HIS A 151      31.129  12.822  -5.258  1.00 16.35           C  
ANISOU  793  CD2 HIS A 151     1448   2726   2038    281     32   -459       C  
ATOM    794  ND1 HIS A 151      30.353  10.740  -5.169  1.00 19.19           N  
ANISOU  794  ND1 HIS A 151     1835   3021   2436    304    -30   -547       N  
ATOM    795  CE1 HIS A 151      31.041  10.897  -6.297  1.00 15.92           C  
ANISOU  795  CE1 HIS A 151     1433   2676   1940    360    -32   -545       C  
ATOM    796  NE2 HIS A 151      31.529  12.123  -6.391  1.00 15.66           N  
ANISOU  796  NE2 HIS A 151     1381   2689   1881    346      7   -483       N  
ATOM    797  N   GLY A 152      29.338   9.289  -2.050  1.00 19.47           N  
ANISOU  797  N   GLY A 152     1847   2919   2631    185     -3   -538       N  
ATOM    798  CA  GLY A 152      29.245   7.849  -2.275  1.00 17.42           C  
ANISOU  798  CA  GLY A 152     1609   2608   2403    206    -50   -569       C  
ATOM    799  C   GLY A 152      29.196   7.441  -3.733  1.00 21.67           C  
ANISOU  799  C   GLY A 152     2173   3148   2912    265   -106   -628       C  
ATOM    800  O   GLY A 152      29.169   8.282  -4.647  1.00 19.60           O  
ANISOU  800  O   GLY A 152     1910   2939   2598    291   -110   -634       O  
ATOM    801  N   LEU A 153      29.213   6.114  -3.947  1.00 19.94           N  
ANISOU  801  N   LEU A 153     1981   2870   2726    289   -153   -672       N  
ATOM    802  CA  LEU A 153      28.991   5.485  -5.233  1.00 21.07           C  
ANISOU  802  CA  LEU A 153     2157   2998   2851    341   -220   -752       C  
ATOM    803  C   LEU A 153      27.597   5.849  -5.750  1.00 21.90           C  
ANISOU  803  C   LEU A 153     2241   3089   2991    305   -271   -774       C  
ATOM    804  O   LEU A 153      26.613   5.747  -5.017  1.00 21.93           O  
ANISOU  804  O   LEU A 153     2209   3038   3086    238   -278   -749       O  
ATOM    805  CB  LEU A 153      29.138   3.948  -5.092  1.00 21.67           C  
ANISOU  805  CB  LEU A 153     2265   2979   2989    359   -263   -797       C  
ATOM    806  CG  LEU A 153      28.953   3.091  -6.325  1.00 24.90           C  
ANISOU  806  CG  LEU A 153     2720   3352   3388    415   -341   -904       C  
ATOM    807  CD1 LEU A 153      30.109   3.328  -7.323  1.00 24.62           C  
ANISOU  807  CD1 LEU A 153     2715   3414   3225    515   -316   -945       C  
ATOM    808  CD2 LEU A 153      28.900   1.612  -5.913  1.00 24.83           C  
ANISOU  808  CD2 LEU A 153     2738   3212   3484    412   -387   -937       C  
ATOM    809  N   GLY A 154      27.520   6.262  -6.996  1.00 17.66           N  
ANISOU  809  N   GLY A 154     1720   2610   2380    350   -306   -813       N  
ATOM    810  CA  GLY A 154      26.236   6.653  -7.594  1.00 19.11           C  
ANISOU  810  CA  GLY A 154     1878   2793   2590    324   -367   -828       C  
ATOM    811  C   GLY A 154      25.832   8.076  -7.247  1.00 24.04           C  
ANISOU  811  C   GLY A 154     2454   3461   3220    294   -320   -752       C  
ATOM    812  O   GLY A 154      24.842   8.572  -7.776  1.00 26.27           O  
ANISOU  812  O   GLY A 154     2707   3754   3521    284   -365   -750       O  
ATOM    813  N   ALA A 155      26.566   8.759  -6.346  1.00 18.96           N  
ANISOU  813  N   ALA A 155     1800   2837   2567    280   -234   -691       N  
ATOM    814  CA  ALA A 155      26.199  10.148  -5.989  1.00 17.09           C  
ANISOU  814  CA  ALA A 155     1524   2624   2346    255   -190   -631       C  
ATOM    815  C   ALA A 155      27.015  11.110  -6.817  1.00 21.84           C  
ANISOU  815  C   ALA A 155     2142   3302   2855    299   -170   -599       C  
ATOM    816  O   ALA A 155      27.539  10.724  -7.845  1.00 23.38           O  
ANISOU  816  O   ALA A 155     2370   3545   2969    351   -200   -627       O  
ATOM    817  CB  ALA A 155      26.420  10.392  -4.517  1.00 16.60           C  
ANISOU  817  CB  ALA A 155     1442   2537   2328    207   -117   -593       C  
ATOM    818  N   PHE A 156      27.116  12.361  -6.388  1.00 19.42           N  
ANISOU  818  N   PHE A 156     1812   3005   2561    279   -119   -542       N  
ATOM    819  CA  PHE A 156      27.880  13.434  -7.032  1.00 17.88           C  
ANISOU  819  CA  PHE A 156     1623   2869   2301    304    -93   -488       C  
ATOM    820  C   PHE A 156      27.914  14.593  -6.051  1.00 20.36           C  
ANISOU  820  C   PHE A 156     1913   3151   2673    260    -36   -443       C  
ATOM    821  O   PHE A 156      27.390  14.445  -4.924  1.00 19.66           O  
ANISOU  821  O   PHE A 156     1807   3011   2652    221    -14   -464       O  
ATOM    822  CB  PHE A 156      27.377  13.766  -8.478  1.00 19.35           C  
ANISOU  822  CB  PHE A 156     1813   3103   2436    348   -152   -476       C  
ATOM    823  CG  PHE A 156      25.868  13.889  -8.657  1.00 20.03           C  
ANISOU  823  CG  PHE A 156     1867   3150   2594    338   -211   -487       C  
ATOM    824  CD1 PHE A 156      25.221  15.110  -8.450  1.00 21.63           C  
ANISOU  824  CD1 PHE A 156     2031   3326   2862    325   -197   -430       C  
ATOM    825  CD2 PHE A 156      25.106  12.794  -9.047  1.00 21.00           C  
ANISOU  825  CD2 PHE A 156     1992   3260   2727    343   -285   -554       C  
ATOM    826  CE1 PHE A 156      23.815  15.225  -8.599  1.00 23.45           C  
ANISOU  826  CE1 PHE A 156     2216   3526   3168    322   -251   -435       C  
ATOM    827  CE2 PHE A 156      23.710  12.901  -9.217  1.00 24.33           C  
ANISOU  827  CE2 PHE A 156     2368   3653   3223    328   -346   -558       C  
ATOM    828  CZ  PHE A 156      23.066  14.119  -8.984  1.00 22.80           C  
ANISOU  828  CZ  PHE A 156     2126   3443   3094    321   -326   -495       C  
ATOM    829  N   ARG A 157      28.509  15.737  -6.421  1.00 17.94           N  
ANISOU  829  N   ARG A 157     1604   2870   2342    264    -10   -383       N  
ATOM    830  CA  ARG A 157      28.859  16.759  -5.402  1.00 17.00           C  
ANISOU  830  CA  ARG A 157     1473   2713   2273    218     44   -356       C  
ATOM    831  C   ARG A 157      27.668  17.392  -4.667  1.00 20.45           C  
ANISOU  831  C   ARG A 157     1885   3077   2808    196     52   -372       C  
ATOM    832  O   ARG A 157      27.848  17.880  -3.560  1.00 21.44           O  
ANISOU  832  O   ARG A 157     2008   3167   2971    158     97   -386       O  
ATOM    833  CB  ARG A 157      29.715  17.866  -6.028  1.00 17.16           C  
ANISOU  833  CB  ARG A 157     1493   2762   2265    219     62   -281       C  
ATOM    834  CG  ARG A 157      28.886  18.850  -6.890  1.00 20.09           C  
ANISOU  834  CG  ARG A 157     1852   3113   2669    242     32   -229       C  
ATOM    835  CD  ARG A 157      29.744  19.728  -7.765  1.00 17.56           C  
ANISOU  835  CD  ARG A 157     1532   2835   2305    247     43   -135       C  
ATOM    836  NE  ARG A 157      28.947  20.709  -8.510  1.00 24.08           N  
ANISOU  836  NE  ARG A 157     2345   3632   3172    269     12    -69       N  
ATOM    837  CZ  ARG A 157      28.224  20.429  -9.591  1.00 25.56           C  
ANISOU  837  CZ  ARG A 157     2532   3866   3313    318    -44    -52       C  
ATOM    838  NH1 ARG A 157      28.158  19.187 -10.051  1.00 16.68           N1+
ANISOU  838  NH1 ARG A 157     1424   2810   2104    349    -75   -112       N1+
ATOM    839  NH2 ARG A 157      27.546  21.383 -10.206  1.00 16.11           N  
ANISOU  839  NH2 ARG A 157     1320   2643   2158    338    -75     23       N  
ATOM    840  N   THR A 158      26.455  17.400  -5.280  1.00 16.42           N  
ANISOU  840  N   THR A 158     1352   2550   2336    223      8   -374       N  
ATOM    841  CA  THR A 158      25.352  18.252  -4.822  1.00 14.39           C  
ANISOU  841  CA  THR A 158     1058   2232   2178    220     19   -374       C  
ATOM    842  C   THR A 158      24.485  17.495  -3.812  1.00 18.73           C  
ANISOU  842  C   THR A 158     1581   2756   2779    197     36   -430       C  
ATOM    843  O   THR A 158      23.603  18.106  -3.208  1.00 16.33           O  
ANISOU  843  O   THR A 158     1240   2410   2555    197     64   -440       O  
ATOM    844  CB  THR A 158      24.515  18.741  -6.008  1.00 19.76           C  
ANISOU  844  CB  THR A 158     1714   2915   2878    264    -39   -330       C  
ATOM    845  CG2 THR A 158      25.355  19.302  -7.224  1.00 15.12           C  
ANISOU  845  CG2 THR A 158     1154   2377   2214    290    -62   -256       C  
ATOM    846  OG1 THR A 158      23.723  17.663  -6.457  1.00 21.63           O  
ANISOU  846  OG1 THR A 158     1934   3178   3107    276    -98   -365       O  
ATOM    847  N   LEU A 159      24.733  16.149  -3.618  1.00 17.93           N  
ANISOU  847  N   LEU A 159     1494   2680   2638    181     24   -461       N  
ATOM    848  CA  LEU A 159      23.752  15.285  -2.943  1.00 18.44           C  
ANISOU  848  CA  LEU A 159     1524   2724   2758    158     24   -493       C  
ATOM    849  C   LEU A 159      23.903  15.200  -1.404  1.00 21.34           C  
ANISOU  849  C   LEU A 159     1890   3080   3138    116     98   -510       C  
ATOM    850  O   LEU A 159      23.231  14.397  -0.734  1.00 21.30           O  
ANISOU  850  O   LEU A 159     1856   3068   3169     89    109   -521       O  
ATOM    851  CB  LEU A 159      23.719  13.905  -3.562  1.00 18.18           C  
ANISOU  851  CB  LEU A 159     1504   2704   2700    160    -39   -515       C  
ATOM    852  CG  LEU A 159      23.205  13.805  -5.024  1.00 22.37           C  
ANISOU  852  CG  LEU A 159     2029   3253   3217    198   -125   -517       C  
ATOM    853  CD1 LEU A 159      23.055  12.349  -5.440  1.00 21.10           C  
ANISOU  853  CD1 LEU A 159     1884   3087   3047    193   -190   -563       C  
ATOM    854  CD2 LEU A 159      21.910  14.584  -5.227  1.00 23.79           C  
ANISOU  854  CD2 LEU A 159     2146   3416   3478    207   -146   -497       C  
ATOM    855  N   TYR A 160      24.754  16.030  -0.855  1.00 16.92           N  
ANISOU  855  N   TYR A 160     1357   2524   2548    107    144   -507       N  
ATOM    856  CA  TYR A 160      24.994  16.026   0.599  1.00 18.34           C  
ANISOU  856  CA  TYR A 160     1544   2708   2716     69    208   -528       C  
ATOM    857  C   TYR A 160      24.950  17.461   1.089  1.00 22.13           C  
ANISOU  857  C   TYR A 160     2024   3161   3224     71    253   -547       C  
ATOM    858  O   TYR A 160      25.732  17.860   1.944  1.00 21.28           O  
ANISOU  858  O   TYR A 160     1946   3062   3078     43    289   -566       O  
ATOM    859  CB  TYR A 160      26.348  15.363   0.893  1.00 19.68           C  
ANISOU  859  CB  TYR A 160     1757   2914   2807     48    206   -519       C  
ATOM    860  CG  TYR A 160      26.398  13.904   0.508  1.00 18.20           C  
ANISOU  860  CG  TYR A 160     1574   2736   2605     54    163   -510       C  
ATOM    861  CD1 TYR A 160      26.069  12.912   1.423  1.00 19.16           C  
ANISOU  861  CD1 TYR A 160     1687   2855   2738     23    179   -507       C  
ATOM    862  CD2 TYR A 160      26.768  13.513  -0.780  1.00 19.40           C  
ANISOU  862  CD2 TYR A 160     1742   2896   2733     91    108   -505       C  
ATOM    863  CE1 TYR A 160      26.110  11.562   1.072  1.00 16.96           C  
ANISOU  863  CE1 TYR A 160     1416   2562   2466     26    135   -499       C  
ATOM    864  CE2 TYR A 160      26.802  12.169  -1.142  1.00 20.22           C  
ANISOU  864  CE2 TYR A 160     1858   2993   2832    101     65   -515       C  
ATOM    865  CZ  TYR A 160      26.487  11.197  -0.206  1.00 23.50           C  
ANISOU  865  CZ  TYR A 160     2266   3386   3277     67     76   -512       C  
ATOM    866  OH  TYR A 160      26.558   9.872  -0.558  1.00 24.82           O  
ANISOU  866  OH  TYR A 160     2448   3526   3456     77     29   -522       O  
ATOM    867  N   SER A 161      24.009  18.250   0.526  1.00 19.85           N  
ANISOU  867  N   SER A 161     1700   2833   3009    106    245   -543       N  
ATOM    868  CA  SER A 161      23.770  19.629   0.961  1.00 20.03           C  
ANISOU  868  CA  SER A 161     1719   2806   3085    120    286   -567       C  
ATOM    869  C   SER A 161      23.209  19.744   2.385  1.00 22.75           C  
ANISOU  869  C   SER A 161     2048   3153   3442    107    361   -626       C  
ATOM    870  O   SER A 161      23.488  20.735   3.030  1.00 22.30           O  
ANISOU  870  O   SER A 161     2015   3064   3393    105    400   -669       O  
ATOM    871  CB  SER A 161      22.839  20.331  -0.018  1.00 23.80           C  
ANISOU  871  CB  SER A 161     2156   3241   3646    171    253   -538       C  
ATOM    872  OG  SER A 161      21.516  19.862   0.192  1.00 23.66           O  
ANISOU  872  OG  SER A 161     2073   3231   3686    188    262   -551       O  
ATOM    873  N   ALA A 162      22.425  18.768   2.894  1.00 21.14           N  
ANISOU  873  N   ALA A 162     1804   2988   3240     97    384   -629       N  
ATOM    874  CA  ALA A 162      21.945  18.887   4.296  1.00 21.68           C  
ANISOU  874  CA  ALA A 162     1857   3080   3300     86    468   -678       C  
ATOM    875  C   ALA A 162      23.157  18.969   5.254  1.00 24.02           C  
ANISOU  875  C   ALA A 162     2221   3408   3498     44    493   -709       C  
ATOM    876  O   ALA A 162      23.184  19.832   6.138  1.00 24.37           O  
ANISOU  876  O   ALA A 162     2284   3445   3530     46    547   -772       O  
ATOM    877  CB  ALA A 162      21.042  17.696   4.660  1.00 22.77           C  
ANISOU  877  CB  ALA A 162     1938   3264   3449     68    487   -651       C  
ATOM    878  N   ILE A 163      24.174  18.088   5.047  1.00 20.81           N  
ANISOU  878  N   ILE A 163     1849   3034   3023      9    449   -669       N  
ATOM    879  CA  ILE A 163      25.458  18.099   5.784  1.00 19.93           C  
ANISOU  879  CA  ILE A 163     1792   2959   2821    -31    451   -682       C  
ATOM    880  C   ILE A 163      26.251  19.413   5.520  1.00 23.90           C  
ANISOU  880  C   ILE A 163     2330   3415   3336    -32    435   -712       C  
ATOM    881  O   ILE A 163      26.641  20.061   6.484  1.00 23.96           O  
ANISOU  881  O   ILE A 163     2368   3428   3308    -56    464   -769       O  
ATOM    882  CB  ILE A 163      26.294  16.824   5.474  1.00 20.16           C  
ANISOU  882  CB  ILE A 163     1836   3027   2797    -52    403   -624       C  
ATOM    883  CG1 ILE A 163      25.549  15.582   6.017  1.00 19.26           C  
ANISOU  883  CG1 ILE A 163     1693   2945   2680    -65    424   -594       C  
ATOM    884  CG2 ILE A 163      27.737  16.923   6.058  1.00 20.93           C  
ANISOU  884  CG2 ILE A 163     1978   3163   2811    -88    391   -626       C  
ATOM    885  CD1 ILE A 163      26.042  14.280   5.525  1.00 19.71           C  
ANISOU  885  CD1 ILE A 163     1758   3008   2723    -72    371   -541       C  
ATOM    886  N   GLY A 164      26.452  19.761   4.240  1.00 19.16           N  
ANISOU  886  N   GLY A 164     1726   2771   2783     -9    387   -671       N  
ATOM    887  CA  GLY A 164      27.265  20.900   3.798  1.00 19.15           C  
ANISOU  887  CA  GLY A 164     1750   2722   2804    -18    364   -669       C  
ATOM    888  C   GLY A 164      26.756  22.244   4.281  1.00 25.23           C  
ANISOU  888  C   GLY A 164     2527   3417   3642     -6    398   -732       C  
ATOM    889  O   GLY A 164      27.541  23.063   4.782  1.00 27.06           O  
ANISOU  889  O   GLY A 164     2794   3620   3868    -41    398   -771       O  
ATOM    890  N   ILE A 165      25.433  22.471   4.143  1.00 19.63           N  
ANISOU  890  N   ILE A 165     1779   2672   3007     46    424   -747       N  
ATOM    891  CA  ILE A 165      24.717  23.642   4.678  1.00 19.26           C  
ANISOU  891  CA  ILE A 165     1730   2552   3036     79    469   -820       C  
ATOM    892  C   ILE A 165      24.827  23.653   6.210  1.00 25.31           C  
ANISOU  892  C   ILE A 165     2524   3359   3734     52    529   -915       C  
ATOM    893  O   ILE A 165      25.138  24.699   6.788  1.00 25.38           O  
ANISOU  893  O   ILE A 165     2572   3311   3760     45    544   -992       O  
ATOM    894  CB  ILE A 165      23.261  23.689   4.182  1.00 20.70           C  
ANISOU  894  CB  ILE A 165     1847   2708   3310    147    483   -804       C  
ATOM    895  CG1 ILE A 165      23.207  23.904   2.639  1.00 19.55           C  
ANISOU  895  CG1 ILE A 165     1682   2521   3225    175    413   -712       C  
ATOM    896  CG2 ILE A 165      22.392  24.727   4.954  1.00 23.46           C  
ANISOU  896  CG2 ILE A 165     2183   2996   3735    196    549   -892       C  
ATOM    897  CD1 ILE A 165      21.818  23.534   2.018  1.00 18.76           C  
ANISOU  897  CD1 ILE A 165     1506   2430   3192    231    402   -677       C  
ATOM    898  N   ASP A 166      24.604  22.503   6.870  1.00 19.39           N  
ANISOU  898  N   ASP A 166     1759   2706   2902     35    559   -909       N  
ATOM    899  CA  ASP A 166      24.649  22.558   8.342  1.00 18.72           C  
ANISOU  899  CA  ASP A 166     1702   2676   2735     15    619   -993       C  
ATOM    900  C   ASP A 166      26.027  22.974   8.842  1.00 22.87           C  
ANISOU  900  C   ASP A 166     2293   3206   3190    -44    585  -1030       C  
ATOM    901  O   ASP A 166      26.119  23.850   9.698  1.00 23.56           O  
ANISOU  901  O   ASP A 166     2418   3271   3262    -49    613  -1132       O  
ATOM    902  CB  ASP A 166      24.164  21.266   9.025  1.00 18.62           C  
ANISOU  902  CB  ASP A 166     1659   2770   2646      2    661   -961       C  
ATOM    903  CG  ASP A 166      24.028  21.527  10.514  1.00 26.97           C  
ANISOU  903  CG  ASP A 166     2741   3891   3616     -5    736  -1051       C  
ATOM    904  OD1 ASP A 166      23.121  22.269  10.893  1.00 28.82           O  
ANISOU  904  OD1 ASP A 166     2956   4100   3894     45    801  -1124       O  
ATOM    905  OD2 ASP A 166      24.950  21.163  11.266  1.00 27.61           O1-
ANISOU  905  OD2 ASP A 166     2868   4040   3583    -57    722  -1057       O1-
ATOM    906  N   LEU A 167      27.083  22.362   8.301  1.00 19.43           N  
ANISOU  906  N   LEU A 167     1867   2799   2716    -86    522   -955       N  
ATOM    907  CA  LEU A 167      28.463  22.741   8.648  1.00 18.71           C  
ANISOU  907  CA  LEU A 167     1821   2716   2572   -146    478   -973       C  
ATOM    908  C   LEU A 167      28.705  24.224   8.351  1.00 23.98           C  
ANISOU  908  C   LEU A 167     2512   3269   3330   -150    458  -1024       C  
ATOM    909  O   LEU A 167      29.194  24.942   9.222  1.00 23.94           O  
ANISOU  909  O   LEU A 167     2549   3249   3297   -188    456  -1113       O  
ATOM    910  CB  LEU A 167      29.467  21.845   7.896  1.00 17.96           C  
ANISOU  910  CB  LEU A 167     1713   2667   2444   -173    419   -871       C  
ATOM    911  CG  LEU A 167      29.636  20.384   8.373  1.00 21.90           C  
ANISOU  911  CG  LEU A 167     2202   3269   2849   -184    422   -822       C  
ATOM    912  CD1 LEU A 167      30.320  19.533   7.307  1.00 20.16           C  
ANISOU  912  CD1 LEU A 167     1962   3065   2632   -179    371   -727       C  
ATOM    913  CD2 LEU A 167      30.443  20.303   9.701  1.00 22.27           C  
ANISOU  913  CD2 LEU A 167     2282   3393   2786   -236    418   -863       C  
ATOM    914  N   ALA A 168      28.353  24.696   7.121  1.00 22.11           N  
ANISOU  914  N   ALA A 168     2251   2947   3203   -114    439   -967       N  
ATOM    915  CA  ALA A 168      28.520  26.109   6.754  1.00 22.48           C  
ANISOU  915  CA  ALA A 168     2317   2868   3356   -116    418   -994       C  
ATOM    916  C   ALA A 168      27.791  27.073   7.704  1.00 25.08           C  
ANISOU  916  C   ALA A 168     2674   3127   3729    -87    467  -1127       C  
ATOM    917  O   ALA A 168      28.366  28.090   8.091  1.00 23.58           O  
ANISOU  917  O   ALA A 168     2527   2857   3575   -123    445  -1197       O  
ATOM    918  CB  ALA A 168      28.111  26.351   5.306  1.00 23.28           C  
ANISOU  918  CB  ALA A 168     2384   2906   3556    -72    393   -894       C  
ATOM    919  N   SER A 169      26.541  26.759   8.099  1.00 24.08           N  
ANISOU  919  N   SER A 169     2520   3029   3601    -22    533  -1167       N  
ATOM    920  CA  SER A 169      25.800  27.576   9.093  1.00 25.35           C  
ANISOU  920  CA  SER A 169     2701   3144   3786     21    597  -1305       C  
ATOM    921  C   SER A 169      26.510  27.701  10.453  1.00 29.98           C  
ANISOU  921  C   SER A 169     3350   3786   4255    -34    607  -1422       C  
ATOM    922  O   SER A 169      26.224  28.635  11.213  1.00 28.86           O  
ANISOU  922  O   SER A 169     3246   3584   4135    -11    641  -1557       O  
ATOM    923  CB  SER A 169      24.372  27.068   9.277  1.00 27.06           C  
ANISOU  923  CB  SER A 169     2859   3411   4011     98    674  -1310       C  
ATOM    924  OG  SER A 169      24.318  25.886  10.061  1.00 22.41           O  
ANISOU  924  OG  SER A 169     2260   2969   3286     72    712  -1302       O  
ATOM    925  N   HIS A 170      27.442  26.761  10.759  1.00 26.95           N  
ANISOU  925  N   HIS A 170     2976   3518   3746   -103    573  -1372       N  
ATOM    926  CA  HIS A 170      28.244  26.810  11.991  1.00 26.88           C  
ANISOU  926  CA  HIS A 170     3022   3579   3612   -164    562  -1465       C  
ATOM    927  C   HIS A 170      29.644  27.442  11.786  1.00 30.78           C  
ANISOU  927  C   HIS A 170     3551   4016   4129   -248    470  -1464       C  
ATOM    928  O   HIS A 170      30.438  27.487  12.741  1.00 29.55           O  
ANISOU  928  O   HIS A 170     3436   3920   3872   -309    440  -1535       O  
ATOM    929  CB  HIS A 170      28.377  25.401  12.576  1.00 26.06           C  
ANISOU  929  CB  HIS A 170     2902   3641   3359   -186    579  -1405       C  
ATOM    930  CG  HIS A 170      27.123  24.910  13.199  1.00 28.89           C  
ANISOU  930  CG  HIS A 170     3235   4070   3672   -126    675  -1431       C  
ATOM    931  CD2 HIS A 170      26.694  25.022  14.479  1.00 30.48           C  
ANISOU  931  CD2 HIS A 170     3463   4350   3768   -112    743  -1538       C  
ATOM    932  ND1 HIS A 170      26.179  24.222  12.465  1.00 29.56           N  
ANISOU  932  ND1 HIS A 170     3254   4158   3819    -77    708  -1338       N  
ATOM    933  CE1 HIS A 170      25.203  23.937  13.322  1.00 29.02           C  
ANISOU  933  CE1 HIS A 170     3165   4166   3695    -39    798  -1382       C  
ATOM    934  NE2 HIS A 170      25.479  24.387  14.543  1.00 29.87           N  
ANISOU  934  NE2 HIS A 170     3328   4327   3694    -55    827  -1499       N  
ATOM    935  N   GLY A 171      29.931  27.914  10.566  1.00 25.11           N  
ANISOU  935  N   GLY A 171     2811   3192   3538   -252    425  -1380       N  
ATOM    936  CA  GLY A 171      31.169  28.646  10.300  1.00 25.14           C  
ANISOU  936  CA  GLY A 171     2834   3128   3590   -334    345  -1369       C  
ATOM    937  C   GLY A 171      32.249  27.816   9.648  1.00 27.18           C  
ANISOU  937  C   GLY A 171     3054   3470   3804   -386    292  -1231       C  
ATOM    938  O   GLY A 171      33.424  28.145   9.780  1.00 27.64           O  
ANISOU  938  O   GLY A 171     3118   3527   3856   -468    230  -1227       O  
ATOM    939  N   PHE A 172      31.874  26.729   8.942  1.00 21.59           N  
ANISOU  939  N   PHE A 172     2301   2835   3067   -340    315  -1123       N  
ATOM    940  CA  PHE A 172      32.825  25.968   8.142  1.00 20.28           C  
ANISOU  940  CA  PHE A 172     2097   2735   2874   -369    273   -995       C  
ATOM    941  C   PHE A 172      32.730  26.428   6.705  1.00 24.64           C  
ANISOU  941  C   PHE A 172     2620   3205   3537   -344    260   -899       C  
ATOM    942  O   PHE A 172      31.635  26.819   6.284  1.00 23.21           O  
ANISOU  942  O   PHE A 172     2438   2949   3432   -281    291   -908       O  
ATOM    943  CB  PHE A 172      32.529  24.449   8.219  1.00 19.96           C  
ANISOU  943  CB  PHE A 172     2032   2818   2734   -333    298   -941       C  
ATOM    944  CG  PHE A 172      33.003  23.834   9.501  1.00 21.35           C  
ANISOU  944  CG  PHE A 172     2227   3101   2784   -371    294   -987       C  
ATOM    945  CD1 PHE A 172      34.254  23.229   9.578  1.00 21.17           C  
ANISOU  945  CD1 PHE A 172     2186   3160   2697   -420    242   -926       C  
ATOM    946  CD2 PHE A 172      32.214  23.889  10.654  1.00 24.79           C  
ANISOU  946  CD2 PHE A 172     2696   3563   3160   -356    342  -1087       C  
ATOM    947  CE1 PHE A 172      34.714  22.694  10.780  1.00 22.84           C  
ANISOU  947  CE1 PHE A 172     2414   3474   2790   -455    228   -958       C  
ATOM    948  CE2 PHE A 172      32.667  23.338  11.850  1.00 26.84           C  
ANISOU  948  CE2 PHE A 172     2976   3935   3287   -392    335  -1120       C  
ATOM    949  CZ  PHE A 172      33.908  22.735  11.901  1.00 24.81           C  
ANISOU  949  CZ  PHE A 172     2702   3754   2970   -442    273  -1051       C  
ATOM    950  N   ILE A 173      33.862  26.405   5.954  1.00 19.98           N  
ANISOU  950  N   ILE A 173     2001   2634   2956   -389    215   -801       N  
ATOM    951  CA  ILE A 173      33.759  26.330   4.502  1.00 20.94           C  
ANISOU  951  CA  ILE A 173     2088   2740   3129   -351    213   -682       C  
ATOM    952  C   ILE A 173      33.811  24.831   4.137  1.00 26.11           C  
ANISOU  952  C   ILE A 173     2715   3520   3686   -311    222   -622       C  
ATOM    953  O   ILE A 173      34.611  24.091   4.707  1.00 26.26           O  
ANISOU  953  O   ILE A 173     2726   3629   3622   -343    209   -623       O  
ATOM    954  CB  ILE A 173      34.826  27.197   3.767  1.00 24.08           C  
ANISOU  954  CB  ILE A 173     2464   3089   3597   -412    173   -599       C  
ATOM    955  CG1 ILE A 173      34.493  28.716   3.923  1.00 24.30           C  
ANISOU  955  CG1 ILE A 173     2523   2953   3757   -436    162   -650       C  
ATOM    956  CG2 ILE A 173      34.909  26.811   2.274  1.00 21.65           C  
ANISOU  956  CG2 ILE A 173     2115   2821   3290   -370    176   -462       C  
ATOM    957  CD1 ILE A 173      35.592  29.634   3.496  1.00 22.61           C  
ANISOU  957  CD1 ILE A 173     2290   2678   3623   -520    118   -581       C  
ATOM    958  N   VAL A 174      32.945  24.390   3.216  1.00 21.33           N  
ANISOU  958  N   VAL A 174     2095   2914   3095   -242    239   -574       N  
ATOM    959  CA  VAL A 174      32.800  22.981   2.857  1.00 20.34           C  
ANISOU  959  CA  VAL A 174     1951   2882   2894   -199    244   -537       C  
ATOM    960  C   VAL A 174      33.029  22.822   1.363  1.00 24.21           C  
ANISOU  960  C   VAL A 174     2416   3391   3391   -165    227   -437       C  
ATOM    961  O   VAL A 174      32.314  23.414   0.579  1.00 24.73           O  
ANISOU  961  O   VAL A 174     2479   3399   3518   -131    225   -409       O  
ATOM    962  CB  VAL A 174      31.450  22.313   3.285  1.00 21.61           C  
ANISOU  962  CB  VAL A 174     2118   3047   3047   -150    275   -588       C  
ATOM    963  CG1 VAL A 174      31.474  20.817   2.944  1.00 19.89           C  
ANISOU  963  CG1 VAL A 174     1884   2911   2762   -121    268   -548       C  
ATOM    964  CG2 VAL A 174      31.167  22.504   4.789  1.00 21.05           C  
ANISOU  964  CG2 VAL A 174     2072   2974   2952   -177    305   -685       C  
ATOM    965  N   ALA A 175      34.010  22.013   0.987  1.00 19.91           N  
ANISOU  965  N   ALA A 175     1851   2934   2779   -168    215   -386       N  
ATOM    966  CA  ALA A 175      34.325  21.708  -0.400  1.00 19.44           C  
ANISOU  966  CA  ALA A 175     1769   2920   2697   -128    207   -301       C  
ATOM    967  C   ALA A 175      33.880  20.288  -0.685  1.00 21.74           C  
ANISOU  967  C   ALA A 175     2062   3270   2928    -68    205   -314       C  
ATOM    968  O   ALA A 175      34.546  19.309  -0.305  1.00 19.74           O  
ANISOU  968  O   ALA A 175     1803   3080   2618    -67    204   -321       O  
ATOM    969  CB  ALA A 175      35.838  21.861  -0.636  1.00 20.27           C  
ANISOU  969  CB  ALA A 175     1841   3085   2776   -169    201   -236       C  
ATOM    970  N   ALA A 176      32.741  20.178  -1.355  1.00 17.71           N  
ANISOU  970  N   ALA A 176     1559   2731   2439    -19    199   -318       N  
ATOM    971  CA  ALA A 176      32.155  18.905  -1.700  1.00 14.26           C  
ANISOU  971  CA  ALA A 176     1126   2329   1964     30    186   -338       C  
ATOM    972  C   ALA A 176      32.670  18.606  -3.107  1.00 20.58           C  
ANISOU  972  C   ALA A 176     1918   3191   2710     75    170   -281       C  
ATOM    973  O   ALA A 176      32.210  19.200  -4.100  1.00 21.01           O  
ANISOU  973  O   ALA A 176     1970   3236   2777    101    156   -240       O  
ATOM    974  CB  ALA A 176      30.632  18.980  -1.661  1.00 14.66           C  
ANISOU  974  CB  ALA A 176     1177   2323   2070     53    181   -374       C  
ATOM    975  N   VAL A 177      33.612  17.662  -3.163  0.50 13.25           N  
ANISOU  975  N   VAL A 177      985   2331   1719     90    172   -278       N  
ATOM    976  CA AVAL A 177      34.248  17.285  -4.413  0.50 13.91           C  
ANISOU  976  CA AVAL A 177     1060   2490   1735    141    169   -236       C  
ATOM    977  CA BVAL A 177      34.292  17.224  -4.384  0.50 13.39           C  
ANISOU  977  CA BVAL A 177      994   2427   1667    142    169   -237       C  
ATOM    978  C   VAL A 177      33.348  16.426  -5.281  0.50 12.46           C  
ANISOU  978  C   VAL A 177      899   2314   1522    204    136   -271       C  
ATOM    979  O   VAL A 177      32.541  15.676  -4.789  0.50  6.34           O  
ANISOU  979  O   VAL A 177      138   1497    774    207    117   -329       O  
ATOM    980  CB AVAL A 177      35.641  16.653  -4.212  0.50 19.42           C  
ANISOU  980  CB AVAL A 177     1736   3261   2382    146    188   -220       C  
ATOM    981  CB BVAL A 177      35.576  16.399  -4.061  0.50 17.96           C  
ANISOU  981  CB BVAL A 177     1555   3072   2197    150    185   -234       C  
ATOM    982  CG1AVAL A 177      36.650  17.709  -3.795  0.50 19.96           C  
ANISOU  982  CG1AVAL A 177     1769   3341   2473     82    209   -163       C  
ATOM    983  CG1BVAL A 177      36.395  16.101  -5.321  0.50 18.27           C  
ANISOU  983  CG1BVAL A 177     1577   3205   2160    210    198   -192       C  
ATOM    984  CG2AVAL A 177      35.602  15.518  -3.197  0.50 19.24           C  
ANISOU  984  CG2AVAL A 177     1725   3222   2363    148    179   -277       C  
ATOM    985  CG2BVAL A 177      36.444  17.092  -3.014  0.50 17.90           C  
ANISOU  985  CG2BVAL A 177     1521   3061   2219     78    201   -211       C  
ATOM    986  N   GLU A 178      33.482  16.582  -6.587  1.00 14.96           N  
ANISOU  986  N   GLU A 178     1215   2689   1780    249    128   -232       N  
ATOM    987  CA  GLU A 178      32.879  15.648  -7.519  1.00 15.72           C  
ANISOU  987  CA  GLU A 178     1336   2813   1824    313     90   -276       C  
ATOM    988  C   GLU A 178      33.996  14.774  -8.080  1.00 20.39           C  
ANISOU  988  C   GLU A 178     1929   3493   2326    368    108   -285       C  
ATOM    989  O   GLU A 178      34.950  15.289  -8.697  1.00 20.33           O  
ANISOU  989  O   GLU A 178     1899   3565   2261    381    144   -219       O  
ATOM    990  CB  GLU A 178      32.165  16.370  -8.654  1.00 17.77           C  
ANISOU  990  CB  GLU A 178     1599   3091   2062    337     61   -233       C  
ATOM    991  CG  GLU A 178      31.160  15.463  -9.327  1.00 24.40           C  
ANISOU  991  CG  GLU A 178     2463   3933   2875    383     -1   -301       C  
ATOM    992  CD  GLU A 178      29.987  16.198  -9.925  1.00 27.13           C  
ANISOU  992  CD  GLU A 178     2803   4257   3248    386    -47   -270       C  
ATOM    993  OE1 GLU A 178      29.105  16.613  -9.146  1.00 22.01           O  
ANISOU  993  OE1 GLU A 178     2136   3524   2703    349    -54   -278       O  
ATOM    994  OE2 GLU A 178      29.954  16.384 -11.160  1.00 21.08           O1-
ANISOU  994  OE2 GLU A 178     2046   3566   2397    430    -74   -234       O1-
ATOM    995  N   HIS A 179      33.875  13.454  -7.881  1.00 15.32           N  
ANISOU  995  N   HIS A 179     1309   2833   1679    402     86   -364       N  
ATOM    996  CA  HIS A 179      34.967  12.563  -8.293  1.00 15.01           C  
ANISOU  996  CA  HIS A 179     1270   2864   1569    465    107   -385       C  
ATOM    997  C   HIS A 179      34.884  12.202  -9.775  1.00 23.69           C  
ANISOU  997  C   HIS A 179     2395   4040   2566    545     89   -414       C  
ATOM    998  O   HIS A 179      33.781  12.065 -10.333  1.00 23.66           O  
ANISOU  998  O   HIS A 179     2422   4010   2558    555     33   -456       O  
ATOM    999  CB  HIS A 179      35.007  11.328  -7.417  1.00 13.52           C  
ANISOU  999  CB  HIS A 179     1095   2615   1428    472     92   -448       C  
ATOM   1000  CG  HIS A 179      35.336  11.641  -5.982  1.00 17.17           C  
ANISOU 1000  CG  HIS A 179     1531   3036   1957    402    115   -412       C  
ATOM   1001  CD2 HIS A 179      34.562  11.547  -4.872  1.00 17.27           C  
ANISOU 1001  CD2 HIS A 179     1551   2967   2044    345     99   -428       C  
ATOM   1002  ND1 HIS A 179      36.603  12.068  -5.608  1.00 18.87           N  
ANISOU 1002  ND1 HIS A 179     1704   3309   2156    388    157   -355       N  
ATOM   1003  CE1 HIS A 179      36.551  12.233  -4.291  1.00 18.33           C  
ANISOU 1003  CE1 HIS A 179     1627   3192   2146    322    157   -345       C  
ATOM   1004  NE2 HIS A 179      35.351  11.920  -3.800  1.00 17.79           N  
ANISOU 1004  NE2 HIS A 179     1589   3044   2127    298    128   -387       N  
ATOM   1005  N   ARG A 180      36.067  12.057 -10.412  1.00 20.97           N  
ANISOU 1005  N   ARG A 180     2032   3801   2134    603    137   -392       N  
ATOM   1006  CA  ARG A 180      36.168  11.738 -11.834  1.00 21.66           C  
ANISOU 1006  CA  ARG A 180     2144   3988   2097    689    135   -420       C  
ATOM   1007  C   ARG A 180      36.676  10.306 -12.013  1.00 26.72           C  
ANISOU 1007  C   ARG A 180     2810   4640   2702    777    135   -524       C  
ATOM   1008  O   ARG A 180      37.273   9.987 -13.033  1.00 25.59           O  
ANISOU 1008  O   ARG A 180     2674   4605   2445    863    164   -549       O  
ATOM   1009  CB  ARG A 180      37.079  12.755 -12.558  1.00 19.50           C  
ANISOU 1009  CB  ARG A 180     1826   3843   1740    696    202   -307       C  
ATOM   1010  CG  ARG A 180      36.296  13.926 -13.196  1.00 27.05           C  
ANISOU 1010  CG  ARG A 180     2787   4812   2678    659    178   -228       C  
ATOM   1011  CD  ARG A 180      35.567  14.874 -12.206  1.00 25.72           C  
ANISOU 1011  CD  ARG A 180     2606   4522   2645    560    154   -180       C  
ATOM   1012  NE  ARG A 180      35.192  16.115 -12.893  1.00 22.06           N  
ANISOU 1012  NE  ARG A 180     2132   4085   2165    537    150    -75       N  
ATOM   1013  CZ  ARG A 180      35.979  17.178 -13.005  1.00 31.11           C  
ANISOU 1013  CZ  ARG A 180     3235   5272   3313    499    202     49       C  
ATOM   1014  NH1 ARG A 180      37.178  17.184 -12.444  1.00 27.10           N1+
ANISOU 1014  NH1 ARG A 180     2682   4790   2824    475    260     78       N1+
ATOM   1015  NH2 ARG A 180      35.566  18.250 -13.671  1.00 28.43           N  
ANISOU 1015  NH2 ARG A 180     2891   4944   2967    481    191    151       N  
ATOM   1016  N   ASP A 181      36.429   9.442 -11.012  1.00 22.91           N  
ANISOU 1016  N   ASP A 181     2341   4044   2319    758    104   -583       N  
ATOM   1017  CA  ASP A 181      36.916   8.049 -11.002  1.00 22.78           C  
ANISOU 1017  CA  ASP A 181     2348   4003   2304    837     98   -676       C  
ATOM   1018  C   ASP A 181      35.874   7.106 -11.581  1.00 27.34           C  
ANISOU 1018  C   ASP A 181     2995   4513   2880    871     18   -798       C  
ATOM   1019  O   ASP A 181      36.086   5.893 -11.537  1.00 30.56           O  
ANISOU 1019  O   ASP A 181     3433   4866   3313    931     -3   -887       O  
ATOM   1020  CB  ASP A 181      37.260   7.594  -9.567  1.00 22.79           C  
ANISOU 1020  CB  ASP A 181     2325   3915   2419    796    103   -656       C  
ATOM   1021  CG  ASP A 181      36.043   7.571  -8.657  1.00 28.34           C  
ANISOU 1021  CG  ASP A 181     3049   4492   3227    707     48   -662       C  
ATOM   1022  OD1 ASP A 181      35.107   8.339  -8.907  1.00 30.64           O  
ANISOU 1022  OD1 ASP A 181     3347   4777   3518    657     24   -646       O  
ATOM   1023  OD2 ASP A 181      36.055   6.828  -7.667  1.00 25.91           O1-
ANISOU 1023  OD2 ASP A 181     2743   4101   3001    688     33   -672       O1-
ATOM   1024  N   ARG A 182      34.746   7.652 -12.113  1.00 20.59           N  
ANISOU 1024  N   ARG A 182     2162   3655   2006    833    -35   -801       N  
ATOM   1025  CA  ARG A 182      33.587   6.918 -12.643  1.00 18.76           C  
ANISOU 1025  CA  ARG A 182     1985   3359   1784    841   -129   -908       C  
ATOM   1026  C   ARG A 182      32.802   6.225 -11.521  1.00 23.47           C  
ANISOU 1026  C   ARG A 182     2586   3798   2534    774   -179   -936       C  
ATOM   1027  O   ARG A 182      32.035   5.304 -11.800  1.00 24.24           O  
ANISOU 1027  O   ARG A 182     2724   3819   2667    781   -257  -1035       O  
ATOM   1028  CB  ARG A 182      33.924   5.935 -13.833  1.00 23.33           C  
ANISOU 1028  CB  ARG A 182     2620   3992   2252    955   -152  -1034       C  
ATOM   1029  CG  ARG A 182      34.746   6.515 -15.011  1.00 23.61           C  
ANISOU 1029  CG  ARG A 182     2651   4208   2112   1034    -91  -1007       C  
ATOM   1030  CD  ARG A 182      34.658   5.640 -16.278  1.00 29.02           C  
ANISOU 1030  CD  ARG A 182     3405   4949   2672   1137   -135  -1153       C  
ATOM   1031  NE  ARG A 182      33.259   5.507 -16.710  1.00 33.65           N  
ANISOU 1031  NE  ARG A 182     4035   5482   3268   1096   -252  -1220       N  
ATOM   1032  CZ  ARG A 182      32.763   4.539 -17.476  1.00 46.90           C  
ANISOU 1032  CZ  ARG A 182     5783   7137   4900   1148   -338  -1376       C  
ATOM   1033  NH1 ARG A 182      33.553   3.580 -17.943  1.00 36.50           N1+
ANISOU 1033  NH1 ARG A 182     4509   5842   3517   1257   -314  -1495       N1+
ATOM   1034  NH2 ARG A 182      31.473   4.521 -17.779  1.00 45.93           N  
ANISOU 1034  NH2 ARG A 182     5683   6967   4801   1093   -450  -1419       N  
ATOM   1035  N   SER A 183      32.974   6.681 -10.240  1.00 19.82           N  
ANISOU 1035  N   SER A 183     2079   3291   2161    703   -136   -848       N  
ATOM   1036  CA  SER A 183      32.109   6.298  -9.122  1.00 18.38           C  
ANISOU 1036  CA  SER A 183     1890   2983   2110    625   -170   -845       C  
ATOM   1037  C   SER A 183      30.887   7.218  -9.023  1.00 23.51           C  
ANISOU 1037  C   SER A 183     2516   3619   2798    551   -196   -805       C  
ATOM   1038  O   SER A 183      29.871   6.840  -8.414  1.00 22.12           O  
ANISOU 1038  O   SER A 183     2333   3351   2721    493   -238   -819       O  
ATOM   1039  CB  SER A 183      32.874   6.308  -7.794  1.00 17.74           C  
ANISOU 1039  CB  SER A 183     1776   2877   2087    592   -112   -776       C  
ATOM   1040  OG  SER A 183      33.105   7.650  -7.388  1.00 24.47           O  
ANISOU 1040  OG  SER A 183     2587   3788   2922    542    -60   -685       O  
ATOM   1041  N   ALA A 184      30.978   8.439  -9.604  1.00 21.90           N  
ANISOU 1041  N   ALA A 184     2294   3503   2523    553   -170   -747       N  
ATOM   1042  CA  ALA A 184      29.816   9.344  -9.610  1.00 20.39           C  
ANISOU 1042  CA  ALA A 184     2078   3296   2373    499   -199   -709       C  
ATOM   1043  C   ALA A 184      28.799   8.796 -10.636  1.00 25.15           C  
ANISOU 1043  C   ALA A 184     2707   3892   2957    522   -293   -786       C  
ATOM   1044  O   ALA A 184      29.238   8.259 -11.645  1.00 27.03           O  
ANISOU 1044  O   ALA A 184     2985   4188   3097    590   -317   -847       O  
ATOM   1045  CB  ALA A 184      30.257  10.751  -9.997  1.00 20.23           C  
ANISOU 1045  CB  ALA A 184     2035   3358   2293    500   -151   -619       C  
ATOM   1046  N   SER A 185      27.448   8.923 -10.388  1.00 19.30           N  
ANISOU 1046  N   SER A 185     1938   3090   2305    466   -348   -787       N  
ATOM   1047  CA  SER A 185      26.412   8.637 -11.401  1.00 19.20           C  
ANISOU 1047  CA  SER A 185     1934   3085   2275    477   -449   -845       C  
ATOM   1048  C   SER A 185      26.759   9.351 -12.696  1.00 24.89           C  
ANISOU 1048  C   SER A 185     2675   3929   2853    538   -458   -823       C  
ATOM   1049  O   SER A 185      26.717   8.771 -13.775  1.00 28.14           O  
ANISOU 1049  O   SER A 185     3129   4391   3172    588   -522   -899       O  
ATOM   1050  CB  SER A 185      25.060   9.156 -10.922  1.00 20.28           C  
ANISOU 1050  CB  SER A 185     2011   3170   2524    412   -482   -805       C  
ATOM   1051  OG  SER A 185      24.434   8.116 -10.208  1.00 30.48           O  
ANISOU 1051  OG  SER A 185     3291   4362   3929    363   -515   -854       O  
ATOM   1052  N   ALA A 186      27.101  10.626 -12.585  1.00 21.41           N  
ANISOU 1052  N   ALA A 186     2205   3536   2393    531   -395   -716       N  
ATOM   1053  CA  ALA A 186      27.582  11.391 -13.724  1.00 22.59           C  
ANISOU 1053  CA  ALA A 186     2369   3807   2408    583   -386   -662       C  
ATOM   1054  C   ALA A 186      28.496  12.476 -13.185  1.00 24.49           C  
ANISOU 1054  C   ALA A 186     2582   4068   2655    565   -286   -552       C  
ATOM   1055  O   ALA A 186      28.396  12.842 -12.015  1.00 20.82           O  
ANISOU 1055  O   ALA A 186     2086   3522   2303    509   -246   -520       O  
ATOM   1056  CB  ALA A 186      26.422  11.978 -14.527  1.00 22.98           C  
ANISOU 1056  CB  ALA A 186     2400   3886   2445    582   -470   -634       C  
ATOM   1057  N   THR A 187      29.411  12.949 -14.033  1.00 22.57           N  
ANISOU 1057  N   THR A 187     2350   3937   2288    612   -246   -497       N  
ATOM   1058  CA  THR A 187      30.189  14.178 -13.814  1.00 22.40           C  
ANISOU 1058  CA  THR A 187     2296   3945   2269    589   -167   -372       C  
ATOM   1059  C   THR A 187      30.561  14.773 -15.191  1.00 25.88           C  
ANISOU 1059  C   THR A 187     2746   4523   2564    640   -164   -296       C  
ATOM   1060  O   THR A 187      30.323  14.148 -16.213  1.00 24.45           O  
ANISOU 1060  O   THR A 187     2601   4420   2269    698   -215   -356       O  
ATOM   1061  CB  THR A 187      31.443  13.965 -12.890  1.00 26.50           C  
ANISOU 1061  CB  THR A 187     2802   4451   2816    572    -82   -367       C  
ATOM   1062  CG2 THR A 187      32.556  13.167 -13.563  1.00 21.40           C  
ANISOU 1062  CG2 THR A 187     2177   3907   2047    644    -48   -406       C  
ATOM   1063  OG1 THR A 187      31.949  15.258 -12.519  1.00 22.77           O  
ANISOU 1063  OG1 THR A 187     2292   3977   2383    526    -25   -250       O  
ATOM   1064  N   TYR A 188      31.135  15.985 -15.210  1.00 23.49           N  
ANISOU 1064  N   TYR A 188     2411   4248   2266    614   -105   -163       N  
ATOM   1065  CA  TYR A 188      31.552  16.577 -16.466  1.00 23.98           C  
ANISOU 1065  CA  TYR A 188     2476   4445   2190    656    -92    -66       C  
ATOM   1066  C   TYR A 188      32.807  17.403 -16.298  1.00 26.51           C  
ANISOU 1066  C   TYR A 188     2758   4807   2508    629      5     54       C  
ATOM   1067  O   TYR A 188      33.244  17.714 -15.176  1.00 23.77           O  
ANISOU 1067  O   TYR A 188     2381   4370   2280    569     48     68       O  
ATOM   1068  CB  TYR A 188      30.398  17.371 -17.148  1.00 25.17           C  
ANISOU 1068  CB  TYR A 188     2625   4596   2342    656   -168      5       C  
ATOM   1069  CG  TYR A 188      30.022  18.654 -16.436  1.00 25.28           C  
ANISOU 1069  CG  TYR A 188     2598   4497   2510    591   -156    111       C  
ATOM   1070  CD1 TYR A 188      30.589  19.874 -16.806  1.00 26.70           C  
ANISOU 1070  CD1 TYR A 188     2754   4709   2682    574   -111    270       C  
ATOM   1071  CD2 TYR A 188      29.102  18.651 -15.389  1.00 24.90           C  
ANISOU 1071  CD2 TYR A 188     2535   4308   2618    550   -186     52       C  
ATOM   1072  CE1 TYR A 188      30.236  21.059 -16.160  1.00 22.41           C  
ANISOU 1072  CE1 TYR A 188     2180   4043   2292    519   -105    356       C  
ATOM   1073  CE2 TYR A 188      28.750  19.827 -14.733  1.00 24.04           C  
ANISOU 1073  CE2 TYR A 188     2393   4093   2648    503   -172    132       C  
ATOM   1074  CZ  TYR A 188      29.320  21.026 -15.121  1.00 25.19           C  
ANISOU 1074  CZ  TYR A 188     2523   4256   2792    489   -135    277       C  
ATOM   1075  OH  TYR A 188      28.964  22.179 -14.469  1.00 25.75           O  
ANISOU 1075  OH  TYR A 188     2568   4203   3013    447   -126    343       O  
ATOM   1076  N   TYR A 189      33.385  17.759 -17.444  1.00 25.27           N  
ANISOU 1076  N   TYR A 189     2598   4794   2209    671     35    145       N  
ATOM   1077  CA  TYR A 189      34.619  18.515 -17.572  1.00 26.99           C  
ANISOU 1077  CA  TYR A 189     2770   5084   2401    650    127    278       C  
ATOM   1078  C   TYR A 189      34.644  18.930 -19.059  1.00 31.42           C  
ANISOU 1078  C   TYR A 189     3340   5806   2792    703    128    383       C  
ATOM   1079  O   TYR A 189      33.659  18.721 -19.775  1.00 30.13           O  
ANISOU 1079  O   TYR A 189     3217   5672   2558    744     47    347       O  
ATOM   1080  CB  TYR A 189      35.844  17.624 -17.204  1.00 30.14           C  
ANISOU 1080  CB  TYR A 189     3152   5537   2763    677    201    209       C  
ATOM   1081  CG  TYR A 189      35.877  16.347 -18.021  1.00 37.33           C  
ANISOU 1081  CG  TYR A 189     4108   6555   3520    780    187     82       C  
ATOM   1082  CD1 TYR A 189      36.513  16.304 -19.264  1.00 40.91           C  
ANISOU 1082  CD1 TYR A 189     4561   7195   3788    853    235    129       C  
ATOM   1083  CD2 TYR A 189      35.252  15.186 -17.564  1.00 39.21           C  
ANISOU 1083  CD2 TYR A 189     4391   6708   3799    803    127    -85       C  
ATOM   1084  CE1 TYR A 189      36.522  15.142 -20.030  1.00 43.42           C  
ANISOU 1084  CE1 TYR A 189     4930   7609   3959    955    221     -8       C  
ATOM   1085  CE2 TYR A 189      35.257  14.017 -18.325  1.00 42.50           C  
ANISOU 1085  CE2 TYR A 189     4858   7203   4088    897    105   -215       C  
ATOM   1086  CZ  TYR A 189      35.897  13.999 -19.552  1.00 55.43           C  
ANISOU 1086  CZ  TYR A 189     6501   9023   5536    976    151   -186       C  
ATOM   1087  OH  TYR A 189      35.897  12.843 -20.297  1.00 67.50           O  
ANISOU 1087  OH  TYR A 189     8086  10626   6934   1075    128   -335       O  
ATOM   1088  N   PHE A 190      35.762  19.515 -19.508  1.00 27.92           N  
ANISOU 1088  N   PHE A 190     2853   5473   2283    698    215    518       N  
ATOM   1089  CA  PHE A 190      35.896  20.048 -20.860  1.00 29.45           C  
ANISOU 1089  CA  PHE A 190     3045   5830   2314    738    232    653       C  
ATOM   1090  C   PHE A 190      37.163  19.466 -21.483  1.00 34.07           C  
ANISOU 1090  C   PHE A 190     3608   6602   2735    801    331    653       C  
ATOM   1091  O   PHE A 190      38.182  19.302 -20.784  1.00 33.44           O  
ANISOU 1091  O   PHE A 190     3478   6507   2720    776    406    646       O  
ATOM   1092  CB  PHE A 190      35.898  21.591 -20.813  1.00 31.50           C  
ANISOU 1092  CB  PHE A 190     3261   6029   2678    657    243    862       C  
ATOM   1093  CG  PHE A 190      34.691  22.150 -20.079  1.00 31.28           C  
ANISOU 1093  CG  PHE A 190     3249   5805   2831    605    155    846       C  
ATOM   1094  CD1 PHE A 190      33.492  22.380 -20.750  1.00 32.57           C  
ANISOU 1094  CD1 PHE A 190     3446   5969   2960    637     64    868       C  
ATOM   1095  CD2 PHE A 190      34.752  22.438 -18.708  1.00 30.06           C  
ANISOU 1095  CD2 PHE A 190     3073   5473   2876    528    164    805       C  
ATOM   1096  CE1 PHE A 190      32.374  22.888 -20.067  1.00 31.93           C  
ANISOU 1096  CE1 PHE A 190     3366   5713   3053    600    -10    853       C  
ATOM   1097  CE2 PHE A 190      33.629  22.952 -18.032  1.00 30.58           C  
ANISOU 1097  CE2 PHE A 190     3150   5368   3101    492     95    782       C  
ATOM   1098  CZ  PHE A 190      32.450  23.166 -18.716  1.00 28.70           C  
ANISOU 1098  CZ  PHE A 190     2936   5131   2837    531     13    807       C  
ATOM   1099  N   LYS A 191      37.088  19.140 -22.777  1.00 31.96           N  
ANISOU 1099  N   LYS A 191     3375   6516   2252    888    330    655       N  
ATOM   1100  CA  LYS A 191      38.135  18.438 -23.522  1.00 34.05           C  
ANISOU 1100  CA  LYS A 191     3629   6981   2327    977    422    623       C  
ATOM   1101  C   LYS A 191      39.389  19.291 -23.652  1.00 41.18           C  
ANISOU 1101  C   LYS A 191     4441   7982   3224    938    545    821       C  
ATOM   1102  O   LYS A 191      40.514  18.764 -23.688  1.00 43.19           O  
ANISOU 1102  O   LYS A 191     4650   8345   3416    983    645    795       O  
ATOM   1103  CB  LYS A 191      37.651  18.076 -24.958  1.00 37.97           C  
ANISOU 1103  CB  LYS A 191     4189   7661   2576   1076    385    593       C  
ATOM   1104  CG  LYS A 191      36.676  16.898 -25.043  1.00 59.93           C  
ANISOU 1104  CG  LYS A 191     7059  10395   5317   1137    274    360       C  
ATOM   1105  CD  LYS A 191      37.301  15.519 -24.843  1.00 70.80           C  
ANISOU 1105  CD  LYS A 191     8458  11791   6651   1218    314    157       C  
ATOM   1106  CE  LYS A 191      36.251  14.436 -24.876  1.00 85.60           C  
ANISOU 1106  CE  LYS A 191    10419  13585   8519   1259    190    -61       C  
ATOM   1107  NZ  LYS A 191      36.763  13.145 -24.346  1.00 97.42           N1+
ANISOU 1107  NZ  LYS A 191    11935  15025  10055   1314    216   -252       N1+
ATOM   1108  N   ASP A 192      39.195  20.611 -23.741  1.00 36.10           N  
ANISOU 1108  N   ASP A 192     3765   7298   2653    854    537   1023       N  
ATOM   1109  CA  ASP A 192      40.294  21.539 -23.933  1.00 37.09           C  
ANISOU 1109  CA  ASP A 192     3800   7507   2786    799    643   1236       C  
ATOM   1110  C   ASP A 192      39.792  22.948 -23.676  1.00 42.92           C  
ANISOU 1110  C   ASP A 192     4520   8103   3684    690    597   1418       C  
ATOM   1111  O   ASP A 192      38.633  23.113 -23.281  1.00 40.79           O  
ANISOU 1111  O   ASP A 192     4304   7676   3518    670    491   1358       O  
ATOM   1112  CB  ASP A 192      40.918  21.373 -25.342  1.00 39.05           C  
ANISOU 1112  CB  ASP A 192     4035   8035   2768    890    730   1321       C  
ATOM   1113  CG  ASP A 192      39.965  21.530 -26.520  1.00 40.09           C  
ANISOU 1113  CG  ASP A 192     4238   8274   2720    947    661   1362       C  
ATOM   1114  OD1 ASP A 192      38.841  22.043 -26.319  1.00 37.10           O  
ANISOU 1114  OD1 ASP A 192     3902   7750   2444    902    548   1381       O  
ATOM   1115  OD2 ASP A 192      40.342  21.132 -27.642  1.00 41.30           O1-
ANISOU 1115  OD2 ASP A 192     4403   8665   2625   1042    719   1372       O1-
ATOM   1116  N   GLN A 193      40.653  23.960 -23.902  1.00 43.64           N  
ANISOU 1116  N   GLN A 193     4531   8245   3805    622    676   1640       N  
ATOM   1117  CA  GLN A 193      40.329  25.335 -23.546  1.00 44.93           C  
ANISOU 1117  CA  GLN A 193     4672   8244   4155    510    637   1813       C  
ATOM   1118  C   GLN A 193      39.152  25.856 -24.337  1.00 47.93           C  
ANISOU 1118  C   GLN A 193     5112   8619   4480    538    550   1895       C  
ATOM   1119  O   GLN A 193      38.277  26.482 -23.748  1.00 50.28           O  
ANISOU 1119  O   GLN A 193     5434   8715   4955    487    464   1899       O  
ATOM   1120  CB  GLN A 193      41.556  26.264 -23.624  1.00 48.42           C  
ANISOU 1120  CB  GLN A 193     5009   8734   4654    421    737   2037       C  
ATOM   1121  CG  GLN A 193      41.372  27.612 -22.879  1.00 75.51           C  
ANISOU 1121  CG  GLN A 193     8414  11932   8344    287    692   2170       C  
ATOM   1122  CD  GLN A 193      41.207  27.488 -21.366  1.00 86.78           C  
ANISOU 1122  CD  GLN A 193     9852  13132   9988    224    642   2001       C  
ATOM   1123  NE2 GLN A 193      39.969  27.483 -20.899  1.00 65.40           N  
ANISOU 1123  NE2 GLN A 193     7220  10263   7366    238    541   1886       N  
ATOM   1124  OE1 GLN A 193      42.181  27.441 -20.601  1.00 82.71           O  
ANISOU 1124  OE1 GLN A 193     9272  12590   9565    160    691   1981       O  
ATOM   1125  N   SER A 194      39.110  25.581 -25.647  1.00 43.45           N  
ANISOU 1125  N   SER A 194     4567   8277   3665    625    568   1954       N  
ATOM   1126  CA  SER A 194      38.007  25.979 -26.537  1.00 42.48           C  
ANISOU 1126  CA  SER A 194     4501   8190   3450    665    477   2036       C  
ATOM   1127  C   SER A 194      36.649  25.477 -26.044  1.00 41.60           C  
ANISOU 1127  C   SER A 194     4462   7927   3416    694    343   1840       C  
ATOM   1128  O   SER A 194      35.707  26.271 -25.939  1.00 40.60           O  
ANISOU 1128  O   SER A 194     4349   7663   3413    661    256   1920       O  
ATOM   1129  CB  SER A 194      38.275  25.521 -27.968  1.00 47.71           C  
ANISOU 1129  CB  SER A 194     5182   9149   3797    766    521   2084       C  
ATOM   1130  OG  SER A 194      39.255  26.337 -28.585  1.00 59.57           O  
ANISOU 1130  OG  SER A 194     6610  10787   5237    728    630   2340       O  
ATOM   1131  N   ALA A 195      36.555  24.163 -25.726  1.00 36.67           N  
ANISOU 1131  N   ALA A 195     3878   7322   2732    756    330   1590       N  
ATOM   1132  CA  ALA A 195      35.328  23.531 -25.205  1.00 35.95           C  
ANISOU 1132  CA  ALA A 195     3847   7095   2718    777    211   1393       C  
ATOM   1133  C   ALA A 195      34.837  24.179 -23.894  1.00 40.99           C  
ANISOU 1133  C   ALA A 195     4465   7465   3644    686    170   1385       C  
ATOM   1134  O   ALA A 195      33.639  24.343 -23.706  1.00 40.13           O  
ANISOU 1134  O   ALA A 195     4384   7241   3622    687     68   1346       O  
ATOM   1135  CB  ALA A 195      35.548  22.033 -25.013  1.00 35.97           C  
ANISOU 1135  CB  ALA A 195     3886   7151   2629    845    222   1147       C  
ATOM   1136  N   ALA A 196      35.772  24.545 -23.005  1.00 41.28           N  
ANISOU 1136  N   ALA A 196     4449   7413   3822    611    250   1420       N  
ATOM   1137  CA  ALA A 196      35.515  25.214 -21.727  1.00 40.75           C  
ANISOU 1137  CA  ALA A 196     4362   7107   4014    521    228   1410       C  
ATOM   1138  C   ALA A 196      34.878  26.582 -21.958  1.00 47.16           C  
ANISOU 1138  C   ALA A 196     5165   7815   4939    479    179   1595       C  
ATOM   1139  O   ALA A 196      33.865  26.883 -21.337  1.00 45.55           O  
ANISOU 1139  O   ALA A 196     4980   7440   4887    465    104   1540       O  
ATOM   1140  CB  ALA A 196      36.819  25.360 -20.947  1.00 40.78           C  
ANISOU 1140  CB  ALA A 196     4307   7082   4105    450    323   1431       C  
ATOM   1141  N   GLU A 197      35.486  27.389 -22.852  1.00 48.25           N  
ANISOU 1141  N   GLU A 197     5269   8059   5004    463    227   1819       N  
ATOM   1142  CA  GLU A 197      35.030  28.719 -23.285  1.00 50.67           C  
ANISOU 1142  CA  GLU A 197     5564   8289   5399    429    187   2038       C  
ATOM   1143  C   GLU A 197      33.566  28.749 -23.743  1.00 55.23           C  
ANISOU 1143  C   GLU A 197     6188   8839   5958    494     69   2020       C  
ATOM   1144  O   GLU A 197      32.778  29.543 -23.221  1.00 55.22           O  
ANISOU 1144  O   GLU A 197     6186   8642   6153    465      7   2053       O  
ATOM   1145  CB  GLU A 197      35.967  29.281 -24.356  1.00 53.67           C  
ANISOU 1145  CB  GLU A 197     5902   8846   5645    417    265   2278       C  
ATOM   1146  CG  GLU A 197      36.911  30.327 -23.796  1.00 66.46           C  
ANISOU 1146  CG  GLU A 197     7456  10346   7450    299    331   2433       C  
ATOM   1147  CD  GLU A 197      38.187  30.540 -24.586  1.00101.05           C  
ANISOU 1147  CD  GLU A 197    11772  14922  11700    275    443   2623       C  
ATOM   1148  OE1 GLU A 197      38.098  30.843 -25.800  1.00108.34           O  
ANISOU 1148  OE1 GLU A 197    12697  16008  12460    316    450   2803       O  
ATOM   1149  OE2 GLU A 197      39.280  30.423 -23.982  1.00 91.01           O1-
ANISOU 1149  OE2 GLU A 197    10443  13648  10489    212    523   2600       O1-
ATOM   1150  N   ILE A 198      33.201  27.873 -24.690  1.00 51.73           N  
ANISOU 1150  N   ILE A 198     5783   8590   5283    584     34   1957       N  
ATOM   1151  CA  ILE A 198      31.834  27.797 -25.230  1.00 51.17           C  
ANISOU 1151  CA  ILE A 198     5748   8525   5169    648    -90   1937       C  
ATOM   1152  C   ILE A 198      30.879  26.943 -24.372  1.00 51.46           C  
ANISOU 1152  C   ILE A 198     5812   8441   5300    667   -164   1689       C  
ATOM   1153  O   ILE A 198      29.714  26.816 -24.722  1.00 51.24           O  
ANISOU 1153  O   ILE A 198     5802   8410   5256    713   -272   1656       O  
ATOM   1154  CB  ILE A 198      31.821  27.347 -26.719  1.00 55.67           C  
ANISOU 1154  CB  ILE A 198     6348   9366   5438    731   -110   1995       C  
ATOM   1155  CG1 ILE A 198      32.400  25.914 -26.904  1.00 55.48           C  
ANISOU 1155  CG1 ILE A 198     6357   9508   5215    786    -62   1790       C  
ATOM   1156  CG2 ILE A 198      32.518  28.383 -27.609  1.00 58.04           C  
ANISOU 1156  CG2 ILE A 198     6616   9777   5659    710    -50   2286       C  
ATOM   1157  CD1 ILE A 198      31.913  25.182 -28.150  1.00 65.83           C  
ANISOU 1157  CD1 ILE A 198     7721  11041   6251    883   -129   1739       C  
ATOM   1158  N   GLY A 199      31.371  26.367 -23.277  1.00 45.96           N  
ANISOU 1158  N   GLY A 199     5111   7653   4699    629   -109   1528       N  
ATOM   1159  CA  GLY A 199      30.553  25.538 -22.396  1.00 43.17           C  
ANISOU 1159  CA  GLY A 199     4777   7188   4438    638   -165   1308       C  
ATOM   1160  C   GLY A 199      30.084  24.232 -23.019  1.00 44.35           C  
ANISOU 1160  C   GLY A 199     4971   7476   4404    713   -224   1149       C  
ATOM   1161  O   GLY A 199      28.988  23.744 -22.709  1.00 40.73           O  
ANISOU 1161  O   GLY A 199     4524   6944   4007    729   -313   1023       O  
ATOM   1162  N   ASP A 200      30.920  23.652 -23.911  1.00 40.31           N  
ANISOU 1162  N   ASP A 200     4480   7168   3668    759   -174   1151       N  
ATOM   1163  CA  ASP A 200      30.677  22.320 -24.444  1.00 38.81           C  
ANISOU 1163  CA  ASP A 200     4340   7103   3303    830   -219    971       C  
ATOM   1164  C   ASP A 200      31.168  21.226 -23.456  1.00 38.74           C  
ANISOU 1164  C   ASP A 200     4340   7024   3355    820   -171    768       C  
ATOM   1165  O   ASP A 200      32.350  20.842 -23.445  1.00 37.40           O  
ANISOU 1165  O   ASP A 200     4164   6936   3111    832    -71    751       O  
ATOM   1166  CB  ASP A 200      31.268  22.186 -25.862  1.00 41.79           C  
ANISOU 1166  CB  ASP A 200     4741   7734   3404    898   -190   1050       C  
ATOM   1167  CG  ASP A 200      31.141  20.807 -26.489  1.00 49.11           C  
ANISOU 1167  CG  ASP A 200     5729   8800   4131    980   -231    850       C  
ATOM   1168  OD1 ASP A 200      30.106  20.139 -26.256  1.00 47.71           O  
ANISOU 1168  OD1 ASP A 200     5580   8543   4005    988   -341    694       O  
ATOM   1169  OD2 ASP A 200      32.058  20.416 -27.253  1.00 55.65           O1-
ANISOU 1169  OD2 ASP A 200     6573   9818   4753   1036   -155    851       O1-
ATOM   1170  N   LYS A 201      30.231  20.721 -22.625  1.00 31.44           N  
ANISOU 1170  N   LYS A 201     3424   5950   2572    801   -244    624       N  
ATOM   1171  CA  LYS A 201      30.523  19.732 -21.565  1.00 27.91           C  
ANISOU 1171  CA  LYS A 201     2984   5409   2212    784   -212    448       C  
ATOM   1172  C   LYS A 201      30.807  18.335 -22.132  1.00 32.36           C  
ANISOU 1172  C   LYS A 201     3598   6092   2606    855   -222    283       C  
ATOM   1173  O   LYS A 201      30.129  17.908 -23.061  1.00 32.44           O  
ANISOU 1173  O   LYS A 201     3647   6193   2485    907   -308    231       O  
ATOM   1174  CB  LYS A 201      29.327  19.634 -20.605  1.00 28.11           C  
ANISOU 1174  CB  LYS A 201     2999   5255   2427    743   -288    362       C  
ATOM   1175  CG  LYS A 201      28.979  20.932 -19.902  1.00 28.56           C  
ANISOU 1175  CG  LYS A 201     3011   5171   2670    683   -278    487       C  
ATOM   1176  CD  LYS A 201      27.790  20.705 -18.974  1.00 41.76           C  
ANISOU 1176  CD  LYS A 201     4668   6689   4510    656   -341    386       C  
ATOM   1177  CE  LYS A 201      27.381  21.970 -18.282  1.00 54.15           C  
ANISOU 1177  CE  LYS A 201     6196   8116   6263    612   -330    489       C  
ATOM   1178  NZ  LYS A 201      26.449  22.776 -19.111  1.00 65.11           N1+
ANISOU 1178  NZ  LYS A 201     7566   9520   7653    642   -410    607       N1+
ATOM   1179  N   SER A 202      31.807  17.623 -21.570  1.00 28.98           N  
ANISOU 1179  N   SER A 202     3170   5659   2183    861   -139    197       N  
ATOM   1180  CA  SER A 202      31.956  16.195 -21.817  1.00 28.71           C  
ANISOU 1180  CA  SER A 202     3185   5676   2048    926   -156      9       C  
ATOM   1181  C   SER A 202      31.513  15.466 -20.570  1.00 31.73           C  
ANISOU 1181  C   SER A 202     3568   5878   2609    883   -187   -124       C  
ATOM   1182  O   SER A 202      32.005  15.738 -19.480  1.00 30.46           O  
ANISOU 1182  O   SER A 202     3370   5617   2586    829   -124    -92       O  
ATOM   1183  CB  SER A 202      33.389  15.829 -22.198  1.00 30.41           C  
ANISOU 1183  CB  SER A 202     3396   6029   2129    983    -42     10       C  
ATOM   1184  OG  SER A 202      33.701  16.384 -23.461  1.00 44.73           O  
ANISOU 1184  OG  SER A 202     5212   8033   3750   1030    -15    128       O  
ATOM   1185  N   TRP A 203      30.579  14.542 -20.729  1.00 29.69           N  
ANISOU 1185  N   TRP A 203     3352   5583   2346    904   -288   -269       N  
ATOM   1186  CA  TRP A 203      30.019  13.787 -19.617  1.00 28.95           C  
ANISOU 1186  CA  TRP A 203     3257   5322   2420    860   -327   -387       C  
ATOM   1187  C   TRP A 203      30.708  12.443 -19.437  1.00 32.82           C  
ANISOU 1187  C   TRP A 203     3785   5807   2878    906   -300   -538       C  
ATOM   1188  O   TRP A 203      31.026  11.767 -20.410  1.00 33.58           O  
ANISOU 1188  O   TRP A 203     3929   6016   2814    985   -313   -622       O  
ATOM   1189  CB  TRP A 203      28.492  13.631 -19.801  1.00 27.55           C  
ANISOU 1189  CB  TRP A 203     3087   5086   2295    838   -459   -439       C  
ATOM   1190  CG  TRP A 203      27.800  14.938 -19.551  1.00 27.23           C  
ANISOU 1190  CG  TRP A 203     2994   4997   2355    786   -474   -293       C  
ATOM   1191  CD1 TRP A 203      27.494  15.896 -20.477  1.00 30.78           C  
ANISOU 1191  CD1 TRP A 203     3433   5539   2722    805   -506   -168       C  
ATOM   1192  CD2 TRP A 203      27.393  15.461 -18.279  1.00 25.52           C  
ANISOU 1192  CD2 TRP A 203     2728   4628   2340    715   -450   -254       C  
ATOM   1193  CE2 TRP A 203      26.836  16.741 -18.510  1.00 29.85           C  
ANISOU 1193  CE2 TRP A 203     3239   5172   2931    699   -469   -114       C  
ATOM   1194  CE3 TRP A 203      27.444  14.970 -16.957  1.00 26.01           C  
ANISOU 1194  CE3 TRP A 203     2776   4560   2547    667   -413   -323       C  
ATOM   1195  NE1 TRP A 203      26.906  16.977 -19.860  1.00 29.40           N  
ANISOU 1195  NE1 TRP A 203     3206   5263   2702    753   -506    -55       N  
ATOM   1196  CZ2 TRP A 203      26.281  17.520 -17.475  1.00 29.09           C  
ANISOU 1196  CZ2 TRP A 203     3094   4939   3020    643   -453    -61       C  
ATOM   1197  CZ3 TRP A 203      26.924  15.750 -15.928  1.00 27.56           C  
ANISOU 1197  CZ3 TRP A 203     2924   4639   2908    608   -393   -265       C  
ATOM   1198  CH2 TRP A 203      26.336  17.006 -16.194  1.00 28.91           C  
ANISOU 1198  CH2 TRP A 203     3060   4803   3121    599   -412   -145       C  
ATOM   1199  N   LEU A 204      30.931  12.067 -18.180  1.00 26.72           N  
ANISOU 1199  N   LEU A 204     2992   4903   2257    861   -265   -571       N  
ATOM   1200  CA  LEU A 204      31.502  10.789 -17.794  1.00 25.68           C  
ANISOU 1200  CA  LEU A 204     2889   4729   2140    898   -247   -702       C  
ATOM   1201  C   LEU A 204      30.486  10.118 -16.871  1.00 28.17           C  
ANISOU 1201  C   LEU A 204     3207   4878   2619    838   -322   -784       C  
ATOM   1202  O   LEU A 204      30.062  10.730 -15.897  1.00 25.63           O  
ANISOU 1202  O   LEU A 204     2842   4464   2432    762   -311   -712       O  
ATOM   1203  CB  LEU A 204      32.790  11.077 -16.998  1.00 25.26           C  
ANISOU 1203  CB  LEU A 204     2792   4677   2129    888   -130   -627       C  
ATOM   1204  CG  LEU A 204      33.660   9.897 -16.581  1.00 28.92           C  
ANISOU 1204  CG  LEU A 204     3270   5114   2605    938    -91   -727       C  
ATOM   1205  CD1 LEU A 204      34.211   9.122 -17.858  1.00 29.05           C  
ANISOU 1205  CD1 LEU A 204     3335   5262   2441   1058    -83   -827       C  
ATOM   1206  CD2 LEU A 204      34.835  10.394 -15.711  1.00 27.56           C  
ANISOU 1206  CD2 LEU A 204     3037   4946   2489    911     12   -627       C  
ATOM   1207  N   TYR A 205      30.118   8.872 -17.162  1.00 26.32           N  
ANISOU 1207  N   TYR A 205     3022   4603   2375    872   -394   -933       N  
ATOM   1208  CA  TYR A 205      29.041   8.169 -16.444  1.00 26.12           C  
ANISOU 1208  CA  TYR A 205     2997   4426   2502    810   -477  -1006       C  
ATOM   1209  C   TYR A 205      29.584   7.043 -15.590  1.00 27.19           C  
ANISOU 1209  C   TYR A 205     3148   4456   2727    815   -450  -1083       C  
ATOM   1210  O   TYR A 205      30.658   6.550 -15.884  1.00 26.30           O  
ANISOU 1210  O   TYR A 205     3063   4395   2536    891   -397  -1126       O  
ATOM   1211  CB  TYR A 205      28.011   7.627 -17.459  1.00 27.80           C  
ANISOU 1211  CB  TYR A 205     3250   4656   2657    827   -607  -1112       C  
ATOM   1212  CG  TYR A 205      27.214   8.743 -18.078  1.00 28.22           C  
ANISOU 1212  CG  TYR A 205     3273   4786   2663    805   -654  -1018       C  
ATOM   1213  CD1 TYR A 205      26.310   9.481 -17.317  1.00 28.45           C  
ANISOU 1213  CD1 TYR A 205     3238   4736   2836    725   -669   -928       C  
ATOM   1214  CD2 TYR A 205      27.379   9.087 -19.422  1.00 29.33           C  
ANISOU 1214  CD2 TYR A 205     3446   5086   2612    871   -678  -1012       C  
ATOM   1215  CE1 TYR A 205      25.587  10.536 -17.871  1.00 28.97           C  
ANISOU 1215  CE1 TYR A 205     3270   4863   2874    715   -711   -833       C  
ATOM   1216  CE2 TYR A 205      26.653  10.142 -19.990  1.00 30.14           C  
ANISOU 1216  CE2 TYR A 205     3518   5259   2675    854   -725   -906       C  
ATOM   1217  CZ  TYR A 205      25.760  10.865 -19.202  1.00 35.00           C  
ANISOU 1217  CZ  TYR A 205     4067   5777   3454    777   -744   -816       C  
ATOM   1218  OH  TYR A 205      25.013  11.910 -19.689  1.00 32.91           O  
ANISOU 1218  OH  TYR A 205     3765   5563   3176    766   -792   -706       O  
ATOM   1219  N   LEU A 206      28.839   6.635 -14.541  1.00 25.03           N  
ANISOU 1219  N   LEU A 206     2852   4039   2619    739   -485  -1091       N  
ATOM   1220  CA  LEU A 206      29.135   5.487 -13.667  1.00 25.37           C  
ANISOU 1220  CA  LEU A 206     2910   3960   2769    732   -478  -1152       C  
ATOM   1221  C   LEU A 206      29.620   4.280 -14.444  1.00 30.63           C  
ANISOU 1221  C   LEU A 206     3644   4625   3369    820   -514  -1294       C  
ATOM   1222  O   LEU A 206      28.998   3.900 -15.430  1.00 28.47           O  
ANISOU 1222  O   LEU A 206     3412   4371   3034    844   -605  -1393       O  
ATOM   1223  CB  LEU A 206      27.888   5.084 -12.872  1.00 25.87           C  
ANISOU 1223  CB  LEU A 206     2948   3887   2994    639   -547  -1160       C  
ATOM   1224  CG  LEU A 206      28.068   3.994 -11.843  1.00 31.11           C  
ANISOU 1224  CG  LEU A 206     3618   4418   3785    614   -541  -1189       C  
ATOM   1225  CD1 LEU A 206      28.591   4.560 -10.555  1.00 28.42           C  
ANISOU 1225  CD1 LEU A 206     3231   4065   3502    572   -444  -1072       C  
ATOM   1226  CD2 LEU A 206      26.765   3.334 -11.548  1.00 37.18           C  
ANISOU 1226  CD2 LEU A 206     4374   5067   4685    538   -634  -1228       C  
ATOM   1227  N   ARG A 207      30.726   3.683 -13.992  1.00 28.42           N  
ANISOU 1227  N   ARG A 207     3374   4322   3102    871   -448  -1308       N  
ATOM   1228  CA  ARG A 207      31.238   2.422 -14.526  1.00 29.78           C  
ANISOU 1228  CA  ARG A 207     3609   4460   3245    963   -474  -1450       C  
ATOM   1229  C   ARG A 207      30.619   1.260 -13.727  1.00 36.28           C  
ANISOU 1229  C   ARG A 207     4449   5089   4246    911   -545  -1509       C  
ATOM   1230  O   ARG A 207      30.719   1.212 -12.484  1.00 33.13           O  
ANISOU 1230  O   ARG A 207     4010   4607   3971    852   -507  -1421       O  
ATOM   1231  CB  ARG A 207      32.782   2.413 -14.423  1.00 27.98           C  
ANISOU 1231  CB  ARG A 207     3368   4309   2954   1051   -361  -1419       C  
ATOM   1232  CG  ARG A 207      33.459   1.166 -15.039  1.00 34.28           C  
ANISOU 1232  CG  ARG A 207     4227   5085   3712   1174   -370  -1570       C  
ATOM   1233  CD  ARG A 207      34.934   1.228 -14.773  1.00 42.26           C  
ANISOU 1233  CD  ARG A 207     5200   6170   4686   1253   -253  -1515       C  
ATOM   1234  NE  ARG A 207      35.616  -0.023 -15.106  1.00 47.31           N  
ANISOU 1234  NE  ARG A 207     5887   6761   5327   1375   -253  -1650       N  
ATOM   1235  CZ  ARG A 207      36.937  -0.162 -15.192  1.00 48.96           C  
ANISOU 1235  CZ  ARG A 207     6067   7053   5483   1482   -156  -1640       C  
ATOM   1236  NH1 ARG A 207      37.737   0.874 -14.982  1.00 35.82           N1+
ANISOU 1236  NH1 ARG A 207     4325   5527   3758   1470    -57  -1497       N1+
ATOM   1237  NH2 ARG A 207      37.465  -1.334 -15.494  1.00 32.91           N  
ANISOU 1237  NH2 ARG A 207     4079   4960   3465   1601   -161  -1774       N  
ATOM   1238  N   THR A 208      29.976   0.326 -14.450  1.00 37.26           N  
ANISOU 1238  N   THR A 208     4633   5144   4379    929   -652  -1656       N  
ATOM   1239  CA  THR A 208      29.543  -0.973 -13.889  1.00 38.62           C  
ANISOU 1239  CA  THR A 208     4833   5121   4719    896   -726  -1731       C  
ATOM   1240  C   THR A 208      30.718  -1.945 -13.893  1.00 41.80           C  
ANISOU 1240  C   THR A 208     5281   5476   5124   1007   -685  -1808       C  
ATOM   1241  O   THR A 208      31.409  -2.063 -14.910  1.00 41.90           O  
ANISOU 1241  O   THR A 208     5339   5587   4994   1123   -664  -1906       O  
ATOM   1242  CB  THR A 208      28.359  -1.541 -14.688  1.00 49.68           C  
ANISOU 1242  CB  THR A 208     6276   6459   6140    861   -870  -1862       C  
ATOM   1243  CG2 THR A 208      27.912  -2.907 -14.183  1.00 51.66           C  
ANISOU 1243  CG2 THR A 208     6556   6495   6577    820   -953  -1940       C  
ATOM   1244  OG1 THR A 208      27.278  -0.640 -14.554  1.00 50.20           O  
ANISOU 1244  OG1 THR A 208     6283   6565   6227    760   -903  -1773       O  
ATOM   1245  N   LEU A 209      30.954  -2.643 -12.771  1.00 37.36           N  
ANISOU 1245  N   LEU A 209     4704   4771   4720    980   -670  -1759       N  
ATOM   1246  CA  LEU A 209      32.083  -3.597 -12.736  1.00 36.28           C  
ANISOU 1246  CA  LEU A 209     4604   4577   4604   1095   -634  -1824       C  
ATOM   1247  C   LEU A 209      31.612  -5.025 -12.912  1.00 42.38           C  
ANISOU 1247  C   LEU A 209     5446   5152   5504   1106   -743  -1968       C  
ATOM   1248  O   LEU A 209      30.476  -5.336 -12.554  1.00 44.20           O  
ANISOU 1248  O   LEU A 209     5673   5259   5862    992   -832  -1962       O  
ATOM   1249  CB  LEU A 209      32.922  -3.474 -11.427  1.00 34.21           C  
ANISOU 1249  CB  LEU A 209     4281   4296   4420   1083   -542  -1671       C  
ATOM   1250  CG  LEU A 209      33.459  -2.085 -11.000  1.00 34.34           C  
ANISOU 1250  CG  LEU A 209     4223   4480   4344   1055   -438  -1518       C  
ATOM   1251  CD1 LEU A 209      34.421  -2.217  -9.876  1.00 32.09           C  
ANISOU 1251  CD1 LEU A 209     3893   4174   4126   1066   -368  -1409       C  
ATOM   1252  CD2 LEU A 209      34.149  -1.363 -12.133  1.00 33.95           C  
ANISOU 1252  CD2 LEU A 209     4176   4619   4105   1146   -380  -1553       C  
ATOM   1253  N   LYS A 210      32.478  -5.898 -13.473  1.00 39.35           N  
ANISOU 1253  N   LYS A 210     5122   4734   5095   1245   -736  -2099       N  
ATOM   1254  CA  LYS A 210      32.329  -7.341 -13.354  1.00 41.49           C  
ANISOU 1254  CA  LYS A 210     5455   4781   5528   1268   -821  -2213       C  
ATOM   1255  C   LYS A 210      32.832  -7.719 -11.948  1.00 47.80           C  
ANISOU 1255  C   LYS A 210     6206   5466   6490   1242   -771  -2063       C  
ATOM   1256  O   LYS A 210      33.596  -6.956 -11.356  1.00 45.92           O  
ANISOU 1256  O   LYS A 210     5902   5351   6195   1253   -665  -1922       O  
ATOM   1257  CB  LYS A 210      33.173  -8.072 -14.420  1.00 45.45           C  
ANISOU 1257  CB  LYS A 210     6034   5295   5940   1445   -816  -2408       C  
ATOM   1258  CG  LYS A 210      32.678  -7.938 -15.861  1.00 63.85           C  
ANISOU 1258  CG  LYS A 210     8431   7724   8104   1483   -882  -2586       C  
ATOM   1259  CD  LYS A 210      33.270  -6.728 -16.584  1.00 75.45           C  
ANISOU 1259  CD  LYS A 210     9868   9472   9328   1547   -779  -2542       C  
ATOM   1260  CE  LYS A 210      33.233  -6.868 -18.088  1.00 91.07           C  
ANISOU 1260  CE  LYS A 210    11927  11561  11115   1648   -820  -2741       C  
ATOM   1261  NZ  LYS A 210      34.387  -7.659 -18.594  1.00104.39           N1+
ANISOU 1261  NZ  LYS A 210    13664  13252  12747   1833   -759  -2883       N1+
ATOM   1262  N   GLN A 211      32.410  -8.886 -11.422  1.00 47.75           N  
ANISOU 1262  N   GLN A 211     6232   5227   6684   1203   -853  -2088       N  
ATOM   1263  CA  GLN A 211      32.888  -9.448 -10.155  1.00 49.27           C  
ANISOU 1263  CA  GLN A 211     6391   5293   7036   1190   -822  -1952       C  
ATOM   1264  C   GLN A 211      34.421  -9.501 -10.106  1.00 53.97           C  
ANISOU 1264  C   GLN A 211     6972   5966   7568   1346   -721  -1936       C  
ATOM   1265  O   GLN A 211      34.991  -9.198  -9.069  1.00 52.70           O  
ANISOU 1265  O   GLN A 211     6746   5840   7437   1327   -652  -1769       O  
ATOM   1266  CB  GLN A 211      32.314 -10.864  -9.923  1.00 53.23           C  
ANISOU 1266  CB  GLN A 211     6949   5519   7757   1157   -936  -2018       C  
ATOM   1267  CG  GLN A 211      31.000 -10.910  -9.134  1.00 80.28           C  
ANISOU 1267  CG  GLN A 211    10339   8836  11328    968  -1004  -1908       C  
ATOM   1268  CD  GLN A 211      30.438 -12.321  -9.104  1.00110.51           C  
ANISOU 1268  CD  GLN A 211    14226  12388  15375    934  -1125  -1989       C  
ATOM   1269  NE2 GLN A 211      29.626 -12.665 -10.098  1.00109.47           N  
ANISOU 1269  NE2 GLN A 211    14150  12193  15251    909  -1237  -2166       N  
ATOM   1270  OE1 GLN A 211      30.751 -13.130  -8.218  1.00104.49           O  
ANISOU 1270  OE1 GLN A 211    13460  11464  14777    932  -1127  -1895       O  
ATOM   1271  N   GLU A 212      35.067  -9.880 -11.235  1.00 53.11           N  
ANISOU 1271  N   GLU A 212     6920   5893   7366   1501   -714  -2114       N  
ATOM   1272  CA  GLU A 212      36.521  -9.985 -11.431  1.00 53.06           C  
ANISOU 1272  CA  GLU A 212     6897   5974   7289   1673   -616  -2131       C  
ATOM   1273  C   GLU A 212      37.247  -8.671 -11.256  1.00 52.70           C  
ANISOU 1273  C   GLU A 212     6762   6177   7085   1674   -495  -1992       C  
ATOM   1274  O   GLU A 212      38.400  -8.695 -10.834  1.00 52.78           O  
ANISOU 1274  O   GLU A 212     6719   6239   7096   1763   -414  -1918       O  
ATOM   1275  CB  GLU A 212      36.847 -10.522 -12.840  1.00 56.76           C  
ANISOU 1275  CB  GLU A 212     7447   6462   7657   1829   -631  -2371       C  
ATOM   1276  CG  GLU A 212      37.168 -12.006 -12.885  1.00 71.66           C  
ANISOU 1276  CG  GLU A 212     9404   8117   9706   1941   -688  -2504       C  
ATOM   1277  CD  GLU A 212      35.995 -12.966 -13.017  1.00101.08           C  
ANISOU 1277  CD  GLU A 212    13218  11596  13592   1858   -840  -2625       C  
ATOM   1278  OE1 GLU A 212      34.829 -12.508 -13.092  1.00 87.72           O  
ANISOU 1278  OE1 GLU A 212    11528   9916  11886   1706   -909  -2609       O  
ATOM   1279  OE2 GLU A 212      36.254 -14.192 -13.048  1.00 99.37           O1-
ANISOU 1279  OE2 GLU A 212    13063  11167  13526   1948   -892  -2737       O1-
ATOM   1280  N   GLU A 213      36.592  -7.534 -11.591  1.00 46.55           N  
ANISOU 1280  N   GLU A 213     5962   5546   6178   1578   -487  -1955       N  
ATOM   1281  CA  GLU A 213      37.146  -6.167 -11.497  1.00 44.23           C  
ANISOU 1281  CA  GLU A 213     5588   5479   5738   1559   -382  -1824       C  
ATOM   1282  C   GLU A 213      37.004  -5.529 -10.109  1.00 43.60           C  
ANISOU 1282  C   GLU A 213     5433   5397   5736   1427   -357  -1620       C  
ATOM   1283  O   GLU A 213      37.727  -4.586  -9.830  1.00 41.33           O  
ANISOU 1283  O   GLU A 213     5075   5265   5364   1426   -270  -1508       O  
ATOM   1284  CB  GLU A 213      36.461  -5.229 -12.507  1.00 45.16           C  
ANISOU 1284  CB  GLU A 213     5722   5743   5693   1518   -393  -1874       C  
ATOM   1285  CG  GLU A 213      36.863  -5.415 -13.955  1.00 50.68           C  
ANISOU 1285  CG  GLU A 213     6476   6547   6233   1658   -379  -2044       C  
ATOM   1286  CD  GLU A 213      36.094  -4.530 -14.918  1.00 59.97           C  
ANISOU 1286  CD  GLU A 213     7672   7863   7251   1609   -406  -2078       C  
ATOM   1287  OE1 GLU A 213      34.854  -4.415 -14.770  1.00 48.44           O  
ANISOU 1287  OE1 GLU A 213     6229   6324   5852   1485   -499  -2073       O  
ATOM   1288  OE2 GLU A 213      36.722  -4.002 -15.863  1.00 54.24           O1-
ANISOU 1288  OE2 GLU A 213     6942   7327   6340   1701   -336  -2109       O1-
ATOM   1289  N   GLU A 214      36.081  -6.029  -9.256  1.00 40.49           N  
ANISOU 1289  N   GLU A 214     5052   4834   5498   1314   -431  -1573       N  
ATOM   1290  CA  GLU A 214      35.694  -5.428  -7.965  1.00 38.99           C  
ANISOU 1290  CA  GLU A 214     4801   4645   5369   1177   -414  -1395       C  
ATOM   1291  C   GLU A 214      36.872  -5.010  -7.110  1.00 40.51           C  
ANISOU 1291  C   GLU A 214     4922   4930   5540   1207   -328  -1258       C  
ATOM   1292  O   GLU A 214      37.007  -3.818  -6.835  1.00 38.44           O  
ANISOU 1292  O   GLU A 214     4605   4813   5188   1149   -270  -1164       O  
ATOM   1293  CB  GLU A 214      34.732  -6.335  -7.153  1.00 41.10           C  
ANISOU 1293  CB  GLU A 214     5091   4704   5821   1080   -498  -1363       C  
ATOM   1294  CG  GLU A 214      33.257  -6.255  -7.545  1.00 52.02           C  
ANISOU 1294  CG  GLU A 214     6501   6031   7233    971   -578  -1421       C  
ATOM   1295  CD  GLU A 214      32.391  -7.470  -7.212  1.00 79.78           C  
ANISOU 1295  CD  GLU A 214    10054   9319  10939    908   -679  -1449       C  
ATOM   1296  OE1 GLU A 214      32.885  -8.439  -6.584  1.00 65.57           O  
ANISOU 1296  OE1 GLU A 214     8267   7383   9264    944   -689  -1412       O  
ATOM   1297  OE2 GLU A 214      31.209  -7.460  -7.627  1.00 74.58           O1-
ANISOU 1297  OE2 GLU A 214     9410   8617  10310    823   -753  -1507       O1-
ATOM   1298  N   THR A 215      37.729  -5.965  -6.701  1.00 37.87           N  
ANISOU 1298  N   THR A 215     4586   4509   5294   1297   -324  -1246       N  
ATOM   1299  CA  THR A 215      38.813  -5.685  -5.746  1.00 37.46           C  
ANISOU 1299  CA  THR A 215     4459   4532   5242   1316   -261  -1103       C  
ATOM   1300  C   THR A 215      39.728  -4.614  -6.295  1.00 37.65           C  
ANISOU 1300  C   THR A 215     4425   4772   5108   1369   -173  -1092       C  
ATOM   1301  O   THR A 215      39.883  -3.559  -5.681  1.00 32.20           O  
ANISOU 1301  O   THR A 215     3675   4197   4363   1286   -130   -974       O  
ATOM   1302  CB  THR A 215      39.567  -6.966  -5.338  1.00 42.33           C  
ANISOU 1302  CB  THR A 215     5082   5014   5987   1421   -282  -1098       C  
ATOM   1303  CG2 THR A 215      40.705  -6.687  -4.355  1.00 36.24           C  
ANISOU 1303  CG2 THR A 215     4224   4332   5214   1442   -228   -945       C  
ATOM   1304  OG1 THR A 215      38.639  -7.877  -4.759  1.00 46.13           O  
ANISOU 1304  OG1 THR A 215     5612   5290   6625   1348   -365  -1083       O  
ATOM   1305  N   HIS A 216      40.315  -4.899  -7.467  1.00 35.26           N  
ANISOU 1305  N   HIS A 216     4143   4520   4734   1507   -146  -1218       N  
ATOM   1306  CA  HIS A 216      41.291  -4.059  -8.108  1.00 35.97           C  
ANISOU 1306  CA  HIS A 216     4174   4813   4680   1577    -55  -1208       C  
ATOM   1307  C   HIS A 216      40.771  -2.663  -8.464  1.00 33.22           C  
ANISOU 1307  C   HIS A 216     3809   4607   4206   1475    -28  -1168       C  
ATOM   1308  O   HIS A 216      41.448  -1.701  -8.151  1.00 31.51           O  
ANISOU 1308  O   HIS A 216     3515   4528   3929   1445     36  -1059       O  
ATOM   1309  CB  HIS A 216      41.876  -4.788  -9.329  1.00 41.32           C  
ANISOU 1309  CB  HIS A 216     4888   5507   5304   1751    -33  -1367       C  
ATOM   1310  CG  HIS A 216      42.812  -3.945 -10.114  1.00 47.28           C  
ANISOU 1310  CG  HIS A 216     5580   6485   5899   1825     69  -1357       C  
ATOM   1311  CD2 HIS A 216      44.022  -3.444  -9.768  1.00 50.75           C  
ANISOU 1311  CD2 HIS A 216     5913   7061   6309   1863    152  -1245       C  
ATOM   1312  ND1 HIS A 216      42.490  -3.517 -11.397  1.00 50.87           N  
ANISOU 1312  ND1 HIS A 216     6076   7048   6204   1857     88  -1460       N  
ATOM   1313  CE1 HIS A 216      43.522  -2.786 -11.795  1.00 51.52           C  
ANISOU 1313  CE1 HIS A 216     6076   7327   6171   1915    190  -1401       C  
ATOM   1314  NE2 HIS A 216      44.470  -2.711 -10.849  1.00 51.56           N  
ANISOU 1314  NE2 HIS A 216     5987   7354   6249   1917    231  -1273       N  
ATOM   1315  N   ILE A 217      39.598  -2.533  -9.101  1.00 28.61           N  
ANISOU 1315  N   ILE A 217     3291   3987   3592   1420    -81  -1251       N  
ATOM   1316  CA  ILE A 217      39.116  -1.230  -9.576  1.00 26.82           C  
ANISOU 1316  CA  ILE A 217     3049   3893   3248   1343    -58  -1216       C  
ATOM   1317  C   ILE A 217      38.592  -0.368  -8.449  1.00 30.99           C  
ANISOU 1317  C   ILE A 217     3536   4413   3826   1193    -62  -1079       C  
ATOM   1318  O   ILE A 217      38.869   0.841  -8.445  1.00 29.75           O  
ANISOU 1318  O   ILE A 217     3328   4386   3590   1148     -8   -996       O  
ATOM   1319  CB  ILE A 217      38.094  -1.364 -10.752  1.00 29.92           C  
ANISOU 1319  CB  ILE A 217     3520   4271   3577   1350   -119  -1352       C  
ATOM   1320  CG1 ILE A 217      38.761  -1.997 -12.019  1.00 32.09           C  
ANISOU 1320  CG1 ILE A 217     3835   4605   3752   1512    -97  -1498       C  
ATOM   1321  CG2 ILE A 217      37.398  -0.027 -11.077  1.00 29.29           C  
ANISOU 1321  CG2 ILE A 217     3423   4300   3406   1254   -113  -1292       C  
ATOM   1322  CD1 ILE A 217      40.106  -1.360 -12.537  1.00 37.85           C  
ANISOU 1322  CD1 ILE A 217     4497   5538   4345   1609     21  -1451       C  
ATOM   1323  N   ARG A 218      37.839  -0.951  -7.487  1.00 27.59           N  
ANISOU 1323  N   ARG A 218     3126   3831   3525   1116   -122  -1053       N  
ATOM   1324  CA  ARG A 218      37.447  -0.161  -6.290  1.00 24.00           C  
ANISOU 1324  CA  ARG A 218     2628   3382   3109    985   -112   -923       C  
ATOM   1325  C   ARG A 218      38.663   0.415  -5.565  1.00 25.75           C  
ANISOU 1325  C   ARG A 218     2776   3706   3302    991    -45   -812       C  
ATOM   1326  O   ARG A 218      38.590   1.521  -5.075  1.00 23.29           O  
ANISOU 1326  O   ARG A 218     2425   3469   2955    905    -16   -731       O  
ATOM   1327  CB  ARG A 218      36.605  -0.980  -5.302  1.00 20.05           C  
ANISOU 1327  CB  ARG A 218     2152   2720   2747    912   -173   -897       C  
ATOM   1328  CG  ARG A 218      35.211  -1.358  -5.815  1.00 24.51           C  
ANISOU 1328  CG  ARG A 218     2770   3184   3359    863   -247   -982       C  
ATOM   1329  CD  ARG A 218      34.424  -0.226  -6.456  1.00 21.94           C  
ANISOU 1329  CD  ARG A 218     2440   2949   2948    807   -244   -997       C  
ATOM   1330  NE  ARG A 218      33.102  -0.686  -6.887  1.00 29.90           N  
ANISOU 1330  NE  ARG A 218     3487   3858   4015    759   -327  -1074       N  
ATOM   1331  CZ  ARG A 218      32.319  -0.036  -7.731  1.00 36.65           C  
ANISOU 1331  CZ  ARG A 218     4350   4769   4806    735   -354  -1120       C  
ATOM   1332  NH1 ARG A 218      32.713   1.116  -8.260  1.00 26.09           N1+
ANISOU 1332  NH1 ARG A 218     2990   3579   3344    755   -301  -1092       N1+
ATOM   1333  NH2 ARG A 218      31.135  -0.534  -8.062  1.00 27.77           N  
ANISOU 1333  NH2 ARG A 218     3252   3551   3748    688   -440  -1187       N  
ATOM   1334  N   ASN A 219      39.775  -0.324  -5.508  1.00 24.10           N  
ANISOU 1334  N   ASN A 219     2545   3499   3114   1094    -26   -812       N  
ATOM   1335  CA  ASN A 219      40.996   0.191  -4.872  1.00 24.50           C  
ANISOU 1335  CA  ASN A 219     2512   3657   3140   1102     29   -706       C  
ATOM   1336  C   ASN A 219      41.652   1.305  -5.720  1.00 28.14           C  
ANISOU 1336  C   ASN A 219     2924   4290   3477   1124     98   -696       C  
ATOM   1337  O   ASN A 219      42.110   2.279  -5.143  1.00 25.94           O  
ANISOU 1337  O   ASN A 219     2583   4100   3173   1055    130   -598       O  
ATOM   1338  CB  ASN A 219      41.989  -0.932  -4.525  1.00 19.17           C  
ANISOU 1338  CB  ASN A 219     1814   2935   2535   1210     26   -696       C  
ATOM   1339  CG  ASN A 219      43.240  -0.408  -3.887  1.00 37.00           C  
ANISOU 1339  CG  ASN A 219     3974   5313   4771   1216     72   -585       C  
ATOM   1340  ND2 ASN A 219      43.180  -0.045  -2.612  1.00 31.66           N  
ANISOU 1340  ND2 ASN A 219     3269   4633   4127   1113     52   -476       N  
ATOM   1341  OD1 ASN A 219      44.255  -0.245  -4.548  1.00 31.67           O  
ANISOU 1341  OD1 ASN A 219     3244   4750   4039   1308    127   -594       O  
ATOM   1342  N   GLU A 220      41.691   1.164  -7.064  1.00 25.95           N  
ANISOU 1342  N   GLU A 220     2676   4061   3123   1215    118   -795       N  
ATOM   1343  CA AGLU A 220      42.164   2.217  -7.981  0.50 25.56           C  
ANISOU 1343  CA AGLU A 220     2586   4178   2948   1230    184   -777       C  
ATOM   1344  CA BGLU A 220      42.188   2.232  -7.948  0.50 25.30           C  
ANISOU 1344  CA BGLU A 220     2551   4146   2916   1229    185   -773       C  
ATOM   1345  C   GLU A 220      41.360   3.508  -7.783  1.00 27.27           C  
ANISOU 1345  C   GLU A 220     2803   4421   3138   1095    177   -713       C  
ATOM   1346  O   GLU A 220      41.910   4.607  -7.781  1.00 26.51           O  
ANISOU 1346  O   GLU A 220     2645   4437   2991   1052    227   -626       O  
ATOM   1347  CB AGLU A 220      42.000   1.766  -9.448  0.50 27.44           C  
ANISOU 1347  CB AGLU A 220     2880   4450   3096   1340    192   -906       C  
ATOM   1348  CB BGLU A 220      42.188   1.790  -9.431  0.50 27.10           C  
ANISOU 1348  CB BGLU A 220     2825   4422   3050   1349    202   -897       C  
ATOM   1349  CG AGLU A 220      43.208   1.084 -10.047  0.50 39.00           C  
ANISOU 1349  CG AGLU A 220     4310   5987   4521   1497    251   -954       C  
ATOM   1350  CG BGLU A 220      42.975   0.526  -9.708  0.50 36.92           C  
ANISOU 1350  CG BGLU A 220     4073   5634   4321   1500    215   -980       C  
ATOM   1351  CD AGLU A 220      43.177   0.892 -11.556  0.50 54.31           C  
ANISOU 1351  CD AGLU A 220     6296   8010   6330   1607    278  -1076       C  
ATOM   1352  CD BGLU A 220      44.386   0.496  -9.157  0.50 54.18           C  
ANISOU 1352  CD BGLU A 220     6157   7896   6533   1556    277   -890       C  
ATOM   1353  OE1AGLU A 220      42.225   1.370 -12.217  0.50 38.61           O  
ANISOU 1353  OE1AGLU A 220     4364   6037   4269   1556    245  -1114       O  
ATOM   1354  OE1BGLU A 220      45.181   1.394  -9.517  0.50 35.00           O  
ANISOU 1354  OE1BGLU A 220     3648   5633   4018   1559    353   -818       O  
ATOM   1355  OE2AGLU A 220      44.127   0.272 -12.081  0.50 58.50           O1-
ANISOU 1355  OE2AGLU A 220     6802   8601   6824   1750    333  -1132       O1-
ATOM   1356  OE2BGLU A 220      44.686  -0.407  -8.343  0.50 53.48           O1-
ANISOU 1356  OE2BGLU A 220     6061   7701   6558   1589    245   -881       O1-
ATOM   1357  N   GLN A 221      40.054   3.362  -7.632  1.00 24.30           N  
ANISOU 1357  N   GLN A 221     2491   3936   2805   1029    114   -756       N  
ATOM   1358  CA  GLN A 221      39.128   4.470  -7.455  1.00 23.51           C  
ANISOU 1358  CA  GLN A 221     2396   3841   2696    914    101   -710       C  
ATOM   1359  C   GLN A 221      39.307   5.149  -6.110  1.00 24.67           C  
ANISOU 1359  C   GLN A 221     2495   3981   2898    813    113   -605       C  
ATOM   1360  O   GLN A 221      39.305   6.386  -6.079  1.00 21.65           O  
ANISOU 1360  O   GLN A 221     2082   3664   2481    747    140   -543       O  
ATOM   1361  CB  GLN A 221      37.679   3.997  -7.640  1.00 24.52           C  
ANISOU 1361  CB  GLN A 221     2594   3855   2868    880     27   -788       C  
ATOM   1362  CG  GLN A 221      37.315   3.620  -9.089  1.00 23.97           C  
ANISOU 1362  CG  GLN A 221     2577   3810   2720    959      1   -900       C  
ATOM   1363  CD  GLN A 221      35.929   3.017  -9.149  1.00 30.07           C  
ANISOU 1363  CD  GLN A 221     3409   4458   3559    917    -86   -976       C  
ATOM   1364  NE2 GLN A 221      35.172   3.311 -10.188  1.00 26.29           N  
ANISOU 1364  NE2 GLN A 221     2963   4014   3012    922   -123  -1035       N  
ATOM   1365  OE1 GLN A 221      35.469   2.367  -8.216  1.00 24.71           O  
ANISOU 1365  OE1 GLN A 221     2738   3655   2996    868   -124   -969       O  
ATOM   1366  N   VAL A 222      39.462   4.378  -4.992  1.00 21.44           N  
ANISOU 1366  N   VAL A 222     2082   3493   2572    800     89   -582       N  
ATOM   1367  CA  VAL A 222      39.611   5.031  -3.677  1.00 20.35           C  
ANISOU 1367  CA  VAL A 222     1904   3362   2466    703     96   -489       C  
ATOM   1368  C   VAL A 222      40.941   5.847  -3.645  1.00 23.70           C  
ANISOU 1368  C   VAL A 222     2251   3914   2840    707    147   -417       C  
ATOM   1369  O   VAL A 222      41.036   6.864  -2.959  1.00 22.81           O  
ANISOU 1369  O   VAL A 222     2106   3837   2724    617    158   -355       O  
ATOM   1370  CB  VAL A 222      39.414   4.096  -2.431  1.00 22.58           C  
ANISOU 1370  CB  VAL A 222     2199   3547   2834    677     58   -462       C  
ATOM   1371  CG1 VAL A 222      40.622   3.205  -2.146  1.00 22.13           C  
ANISOU 1371  CG1 VAL A 222     2107   3501   2801    761     61   -434       C  
ATOM   1372  CG2 VAL A 222      39.035   4.887  -1.189  1.00 21.04           C  
ANISOU 1372  CG2 VAL A 222     1988   3356   2650    560     58   -393       C  
ATOM   1373  N  AARG A 223      41.946   5.382  -4.384  0.50 21.64           N  
ANISOU 1373  N  AARG A 223     1957   3720   2545    812    179   -431       N  
ATOM   1374  N  BARG A 223      41.950   5.374  -4.390  0.50 21.60           N  
ANISOU 1374  N  BARG A 223     1952   3715   2540    813    179   -432       N  
ATOM   1375  CA AARG A 223      43.226   6.073  -4.451  0.50 21.37           C  
ANISOU 1375  CA AARG A 223     1834   3814   2472    820    230   -358       C  
ATOM   1376  CA BARG A 223      43.245   6.043  -4.506  0.50 21.33           C  
ANISOU 1376  CA BARG A 223     1829   3810   2465    826    231   -361       C  
ATOM   1377  C  AARG A 223      43.115   7.361  -5.279  0.50 23.91           C  
ANISOU 1377  C  AARG A 223     2141   4219   2724    777    268   -334       C  
ATOM   1378  C  BARG A 223      43.097   7.351  -5.272  0.50 23.81           C  
ANISOU 1378  C  BARG A 223     2130   4204   2712    777    267   -335       C  
ATOM   1379  O  AARG A 223      43.599   8.393  -4.838  0.50 24.46           O  
ANISOU 1379  O  AARG A 223     2155   4345   2794    698    285   -255       O  
ATOM   1380  O  BARG A 223      43.539   8.383  -4.787  0.50 24.24           O  
ANISOU 1380  O  BARG A 223     2130   4310   2770    694    282   -257       O  
ATOM   1381  CB AARG A 223      44.343   5.134  -4.919  0.50 20.58           C  
ANISOU 1381  CB AARG A 223     1691   3764   2365    954    259   -374       C  
ATOM   1382  CB BARG A 223      44.292   5.126  -5.152  0.50 20.40           C  
ANISOU 1382  CB BARG A 223     1674   3746   2331    967    264   -387       C  
ATOM   1383  CG AARG A 223      44.704   4.051  -3.868  0.50 29.29           C  
ANISOU 1383  CG AARG A 223     2785   4791   3553    986    219   -357       C  
ATOM   1384  CG BARG A 223      44.650   3.934  -4.277  0.50 32.05           C  
ANISOU 1384  CG BARG A 223     3146   5144   3888   1016    228   -384       C  
ATOM   1385  CD AARG A 223      45.662   2.967  -4.381  0.50 25.61           C  
ANISOU 1385  CD AARG A 223     2286   4345   3100   1140    243   -390       C  
ATOM   1386  CD BARG A 223      45.681   3.063  -4.969  0.50 28.78           C  
ANISOU 1386  CD BARG A 223     2691   4778   3467   1169    266   -418       C  
ATOM   1387  NE AARG A 223      46.273   3.363  -5.650  0.50 28.11           N  
ANISOU 1387  NE AARG A 223     2563   4790   3328   1217    316   -416       N  
ATOM   1388  NE BARG A 223      45.977   1.833  -4.244  0.50 22.61           N  
ANISOU 1388  NE BARG A 223     1912   3902   2777   1234    226   -418       N  
ATOM   1389  CZ AARG A 223      46.122   2.721  -6.796  0.50 38.48           C  
ANISOU 1389  CZ AARG A 223     3923   6100   4597   1332    338   -521       C  
ATOM   1390  CZ BARG A 223      46.732   1.750  -3.145  0.50 48.66           C  
ANISOU 1390  CZ BARG A 223     5141   7219   6128   1212    207   -320       C  
ATOM   1391  NH1AARG A 223      45.400   1.608  -6.852  0.50 35.20           N1+
ANISOU 1391  NH1AARG A 223     3597   5543   4234   1383    285   -620       N1+
ATOM   1392  NH1BARG A 223      47.274   2.842  -2.615  0.50 36.21           N1+
ANISOU 1392  NH1BARG A 223     3488   5750   4521   1119    222   -227       N1+
ATOM   1393  NH2AARG A 223      46.694   3.181  -7.896  0.50 30.36           N  
ANISOU 1393  NH2AARG A 223     2854   5213   3469   1395    412   -530       N  
ATOM   1394  NH2BARG A 223      46.951   0.573  -2.572  0.50 35.51           N  
ANISOU 1394  NH2BARG A 223     3483   5460   4549   1281    168   -314       N  
ATOM   1395  N   GLN A 224      42.474   7.309  -6.459  1.00 20.29           N  
ANISOU 1395  N   GLN A 224     1735   3765   2209    825    274   -398       N  
ATOM   1396  CA  GLN A 224      42.133   8.519  -7.210  1.00 20.50           C  
ANISOU 1396  CA  GLN A 224     1760   3853   2176    777    298   -364       C  
ATOM   1397  C   GLN A 224      41.279   9.525  -6.373  1.00 23.46           C  
ANISOU 1397  C   GLN A 224     2151   4159   2604    646    266   -325       C  
ATOM   1398  O   GLN A 224      41.536  10.721  -6.381  1.00 22.45           O  
ANISOU 1398  O   GLN A 224     1984   4078   2468    580    291   -253       O  
ATOM   1399  CB  GLN A 224      41.395   8.162  -8.501  1.00 21.17           C  
ANISOU 1399  CB  GLN A 224     1910   3944   2190    848    289   -447       C  
ATOM   1400  CG  GLN A 224      40.872   9.416  -9.193  1.00 27.44           C  
ANISOU 1400  CG  GLN A 224     2708   4788   2930    793    299   -398       C  
ATOM   1401  CD  GLN A 224      40.523   9.211 -10.648  1.00 39.18           C  
ANISOU 1401  CD  GLN A 224     4238   6340   4308    875    303   -455       C  
ATOM   1402  NE2 GLN A 224      40.115  10.287 -11.301  1.00 27.83           N  
ANISOU 1402  NE2 GLN A 224     2801   4954   2819    834    310   -396       N  
ATOM   1403  OE1 GLN A 224      40.600   8.108 -11.184  1.00 29.92           O  
ANISOU 1403  OE1 GLN A 224     3101   5170   3097    975    295   -552       O  
ATOM   1404  N   ARG A 225      40.274   9.030  -5.675  1.00 21.73           N  
ANISOU 1404  N   ARG A 225     1986   3827   2444    613    216   -373       N  
ATOM   1405  CA  ARG A 225      39.433   9.833  -4.792  1.00 19.86           C  
ANISOU 1405  CA  ARG A 225     1763   3525   2258    506    193   -350       C  
ATOM   1406  C   ARG A 225      40.287  10.550  -3.728  1.00 20.71           C  
ANISOU 1406  C   ARG A 225     1814   3665   2390    433    209   -278       C  
ATOM   1407  O   ARG A 225      40.108  11.745  -3.512  1.00 18.11           O  
ANISOU 1407  O   ARG A 225     1474   3336   2071    355    217   -242       O  
ATOM   1408  CB  ARG A 225      38.366   8.953  -4.118  1.00 17.88           C  
ANISOU 1408  CB  ARG A 225     1565   3162   2067    491    146   -405       C  
ATOM   1409  CG  ARG A 225      37.223   8.572  -5.038  1.00 20.42           C  
ANISOU 1409  CG  ARG A 225     1940   3436   2382    523    113   -475       C  
ATOM   1410  CD  ARG A 225      36.428   7.406  -4.515  1.00 17.70           C  
ANISOU 1410  CD  ARG A 225     1635   2985   2105    523     67   -526       C  
ATOM   1411  NE  ARG A 225      35.027   7.507  -4.953  1.00 21.32           N  
ANISOU 1411  NE  ARG A 225     2128   3388   2585    496     28   -571       N  
ATOM   1412  CZ  ARG A 225      34.066   8.059  -4.228  1.00 19.05           C  
ANISOU 1412  CZ  ARG A 225     1836   3054   2348    416     21   -550       C  
ATOM   1413  NH1 ARG A 225      34.328   8.540  -3.023  1.00 17.56           N1+
ANISOU 1413  NH1 ARG A 225     1622   2867   2183    356     50   -496       N1+
ATOM   1414  NH2 ARG A 225      32.827   8.120  -4.695  1.00 19.70           N  
ANISOU 1414  NH2 ARG A 225     1935   3094   2455    400    -17   -586       N  
ATOM   1415  N   ALA A 226      41.211   9.833  -3.074  1.00 19.27           N  
ANISOU 1415  N   ALA A 226     1596   3504   2221    459    208   -259       N  
ATOM   1416  CA  ALA A 226      42.107  10.478  -2.106  1.00 19.17           C  
ANISOU 1416  CA  ALA A 226     1523   3537   2224    390    211   -193       C  
ATOM   1417  C   ALA A 226      42.970  11.570  -2.770  1.00 22.00           C  
ANISOU 1417  C   ALA A 226     1817   3988   2554    368    250   -132       C  
ATOM   1418  O   ALA A 226      43.102  12.670  -2.211  1.00 20.42           O  
ANISOU 1418  O   ALA A 226     1594   3789   2376    272    244    -93       O  
ATOM   1419  CB  ALA A 226      42.987   9.441  -1.423  1.00 20.46           C  
ANISOU 1419  CB  ALA A 226     1651   3719   2404    436    196   -174       C  
ATOM   1420  N   LYS A 227      43.543  11.281  -3.972  1.00 17.66           N  
ANISOU 1420  N   LYS A 227     1238   3516   1956    456    291   -124       N  
ATOM   1421  CA  LYS A 227      44.299  12.301  -4.716  1.00 18.91           C  
ANISOU 1421  CA  LYS A 227     1331   3770   2084    435    337    -50       C  
ATOM   1422  C   LYS A 227      43.453  13.527  -5.074  1.00 23.10           C  
ANISOU 1422  C   LYS A 227     1897   4261   2619    360    335    -32       C  
ATOM   1423  O   LYS A 227      43.947  14.661  -5.007  1.00 24.49           O  
ANISOU 1423  O   LYS A 227     2024   4465   2816    282    349     42       O  
ATOM   1424  CB  LYS A 227      44.928  11.714  -5.997  1.00 22.77           C  
ANISOU 1424  CB  LYS A 227     1789   4361   2502    554    392    -50       C  
ATOM   1425  CG  LYS A 227      46.147  10.806  -5.716  1.00 33.33           C  
ANISOU 1425  CG  LYS A 227     3052   5765   3847    630    410    -38       C  
ATOM   1426  CD  LYS A 227      47.341  11.534  -5.036  1.00 28.36           C  
ANISOU 1426  CD  LYS A 227     2310   5209   3257    554    419     63       C  
ATOM   1427  CE  LYS A 227      48.612  10.714  -5.032  1.00 30.07           C  
ANISOU 1427  CE  LYS A 227     2432   5518   3475    646    447     90       C  
ATOM   1428  NZ  LYS A 227      48.387   9.377  -4.416  1.00 37.23           N1+
ANISOU 1428  NZ  LYS A 227     3385   6348   4413    721    405     21       N1+
ATOM   1429  N   GLU A 228      42.195  13.296  -5.476  1.00 19.48           N  
ANISOU 1429  N   GLU A 228     1520   3733   2148    384    314    -95       N  
ATOM   1430  CA  GLU A 228      41.189  14.347  -5.699  1.00 18.95           C  
ANISOU 1430  CA  GLU A 228     1492   3608   2100    323    301    -86       C  
ATOM   1431  C   GLU A 228      40.880  15.173  -4.453  1.00 21.79           C  
ANISOU 1431  C   GLU A 228     1856   3887   2536    216    274    -80       C  
ATOM   1432  O   GLU A 228      40.680  16.381  -4.557  1.00 23.30           O  
ANISOU 1432  O   GLU A 228     2043   4052   2758    152    277    -38       O  
ATOM   1433  CB  GLU A 228      39.925  13.724  -6.300  1.00 19.95           C  
ANISOU 1433  CB  GLU A 228     1693   3683   2204    378    273   -161       C  
ATOM   1434  CG  GLU A 228      40.111  13.468  -7.785  1.00 23.04           C  
ANISOU 1434  CG  GLU A 228     2087   4165   2503    466    299   -158       C  
ATOM   1435  CD  GLU A 228      39.029  12.717  -8.528  1.00 26.53           C  
ANISOU 1435  CD  GLU A 228     2598   4575   2907    530    262   -243       C  
ATOM   1436  OE1 GLU A 228      38.180  12.077  -7.880  1.00 21.31           O  
ANISOU 1436  OE1 GLU A 228     1978   3817   2301    518    216   -312       O  
ATOM   1437  OE2 GLU A 228      39.034  12.765  -9.773  1.00 27.72           O1-
ANISOU 1437  OE2 GLU A 228     2758   4805   2969    590    276   -238       O1-
ATOM   1438  N   CYS A 229      40.834  14.544  -3.272  1.00 19.51           N  
ANISOU 1438  N   CYS A 229     1579   3557   2276    197    247   -122       N  
ATOM   1439  CA  CYS A 229      40.680  15.297  -2.019  1.00 18.79           C  
ANISOU 1439  CA  CYS A 229     1492   3411   2236    100    226   -126       C  
ATOM   1440  C   CYS A 229      41.870  16.136  -1.727  1.00 19.76           C  
ANISOU 1440  C   CYS A 229     1547   3586   2375     35    231    -62       C  
ATOM   1441  O   CYS A 229      41.694  17.290  -1.344  1.00 20.25           O  
ANISOU 1441  O   CYS A 229     1613   3600   2480    -47    221    -54       O  
ATOM   1442  CB  CYS A 229      40.325  14.405  -0.831  1.00 18.29           C  
ANISOU 1442  CB  CYS A 229     1458   3309   2183     96    198   -176       C  
ATOM   1443  SG  CYS A 229      38.670  13.696  -0.927  1.00 20.90           S  
ANISOU 1443  SG  CYS A 229     1862   3552   2527    132    185   -247       S  
ATOM   1444  N   SER A 230      43.086  15.594  -1.888  1.00 16.67           N  
ANISOU 1444  N   SER A 230     1089   3287   1958     70    245    -19       N  
ATOM   1445  CA  SER A 230      44.312  16.385  -1.695  1.00 17.90           C  
ANISOU 1445  CA  SER A 230     1160   3505   2136      3    247     54       C  
ATOM   1446  C   SER A 230      44.426  17.557  -2.678  1.00 21.29           C  
ANISOU 1446  C   SER A 230     1564   3945   2581    -33    278    122       C  
ATOM   1447  O   SER A 230      44.856  18.637  -2.279  1.00 20.18           O  
ANISOU 1447  O   SER A 230     1388   3785   2494   -133    263    163       O  
ATOM   1448  CB  SER A 230      45.573  15.512  -1.823  1.00 21.04           C  
ANISOU 1448  CB  SER A 230     1475   4011   2507     65    263     96       C  
ATOM   1449  OG  SER A 230      45.650  14.613  -0.728  1.00 24.42           O  
ANISOU 1449  OG  SER A 230     1915   4426   2937     77    223     58       O  
ATOM   1450  N   GLN A 231      44.066  17.344  -3.957  1.00 19.05           N  
ANISOU 1450  N   GLN A 231     1297   3692   2249     44    318    138       N  
ATOM   1451  CA  GLN A 231      44.158  18.398  -4.977  1.00 19.20           C  
ANISOU 1451  CA  GLN A 231     1292   3733   2270     18    350    223       C  
ATOM   1452  C   GLN A 231      43.169  19.544  -4.681  1.00 22.73           C  
ANISOU 1452  C   GLN A 231     1796   4055   2785    -60    319    212       C  
ATOM   1453  O   GLN A 231      43.532  20.724  -4.845  1.00 23.50           O  
ANISOU 1453  O   GLN A 231     1858   4133   2937   -139    323    290       O  
ATOM   1454  CB  GLN A 231      43.882  17.834  -6.382  1.00 21.08           C  
ANISOU 1454  CB  GLN A 231     1548   4043   2419    127    392    232       C  
ATOM   1455  CG  GLN A 231      44.341  18.767  -7.499  1.00 27.07           C  
ANISOU 1455  CG  GLN A 231     2257   4874   3155    111    438    351       C  
ATOM   1456  CD  GLN A 231      44.089  18.131  -8.841  1.00 40.31           C  
ANISOU 1456  CD  GLN A 231     3957   6641   4718    226    478    348       C  
ATOM   1457  NE2 GLN A 231      42.930  18.333  -9.422  1.00 30.88           N  
ANISOU 1457  NE2 GLN A 231     2837   5397   3499    248    455    325       N  
ATOM   1458  OE1 GLN A 231      44.918  17.415  -9.360  1.00 42.03           O  
ANISOU 1458  OE1 GLN A 231     4126   6979   4865    303    525    359       O  
ATOM   1459  N   ALA A 232      41.949  19.194  -4.252  1.00 18.04           N  
ANISOU 1459  N   ALA A 232     1282   3374   2198    -38    291    121       N  
ATOM   1460  CA  ALA A 232      40.918  20.160  -3.854  1.00 18.68           C  
ANISOU 1460  CA  ALA A 232     1416   3334   2347    -95    265     92       C  
ATOM   1461  C   ALA A 232      41.411  20.981  -2.704  1.00 25.10           C  
ANISOU 1461  C   ALA A 232     2210   4094   3232   -199    239     84       C  
ATOM   1462  O   ALA A 232      41.243  22.192  -2.749  1.00 25.03           O  
ANISOU 1462  O   ALA A 232     2206   4010   3294   -263    231    114       O  
ATOM   1463  CB  ALA A 232      39.604  19.460  -3.473  1.00 18.19           C  
ANISOU 1463  CB  ALA A 232     1425   3208   2278    -49    245     -6       C  
ATOM   1464  N   LEU A 233      42.013  20.337  -1.670  1.00 22.67           N  
ANISOU 1464  N   LEU A 233     1884   3822   2908   -217    220     42       N  
ATOM   1465  CA  LEU A 233      42.637  21.054  -0.557  1.00 22.51           C  
ANISOU 1465  CA  LEU A 233     1841   3774   2938   -320    185     29       C  
ATOM   1466  C   LEU A 233      43.703  22.051  -1.045  1.00 26.91           C  
ANISOU 1466  C   LEU A 233     2323   4355   3547   -393    188    129       C  
ATOM   1467  O   LEU A 233      43.644  23.229  -0.693  1.00 27.46           O  
ANISOU 1467  O   LEU A 233     2402   4336   3696   -481    163    127       O  
ATOM   1468  CB  LEU A 233      43.264  20.064   0.468  1.00 22.66           C  
ANISOU 1468  CB  LEU A 233     1838   3859   2912   -315    160     -8       C  
ATOM   1469  CG  LEU A 233      44.019  20.709   1.638  1.00 27.29           C  
ANISOU 1469  CG  LEU A 233     2396   4441   3532   -422    110    -24       C  
ATOM   1470  CD1 LEU A 233      43.098  21.726   2.367  1.00 28.38           C  
ANISOU 1470  CD1 LEU A 233     2608   4457   3718   -487     88   -107       C  
ATOM   1471  CD2 LEU A 233      44.519  19.639   2.621  1.00 25.94           C  
ANISOU 1471  CD2 LEU A 233     2208   4344   3304   -405     80    -50       C  
ATOM   1472  N   SER A 234      44.672  21.585  -1.857  1.00 21.89           N  
ANISOU 1472  N   SER A 234     1609   3837   2871   -354    222    216       N  
ATOM   1473  CA  SER A 234      45.703  22.467  -2.413  1.00 24.08           C  
ANISOU 1473  CA  SER A 234     1798   4155   3196   -423    236    332       C  
ATOM   1474  C   SER A 234      45.109  23.639  -3.213  1.00 27.59           C  
ANISOU 1474  C   SER A 234     2271   4514   3698   -456    250    392       C  
ATOM   1475  O   SER A 234      45.599  24.766  -3.123  1.00 26.42           O  
ANISOU 1475  O   SER A 234     2085   4314   3640   -560    232    453       O  
ATOM   1476  CB  SER A 234      46.727  21.670  -3.221  1.00 28.68           C  
ANISOU 1476  CB  SER A 234     2290   4894   3713   -354    287    413       C  
ATOM   1477  OG  SER A 234      47.321  20.665  -2.406  1.00 28.48           O  
ANISOU 1477  OG  SER A 234     2232   4933   3656   -326    265    367       O  
ATOM   1478  N   LEU A 235      44.043  23.380  -3.975  1.00 24.46           N  
ANISOU 1478  N   LEU A 235     1940   4095   3258   -371    275    376       N  
ATOM   1479  CA  LEU A 235      43.380  24.449  -4.724  1.00 24.43           C  
ANISOU 1479  CA  LEU A 235     1966   4008   3308   -391    280    439       C  
ATOM   1480  C   LEU A 235      42.807  25.503  -3.783  1.00 27.43           C  
ANISOU 1480  C   LEU A 235     2396   4223   3803   -476    231    377       C  
ATOM   1481  O   LEU A 235      43.066  26.680  -3.977  1.00 27.11           O  
ANISOU 1481  O   LEU A 235     2335   4109   3857   -555    221    452       O  
ATOM   1482  CB  LEU A 235      42.295  23.888  -5.663  1.00 23.78           C  
ANISOU 1482  CB  LEU A 235     1943   3943   3149   -279    302    424       C  
ATOM   1483  CG  LEU A 235      41.534  24.925  -6.537  1.00 27.78           C  
ANISOU 1483  CG  LEU A 235     2478   4376   3701   -283    302    503       C  
ATOM   1484  CD1 LEU A 235      42.481  25.695  -7.461  1.00 25.94           C  
ANISOU 1484  CD1 LEU A 235     2171   4204   3480   -328    336    670       C  
ATOM   1485  CD2 LEU A 235      40.396  24.269  -7.286  1.00 26.50           C  
ANISOU 1485  CD2 LEU A 235     2374   4234   3460   -176    304    466       C  
ATOM   1486  N   ILE A 236      42.043  25.092  -2.761  1.00 24.90           N  
ANISOU 1486  N   ILE A 236     2140   3844   3477   -459    204    241       N  
ATOM   1487  CA  ILE A 236      41.459  26.059  -1.832  1.00 24.77           C  
ANISOU 1487  CA  ILE A 236     2176   3679   3557   -526    166    163       C  
ATOM   1488  C   ILE A 236      42.546  26.803  -1.057  1.00 29.50           C  
ANISOU 1488  C   ILE A 236     2730   4252   4226   -647    127    168       C  
ATOM   1489  O   ILE A 236      42.438  28.021  -0.887  1.00 29.55           O  
ANISOU 1489  O   ILE A 236     2753   4130   4344   -721    100    170       O  
ATOM   1490  CB  ILE A 236      40.384  25.397  -0.933  1.00 27.34           C  
ANISOU 1490  CB  ILE A 236     2573   3970   3844   -474    158     23       C  
ATOM   1491  CG1 ILE A 236      39.136  25.073  -1.771  1.00 27.53           C  
ANISOU 1491  CG1 ILE A 236     2638   3977   3845   -378    182     25       C  
ATOM   1492  CG2 ILE A 236      40.019  26.272   0.300  1.00 29.08           C  
ANISOU 1492  CG2 ILE A 236     2840   4067   4142   -544    123    -84       C  
ATOM   1493  CD1 ILE A 236      38.679  23.862  -1.467  1.00 39.05           C  
ANISOU 1493  CD1 ILE A 236     4119   5493   5225   -314    190    -42       C  
ATOM   1494  N   LEU A 237      43.591  26.091  -0.591  1.00 26.63           N  
ANISOU 1494  N   LEU A 237     2308   4002   3808   -668    117    169       N  
ATOM   1495  CA  LEU A 237      44.711  26.759   0.087  1.00 28.04           C  
ANISOU 1495  CA  LEU A 237     2429   4173   4052   -790     69    183       C  
ATOM   1496  C   LEU A 237      45.412  27.776  -0.804  1.00 34.67           C  
ANISOU 1496  C   LEU A 237     3199   4989   4984   -863     77    325       C  
ATOM   1497  O   LEU A 237      45.880  28.817  -0.308  1.00 34.80           O  
ANISOU 1497  O   LEU A 237     3199   4914   5109   -983     27    324       O  
ATOM   1498  CB  LEU A 237      45.702  25.741   0.691  1.00 27.96           C  
ANISOU 1498  CB  LEU A 237     2355   4304   3964   -788     53    174       C  
ATOM   1499  CG  LEU A 237      45.157  24.954   1.902  1.00 31.63           C  
ANISOU 1499  CG  LEU A 237     2886   4774   4357   -754     25     38       C  
ATOM   1500  CD1 LEU A 237      46.125  23.819   2.330  1.00 30.65           C  
ANISOU 1500  CD1 LEU A 237     2694   4796   4155   -731     12     56       C  
ATOM   1501  CD2 LEU A 237      44.875  25.876   3.094  1.00 35.04           C  
ANISOU 1501  CD2 LEU A 237     3376   5094   4844   -847    -34    -75       C  
ATOM   1502  N   ASP A 238      45.486  27.494  -2.134  1.00 32.99           N  
ANISOU 1502  N   ASP A 238     2947   4859   4728   -796    139    450       N  
ATOM   1503  CA  ASP A 238      46.136  28.451  -3.047  1.00 34.76           C  
ANISOU 1503  CA  ASP A 238     3101   5075   5032   -865    157    610       C  
ATOM   1504  C   ASP A 238      45.269  29.676  -3.287  1.00 38.52           C  
ANISOU 1504  C   ASP A 238     3643   5372   5621   -900    139    625       C  
ATOM   1505  O   ASP A 238      45.784  30.793  -3.365  1.00 40.14           O  
ANISOU 1505  O   ASP A 238     3810   5490   5951  -1010    114    707       O  
ATOM   1506  CB  ASP A 238      46.558  27.789  -4.368  1.00 38.11           C  
ANISOU 1506  CB  ASP A 238     3459   5663   5358   -781    234    741       C  
ATOM   1507  CG  ASP A 238      47.639  26.725  -4.241  1.00 51.62           C  
ANISOU 1507  CG  ASP A 238     5080   7549   6984   -750    257    751       C  
ATOM   1508  OD1 ASP A 238      48.235  26.595  -3.136  1.00 51.37           O  
ANISOU 1508  OD1 ASP A 238     5019   7517   6982   -814    205    684       O  
ATOM   1509  OD2 ASP A 238      47.830  25.971  -5.204  1.00 57.49           O1-
ANISOU 1509  OD2 ASP A 238     5790   8428   7626   -652    323    813       O1-
ATOM   1510  N   ILE A 239      43.951  29.462  -3.411  1.00 32.60           N  
ANISOU 1510  N   ILE A 239     2987   4562   4838   -806    150    551       N  
ATOM   1511  CA  ILE A 239      42.976  30.541  -3.484  1.00 32.32           C  
ANISOU 1511  CA  ILE A 239     3020   4347   4914   -819    128    541       C  
ATOM   1512  C   ILE A 239      43.010  31.391  -2.197  1.00 35.73           C  
ANISOU 1512  C   ILE A 239     3488   4623   5465   -919     64    422       C  
ATOM   1513  O   ILE A 239      42.937  32.607  -2.295  1.00 33.71           O  
ANISOU 1513  O   ILE A 239     3244   4214   5350   -988     37    463       O  
ATOM   1514  CB  ILE A 239      41.567  29.998  -3.811  1.00 33.04           C  
ANISOU 1514  CB  ILE A 239     3188   4427   4938   -692    150    479       C  
ATOM   1515  CG1 ILE A 239      41.517  29.459  -5.264  1.00 31.85           C  
ANISOU 1515  CG1 ILE A 239     3007   4407   4687   -606    200    609       C  
ATOM   1516  CG2 ILE A 239      40.498  31.083  -3.577  1.00 34.41           C  
ANISOU 1516  CG2 ILE A 239     3432   4403   5239   -698    121    434       C  
ATOM   1517  CD1 ILE A 239      40.271  28.706  -5.617  1.00 33.47           C  
ANISOU 1517  CD1 ILE A 239     3274   4634   4809   -485    212    545       C  
ATOM   1518  N   ASP A 240      43.105  30.742  -1.003  1.00 33.13           N  
ANISOU 1518  N   ASP A 240     3181   4331   5076   -924     38    273       N  
ATOM   1519  CA  ASP A 240      43.293  31.429   0.279  1.00 33.09           C  
ANISOU 1519  CA  ASP A 240     3208   4215   5150  -1020    -26    147       C  
ATOM   1520  C   ASP A 240      44.557  32.318   0.266  1.00 40.24           C  
ANISOU 1520  C   ASP A 240     4036   5086   6168  -1165    -72    235       C  
ATOM   1521  O   ASP A 240      44.490  33.495   0.622  1.00 38.28           O  
ANISOU 1521  O   ASP A 240     3819   4665   6061  -1250   -120    200       O  
ATOM   1522  CB  ASP A 240      43.397  30.441   1.443  1.00 32.22           C  
ANISOU 1522  CB  ASP A 240     3116   4202   4925  -1002    -44     10       C  
ATOM   1523  CG  ASP A 240      43.574  31.192   2.744  1.00 37.78           C  
ANISOU 1523  CG  ASP A 240     3859   4802   5693  -1100   -114   -128       C  
ATOM   1524  OD1 ASP A 240      42.610  31.867   3.177  1.00 41.36           O  
ANISOU 1524  OD1 ASP A 240     4398   5111   6206  -1085   -121   -236       O  
ATOM   1525  OD2 ASP A 240      44.692  31.197   3.270  1.00 36.00           O1-
ANISOU 1525  OD2 ASP A 240     3576   4635   5467  -1193   -165   -125       O1-
ATOM   1526  N   HIS A 241      45.693  31.734  -0.140  1.00 41.64           N  
ANISOU 1526  N   HIS A 241     4109   5424   6289  -1189    -56    346       N  
ATOM   1527  CA  HIS A 241      46.963  32.435  -0.260  1.00 45.66           C  
ANISOU 1527  CA  HIS A 241     4517   5934   6898  -1325    -91    456       C  
ATOM   1528  C   HIS A 241      47.074  33.248  -1.575  1.00 51.11           C  
ANISOU 1528  C   HIS A 241     5162   6576   7682  -1351    -52    650       C  
ATOM   1529  O   HIS A 241      48.197  33.463  -2.076  1.00 51.52           O  
ANISOU 1529  O   HIS A 241     5098   6703   7774  -1431    -44    800       O  
ATOM   1530  CB  HIS A 241      48.134  31.451  -0.059  1.00 47.34           C  
ANISOU 1530  CB  HIS A 241     4624   6348   7015  -1335    -89    491       C  
ATOM   1531  CG  HIS A 241      48.728  31.422   1.329  1.00 52.37           C  
ANISOU 1531  CG  HIS A 241     5253   6988   7657  -1423   -176    364       C  
ATOM   1532  CD2 HIS A 241      48.626  32.317   2.349  1.00 55.67           C  
ANISOU 1532  CD2 HIS A 241     5728   7258   8167  -1525   -261    238       C  
ATOM   1533  ND1 HIS A 241      49.552  30.367   1.743  1.00 54.68           N  
ANISOU 1533  ND1 HIS A 241     5471   7459   7846  -1404   -184    362       N  
ATOM   1534  CE1 HIS A 241      49.919  30.657   2.990  1.00 55.24           C  
ANISOU 1534  CE1 HIS A 241     5553   7494   7941  -1499   -278    245       C  
ATOM   1535  NE2 HIS A 241      49.385  31.817   3.403  1.00 56.28           N  
ANISOU 1535  NE2 HIS A 241     5767   7433   8184  -1576   -327    159       N  
ATOM   1536  N   GLY A 242      45.895  33.667  -2.097  1.00 46.58           N  
ANISOU 1536  N   GLY A 242     4674   5886   7139  -1279    -28    653       N  
ATOM   1537  CA  GLY A 242      45.685  34.722  -3.090  1.00 46.64           C  
ANISOU 1537  CA  GLY A 242     4676   5779   7267  -1308    -14    808       C  
ATOM   1538  C   GLY A 242      45.893  34.439  -4.572  1.00 48.88           C  
ANISOU 1538  C   GLY A 242     4894   6200   7479  -1251     64   1016       C  
ATOM   1539  O   GLY A 242      45.705  35.347  -5.386  1.00 48.38           O  
ANISOU 1539  O   GLY A 242     4827   6044   7512  -1278     72   1161       O  
ATOM   1540  N   LYS A 243      46.283  33.200  -4.950  1.00 44.33           N  
ANISOU 1540  N   LYS A 243     4267   5844   6732  -1169    120   1036       N  
ATOM   1541  CA  LYS A 243      46.564  32.817  -6.351  1.00 43.76           C  
ANISOU 1541  CA  LYS A 243     4131   5935   6561  -1104    201   1216       C  
ATOM   1542  C   LYS A 243      45.341  33.083  -7.258  1.00 47.73           C  
ANISOU 1542  C   LYS A 243     4713   6377   7045  -1009    223   1266       C  
ATOM   1543  O   LYS A 243      44.244  32.625  -6.939  1.00 40.84           O  
ANISOU 1543  O   LYS A 243     3932   5462   6123   -916    210   1127       O  
ATOM   1544  CB  LYS A 243      46.945  31.330  -6.446  1.00 43.82           C  
ANISOU 1544  CB  LYS A 243     4101   6163   6386  -1003    251   1169       C  
ATOM   1545  CG  LYS A 243      47.160  30.838  -7.868  1.00 56.52           C  
ANISOU 1545  CG  LYS A 243     5657   7950   7868   -915    338   1321       C  
ATOM   1546  CD  LYS A 243      46.896  29.343  -8.000  1.00 59.12           C  
ANISOU 1546  CD  LYS A 243     6012   8432   8019   -770    377   1218       C  
ATOM   1547  CE  LYS A 243      47.158  28.883  -9.414  1.00 65.22           C  
ANISOU 1547  CE  LYS A 243     6737   9387   8657   -681    462   1352       C  
ATOM   1548  NZ  LYS A 243      47.447  27.428  -9.474  1.00 72.01           N1+
ANISOU 1548  NZ  LYS A 243     7580  10415   9365   -566    503   1267       N1+
ATOM   1549  N   PRO A 244      45.509  33.815  -8.388  1.00 49.67           N  
ANISOU 1549  N   PRO A 244     4917   6626   7329  -1034    255   1473       N  
ATOM   1550  CA  PRO A 244      44.375  33.995  -9.313  1.00 48.97           C  
ANISOU 1550  CA  PRO A 244     4897   6506   7204   -936    270   1534       C  
ATOM   1551  C   PRO A 244      44.043  32.679 -10.007  1.00 49.55           C  
ANISOU 1551  C   PRO A 244     4982   6786   7060   -790    326   1505       C  
ATOM   1552  O   PRO A 244      44.908  32.015 -10.568  1.00 51.33           O  
ANISOU 1552  O   PRO A 244     5131   7206   7166   -769    386   1578       O  
ATOM   1553  CB  PRO A 244      44.865  35.079 -10.291  1.00 52.90           C  
ANISOU 1553  CB  PRO A 244     5332   6976   7791  -1015    290   1784       C  
ATOM   1554  CG  PRO A 244      46.129  35.633  -9.686  1.00 58.48           C  
ANISOU 1554  CG  PRO A 244     5949   7645   8626  -1173    271   1828       C  
ATOM   1555  CD  PRO A 244      46.715  34.513  -8.885  1.00 53.22           C  
ANISOU 1555  CD  PRO A 244     5251   7113   7857  -1153    277   1673       C  
ATOM   1556  N   VAL A 245      42.787  32.299  -9.939  1.00 42.24           N  
ANISOU 1556  N   VAL A 245     4148   5812   6090   -689    303   1388       N  
ATOM   1557  CA  VAL A 245      42.268  31.072 -10.520  1.00 39.69           C  
ANISOU 1557  CA  VAL A 245     3853   5647   5580   -553    336   1332       C  
ATOM   1558  C   VAL A 245      41.065  31.524 -11.353  1.00 41.36           C  
ANISOU 1558  C   VAL A 245     4125   5799   5791   -484    317   1395       C  
ATOM   1559  O   VAL A 245      40.182  32.179 -10.816  1.00 40.67           O  
ANISOU 1559  O   VAL A 245     4095   5529   5829   -494    266   1334       O  
ATOM   1560  CB  VAL A 245      41.903  30.104  -9.359  1.00 42.77           C  
ANISOU 1560  CB  VAL A 245     4290   6023   5938   -515    310   1108       C  
ATOM   1561  CG1 VAL A 245      40.889  29.053  -9.779  1.00 42.07           C  
ANISOU 1561  CG1 VAL A 245     4261   6009   5715   -382    315   1020       C  
ATOM   1562  CG2 VAL A 245      43.155  29.455  -8.755  1.00 42.23           C  
ANISOU 1562  CG2 VAL A 245     4152   6062   5832   -559    331   1071       C  
ATOM   1563  N   LYS A 246      41.038  31.206 -12.661  1.00 37.49           N  
ANISOU 1563  N   LYS A 246     3619   5466   5160   -412    357   1519       N  
ATOM   1564  CA  LYS A 246      39.854  31.470 -13.493  1.00 36.99           C  
ANISOU 1564  CA  LYS A 246     3611   5376   5068   -333    329   1573       C  
ATOM   1565  C   LYS A 246      38.956  30.228 -13.461  1.00 39.19           C  
ANISOU 1565  C   LYS A 246     3947   5728   5215   -216    313   1403       C  
ATOM   1566  O   LYS A 246      39.287  29.209 -14.080  1.00 39.16           O  
ANISOU 1566  O   LYS A 246     3930   5912   5038   -148    352   1389       O  
ATOM   1567  CB  LYS A 246      40.253  31.803 -14.945  1.00 40.29           C  
ANISOU 1567  CB  LYS A 246     3986   5936   5386   -317    372   1800       C  
ATOM   1568  CG  LYS A 246      39.042  32.122 -15.844  1.00 47.87           C  
ANISOU 1568  CG  LYS A 246     5000   6878   6311   -237    331   1874       C  
ATOM   1569  CD  LYS A 246      39.462  32.404 -17.276  1.00 56.49           C  
ANISOU 1569  CD  LYS A 246     6052   8135   7277   -219    375   2103       C  
ATOM   1570  CE  LYS A 246      38.325  32.195 -18.251  1.00 66.15           C  
ANISOU 1570  CE  LYS A 246     7330   9426   8378   -108    335   2133       C  
ATOM   1571  NZ  LYS A 246      38.809  31.715 -19.580  1.00 71.05           N1+
ANISOU 1571  NZ  LYS A 246     7924  10307   8765    -48    393   2258       N1+
ATOM   1572  N   ASN A 247      37.834  30.306 -12.736  1.00 33.64           N  
ANISOU 1572  N   ASN A 247     3303   4877   4601   -193    259   1273       N  
ATOM   1573  CA  ASN A 247      36.833  29.246 -12.709  1.00 31.13           C  
ANISOU 1573  CA  ASN A 247     3034   4605   4188    -94    234   1128       C  
ATOM   1574  C   ASN A 247      36.425  28.836 -14.139  1.00 34.83           C  
ANISOU 1574  C   ASN A 247     3511   5226   4497     -3    233   1215       C  
ATOM   1575  O   ASN A 247      36.081  29.704 -14.939  1.00 35.53           O  
ANISOU 1575  O   ASN A 247     3598   5292   4610      1    215   1366       O  
ATOM   1576  CB  ASN A 247      35.629  29.719 -11.910  1.00 29.10           C  
ANISOU 1576  CB  ASN A 247     2823   4162   4072    -88    182   1030       C  
ATOM   1577  CG  ASN A 247      34.636  28.656 -11.551  1.00 37.43           C  
ANISOU 1577  CG  ASN A 247     3916   5238   5067    -11    158    865       C  
ATOM   1578  ND2 ASN A 247      33.682  29.026 -10.706  1.00 26.77           N  
ANISOU 1578  ND2 ASN A 247     2593   3738   3841     -9    126    771       N  
ATOM   1579  OD1 ASN A 247      34.700  27.512 -12.022  1.00 27.34           O  
ANISOU 1579  OD1 ASN A 247     2641   4107   3640     47    168    821       O  
ATOM   1580  N   ALA A 248      36.476  27.517 -14.462  1.00 30.68           N  
ANISOU 1580  N   ALA A 248     2996   4854   3806     71    248   1120       N  
ATOM   1581  CA  ALA A 248      36.079  27.011 -15.797  1.00 30.78           C  
ANISOU 1581  CA  ALA A 248     3026   5023   3646    162    240   1170       C  
ATOM   1582  C   ALA A 248      34.576  27.189 -16.008  1.00 35.08           C  
ANISOU 1582  C   ALA A 248     3615   5488   4226    213    161   1142       C  
ATOM   1583  O   ALA A 248      34.071  27.139 -17.143  1.00 35.36           O  
ANISOU 1583  O   ALA A 248     3664   5623   4148    276    131   1215       O  
ATOM   1584  CB  ALA A 248      36.464  25.549 -15.954  1.00 30.15           C  
ANISOU 1584  CB  ALA A 248     2955   5095   3406    228    267   1045       C  
ATOM   1585  N   LEU A 249      33.867  27.400 -14.894  1.00 31.63           N  
ANISOU 1585  N   LEU A 249     3195   4880   3944    187    127   1035       N  
ATOM   1586  CA  LEU A 249      32.443  27.708 -14.842  1.00 32.83           C  
ANISOU 1586  CA  LEU A 249     3371   4927   4176    226     59   1004       C  
ATOM   1587  C   LEU A 249      32.246  29.213 -14.763  1.00 41.27           C  
ANISOU 1587  C   LEU A 249     4427   5843   5411    182     45   1135       C  
ATOM   1588  O   LEU A 249      32.826  29.854 -13.890  1.00 42.60           O  
ANISOU 1588  O   LEU A 249     4585   5893   5708    106     73   1129       O  
ATOM   1589  CB  LEU A 249      31.797  26.988 -13.632  1.00 30.97           C  
ANISOU 1589  CB  LEU A 249     3154   4606   4007    229     44    806       C  
ATOM   1590  CG  LEU A 249      31.856  25.476 -13.730  1.00 32.77           C  
ANISOU 1590  CG  LEU A 249     3398   4961   4093    275     46    681       C  
ATOM   1591  CD1 LEU A 249      31.057  24.846 -12.651  1.00 30.82           C  
ANISOU 1591  CD1 LEU A 249     3165   4628   3918    278     25    520       C  
ATOM   1592  CD2 LEU A 249      31.338  24.996 -15.108  1.00 32.17           C  
ANISOU 1592  CD2 LEU A 249     3336   5021   3866    353      1    722       C  
ATOM   1593  N   ASP A 250      31.437  29.775 -15.665  1.00 40.52           N  
ANISOU 1593  N   ASP A 250     4334   5745   5316    230     -6   1251       N  
ATOM   1594  CA  ASP A 250      31.205  31.214 -15.697  1.00 43.30           C  
ANISOU 1594  CA  ASP A 250     4676   5941   5835    200    -25   1391       C  
ATOM   1595  C   ASP A 250      30.096  31.552 -14.709  1.00 45.20           C  
ANISOU 1595  C   ASP A 250     4928   5996   6250    218    -63   1271       C  
ATOM   1596  O   ASP A 250      28.925  31.562 -15.080  1.00 45.48           O  
ANISOU 1596  O   ASP A 250     4963   6019   6299    289   -121   1273       O  
ATOM   1597  CB  ASP A 250      30.866  31.690 -17.126  1.00 48.45           C  
ANISOU 1597  CB  ASP A 250     5321   6680   6408    249    -64   1590       C  
ATOM   1598  CG  ASP A 250      31.187  33.147 -17.383  1.00 71.85           C  
ANISOU 1598  CG  ASP A 250     8267   9521   9512    198    -63   1795       C  
ATOM   1599  OD1 ASP A 250      30.770  34.004 -16.565  1.00 73.80           O  
ANISOU 1599  OD1 ASP A 250     8517   9551   9972    172    -82   1768       O  
ATOM   1600  OD2 ASP A 250      31.820  33.440 -18.426  1.00 85.39           O1-
ANISOU 1600  OD2 ASP A 250     9964  11355  11125    187    -43   1986       O1-
ATOM   1601  N   LEU A 251      30.481  31.812 -13.439  1.00 38.97           N  
ANISOU 1601  N   LEU A 251     4144   5075   5588    154    -29   1164       N  
ATOM   1602  CA  LEU A 251      29.545  32.049 -12.332  1.00 36.09           C  
ANISOU 1602  CA  LEU A 251     3791   4549   5373    170    -45   1022       C  
ATOM   1603  C   LEU A 251      29.862  33.386 -11.635  1.00 41.78           C  
ANISOU 1603  C   LEU A 251     4517   5064   6294    107    -35   1052       C  
ATOM   1604  O   LEU A 251      31.028  33.787 -11.575  1.00 43.36           O  
ANISOU 1604  O   LEU A 251     4712   5254   6509     22     -5   1118       O  
ATOM   1605  CB  LEU A 251      29.605  30.855 -11.340  1.00 33.28           C  
ANISOU 1605  CB  LEU A 251     3447   4248   4950    163    -15    821       C  
ATOM   1606  CG  LEU A 251      29.060  29.483 -11.835  1.00 33.95           C  
ANISOU 1606  CG  LEU A 251     3531   4493   4875    228    -36    753       C  
ATOM   1607  CD1 LEU A 251      29.205  28.418 -10.758  1.00 30.56           C  
ANISOU 1607  CD1 LEU A 251     3113   4089   4409    210     -5    576       C  
ATOM   1608  CD2 LEU A 251      27.583  29.569 -12.249  1.00 36.57           C  
ANISOU 1608  CD2 LEU A 251     3850   4796   5248    308    -97    757       C  
ATOM   1609  N   LYS A 252      28.849  34.076 -11.113  1.00 39.67           N  
ANISOU 1609  N   LYS A 252     4256   4630   6187    146    -60   1001       N  
ATOM   1610  CA  LYS A 252      29.048  35.422 -10.540  1.00 41.10           C  
ANISOU 1610  CA  LYS A 252     4450   4593   6573     98    -60   1025       C  
ATOM   1611  C   LYS A 252      29.496  35.364  -9.058  1.00 44.88           C  
ANISOU 1611  C   LYS A 252     4953   4989   7110     35    -23    835       C  
ATOM   1612  O   LYS A 252      28.907  36.013  -8.178  1.00 47.09           O  
ANISOU 1612  O   LYS A 252     5252   5100   7539     51    -24    728       O  
ATOM   1613  CB  LYS A 252      27.786  36.302 -10.738  1.00 43.99           C  
ANISOU 1613  CB  LYS A 252     4809   4808   7096    183   -104   1069       C  
ATOM   1614  CG  LYS A 252      27.599  36.815 -12.163  1.00 60.17           C  
ANISOU 1614  CG  LYS A 252     6837   6891   9134    220   -150   1304       C  
ATOM   1615  CD  LYS A 252      26.143  37.244 -12.402  1.00 73.31           C  
ANISOU 1615  CD  LYS A 252     8482   8468  10905    331   -202   1324       C  
ATOM   1616  CE  LYS A 252      25.743  37.269 -13.866  1.00 68.40           C  
ANISOU 1616  CE  LYS A 252     7833   7959  10196    390   -261   1529       C  
ATOM   1617  NZ  LYS A 252      24.420  36.620 -14.076  1.00 58.16           N1+
ANISOU 1617  NZ  LYS A 252     6505   6740   8853    494   -306   1464       N1+
ATOM   1618  N   PHE A 253      30.526  34.560  -8.788  1.00 37.14           N  
ANISOU 1618  N   PHE A 253     3972   4138   6002    -30     10    789       N  
ATOM   1619  CA  PHE A 253      31.177  34.492  -7.483  1.00 34.86           C  
ANISOU 1619  CA  PHE A 253     3703   3799   5743   -104     37    637       C  
ATOM   1620  C   PHE A 253      32.672  34.746  -7.715  1.00 43.15           C  
ANISOU 1620  C   PHE A 253     4734   4886   6775   -211     47    740       C  
ATOM   1621  O   PHE A 253      33.337  33.931  -8.339  1.00 44.53           O  
ANISOU 1621  O   PHE A 253     4881   5240   6799   -218     67    805       O  
ATOM   1622  CB  PHE A 253      30.941  33.144  -6.787  1.00 32.30           C  
ANISOU 1622  CB  PHE A 253     3384   3603   5285    -75     62    474       C  
ATOM   1623  CG  PHE A 253      31.494  33.070  -5.378  1.00 30.24           C  
ANISOU 1623  CG  PHE A 253     3146   3298   5045   -142     84    317       C  
ATOM   1624  CD1 PHE A 253      30.734  33.477  -4.294  1.00 31.64           C  
ANISOU 1624  CD1 PHE A 253     3353   3349   5320   -121     90    168       C  
ATOM   1625  CD2 PHE A 253      32.781  32.606  -5.142  1.00 28.14           C  
ANISOU 1625  CD2 PHE A 253     2868   3128   4696   -223     97    319       C  
ATOM   1626  CE1 PHE A 253      31.248  33.416  -2.995  1.00 31.09           C  
ANISOU 1626  CE1 PHE A 253     3310   3255   5248   -182    105     21       C  
ATOM   1627  CE2 PHE A 253      33.293  32.551  -3.851  1.00 30.73           C  
ANISOU 1627  CE2 PHE A 253     3216   3425   5035   -286    105    180       C  
ATOM   1628  CZ  PHE A 253      32.522  32.949  -2.781  1.00 29.14           C  
ANISOU 1628  CZ  PHE A 253     3052   3104   4915   -267    107     31       C  
ATOM   1629  N   ASP A 254      33.194  35.874  -7.236  1.00 41.78           N  
ANISOU 1629  N   ASP A 254     4570   4545   6760   -294     34    755       N  
ATOM   1630  CA  ASP A 254      34.626  36.145  -7.364  1.00 42.18           C  
ANISOU 1630  CA  ASP A 254     4589   4626   6812   -410     40    851       C  
ATOM   1631  C   ASP A 254      35.395  35.374  -6.303  1.00 42.75           C  
ANISOU 1631  C   ASP A 254     4659   4779   6804   -467     58    699       C  
ATOM   1632  O   ASP A 254      35.152  35.561  -5.105  1.00 39.90           O  
ANISOU 1632  O   ASP A 254     4336   4314   6510   -485     47    528       O  
ATOM   1633  CB  ASP A 254      34.913  37.650  -7.265  1.00 46.59           C  
ANISOU 1633  CB  ASP A 254     5155   4961   7586   -489      7    929       C  
ATOM   1634  CG  ASP A 254      36.326  38.045  -7.645  1.00 62.14           C  
ANISOU 1634  CG  ASP A 254     7074   6960   9577   -614     11   1080       C  
ATOM   1635  OD1 ASP A 254      37.131  37.140  -7.994  1.00 59.54           O  
ANISOU 1635  OD1 ASP A 254     6698   6838   9086   -632     46   1124       O  
ATOM   1636  OD2 ASP A 254      36.624  39.267  -7.630  1.00 76.81           O1-
ANISOU 1636  OD2 ASP A 254     8933   8630  11621   -692    -21   1162       O1-
ATOM   1637  N   MET A 255      36.333  34.507  -6.752  1.00 40.23           N  
ANISOU 1637  N   MET A 255     4294   4654   6338   -490     86    763       N  
ATOM   1638  CA  MET A 255      37.109  33.648  -5.876  1.00 39.64           C  
ANISOU 1638  CA  MET A 255     4207   4681   6173   -533    101    644       C  
ATOM   1639  C   MET A 255      38.059  34.453  -4.989  1.00 44.00           C  
ANISOU 1639  C   MET A 255     4749   5124   6845   -662     74    609       C  
ATOM   1640  O   MET A 255      38.524  33.936  -3.976  1.00 43.24           O  
ANISOU 1640  O   MET A 255     4655   5071   6703   -700     69    478       O  
ATOM   1641  CB  MET A 255      37.823  32.526  -6.659  1.00 41.70           C  
ANISOU 1641  CB  MET A 255     4417   5170   6257   -507    139    724       C  
ATOM   1642  CG  MET A 255      36.889  31.454  -7.208  1.00 43.64           C  
ANISOU 1642  CG  MET A 255     4685   5530   6366   -384    154    688       C  
ATOM   1643  SD  MET A 255      35.964  30.561  -5.909  1.00 46.79           S  
ANISOU 1643  SD  MET A 255     5135   5909   6734   -332    148    455       S  
ATOM   1644  CE  MET A 255      34.681  29.863  -6.876  1.00 42.57           C  
ANISOU 1644  CE  MET A 255     4618   5443   6114   -206    146    471       C  
ATOM   1645  N   GLU A 256      38.319  35.716  -5.359  1.00 41.94           N  
ANISOU 1645  N   GLU A 256     4478   4716   6741   -731     49    727       N  
ATOM   1646  CA  GLU A 256      39.138  36.672  -4.594  1.00 43.37           C  
ANISOU 1646  CA  GLU A 256     4653   4754   7071   -864      8    700       C  
ATOM   1647  C   GLU A 256      38.605  36.950  -3.195  1.00 45.36           C  
ANISOU 1647  C   GLU A 256     4976   4865   7394   -869    -25    471       C  
ATOM   1648  O   GLU A 256      39.382  37.259  -2.287  1.00 44.96           O  
ANISOU 1648  O   GLU A 256     4924   4765   7394   -973    -61    384       O  
ATOM   1649  CB  GLU A 256      39.343  37.976  -5.376  1.00 46.56           C  
ANISOU 1649  CB  GLU A 256     5038   5007   7646   -928    -14    885       C  
ATOM   1650  CG  GLU A 256      40.420  37.847  -6.436  1.00 63.74           C  
ANISOU 1650  CG  GLU A 256     7124   7332   9763   -984     17   1108       C  
ATOM   1651  CD  GLU A 256      40.512  38.992  -7.424  1.00 89.12           C  
ANISOU 1651  CD  GLU A 256    10313  10432  13116  -1030      8   1334       C  
ATOM   1652  OE1 GLU A 256      40.806  40.132  -6.992  1.00 85.04           O  
ANISOU 1652  OE1 GLU A 256     9805   9705  12802  -1135    -41   1345       O  
ATOM   1653  OE2 GLU A 256      40.337  38.738  -8.639  1.00 81.22           O1-
ANISOU 1653  OE2 GLU A 256     9285   9556  12019   -964     47   1506       O1-
ATOM   1654  N   GLN A 257      37.284  36.838  -3.024  1.00 41.11           N  
ANISOU 1654  N   GLN A 257     4495   4272   6852   -756    -13    373       N  
ATOM   1655  CA  GLN A 257      36.589  36.900  -1.727  1.00 40.83           C  
ANISOU 1655  CA  GLN A 257     4526   4144   6843   -728    -22    147       C  
ATOM   1656  C   GLN A 257      37.120  35.899  -0.729  1.00 42.04           C  
ANISOU 1656  C   GLN A 257     4678   4442   6853   -756    -16     10       C  
ATOM   1657  O   GLN A 257      37.014  36.137   0.471  1.00 41.42           O  
ANISOU 1657  O   GLN A 257     4647   4291   6800   -782    -35   -166       O  
ATOM   1658  CB  GLN A 257      35.124  36.537  -1.898  1.00 41.35           C  
ANISOU 1658  CB  GLN A 257     4623   4211   6876   -587      9     96       C  
ATOM   1659  CG  GLN A 257      34.318  37.521  -2.654  1.00 53.19           C  
ANISOU 1659  CG  GLN A 257     6134   5552   8524   -533     -4    193       C  
ATOM   1660  CD  GLN A 257      32.934  36.982  -2.639  1.00 49.81           C  
ANISOU 1660  CD  GLN A 257     5722   5158   8045   -398     25    118       C  
ATOM   1661  NE2 GLN A 257      32.580  36.269  -3.705  1.00 37.89           N  
ANISOU 1661  NE2 GLN A 257     4177   3787   6433   -331     39    241       N  
ATOM   1662  OE1 GLN A 257      32.213  37.142  -1.644  1.00 32.37           O  
ANISOU 1662  OE1 GLN A 257     3554   2866   5879   -357     35    -56       O  
ATOM   1663  N   LEU A 258      37.665  34.773  -1.230  1.00 37.36           N  
ANISOU 1663  N   LEU A 258     4033   4056   6106   -743     12     89       N  
ATOM   1664  CA  LEU A 258      38.151  33.673  -0.422  1.00 35.91           C  
ANISOU 1664  CA  LEU A 258     3840   4025   5780   -753     19    -11       C  
ATOM   1665  C   LEU A 258      39.606  33.881   0.069  1.00 39.87           C  
ANISOU 1665  C   LEU A 258     4297   4555   6297   -886    -20      0       C  
ATOM   1666  O   LEU A 258      40.083  33.125   0.916  1.00 38.37           O  
ANISOU 1666  O   LEU A 258     4101   4471   6007   -906    -29    -91       O  
ATOM   1667  CB  LEU A 258      37.973  32.353  -1.174  1.00 34.79           C  
ANISOU 1667  CB  LEU A 258     3667   4071   5481   -664     64     55       C  
ATOM   1668  CG  LEU A 258      36.502  31.815  -1.245  1.00 38.85           C  
ANISOU 1668  CG  LEU A 258     4224   4587   5950   -541     92    -14       C  
ATOM   1669  CD1 LEU A 258      36.296  30.944  -2.459  1.00 38.57           C  
ANISOU 1669  CD1 LEU A 258     4157   4686   5812   -463    119     99       C  
ATOM   1670  CD2 LEU A 258      36.124  31.025   0.002  1.00 38.92           C  
ANISOU 1670  CD2 LEU A 258     4267   4643   5877   -518    102   -184       C  
ATOM   1671  N   LYS A 259      40.303  34.911  -0.449  1.00 37.43           N  
ANISOU 1671  N   LYS A 259     3952   4150   6120   -978    -49    121       N  
ATOM   1672  CA  LYS A 259      41.646  35.253   0.035  1.00 36.84           C  
ANISOU 1672  CA  LYS A 259     3825   4082   6090  -1118    -97    133       C  
ATOM   1673  C   LYS A 259      41.580  35.484   1.552  1.00 38.89           C  
ANISOU 1673  C   LYS A 259     4147   4264   6366  -1165   -149    -84       C  
ATOM   1674  O   LYS A 259      40.675  36.164   2.038  1.00 40.55           O  
ANISOU 1674  O   LYS A 259     4437   4313   6657  -1135   -159   -204       O  
ATOM   1675  CB  LYS A 259      42.213  36.459  -0.728  1.00 40.41           C  
ANISOU 1675  CB  LYS A 259     4235   4407   6712  -1215   -122    295       C  
ATOM   1676  CG  LYS A 259      43.696  36.760  -0.469  1.00 48.32           C  
ANISOU 1676  CG  LYS A 259     5154   5439   7766  -1369   -169    353       C  
ATOM   1677  CD  LYS A 259      44.201  37.881  -1.388  1.00 46.97           C  
ANISOU 1677  CD  LYS A 259     4929   5154   7763  -1462   -181    550       C  
ATOM   1678  CE  LYS A 259      45.671  38.210  -1.208  1.00 51.95           C  
ANISOU 1678  CE  LYS A 259     5460   5816   8463  -1624   -227    628       C  
ATOM   1679  NZ  LYS A 259      45.894  39.265  -0.177  1.00 53.38           N1+
ANISOU 1679  NZ  LYS A 259     5682   5787   8813  -1752   -324    496       N1+
ATOM   1680  N   ASP A 260      42.517  34.880   2.290  1.00 33.74           N  
ANISOU 1680  N   ASP A 260     3456   3738   5626  -1228   -178   -135       N  
ATOM   1681  CA  ASP A 260      42.723  35.063   3.743  0.50 32.51           C  
ANISOU 1681  CA  ASP A 260     3347   3545   5460  -1293   -240   -327       C  
ATOM   1682  C   ASP A 260      41.488  34.730   4.576  1.00 37.36           C  
ANISOU 1682  C   ASP A 260     4059   4139   5998  -1190   -212   -509       C  
ATOM   1683  O   ASP A 260      41.312  35.283   5.673  1.00 38.09           O  
ANISOU 1683  O   ASP A 260     4217   4138   6118  -1228   -255   -682       O  
ATOM   1684  CB  ASP A 260      43.251  36.474   4.071  0.50 33.59           C  
ANISOU 1684  CB  ASP A 260     3493   3488   5782  -1430   -319   -358       C  
ATOM   1685  CG  ASP A 260      44.484  36.851   3.297  0.50 26.64           C  
ANISOU 1685  CG  ASP A 260     2504   2627   4991  -1546   -346   -168       C  
ATOM   1686  OD1 ASP A 260      45.437  36.045   3.271  0.50 23.01           O  
ANISOU 1686  OD1 ASP A 260     1957   2353   4433  -1577   -347   -100       O  
ATOM   1687  OD2 ASP A 260      44.518  37.967   2.758  0.50 31.82           O1-
ANISOU 1687  OD2 ASP A 260     3158   3110   5823  -1608   -367    -86       O1-
ATOM   1688  N   SER A 261      40.646  33.810   4.059  1.00 32.21           N  
ANISOU 1688  N   SER A 261     3412   3581   5245  -1062   -140   -471       N  
ATOM   1689  CA  SER A 261      39.396  33.412   4.696  1.00 31.87           C  
ANISOU 1689  CA  SER A 261     3443   3533   5133   -958   -100   -612       C  
ATOM   1690  C   SER A 261      39.398  31.994   5.302  1.00 33.59           C  
ANISOU 1690  C   SER A 261     3654   3943   5165   -910    -75   -659       C  
ATOM   1691  O   SER A 261      38.441  31.625   5.979  1.00 32.36           O  
ANISOU 1691  O   SER A 261     3553   3798   4945   -839    -42   -775       O  
ATOM   1692  CB  SER A 261      38.226  33.578   3.722  0.69 34.19           C  
ANISOU 1692  CB  SER A 261     3752   3756   5483   -851    -46   -545       C  
ATOM   1693  OG  SER A 261      38.172  32.538   2.756  1.00 37.80           O  
ANISOU 1693  OG  SER A 261     4160   4358   5844   -783     -4   -416       O  
ATOM   1694  N   ILE A 262      40.458  31.207   5.050  1.00 31.30           N  
ANISOU 1694  N   ILE A 262     3293   3801   4798   -946    -89   -562       N  
ATOM   1695  CA  ILE A 262      40.582  29.795   5.478  1.00 29.07           C  
ANISOU 1695  CA  ILE A 262     2995   3695   4355   -898    -70   -575       C  
ATOM   1696  C   ILE A 262      41.463  29.734   6.705  1.00 32.50           C  
ANISOU 1696  C   ILE A 262     3426   4189   4734   -985   -133   -661       C  
ATOM   1697  O   ILE A 262      42.524  30.347   6.715  1.00 29.72           O  
ANISOU 1697  O   ILE A 262     3027   3818   4447  -1090   -192   -625       O  
ATOM   1698  CB  ILE A 262      41.146  28.913   4.322  1.00 30.64           C  
ANISOU 1698  CB  ILE A 262     3115   4019   4508   -859    -40   -411       C  
ATOM   1699  CG1 ILE A 262      40.206  28.895   3.097  1.00 29.53           C  
ANISOU 1699  CG1 ILE A 262     2984   3838   4398   -767     16   -332       C  
ATOM   1700  CG2 ILE A 262      41.525  27.473   4.772  1.00 29.66           C  
ANISOU 1700  CG2 ILE A 262     2965   4064   4240   -820    -34   -414       C  
ATOM   1701  CD1 ILE A 262      38.931  28.292   3.323  1.00 30.04           C  
ANISOU 1701  CD1 ILE A 262     3103   3904   4408   -670     55   -408       C  
ATOM   1702  N   ASP A 263      41.031  29.002   7.746  1.00 27.77           N  
ANISOU 1702  N   ASP A 263     2871   3668   4012   -947   -125   -768       N  
ATOM   1703  CA  ASP A 263      41.893  28.764   8.896  1.00 28.21           C  
ANISOU 1703  CA  ASP A 263     2919   3815   3985  -1020   -190   -834       C  
ATOM   1704  C   ASP A 263      42.771  27.540   8.514  1.00 32.58           C  
ANISOU 1704  C   ASP A 263     3387   4534   4457  -1002   -191   -704       C  
ATOM   1705  O   ASP A 263      42.335  26.396   8.585  1.00 30.38           O  
ANISOU 1705  O   ASP A 263     3115   4348   4079   -918   -150   -687       O  
ATOM   1706  CB  ASP A 263      41.019  28.527  10.133  1.00 29.81           C  
ANISOU 1706  CB  ASP A 263     3206   4037   4083   -982   -174   -989       C  
ATOM   1707  CG  ASP A 263      41.650  28.818  11.466  1.00 40.15           C  
ANISOU 1707  CG  ASP A 263     4542   5389   5324  -1068   -251  -1108       C  
ATOM   1708  OD1 ASP A 263      42.865  28.621  11.598  1.00 39.28           O  
ANISOU 1708  OD1 ASP A 263     4368   5361   5195  -1145   -321  -1051       O  
ATOM   1709  OD2 ASP A 263      40.907  29.157  12.410  1.00 53.07           O1-
ANISOU 1709  OD2 ASP A 263     6260   6993   6911  -1053   -240  -1260       O1-
ATOM   1710  N   ARG A 264      44.019  27.808   8.102  1.00 32.32           N  
ANISOU 1710  N   ARG A 264     3269   4531   4480  -1082   -239   -611       N  
ATOM   1711  CA  ARG A 264      44.806  26.928   7.229  1.00 31.19           C  
ANISOU 1711  CA  ARG A 264     3030   4508   4313  -1048   -218   -459       C  
ATOM   1712  C   ARG A 264      45.240  25.602   7.851  1.00 35.87           C  
ANISOU 1712  C   ARG A 264     3594   5260   4775  -1008   -230   -449       C  
ATOM   1713  O   ARG A 264      45.468  24.652   7.111  1.00 37.74           O  
ANISOU 1713  O   ARG A 264     3778   5582   4979   -933   -189   -349       O  
ATOM   1714  CB  ARG A 264      46.028  27.680   6.682  1.00 33.72           C  
ANISOU 1714  CB  ARG A 264     3256   4820   4737  -1151   -261   -359       C  
ATOM   1715  CG  ARG A 264      45.669  28.740   5.634  1.00 38.78           C  
ANISOU 1715  CG  ARG A 264     3903   5321   5511  -1168   -229   -299       C  
ATOM   1716  CD  ARG A 264      46.924  29.404   5.079  1.00 41.91           C  
ANISOU 1716  CD  ARG A 264     4192   5722   6010  -1276   -264   -176       C  
ATOM   1717  NE  ARG A 264      47.713  28.479   4.262  1.00 37.83           N  
ANISOU 1717  NE  ARG A 264     3569   5365   5439  -1228   -222    -32       N  
ATOM   1718  CZ  ARG A 264      47.628  28.393   2.942  1.00 48.26           C  
ANISOU 1718  CZ  ARG A 264     4853   6706   6778  -1169   -149     97       C  
ATOM   1719  NH1 ARG A 264      46.804  29.189   2.269  1.00 34.27           N1+
ANISOU 1719  NH1 ARG A 264     3137   4803   5081  -1157   -118    116       N1+
ATOM   1720  NH2 ARG A 264      48.384  27.529   2.279  1.00 35.56           N  
ANISOU 1720  NH2 ARG A 264     3150   5251   5110  -1119   -109    209       N  
ATOM   1721  N   GLU A 265      45.375  25.521   9.166  1.00 32.78           N  
ANISOU 1721  N   GLU A 265     3235   4910   4310  -1051   -288   -547       N  
ATOM   1722  CA  GLU A 265      45.673  24.258   9.853  1.00 33.98           C  
ANISOU 1722  CA  GLU A 265     3369   5206   4336  -1008   -304   -532       C  
ATOM   1723  C   GLU A 265      44.371  23.526  10.358  1.00 35.48           C  
ANISOU 1723  C   GLU A 265     3651   5397   4432   -916   -247   -601       C  
ATOM   1724  O   GLU A 265      44.458  22.450  10.949  1.00 36.46           O  
ANISOU 1724  O   GLU A 265     3772   5627   4455   -875   -254   -582       O  
ATOM   1725  CB  GLU A 265      46.590  24.527  11.042  1.00 37.92           C  
ANISOU 1725  CB  GLU A 265     3847   5772   4789  -1109   -407   -586       C  
ATOM   1726  CG  GLU A 265      48.063  24.694  10.683  1.00 57.09           C  
ANISOU 1726  CG  GLU A 265     6149   8263   7280  -1185   -469   -483       C  
ATOM   1727  CD  GLU A 265      48.978  24.746  11.892  1.00 84.66           C  
ANISOU 1727  CD  GLU A 265     9609  11847  10711  -1278   -584   -528       C  
ATOM   1728  OE1 GLU A 265      49.650  25.786  12.078  1.00 92.64           O  
ANISOU 1728  OE1 GLU A 265    10586  12812  11801  -1401   -661   -560       O  
ATOM   1729  OE2 GLU A 265      49.007  23.760  12.666  1.00 73.55           O1-
ANISOU 1729  OE2 GLU A 265     8210  10555   9180  -1231   -603   -529       O1-
ATOM   1730  N   LYS A 266      43.191  24.112  10.132  1.00 27.36           N  
ANISOU 1730  N   LYS A 266     2697   4253   3446   -886   -193   -670       N  
ATOM   1731  CA  LYS A 266      41.943  23.564  10.652  1.00 25.30           C  
ANISOU 1731  CA  LYS A 266     2510   3993   3110   -812   -138   -737       C  
ATOM   1732  C   LYS A 266      41.208  22.908   9.506  1.00 27.86           C  
ANISOU 1732  C   LYS A 266     2826   4292   3468   -715    -65   -659       C  
ATOM   1733  O   LYS A 266      40.190  23.403   8.995  1.00 25.91           O  
ANISOU 1733  O   LYS A 266     2617   3946   3281   -678    -16   -690       O  
ATOM   1734  CB  LYS A 266      41.159  24.611  11.470  1.00 27.17           C  
ANISOU 1734  CB  LYS A 266     2830   4140   3352   -845   -136   -888       C  
ATOM   1735  CG  LYS A 266      42.033  25.133  12.647  1.00 24.55           C  
ANISOU 1735  CG  LYS A 266     2508   3854   2966   -946   -225   -972       C  
ATOM   1736  CD  LYS A 266      41.227  25.745  13.780  1.00 35.98           C  
ANISOU 1736  CD  LYS A 266     4049   5267   4354   -955   -218  -1140       C  
ATOM   1737  CE  LYS A 266      42.107  26.447  14.815  1.00 30.39           C  
ANISOU 1737  CE  LYS A 266     3357   4586   3604  -1064   -319  -1242       C  
ATOM   1738  NZ  LYS A 266      43.244  25.578  15.229  1.00 40.45           N1+
ANISOU 1738  NZ  LYS A 266     4566   6019   4785  -1101   -391  -1156       N1+
ATOM   1739  N   ILE A 267      41.772  21.752   9.100  1.00 23.38           N  
ANISOU 1739  N   ILE A 267     2204   3818   2862   -670    -64   -559       N  
ATOM   1740  CA  ILE A 267      41.320  20.977   7.936  1.00 22.66           C  
ANISOU 1740  CA  ILE A 267     2096   3721   2793   -580     -9   -483       C  
ATOM   1741  C   ILE A 267      40.842  19.588   8.311  1.00 23.57           C  
ANISOU 1741  C   ILE A 267     2228   3897   2831   -510     12   -469       C  
ATOM   1742  O   ILE A 267      41.561  18.858   8.973  1.00 23.70           O  
ANISOU 1742  O   ILE A 267     2218   4002   2784   -517    -24   -438       O  
ATOM   1743  CB  ILE A 267      42.435  20.865   6.839  1.00 24.70           C  
ANISOU 1743  CB  ILE A 267     2270   4021   3094   -575    -18   -374       C  
ATOM   1744  CG1 ILE A 267      43.181  22.238   6.589  1.00 27.08           C  
ANISOU 1744  CG1 ILE A 267     2536   4274   3479   -670    -51   -363       C  
ATOM   1745  CG2 ILE A 267      41.883  20.239   5.541  1.00 21.00           C  
ANISOU 1745  CG2 ILE A 267     1798   3539   2643   -480     38   -317       C  
ATOM   1746  CD1 ILE A 267      42.322  23.467   5.964  1.00 34.94           C  
ANISOU 1746  CD1 ILE A 267     3577   5129   4570   -683    -22   -393       C  
ATOM   1747  N   ALA A 268      39.658  19.215   7.850  1.00 20.33           N  
ANISOU 1747  N   ALA A 268     1854   3436   2435   -445     64   -480       N  
ATOM   1748  CA  ALA A 268      39.151  17.863   8.047  1.00 20.40           C  
ANISOU 1748  CA  ALA A 268     1874   3484   2394   -383     84   -455       C  
ATOM   1749  C   ALA A 268      38.602  17.278   6.772  1.00 21.32           C  
ANISOU 1749  C   ALA A 268     1983   3562   2555   -307    118   -413       C  
ATOM   1750  O   ALA A 268      38.272  18.003   5.845  1.00 19.21           O  
ANISOU 1750  O   ALA A 268     1716   3237   2346   -299    135   -416       O  
ATOM   1751  CB  ALA A 268      38.095  17.856   9.132  1.00 21.36           C  
ANISOU 1751  CB  ALA A 268     2050   3596   2469   -392    109   -525       C  
ATOM   1752  N   VAL A 269      38.529  15.950   6.713  1.00 18.45           N  
ANISOU 1752  N   VAL A 269     1614   3231   2165   -252    120   -373       N  
ATOM   1753  CA  VAL A 269      37.935  15.242   5.585  1.00 17.28           C  
ANISOU 1753  CA  VAL A 269     1468   3046   2052   -180    142   -352       C  
ATOM   1754  C   VAL A 269      36.733  14.445   6.132  1.00 23.05           C  
ANISOU 1754  C   VAL A 269     2235   3748   2775   -161    161   -373       C  
ATOM   1755  O   VAL A 269      36.871  13.772   7.158  1.00 24.46           O  
ANISOU 1755  O   VAL A 269     2419   3966   2908   -174    151   -357       O  
ATOM   1756  CB  VAL A 269      38.985  14.411   4.743  1.00 18.15           C  
ANISOU 1756  CB  VAL A 269     1534   3204   2159   -124    127   -289       C  
ATOM   1757  CG1 VAL A 269      39.682  13.296   5.564  1.00 17.20           C  
ANISOU 1757  CG1 VAL A 269     1396   3139   2000   -110     99   -249       C  
ATOM   1758  CG2 VAL A 269      38.388  13.862   3.458  1.00 16.57           C  
ANISOU 1758  CG2 VAL A 269     1344   2966   1986    -51    145   -288       C  
ATOM   1759  N   ILE A 270      35.547  14.560   5.458  1.00 17.08           N  
ANISOU 1759  N   ILE A 270     1496   2928   2065   -133    187   -401       N  
ATOM   1760  CA  ILE A 270      34.322  13.831   5.799  1.00 15.67           C  
ANISOU 1760  CA  ILE A 270     1337   2718   1899   -119    207   -413       C  
ATOM   1761  C   ILE A 270      33.779  13.156   4.534  1.00 16.62           C  
ANISOU 1761  C   ILE A 270     1453   2794   2067    -61    198   -403       C  
ATOM   1762  O   ILE A 270      33.956  13.655   3.431  1.00 14.92           O  
ANISOU 1762  O   ILE A 270     1231   2567   1871    -36    191   -405       O  
ATOM   1763  CB  ILE A 270      33.238  14.765   6.477  1.00 18.67           C  
ANISOU 1763  CB  ILE A 270     1734   3070   2290   -152    246   -471       C  
ATOM   1764  CG1 ILE A 270      33.876  15.686   7.563  1.00 16.51           C  
ANISOU 1764  CG1 ILE A 270     1473   2835   1965   -208    246   -507       C  
ATOM   1765  CG2 ILE A 270      32.015  13.953   7.018  1.00 19.07           C  
ANISOU 1765  CG2 ILE A 270     1787   3109   2349   -145    275   -470       C  
ATOM   1766  CD1 ILE A 270      32.823  16.556   8.489  1.00 17.97           C  
ANISOU 1766  CD1 ILE A 270     1681   3002   2145   -232    294   -585       C  
ATOM   1767  N   GLY A 271      33.139  12.008   4.677  1.00 12.94           N  
ANISOU 1767  N   GLY A 271      993   2305   1618    -43    194   -390       N  
ATOM   1768  CA  GLY A 271      32.516  11.435   3.497  1.00 12.94           C  
ANISOU 1768  CA  GLY A 271      994   2257   1666      4    175   -400       C  
ATOM   1769  C   GLY A 271      31.611  10.281   3.821  1.00 19.43           C  
ANISOU 1769  C   GLY A 271     1819   3037   2526      3    168   -390       C  
ATOM   1770  O   GLY A 271      31.707   9.677   4.913  1.00 19.42           O  
ANISOU 1770  O   GLY A 271     1820   3051   2508    -24    177   -355       O  
ATOM   1771  N   HIS A 272      30.713   9.974   2.861  1.00 14.75           N  
ANISOU 1771  N   HIS A 272     1225   2394   1986     28    148   -415       N  
ATOM   1772  CA  HIS A 272      29.719   8.920   3.084  1.00 15.64           C  
ANISOU 1772  CA  HIS A 272     1332   2454   2157     16    134   -405       C  
ATOM   1773  C   HIS A 272      30.001   7.698   2.219  1.00 20.97           C  
ANISOU 1773  C   HIS A 272     2025   3083   2861     61     80   -413       C  
ATOM   1774  O   HIS A 272      30.238   7.843   1.010  1.00 21.56           O  
ANISOU 1774  O   HIS A 272     2110   3158   2924    109     53   -451       O  
ATOM   1775  CB  HIS A 272      28.278   9.464   2.798  1.00 15.77           C  
ANISOU 1775  CB  HIS A 272     1322   2442   2228     -2    145   -433       C  
ATOM   1776  CG  HIS A 272      27.179   8.427   2.826  1.00 17.73           C  
ANISOU 1776  CG  HIS A 272     1550   2634   2552    -22    123   -423       C  
ATOM   1777  CD2 HIS A 272      26.754   7.644   3.851  1.00 19.23           C  
ANISOU 1777  CD2 HIS A 272     1726   2811   2770    -65    143   -375       C  
ATOM   1778  ND1 HIS A 272      26.410   8.154   1.703  1.00 18.04           N  
ANISOU 1778  ND1 HIS A 272     1579   2628   2648     -3     71   -457       N  
ATOM   1779  CE1 HIS A 272      25.557   7.219   2.073  1.00 18.05           C  
ANISOU 1779  CE1 HIS A 272     1556   2581   2721    -41     58   -435       C  
ATOM   1780  NE2 HIS A 272      25.730   6.872   3.358  1.00 18.93           N  
ANISOU 1780  NE2 HIS A 272     1663   2708   2821    -79    104   -378       N  
ATOM   1781  N   SER A 273      29.944   6.496   2.841  1.00 18.82           N  
ANISOU 1781  N   SER A 273     1757   2768   2625     49     66   -375       N  
ATOM   1782  CA  SER A 273      29.983   5.188   2.164  1.00 19.35           C  
ANISOU 1782  CA  SER A 273     1844   2760   2748     86      9   -390       C  
ATOM   1783  C   SER A 273      31.328   4.999   1.415  1.00 23.34           C  
ANISOU 1783  C   SER A 273     2372   3290   3206    163     -9   -413       C  
ATOM   1784  O   SER A 273      32.363   4.807   2.075  1.00 20.86           O  
ANISOU 1784  O   SER A 273     2056   3010   2860    175      5   -367       O  
ATOM   1785  CB  SER A 273      28.792   5.053   1.222  1.00 23.38           C  
ANISOU 1785  CB  SER A 273     2349   3214   3320     82    -29   -444       C  
ATOM   1786  OG  SER A 273      28.587   3.697   0.854  1.00 26.45           O  
ANISOU 1786  OG  SER A 273     2757   3510   3782     95    -88   -460       O  
ATOM   1787  N   PHE A 274      31.328   5.057   0.049  1.00 19.15           N  
ANISOU 1787  N   PHE A 274     1857   2755   2665    217    -38   -481       N  
ATOM   1788  CA  PHE A 274      32.598   5.099  -0.699  1.00 17.49           C  
ANISOU 1788  CA  PHE A 274     1656   2597   2392    293    -35   -501       C  
ATOM   1789  C   PHE A 274      33.433   6.308  -0.229  1.00 21.92           C  
ANISOU 1789  C   PHE A 274     2190   3254   2885    273     15   -457       C  
ATOM   1790  O   PHE A 274      34.677   6.258  -0.153  1.00 22.77           O  
ANISOU 1790  O   PHE A 274     2284   3414   2954    310     29   -431       O  
ATOM   1791  CB  PHE A 274      32.340   5.198  -2.241  1.00 16.71           C  
ANISOU 1791  CB  PHE A 274     1578   2505   2266    347    -65   -578       C  
ATOM   1792  CG  PHE A 274      33.415   4.574  -3.112  1.00 18.69           C  
ANISOU 1792  CG  PHE A 274     1848   2779   2475    443    -73   -619       C  
ATOM   1793  CD1 PHE A 274      34.715   4.382  -2.628  1.00 19.50           C  
ANISOU 1793  CD1 PHE A 274     1932   2922   2554    480    -42   -575       C  
ATOM   1794  CD2 PHE A 274      33.138   4.189  -4.422  1.00 21.18           C  
ANISOU 1794  CD2 PHE A 274     2196   3084   2767    503   -112   -704       C  
ATOM   1795  CE1 PHE A 274      35.704   3.809  -3.429  1.00 20.36           C  
ANISOU 1795  CE1 PHE A 274     2048   3059   2628    580    -39   -614       C  
ATOM   1796  CE2 PHE A 274      34.128   3.594  -5.219  1.00 23.53           C  
ANISOU 1796  CE2 PHE A 274     2513   3411   3017    603   -110   -753       C  
ATOM   1797  CZ  PHE A 274      35.406   3.406  -4.718  1.00 22.34           C  
ANISOU 1797  CZ  PHE A 274     2337   3299   2853    645    -68   -707       C  
ATOM   1798  N   GLY A 275      32.740   7.400   0.051  1.00 18.51           N  
ANISOU 1798  N   GLY A 275     1744   2842   2447    216     39   -450       N  
ATOM   1799  CA  GLY A 275      33.365   8.582   0.627  1.00 18.06           C  
ANISOU 1799  CA  GLY A 275     1666   2853   2343    181     79   -417       C  
ATOM   1800  C   GLY A 275      34.014   8.387   1.992  1.00 21.63           C  
ANISOU 1800  C   GLY A 275     2108   3330   2780    146     94   -368       C  
ATOM   1801  O   GLY A 275      34.939   9.134   2.353  1.00 21.68           O  
ANISOU 1801  O   GLY A 275     2095   3400   2742    129    111   -345       O  
ATOM   1802  N   GLY A 276      33.516   7.410   2.756  1.00 17.80           N  
ANISOU 1802  N   GLY A 276     1632   2799   2333    128     82   -345       N  
ATOM   1803  CA  GLY A 276      33.999   7.121   4.107  1.00 16.10           C  
ANISOU 1803  CA  GLY A 276     1409   2614   2094     94     90   -286       C  
ATOM   1804  C   GLY A 276      35.299   6.348   4.007  1.00 20.77           C  
ANISOU 1804  C   GLY A 276     1993   3223   2675    151     65   -253       C  
ATOM   1805  O   GLY A 276      36.177   6.526   4.837  1.00 18.81           O  
ANISOU 1805  O   GLY A 276     1726   3038   2384    134     66   -206       O  
ATOM   1806  N   ALA A 277      35.436   5.455   2.990  1.00 20.92           N  
ANISOU 1806  N   ALA A 277     2024   3189   2735    223     38   -281       N  
ATOM   1807  CA  ALA A 277      36.740   4.845   2.633  1.00 20.87           C  
ANISOU 1807  CA  ALA A 277     2003   3206   2721    300     24   -266       C  
ATOM   1808  C   ALA A 277      37.724   5.928   2.137  1.00 23.44           C  
ANISOU 1808  C   ALA A 277     2292   3631   2982    314     50   -272       C  
ATOM   1809  O   ALA A 277      38.916   5.860   2.420  1.00 22.27           O  
ANISOU 1809  O   ALA A 277     2106   3544   2812    339     49   -229       O  
ATOM   1810  CB  ALA A 277      36.550   3.780   1.556  1.00 21.13           C  
ANISOU 1810  CB  ALA A 277     2064   3159   2806    380     -5   -322       C  
ATOM   1811  N   THR A 278      37.216   6.928   1.402  1.00 21.41           N  
ANISOU 1811  N   THR A 278     2041   3391   2704    293     70   -314       N  
ATOM   1812  CA  THR A 278      38.033   8.028   0.856  1.00 20.01           C  
ANISOU 1812  CA  THR A 278     1829   3297   2477    294     96   -307       C  
ATOM   1813  C   THR A 278      38.605   8.827   1.992  1.00 20.32           C  
ANISOU 1813  C   THR A 278     1838   3391   2492    222    103   -260       C  
ATOM   1814  O   THR A 278      39.736   9.243   1.902  1.00 18.99           O  
ANISOU 1814  O   THR A 278     1624   3294   2298    228    110   -229       O  
ATOM   1815  CB  THR A 278      37.204   8.886  -0.116  1.00 22.88           C  
ANISOU 1815  CB  THR A 278     2210   3650   2833    284    108   -348       C  
ATOM   1816  CG2 THR A 278      38.031  10.022  -0.738  1.00 19.97           C  
ANISOU 1816  CG2 THR A 278     1805   3361   2421    280    136   -323       C  
ATOM   1817  OG1 THR A 278      36.669   8.040  -1.142  1.00 18.99           O  
ANISOU 1817  OG1 THR A 278     1749   3113   2353    349     88   -400       O  
ATOM   1818  N   VAL A 279      37.815   9.049   3.068  1.00 18.37           N  
ANISOU 1818  N   VAL A 279     1613   3116   2251    153    101   -259       N  
ATOM   1819  CA  VAL A 279      38.291   9.684   4.295  1.00 17.07           C  
ANISOU 1819  CA  VAL A 279     1431   3004   2050     84    100   -230       C  
ATOM   1820  C   VAL A 279      39.554   8.989   4.769  1.00 21.12           C  
ANISOU 1820  C   VAL A 279     1906   3572   2546    112     73   -172       C  
ATOM   1821  O   VAL A 279      40.543   9.649   5.005  1.00 20.45           O  
ANISOU 1821  O   VAL A 279     1779   3558   2433     86     66   -149       O  
ATOM   1822  CB  VAL A 279      37.198   9.665   5.384  1.00 18.20           C  
ANISOU 1822  CB  VAL A 279     1608   3116   2191     28    108   -238       C  
ATOM   1823  CG1 VAL A 279      37.762   9.891   6.792  1.00 17.25           C  
ANISOU 1823  CG1 VAL A 279     1478   3062   2014    -28     96   -205       C  
ATOM   1824  CG2 VAL A 279      36.133  10.669   5.062  1.00 16.82           C  
ANISOU 1824  CG2 VAL A 279     1452   2906   2033     -4    136   -293       C  
ATOM   1825  N   ILE A 280      39.508   7.659   4.900  1.00 20.62           N  
ANISOU 1825  N   ILE A 280     1854   3470   2511    165     54   -145       N  
ATOM   1826  CA  ILE A 280      40.585   6.856   5.507  1.00 20.98           C  
ANISOU 1826  CA  ILE A 280     1864   3555   2552    199     23    -78       C  
ATOM   1827  C   ILE A 280      41.787   6.854   4.600  1.00 23.84           C  
ANISOU 1827  C   ILE A 280     2171   3968   2919    268     26    -72       C  
ATOM   1828  O   ILE A 280      42.897   7.090   5.068  1.00 24.05           O  
ANISOU 1828  O   ILE A 280     2139   4077   2922    259      9    -23       O  
ATOM   1829  CB  ILE A 280      40.050   5.435   5.874  1.00 23.59           C  
ANISOU 1829  CB  ILE A 280     2228   3805   2931    235      1    -46       C  
ATOM   1830  CG1 ILE A 280      38.977   5.568   6.996  1.00 23.27           C  
ANISOU 1830  CG1 ILE A 280     2224   3748   2870    151      8    -29       C  
ATOM   1831  CG2 ILE A 280      41.167   4.505   6.309  1.00 22.11           C  
ANISOU 1831  CG2 ILE A 280     2002   3641   2757    292    -35     29       C  
ATOM   1832  CD1 ILE A 280      37.948   4.566   6.971  1.00 28.24           C  
ANISOU 1832  CD1 ILE A 280     2890   4278   3562    161      5    -22       C  
ATOM   1833  N   GLN A 281      41.583   6.610   3.303  1.00 18.50           N  
ANISOU 1833  N   GLN A 281     1507   3256   2266    337     49   -121       N  
ATOM   1834  CA  GLN A 281      42.703   6.656   2.354  1.00 17.84           C  
ANISOU 1834  CA  GLN A 281     1367   3238   2174    410     68   -117       C  
ATOM   1835  C   GLN A 281      43.376   8.051   2.377  1.00 20.26           C  
ANISOU 1835  C   GLN A 281     1619   3638   2441    342     85    -92       C  
ATOM   1836  O   GLN A 281      44.599   8.114   2.411  1.00 19.81           O  
ANISOU 1836  O   GLN A 281     1486   3663   2378    362     84    -43       O  
ATOM   1837  CB  GLN A 281      42.222   6.318   0.913  1.00 17.93           C  
ANISOU 1837  CB  GLN A 281     1413   3207   2192    488     93   -186       C  
ATOM   1838  CG  GLN A 281      43.398   6.279  -0.102  1.00 22.07           C  
ANISOU 1838  CG  GLN A 281     1876   3816   2693    578    126   -182       C  
ATOM   1839  CD  GLN A 281      44.276   5.070   0.036  1.00 32.71           C  
ANISOU 1839  CD  GLN A 281     3191   5163   4075    678    114   -162       C  
ATOM   1840  NE2 GLN A 281      45.598   5.211  -0.192  1.00 26.14           N  
ANISOU 1840  NE2 GLN A 281     2268   4436   3228    728    139   -117       N  
ATOM   1841  OE1 GLN A 281      43.780   3.980   0.277  1.00 25.38           O  
ANISOU 1841  OE1 GLN A 281     2312   4136   3196    718     83   -184       O  
ATOM   1842  N   THR A 282      42.563   9.151   2.340  1.00 16.14           N  
ANISOU 1842  N   THR A 282     1131   3096   1906    262     98   -123       N  
ATOM   1843  CA  THR A 282      43.037  10.544   2.291  1.00 15.94           C  
ANISOU 1843  CA  THR A 282     1066   3128   1863    189    111   -107       C  
ATOM   1844  C   THR A 282      43.899  10.856   3.539  1.00 20.22           C  
ANISOU 1844  C   THR A 282     1561   3730   2392    121     73    -61       C  
ATOM   1845  O   THR A 282      44.975  11.400   3.398  1.00 22.47           O  
ANISOU 1845  O   THR A 282     1772   4090   2676    102     72    -20       O  
ATOM   1846  CB  THR A 282      41.836  11.512   2.148  1.00 20.57           C  
ANISOU 1846  CB  THR A 282     1709   3653   2454    127    125   -154       C  
ATOM   1847  CG2 THR A 282      42.234  12.951   2.197  1.00 21.31           C  
ANISOU 1847  CG2 THR A 282     1772   3777   2548     47    130   -138       C  
ATOM   1848  OG1 THR A 282      41.163  11.291   0.909  1.00 19.42           O  
ANISOU 1848  OG1 THR A 282     1594   3472   2313    189    149   -187       O  
ATOM   1849  N   LEU A 283      43.427  10.508   4.744  1.00 15.52           N  
ANISOU 1849  N   LEU A 283     1004   3110   1784     83     42    -65       N  
ATOM   1850  CA  LEU A 283      44.203  10.652   5.969  1.00 15.60           C  
ANISOU 1850  CA  LEU A 283      976   3187   1764     26     -5    -24       C  
ATOM   1851  C   LEU A 283      45.532   9.920   5.896  1.00 18.20           C  
ANISOU 1851  C   LEU A 283     1222   3589   2104     89    -28     45       C  
ATOM   1852  O   LEU A 283      46.543  10.475   6.330  1.00 18.84           O  
ANISOU 1852  O   LEU A 283     1233   3752   2173     40    -60     83       O  
ATOM   1853  CB  LEU A 283      43.381  10.099   7.173  1.00 15.79           C  
ANISOU 1853  CB  LEU A 283     1062   3180   1758     -1    -26    -28       C  
ATOM   1854  CG  LEU A 283      42.122  10.871   7.609  1.00 19.95           C  
ANISOU 1854  CG  LEU A 283     1658   3657   2265    -70     -3    -93       C  
ATOM   1855  CD1 LEU A 283      41.378  10.085   8.713  1.00 19.35           C  
ANISOU 1855  CD1 LEU A 283     1629   3567   2156    -80    -12    -76       C  
ATOM   1856  CD2 LEU A 283      42.496  12.339   8.102  1.00 17.14           C  
ANISOU 1856  CD2 LEU A 283     1289   3342   1881   -167    -19   -128       C  
ATOM   1857  N   SER A 284      45.570   8.682   5.360  1.00 16.25           N  
ANISOU 1857  N   SER A 284      976   3311   1887    198    -16     61       N  
ATOM   1858  CA  SER A 284      46.851   7.911   5.395  1.00 18.14           C  
ANISOU 1858  CA  SER A 284     1130   3617   2145    272    -39    129       C  
ATOM   1859  C   SER A 284      47.890   8.568   4.464  1.00 22.50           C  
ANISOU 1859  C   SER A 284     1590   4253   2706    289     -8    146       C  
ATOM   1860  O   SER A 284      49.088   8.386   4.631  1.00 24.00           O  
ANISOU 1860  O   SER A 284     1682   4528   2909    316    -28    208       O  
ATOM   1861  CB  SER A 284      46.628   6.464   4.962  1.00 21.12           C  
ANISOU 1861  CB  SER A 284     1536   3923   2566    394    -31    127       C  
ATOM   1862  OG  SER A 284      46.199   6.351   3.609  1.00 28.52           O  
ANISOU 1862  OG  SER A 284     2502   4814   3520    461     22     63       O  
ATOM   1863  N   GLU A 285      47.404   9.319   3.490  1.00 20.38           N  
ANISOU 1863  N   GLU A 285     1347   3963   2433    274     42    100       N  
ATOM   1864  CA  GLU A 285      48.253   9.879   2.420  1.00 22.26           C  
ANISOU 1864  CA  GLU A 285     1504   4278   2676    298     88    125       C  
ATOM   1865  C   GLU A 285      48.517  11.368   2.608  1.00 24.45           C  
ANISOU 1865  C   GLU A 285     1745   4594   2951    171     81    144       C  
ATOM   1866  O   GLU A 285      49.390  11.853   1.985  1.00 22.41           O  
ANISOU 1866  O   GLU A 285     1400   4412   2703    170    108    191       O  
ATOM   1867  CB  GLU A 285      47.484   9.812   1.107  1.00 23.82           C  
ANISOU 1867  CB  GLU A 285     1759   4429   2862    361    147     69       C  
ATOM   1868  CG  GLU A 285      47.484   8.494   0.417  1.00 39.17           C  
ANISOU 1868  CG  GLU A 285     3720   6351   4812    501    169     40       C  
ATOM   1869  CD  GLU A 285      46.793   8.637  -0.918  1.00 50.63           C  
ANISOU 1869  CD  GLU A 285     5223   7780   6234    547    219    -18       C  
ATOM   1870  OE1 GLU A 285      46.794   9.750  -1.501  1.00 32.51           O  
ANISOU 1870  OE1 GLU A 285     2910   5528   3914    493    250     -1       O  
ATOM   1871  OE2 GLU A 285      46.378   7.583  -1.444  1.00 47.89           O1-
ANISOU 1871  OE2 GLU A 285     4927   7379   5890    646    224    -76       O1-
ATOM   1872  N   ASP A 286      47.780  12.093   3.423  1.00 21.86           N  
ANISOU 1872  N   ASP A 286     1481   4211   2613     68     48    108       N  
ATOM   1873  CA  ASP A 286      47.906  13.557   3.395  1.00 21.15           C  
ANISOU 1873  CA  ASP A 286     1371   4128   2537    -44     45    110       C  
ATOM   1874  C   ASP A 286      47.746  14.031   4.818  1.00 22.36           C  
ANISOU 1874  C   ASP A 286     1555   4266   2675   -148    -20     83       C  
ATOM   1875  O   ASP A 286      46.623  14.052   5.358  1.00 20.48           O  
ANISOU 1875  O   ASP A 286     1412   3953   2416   -169    -24     20       O  
ATOM   1876  CB  ASP A 286      46.828  14.187   2.461  1.00 21.77           C  
ANISOU 1876  CB  ASP A 286     1522   4128   2621    -46     94     66       C  
ATOM   1877  CG  ASP A 286      47.000  15.693   2.221  1.00 23.70           C  
ANISOU 1877  CG  ASP A 286     1743   4364   2898   -148     98     83       C  
ATOM   1878  OD1 ASP A 286      47.674  16.353   3.031  1.00 21.15           O  
ANISOU 1878  OD1 ASP A 286     1374   4067   2595   -243     50    100       O  
ATOM   1879  OD2 ASP A 286      46.380  16.213   1.287  1.00 20.04           O1-
ANISOU 1879  OD2 ASP A 286     1313   3857   2444   -139    139     77       O1-
ATOM   1880  N   GLN A 287      48.861  14.403   5.433  1.00 20.49           N  
ANISOU 1880  N   GLN A 287     1232   4108   2445   -211    -72    127       N  
ATOM   1881  CA  GLN A 287      48.801  14.739   6.853  1.00 22.19           C  
ANISOU 1881  CA  GLN A 287     1477   4328   2626   -303   -145     94       C  
ATOM   1882  C   GLN A 287      48.357  16.191   7.088  1.00 24.97           C  
ANISOU 1882  C   GLN A 287     1873   4620   2994   -421   -157     30       C  
ATOM   1883  O   GLN A 287      48.321  16.626   8.236  1.00 25.58           O  
ANISOU 1883  O   GLN A 287     1980   4703   3037   -503   -217    -16       O  
ATOM   1884  CB  GLN A 287      50.093  14.384   7.583  1.00 24.22           C  
ANISOU 1884  CB  GLN A 287     1632   4697   2874   -319   -215    161       C  
ATOM   1885  CG  GLN A 287      51.225  15.312   7.332  1.00 52.16           C  
ANISOU 1885  CG  GLN A 287     5058   8299   6461   -398   -241    205       C  
ATOM   1886  CD  GLN A 287      52.345  15.134   8.329  1.00 68.69           C  
ANISOU 1886  CD  GLN A 287     7060  10499   8540   -443   -335    255       C  
ATOM   1887  NE2 GLN A 287      53.498  15.483   7.879  1.00 37.38           N  
ANISOU 1887  NE2 GLN A 287     2961   6611   4631   -468   -345    326       N  
ATOM   1888  OE1 GLN A 287      52.173  14.842   9.531  1.00 70.02           O  
ANISOU 1888  OE1 GLN A 287     7273  10687   8645   -471   -403    230       O  
ATOM   1889  N   ARG A 288      48.015  16.925   5.997  1.00 20.29           N  
ANISOU 1889  N   ARG A 288     1289   3969   2452   -424   -102     27       N  
ATOM   1890  CA  ARG A 288      47.370  18.247   6.089  1.00 20.53           C  
ANISOU 1890  CA  ARG A 288     1377   3908   2515   -515   -104    -36       C  
ATOM   1891  C   ARG A 288      45.961  18.103   6.687  1.00 23.95           C  
ANISOU 1891  C   ARG A 288     1930   4262   2908   -498    -90   -127       C  
ATOM   1892  O   ARG A 288      45.499  19.000   7.399  1.00 23.97           O  
ANISOU 1892  O   ARG A 288     1986   4209   2912   -575   -114   -203       O  
ATOM   1893  CB  ARG A 288      47.371  18.972   4.728  1.00 16.26           C  
ANISOU 1893  CB  ARG A 288      810   3330   2038   -512    -49      8       C  
ATOM   1894  CG  ARG A 288      48.775  19.388   4.277  1.00 16.19           C  
ANISOU 1894  CG  ARG A 288      673   3402   2076   -558    -61    103       C  
ATOM   1895  CD  ARG A 288      48.783  19.971   2.862  1.00 20.16           C  
ANISOU 1895  CD  ARG A 288     1146   3888   2626   -544      5    169       C  
ATOM   1896  NE  ARG A 288      47.992  19.194   1.892  1.00 20.86           N  
ANISOU 1896  NE  ARG A 288     1286   3968   2672   -419     74    166       N  
ATOM   1897  CZ  ARG A 288      47.737  19.603   0.655  1.00 27.06           C  
ANISOU 1897  CZ  ARG A 288     2070   4740   3472   -391    132    213       C  
ATOM   1898  NH1 ARG A 288      48.175  20.778   0.236  1.00 24.04           N1+
ANISOU 1898  NH1 ARG A 288     1640   4342   3153   -477    135    277       N1+
ATOM   1899  NH2 ARG A 288      47.031  18.847  -0.166  1.00 21.48           N  
ANISOU 1899  NH2 ARG A 288     1412   4033   2716   -280    181    197       N  
ATOM   1900  N   PHE A 289      45.277  16.972   6.414  1.00 19.37           N  
ANISOU 1900  N   PHE A 289     1388   3675   2296   -399    -51   -124       N  
ATOM   1901  CA  PHE A 289      43.998  16.686   7.087  1.00 17.96           C  
ANISOU 1901  CA  PHE A 289     1304   3440   2080   -386    -38   -195       C  
ATOM   1902  C   PHE A 289      44.251  16.245   8.528  1.00 22.73           C  
ANISOU 1902  C   PHE A 289     1918   4105   2613   -419    -91   -207       C  
ATOM   1903  O   PHE A 289      44.983  15.280   8.734  1.00 22.89           O  
ANISOU 1903  O   PHE A 289     1891   4197   2609   -379   -117   -142       O  
ATOM   1904  CB  PHE A 289      43.215  15.617   6.316  1.00 18.18           C  
ANISOU 1904  CB  PHE A 289     1362   3436   2110   -282     10   -181       C  
ATOM   1905  CG  PHE A 289      42.824  16.046   4.923  1.00 19.60           C  
ANISOU 1905  CG  PHE A 289     1543   3565   2338   -246     57   -176       C  
ATOM   1906  CD1 PHE A 289      41.657  16.759   4.701  1.00 19.81           C  
ANISOU 1906  CD1 PHE A 289     1630   3506   2391   -261     83   -230       C  
ATOM   1907  CD2 PHE A 289      43.643  15.755   3.827  1.00 19.95           C  
ANISOU 1907  CD2 PHE A 289     1525   3659   2397   -194     75   -113       C  
ATOM   1908  CE1 PHE A 289      41.310  17.169   3.414  1.00 19.71           C  
ANISOU 1908  CE1 PHE A 289     1617   3456   2416   -228    116   -213       C  
ATOM   1909  CE2 PHE A 289      43.296  16.164   2.557  1.00 21.67           C  
ANISOU 1909  CE2 PHE A 289     1747   3848   2639   -162    116   -101       C  
ATOM   1910  CZ  PHE A 289      42.123  16.853   2.351  1.00 20.13           C  
ANISOU 1910  CZ  PHE A 289     1615   3566   2468   -181    132   -147       C  
ATOM   1911  N   ARG A 290      43.658  16.934   9.520  1.00 23.37           N  
ANISOU 1911  N   ARG A 290     2060   4162   2658   -485   -105   -287       N  
ATOM   1912  CA  ARG A 290      43.961  16.719  10.952  1.00 24.34           C  
ANISOU 1912  CA  ARG A 290     2195   4361   2691   -530   -161   -304       C  
ATOM   1913  C   ARG A 290      43.056  15.702  11.610  1.00 27.58           C  
ANISOU 1913  C   ARG A 290     2662   4783   3035   -480   -135   -301       C  
ATOM   1914  O   ARG A 290      43.407  15.156  12.654  1.00 27.47           O  
ANISOU 1914  O   ARG A 290     2647   4851   2939   -494   -179   -275       O  
ATOM   1915  CB  ARG A 290      43.936  18.044  11.741  1.00 27.98           C  
ANISOU 1915  CB  ARG A 290     2691   4806   3134   -631   -197   -403       C  
ATOM   1916  CG  ARG A 290      44.892  19.107  11.202  1.00 38.09           C  
ANISOU 1916  CG  ARG A 290     3911   6067   4494   -702   -235   -398       C  
ATOM   1917  CD  ARG A 290      46.322  18.592  11.096  1.00 52.21           C  
ANISOU 1917  CD  ARG A 290     5593   7957   6287   -708   -291   -298       C  
ATOM   1918  NE  ARG A 290      47.170  19.507  10.337  1.00 69.78           N  
ANISOU 1918  NE  ARG A 290     7745  10163   8606   -767   -309   -268       N  
ATOM   1919  CZ  ARG A 290      47.874  20.501  10.870  1.00 80.46           C  
ANISOU 1919  CZ  ARG A 290     9069  11522   9980   -881   -382   -304       C  
ATOM   1920  NH1 ARG A 290      47.835  20.726  12.183  1.00 66.47           N1+
ANISOU 1920  NH1 ARG A 290     7345   9784   8128   -942   -449   -388       N1+
ATOM   1921  NH2 ARG A 290      48.625  21.280  10.094  1.00 53.01           N  
ANISOU 1921  NH2 ARG A 290     5516   8022   6603   -937   -392   -256       N  
ATOM   1922  N   CYS A 291      41.871  15.450  11.014  1.00 20.31           N  
ANISOU 1922  N   CYS A 291     1786   3782   2149   -427    -67   -321       N  
ATOM   1923  CA  CYS A 291      40.957  14.424  11.495  1.00 18.80           C  
ANISOU 1923  CA  CYS A 291     1636   3590   1917   -383    -36   -303       C  
ATOM   1924  C   CYS A 291      40.049  14.059  10.365  1.00 22.48           C  
ANISOU 1924  C   CYS A 291     2116   3967   2458   -318     21   -301       C  
ATOM   1925  O   CYS A 291      39.976  14.800   9.385  1.00 20.64           O  
ANISOU 1925  O   CYS A 291     1875   3680   2288   -315     40   -328       O  
ATOM   1926  CB  CYS A 291      40.180  14.865  12.747  1.00 20.26           C  
ANISOU 1926  CB  CYS A 291     1882   3798   2018   -431    -22   -374       C  
ATOM   1927  SG  CYS A 291      39.051  16.268  12.487  1.00 24.79           S  
ANISOU 1927  SG  CYS A 291     2506   4276   2637   -456     35   -498       S  
ATOM   1928  N   GLY A 292      39.373  12.920  10.504  1.00 21.74           N  
ANISOU 1928  N   GLY A 292     2042   3860   2358   -272     42   -263       N  
ATOM   1929  CA  GLY A 292      38.336  12.475   9.569  1.00 19.27           C  
ANISOU 1929  CA  GLY A 292     1747   3463   2112   -218     86   -269       C  
ATOM   1930  C   GLY A 292      37.095  11.909  10.225  1.00 20.34           C  
ANISOU 1930  C   GLY A 292     1919   3578   2231   -219    122   -271       C  
ATOM   1931  O   GLY A 292      37.127  11.419  11.359  1.00 18.52           O  
ANISOU 1931  O   GLY A 292     1699   3405   1933   -241    113   -235       O  
ATOM   1932  N   ILE A 293      35.966  12.008   9.506  1.00 17.22           N  
ANISOU 1932  N   ILE A 293     1539   3107   1897   -197    162   -307       N  
ATOM   1933  CA  ILE A 293      34.674  11.472   9.939  1.00 16.42           C  
ANISOU 1933  CA  ILE A 293     1456   2979   1804   -197    202   -303       C  
ATOM   1934  C   ILE A 293      34.167  10.657   8.799  1.00 20.46           C  
ANISOU 1934  C   ILE A 293     1959   3414   2401   -146    198   -284       C  
ATOM   1935  O   ILE A 293      33.956  11.203   7.723  1.00 21.26           O  
ANISOU 1935  O   ILE A 293     2056   3470   2551   -123    201   -325       O  
ATOM   1936  CB  ILE A 293      33.642  12.556  10.391  1.00 19.78           C  
ANISOU 1936  CB  ILE A 293     1900   3398   2218   -229    254   -381       C  
ATOM   1937  CG1 ILE A 293      34.235  13.433  11.543  1.00 21.09           C  
ANISOU 1937  CG1 ILE A 293     2084   3640   2289   -281    249   -424       C  
ATOM   1938  CG2 ILE A 293      32.335  11.885  10.837  1.00 20.71           C  
ANISOU 1938  CG2 ILE A 293     2018   3503   2347   -228    301   -360       C  
ATOM   1939  CD1 ILE A 293      33.428  14.662  11.874  1.00 19.78           C  
ANISOU 1939  CD1 ILE A 293     1940   3455   2120   -301    297   -522       C  
ATOM   1940  N   ALA A 294      33.999   9.338   9.027  1.00 17.34           N  
ANISOU 1940  N   ALA A 294     1564   3001   2023   -128    185   -219       N  
ATOM   1941  CA  ALA A 294      33.532   8.402   8.028  1.00 18.43           C  
ANISOU 1941  CA  ALA A 294     1700   3057   2246    -83    170   -209       C  
ATOM   1942  C   ALA A 294      32.053   8.117   8.327  1.00 21.98           C  
ANISOU 1942  C   ALA A 294     2150   3466   2736   -110    204   -208       C  
ATOM   1943  O   ALA A 294      31.715   7.525   9.374  1.00 23.01           O  
ANISOU 1943  O   ALA A 294     2280   3619   2844   -142    221   -148       O  
ATOM   1944  CB  ALA A 294      34.372   7.113   8.072  1.00 19.82           C  
ANISOU 1944  CB  ALA A 294     1873   3222   2436    -45    127   -139       C  
ATOM   1945  N   LEU A 295      31.159   8.555   7.413  1.00 17.31           N  
ANISOU 1945  N   LEU A 295     1552   2823   2203    -99    215   -263       N  
ATOM   1946  CA  LEU A 295      29.716   8.359   7.594  1.00 18.27           C  
ANISOU 1946  CA  LEU A 295     1656   2909   2377   -125    246   -263       C  
ATOM   1947  C   LEU A 295      29.307   7.087   6.905  1.00 21.72           C  
ANISOU 1947  C   LEU A 295     2089   3264   2900   -107    204   -236       C  
ATOM   1948  O   LEU A 295      29.343   7.020   5.675  1.00 22.48           O  
ANISOU 1948  O   LEU A 295     2190   3312   3039    -66    165   -280       O  
ATOM   1949  CB  LEU A 295      28.897   9.556   7.037  1.00 17.84           C  
ANISOU 1949  CB  LEU A 295     1587   2844   2347   -122    274   -334       C  
ATOM   1950  CG  LEU A 295      29.326  10.967   7.545  1.00 21.08           C  
ANISOU 1950  CG  LEU A 295     2008   3309   2692   -135    308   -381       C  
ATOM   1951  CD1 LEU A 295      28.546  12.020   6.784  1.00 20.05           C  
ANISOU 1951  CD1 LEU A 295     1863   3141   2613   -118    323   -439       C  
ATOM   1952  CD2 LEU A 295      29.050  11.112   9.083  1.00 20.61           C  
ANISOU 1952  CD2 LEU A 295     1951   3317   2563   -178    362   -370       C  
ATOM   1953  N   ASP A 296      28.925   6.061   7.692  1.00 19.12           N  
ANISOU 1953  N   ASP A 296     1752   2917   2596   -138    208   -163       N  
ATOM   1954  CA  ASP A 296      28.590   4.732   7.174  1.00 20.00           C  
ANISOU 1954  CA  ASP A 296     1863   2931   2805   -130    159   -131       C  
ATOM   1955  C   ASP A 296      29.606   4.278   6.105  1.00 24.12           C  
ANISOU 1955  C   ASP A 296     2415   3407   3342    -62     98   -168       C  
ATOM   1956  O   ASP A 296      29.224   3.963   4.972  1.00 24.68           O  
ANISOU 1956  O   ASP A 296     2491   3409   3477    -34     57   -223       O  
ATOM   1957  CB  ASP A 296      27.139   4.740   6.611  1.00 20.95           C  
ANISOU 1957  CB  ASP A 296     1949   2997   3014   -155    161   -163       C  
ATOM   1958  CG  ASP A 296      26.257   3.692   7.217  1.00 21.48           C  
ANISOU 1958  CG  ASP A 296     1988   3014   3159   -210    165    -83       C  
ATOM   1959  OD1 ASP A 296      26.711   3.010   8.171  1.00 21.60           O  
ANISOU 1959  OD1 ASP A 296     2013   3042   3151   -230    174      6       O  
ATOM   1960  OD2 ASP A 296      25.163   3.471   6.684  1.00 24.58           O1-
ANISOU 1960  OD2 ASP A 296     2345   3351   3643   -234    148   -101       O1-
ATOM   1961  N   ALA A 297      30.901   4.272   6.465  1.00 18.79           N  
ANISOU 1961  N   ALA A 297     1755   2781   2603    -33     92   -140       N  
ATOM   1962  CA  ALA A 297      31.995   3.899   5.551  1.00 17.21           C  
ANISOU 1962  CA  ALA A 297     1572   2560   2407     42     48   -169       C  
ATOM   1963  C   ALA A 297      31.767   2.510   4.927  1.00 22.39           C  
ANISOU 1963  C   ALA A 297     2246   3098   3163     77     -5   -171       C  
ATOM   1964  O   ALA A 297      31.440   1.554   5.627  1.00 20.89           O  
ANISOU 1964  O   ALA A 297     2056   2851   3030     48    -17   -100       O  
ATOM   1965  CB  ALA A 297      33.330   3.912   6.296  1.00 17.62           C  
ANISOU 1965  CB  ALA A 297     1620   2684   2391     59     48   -114       C  
ATOM   1966  N   TRP A 298      31.940   2.420   3.606  1.00 18.82           N  
ANISOU 1966  N   TRP A 298     1810   2610   2730    138    -37   -254       N  
ATOM   1967  CA  TRP A 298      32.081   1.151   2.932  1.00 20.60           C  
ANISOU 1967  CA  TRP A 298     2062   2730   3035    193    -92   -281       C  
ATOM   1968  C   TRP A 298      33.578   0.858   2.793  1.00 26.09           C  
ANISOU 1968  C   TRP A 298     2763   3456   3694    278    -97   -272       C  
ATOM   1969  O   TRP A 298      34.266   1.526   2.020  1.00 26.14           O  
ANISOU 1969  O   TRP A 298     2764   3533   3634    329    -82   -325       O  
ATOM   1970  CB  TRP A 298      31.409   1.263   1.567  1.00 19.74           C  
ANISOU 1970  CB  TRP A 298     1970   2583   2948    217   -124   -386       C  
ATOM   1971  CG  TRP A 298      31.469   0.031   0.732  1.00 21.37           C  
ANISOU 1971  CG  TRP A 298     2213   2677   3230    276   -187   -447       C  
ATOM   1972  CD1 TRP A 298      31.105  -1.236   1.095  1.00 25.18           C  
ANISOU 1972  CD1 TRP A 298     2711   3030   3826    258   -232   -417       C  
ATOM   1973  CD2 TRP A 298      31.895  -0.043  -0.629  1.00 21.45           C  
ANISOU 1973  CD2 TRP A 298     2253   2690   3207    362   -215   -553       C  
ATOM   1974  CE2 TRP A 298      31.762  -1.391  -1.038  1.00 25.75           C  
ANISOU 1974  CE2 TRP A 298     2836   3100   3848    399   -279   -603       C  
ATOM   1975  CE3 TRP A 298      32.353   0.911  -1.562  1.00 22.31           C  
ANISOU 1975  CE3 TRP A 298     2360   2904   3213    411   -190   -610       C  
ATOM   1976  NE1 TRP A 298      31.287  -2.098   0.042  1.00 25.50           N  
ANISOU 1976  NE1 TRP A 298     2794   2980   3915    331   -291   -513       N  
ATOM   1977  CZ2 TRP A 298      32.047  -1.812  -2.343  1.00 24.72           C  
ANISOU 1977  CZ2 TRP A 298     2747   2943   3703    488   -319   -725       C  
ATOM   1978  CZ3 TRP A 298      32.658   0.479  -2.855  1.00 23.56           C  
ANISOU 1978  CZ3 TRP A 298     2555   3049   3348    498   -224   -713       C  
ATOM   1979  CH2 TRP A 298      32.502  -0.868  -3.228  1.00 24.50           C  
ANISOU 1979  CH2 TRP A 298     2716   3040   3553    539   -287   -778       C  
ATOM   1980  N   MET A 299      34.078  -0.133   3.562  1.00 22.39           N  
ANISOU 1980  N   MET A 299     2296   2939   3272    292   -117   -195       N  
ATOM   1981  CA  MET A 299      35.507  -0.354   3.763  1.00 20.82           C  
ANISOU 1981  CA  MET A 299     2083   2787   3041    364   -118   -157       C  
ATOM   1982  C   MET A 299      36.188  -1.171   2.666  1.00 24.96           C  
ANISOU 1982  C   MET A 299     2627   3246   3610    479   -149   -229       C  
ATOM   1983  O   MET A 299      37.409  -1.105   2.543  1.00 23.63           O  
ANISOU 1983  O   MET A 299     2433   3143   3402    552   -137   -220       O  
ATOM   1984  CB  MET A 299      35.776  -0.991   5.129  1.00 22.81           C  
ANISOU 1984  CB  MET A 299     2324   3028   3315    334   -128    -28       C  
ATOM   1985  CG  MET A 299      35.209  -0.191   6.326  1.00 24.65           C  
ANISOU 1985  CG  MET A 299     2539   3348   3479    228    -89     42       C  
ATOM   1986  SD  MET A 299      36.110   1.378   6.497  1.00 25.96           S  
ANISOU 1986  SD  MET A 299     2672   3685   3506    219    -49     18       S  
ATOM   1987  CE  MET A 299      37.669   0.746   7.339  1.00 22.45           C  
ANISOU 1987  CE  MET A 299     2197   3292   3040    271    -83    126       C  
ATOM   1988  N   PHE A 300      35.407  -1.931   1.872  1.00 24.14           N  
ANISOU 1988  N   PHE A 300     2564   3020   3588    496   -189   -306       N  
ATOM   1989  CA  PHE A 300      35.889  -2.779   0.760  1.00 24.26           C  
ANISOU 1989  CA  PHE A 300     2612   2959   3647    609   -222   -403       C  
ATOM   1990  C   PHE A 300      36.994  -2.142  -0.131  1.00 27.05           C  
ANISOU 1990  C   PHE A 300     2946   3434   3898    704   -184   -465       C  
ATOM   1991  O   PHE A 300      37.954  -2.866  -0.436  1.00 29.28           O  
ANISOU 1991  O   PHE A 300     3227   3693   4205    812   -190   -484       O  
ATOM   1992  CB  PHE A 300      34.717  -3.310  -0.135  1.00 25.44           C  
ANISOU 1992  CB  PHE A 300     2810   2989   3867    593   -274   -509       C  
ATOM   1993  CG  PHE A 300      35.197  -4.198  -1.261  1.00 27.40           C  
ANISOU 1993  CG  PHE A 300     3102   3158   4150    714   -312   -629       C  
ATOM   1994  CD1 PHE A 300      35.591  -5.513  -1.016  1.00 30.12           C  
ANISOU 1994  CD1 PHE A 300     3472   3361   4612    774   -354   -617       C  
ATOM   1995  CD2 PHE A 300      35.281  -3.715  -2.567  1.00 28.64           C  
ANISOU 1995  CD2 PHE A 300     3278   3385   4219    774   -304   -753       C  
ATOM   1996  CE1 PHE A 300      36.051  -6.331  -2.068  1.00 32.32           C  
ANISOU 1996  CE1 PHE A 300     3795   3562   4923    897   -385   -747       C  
ATOM   1997  CE2 PHE A 300      35.741  -4.534  -3.614  1.00 31.27           C  
ANISOU 1997  CE2 PHE A 300     3656   3660   4566    894   -332   -878       C  
ATOM   1998  CZ  PHE A 300      36.124  -5.834  -3.357  1.00 30.55           C  
ANISOU 1998  CZ  PHE A 300     3591   3421   4595    958   -372   -883       C  
ATOM   1999  N   PRO A 301      36.922  -0.868  -0.604  1.00 22.60           N  
ANISOU 1999  N   PRO A 301     2362   2994   3231    675   -143   -493       N  
ATOM   2000  CA  PRO A 301      37.998  -0.360  -1.495  1.00 22.98           C  
ANISOU 2000  CA  PRO A 301     2386   3155   3190    764   -103   -536       C  
ATOM   2001  C   PRO A 301      39.414  -0.296  -0.936  1.00 26.11           C  
ANISOU 2001  C   PRO A 301     2723   3635   3562    814    -72   -459       C  
ATOM   2002  O   PRO A 301      40.376  -0.345  -1.705  1.00 25.70           O  
ANISOU 2002  O   PRO A 301     2647   3646   3471    914    -45   -496       O  
ATOM   2003  CB  PRO A 301      37.507   1.038  -1.868  1.00 24.17           C  
ANISOU 2003  CB  PRO A 301     2524   3405   3254    697    -71   -547       C  
ATOM   2004  CG  PRO A 301      35.967   0.946  -1.692  1.00 25.85           C  
ANISOU 2004  CG  PRO A 301     2773   3526   3523    609   -109   -567       C  
ATOM   2005  CD  PRO A 301      35.871   0.162  -0.426  1.00 21.96           C  
ANISOU 2005  CD  PRO A 301     2277   2953   3114    568   -128   -485       C  
ATOM   2006  N   LEU A 302      39.561  -0.207   0.382  1.00 23.23           N  
ANISOU 2006  N   LEU A 302     2330   3280   3216    747    -77   -350       N  
ATOM   2007  CA  LEU A 302      40.880   0.033   1.006  1.00 23.62           C  
ANISOU 2007  CA  LEU A 302     2312   3430   3233    774    -57   -267       C  
ATOM   2008  C   LEU A 302      41.876  -1.096   0.816  1.00 27.64           C  
ANISOU 2008  C   LEU A 302     2802   3899   3800    902    -72   -263       C  
ATOM   2009  O   LEU A 302      41.484  -2.249   0.866  1.00 25.85           O  
ANISOU 2009  O   LEU A 302     2621   3534   3667    940   -112   -278       O  
ATOM   2010  CB  LEU A 302      40.689   0.353   2.492  1.00 23.77           C  
ANISOU 2010  CB  LEU A 302     2314   3472   3246    668    -70   -159       C  
ATOM   2011  CG  LEU A 302      39.874   1.632   2.758  1.00 25.60           C  
ANISOU 2011  CG  LEU A 302     2553   3761   3413    552    -44   -166       C  
ATOM   2012  CD1 LEU A 302      39.540   1.749   4.229  1.00 26.13           C  
ANISOU 2012  CD1 LEU A 302     2618   3839   3471    459    -56    -77       C  
ATOM   2013  CD2 LEU A 302      40.646   2.853   2.310  1.00 26.27           C  
ANISOU 2013  CD2 LEU A 302     2590   3974   3417    549     -7   -179       C  
ATOM   2014  N   GLY A 303      43.152  -0.773   0.571  1.00 27.20           N  
ANISOU 2014  N   GLY A 303     2676   3959   3700    972    -39   -242       N  
ATOM   2015  CA  GLY A 303      44.187  -1.809   0.514  1.00 28.38           C  
ANISOU 2015  CA  GLY A 303     2791   4081   3911   1103    -48   -226       C  
ATOM   2016  C   GLY A 303      44.565  -2.220   1.926  1.00 34.17           C  
ANISOU 2016  C   GLY A 303     3491   4799   4693   1070    -91    -93       C  
ATOM   2017  O   GLY A 303      44.342  -1.449   2.868  1.00 32.50           O  
ANISOU 2017  O   GLY A 303     3264   4653   4432    952    -98    -19       O  
ATOM   2018  N   ASP A 304      45.145  -3.419   2.096  1.00 34.78           N  
ANISOU 2018  N   ASP A 304     3558   4793   4864   1178   -121    -63       N  
ATOM   2019  CA  ASP A 304      45.521  -3.958   3.410  1.00 36.79           C  
ANISOU 2019  CA  ASP A 304     3782   5026   5170   1161   -171     78       C  
ATOM   2020  C   ASP A 304      46.503  -3.071   4.144  1.00 38.21           C  
ANISOU 2020  C   ASP A 304     3866   5381   5270   1119   -165    175       C  
ATOM   2021  O   ASP A 304      46.558  -3.085   5.376  1.00 36.92           O  
ANISOU 2021  O   ASP A 304     3687   5242   5099   1050   -208    292       O  
ATOM   2022  CB  ASP A 304      46.153  -5.366   3.262  1.00 41.60           C  
ANISOU 2022  CB  ASP A 304     4386   5516   5904   1313   -202     89       C  
ATOM   2023  CG  ASP A 304      45.185  -6.483   2.926  1.00 55.54           C  
ANISOU 2023  CG  ASP A 304     6250   7069   7784   1339   -237     24       C  
ATOM   2024  OD1 ASP A 304      43.955  -6.229   2.926  1.00 54.58           O  
ANISOU 2024  OD1 ASP A 304     6196   6893   7649   1227   -244    -11       O  
ATOM   2025  OD2 ASP A 304      45.656  -7.599   2.616  1.00 64.84           O1-
ANISOU 2025  OD2 ASP A 304     7434   8130   9072   1473   -259      3       O1-
ATOM   2026  N   GLU A 305      47.282  -2.302   3.375  1.00 33.67           N  
ANISOU 2026  N   GLU A 305     3225   4934   4633   1156   -115    129       N  
ATOM   2027  CA  GLU A 305      48.354  -1.465   3.900  1.00 33.41           C  
ANISOU 2027  CA  GLU A 305     3086   5069   4540   1123   -112    211       C  
ATOM   2028  C   GLU A 305      47.854  -0.261   4.698  1.00 36.87           C  
ANISOU 2028  C   GLU A 305     3535   5585   4889    954   -122    245       C  
ATOM   2029  O   GLU A 305      48.527   0.112   5.640  1.00 38.75           O  
ANISOU 2029  O   GLU A 305     3708   5920   5095    904   -157    337       O  
ATOM   2030  CB  GLU A 305      49.316  -1.038   2.767  1.00 34.51           C  
ANISOU 2030  CB  GLU A 305     3144   5317   4651   1212    -49    158       C  
ATOM   2031  CG  GLU A 305      48.800   0.061   1.850  1.00 34.29           C  
ANISOU 2031  CG  GLU A 305     3144   5345   4540   1149     10     71       C  
ATOM   2032  CD  GLU A 305      47.790  -0.349   0.791  1.00 37.63           C  
ANISOU 2032  CD  GLU A 305     3669   5658   4971   1192     34    -54       C  
ATOM   2033  OE1 GLU A 305      47.515  -1.561   0.648  1.00 40.24           O  
ANISOU 2033  OE1 GLU A 305     4053   5856   5381   1281      9    -93       O  
ATOM   2034  OE2 GLU A 305      47.291   0.552   0.084  0.50 17.32           O1-
ANISOU 2034  OE2 GLU A 305     1122   3130   2329   1137     73   -113       O1-
ATOM   2035  N   VAL A 306      46.671   0.311   4.361  1.00 29.98           N  
ANISOU 2035  N   VAL A 306     2743   4668   3980    871    -97    168       N  
ATOM   2036  CA AVAL A 306      46.218   1.599   4.918  0.50 27.73           C  
ANISOU 2036  CA AVAL A 306     2466   4458   3612    727    -92    175       C  
ATOM   2037  CA BVAL A 306      46.188   1.591   4.909  0.50 27.80           C  
ANISOU 2037  CA BVAL A 306     2477   4464   3622    727    -92    173       C  
ATOM   2038  C   VAL A 306      45.867   1.506   6.407  1.00 31.70           C  
ANISOU 2038  C   VAL A 306     2990   4959   4096    637   -142    260       C  
ATOM   2039  O   VAL A 306      46.072   2.479   7.141  1.00 31.13           O  
ANISOU 2039  O   VAL A 306     2891   4987   3951    541   -154    289       O  
ATOM   2040  CB AVAL A 306      45.075   2.277   4.096  0.50 30.26           C  
ANISOU 2040  CB AVAL A 306     2856   4736   3905    676    -50     73       C  
ATOM   2041  CB BVAL A 306      44.985   2.140   4.076  0.50 30.46           C  
ANISOU 2041  CB BVAL A 306     2889   4746   3938    682    -52     70       C  
ATOM   2042  CG1AVAL A 306      45.507   2.542   2.655  0.50 30.35           C  
ANISOU 2042  CG1AVAL A 306     2841   4785   3905    755      1      1       C  
ATOM   2043  CG1BVAL A 306      44.564   3.533   4.539  0.50 28.22           C  
ANISOU 2043  CG1BVAL A 306     2610   4530   3582    550    -40     67       C  
ATOM   2044  CG2AVAL A 306      43.778   1.468   4.131  0.50 28.90           C  
ANISOU 2044  CG2AVAL A 306     2776   4420   3785    669    -65     39       C  
ATOM   2045  CG2BVAL A 306      45.309   2.159   2.583  0.50 30.52           C  
ANISOU 2045  CG2BVAL A 306     2883   4766   3947    777     -4    -10       C  
ATOM   2046  N   TYR A 307      45.366   0.344   6.860  1.00 30.75           N  
ANISOU 2046  N   TYR A 307     2917   4729   4038    668   -173    303       N  
ATOM   2047  CA  TYR A 307      44.775   0.163   8.199  1.00 30.79           C  
ANISOU 2047  CA  TYR A 307     2957   4724   4017    581   -209    387       C  
ATOM   2048  C   TYR A 307      45.658   0.553   9.350  1.00 33.48           C  
ANISOU 2048  C   TYR A 307     3237   5196   4288    536   -253    485       C  
ATOM   2049  O   TYR A 307      45.150   1.095  10.319  1.00 34.60           O  
ANISOU 2049  O   TYR A 307     3406   5390   4351    432   -262    512       O  
ATOM   2050  CB  TYR A 307      44.265  -1.285   8.393  1.00 33.12           C  
ANISOU 2050  CB  TYR A 307     3300   4871   4413    634   -238    439       C  
ATOM   2051  CG  TYR A 307      43.065  -1.543   7.515  1.00 33.63           C  
ANISOU 2051  CG  TYR A 307     3439   4806   4533    632   -208    339       C  
ATOM   2052  CD1 TYR A 307      41.779  -1.219   7.944  1.00 34.23           C  
ANISOU 2052  CD1 TYR A 307     3569   4852   4584    525   -192    331       C  
ATOM   2053  CD2 TYR A 307      43.212  -2.082   6.238  1.00 34.96           C  
ANISOU 2053  CD2 TYR A 307     3618   4891   4774    738   -196    247       C  
ATOM   2054  CE1 TYR A 307      40.670  -1.425   7.128  1.00 31.54           C  
ANISOU 2054  CE1 TYR A 307     3283   4401   4300    517   -174    243       C  
ATOM   2055  CE2 TYR A 307      42.107  -2.286   5.410  1.00 35.72           C  
ANISOU 2055  CE2 TYR A 307     3781   4878   4913    730   -181    149       C  
ATOM   2056  CZ  TYR A 307      40.837  -1.971   5.870  1.00 36.56           C  
ANISOU 2056  CZ  TYR A 307     3933   4953   5005    616   -175    152       C  
ATOM   2057  OH  TYR A 307      39.736  -2.177   5.081  1.00 39.67           O  
ANISOU 2057  OH  TYR A 307     4381   5244   5448    603   -171     62       O  
ATOM   2058  N   SER A 308      46.956   0.289   9.257  1.00 31.05           N  
ANISOU 2058  N   SER A 308     2844   4950   4004    616   -281    534       N  
ATOM   2059  CA  SER A 308      47.934   0.613  10.297  1.00 31.78           C  
ANISOU 2059  CA  SER A 308     2862   5178   4035    580   -338    631       C  
ATOM   2060  C   SER A 308      48.571   2.018  10.104  1.00 37.25           C  
ANISOU 2060  C   SER A 308     3492   6006   4656    512   -326    581       C  
ATOM   2061  O   SER A 308      49.531   2.354  10.809  1.00 38.13           O  
ANISOU 2061  O   SER A 308     3525   6237   4725    483   -380    648       O  
ATOM   2062  CB  SER A 308      49.037  -0.449  10.312  1.00 36.28           C  
ANISOU 2062  CB  SER A 308     3356   5743   4685    708   -381    722       C  
ATOM   2063  OG  SER A 308      49.844  -0.388   9.143  1.00 41.30           O  
ANISOU 2063  OG  SER A 308     3923   6397   5373    806   -342    664       O  
ATOM   2064  N   ARG A 309      48.030   2.835   9.170  1.00 34.22           N  
ANISOU 2064  N   ARG A 309     3139   5599   4263    481   -262    471       N  
ATOM   2065  CA AARG A 309      48.725   4.027   8.664  0.50 33.68           C  
ANISOU 2065  CA AARG A 309     3003   5631   4163    441   -242    430       C  
ATOM   2066  CA BARG A 309      48.722   4.038   8.686  0.50 34.00           C  
ANISOU 2066  CA BARG A 309     3044   5672   4202    438   -243    430       C  
ATOM   2067  C   ARG A 309      47.841   5.285   8.784  1.00 34.73           C  
ANISOU 2067  C   ARG A 309     3197   5767   4232    315   -217    353       C  
ATOM   2068  O   ARG A 309      47.921   6.172   7.944  1.00 30.45           O  
ANISOU 2068  O   ARG A 309     2637   5242   3690    294   -175    294       O  
ATOM   2069  CB AARG A 309      49.190   3.794   7.195  0.50 33.04           C  
ANISOU 2069  CB AARG A 309     2879   5531   4145    552   -184    384       C  
ATOM   2070  CB BARG A 309      49.233   3.824   7.239  0.50 34.88           C  
ANISOU 2070  CB BARG A 309     3108   5770   4375    549   -187    388       C  
ATOM   2071  CG AARG A 309      50.195   2.648   7.025  0.50 38.94           C  
ANISOU 2071  CG AARG A 309     3551   6283   4962    691   -203    448       C  
ATOM   2072  CG BARG A 309      50.171   2.638   7.112  0.50 45.74           C  
ANISOU 2072  CG BARG A 309     4415   7143   5821    686   -207    452       C  
ATOM   2073  CD AARG A 309      50.547   2.331   5.571  0.50 45.53           C  
ANISOU 2073  CD AARG A 309     4356   7099   5845    816   -134    387       C  
ATOM   2074  CD BARG A 309      50.843   2.526   5.755  0.50 60.09           C  
ANISOU 2074  CD BARG A 309     6169   8982   7680    800   -144    409       C  
ATOM   2075  NE AARG A 309      51.355   1.101   5.472  0.50 41.71           N  
ANISOU 2075  NE AARG A 309     3815   6593   5440    965   -149    435       N  
ATOM   2076  NE BARG A 309      51.016   1.133   5.313  0.50 66.22           N  
ANISOU 2076  NE BARG A 309     6951   9670   8539    956   -139    409       N  
ATOM   2077  CZ AARG A 309      51.866   0.612   4.342  0.50 44.80           C  
ANISOU 2077  CZ AARG A 309     4167   6979   5876   1103    -94    388       C  
ATOM   2078  CZ BARG A 309      51.762   0.210   5.921  0.50 76.71           C  
ANISOU 2078  CZ BARG A 309     8223  10998   9925   1037   -189    498       C  
ATOM   2079  NH1AARG A 309      51.668   1.236   3.190  0.50 24.55           N1+
ANISOU 2079  NH1AARG A 309     1613   4441   3273   1107    -21    301       N1+
ATOM   2080  NH1BARG A 309      52.437   0.509   7.025  0.50 53.01           N1+
ANISOU 2080  NH1BARG A 309     5148   8097   6896    974   -255    602       N1+
ATOM   2081  NH2AARG A 309      52.589  -0.505   4.361  0.50 33.61           N  
ANISOU 2081  NH2AARG A 309     2698   5534   4538   1243   -111    431       N  
ATOM   2082  NH2BARG A 309      51.840  -1.019   5.427  0.50 71.31           N  
ANISOU 2082  NH2BARG A 309     7555  10210   9329   1184   -180    481       N  
ATOM   2083  N   ILE A 310      46.987   5.359   9.825  1.00 28.86           N  
ANISOU 2083  N   ILE A 310     2525   5006   3434    237   -237    358       N  
ATOM   2084  CA  ILE A 310      46.095   6.517   9.961  1.00 26.88           C  
ANISOU 2084  CA  ILE A 310     2333   4749   3130    132   -208    276       C  
ATOM   2085  C   ILE A 310      46.416   7.166  11.330  1.00 30.92           C  
ANISOU 2085  C   ILE A 310     2836   5363   3550     32   -265    302       C  
ATOM   2086  O   ILE A 310      45.786   6.827  12.345  1.00 30.47           O  
ANISOU 2086  O   ILE A 310     2833   5308   3436     -2   -281    328       O  
ATOM   2087  CB  ILE A 310      44.584   6.114   9.833  1.00 29.35           C  
ANISOU 2087  CB  ILE A 310     2743   4949   3459    132   -164    233       C  
ATOM   2088  CG1 ILE A 310      44.290   5.235   8.592  1.00 28.57           C  
ANISOU 2088  CG1 ILE A 310     2659   4747   3449    236   -129    210       C  
ATOM   2089  CG2 ILE A 310      43.660   7.342   9.878  1.00 27.82           C  
ANISOU 2089  CG2 ILE A 310     2600   4747   3224     42   -127    146       C  
ATOM   2090  CD1 ILE A 310      43.427   3.991   9.004  1.00 37.92           C  
ANISOU 2090  CD1 ILE A 310     3901   5833   4673    264   -138    249       C  
ATOM   2091  N   PRO A 311      47.391   8.093  11.410  1.00 26.02           N  
ANISOU 2091  N   PRO A 311     2146   4833   2907    -21   -299    295       N  
ATOM   2092  CA  PRO A 311      47.686   8.701  12.723  1.00 25.67           C  
ANISOU 2092  CA  PRO A 311     2100   4885   2768   -119   -365    303       C  
ATOM   2093  C   PRO A 311      46.609   9.659  13.230  1.00 29.55           C  
ANISOU 2093  C   PRO A 311     2681   5353   3194   -212   -338    206       C  
ATOM   2094  O   PRO A 311      46.529   9.885  14.433  1.00 31.91           O  
ANISOU 2094  O   PRO A 311     3009   5720   3395   -277   -382    204       O  
ATOM   2095  CB  PRO A 311      49.052   9.376  12.527  1.00 27.31           C  
ANISOU 2095  CB  PRO A 311     2198   5184   2995   -149   -414    320       C  
ATOM   2096  CG  PRO A 311      49.213   9.539  11.067  1.00 30.20           C  
ANISOU 2096  CG  PRO A 311     2526   5497   3452    -93   -348    297       C  
ATOM   2097  CD  PRO A 311      48.267   8.621  10.343  1.00 26.36           C  
ANISOU 2097  CD  PRO A 311     2107   4901   3008      1   -281    284       C  
ATOM   2098  N   GLN A 312      45.771  10.204  12.341  1.00 24.73           N  
ANISOU 2098  N   GLN A 312     2115   4651   2631   -213   -267    126       N  
ATOM   2099  CA  GLN A 312      44.784  11.234  12.721  1.00 25.65           C  
ANISOU 2099  CA  GLN A 312     2306   4737   2703   -291   -237     27       C  
ATOM   2100  C   GLN A 312      43.574  10.689  13.491  1.00 28.37           C  
ANISOU 2100  C   GLN A 312     2730   5058   2991   -289   -205     23       C  
ATOM   2101  O   GLN A 312      43.160   9.541  13.257  1.00 27.81           O  
ANISOU 2101  O   GLN A 312     2670   4940   2956   -221   -183     84       O  
ATOM   2102  CB  GLN A 312      44.290  12.040  11.498  1.00 25.61           C  
ANISOU 2102  CB  GLN A 312     2313   4644   2774   -288   -176    -44       C  
ATOM   2103  CG  GLN A 312      45.413  12.742  10.723  1.00 32.51           C  
ANISOU 2103  CG  GLN A 312     3106   5545   3701   -304   -195    -35       C  
ATOM   2104  CD  GLN A 312      45.875  11.924   9.556  1.00 33.83           C  
ANISOU 2104  CD  GLN A 312     3220   5699   3935   -205   -167     25       C  
ATOM   2105  NE2 GLN A 312      46.079  12.574   8.408  1.00 17.07           N  
ANISOU 2105  NE2 GLN A 312     1066   3552   1868   -199   -130      9       N  
ATOM   2106  OE1 GLN A 312      45.994  10.697   9.636  1.00 27.33           O  
ANISOU 2106  OE1 GLN A 312     2388   4880   3116   -128   -174     82       O  
ATOM   2107  N   PRO A 313      42.972  11.483  14.406  1.00 22.85           N  
ANISOU 2107  N   PRO A 313     2086   4389   2208   -363   -199    -48       N  
ATOM   2108  CA  PRO A 313      41.666  11.060  14.977  1.00 22.19           C  
ANISOU 2108  CA  PRO A 313     2070   4281   2080   -358   -144    -55       C  
ATOM   2109  C   PRO A 313      40.631  10.720  13.881  1.00 25.03           C  
ANISOU 2109  C   PRO A 313     2450   4519   2541   -304    -72    -71       C  
ATOM   2110  O   PRO A 313      40.569  11.382  12.821  1.00 22.57           O  
ANISOU 2110  O   PRO A 313     2129   4142   2305   -294    -48   -129       O  
ATOM   2111  CB  PRO A 313      41.218  12.268  15.814  1.00 24.06           C  
ANISOU 2111  CB  PRO A 313     2356   4557   2228   -435   -133   -165       C  
ATOM   2112  CG  PRO A 313      42.537  12.994  16.190  1.00 28.49           C  
ANISOU 2112  CG  PRO A 313     2876   5199   2750   -493   -220   -184       C  
ATOM   2113  CD  PRO A 313      43.448  12.769  14.973  1.00 23.75           C  
ANISOU 2113  CD  PRO A 313     2200   4558   2266   -451   -240   -129       C  
ATOM   2114  N   LEU A 314      39.818   9.674  14.137  1.00 20.86           N  
ANISOU 2114  N   LEU A 314     1947   3962   2017   -272    -42    -13       N  
ATOM   2115  CA  LEU A 314      38.832   9.179  13.154  1.00 19.64           C  
ANISOU 2115  CA  LEU A 314     1807   3694   1961   -225     11    -21       C  
ATOM   2116  C   LEU A 314      37.578   8.731  13.878  1.00 24.77           C  
ANISOU 2116  C   LEU A 314     2494   4335   2582   -243     59     -1       C  
ATOM   2117  O   LEU A 314      37.648   7.992  14.861  1.00 25.09           O  
ANISOU 2117  O   LEU A 314     2540   4433   2560   -253     43     84       O  
ATOM   2118  CB  LEU A 314      39.426   8.058  12.309  1.00 18.68           C  
ANISOU 2118  CB  LEU A 314     1652   3521   1925   -149    -18     49       C  
ATOM   2119  CG  LEU A 314      38.529   7.192  11.364  1.00 20.79           C  
ANISOU 2119  CG  LEU A 314     1936   3670   2294    -94     13     52       C  
ATOM   2120  CD1 LEU A 314      38.060   8.001  10.143  1.00 18.34           C  
ANISOU 2120  CD1 LEU A 314     1630   3300   2038    -84     47    -42       C  
ATOM   2121  CD2 LEU A 314      39.354   5.997  10.880  1.00 19.37           C  
ANISOU 2121  CD2 LEU A 314     1728   3456   2176    -17    -28    123       C  
ATOM   2122  N   PHE A 315      36.429   9.207  13.369  1.00 20.09           N  
ANISOU 2122  N   PHE A 315     1921   3676   2036   -247    118    -72       N  
ATOM   2123  CA  PHE A 315      35.099   9.023  13.942  1.00 18.72           C  
ANISOU 2123  CA  PHE A 315     1769   3497   1847   -268    180    -70       C  
ATOM   2124  C   PHE A 315      34.275   8.238  12.915  1.00 21.69           C  
ANISOU 2124  C   PHE A 315     2136   3758   2347   -229    197    -50       C  
ATOM   2125  O   PHE A 315      34.104   8.689  11.788  1.00 19.33           O  
ANISOU 2125  O   PHE A 315     1831   3392   2122   -203    200   -115       O  
ATOM   2126  CB  PHE A 315      34.463  10.409  14.254  1.00 18.78           C  
ANISOU 2126  CB  PHE A 315     1798   3529   1809   -304    230   -185       C  
ATOM   2127  CG  PHE A 315      33.168  10.478  15.048  1.00 18.70           C  
ANISOU 2127  CG  PHE A 315     1802   3547   1756   -326    307   -198       C  
ATOM   2128  CD1 PHE A 315      32.671   9.360  15.713  1.00 20.86           C  
ANISOU 2128  CD1 PHE A 315     2070   3850   2006   -333    328    -92       C  
ATOM   2129  CD2 PHE A 315      32.450  11.665  15.137  1.00 19.94           C  
ANISOU 2129  CD2 PHE A 315     1972   3702   1902   -338    361   -310       C  
ATOM   2130  CE1 PHE A 315      31.483   9.437  16.454  1.00 20.90           C  
ANISOU 2130  CE1 PHE A 315     2076   3897   1968   -354    410    -95       C  
ATOM   2131  CE2 PHE A 315      31.261  11.735  15.877  1.00 22.22           C  
ANISOU 2131  CE2 PHE A 315     2263   4029   2150   -348    443   -324       C  
ATOM   2132  CZ  PHE A 315      30.793  10.622  16.523  1.00 19.90           C  
ANISOU 2132  CZ  PHE A 315     1957   3779   1825   -358    469   -214       C  
ATOM   2133  N   PHE A 316      33.776   7.049  13.302  1.00 19.30           N  
ANISOU 2133  N   PHE A 316     1831   3433   2069   -228    202     43       N  
ATOM   2134  CA  PHE A 316      32.824   6.306  12.453  1.00 18.67           C  
ANISOU 2134  CA  PHE A 316     1743   3240   2110   -207    215     54       C  
ATOM   2135  C   PHE A 316      31.410   6.605  12.950  1.00 22.16           C  
ANISOU 2135  C   PHE A 316     2179   3694   2547   -248    287     40       C  
ATOM   2136  O   PHE A 316      31.107   6.324  14.128  1.00 22.03           O  
ANISOU 2136  O   PHE A 316     2164   3750   2456   -286    320    108       O  
ATOM   2137  CB  PHE A 316      33.080   4.779  12.539  1.00 21.13           C  
ANISOU 2137  CB  PHE A 316     2051   3497   2480   -185    173    169       C  
ATOM   2138  CG  PHE A 316      34.454   4.307  12.106  1.00 21.40           C  
ANISOU 2138  CG  PHE A 316     2082   3519   2531   -129    106    195       C  
ATOM   2139  CD1 PHE A 316      34.716   4.005  10.766  1.00 21.95           C  
ANISOU 2139  CD1 PHE A 316     2148   3497   2695    -68     77    145       C  
ATOM   2140  CD2 PHE A 316      35.475   4.134  13.038  1.00 22.59           C  
ANISOU 2140  CD2 PHE A 316     2227   3757   2599   -131     73    269       C  
ATOM   2141  CE1 PHE A 316      35.972   3.549  10.368  1.00 23.57           C  
ANISOU 2141  CE1 PHE A 316     2341   3698   2916     -5     28    167       C  
ATOM   2142  CE2 PHE A 316      36.739   3.681  12.636  1.00 25.70           C  
ANISOU 2142  CE2 PHE A 316     2602   4144   3019    -72     13    299       C  
ATOM   2143  CZ  PHE A 316      36.979   3.396  11.306  1.00 23.78           C  
ANISOU 2143  CZ  PHE A 316     2352   3809   2874     -6     -3    246       C  
ATOM   2144  N   ILE A 317      30.546   7.179  12.058  1.00 18.35           N  
ANISOU 2144  N   ILE A 317     1685   3150   2137   -239    313    -42       N  
ATOM   2145  CA  ILE A 317      29.114   7.366  12.353  1.00 18.67           C  
ANISOU 2145  CA  ILE A 317     1701   3190   2202   -268    381    -52       C  
ATOM   2146  C   ILE A 317      28.358   6.443  11.470  1.00 21.23           C  
ANISOU 2146  C   ILE A 317     2001   3406   2659   -259    358    -23       C  
ATOM   2147  O   ILE A 317      28.396   6.598  10.227  1.00 18.59           O  
ANISOU 2147  O   ILE A 317     1668   2999   2397   -224    319    -85       O  
ATOM   2148  CB  ILE A 317      28.621   8.844  12.230  1.00 20.76           C  
ANISOU 2148  CB  ILE A 317     1963   3480   2445   -265    429   -166       C  
ATOM   2149  CG1 ILE A 317      29.552   9.811  13.035  0.96 21.50           C  
ANISOU 2149  CG1 ILE A 317     2090   3666   2413   -277    433   -215       C  
ATOM   2150  CG2 ILE A 317      27.124   8.967  12.644  1.00 17.72           C  
ANISOU 2150  CG2 ILE A 317     1539   3108   2086   -286    508   -168       C  
ATOM   2151  CD1 ILE A 317      29.131  11.372  12.938  1.00 19.65           C  
ANISOU 2151  CD1 ILE A 317     1862   3435   2169   -272    476   -339       C  
ATOM   2152  N   ASN A 318      27.676   5.453  12.089  1.00 17.74           N  
ANISOU 2152  N   ASN A 318     1537   2954   2249   -296    378     75       N  
ATOM   2153  CA  ASN A 318      27.054   4.397  11.294  1.00 19.04           C  
ANISOU 2153  CA  ASN A 318     1681   3000   2553   -298    338    109       C  
ATOM   2154  C   ASN A 318      25.534   4.438  11.330  1.00 23.72           C  
ANISOU 2154  C   ASN A 318     2217   3579   3216   -339    390    115       C  
ATOM   2155  O   ASN A 318      24.931   4.946  12.278  1.00 21.18           O  
ANISOU 2155  O   ASN A 318     1869   3350   2829   -369    471    133       O  
ATOM   2156  CB  ASN A 318      27.564   3.014  11.711  1.00 21.48           C  
ANISOU 2156  CB  ASN A 318     2004   3265   2893   -307    295    229       C  
ATOM   2157  CG  ASN A 318      29.046   2.796  11.492  1.00 31.90           C  
ANISOU 2157  CG  ASN A 318     3364   4580   4176   -255    233    228       C  
ATOM   2158  ND2 ASN A 318      29.580   1.790  12.158  1.00 18.93           N  
ANISOU 2158  ND2 ASN A 318     1732   2928   2533   -258    205    343       N  
ATOM   2159  OD1 ASN A 318      29.717   3.513  10.727  1.00 29.62           O  
ANISOU 2159  OD1 ASN A 318     3092   4298   3864   -209    210    134       O  
ATOM   2160  N   SER A 319      24.923   3.900  10.283  1.00 20.09           N  
ANISOU 2160  N   SER A 319     1736   3010   2887   -337    341     95       N  
ATOM   2161  CA  SER A 319      23.493   3.607  10.344  1.00 19.65           C  
ANISOU 2161  CA  SER A 319     1612   2930   2924   -388    374    130       C  
ATOM   2162  C   SER A 319      23.312   2.244  10.999  1.00 23.94           C  
ANISOU 2162  C   SER A 319     2141   3429   3525   -442    365    267       C  
ATOM   2163  O   SER A 319      24.215   1.405  10.961  1.00 21.81           O  
ANISOU 2163  O   SER A 319     1919   3102   3267   -426    305    312       O  
ATOM   2164  CB  SER A 319      22.856   3.630   8.951  1.00 19.97           C  
ANISOU 2164  CB  SER A 319     1630   2877   3081   -371    313     50       C  
ATOM   2165  OG  SER A 319      23.188   2.479   8.194  1.00 23.06           O  
ANISOU 2165  OG  SER A 319     2050   3149   3563   -366    220     60       O  
ATOM   2166  N   GLU A 320      22.159   2.021  11.619  1.00 24.49           N  
ANISOU 2166  N   GLU A 320     2141   3526   3637   -504    426    343       N  
ATOM   2167  CA  GLU A 320      21.848   0.702  12.153  1.00 25.89           C  
ANISOU 2167  CA  GLU A 320     2295   3647   3896   -568    416    489       C  
ATOM   2168  C   GLU A 320      21.750  -0.425  11.087  1.00 29.65           C  
ANISOU 2168  C   GLU A 320     2778   3942   4545   -579    304    486       C  
ATOM   2169  O   GLU A 320      22.240  -1.529  11.320  1.00 27.09           O  
ANISOU 2169  O   GLU A 320     2484   3536   4273   -594    256    578       O  
ATOM   2170  CB  GLU A 320      20.549   0.751  12.967  1.00 27.81           C  
ANISOU 2170  CB  GLU A 320     2445   3965   4156   -637    514    574       C  
ATOM   2171  CG  GLU A 320      20.480  -0.419  13.921  1.00 36.19           C  
ANISOU 2171  CG  GLU A 320     3491   5017   5242   -705    530    757       C  
ATOM   2172  CD  GLU A 320      19.244  -0.506  14.794  1.00 45.99           C  
ANISOU 2172  CD  GLU A 320     4632   6345   6497   -779    636    870       C  
ATOM   2173  OE1 GLU A 320      18.573   0.527  15.008  1.00 31.68           O  
ANISOU 2173  OE1 GLU A 320     2769   4647   4621   -765    726    805       O  
ATOM   2174  OE2 GLU A 320      18.980  -1.610  15.312  1.00 43.66           O1-
ANISOU 2174  OE2 GLU A 320     4308   6005   6275   -850    634   1033       O1-
ATOM   2175  N   TYR A 321      21.115  -0.151   9.938  1.00 27.27           N  
ANISOU 2175  N   TYR A 321     2451   3578   4333   -570    258    379       N  
ATOM   2176  CA  TYR A 321      20.718  -1.248   9.051  1.00 27.88           C  
ANISOU 2176  CA  TYR A 321     2521   3492   4580   -600    156    376       C  
ATOM   2177  C   TYR A 321      21.700  -1.517   7.917  1.00 28.45           C  
ANISOU 2177  C   TYR A 321     2677   3468   4664   -525     55    268       C  
ATOM   2178  O   TYR A 321      21.645  -2.592   7.340  1.00 27.79           O  
ANISOU 2178  O   TYR A 321     2611   3241   4707   -540    -33    267       O  
ATOM   2179  CB  TYR A 321      19.278  -1.057   8.537  1.00 31.56           C  
ANISOU 2179  CB  TYR A 321     2894   3941   5156   -653    153    348       C  
ATOM   2180  CG  TYR A 321      18.272  -1.016   9.675  1.00 37.23           C  
ANISOU 2180  CG  TYR A 321     3515   4747   5884   -730    259    474       C  
ATOM   2181  CD1 TYR A 321      18.282  -1.983  10.677  1.00 41.62           C  
ANISOU 2181  CD1 TYR A 321     4059   5286   6469   -795    288    635       C  
ATOM   2182  CD2 TYR A 321      17.321  -0.006   9.755  1.00 39.15           C  
ANISOU 2182  CD2 TYR A 321     3675   5094   6106   -732    334    438       C  
ATOM   2183  CE1 TYR A 321      17.368  -1.943  11.732  1.00 45.64           C  
ANISOU 2183  CE1 TYR A 321     4474   5895   6972   -865    396    760       C  
ATOM   2184  CE2 TYR A 321      16.398   0.041  10.800  1.00 41.61           C  
ANISOU 2184  CE2 TYR A 321     3890   5500   6419   -794    444    549       C  
ATOM   2185  CZ  TYR A 321      16.426  -0.930  11.788  1.00 52.28           C  
ANISOU 2185  CZ  TYR A 321     5230   6848   7786   -862    478    712       C  
ATOM   2186  OH  TYR A 321      15.511  -0.899  12.818  1.00 58.72           O  
ANISOU 2186  OH  TYR A 321     5945   7773   8592   -923    596    832       O  
ATOM   2187  N   PHE A 322      22.613  -0.587   7.608  1.00 25.82           N  
ANISOU 2187  N   PHE A 322     2395   3211   4204   -444     67    178       N  
ATOM   2188  CA  PHE A 322      23.638  -0.879   6.587  1.00 23.26           C  
ANISOU 2188  CA  PHE A 322     2144   2815   3879   -367    -15     88       C  
ATOM   2189  C   PHE A 322      24.667  -1.904   7.018  1.00 29.12           C  
ANISOU 2189  C   PHE A 322     2938   3493   4633   -343    -47    159       C  
ATOM   2190  O   PHE A 322      24.997  -2.776   6.221  1.00 32.07           O  
ANISOU 2190  O   PHE A 322     3352   3741   5093   -309   -129    114       O  
ATOM   2191  CB  PHE A 322      24.336   0.387   6.093  1.00 22.56           C  
ANISOU 2191  CB  PHE A 322     2085   2824   3662   -294      7    -13       C  
ATOM   2192  CG  PHE A 322      25.413   0.165   5.038  1.00 21.59           C  
ANISOU 2192  CG  PHE A 322     2027   2654   3522   -209    -61   -100       C  
ATOM   2193  CD1 PHE A 322      25.071  -0.230   3.739  1.00 25.44           C  
ANISOU 2193  CD1 PHE A 322     2530   3053   4084   -186   -141   -195       C  
ATOM   2194  CD2 PHE A 322      26.757   0.353   5.343  1.00 20.30           C  
ANISOU 2194  CD2 PHE A 322     1905   2545   3264   -153    -44    -89       C  
ATOM   2195  CE1 PHE A 322      26.068  -0.426   2.758  1.00 24.87           C  
ANISOU 2195  CE1 PHE A 322     2517   2953   3979    -99   -191   -281       C  
ATOM   2196  CE2 PHE A 322      27.752   0.154   4.371  1.00 21.91           C  
ANISOU 2196  CE2 PHE A 322     2156   2718   3451    -69    -94   -165       C  
ATOM   2197  CZ  PHE A 322      27.397  -0.228   3.084  1.00 20.91           C  
ANISOU 2197  CZ  PHE A 322     2048   2510   3387    -39   -161   -262       C  
ATOM   2198  N   GLN A 323      25.168  -1.823   8.272  1.00 24.63           N  
ANISOU 2198  N   GLN A 323     2370   3010   3979   -357     15    269       N  
ATOM   2199  CA  GLN A 323      26.446  -2.437   8.625  1.00 21.85           C  
ANISOU 2199  CA  GLN A 323     2068   2637   3597   -306    -13    322       C  
ATOM   2200  C   GLN A 323      26.412  -3.983   8.711  1.00 30.57           C  
ANISOU 2200  C   GLN A 323     3186   3580   4849   -326    -77    413       C  
ATOM   2201  O   GLN A 323      25.359  -4.595   8.919  1.00 30.68           O  
ANISOU 2201  O   GLN A 323     3161   3520   4976   -407    -82    481       O  
ATOM   2202  CB  GLN A 323      27.024  -1.809   9.900  1.00 22.48           C  
ANISOU 2202  CB  GLN A 323     2145   2870   3526   -313     59    404       C  
ATOM   2203  CG  GLN A 323      27.520  -0.342   9.698  1.00 18.01           C  
ANISOU 2203  CG  GLN A 323     1588   2435   2821   -270     99    297       C  
ATOM   2204  CD  GLN A 323      28.708  -0.233   8.754  1.00 23.60           C  
ANISOU 2204  CD  GLN A 323     2338   3119   3510   -182     45    208       C  
ATOM   2205  NE2 GLN A 323      28.886   0.913   8.143  1.00 22.35           N  
ANISOU 2205  NE2 GLN A 323     2182   3026   3284   -152     63    102       N  
ATOM   2206  OE1 GLN A 323      29.495  -1.171   8.594  1.00 25.82           O  
ANISOU 2206  OE1 GLN A 323     2646   3325   3839   -137     -9    240       O  
ATOM   2207  N   TYR A 324      27.582  -4.603   8.531  1.00 26.41           N  
ANISOU 2207  N   TYR A 324     2710   2993   4332   -250   -128    416       N  
ATOM   2208  CA  TYR A 324      27.703  -6.060   8.511  1.00 26.85           C  
ANISOU 2208  CA  TYR A 324     2789   2873   4540   -249   -198    487       C  
ATOM   2209  C   TYR A 324      29.057  -6.425   9.056  1.00 30.47           C  
ANISOU 2209  C   TYR A 324     3279   3350   4949   -176   -210    561       C  
ATOM   2210  O   TYR A 324      29.955  -5.575   8.998  1.00 28.95           O  
ANISOU 2210  O   TYR A 324     3095   3283   4622   -113   -184    505       O  
ATOM   2211  CB  TYR A 324      27.479  -6.623   7.092  1.00 26.07           C  
ANISOU 2211  CB  TYR A 324     2722   2616   4568   -211   -284    343       C  
ATOM   2212  CG  TYR A 324      28.141  -5.849   5.969  1.00 26.23           C  
ANISOU 2212  CG  TYR A 324     2774   2696   4497   -114   -294    173       C  
ATOM   2213  CD1 TYR A 324      29.335  -6.291   5.397  1.00 27.91           C  
ANISOU 2213  CD1 TYR A 324     3036   2859   4709     -2   -335    112       C  
ATOM   2214  CD2 TYR A 324      27.564  -4.684   5.462  1.00 26.07           C  
ANISOU 2214  CD2 TYR A 324     2729   2782   4395   -132   -259     79       C  
ATOM   2215  CE1 TYR A 324      29.923  -5.606   4.331  1.00 25.53           C  
ANISOU 2215  CE1 TYR A 324     2757   2622   4321     84   -337    -34       C  
ATOM   2216  CE2 TYR A 324      28.153  -3.983   4.412  1.00 26.31           C  
ANISOU 2216  CE2 TYR A 324     2786   2868   4343    -49   -268    -58       C  
ATOM   2217  CZ  TYR A 324      29.325  -4.455   3.844  1.00 27.17           C  
ANISOU 2217  CZ  TYR A 324     2943   2935   4445     56   -304   -112       C  
ATOM   2218  OH  TYR A 324      29.883  -3.768   2.811  1.00 28.59           O  
ANISOU 2218  OH  TYR A 324     3142   3183   4537    134   -303   -235       O  
ATOM   2219  N   PRO A 325      29.231  -7.654   9.603  1.00 28.06           N  
ANISOU 2219  N   PRO A 325     2984   2922   4755   -185   -251    695       N  
ATOM   2220  CA  PRO A 325      30.527  -8.024  10.199  1.00 27.72           C  
ANISOU 2220  CA  PRO A 325     2962   2902   4668   -111   -267    785       C  
ATOM   2221  C   PRO A 325      31.785  -7.738   9.363  1.00 32.43           C  
ANISOU 2221  C   PRO A 325     3587   3520   5214     19   -294    657       C  
ATOM   2222  O   PRO A 325      32.668  -7.072   9.904  1.00 32.07           O  
ANISOU 2222  O   PRO A 325     3529   3626   5030     52   -263    688       O  
ATOM   2223  CB  PRO A 325      30.366  -9.513  10.498  1.00 30.57           C  
ANISOU 2223  CB  PRO A 325     3336   3068   5212   -130   -327    916       C  
ATOM   2224  CG  PRO A 325      28.885  -9.673  10.743  1.00 35.01           C  
ANISOU 2224  CG  PRO A 325     3862   3587   5853   -261   -304    973       C  
ATOM   2225  CD  PRO A 325      28.252  -8.764   9.728  1.00 30.39           C  
ANISOU 2225  CD  PRO A 325     3267   3048   5232   -268   -289    784       C  
ATOM   2226  N   ALA A 326      31.890  -8.206   8.077  1.00 27.28           N  
ANISOU 2226  N   ALA A 326     2970   2731   4664     90   -350    513       N  
ATOM   2227  CA  ALA A 326      33.100  -7.963   7.259  1.00 25.49           C  
ANISOU 2227  CA  ALA A 326     2763   2538   4384    219   -364    396       C  
ATOM   2228  C   ALA A 326      33.537  -6.472   7.311  1.00 27.75           C  
ANISOU 2228  C   ALA A 326     3022   3042   4480    223   -298    346       C  
ATOM   2229  O   ALA A 326      34.720  -6.166   7.455  1.00 27.46           O  
ANISOU 2229  O   ALA A 326     2973   3097   4364    295   -290    357       O  
ATOM   2230  CB  ALA A 326      32.872  -8.398   5.813  1.00 25.09           C  
ANISOU 2230  CB  ALA A 326     2754   2351   4428    278   -415    223       C  
ATOM   2231  N   ASN A 327      32.565  -5.568   7.199  1.00 23.90           N  
ANISOU 2231  N   ASN A 327     2519   2627   3935    144   -257    295       N  
ATOM   2232  CA  ASN A 327      32.771  -4.133   7.198  1.00 23.74           C  
ANISOU 2232  CA  ASN A 327     2477   2783   3761    135   -199    240       C  
ATOM   2233  C   ASN A 327      33.193  -3.599   8.569  1.00 28.85           C  
ANISOU 2233  C   ASN A 327     3097   3572   4292     93   -155    362       C  
ATOM   2234  O   ASN A 327      34.104  -2.780   8.620  1.00 28.30           O  
ANISOU 2234  O   ASN A 327     3015   3624   4113    129   -136    334       O  
ATOM   2235  CB  ASN A 327      31.501  -3.431   6.739  1.00 24.47           C  
ANISOU 2235  CB  ASN A 327     2558   2889   3850     65   -173    163       C  
ATOM   2236  CG  ASN A 327      31.796  -2.142   6.008  1.00 38.33           C  
ANISOU 2236  CG  ASN A 327     4309   4758   5496     98   -142     48       C  
ATOM   2237  ND2 ASN A 327      31.164  -1.086   6.458  1.00 20.20           N  
ANISOU 2237  ND2 ASN A 327     1987   2563   3125     32    -87     51       N  
ATOM   2238  OD1 ASN A 327      32.642  -2.066   5.092  1.00 26.28           O  
ANISOU 2238  OD1 ASN A 327     2800   3236   3949    185   -161    -35       O  
ATOM   2239  N   ILE A 328      32.537  -4.054   9.672  1.00 25.84           N  
ANISOU 2239  N   ILE A 328     2704   3183   3932     13   -141    496       N  
ATOM   2240  CA  ILE A 328      32.881  -3.660  11.048  1.00 24.36           C  
ANISOU 2240  CA  ILE A 328     2497   3137   3621    -28   -104    617       C  
ATOM   2241  C   ILE A 328      34.279  -4.118  11.431  1.00 28.84           C  
ANISOU 2241  C   ILE A 328     3066   3727   4165     46   -147    691       C  
ATOM   2242  O   ILE A 328      35.004  -3.361  12.069  1.00 30.20           O  
ANISOU 2242  O   ILE A 328     3223   4050   4202     46   -130    712       O  
ATOM   2243  CB  ILE A 328      31.783  -4.126  12.063  1.00 27.55           C  
ANISOU 2243  CB  ILE A 328     2886   3531   4051   -127    -72    752       C  
ATOM   2244  CG1 ILE A 328      30.412  -3.393  11.807  1.00 26.65           C  
ANISOU 2244  CG1 ILE A 328     2749   3442   3935   -201    -14    676       C  
ATOM   2245  CG2 ILE A 328      32.245  -3.991  13.530  1.00 28.82           C  
ANISOU 2245  CG2 ILE A 328     3036   3835   4080   -158    -46    897       C  
ATOM   2246  CD1 ILE A 328      30.368  -1.757  11.887  1.00 30.87           C  
ANISOU 2246  CD1 ILE A 328     3272   4144   4313   -211     52    571       C  
ATOM   2247  N   ILE A 329      34.662  -5.352  11.049  1.00 26.12           N  
ANISOU 2247  N   ILE A 329     2738   3230   3957    110   -207    729       N  
ATOM   2248  CA  ILE A 329      35.991  -5.924  11.297  1.00 26.80           C  
ANISOU 2248  CA  ILE A 329     2817   3314   4051    199   -255    800       C  
ATOM   2249  C   ILE A 329      37.069  -5.003  10.677  1.00 31.75           C  
ANISOU 2249  C   ILE A 329     3425   4054   4585    273   -247    686       C  
ATOM   2250  O   ILE A 329      38.071  -4.706  11.327  1.00 31.65           O  
ANISOU 2250  O   ILE A 329     3382   4160   4483    296   -257    751       O  
ATOM   2251  CB  ILE A 329      36.085  -7.417  10.804  1.00 30.99           C  
ANISOU 2251  CB  ILE A 329     3373   3627   4774    267   -319    831       C  
ATOM   2252  CG1 ILE A 329      35.176  -8.347  11.640  1.00 31.62           C  
ANISOU 2252  CG1 ILE A 329     3462   3604   4949    182   -331    990       C  
ATOM   2253  CG2 ILE A 329      37.538  -7.956  10.818  1.00 32.52           C  
ANISOU 2253  CG2 ILE A 329     3553   3812   4991    389   -367    875       C  
ATOM   2254  CD1 ILE A 329      34.941  -9.804  10.997  1.00 30.62           C  
ANISOU 2254  CD1 ILE A 329     3370   3215   5050    226   -400    993       C  
ATOM   2255  N   LYS A 330      36.844  -4.549   9.431  1.00 26.87           N  
ANISOU 2255  N   LYS A 330     2819   3405   3985    303   -232    526       N  
ATOM   2256  CA  LYS A 330      37.711  -3.587   8.744  1.00 26.14           C  
ANISOU 2256  CA  LYS A 330     2705   3421   3806    358   -214    421       C  
ATOM   2257  C   LYS A 330      37.817  -2.245   9.522  1.00 27.48           C  
ANISOU 2257  C   LYS A 330     2848   3773   3820    282   -172    435       C  
ATOM   2258  O   LYS A 330      38.913  -1.713   9.683  1.00 26.44           O  
ANISOU 2258  O   LYS A 330     2681   3751   3614    314   -177    441       O  
ATOM   2259  CB  LYS A 330      37.241  -3.370   7.283  1.00 25.97           C  
ANISOU 2259  CB  LYS A 330     2707   3335   3826    391   -204    260       C  
ATOM   2260  CG  LYS A 330      37.627  -4.530   6.367  1.00 22.75           C  
ANISOU 2260  CG  LYS A 330     2323   2780   3540    501   -248    209       C  
ATOM   2261  CD  LYS A 330      36.943  -4.439   5.009  1.00 29.09           C  
ANISOU 2261  CD  LYS A 330     3161   3515   4377    520   -249     54       C  
ATOM   2262  CE  LYS A 330      37.051  -5.716   4.232  1.00 35.73           C  
ANISOU 2262  CE  LYS A 330     4040   4186   5349    611   -300     -5       C  
ATOM   2263  NZ  LYS A 330      38.270  -5.716   3.384  1.00 50.88           N1+
ANISOU 2263  NZ  LYS A 330     5947   6148   7238    746   -292    -84       N1+
ATOM   2264  N   MET A 331      36.702  -1.713  10.017  1.00 22.08           N  
ANISOU 2264  N   MET A 331     2176   3119   3094    184   -133    437       N  
ATOM   2265  CA  MET A 331      36.751  -0.488  10.860  1.00 19.64           C  
ANISOU 2265  CA  MET A 331     1851   2970   2641    115    -95    441       C  
ATOM   2266  C   MET A 331      37.631  -0.726  12.100  1.00 26.16           C  
ANISOU 2266  C   MET A 331     2657   3890   3392    110   -123    570       C  
ATOM   2267  O   MET A 331      38.442   0.118  12.472  1.00 25.49           O  
ANISOU 2267  O   MET A 331     2549   3934   3203    103   -127    557       O  
ATOM   2268  CB  MET A 331      35.327  -0.074  11.297  1.00 20.61           C  
ANISOU 2268  CB  MET A 331     1988   3100   2743     22    -42    434       C  
ATOM   2269  CG  MET A 331      34.440   0.319  10.129  1.00 21.41           C  
ANISOU 2269  CG  MET A 331     2099   3131   2905     22    -20    311       C  
ATOM   2270  SD  MET A 331      32.852   0.909  10.706  1.00 24.63           S  
ANISOU 2270  SD  MET A 331     2502   3568   3288    -77     46    307       S  
ATOM   2271  CE  MET A 331      32.151   1.375   9.046  1.00 19.48           C  
ANISOU 2271  CE  MET A 331     1854   2833   2714    -50     44    156       C  
ATOM   2272  N   LYS A 332      37.467  -1.887  12.724  1.00 24.93           N  
ANISOU 2272  N   LYS A 332     2510   3667   3296    111   -151    699       N  
ATOM   2273  CA  LYS A 332      38.183  -2.232  13.944  1.00 26.73           C  
ANISOU 2273  CA  LYS A 332     2721   3982   3453    105   -185    844       C  
ATOM   2274  C   LYS A 332      39.685  -2.422  13.689  1.00 32.31           C  
ANISOU 2274  C   LYS A 332     3390   4717   4170    198   -242    858       C  
ATOM   2275  O   LYS A 332      40.460  -2.240  14.623  1.00 32.46           O  
ANISOU 2275  O   LYS A 332     3382   4859   4092    188   -274    944       O  
ATOM   2276  CB  LYS A 332      37.527  -3.435  14.654  1.00 29.56           C  
ANISOU 2276  CB  LYS A 332     3096   4253   3882     78   -197    998       C  
ATOM   2277  CG  LYS A 332      36.085  -3.103  15.080  1.00 38.32           C  
ANISOU 2277  CG  LYS A 332     4223   5379   4958    -24   -129    998       C  
ATOM   2278  CD  LYS A 332      35.926  -2.945  16.575  1.00 61.02           C  
ANISOU 2278  CD  LYS A 332     7095   8400   7691    -95   -107   1128       C  
ATOM   2279  CE  LYS A 332      36.129  -1.541  17.095  1.00 69.31           C  
ANISOU 2279  CE  LYS A 332     8142   9636   8557   -134    -71   1044       C  
ATOM   2280  NZ  LYS A 332      36.250  -1.541  18.581  1.00 76.22           N1+
ANISOU 2280  NZ  LYS A 332     9018  10665   9277   -184    -68   1176       N1+
ATOM   2281  N   LYS A 333      40.082  -2.768  12.432  1.00 28.29           N  
ANISOU 2281  N   LYS A 333     2875   4104   3770    289   -254    772       N  
ATOM   2282  CA  LYS A 333      41.482  -2.825  12.003  1.00 29.19           C  
ANISOU 2282  CA  LYS A 333     2940   4254   3897    387   -291    763       C  
ATOM   2283  C   LYS A 333      42.120  -1.432  12.012  1.00 34.88           C  
ANISOU 2283  C   LYS A 333     3622   5139   4492    354   -274    693       C  
ATOM   2284  O   LYS A 333      43.345  -1.345  12.041  1.00 34.30           O  
ANISOU 2284  O   LYS A 333     3490   5142   4401    407   -308    721       O  
ATOM   2285  CB  LYS A 333      41.617  -3.449  10.600  1.00 29.12           C  
ANISOU 2285  CB  LYS A 333     2940   4106   4019    492   -291    667       C  
ATOM   2286  CG  LYS A 333      41.814  -4.964  10.604  1.00 35.60           C  
ANISOU 2286  CG  LYS A 333     3771   4772   4982    577   -340    751       C  
ATOM   2287  CD  LYS A 333      41.644  -5.608   9.202  1.00 43.01           C  
ANISOU 2287  CD  LYS A 333     4740   5552   6049    670   -337    625       C  
ATOM   2288  CE  LYS A 333      42.742  -5.327   8.194  1.00 65.84           C  
ANISOU 2288  CE  LYS A 333     7589   8495   8933    784   -324    527       C  
ATOM   2289  NZ  LYS A 333      44.059  -5.918   8.590  1.00 84.91           N1+
ANISOU 2289  NZ  LYS A 333     9942  10937  11383    886   -365    625       N1+
ATOM   2290  N   CYS A 334      41.299  -0.331  11.968  1.00 28.47           N  
ANISOU 2290  N   CYS A 334     2836   4376   3605    266   -223    604       N  
ATOM   2291  CA  CYS A 334      41.851   1.020  12.110  1.00 26.38           C  
ANISOU 2291  CA  CYS A 334     2541   4252   3230    220   -213    545       C  
ATOM   2292  C   CYS A 334      42.217   1.349  13.551  1.00 31.76           C  
ANISOU 2292  C   CYS A 334     3209   5069   3790    153   -246    632       C  
ATOM   2293  O   CYS A 334      42.801   2.394  13.793  1.00 31.96           O  
ANISOU 2293  O   CYS A 334     3206   5209   3728    112   -255    589       O  
ATOM   2294  CB  CYS A 334      40.908   2.069  11.531  1.00 24.49           C  
ANISOU 2294  CB  CYS A 334     2334   4004   2967    162   -153    420       C  
ATOM   2295  SG  CYS A 334      40.453   1.793   9.809  1.00 27.14           S  
ANISOU 2295  SG  CYS A 334     2688   4206   3418    234   -124    312       S  
ATOM   2296  N   TYR A 335      41.865   0.491  14.506  1.00 30.90           N  
ANISOU 2296  N   TYR A 335     3121   4949   3671    138   -266    753       N  
ATOM   2297  CA  TYR A 335      42.030   0.801  15.928  1.00 32.32           C  
ANISOU 2297  CA  TYR A 335     3300   5270   3710     69   -292    835       C  
ATOM   2298  C   TYR A 335      43.402   0.358  16.371  1.00 40.05           C  
ANISOU 2298  C   TYR A 335     4220   6321   4676    121   -374    939       C  
ATOM   2299  O   TYR A 335      43.865  -0.720  15.979  1.00 40.35           O  
ANISOU 2299  O   TYR A 335     4234   6268   4829    212   -407   1013       O  
ATOM   2300  CB  TYR A 335      40.963   0.081  16.780  1.00 32.87           C  
ANISOU 2300  CB  TYR A 335     3416   5310   3763     25   -268    937       C  
ATOM   2301  CG  TYR A 335      39.611   0.756  16.815  1.00 32.93           C  
ANISOU 2301  CG  TYR A 335     3468   5313   3731    -51   -187    852       C  
ATOM   2302  CD1 TYR A 335      38.847   0.890  15.660  1.00 33.70           C  
ANISOU 2302  CD1 TYR A 335     3581   5289   3934    -37   -139    743       C  
ATOM   2303  CD2 TYR A 335      39.084   1.243  18.007  1.00 33.79           C  
ANISOU 2303  CD2 TYR A 335     3601   5546   3692   -130   -158    881       C  
ATOM   2304  CE1 TYR A 335      37.601   1.511  15.686  1.00 35.48           C  
ANISOU 2304  CE1 TYR A 335     3835   5512   4133   -100    -68    671       C  
ATOM   2305  CE2 TYR A 335      37.833   1.858  18.049  1.00 33.50           C  
ANISOU 2305  CE2 TYR A 335     3595   5508   3625   -188    -76    801       C  
ATOM   2306  CZ  TYR A 335      37.093   1.987  16.884  1.00 38.39           C  
ANISOU 2306  CZ  TYR A 335     4220   6000   4366   -172    -32    701       C  
ATOM   2307  OH  TYR A 335      35.868   2.603  16.899  1.00 32.46           O  
ANISOU 2307  OH  TYR A 335     3487   5249   3597   -222     45    627       O  
ATOM   2308  N   SER A 336      44.046   1.194  17.190  1.00 38.67           N  
ANISOU 2308  N   SER A 336     4020   6308   4365     65   -413    940       N  
ATOM   2309  CA  SER A 336      45.356   0.973  17.808  1.00 39.44           C  
ANISOU 2309  CA  SER A 336     4050   6514   4421     93   -504   1040       C  
ATOM   2310  C   SER A 336      45.382   1.750  19.142  1.00 45.36           C  
ANISOU 2310  C   SER A 336     4816   7439   4980     -7   -537   1054       C  
ATOM   2311  O   SER A 336      44.752   2.813  19.197  1.00 42.18           O  
ANISOU 2311  O   SER A 336     4455   7071   4500    -84   -487    929       O  
ATOM   2312  CB  SER A 336      46.442   1.487  16.872  1.00 43.63           C  
ANISOU 2312  CB  SER A 336     4505   7060   5012    141   -523    965       C  
ATOM   2313  OG  SER A 336      47.744   1.218  17.352  1.00 64.94           O  
ANISOU 2313  OG  SER A 336     7121   9858   7695    178   -613   1065       O  
ATOM   2314  N   PRO A 337      46.070   1.292  20.239  1.00 46.34           N  
ANISOU 2314  N   PRO A 337     4912   7678   5017     -8   -622   1194       N  
ATOM   2315  CA  PRO A 337      45.946   2.020  21.529  1.00 47.29           C  
ANISOU 2315  CA  PRO A 337     5064   7972   4932   -107   -649   1192       C  
ATOM   2316  C   PRO A 337      46.432   3.476  21.492  1.00 48.31           C  
ANISOU 2316  C   PRO A 337     5175   8200   4981   -177   -669   1037       C  
ATOM   2317  O   PRO A 337      45.910   4.317  22.230  1.00 48.08           O  
ANISOU 2317  O   PRO A 337     5201   8262   4805   -262   -651    958       O  
ATOM   2318  CB  PRO A 337      46.728   1.160  22.533  1.00 51.55           C  
ANISOU 2318  CB  PRO A 337     5565   8611   5411    -79   -750   1383       C  
ATOM   2319  CG  PRO A 337      46.997  -0.138  21.836  1.00 56.64           C  
ANISOU 2319  CG  PRO A 337     6173   9104   6244     35   -759   1497       C  
ATOM   2320  CD  PRO A 337      46.969   0.130  20.358  1.00 50.10           C  
ANISOU 2320  CD  PRO A 337     5328   8137   5571     83   -698   1357       C  
ATOM   2321  N   ASP A 338      47.396   3.781  20.624  1.00 43.33           N  
ANISOU 2321  N   ASP A 338     4468   7546   4450   -141   -701    990       N  
ATOM   2322  CA  ASP A 338      47.902   5.145  20.478  1.00 43.87           C  
ANISOU 2322  CA  ASP A 338     4510   7686   4473   -212   -723    853       C  
ATOM   2323  C   ASP A 338      46.965   6.065  19.661  1.00 46.10           C  
ANISOU 2323  C   ASP A 338     4849   7870   4797   -248   -622    689       C  
ATOM   2324  O   ASP A 338      47.119   7.291  19.707  1.00 45.43           O  
ANISOU 2324  O   ASP A 338     4767   7832   4662   -324   -631    568       O  
ATOM   2325  CB  ASP A 338      49.305   5.121  19.866  1.00 47.01           C  
ANISOU 2325  CB  ASP A 338     4789   8107   4966   -164   -791    885       C  
ATOM   2326  CG  ASP A 338      49.350   4.658  18.423  1.00 64.36           C  
ANISOU 2326  CG  ASP A 338     6952  10160   7342    -67   -725    870       C  
ATOM   2327  OD1 ASP A 338      48.715   3.623  18.109  1.00 64.75           O  
ANISOU 2327  OD1 ASP A 338     7041  10096   7465      7   -678    927       O  
ATOM   2328  OD2 ASP A 338      50.051   5.307  17.616  1.00 72.50           O1-
ANISOU 2328  OD2 ASP A 338     7914  11195   8438    -66   -724    806       O1-
ATOM   2329  N   LYS A 339      45.989   5.479  18.928  1.00 40.11           N  
ANISOU 2329  N   LYS A 339     4135   6970   4135   -196   -533    685       N  
ATOM   2330  CA  LYS A 339      45.132   6.234  18.032  1.00 36.68           C  
ANISOU 2330  CA  LYS A 339     3742   6437   3757   -215   -445    548       C  
ATOM   2331  C   LYS A 339      43.784   6.561  18.635  1.00 38.06           C  
ANISOU 2331  C   LYS A 339     4005   6608   3848   -271   -377    494       C  
ATOM   2332  O   LYS A 339      43.230   5.783  19.410  1.00 38.12           O  
ANISOU 2332  O   LYS A 339     4046   6637   3801   -268   -367    586       O  
ATOM   2333  CB  LYS A 339      45.020   5.534  16.676  1.00 37.49           C  
ANISOU 2333  CB  LYS A 339     3825   6396   4023   -123   -400    555       C  
ATOM   2334  CG  LYS A 339      46.334   5.734  15.907  1.00 36.59           C  
ANISOU 2334  CG  LYS A 339     3618   6304   3980    -80   -442    554       C  
ATOM   2335  CD  LYS A 339      46.519   4.797  14.783  1.00 48.35           C  
ANISOU 2335  CD  LYS A 339     5078   7686   5607     31   -416    586       C  
ATOM   2336  CE  LYS A 339      47.895   4.954  14.186  1.00 47.59           C  
ANISOU 2336  CE  LYS A 339     4876   7643   5563     77   -453    601       C  
ATOM   2337  NZ  LYS A 339      48.861   4.027  14.830  1.00 54.57           N1+
ANISOU 2337  NZ  LYS A 339     5694   8588   6452    135   -532    735       N1+
ATOM   2338  N   GLU A 340      43.268   7.749  18.278  1.00 30.95           N  
ANISOU 2338  N   GLU A 340     3135   5683   2942   -320   -328    349       N  
ATOM   2339  CA  GLU A 340      41.985   8.260  18.732  1.00 27.47           C  
ANISOU 2339  CA  GLU A 340     2767   5237   2433   -365   -253    271       C  
ATOM   2340  C   GLU A 340      40.888   7.828  17.743  1.00 28.68           C  
ANISOU 2340  C   GLU A 340     2941   5245   2711   -320   -168    258       C  
ATOM   2341  O   GLU A 340      40.898   8.237  16.578  1.00 25.37           O  
ANISOU 2341  O   GLU A 340     2506   4737   2397   -296   -146    188       O  
ATOM   2342  CB  GLU A 340      42.034   9.796  18.870  1.00 28.08           C  
ANISOU 2342  CB  GLU A 340     2865   5351   2454   -435   -252    118       C  
ATOM   2343  CG  GLU A 340      40.695  10.397  19.296  1.00 32.45           C  
ANISOU 2343  CG  GLU A 340     3489   5894   2946   -468   -166     23       C  
ATOM   2344  CD  GLU A 340      40.316  10.153  20.758  1.00 52.63           C  
ANISOU 2344  CD  GLU A 340     6087   8581   5329   -501   -162     59       C  
ATOM   2345  OE1 GLU A 340      41.131   9.580  21.519  1.00 38.48           O  
ANISOU 2345  OE1 GLU A 340     4275   6895   3450   -507   -240    161       O  
ATOM   2346  OE2 GLU A 340      39.182  10.511  21.139  1.00 33.07           O1-
ANISOU 2346  OE2 GLU A 340     3659   6107   2799   -515    -79     -6       O1-
ATOM   2347  N   ARG A 341      39.955   6.989  18.225  1.00 25.01           N  
ANISOU 2347  N   ARG A 341     2507   4765   2230   -312   -124    332       N  
ATOM   2348  CA  ARG A 341      38.875   6.382  17.461  1.00 24.36           C  
ANISOU 2348  CA  ARG A 341     2439   4554   2263   -278    -58    341       C  
ATOM   2349  C   ARG A 341      37.602   6.408  18.251  1.00 26.95           C  
ANISOU 2349  C   ARG A 341     2807   4912   2521   -320     15    344       C  
ATOM   2350  O   ARG A 341      37.589   6.154  19.457  1.00 25.70           O  
ANISOU 2350  O   ARG A 341     2664   4864   2237   -351      9    418       O  
ATOM   2351  CB  ARG A 341      39.180   4.918  17.113  1.00 28.95           C  
ANISOU 2351  CB  ARG A 341     2996   5058   2945   -214    -92    473       C  
ATOM   2352  CG  ARG A 341      40.431   4.688  16.303  1.00 30.44           C  
ANISOU 2352  CG  ARG A 341     3136   5218   3212   -153   -155    483       C  
ATOM   2353  CD  ARG A 341      40.318   5.226  14.910  1.00 30.87           C  
ANISOU 2353  CD  ARG A 341     3182   5181   3366   -123   -123    370       C  
ATOM   2354  NE  ARG A 341      41.542   4.924  14.163  1.00 38.94           N  
ANISOU 2354  NE  ARG A 341     4150   6191   4454    -56   -172    391       N  
ATOM   2355  CZ  ARG A 341      42.516   5.787  13.885  1.00 41.00           C  
ANISOU 2355  CZ  ARG A 341     4367   6517   4694    -66   -199    343       C  
ATOM   2356  NH1 ARG A 341      42.440   7.050  14.298  1.00 20.04           N1+
ANISOU 2356  NH1 ARG A 341     1725   3931   1959   -144   -192    263       N1+
ATOM   2357  NH2 ARG A 341      43.571   5.396  13.198  1.00 28.51           N  
ANISOU 2357  NH2 ARG A 341     2724   4930   3178      3   -231    374       N  
ATOM   2358  N   LYS A 342      36.525   6.731  17.556  1.00 22.22           N  
ANISOU 2358  N   LYS A 342     2220   4224   1999   -318     85    266       N  
ATOM   2359  CA  LYS A 342      35.171   6.807  18.110  1.00 20.10           C  
ANISOU 2359  CA  LYS A 342     1973   3972   1693   -350    171    259       C  
ATOM   2360  C   LYS A 342      34.235   6.173  17.110  1.00 23.96           C  
ANISOU 2360  C   LYS A 342     2447   4319   2337   -323    207    272       C  
ATOM   2361  O   LYS A 342      34.483   6.225  15.897  1.00 22.15           O  
ANISOU 2361  O   LYS A 342     2206   3990   2220   -284    182    220       O  
ATOM   2362  CB  LYS A 342      34.797   8.273  18.375  1.00 20.98           C  
ANISOU 2362  CB  LYS A 342     2108   4138   1725   -383    217    109       C  
ATOM   2363  CG  LYS A 342      35.591   8.945  19.501  1.00 29.14           C  
ANISOU 2363  CG  LYS A 342     3165   5318   2590   -422    179     76       C  
ATOM   2364  CD  LYS A 342      35.313   8.294  20.856  1.00 28.10           C  
ANISOU 2364  CD  LYS A 342     3049   5313   2315   -447    198    183       C  
ATOM   2365  CE  LYS A 342      36.082   8.894  22.003  1.00 37.59           C  
ANISOU 2365  CE  LYS A 342     4278   6674   3330   -486    150    149       C  
ATOM   2366  NZ  LYS A 342      35.919   8.041  23.222  1.00 42.20           N1+
ANISOU 2366  NZ  LYS A 342     4873   7387   3774   -502    158    291       N1+
ATOM   2367  N   MET A 343      33.171   5.560  17.602  1.00 21.85           N  
ANISOU 2367  N   MET A 343     2178   4050   2074   -345    264    345       N  
ATOM   2368  CA  MET A 343      32.151   4.929  16.748  1.00 20.71           C  
ANISOU 2368  CA  MET A 343     2014   3774   2080   -334    293    360       C  
ATOM   2369  C   MET A 343      30.809   5.042  17.428  1.00 25.24           C  
ANISOU 2369  C   MET A 343     2577   4394   2619   -378    386    376       C  
ATOM   2370  O   MET A 343      30.690   4.744  18.627  1.00 24.29           O  
ANISOU 2370  O   MET A 343     2461   4382   2386   -411    416    468       O  
ATOM   2371  CB  MET A 343      32.475   3.446  16.448  1.00 22.55           C  
ANISOU 2371  CB  MET A 343     2238   3911   2419   -309    236    489       C  
ATOM   2372  CG  MET A 343      31.464   2.774  15.513  1.00 25.17           C  
ANISOU 2372  CG  MET A 343     2553   4096   2915   -304    249    490       C  
ATOM   2373  SD  MET A 343      31.840   1.031  15.239  1.00 30.48           S  
ANISOU 2373  SD  MET A 343     3224   4635   3722   -274    177    629       S  
ATOM   2374  CE  MET A 343      33.334   1.176  14.236  1.00 26.67           C  
ANISOU 2374  CE  MET A 343     2752   4115   3267   -189     98    551       C  
ATOM   2375  N   ILE A 344      29.800   5.481  16.661  1.00 22.44           N  
ANISOU 2375  N   ILE A 344     2202   3968   2356   -374    432    292       N  
ATOM   2376  CA  ILE A 344      28.400   5.545  17.111  1.00 23.47           C  
ANISOU 2376  CA  ILE A 344     2301   4127   2489   -408    525    306       C  
ATOM   2377  C   ILE A 344      27.535   5.011  15.979  1.00 26.81           C  
ANISOU 2377  C   ILE A 344     2687   4407   3093   -402    517    306       C  
ATOM   2378  O   ILE A 344      27.937   5.067  14.808  1.00 21.32           O  
ANISOU 2378  O   ILE A 344     2000   3612   2488   -365    456    240       O  
ATOM   2379  CB  ILE A 344      27.934   6.988  17.567  1.00 26.97           C  
ANISOU 2379  CB  ILE A 344     2750   4666   2831   -410    603    175       C  
ATOM   2380  CG1 ILE A 344      27.914   8.014  16.378  1.00 23.71           C  
ANISOU 2380  CG1 ILE A 344     2339   4166   2503   -373    585     27       C  
ATOM   2381  CG2 ILE A 344      28.763   7.517  18.779  1.00 28.66           C  
ANISOU 2381  CG2 ILE A 344     3008   5031   2851   -423    603    162       C  
ATOM   2382  CD1 ILE A 344      27.231   9.297  16.640  1.00 31.21           C  
ANISOU 2382  CD1 ILE A 344     3286   5164   3408   -367    660    -94       C  
ATOM   2383  N   THR A 345      26.353   4.492  16.346  1.00 24.80           N  
ANISOU 2383  N   THR A 345     2386   4153   2883   -442    579    382       N  
ATOM   2384  CA  THR A 345      25.354   3.981  15.432  1.00 24.96           C  
ANISOU 2384  CA  THR A 345     2359   4052   3072   -452    573    387       C  
ATOM   2385  C   THR A 345      24.042   4.710  15.706  1.00 31.22           C  
ANISOU 2385  C   THR A 345     3095   4905   3862   -471    674    344       C  
ATOM   2386  O   THR A 345      23.597   4.803  16.858  1.00 31.19           O  
ANISOU 2386  O   THR A 345     3071   5022   3757   -501    761    402       O  
ATOM   2387  CB  THR A 345      25.210   2.447  15.572  1.00 25.90           C  
ANISOU 2387  CB  THR A 345     2462   4092   3287   -490    537    545       C  
ATOM   2388  CG2 THR A 345      24.219   1.862  14.582  1.00 27.14           C  
ANISOU 2388  CG2 THR A 345     2571   4111   3630   -510    511    541       C  
ATOM   2389  OG1 THR A 345      26.472   1.859  15.312  1.00 29.27           O  
ANISOU 2389  OG1 THR A 345     2939   4463   3719   -455    447    571       O  
ATOM   2390  N   ILE A 346      23.417   5.216  14.641  1.00 27.61           N  
ANISOU 2390  N   ILE A 346     2609   4371   3511   -449    663    247       N  
ATOM   2391  CA  ILE A 346      22.125   5.901  14.778  1.00 27.24           C  
ANISOU 2391  CA  ILE A 346     2494   4370   3486   -456    753    205       C  
ATOM   2392  C   ILE A 346      21.034   4.836  14.748  1.00 29.37           C  
ANISOU 2392  C   ILE A 346     2686   4591   3883   -512    768    320       C  
ATOM   2393  O   ILE A 346      20.921   4.145  13.742  1.00 27.41           O  
ANISOU 2393  O   ILE A 346     2428   4213   3774   -520    684    328       O  
ATOM   2394  CB  ILE A 346      21.970   7.028  13.707  1.00 28.45           C  
ANISOU 2394  CB  ILE A 346     2647   4471   3691   -403    732     57       C  
ATOM   2395  CG1 ILE A 346      23.191   8.004  13.744  1.00 27.47           C  
ANISOU 2395  CG1 ILE A 346     2602   4382   3454   -361    708    -39       C  
ATOM   2396  CG2 ILE A 346      20.609   7.747  13.831  1.00 28.42           C  
ANISOU 2396  CG2 ILE A 346     2564   4509   3726   -398    823     16       C  
ATOM   2397  CD1 ILE A 346      23.258   9.142  12.628  1.00 23.50           C  
ANISOU 2397  CD1 ILE A 346     2110   3817   3002   -310    676   -169       C  
ATOM   2398  N   ARG A 347      20.244   4.688  15.855  1.00 26.55           N  
ANISOU 2398  N   ARG A 347     2272   4341   3475   -554    873    410       N  
ATOM   2399  CA  ARG A 347      19.146   3.718  15.933  1.00 27.82           C  
ANISOU 2399  CA  ARG A 347     2342   4468   3760   -620    898    536       C  
ATOM   2400  C   ARG A 347      18.088   4.042  14.898  1.00 30.90           C  
ANISOU 2400  C   ARG A 347     2654   4783   4303   -615    885    463       C  
ATOM   2401  O   ARG A 347      17.783   5.217  14.687  1.00 28.21           O  
ANISOU 2401  O   ARG A 347     2299   4488   3931   -562    928    343       O  
ATOM   2402  CB  ARG A 347      18.427   3.735  17.298  1.00 30.23           C  
ANISOU 2402  CB  ARG A 347     2588   4932   3966   -657   1036    636       C  
ATOM   2403  CG  ARG A 347      19.247   3.365  18.489  1.00 41.45           C  
ANISOU 2403  CG  ARG A 347     4069   6459   5221   -673   1062    736       C  
ATOM   2404  CD  ARG A 347      18.334   2.901  19.621  1.00 45.44           C  
ANISOU 2404  CD  ARG A 347     4495   7089   5681   -733   1183    890       C  
ATOM   2405  NE  ARG A 347      19.039   1.974  20.511  1.00 46.52           N  
ANISOU 2405  NE  ARG A 347     4677   7271   5727   -773   1167   1055       N  
ATOM   2406  CZ  ARG A 347      19.643   2.332  21.638  1.00 68.49           C  
ANISOU 2406  CZ  ARG A 347     7515  10218   8290   -756   1220   1073       C  
ATOM   2407  NH1 ARG A 347      19.621   3.599  22.039  1.00 59.17           N1+
ANISOU 2407  NH1 ARG A 347     6355   9168   6959   -702   1296    923       N1+
ATOM   2408  NH2 ARG A 347      20.268   1.426  22.379  1.00 59.56           N  
ANISOU 2408  NH2 ARG A 347     6420   9121   7089   -792   1192   1240       N  
ATOM   2409  N   GLY A 348      17.540   3.001  14.283  1.00 28.51           N  
ANISOU 2409  N   GLY A 348     2301   4364   4168   -669    820    537       N  
ATOM   2410  CA  GLY A 348      16.421   3.094  13.339  1.00 28.10           C  
ANISOU 2410  CA  GLY A 348     2159   4243   4275   -682    794    494       C  
ATOM   2411  C   GLY A 348      16.807   3.701  12.009  1.00 30.93           C  
ANISOU 2411  C   GLY A 348     2565   4515   4672   -617    697    345       C  
ATOM   2412  O   GLY A 348      15.924   4.072  11.241  1.00 31.98           O  
ANISOU 2412  O   GLY A 348     2628   4618   4905   -610    678    290       O  
ATOM   2413  N   SER A 349      18.136   3.821  11.716  1.00 25.74           N  
ANISOU 2413  N   SER A 349     2022   3826   3932   -569    634    286       N  
ATOM   2414  CA  SER A 349      18.579   4.483  10.485  1.00 23.28           C  
ANISOU 2414  CA  SER A 349     1757   3453   3635   -504    555    153       C  
ATOM   2415  C   SER A 349      19.095   3.525   9.396  1.00 25.35           C  
ANISOU 2415  C   SER A 349     2067   3577   3988   -505    424    141       C  
ATOM   2416  O   SER A 349      19.532   2.412   9.673  1.00 22.62           O  
ANISOU 2416  O   SER A 349     1751   3174   3670   -539    387    222       O  
ATOM   2417  CB  SER A 349      19.605   5.563  10.779  1.00 23.27           C  
ANISOU 2417  CB  SER A 349     1833   3525   3483   -442    586     74       C  
ATOM   2418  OG  SER A 349      20.852   5.018  11.179  1.00 25.83           O  
ANISOU 2418  OG  SER A 349     2238   3847   3728   -440    553    114       O  
ATOM   2419  N   VAL A 350      19.025   3.997   8.147  1.00 24.40           N  
ANISOU 2419  N   VAL A 350     1955   3405   3911   -462    355     36       N  
ATOM   2420  CA  VAL A 350      19.438   3.268   6.952  1.00 23.85           C  
ANISOU 2420  CA  VAL A 350     1932   3219   3911   -447    233     -9       C  
ATOM   2421  C   VAL A 350      20.589   4.032   6.292  1.00 25.28           C  
ANISOU 2421  C   VAL A 350     2196   3416   3993   -366    204   -103       C  
ATOM   2422  O   VAL A 350      20.786   5.210   6.580  1.00 22.68           O  
ANISOU 2422  O   VAL A 350     1872   3170   3575   -332    266   -141       O  
ATOM   2423  CB  VAL A 350      18.246   3.043   5.978  1.00 26.25           C  
ANISOU 2423  CB  VAL A 350     2163   3458   4353   -476    166    -40       C  
ATOM   2424  CG1 VAL A 350      17.137   2.206   6.648  1.00 26.96           C  
ANISOU 2424  CG1 VAL A 350     2158   3527   4558   -569    192     68       C  
ATOM   2425  CG2 VAL A 350      17.691   4.361   5.456  1.00 24.89           C  
ANISOU 2425  CG2 VAL A 350     1950   3348   4160   -430    188   -117       C  
ATOM   2426  N   HIS A 351      21.335   3.353   5.398  1.00 20.10           N  
ANISOU 2426  N   HIS A 351     1602   2678   3357   -336    112   -142       N  
ATOM   2427  CA  HIS A 351      22.462   3.913   4.698  1.00 19.59           C  
ANISOU 2427  CA  HIS A 351     1607   2630   3206   -262     84   -217       C  
ATOM   2428  C   HIS A 351      22.234   5.328   4.102  1.00 24.87           C  
ANISOU 2428  C   HIS A 351     2262   3359   3829   -222    104   -290       C  
ATOM   2429  O   HIS A 351      23.125   6.199   4.181  1.00 21.29           O  
ANISOU 2429  O   HIS A 351     1849   2962   3279   -180    135   -318       O  
ATOM   2430  CB  HIS A 351      22.917   2.931   3.598  1.00 20.29           C  
ANISOU 2430  CB  HIS A 351     1744   2619   3346   -233    -19   -263       C  
ATOM   2431  CG  HIS A 351      24.313   3.174   3.102  1.00 21.31           C  
ANISOU 2431  CG  HIS A 351     1945   2770   3382   -157    -36   -311       C  
ATOM   2432  CD2 HIS A 351      24.782   3.195   1.827  1.00 22.34           C  
ANISOU 2432  CD2 HIS A 351     2115   2879   3494    -96    -97   -395       C  
ATOM   2433  ND1 HIS A 351      25.367   3.338   3.976  1.00 21.72           N  
ANISOU 2433  ND1 HIS A 351     2025   2877   3351   -143     13   -265       N  
ATOM   2434  CE1 HIS A 351      26.446   3.486   3.216  1.00 21.70           C  
ANISOU 2434  CE1 HIS A 351     2069   2884   3292    -75    -16   -319       C  
ATOM   2435  NE2 HIS A 351      26.134   3.414   1.912  1.00 22.67           N  
ANISOU 2435  NE2 HIS A 351     2202   2965   3446    -42    -76   -397       N  
ATOM   2436  N   GLN A 352      21.038   5.550   3.535  1.00 23.89           N  
ANISOU 2436  N   GLN A 352     2076   3218   3783   -237     82   -313       N  
ATOM   2437  CA  GLN A 352      20.704   6.782   2.820  1.00 23.63           C  
ANISOU 2437  CA  GLN A 352     2024   3223   3731   -194     83   -372       C  
ATOM   2438  C   GLN A 352      20.330   7.949   3.723  1.00 24.90           C  
ANISOU 2438  C   GLN A 352     2146   3458   3857   -192    184   -360       C  
ATOM   2439  O   GLN A 352      20.143   9.053   3.206  1.00 24.98           O  
ANISOU 2439  O   GLN A 352     2146   3489   3857   -151    189   -404       O  
ATOM   2440  CB  GLN A 352      19.609   6.522   1.745  1.00 25.21           C  
ANISOU 2440  CB  GLN A 352     2172   3377   4030   -204      0   -401       C  
ATOM   2441  CG  GLN A 352      20.158   5.833   0.470  1.00 28.06           C  
ANISOU 2441  CG  GLN A 352     2595   3681   4386   -173   -109   -460       C  
ATOM   2442  CD  GLN A 352      21.422   6.456  -0.121  1.00 43.60           C  
ANISOU 2442  CD  GLN A 352     4641   5686   6239   -101   -111   -503       C  
ATOM   2443  NE2 GLN A 352      22.405   5.643  -0.490  1.00 36.57           N  
ANISOU 2443  NE2 GLN A 352     3819   4762   5315    -74   -151   -527       N  
ATOM   2444  OE1 GLN A 352      21.523   7.660  -0.306  1.00 38.67           O  
ANISOU 2444  OE1 GLN A 352     4013   5116   5564    -66    -77   -514       O  
ATOM   2445  N   ASN A 353      20.241   7.739   5.057  1.00 21.42           N  
ANISOU 2445  N   ASN A 353     1687   3057   3394   -232    265   -304       N  
ATOM   2446  CA  ASN A 353      19.938   8.821   6.009  1.00 21.35           C  
ANISOU 2446  CA  ASN A 353     1650   3126   3336   -223    368   -310       C  
ATOM   2447  C   ASN A 353      20.977   9.958   5.950  1.00 22.48           C  
ANISOU 2447  C   ASN A 353     1860   3298   3383   -174    383   -369       C  
ATOM   2448  O   ASN A 353      20.695  11.099   6.336  1.00 23.01           O  
ANISOU 2448  O   ASN A 353     1912   3402   3429   -150    445   -407       O  
ATOM   2449  CB  ASN A 353      19.775   8.266   7.458  1.00 22.02           C  
ANISOU 2449  CB  ASN A 353     1714   3265   3388   -274    449   -235       C  
ATOM   2450  CG  ASN A 353      18.344   7.839   7.778  1.00 35.02           C  
ANISOU 2450  CG  ASN A 353     3255   4919   5132   -320    488   -180       C  
ATOM   2451  ND2 ASN A 353      17.435   8.781   7.958  1.00 23.55           N  
ANISOU 2451  ND2 ASN A 353     1733   3514   3701   -296    555   -210       N  
ATOM   2452  OD1 ASN A 353      18.030   6.662   7.866  1.00 22.64           O  
ANISOU 2452  OD1 ASN A 353     1660   3311   3632   -376    458   -107       O  
ATOM   2453  N   PHE A 354      22.175   9.649   5.455  1.00 18.31           N  
ANISOU 2453  N   PHE A 354     1403   2748   2806   -157    325   -378       N  
ATOM   2454  CA  PHE A 354      23.282  10.620   5.381  1.00 17.63           C  
ANISOU 2454  CA  PHE A 354     1374   2688   2637   -123    332   -419       C  
ATOM   2455  C   PHE A 354      23.191  11.464   4.107  1.00 25.13           C  
ANISOU 2455  C   PHE A 354     2324   3608   3616    -78    288   -465       C  
ATOM   2456  O   PHE A 354      23.792  12.541   4.017  1.00 24.83           O  
ANISOU 2456  O   PHE A 354     2314   3584   3536    -54    303   -496       O  
ATOM   2457  CB  PHE A 354      24.624   9.883   5.451  1.00 18.13           C  
ANISOU 2457  CB  PHE A 354     1496   2754   2639   -124    296   -395       C  
ATOM   2458  CG  PHE A 354      24.811   9.157   6.762  1.00 18.20           C  
ANISOU 2458  CG  PHE A 354     1509   2799   2607   -165    335   -335       C  
ATOM   2459  CD1 PHE A 354      25.169   9.851   7.918  1.00 19.34           C  
ANISOU 2459  CD1 PHE A 354     1667   3018   2663   -180    398   -339       C  
ATOM   2460  CD2 PHE A 354      24.586   7.782   6.854  1.00 18.06           C  
ANISOU 2460  CD2 PHE A 354     1481   2741   2640   -192    305   -273       C  
ATOM   2461  CE1 PHE A 354      25.329   9.180   9.142  1.00 19.81           C  
ANISOU 2461  CE1 PHE A 354     1731   3129   2667   -217    432   -274       C  
ATOM   2462  CE2 PHE A 354      24.750   7.116   8.069  1.00 21.49           C  
ANISOU 2462  CE2 PHE A 354     1917   3212   3036   -231    341   -197       C  
ATOM   2463  CZ  PHE A 354      25.130   7.820   9.204  1.00 20.18           C  
ANISOU 2463  CZ  PHE A 354     1765   3138   2764   -242    405   -194       C  
ATOM   2464  N   ALA A 355      22.416  10.987   3.120  1.00 22.37           N  
ANISOU 2464  N   ALA A 355     1941   3217   3341    -70    229   -466       N  
ATOM   2465  CA  ALA A 355      22.297  11.690   1.842  1.00 21.75           C  
ANISOU 2465  CA  ALA A 355     1863   3122   3280    -26    178   -496       C  
ATOM   2466  C   ALA A 355      20.950  12.425   1.709  1.00 25.59           C  
ANISOU 2466  C   ALA A 355     2275   3602   3845    -15    193   -503       C  
ATOM   2467  O   ALA A 355      19.963  12.086   2.369  1.00 24.98           O  
ANISOU 2467  O   ALA A 355     2135   3530   3826    -44    229   -485       O  
ATOM   2468  CB  ALA A 355      22.511  10.718   0.696  1.00 21.90           C  
ANISOU 2468  CB  ALA A 355     1905   3110   3306    -13     87   -504       C  
ATOM   2469  N   ASP A 356      20.915  13.446   0.830  1.00 22.22           N  
ANISOU 2469  N   ASP A 356     1850   3168   3424     31    167   -519       N
[truncated: 114,500 more chars]
