# Supplementary material for: Solvent-Site Prediction for Fragment Docking and Its Implication on Fragment-Based Drug Discovery
Source: J Chem Inf Model. 2025 Nov 24;65(23):12959–77. doi: 10.1021/acs.jcim.5c02352 (PMC12690578; doi:10.1021/acs.jcim.5c02352)
Supplement: Supplementary file 3 [file ci5c02352_si_003.zip › Frag2Lead_dataset/2016-12/rec-lead.pdb]

ATOM      1  N   LYS A  55      11.628  18.825   1.763  1.00 50.30           N  
ANISOU    1  N   LYS A  55     4071   6991   8050    732    383     14       N  
ATOM      2  CA  LYS A  55      12.643  19.906   1.878  1.00 43.97           C  
ANISOU    2  CA  LYS A  55     3490   6067   7150    817    443    -71       C  
ATOM      3  C   LYS A  55      13.874  19.452   2.635  1.00 42.12           C  
ANISOU    3  C   LYS A  55     3468   5822   6714    705    516   -164       C  
ATOM      4  O   LYS A  55      13.806  18.809   3.679  1.00 41.73           O  
ANISOU    4  O   LYS A  55     3396   5851   6609    636    643   -190       O  
ATOM      5  CB  LYS A  55      12.076  21.165   2.547  1.00 47.11           C  
ANISOU    5  CB  LYS A  55     3825   6410   7664   1000    627   -118       C  
ATOM      6  CG  LYS A  55      11.555  22.193   1.553  1.00 50.16           C  
ANISOU    6  CG  LYS A  55     4137   6711   8211   1156    528    -40       C  
ATOM      7  CD  LYS A  55      11.012  23.459   2.211  1.00 53.76           C  
ANISOU    7  CD  LYS A  55     4539   7079   8808   1359    716    -97       C  
ATOM      8  CE  LYS A  55      10.096  23.140   3.387  1.00 55.51           C  
ANISOU    8  CE  LYS A  55     4580   7422   9090   1390    927   -138       C  
ATOM      9  NZ  LYS A  55       9.216  24.257   3.805  1.00 62.48           N1+
ANISOU    9  NZ  LYS A  55     5331   8248  10160   1618   1092   -168       N1+
ATOM     10  N   ILE A  56      15.010  19.813   2.073  1.00 39.38           N  
ANISOU   10  N   ILE A  56     3318   5387   6258    689    431   -194       N  
ATOM     11  CA  ILE A  56      16.285  19.581   2.704  1.00 39.82           C  
ANISOU   11  CA  ILE A  56     3569   5426   6134    601    483   -278       C  
ATOM     12  C   ILE A  56      16.295  20.643   3.811  1.00 39.18           C  
ANISOU   12  C   ILE A  56     3534   5298   6055    694    677   -384       C  
ATOM     13  O   ILE A  56      15.933  21.794   3.554  1.00 39.61           O  
ANISOU   13  O   ILE A  56     3569   5254   6226    826    706   -398       O  
ATOM     14  CB  ILE A  56      17.423  19.744   1.683  1.00 37.46           C  
ANISOU   14  CB  ILE A  56     3434   5055   5743    567    340   -267       C  
ATOM     15  CG1 ILE A  56      17.278  18.696   0.568  1.00 38.02           C  
ANISOU   15  CG1 ILE A  56     3459   5182   5804    494    154   -187       C  
ATOM     16  CG2 ILE A  56      18.790  19.642   2.364  1.00 40.32           C  
ANISOU   16  CG2 ILE A  56     3980   5402   5938    487    395   -351       C  
ATOM     17  CD1 ILE A  56      18.071  18.981  -0.695  1.00 39.40           C  
ANISOU   17  CD1 ILE A  56     3751   5312   5906    498     12   -154       C  
ATOM     18  N   PRO A  57      16.702  20.267   5.036  1.00 38.64           N  
ANISOU   18  N   PRO A  57     3530   5296   5855    632    807   -462       N  
ATOM     19  CA  PRO A  57      16.599  21.259   6.097  1.00 41.90           C  
ANISOU   19  CA  PRO A  57     3984   5680   6257    725    991   -589       C  
ATOM     20  C   PRO A  57      17.635  22.398   5.979  1.00 41.92           C  
ANISOU   20  C   PRO A  57     4178   5529   6221    752    974   -692       C  
ATOM     21  O   PRO A  57      18.734  22.241   5.389  1.00 38.65           O  
ANISOU   21  O   PRO A  57     3890   5072   5725    663    847   -670       O  
ATOM     22  CB  PRO A  57      16.813  20.434   7.369  1.00 41.64           C  
ANISOU   22  CB  PRO A  57     3977   5788   6056    633   1109   -626       C  
ATOM     23  CG  PRO A  57      17.719  19.336   6.924  1.00 40.76           C  
ANISOU   23  CG  PRO A  57     3943   5706   5839    486    960   -553       C  
ATOM     24  CD  PRO A  57      17.252  18.994   5.529  1.00 38.81           C  
ANISOU   24  CD  PRO A  57     3595   5418   5733    487    793   -440       C  
ATOM     25  N   ARG A  58      17.252  23.532   6.552  1.00 42.20           N  
ANISOU   25  N   ARG A  58     4225   5480   6329    877   1111   -803       N  
ATOM     26  CA  ARG A  58      18.121  24.666   6.679  1.00 43.15           C  
ANISOU   26  CA  ARG A  58     4522   5438   6435    896   1123   -926       C  
ATOM     27  C   ARG A  58      19.146  24.309   7.738  1.00 42.17           C  
ANISOU   27  C   ARG A  58     4544   5395   6084    772   1167  -1045       C  
ATOM     28  O   ARG A  58      18.931  23.416   8.554  1.00 41.21           O  
ANISOU   28  O   ARG A  58     4378   5445   5835    721   1240  -1044       O  
ATOM     29  CB  ARG A  58      17.326  25.898   7.109  1.00 48.57           C  
ANISOU   29  CB  ARG A  58     5178   6003   7274   1074   1270  -1034       C  
ATOM     30  CG  ARG A  58      16.222  26.279   6.145  1.00 52.99           C  
ANISOU   30  CG  ARG A  58     5567   6495   8072   1220   1230   -902       C  
ATOM     31  CD  ARG A  58      15.585  27.628   6.478  1.00 58.10           C  
ANISOU   31  CD  ARG A  58     6204   6973   8899   1418   1367  -1008       C  
ATOM     32  NE  ARG A  58      16.428  28.768   6.084  1.00 64.27           N  
ANISOU   32  NE  ARG A  58     7165   7508   9747   1430   1311  -1062       N  
ATOM     33  CZ  ARG A  58      16.636  29.181   4.824  1.00 66.09           C  
ANISOU   33  CZ  ARG A  58     7404   7607  10100   1445   1155   -906       C  
ATOM     34  NH1 ARG A  58      16.067  28.557   3.783  1.00 65.78           N1+
ANISOU   34  NH1 ARG A  58     7213   7667  10114   1455   1024   -702       N1+
ATOM     35  NH2 ARG A  58      17.424  30.231   4.590  1.00 65.46           N  
ANISOU   35  NH2 ARG A  58     7489   7297  10086   1442   1127   -952       N  
ATOM     36  N   GLY A  59      20.268  25.013   7.721  1.00 42.72           N  
ANISOU   36  N   GLY A  59     4781   5344   6106    718   1117  -1133       N  
ATOM     37  CA  GLY A  59      21.297  24.797   8.735  1.00 43.26           C  
ANISOU   37  CA  GLY A  59     4984   5490   5961    600   1138  -1254       C  
ATOM     38  C   GLY A  59      20.791  25.192  10.109  1.00 41.89           C  
ANISOU   38  C   GLY A  59     4835   5376   5705    665   1323  -1433       C  
ATOM     39  O   GLY A  59      19.997  26.113  10.219  1.00 41.37           O  
ANISOU   39  O   GLY A  59     4740   5200   5778    807   1432  -1518       O  
ATOM     40  N   ASN A  60      21.252  24.494  11.145  1.00 42.68           N  
ANISOU   40  N   ASN A  60     4987   5654   5574    570   1361  -1483       N  
ATOM     41  CA  ASN A  60      20.894  24.837  12.534  1.00 45.40           C  
ANISOU   41  CA  ASN A  60     5379   6093   5779    621   1539  -1664       C  
ATOM     42  C   ASN A  60      21.801  25.879  13.147  1.00 46.03           C  
ANISOU   42  C   ASN A  60     5649   6068   5772    585   1535  -1895       C  
ATOM     43  O   ASN A  60      21.563  26.322  14.255  1.00 48.43           O  
ANISOU   43  O   ASN A  60     6021   6429   5952    634   1675  -2086       O  
ATOM     44  CB  ASN A  60      20.928  23.586  13.418  1.00 46.83           C  
ANISOU   44  CB  ASN A  60     5529   6536   5728    536   1583  -1594       C  
ATOM     45  CG  ASN A  60      19.780  22.642  13.128  1.00 47.57           C  
ANISOU   45  CG  ASN A  60     5423   6737   5913    578   1639  -1405       C  
ATOM     46  ND2 ASN A  60      20.077  21.356  13.051  1.00 46.06           N  
ANISOU   46  ND2 ASN A  60     5192   6672   5637    464   1558  -1237       N  
ATOM     47  OD1 ASN A  60      18.630  23.069  12.972  1.00 46.75           O  
ANISOU   47  OD1 ASN A  60     5196   6596   5971    713   1752  -1408       O  
ATOM     48  N   GLY A  61      22.847  26.281  12.440  1.00 46.31           N  
ANISOU   48  N   GLY A  61     5772   5954   5870    494   1377  -1884       N  
ATOM     49  CA  GLY A  61      23.820  27.200  13.010  1.00 48.25           C  
ANISOU   49  CA  GLY A  61     6191   6099   6042    420   1345  -2095       C  
ATOM     50  C   GLY A  61      23.396  28.640  12.838  1.00 49.05           C  
ANISOU   50  C   GLY A  61     6350   5933   6354    538   1414  -2251       C  
ATOM     51  O   GLY A  61      22.406  28.911  12.166  1.00 52.78           O  
ANISOU   51  O   GLY A  61     6717   6299   7037    683   1472  -2164       O  
ATOM     52  N   PRO A  62      24.146  29.564  13.434  1.00 50.50           N  
ANISOU   52  N   PRO A  62     6697   5996   6495    474   1399  -2478       N  
ATOM     53  CA  PRO A  62      23.851  31.001  13.376  1.00 54.08           C  
ANISOU   53  CA  PRO A  62     7236   6152   7160    576   1462  -2657       C  
ATOM     54  C   PRO A  62      24.139  31.716  12.060  1.00 52.33           C  
ANISOU   54  C   PRO A  62     7008   5648   7226    573   1352  -2522       C  
ATOM     55  O   PRO A  62      23.542  32.746  11.810  1.00 52.89           O  
ANISOU   55  O   PRO A  62     7100   5471   7525    708   1422  -2590       O  
ATOM     56  CB  PRO A  62      24.745  31.584  14.475  1.00 54.43           C  
ANISOU   56  CB  PRO A  62     7467   6182   7031    458   1446  -2946       C  
ATOM     57  CG  PRO A  62      25.877  30.629  14.574  1.00 53.59           C  
ANISOU   57  CG  PRO A  62     7362   6290   6710    258   1291  -2837       C  
ATOM     58  CD  PRO A  62      25.324  29.273  14.272  1.00 50.92           C  
ANISOU   58  CD  PRO A  62     6863   6191   6292    297   1311  -2586       C  
ATOM     59  N   TYR A  63      25.030  31.194  11.236  1.00 49.76           N  
ANISOU   59  N   TYR A  63     6655   5360   6891    431   1190  -2328       N  
ATOM     60  CA  TYR A  63      25.386  31.887  10.019  1.00 50.80           C  
ANISOU   60  CA  TYR A  63     6791   5247   7264    415   1094  -2190       C  
ATOM     61  C   TYR A  63      24.438  31.532   8.900  1.00 49.69           C  
ANISOU   61  C   TYR A  63     6499   5109   7272    552   1097  -1943       C  
ATOM     62  O   TYR A  63      23.970  30.420   8.812  1.00 49.41           O  
ANISOU   62  O   TYR A  63     6347   5300   7127    574   1102  -1821       O  
ATOM     63  CB  TYR A  63      26.777  31.494   9.542  1.00 49.94           C  
ANISOU   63  CB  TYR A  63     6704   5193   7078    210    931  -2077       C  
ATOM     64  CG  TYR A  63      27.952  31.704  10.481  1.00 54.55           C  
ANISOU   64  CG  TYR A  63     7408   5810   7508     30    870  -2271       C  
ATOM     65  CD1 TYR A  63      28.672  32.875  10.463  1.00 59.15           C  
ANISOU   65  CD1 TYR A  63     8103   6138   8233    -65    820  -2392       C  
ATOM     66  CD2 TYR A  63      28.352  30.723  11.364  1.00 54.88           C  
ANISOU   66  CD2 TYR A  63     7444   6136   7271    -53    851  -2319       C  
ATOM     67  CE1 TYR A  63      29.747  33.071  11.302  1.00 63.60           C  
ANISOU   67  CE1 TYR A  63     8763   6739   8663   -245    743  -2573       C  
ATOM     68  CE2 TYR A  63      29.429  30.910  12.207  1.00 57.32           C  
ANISOU   68  CE2 TYR A  63     7850   6497   7432   -218    774  -2486       C  
ATOM     69  CZ  TYR A  63      30.122  32.090  12.169  1.00 62.25           C  
ANISOU   69  CZ  TYR A  63     8578   6874   8200   -318    715  -2621       C  
ATOM     70  OH  TYR A  63      31.196  32.300  13.003  1.00 68.65           O  
ANISOU   70  OH  TYR A  63     9475   7738   8872   -498    617  -2797       O  
ATOM     71  N   SER A  64      24.173  32.492   8.034  1.00 49.46           N  
ANISOU   71  N   SER A  64     6474   4820   7499    637   1082  -1865       N  
ATOM     72  CA  SER A  64      23.460  32.235   6.792  1.00 48.45           C  
ANISOU   72  CA  SER A  64     6210   4690   7508    743   1037  -1605       C  
ATOM     73  C   SER A  64      24.438  31.465   5.900  1.00 46.86           C  
ANISOU   73  C   SER A  64     5990   4610   7203    587    887  -1408       C  
ATOM     74  O   SER A  64      25.634  31.462   6.167  1.00 44.33           O  
ANISOU   74  O   SER A  64     5760   4301   6783    419    828  -1467       O  
ATOM     75  CB  SER A  64      23.046  33.537   6.129  1.00 50.44           C  
ANISOU   75  CB  SER A  64     6487   4625   8052    871   1050  -1559       C  
ATOM     76  OG  SER A  64      21.842  34.004   6.687  1.00 56.00           O  
ANISOU   76  OG  SER A  64     7145   5258   8874   1074   1195  -1678       O  
ATOM     77  N   VAL A  65      23.934  30.824   4.852  1.00 43.75           N  
ANISOU   77  N   VAL A  65     5477   4313   6833    644    825  -1183       N  
ATOM     78  CA  VAL A  65      24.738  29.924   4.031  1.00 39.77           C  
ANISOU   78  CA  VAL A  65     4947   3960   6204    520    702  -1015       C  
ATOM     79  C   VAL A  65      24.647  30.234   2.539  1.00 40.11           C  
ANISOU   79  C   VAL A  65     4951   3917   6372    567    613   -781       C  
ATOM     80  O   VAL A  65      23.554  30.432   1.985  1.00 37.32           O  
ANISOU   80  O   VAL A  65     4511   3523   6146    718    617   -682       O  
ATOM     81  CB  VAL A  65      24.339  28.460   4.260  1.00 38.83           C  
ANISOU   81  CB  VAL A  65     4729   4113   5912    511    697   -983       C  
ATOM     82  CG1 VAL A  65      25.077  27.536   3.298  1.00 39.82           C  
ANISOU   82  CG1 VAL A  65     4830   4370   5931    415    574   -816       C  
ATOM     83  CG2 VAL A  65      24.617  28.069   5.707  1.00 40.88           C  
ANISOU   83  CG2 VAL A  65     5037   4489   6007    444    773  -1176       C  
ATOM     84  N   GLY A  66      25.827  30.268   1.913  1.00 38.08           N  
ANISOU   84  N   GLY A  66     4752   3650   6068    436    532   -689       N  
ATOM     85  CA  GLY A  66      25.969  30.499   0.491  1.00 38.39           C  
ANISOU   85  CA  GLY A  66     4771   3645   6170    454    450   -456       C  
ATOM     86  C   GLY A  66      26.485  29.258  -0.197  1.00 36.85           C  
ANISOU   86  C   GLY A  66     4530   3689   5783    379    368   -342       C  
ATOM     87  O   GLY A  66      26.994  28.340   0.446  1.00 35.33           O  
ANISOU   87  O   GLY A  66     4336   3655   5432    292    371   -438       O  
ATOM     88  N   CYS A  67      26.352  29.239  -1.515  1.00 37.71           N  
ANISOU   88  N   CYS A  67     4606   3821   5901    425    296   -137       N  
ATOM     89  CA  CYS A  67      26.831  28.129  -2.308  1.00 36.13           C  
ANISOU   89  CA  CYS A  67     4375   3833   5520    371    222    -37       C  
ATOM     90  C   CYS A  67      27.234  28.556  -3.727  1.00 37.03           C  
ANISOU   90  C   CYS A  67     4507   3929   5635    376    161    183       C  
ATOM     91  O   CYS A  67      26.587  29.396  -4.347  1.00 36.83           O  
ANISOU   91  O   CYS A  67     4474   3779   5740    474    143    311       O  
ATOM     92  CB  CYS A  67      25.761  27.042  -2.336  1.00 37.46           C  
ANISOU   92  CB  CYS A  67     4448   4163   5622    451    188    -53       C  
ATOM     93  SG  CYS A  67      26.135  25.579  -3.331  1.00 35.89           S  
ANISOU   93  SG  CYS A  67     4219   4204   5214    406     88     34       S  
ATOM     94  N   THR A  68      28.319  27.957  -4.218  1.00 35.89           N  
ANISOU   94  N   THR A  68     4381   3919   5337    276    136    235       N  
ATOM     95  CA  THR A  68      28.761  28.127  -5.590  1.00 35.27           C  
ANISOU   95  CA  THR A  68     4315   3889   5197    277     93    444       C  
ATOM     96  C   THR A  68      29.528  26.880  -6.066  1.00 33.89           C  
ANISOU   96  C   THR A  68     4128   3949   4801    221     66    447       C  
ATOM     97  O   THR A  68      29.870  26.005  -5.281  1.00 32.80           O  
ANISOU   97  O   THR A  68     3976   3900   4588    168     81    301       O  
ATOM     98  CB  THR A  68      29.621  29.403  -5.748  1.00 36.40           C  
ANISOU   98  CB  THR A  68     4518   3847   5466    200    138    545       C  
ATOM     99  CG2 THR A  68      31.070  29.212  -5.190  1.00 36.83           C  
ANISOU   99  CG2 THR A  68     4590   3942   5462     34    181    464       C  
ATOM    100  OG1 THR A  68      29.675  29.777  -7.125  1.00 37.44           O  
ANISOU  100  OG1 THR A  68     4656   4003   5567    240    103    790       O  
ATOM    101  N   ASP A  69      29.784  26.828  -7.369  1.00 35.91           N  
ANISOU  101  N   ASP A  69     4392   4301   4951    244     29    620       N  
ATOM    102  CA  ASP A  69      30.595  25.774  -7.957  1.00 34.99           C  
ANISOU  102  CA  ASP A  69     4273   4393   4628    207     20    627       C  
ATOM    103  C   ASP A  69      31.949  26.297  -8.434  1.00 34.55           C  
ANISOU  103  C   ASP A  69     4238   4347   4541    117     84    750       C  
ATOM    104  O   ASP A  69      32.058  27.404  -8.927  1.00 36.03           O  
ANISOU  104  O   ASP A  69     4449   4419   4820    107    105    912       O  
ATOM    105  CB  ASP A  69      29.843  25.145  -9.129  1.00 34.20           C  
ANISOU  105  CB  ASP A  69     4165   4442   4387    308    -69    706       C  
ATOM    106  CG  ASP A  69      28.712  24.201  -8.684  1.00 34.69           C  
ANISOU  106  CG  ASP A  69     4180   4553   4446    365   -138    564       C  
ATOM    107  OD1 ASP A  69      28.841  23.451  -7.662  1.00 30.91           O  
ANISOU  107  OD1 ASP A  69     3683   4085   3977    319   -109    400       O  
ATOM    108  OD2 ASP A  69      27.682  24.218  -9.381  1.00 33.62           O1-
ANISOU  108  OD2 ASP A  69     4020   4451   4303    451   -227    634       O1-
ATOM    109  N   LEU A  70      32.974  25.472  -8.279  1.00 35.60           N  
ANISOU  109  N   LEU A  70     4352   4616   4557     53    119    683       N  
ATOM    110  CA  LEU A  70      34.319  25.765  -8.766  1.00 35.12           C  
ANISOU  110  CA  LEU A  70     4280   4614   4450    -32    189    800       C  
ATOM    111  C   LEU A  70      34.863  24.591  -9.550  1.00 34.81           C  
ANISOU  111  C   LEU A  70     4224   4813   4189      8    199    801       C  
ATOM    112  O   LEU A  70      34.879  23.455  -9.048  1.00 29.92           O  
ANISOU  112  O   LEU A  70     3588   4278   3502     28    178    643       O  
ATOM    113  CB  LEU A  70      35.244  26.048  -7.593  1.00 35.23           C  
ANISOU  113  CB  LEU A  70     4263   4545   4577   -163    233    699       C  
ATOM    114  CG  LEU A  70      36.729  26.264  -7.858  1.00 35.35           C  
ANISOU  114  CG  LEU A  70     4227   4630   4574   -275    304    796       C  
ATOM    115  CD1 LEU A  70      36.964  27.499  -8.705  1.00 40.18           C  
ANISOU  115  CD1 LEU A  70     4855   5142   5270   -318    345   1020       C  
ATOM    116  CD2 LEU A  70      37.438  26.372  -6.516  1.00 35.79           C  
ANISOU  116  CD2 LEU A  70     4244   4619   4735   -400    308    652       C  
ATOM    117  N   MET A  71      35.305  24.885 -10.783  1.00 37.24           N  
ANISOU  117  N   MET A  71     4543   5220   4387     25    237    985       N  
ATOM    118  CA  MET A  71      36.046  23.931 -11.596  1.00 37.04           C  
ANISOU  118  CA  MET A  71     4504   5425   4145     64    280    994       C  
ATOM    119  C   MET A  71      37.374  24.535 -12.031  1.00 38.37           C  
ANISOU  119  C   MET A  71     4625   5648   4306    -21    396   1159       C  
ATOM    120  O   MET A  71      37.404  25.491 -12.808  1.00 41.23           O  
ANISOU  120  O   MET A  71     5006   5984   4676    -36    429   1370       O  
ATOM    121  CB  MET A  71      35.240  23.466 -12.812  1.00 37.48           C  
ANISOU  121  CB  MET A  71     4619   5616   4005    186    217   1040       C  
ATOM    122  CG  MET A  71      35.836  22.209 -13.437  1.00 37.85           C  
ANISOU  122  CG  MET A  71     4670   5885   3826    246    250    957       C  
ATOM    123  SD  MET A  71      35.024  21.683 -14.950  1.00 38.83           S  
ANISOU  123  SD  MET A  71     4879   6194   3681    375    169    989       S  
ATOM    124  CE  MET A  71      33.418  21.190 -14.325  1.00 35.13           C  
ANISOU  124  CE  MET A  71     4426   5607   3316    414     -2    823       C  
ATOM    125  N   PHE A  72      38.468  23.967 -11.526  1.00 37.17           N  
ANISOU  125  N   PHE A  72     4399   5576   4147    -75    459   1078       N  
ATOM    126  CA  PHE A  72      39.806  24.371 -11.937  1.00 39.36           C  
ANISOU  126  CA  PHE A  72     4595   5945   4415   -157    578   1229       C  
ATOM    127  C   PHE A  72      40.853  23.250 -11.760  1.00 37.06           C  
ANISOU  127  C   PHE A  72     4218   5833   4030   -137    639   1127       C  
ATOM    128  O   PHE A  72      40.960  22.709 -10.682  1.00 34.91           O  
ANISOU  128  O   PHE A  72     3912   5516   3837   -160    594    964       O  
ATOM    129  CB  PHE A  72      40.270  25.642 -11.220  1.00 40.34           C  
ANISOU  129  CB  PHE A  72     4675   5873   4780   -320    595   1311       C  
ATOM    130  CG  PHE A  72      41.498  26.229 -11.826  1.00 41.12           C  
ANISOU  130  CG  PHE A  72     4684   6051   4888   -418    714   1517       C  
ATOM    131  CD1 PHE A  72      41.412  26.975 -12.989  1.00 44.22           C  
ANISOU  131  CD1 PHE A  72     5111   6466   5224   -406    772   1763       C  
ATOM    132  CD2 PHE A  72      42.750  26.039 -11.239  1.00 43.15           C  
ANISOU  132  CD2 PHE A  72     4810   6375   5211   -523    769   1484       C  
ATOM    133  CE1 PHE A  72      42.549  27.527 -13.567  1.00 47.89           C  
ANISOU  133  CE1 PHE A  72     5482   7014   5700   -506    899   1979       C  
ATOM    134  CE2 PHE A  72      43.888  26.589 -11.811  1.00 44.99           C  
ANISOU  134  CE2 PHE A  72     4933   6692   5468   -624    888   1690       C  
ATOM    135  CZ  PHE A  72      43.790  27.333 -12.975  1.00 46.34           C  
ANISOU  135  CZ  PHE A  72     5141   6881   5585   -619    961   1939       C  
ATOM    136  N   ASP A  73      41.620  22.901 -12.803  1.00 38.95           N  
ANISOU  136  N   ASP A  73     4420   6282   4098    -84    748   1228       N  
ATOM    137  CA  ASP A  73      41.398  23.388 -14.188  1.00 40.40           C  
ANISOU  137  CA  ASP A  73     4662   6564   4125    -32    801   1423       C  
ATOM    138  C   ASP A  73      40.099  22.837 -14.819  1.00 40.10           C  
ANISOU  138  C   ASP A  73     4756   6560   3920    108    698   1343       C  
ATOM    139  O   ASP A  73      39.316  22.156 -14.174  1.00 38.62           O  
ANISOU  139  O   ASP A  73     4610   6295   3769    152    589   1149       O  
ATOM    140  CB  ASP A  73      42.650  23.210 -15.102  1.00 43.11           C  
ANISOU  140  CB  ASP A  73     4918   7148   4315    -16    970   1559       C  
ATOM    141  CG  ASP A  73      42.994  21.759 -15.417  1.00 42.68           C  
ANISOU  141  CG  ASP A  73     4856   7295   4065    127   1014   1388       C  
ATOM    142  OD1 ASP A  73      42.154  20.852 -15.305  1.00 40.92           O  
ANISOU  142  OD1 ASP A  73     4727   7054   3767    230    910   1194       O  
ATOM    143  OD2 ASP A  73      44.163  21.527 -15.792  1.00 46.58           O1-
ANISOU  143  OD2 ASP A  73     5242   7964   4493    137   1161   1454       O1-
ATOM    144  N   HIS A  74      39.897  23.154 -16.091  1.00 42.78           N  
ANISOU  144  N   HIS A  74     5154   7027   4075    168    729   1509       N  
ATOM    145  CA  HIS A  74      38.739  22.725 -16.862  1.00 41.81           C  
ANISOU  145  CA  HIS A  74     5147   6971   3768    291    621   1463       C  
ATOM    146  C   HIS A  74      38.740  21.234 -17.288  1.00 45.21           C  
ANISOU  146  C   HIS A  74     5620   7585   3972    414    610   1249       C  
ATOM    147  O   HIS A  74      37.702  20.743 -17.767  1.00 44.61           O  
ANISOU  147  O   HIS A  74     5637   7546   3767    499    488   1158       O  
ATOM    148  CB  HIS A  74      38.626  23.599 -18.120  1.00 45.75           C  
ANISOU  148  CB  HIS A  74     5694   7572   4117    311    657   1736       C  
ATOM    149  CG  HIS A  74      39.796  23.472 -19.036  1.00 46.83           C  
ANISOU  149  CG  HIS A  74     5792   7952   4048    328    833   1862       C  
ATOM    150  CD2 HIS A  74      39.993  22.699 -20.125  1.00 48.56           C  
ANISOU  150  CD2 HIS A  74     6064   8442   3944    447    890   1831       C  
ATOM    151  ND1 HIS A  74      40.950  24.204 -18.870  1.00 48.51           N  
ANISOU  151  ND1 HIS A  74     5894   8153   4384    212    982   2040       N  
ATOM    152  CE1 HIS A  74      41.809  23.887 -19.819  1.00 52.03           C  
ANISOU  152  CE1 HIS A  74     6311   8862   4596    263   1136   2130       C  
ATOM    153  NE2 HIS A  74      41.251  22.976 -20.593  1.00 51.06           N  
ANISOU  153  NE2 HIS A  74     6296   8915   4190    414   1088   1998       N  
ATOM    154  N   THR A  75      39.871  20.522 -17.121  1.00 42.83           N  
ANISOU  154  N   THR A  75     5247   7390   3636    427    730   1166       N  
ATOM    155  CA  THR A  75      40.036  19.164 -17.682  1.00 42.62           C  
ANISOU  155  CA  THR A  75     5266   7537   3390    561    752    978       C  
ATOM    156  C   THR A  75      39.510  18.077 -16.741  1.00 42.03           C  
ANISOU  156  C   THR A  75     5210   7333   3426    588    637    715       C  
ATOM    157  O   THR A  75      39.149  18.338 -15.580  1.00 38.06           O  
ANISOU  157  O   THR A  75     4668   6637   3156    503    562    680       O  
ATOM    158  CB  THR A  75      41.524  18.798 -17.975  1.00 42.75           C  
ANISOU  158  CB  THR A  75     5185   7733   3325    594    949   1005       C  
ATOM    159  CG2 THR A  75      42.223  19.857 -18.808  1.00 44.91           C  
ANISOU  159  CG2 THR A  75     5410   8142   3513    546   1094   1290       C  
ATOM    160  OG1 THR A  75      42.221  18.602 -16.727  1.00 42.86           O  
ANISOU  160  OG1 THR A  75     5077   7631   3577    524    971    936       O  
ATOM    161  N   ASN A  76      39.471  16.846 -17.253  1.00 41.45           N  
ANISOU  161  N   ASN A  76     5201   7368   3181    708    630    529       N  
ATOM    162  CA  ASN A  76      39.076  15.703 -16.432  1.00 41.37           C  
ANISOU  162  CA  ASN A  76     5207   7234   3278    735    536    293       C  
ATOM    163  C   ASN A  76      40.052  15.383 -15.261  1.00 39.19           C  
ANISOU  163  C   ASN A  76     4810   6881   3199    698    609    256       C  
ATOM    164  O   ASN A  76      39.706  14.623 -14.369  1.00 38.59           O  
ANISOU  164  O   ASN A  76     4735   6676   3251    695    528    110       O  
ATOM    165  CB  ASN A  76      38.854  14.473 -17.312  1.00 42.64           C  
ANISOU  165  CB  ASN A  76     5476   7506   3220    868    511     97       C  
ATOM    166  CG  ASN A  76      40.147  13.853 -17.786  1.00 44.88           C  
ANISOU  166  CG  ASN A  76     5723   7950   3380    972    688     52       C  
ATOM    167  ND2 ASN A  76      40.234  12.542 -17.667  1.00 48.60           N  
ANISOU  167  ND2 ASN A  76     6234   8388   3844   1067    673   -174       N  
ATOM    168  OD1 ASN A  76      41.061  14.537 -18.252  1.00 45.10           O  
ANISOU  168  OD1 ASN A  76     5681   8123   3331    968    841    225       O  
ATOM    169  N   LYS A  77      41.249  15.959 -15.271  1.00 39.95           N  
ANISOU  169  N   LYS A  77     4795   7067   3319    662    755    401       N  
ATOM    170  CA  LYS A  77      42.170  15.889 -14.135  1.00 39.52           C  
ANISOU  170  CA  LYS A  77     4602   6952   3461    601    801    403       C  
ATOM    171  C   LYS A  77      42.110  17.077 -13.201  1.00 37.90           C  
ANISOU  171  C   LYS A  77     4333   6607   3461    437    759    528       C  
ATOM    172  O   LYS A  77      42.787  17.111 -12.175  1.00 38.87           O  
ANISOU  172  O   LYS A  77     4347   6678   3744    366    768    524       O  
ATOM    173  CB  LYS A  77      43.589  15.712 -14.659  1.00 43.99           C  
ANISOU  173  CB  LYS A  77     5057   7709   3949    661    982    471       C  
ATOM    174  CG  LYS A  77      43.760  14.344 -15.296  1.00 45.18           C  
ANISOU  174  CG  LYS A  77     5264   7964   3938    842   1028    291       C  
ATOM    175  CD  LYS A  77      45.008  14.288 -16.125  1.00 49.68           C  
ANISOU  175  CD  LYS A  77     5740   8761   4376    928   1233    370       C  
ATOM    176  CE  LYS A  77      45.091  12.985 -16.886  1.00 53.16           C  
ANISOU  176  CE  LYS A  77     6267   9299   4633   1127   1287    168       C  
ATOM    177  NZ  LYS A  77      46.050  13.169 -18.016  1.00 57.82           N1+
ANISOU  177  NZ  LYS A  77     6800  10151   5018   1217   1502    267       N1+
ATOM    178  N   GLY A  78      41.299  18.064 -13.541  1.00 38.86           N  
ANISOU  178  N   GLY A  78     4522   6663   3580    379    707    634       N  
ATOM    179  CA  GLY A  78      41.115  19.218 -12.685  1.00 36.88           C  
ANISOU  179  CA  GLY A  78     4234   6247   3532    234    663    726       C  
ATOM    180  C   GLY A  78      40.268  18.890 -11.473  1.00 35.02           C  
ANISOU  180  C   GLY A  78     4029   5839   3438    207    536    573       C  
ATOM    181  O   GLY A  78      39.766  17.764 -11.311  1.00 33.21           O  
ANISOU  181  O   GLY A  78     3846   5609   3163    290    475    414       O  
ATOM    182  N   THR A  79      40.120  19.897 -10.623  1.00 33.70           N  
ANISOU  182  N   THR A  79     3836   5521   3447     87    503    622       N  
ATOM    183  CA  THR A  79      39.217  19.835  -9.478  1.00 34.53           C  
ANISOU  183  CA  THR A  79     3974   5466   3680     55    399    498       C  
ATOM    184  C   THR A  79      37.856  20.432  -9.861  1.00 33.21           C  
ANISOU  184  C   THR A  79     3897   5199   3523     81    326    530       C  
ATOM    185  O   THR A  79      37.785  21.492 -10.496  1.00 34.23           O  
ANISOU  185  O   THR A  79     4042   5297   3665     54    350    684       O  
ATOM    186  CB  THR A  79      39.821  20.557  -8.248  1.00 31.12           C  
ANISOU  186  CB  THR A  79     3471   4932   3422    -82    402    499       C  
ATOM    187  CG2 THR A  79      38.849  20.603  -7.124  1.00 31.29           C  
ANISOU  187  CG2 THR A  79     3538   4807   3545   -106    315    378       C  
ATOM    188  OG1 THR A  79      41.016  19.872  -7.827  1.00 32.51           O  
ANISOU  188  OG1 THR A  79     3546   5217   3590    -94    444    467       O  
ATOM    189  N   PHE A  80      36.801  19.715  -9.454  1.00 32.56           N  
ANISOU  189  N   PHE A  80     3859   5066   3447    134    237    395       N  
ATOM    190  CA  PHE A  80      35.408  20.137  -9.518  1.00 30.29           C  
ANISOU  190  CA  PHE A  80     3624   4678   3208    159    152    396       C  
ATOM    191  C   PHE A  80      34.840  19.948  -8.104  1.00 29.82           C  
ANISOU  191  C   PHE A  80     3547   4496   3287    120    110    267       C  
ATOM    192  O   PHE A  80      34.869  18.832  -7.548  1.00 27.00           O  
ANISOU  192  O   PHE A  80     3179   4173   2908    137     90    147       O  
ATOM    193  CB  PHE A  80      34.679  19.259 -10.527  1.00 32.75           C  
ANISOU  193  CB  PHE A  80     3988   5092   3363    262     86    354       C  
ATOM    194  CG  PHE A  80      33.283  19.739 -10.946  1.00 33.93           C  
ANISOU  194  CG  PHE A  80     4171   5185   3535    302    -12    397       C  
ATOM    195  CD1 PHE A  80      32.805  21.029 -10.688  1.00 33.73           C  
ANISOU  195  CD1 PHE A  80     4137   5027   3652    273    -15    505       C  
ATOM    196  CD2 PHE A  80      32.444  18.862 -11.621  1.00 32.73           C  
ANISOU  196  CD2 PHE A  80     4056   5111   3270    374   -110    323       C  
ATOM    197  CE1 PHE A  80      31.534  21.408 -11.093  1.00 33.28           C  
ANISOU  197  CE1 PHE A  80     4091   4929   3623    331   -108    554       C  
ATOM    198  CE2 PHE A  80      31.171  19.250 -12.021  1.00 33.17           C  
ANISOU  198  CE2 PHE A  80     4118   5137   3349    411   -215    369       C  
ATOM    199  CZ  PHE A  80      30.723  20.513 -11.759  1.00 33.04           C  
ANISOU  199  CZ  PHE A  80     4078   5002   3474    398   -212    492       C  
ATOM    200  N   LEU A  81      34.331  21.036  -7.536  1.00 29.98           N  
ANISOU  200  N   LEU A  81     3569   4374   3448     75    105    296       N  
ATOM    201  CA  LEU A  81      33.698  20.993  -6.232  1.00 29.29           C  
ANISOU  201  CA  LEU A  81     3472   4183   3473     48     81    178       C  
ATOM    202  C   LEU A  81      32.525  21.954  -6.116  1.00 31.75           C  
ANISOU  202  C   LEU A  81     3801   4357   3905     74     55    203       C  
ATOM    203  O   LEU A  81      32.472  22.956  -6.820  1.00 33.16           O  
ANISOU  203  O   LEU A  81     3999   4477   4123     84     64    329       O  
ATOM    204  CB  LEU A  81      34.727  21.249  -5.116  1.00 30.71           C  
ANISOU  204  CB  LEU A  81     3621   4334   3714    -53    128    127       C  
ATOM    205  CG  LEU A  81      35.542  22.545  -5.136  1.00 31.81           C  
ANISOU  205  CG  LEU A  81     3751   4396   3939   -146    176    216       C  
ATOM    206  CD1 LEU A  81      34.815  23.679  -4.420  1.00 34.00           C  
ANISOU  206  CD1 LEU A  81     4064   4484   4371   -177    170    180       C  
ATOM    207  CD2 LEU A  81      36.910  22.325  -4.507  1.00 30.91           C  
ANISOU  207  CD2 LEU A  81     3578   4350   3816   -240    203    188       C  
ATOM    208  N   ARG A  82      31.594  21.623  -5.214  1.00 29.53           N  
ANISOU  208  N   ARG A  82     3506   4027   3686     93     32     93       N  
ATOM    209  CA  ARG A  82      30.568  22.544  -4.774  1.00 30.18           C  
ANISOU  209  CA  ARG A  82     3587   3971   3908    121     33     86       C  
ATOM    210  C   ARG A  82      30.973  23.086  -3.413  1.00 29.94           C  
ANISOU  210  C   ARG A  82     3566   3847   3963     46     93    -16       C  
ATOM    211  O   ARG A  82      31.246  22.329  -2.497  1.00 29.35           O  
ANISOU  211  O   ARG A  82     3478   3833   3840      6    103   -119       O  
ATOM    212  CB  ARG A  82      29.212  21.856  -4.717  1.00 31.46           C  
ANISOU  212  CB  ARG A  82     3711   4160   4082    195    -20     38       C  
ATOM    213  CG  ARG A  82      28.103  22.697  -4.099  1.00 31.79           C  
ANISOU  213  CG  ARG A  82     3726   4074   4278    243     -0     14       C  
ATOM    214  CD  ARG A  82      26.720  22.270  -4.568  1.00 31.19           C  
ANISOU  214  CD  ARG A  82     3584   4037   4229    329    -71     38       C  
ATOM    215  NE  ARG A  82      26.495  22.680  -5.948  1.00 31.31           N  
ANISOU  215  NE  ARG A  82     3607   4073   4217    389   -145    181       N  
ATOM    216  CZ  ARG A  82      25.308  22.734  -6.550  1.00 33.37           C  
ANISOU  216  CZ  ARG A  82     3806   4349   4523    473   -227    244       C  
ATOM    217  NH1 ARG A  82      24.182  22.399  -5.900  1.00 31.64           N1+
ANISOU  217  NH1 ARG A  82     3498   4124   4401    507   -235    175       N1+
ATOM    218  NH2 ARG A  82      25.251  23.129  -7.820  1.00 33.86           N  
ANISOU  218  NH2 ARG A  82     3887   4451   4528    523   -300    390       N  
ATOM    219  N   LEU A  83      31.000  24.413  -3.316  1.00 32.14           N  
ANISOU  219  N   LEU A  83     3873   3972   4367     27    124     17       N  
ATOM    220  CA  LEU A  83      31.384  25.113  -2.119  1.00 31.71           C  
ANISOU  220  CA  LEU A  83     3845   3807   4396    -50    171    -96       C  
ATOM    221  C   LEU A  83      30.141  25.564  -1.360  1.00 32.52           C  
ANISOU  221  C   LEU A  83     3952   3799   4605     23    199   -193       C  
ATOM    222  O   LEU A  83      29.229  26.140  -1.948  1.00 32.25           O  
ANISOU  222  O   LEU A  83     3909   3674   4669    118    192   -118       O  
ATOM    223  CB  LEU A  83      32.242  26.336  -2.468  1.00 34.85           C  
ANISOU  223  CB  LEU A  83     4276   4075   4890   -129    192    -14       C  
ATOM    224  CG  LEU A  83      33.202  26.772  -1.354  1.00 36.42           C  
ANISOU  224  CG  LEU A  83     4495   4219   5124   -263    214   -135       C  
ATOM    225  CD1 LEU A  83      34.399  25.827  -1.254  1.00 35.01           C  
ANISOU  225  CD1 LEU A  83     4268   4226   4808   -346    196   -135       C  
ATOM    226  CD2 LEU A  83      33.676  28.196  -1.551  1.00 39.15           C  
ANISOU  226  CD2 LEU A  83     4881   4361   5633   -340    233    -79       C  
ATOM    227  N   TYR A  84      30.132  25.292  -0.063  1.00 30.78           N  
ANISOU  227  N   TYR A  84     3738   3600   4357    -14    233   -349       N  
ATOM    228  CA  TYR A  84      29.150  25.846   0.858  1.00 33.86           C  
ANISOU  228  CA  TYR A  84     4138   3888   4837     45    291   -470       C  
ATOM    229  C   TYR A  84      29.915  26.674   1.879  1.00 36.18           C  
ANISOU  229  C   TYR A  84     4503   4083   5161    -54    327   -608       C  
ATOM    230  O   TYR A  84      30.950  26.237   2.389  1.00 34.67           O  
ANISOU  230  O   TYR A  84     4321   3990   4862   -165    304   -655       O  
ATOM    231  CB  TYR A  84      28.381  24.761   1.610  1.00 33.45           C  
ANISOU  231  CB  TYR A  84     4036   3973   4700     84    312   -546       C  
ATOM    232  CG  TYR A  84      27.713  23.697   0.781  1.00 33.20           C  
ANISOU  232  CG  TYR A  84     3932   4057   4626    145    259   -443       C  
ATOM    233  CD1 TYR A  84      28.383  22.533   0.427  1.00 31.77           C  
ANISOU  233  CD1 TYR A  84     3738   4015   4317     96    205   -400       C  
ATOM    234  CD2 TYR A  84      26.402  23.845   0.347  1.00 35.41           C  
ANISOU  234  CD2 TYR A  84     4148   4304   5002    256    255   -396       C  
ATOM    235  CE1 TYR A  84      27.764  21.556  -0.333  1.00 30.51           C  
ANISOU  235  CE1 TYR A  84     3526   3941   4125    143    147   -333       C  
ATOM    236  CE2 TYR A  84      25.781  22.868  -0.415  1.00 32.87           C  
ANISOU  236  CE2 TYR A  84     3756   4088   4645    294    185   -317       C  
ATOM    237  CZ  TYR A  84      26.463  21.727  -0.751  1.00 31.41           C  
ANISOU  237  CZ  TYR A  84     3580   4024   4330    232    130   -296       C  
ATOM    238  OH  TYR A  84      25.831  20.760  -1.511  1.00 30.42           O  
ANISOU  238  OH  TYR A  84     3398   3984   4175    261     52   -243       O  
ATOM    239  N   TYR A  85      29.416  27.865   2.183  1.00 36.04           N  
ANISOU  239  N   TYR A  85     4532   3867   5294    -11    376   -678       N  
ATOM    240  CA  TYR A  85      30.174  28.803   2.999  1.00 38.09           C  
ANISOU  240  CA  TYR A  85     4875   3994   5604   -116    394   -820       C  
ATOM    241  C   TYR A  85      29.264  29.784   3.742  1.00 38.57           C  
ANISOU  241  C   TYR A  85     4990   3869   5795    -28    475   -976       C  
ATOM    242  O   TYR A  85      28.156  30.052   3.288  1.00 37.11           O  
ANISOU  242  O   TYR A  85     4769   3606   5724    119    511   -915       O  
ATOM    243  CB  TYR A  85      31.135  29.565   2.080  1.00 37.06           C  
ANISOU  243  CB  TYR A  85     4766   3740   5575   -207    350   -686       C  
ATOM    244  CG  TYR A  85      30.397  30.190   0.914  1.00 39.55           C  
ANISOU  244  CG  TYR A  85     5071   3916   6040    -91    354   -513       C  
ATOM    245  CD1 TYR A  85      29.828  31.456   1.044  1.00 41.27           C  
ANISOU  245  CD1 TYR A  85     5346   3870   6466    -28    397   -555       C  
ATOM    246  CD2 TYR A  85      30.259  29.524  -0.329  1.00 37.16           C  
ANISOU  246  CD2 TYR A  85     4705   3744   5670    -37    309   -309       C  
ATOM    247  CE1 TYR A  85      29.147  32.050  -0.007  1.00 41.68           C  
ANISOU  247  CE1 TYR A  85     5381   3793   6661     88    391   -372       C  
ATOM    248  CE2 TYR A  85      29.568  30.128  -1.391  1.00 36.85           C  
ANISOU  248  CE2 TYR A  85     4656   3597   5749     72    298   -138       C  
ATOM    249  CZ  TYR A  85      29.018  31.389  -1.217  1.00 39.87           C  
ANISOU  249  CZ  TYR A  85     5086   3718   6345    135    336   -156       C  
ATOM    250  OH  TYR A  85      28.326  32.043  -2.217  1.00 43.69           O  
ANISOU  250  OH  TYR A  85     5556   4083   6961    253    318     31       O  
ATOM    251  N   PRO A  86      29.734  30.320   4.888  1.00 40.43           N  
ANISOU  251  N   PRO A  86     5309   4040   6012   -112    500  -1186       N  
ATOM    252  CA  PRO A  86      29.023  31.380   5.583  1.00 42.96           C  
ANISOU  252  CA  PRO A  86     5704   4155   6464    -32    583  -1366       C  
ATOM    253  C   PRO A  86      28.851  32.622   4.716  1.00 45.04           C  
ANISOU  253  C   PRO A  86     6002   4122   6989     17    584  -1272       C  
ATOM    254  O   PRO A  86      29.838  33.148   4.213  1.00 44.17           O  
ANISOU  254  O   PRO A  86     5927   3900   6955   -112    523  -1194       O  
ATOM    255  CB  PRO A  86      29.934  31.702   6.781  1.00 44.57           C  
ANISOU  255  CB  PRO A  86     6004   4356   6575   -183    569  -1597       C  
ATOM    256  CG  PRO A  86      30.718  30.475   6.991  1.00 41.02           C  
ANISOU  256  CG  PRO A  86     5499   4189   5898   -289    501  -1543       C  
ATOM    257  CD  PRO A  86      30.962  29.949   5.606  1.00 41.34           C  
ANISOU  257  CD  PRO A  86     5451   4281   5976   -283    444  -1277       C  
ATOM    258  N   SER A  87      27.611  33.078   4.547  1.00 46.97           N  
ANISOU  258  N   SER A  87     6225   4243   7378    204    656  -1263       N  
ATOM    259  CA  SER A  87      27.316  34.252   3.697  1.00 52.64           C  
ANISOU  259  CA  SER A  87     6970   4668   8363    284    658  -1144       C  
ATOM    260  C   SER A  87      26.737  35.415   4.499  1.00 53.69           C  
ANISOU  260  C   SER A  87     7194   4526   8680    381    753  -1361       C  
ATOM    261  O   SER A  87      26.123  35.203   5.549  1.00 54.86           O  
ANISOU  261  O   SER A  87     7348   4753   8743    457    844  -1573       O  
ATOM    262  CB  SER A  87      26.345  33.861   2.578  1.00 52.18           C  
ANISOU  262  CB  SER A  87     6794   4680   8351    443    638   -901       C  
ATOM    263  OG  SER A  87      25.004  33.844   3.042  1.00 54.26           O  
ANISOU  263  OG  SER A  87     6997   4949   8670    632    726   -985       O  
ATOM    264  N   GLN A  88      26.932  36.638   4.002  1.00 59.54           N  
ANISOU  264  N   GLN A  88     8007   4942   9673    382    742  -1304       N  
ATOM    265  CA  GLN A  88      26.262  37.816   4.564  1.00 62.74           C  
ANISOU  265  CA  GLN A  88     8497   5034  10307    514    837  -1486       C  
ATOM    266  C   GLN A  88      24.807  37.873   4.101  1.00 63.34           C  
ANISOU  266  C   GLN A  88     8467   5086  10514    783    902  -1367       C  
ATOM    267  O   GLN A  88      23.873  37.963   4.916  1.00 61.62           O  
ANISOU  267  O   GLN A  88     8236   4863  10314    942   1018  -1559       O  
ATOM    268  CB  GLN A  88      26.907  39.112   4.078  1.00 69.91           C  
ANISOU  268  CB  GLN A  88     9511   5566  11485    433    797  -1426       C  
ATOM    269  CG  GLN A  88      28.284  39.432   4.610  1.00 74.33           C  
ANISOU  269  CG  GLN A  88    10181   6053  12008    170    736  -1575       C  
ATOM    270  CD  GLN A  88      28.790  40.767   4.076  1.00 80.80           C  
ANISOU  270  CD  GLN A  88    11093   6463  13143     94    704  -1491       C  
ATOM    271  NE2 GLN A  88      29.493  41.534   4.923  1.00 84.46           N  
ANISOU  271  NE2 GLN A  88    11692   6708  13692    -63    693  -1755       N  
ATOM    272  OE1 GLN A  88      28.551  41.109   2.909  1.00 82.61           O  
ANISOU  272  OE1 GLN A  88    11276   6574  13538    168    683  -1187       O  
ATOM    273  N   ASP A  89      24.650  37.819   2.773  1.00 60.96           N  
ANISOU  273  N   ASP A  89     8083   4785  10293    828    823  -1046       N  
ATOM    274  CA  ASP A  89      23.363  38.012   2.102  1.00 61.32           C  
ANISOU  274  CA  ASP A  89     8018   4783  10498   1071    846   -876       C  
ATOM    275  C   ASP A  89      22.472  36.787   2.232  1.00 55.78           C  
ANISOU  275  C   ASP A  89     7161   4422   9611   1165    864   -864       C  
ATOM    276  O   ASP A  89      22.921  35.642   2.059  1.00 54.34           O  
ANISOU  276  O   ASP A  89     6930   4529   9188   1039    797   -804       O  
ATOM    277  CB  ASP A  89      23.557  38.359   0.611  1.00 62.52           C  
ANISOU  277  CB  ASP A  89     8142   4846  10765   1074    737   -522       C  
ATOM    278  CG  ASP A  89      24.152  39.748   0.399  1.00 67.03           C  
ANISOU  278  CG  ASP A  89     8848   5017  11602   1026    737   -485       C  
ATOM    279  OD1 ASP A  89      25.330  39.965   0.775  1.00 71.30           O  
ANISOU  279  OD1 ASP A  89     9499   5485  12107    807    719   -593       O  
ATOM    280  OD2 ASP A  89      23.446  40.632  -0.148  1.00 66.86           O1-
ANISOU  280  OD2 ASP A  89     8815   4747  11842   1202    747   -338       O1-
ATOM    281  N   ASN A  90      21.208  37.045   2.537  1.00 55.36           N  
ANISOU  281  N   ASN A  90     7022   4321   9692   1388    956   -917       N  
ATOM    282  CA  ASN A  90      20.211  36.002   2.675  1.00 53.83           C  
ANISOU  282  CA  ASN A  90     6656   4420   9377   1487    985   -897       C  
ATOM    283  C   ASN A  90      19.024  36.167   1.702  1.00 53.77           C  
ANISOU  283  C   ASN A  90     6483   4396   9551   1699    944   -655       C  
ATOM    284  O   ASN A  90      18.006  35.491   1.856  1.00 52.80           O  
ANISOU  284  O   ASN A  90     6193   4474   9394   1808    979   -645       O  
ATOM    285  CB  ASN A  90      19.712  35.989   4.124  1.00 54.99           C  
ANISOU  285  CB  ASN A  90     6813   4603   9478   1557   1155  -1202       C  
ATOM    286  CG  ASN A  90      19.175  34.635   4.541  1.00 52.65           C  
ANISOU  286  CG  ASN A  90     6376   4667   8961   1544   1185  -1213       C  
ATOM    287  ND2 ASN A  90      18.148  34.631   5.373  1.00 55.25           N  
ANISOU  287  ND2 ASN A  90     6618   5051   9324   1701   1339  -1353       N  
ATOM    288  OD1 ASN A  90      19.683  33.604   4.117  1.00 50.89           O  
ANISOU  288  OD1 ASN A  90     6123   4663   8550   1397   1077  -1094       O  
ATOM    289  N   ASP A  91      19.157  37.058   0.713  1.00 53.21           N  
ANISOU  289  N   ASP A  91     6448   4096   9673   1750    866   -450       N  
ATOM    290  CA  ASP A  91      18.066  37.360  -0.231  1.00 54.63           C  
ANISOU  290  CA  ASP A  91     6478   4240  10039   1962    810   -203       C  
ATOM    291  C   ASP A  91      18.391  36.900  -1.657  1.00 52.43           C  
ANISOU  291  C   ASP A  91     6160   4106   9656   1883    626    113       C  
ATOM    292  O   ASP A  91      17.857  37.429  -2.632  1.00 53.06           O  
ANISOU  292  O   ASP A  91     6173   4096   9891   2021    545    363       O  
ATOM    293  CB  ASP A  91      17.715  38.861  -0.195  1.00 58.74           C  
ANISOU  293  CB  ASP A  91     7059   4359  10900   2144    880   -204       C  
ATOM    294  CG  ASP A  91      18.858  39.756  -0.675  1.00 60.04           C  
ANISOU  294  CG  ASP A  91     7411   4242  11159   2011    823   -114       C  
ATOM    295  OD1 ASP A  91      20.030  39.336  -0.596  1.00 61.89           O  
ANISOU  295  OD1 ASP A  91     7753   4566  11197   1769    782   -164       O  
ATOM    296  OD2 ASP A  91      18.594  40.876  -1.132  1.00 61.76           O1-
ANISOU  296  OD2 ASP A  91     7661   4144  11661   2148    821     18       O1-
ATOM    297  N   ARG A  92      19.270  35.911  -1.770  1.00 50.26           N  
ANISOU  297  N   ARG A  92     5926   4061   9109   1672    563    101       N  
ATOM    298  CA  ARG A  92      19.611  35.340  -3.050  1.00 50.32           C  
ANISOU  298  CA  ARG A  92     5904   4245   8971   1596    406    357       C  
ATOM    299  C   ARG A  92      18.702  34.158  -3.332  1.00 48.42           C  
ANISOU  299  C   ARG A  92     5486   4315   8597   1645    336    405       C  
ATOM    300  O   ARG A  92      18.085  33.619  -2.425  1.00 46.88           O  
ANISOU  300  O   ARG A  92     5205   4225   8382   1679    419    230       O  
ATOM    301  CB  ARG A  92      21.079  34.913  -3.069  1.00 48.20           C  
ANISOU  301  CB  ARG A  92     5770   4050   8496   1354    382    319       C  
ATOM    302  CG  ARG A  92      22.045  35.983  -2.578  1.00 49.96           C  
ANISOU  302  CG  ARG A  92     6157   3979   8846   1260    453    223       C  
ATOM    303  CD  ARG A  92      21.935  37.202  -3.460  1.00 53.32           C  
ANISOU  303  CD  ARG A  92     6619   4131   9510   1355    417    458       C  
ATOM    304  NE  ARG A  92      22.744  38.348  -3.065  1.00 55.80           N  
ANISOU  304  NE  ARG A  92     7085   4110  10006   1272    478    386       N  
ATOM    305  CZ  ARG A  92      23.953  38.656  -3.532  1.00 55.11           C  
ANISOU  305  CZ  ARG A  92     7096   3950   9893   1089    441    497       C  
ATOM    306  NH1 ARG A  92      24.567  37.903  -4.451  1.00 52.26           N1+
ANISOU  306  NH1 ARG A  92     6706   3841   9310    977    356    689       N1+
ATOM    307  NH2 ARG A  92      24.558  39.747  -3.062  1.00 54.69           N  
ANISOU  307  NH2 ARG A  92     7171   3561  10048   1014    496    407       N  
ATOM    308  N   LEU A  93      18.636  33.770  -4.602  1.00 49.93           N  
ANISOU  308  N   LEU A  93     5625   4652   8694   1640    182    647       N  
ATOM    309  CA  LEU A  93      17.899  32.580  -5.018  1.00 49.86           C  
ANISOU  309  CA  LEU A  93     5461   4941   8543   1649     80    695       C  
ATOM    310  C   LEU A  93      18.518  31.360  -4.384  1.00 45.88           C  
ANISOU  310  C   LEU A  93     4991   4633   7809   1470    109    511       C  
ATOM    311  O   LEU A  93      19.745  31.281  -4.273  1.00 46.92           O  
ANISOU  311  O   LEU A  93     5266   4746   7815   1318    131    457       O  
ATOM    312  CB  LEU A  93      17.925  32.421  -6.543  1.00 50.87           C  
ANISOU  312  CB  LEU A  93     5569   5190   8569   1652   -103    966       C  
ATOM    313  CG  LEU A  93      17.155  33.480  -7.356  1.00 54.66           C  
ANISOU  313  CG  LEU A  93     5983   5529   9257   1846   -174   1211       C  
ATOM    314  CD1 LEU A  93      17.317  33.202  -8.844  1.00 55.21           C  
ANISOU  314  CD1 LEU A  93     6054   5770   9153   1821   -360   1471       C  
ATOM    315  CD2 LEU A  93      15.668  33.585  -6.988  1.00 56.25           C  
ANISOU  315  CD2 LEU A  93     5978   5735   9660   2042   -164   1195       C  
ATOM    316  N   ASP A  94      17.672  30.413  -3.970  1.00 45.88           N  
ANISOU  316  N   ASP A  94     4846   4818   7768   1489    110    430       N  
ATOM    317  CA  ASP A  94      18.129  29.128  -3.435  1.00 44.21           C  
ANISOU  317  CA  ASP A  94     4649   4801   7347   1329    123    290       C  
ATOM    318  C   ASP A  94      18.870  28.325  -4.530  1.00 42.20           C  
ANISOU  318  C   ASP A  94     4450   4703   6881   1208    -25    402       C  
ATOM    319  O   ASP A  94      18.699  28.567  -5.737  1.00 41.12           O  
ANISOU  319  O   ASP A  94     4296   4591   6736   1260   -152    592       O  
ATOM    320  CB  ASP A  94      16.953  28.294  -2.881  1.00 47.28           C  
ANISOU  320  CB  ASP A  94     4853   5347   7765   1375    147    224       C  
ATOM    321  CG  ASP A  94      16.496  28.726  -1.462  1.00 49.45           C  
ANISOU  321  CG  ASP A  94     5097   5532   8159   1449    344     43       C  
ATOM    322  OD1 ASP A  94      17.281  29.259  -0.633  1.00 48.78           O  
ANISOU  322  OD1 ASP A  94     5161   5317   8056   1405    463   -105       O  
ATOM    323  OD2 ASP A  94      15.308  28.520  -1.177  1.00 53.42           O1-
ANISOU  323  OD2 ASP A  94     5416   6111   8770   1552    381     44       O1-
ATOM    324  N   THR A  95      19.685  27.373  -4.095  1.00 39.53           N  
ANISOU  324  N   THR A  95     4179   4477   6363   1058     -3    283       N  
ATOM    325  CA  THR A  95      20.552  26.607  -4.996  1.00 38.83           C  
ANISOU  325  CA  THR A  95     4162   4522   6069    946   -109    349       C  
ATOM    326  C   THR A  95      19.811  25.414  -5.607  1.00 37.94           C  
ANISOU  326  C   THR A  95     3938   4613   5866    939   -238    381       C  
ATOM    327  O   THR A  95      19.213  24.617  -4.893  1.00 38.62           O  
ANISOU  327  O   THR A  95     3932   4776   5967    917   -210    279       O  
ATOM    328  CB  THR A  95      21.840  26.179  -4.257  1.00 37.92           C  
ANISOU  328  CB  THR A  95     4166   4418   5824    800    -28    214       C  
ATOM    329  CG2 THR A  95      22.719  25.245  -5.103  1.00 37.40           C  
ANISOU  329  CG2 THR A  95     4157   4504   5549    701   -117    260       C  
ATOM    330  OG1 THR A  95      22.597  27.356  -3.947  1.00 38.60           O  
ANISOU  330  OG1 THR A  95     4358   4315   5993    787     53    205       O  
ATOM    331  N   LEU A  96      19.865  25.316  -6.934  1.00 38.07           N  
ANISOU  331  N   LEU A  96     3967   4714   5785    951   -378    526       N  
ATOM    332  CA  LEU A  96      19.311  24.193  -7.681  1.00 38.35           C  
ANISOU  332  CA  LEU A  96     3925   4939   5707    927   -529    543       C  
ATOM    333  C   LEU A  96      20.042  22.903  -7.302  1.00 36.34           C  
ANISOU  333  C   LEU A  96     3731   4781   5296    789   -511    398       C  
ATOM    334  O   LEU A  96      21.271  22.799  -7.439  1.00 32.76           O  
ANISOU  334  O   LEU A  96     3410   4328   4709    719   -472    378       O  
ATOM    335  CB  LEU A  96      19.432  24.457  -9.195  1.00 41.97           C  
ANISOU  335  CB  LEU A  96     4425   5476   6047    966   -676    720       C  
ATOM    336  CG  LEU A  96      18.726  23.523 -10.171  1.00 42.03           C  
ANISOU  336  CG  LEU A  96     4355   5677   5937    959   -869    749       C  
ATOM    337  CD1 LEU A  96      17.227  23.500  -9.911  1.00 43.98           C  
ANISOU  337  CD1 LEU A  96     4399   5943   6368   1035   -935    765       C  
ATOM    338  CD2 LEU A  96      18.994  23.960 -11.600  1.00 43.41           C  
ANISOU  338  CD2 LEU A  96     4600   5934   5960   1005   -991    928       C  
ATOM    339  N   TRP A  97      19.279  21.931  -6.803  1.00 35.92           N  
ANISOU  339  N   TRP A  97     3569   4802   5278    754   -533    310       N  
ATOM    340  CA  TRP A  97      19.830  20.712  -6.187  1.00 34.63           C  
ANISOU  340  CA  TRP A  97     3448   4694   5018    634   -495    176       C  
ATOM    341  C   TRP A  97      20.564  19.772  -7.151  1.00 34.91           C  
ANISOU  341  C   TRP A  97     3576   4832   4856    565   -602    162       C  
ATOM    342  O   TRP A  97      21.689  19.373  -6.883  1.00 31.66           O  
ANISOU  342  O   TRP A  97     3273   4417   4339    500   -537     98       O  
ATOM    343  CB  TRP A  97      18.722  20.000  -5.406  1.00 35.68           C  
ANISOU  343  CB  TRP A  97     3427   4863   5268    616   -483    117       C  
ATOM    344  CG  TRP A  97      19.086  18.818  -4.592  1.00 32.82           C  
ANISOU  344  CG  TRP A  97     3085   4532   4852    504   -429      7       C  
ATOM    345  CD1 TRP A  97      20.109  18.698  -3.710  1.00 33.14           C  
ANISOU  345  CD1 TRP A  97     3233   4534   4825    449   -308    -68       C  
ATOM    346  CD2 TRP A  97      18.403  17.576  -4.578  1.00 34.63           C  
ANISOU  346  CD2 TRP A  97     3219   4834   5104    429   -507    -25       C  
ATOM    347  CE2 TRP A  97      19.066  16.743  -3.670  1.00 33.01           C  
ANISOU  347  CE2 TRP A  97     3076   4620   4846    340   -418   -106       C  
ATOM    348  CE3 TRP A  97      17.283  17.082  -5.246  1.00 35.91           C  
ANISOU  348  CE3 TRP A  97     3241   5066   5337    422   -654     11       C  
ATOM    349  NE1 TRP A  97      20.110  17.452  -3.148  1.00 30.10           N  
ANISOU  349  NE1 TRP A  97     2828   4194   4413    358   -301   -130       N  
ATOM    350  CZ2 TRP A  97      18.646  15.447  -3.421  1.00 35.36           C  
ANISOU  350  CZ2 TRP A  97     3311   4952   5171    246   -460   -140       C  
ATOM    351  CZ3 TRP A  97      16.875  15.792  -4.993  1.00 37.04           C  
ANISOU  351  CZ3 TRP A  97     3317   5247   5510    314   -701    -40       C  
ATOM    352  CH2 TRP A  97      17.547  14.993  -4.097  1.00 35.04           C  
ANISOU  352  CH2 TRP A  97     3138   4960   5215    228   -600   -110       C  
ATOM    353  N   ILE A  98      19.923  19.440  -8.256  1.00 33.33           N  
ANISOU  353  N   ILE A  98     3328   4729   4606    587   -767    217       N  
ATOM    354  CA  ILE A  98      20.499  18.593  -9.289  1.00 36.33           C  
ANISOU  354  CA  ILE A  98     3802   5216   4785    541   -876    187       C  
ATOM    355  C   ILE A  98      20.415  19.464 -10.542  1.00 36.56           C  
ANISOU  355  C   ILE A  98     3859   5302   4731    625   -973    337       C  
ATOM    356  O   ILE A  98      19.385  19.518 -11.173  1.00 37.88           O  
ANISOU  356  O   ILE A  98     3929   5537   4928    670  -1117    401       O  
ATOM    357  CB  ILE A  98      19.748  17.247  -9.402  1.00 35.49           C  
ANISOU  357  CB  ILE A  98     3621   5181   4683    471  -1000     89       C  
ATOM    358  CG1 ILE A  98      19.847  16.494  -8.072  1.00 35.11           C  
ANISOU  358  CG1 ILE A  98     3545   5064   4731    392   -883    -17       C  
ATOM    359  CG2 ILE A  98      20.335  16.403 -10.510  1.00 36.56           C  
ANISOU  359  CG2 ILE A  98     3871   5416   4605    437  -1113     29       C  
ATOM    360  CD1 ILE A  98      18.977  15.261  -7.953  1.00 35.65           C  
ANISOU  360  CD1 ILE A  98     3513   5162   4870    309   -981    -90       C  
ATOM    361  N   PRO A  99      21.523  20.153 -10.878  1.00 37.21           N  
ANISOU  361  N   PRO A  99     4066   5361   4713    642   -892    407       N  
ATOM    362  CA  PRO A  99      21.446  21.191 -11.885  1.00 39.79           C  
ANISOU  362  CA  PRO A  99     4414   5712   4992    726   -951    591       C  
ATOM    363  C   PRO A  99      21.582  20.855 -13.359  1.00 40.60           C  
ANISOU  363  C   PRO A  99     4583   5991   4853    743  -1093    655       C  
ATOM    364  O   PRO A  99      21.521  21.767 -14.156  1.00 42.75           O  
ANISOU  364  O   PRO A  99     4873   6288   5081    815  -1135    837       O  
ATOM    365  CB  PRO A  99      22.554  22.134 -11.463  1.00 39.24           C  
ANISOU  365  CB  PRO A  99     4436   5520   4954    720   -786    647       C  
ATOM    366  CG  PRO A  99      23.573  21.231 -10.909  1.00 37.77           C  
ANISOU  366  CG  PRO A  99     4320   5351   4681    624   -698    494       C  
ATOM    367  CD  PRO A  99      22.840  20.104 -10.242  1.00 39.08           C  
ANISOU  367  CD  PRO A  99     4405   5538   4905    583   -741    341       C  
ATOM    368  N   ASN A 100      21.753  19.603 -13.726  1.00 39.20           N  
ANISOU  368  N   ASN A 100     4447   5929   4519    683  -1165    512       N  
ATOM    369  CA  ASN A 100      21.846  19.262 -15.150  1.00 42.12           C  
ANISOU  369  CA  ASN A 100     4892   6483   4629    705  -1303    544       C  
ATOM    370  C   ASN A 100      21.100  17.983 -15.404  1.00 41.86           C  
ANISOU  370  C   ASN A 100     4818   6539   4549    654  -1467    378       C  
ATOM    371  O   ASN A 100      21.060  17.089 -14.562  1.00 40.24           O  
ANISOU  371  O   ASN A 100     4582   6259   4449    580  -1428    218       O  
ATOM    372  CB  ASN A 100      23.299  19.131 -15.592  1.00 41.03           C  
ANISOU  372  CB  ASN A 100     4906   6404   4280    689  -1188    531       C  
ATOM    373  CG  ASN A 100      24.095  20.391 -15.341  1.00 40.37           C  
ANISOU  373  CG  ASN A 100     4855   6222   4262    713  -1030    699       C  
ATOM    374  ND2 ASN A 100      24.195  21.217 -16.345  1.00 39.12           N  
ANISOU  374  ND2 ASN A 100     4738   6143   3983    773  -1063    897       N  
ATOM    375  OD1 ASN A 100      24.609  20.614 -14.245  1.00 37.33           O  
ANISOU  375  OD1 ASN A 100     4459   5691   4034    671   -887    653       O  
ATOM    376  N   LYS A 101      20.502  17.906 -16.575  1.00 45.02           N  
ANISOU  376  N   LYS A 101     5216   7099   4791    686  -1657    426       N  
ATOM    377  CA  LYS A 101      19.719  16.732 -16.954  1.00 45.82           C  
ANISOU  377  CA  LYS A 101     5277   7289   4845    624  -1851    265       C  
ATOM    378  C   LYS A 101      20.544  15.441 -16.980  1.00 43.98           C  
ANISOU  378  C   LYS A 101     5172   7062   4476    551  -1812     36       C  
ATOM    379  O   LYS A 101      20.024  14.354 -16.712  1.00 43.44           O  
ANISOU  379  O   LYS A 101     5061   6960   4484    469  -1903   -134       O  
ATOM    380  CB  LYS A 101      18.982  16.970 -18.276  1.00 48.68           C  
ANISOU  380  CB  LYS A 101     5623   7845   5029    675  -2083    361       C  
ATOM    381  CG  LYS A 101      19.837  17.112 -19.526  1.00 50.77           C  
ANISOU  381  CG  LYS A 101     6063   8283   4944    725  -2096    409       C  
ATOM    382  CD  LYS A 101      18.999  17.672 -20.672  1.00 52.95           C  
ANISOU  382  CD  LYS A 101     6298   8747   5073    792  -2317    577       C  
ATOM    383  CE  LYS A 101      19.754  17.682 -21.993  1.00 57.71           C  
ANISOU  383  CE  LYS A 101     7080   9567   5279    837  -2347    614       C  
ATOM    384  NZ  LYS A 101      21.092  18.341 -21.937  1.00 56.20           N1+
ANISOU  384  NZ  LYS A 101     7009   9336   5008    879  -2096    731       N1+
ATOM    385  N   GLU A 102      21.829  15.559 -17.296  1.00 41.95           N  
ANISOU  385  N   GLU A 102     5062   6839   4038    584  -1673     40       N  
ATOM    386  CA  GLU A 102      22.687  14.388 -17.404  1.00 41.29           C  
ANISOU  386  CA  GLU A 102     5101   6766   3821    546  -1625   -166       C  
ATOM    387  C   GLU A 102      22.910  13.685 -16.034  1.00 39.09           C  
ANISOU  387  C   GLU A 102     4780   6298   3774    474  -1507   -289       C  
ATOM    388  O   GLU A 102      23.187  12.501 -16.000  1.00 38.06           O  
ANISOU  388  O   GLU A 102     4710   6138   3612    430  -1522   -476       O  
ATOM    389  CB  GLU A 102      24.024  14.765 -18.051  1.00 43.47           C  
ANISOU  389  CB  GLU A 102     5516   7138   3861    611  -1482   -108       C  
ATOM    390  CG  GLU A 102      23.956  15.163 -19.530  1.00 44.99           C  
ANISOU  390  CG  GLU A 102     5788   7554   3752    678  -1592    -15       C  
ATOM    391  CD  GLU A 102      23.514  16.585 -19.811  1.00 45.35           C  
ANISOU  391  CD  GLU A 102     5770   7634   3827    734  -1618    268       C  
ATOM    392  OE1 GLU A 102      23.241  17.366 -18.881  1.00 42.88           O  
ANISOU  392  OE1 GLU A 102     5352   7160   3780    730  -1545    387       O  
ATOM    393  OE2 GLU A 102      23.439  16.934 -21.016  1.00 50.54           O1-
ANISOU  393  OE2 GLU A 102     6490   8486   4227    791  -1713    375       O1-
ATOM    394  N   TYR A 103      22.788  14.397 -14.916  1.00 36.49           N  
ANISOU  394  N   TYR A 103     4354   5841   3669    466  -1392   -185       N  
ATOM    395  CA  TYR A 103      22.825  13.731 -13.604  1.00 35.67           C  
ANISOU  395  CA  TYR A 103     4199   5586   3768    396  -1301   -283       C  
ATOM    396  C   TYR A 103      21.660  12.745 -13.441  1.00 37.04           C  
ANISOU  396  C   TYR A 103     4280   5728   4064    318  -1453   -394       C  
ATOM    397  O   TYR A 103      21.842  11.685 -12.844  1.00 37.73           O  
ANISOU  397  O   TYR A 103     4382   5725   4227    251  -1425   -523       O  
ATOM    398  CB  TYR A 103      22.894  14.738 -12.444  1.00 33.29           C  
ANISOU  398  CB  TYR A 103     3822   5174   3653    406  -1149   -163       C  
ATOM    399  CG  TYR A 103      24.215  15.490 -12.412  1.00 34.12           C  
ANISOU  399  CG  TYR A 103     4018   5275   3671    445   -988    -88       C  
ATOM    400  CD1 TYR A 103      25.387  14.859 -11.996  1.00 33.70           C  
ANISOU  400  CD1 TYR A 103     4039   5195   3570    420   -873   -177       C  
ATOM    401  CD2 TYR A 103      24.298  16.837 -12.801  1.00 33.52           C  
ANISOU  401  CD2 TYR A 103     3941   5216   3579    504   -957     86       C  
ATOM    402  CE1 TYR A 103      26.591  15.538 -11.965  1.00 31.58           C  
ANISOU  402  CE1 TYR A 103     3827   4935   3237    441   -735   -101       C  
ATOM    403  CE2 TYR A 103      25.503  17.512 -12.770  1.00 33.52           C  
ANISOU  403  CE2 TYR A 103     4012   5203   3521    516   -815    162       C  
ATOM    404  CZ  TYR A 103      26.642  16.852 -12.351  1.00 31.84           C  
ANISOU  404  CZ  TYR A 103     3856   4982   3260    479   -706     64       C  
ATOM    405  OH  TYR A 103      27.836  17.490 -12.311  1.00 32.35           O  
ANISOU  405  OH  TYR A 103     3965   5045   3281    478   -574    141       O  
ATOM    406  N   PHE A 104      20.485  13.085 -13.961  1.00 37.04           N  
ANISOU  406  N   PHE A 104     4176   5799   4097    323  -1617   -331       N  
ATOM    407  CA  PHE A 104      19.337  12.168 -13.911  1.00 40.76           C  
ANISOU  407  CA  PHE A 104     4538   6257   4692    232  -1783   -427       C  
ATOM    408  C   PHE A 104      19.543  10.934 -14.784  1.00 41.96           C  
ANISOU  408  C   PHE A 104     4808   6453   4683    178  -1921   -622       C  
ATOM    409  O   PHE A 104      19.204   9.815 -14.369  1.00 41.86           O  
ANISOU  409  O   PHE A 104     4767   6342   4796     76  -1971   -757       O  
ATOM    410  CB  PHE A 104      18.019  12.905 -14.228  1.00 41.08           C  
ANISOU  410  CB  PHE A 104     4407   6375   4826    256  -1930   -297       C  
ATOM    411  CG  PHE A 104      17.677  13.946 -13.199  1.00 41.01           C  
ANISOU  411  CG  PHE A 104     4269   6284   5029    307  -1784   -145       C  
ATOM    412  CD1 PHE A 104      17.328  13.564 -11.909  1.00 41.43           C  
ANISOU  412  CD1 PHE A 104     4216   6219   5306    243  -1675   -178       C  
ATOM    413  CD2 PHE A 104      17.705  15.309 -13.507  1.00 41.65           C  
ANISOU  413  CD2 PHE A 104     4341   6400   5085    423  -1749     31       C  
ATOM    414  CE1 PHE A 104      17.010  14.516 -10.943  1.00 40.11           C  
ANISOU  414  CE1 PHE A 104     3940   5985   5315    299  -1530    -66       C  
ATOM    415  CE2 PHE A 104      17.390  16.259 -12.550  1.00 40.47           C  
ANISOU  415  CE2 PHE A 104     4085   6152   5140    478  -1611    141       C  
ATOM    416  CZ  PHE A 104      17.042  15.861 -11.267  1.00 40.98           C  
ANISOU  416  CZ  PHE A 104     4050   6113   5407    420  -1499     80       C  
ATOM    417  N   TRP A 105      20.097  11.125 -15.980  1.00 42.64           N  
ANISOU  417  N   TRP A 105     5030   6679   4493    246  -1975   -639       N  
ATOM    418  CA  TRP A 105      20.534   9.994 -16.810  1.00 43.89           C  
ANISOU  418  CA  TRP A 105     5340   6878   4458    222  -2065   -853       C  
ATOM    419  C   TRP A 105      21.528   9.097 -16.076  1.00 43.42           C  
ANISOU  419  C   TRP A 105     5371   6665   4461    201  -1901   -984       C  
ATOM    420  O   TRP A 105      21.431   7.860 -16.120  1.00 44.79           O  
ANISOU  420  O   TRP A 105     5594   6753   4671    131  -1979  -1178       O  
ATOM    421  CB  TRP A 105      21.119  10.494 -18.136  1.00 46.31           C  
ANISOU  421  CB  TRP A 105     5784   7385   4427    321  -2096   -825       C  
ATOM    422  CG  TRP A 105      20.097  11.139 -19.023  1.00 51.00           C  
ANISOU  422  CG  TRP A 105     6305   8146   4927    340  -2307   -715       C  
ATOM    423  CD1 TRP A 105      18.739  10.944 -18.992  1.00 53.49           C  
ANISOU  423  CD1 TRP A 105     6463   8465   5396    262  -2516   -719       C  
ATOM    424  CD2 TRP A 105      20.334  12.086 -20.077  1.00 54.64           C  
ANISOU  424  CD2 TRP A 105     6832   8806   5124    441  -2335   -562       C  
ATOM    425  CE2 TRP A 105      19.078  12.416 -20.636  1.00 57.41           C  
ANISOU  425  CE2 TRP A 105     7064   9272   5477    429  -2577   -480       C  
ATOM    426  CE3 TRP A 105      21.478  12.686 -20.605  1.00 53.52           C  
ANISOU  426  CE3 TRP A 105     6825   8761   4748    538  -2180   -469       C  
ATOM    427  NE1 TRP A 105      18.128  11.705 -19.954  1.00 58.00           N  
ANISOU  427  NE1 TRP A 105     6995   9227   5815    318  -2683   -584       N  
ATOM    428  CZ2 TRP A 105      18.940  13.321 -21.697  1.00 59.49           C  
ANISOU  428  CZ2 TRP A 105     7354   9743   5507    521  -2674   -300       C  
ATOM    429  CZ3 TRP A 105      21.331  13.596 -21.673  1.00 58.36           C  
ANISOU  429  CZ3 TRP A 105     7467   9578   5129    618  -2264   -286       C  
ATOM    430  CH2 TRP A 105      20.079  13.897 -22.198  1.00 58.92           C  
ANISOU  430  CH2 TRP A 105     7432   9756   5199    613  -2511   -201       C  
ATOM    431  N   GLY A 106      22.478   9.732 -15.401  1.00 42.39           N  
ANISOU  431  N   GLY A 106     5259   6494   4353    261  -1684   -874       N  
ATOM    432  CA  GLY A 106      23.427   9.050 -14.534  1.00 41.42           C  
ANISOU  432  CA  GLY A 106     5190   6234   4314    251  -1521   -949       C  
ATOM    433  C   GLY A 106      22.761   8.235 -13.446  1.00 41.05           C  
ANISOU  433  C   GLY A 106     5046   6017   4534    144  -1540   -997       C  
ATOM    434  O   GLY A 106      23.043   7.053 -13.295  1.00 40.42           O  
ANISOU  434  O   GLY A 106     5029   5830   4499    105  -1548  -1144       O  
ATOM    435  N   LEU A 107      21.873   8.864 -12.682  1.00 41.69           N  
ANISOU  435  N   LEU A 107     4970   6071   4800    104  -1537   -864       N  
ATOM    436  CA  LEU A 107      21.159   8.152 -11.594  1.00 41.25           C  
ANISOU  436  CA  LEU A 107     4800   5875   4998     -4  -1537   -879       C  
ATOM    437  C   LEU A 107      20.342   6.960 -12.127  1.00 41.34           C  
ANISOU  437  C   LEU A 107     4801   5842   5065   -108  -1736  -1030       C  
ATOM    438  O   LEU A 107      20.181   5.962 -11.440  1.00 38.39           O  
ANISOU  438  O   LEU A 107     4404   5323   4859   -199  -1728  -1089       O  
ATOM    439  CB  LEU A 107      20.265   9.106 -10.783  1.00 39.72           C  
ANISOU  439  CB  LEU A 107     4429   5690   4973    -13  -1492   -716       C  
ATOM    440  CG  LEU A 107      21.011  10.039  -9.815  1.00 39.06           C  
ANISOU  440  CG  LEU A 107     4350   5581   4910     50  -1278   -601       C  
ATOM    441  CD1 LEU A 107      20.165  11.237  -9.408  1.00 39.64           C  
ANISOU  441  CD1 LEU A 107     4280   5687   5093     84  -1249   -460       C  
ATOM    442  CD2 LEU A 107      21.490   9.277  -8.593  1.00 39.89           C  
ANISOU  442  CD2 LEU A 107     4464   5565   5127     -5  -1151   -629       C  
ATOM    443  N   SER A 108      19.838   7.084 -13.351  1.00 43.17           N  
ANISOU  443  N   SER A 108     5050   6200   5153    -99  -1921  -1084       N  
ATOM    444  CA  SER A 108      19.069   6.016 -13.995  1.00 45.66           C  
ANISOU  444  CA  SER A 108     5363   6488   5498   -207  -2142  -1251       C  
ATOM    445  C   SER A 108      19.916   4.771 -14.325  1.00 46.61           C  
ANISOU  445  C   SER A 108     5671   6497   5541   -215  -2142  -1469       C  
ATOM    446  O   SER A 108      19.501   3.636 -14.077  1.00 46.24           O  
ANISOU  446  O   SER A 108     5614   6294   5661   -333  -2226  -1591       O  
ATOM    447  CB  SER A 108      18.428   6.540 -15.273  1.00 46.90           C  
ANISOU  447  CB  SER A 108     5507   6840   5473   -180  -2349  -1255       C  
ATOM    448  OG  SER A 108      17.514   5.594 -15.741  1.00 54.94           O  
ANISOU  448  OG  SER A 108     6484   7831   6559   -310  -2582  -1404       O  
ATOM    449  N   LYS A 109      21.098   5.007 -14.882  1.00 46.04           N  
ANISOU  449  N   LYS A 109     5763   6500   5230    -87  -2039  -1510       N  
ATOM    450  CA  LYS A 109      22.069   3.955 -15.146  1.00 47.85           C  
ANISOU  450  CA  LYS A 109     6168   6631   5383    -52  -1990  -1706       C  
ATOM    451  C   LYS A 109      22.457   3.320 -13.812  1.00 46.84           C  
ANISOU  451  C   LYS A 109     6007   6289   5502    -91  -1843  -1669       C  
ATOM    452  O   LYS A 109      22.492   2.107 -13.695  1.00 49.49           O  
ANISOU  452  O   LYS A 109     6403   6449   5952   -149  -1887  -1817       O  
ATOM    453  CB  LYS A 109      23.311   4.548 -15.829  1.00 50.23           C  
ANISOU  453  CB  LYS A 109     6605   7082   5398    107  -1857  -1697       C  
ATOM    454  CG  LYS A 109      24.246   3.529 -16.485  1.00 55.62           C  
ANISOU  454  CG  LYS A 109     7478   7721   5934    178  -1830  -1929       C  
ATOM    455  CD  LYS A 109      25.713   3.992 -16.512  1.00 54.28           C  
ANISOU  455  CD  LYS A 109     7386   7633   5605    328  -1601  -1867       C  
ATOM    456  CE  LYS A 109      26.595   3.051 -17.330  1.00 58.63           C  
ANISOU  456  CE  LYS A 109     8118   8178   5981    425  -1568  -2105       C  
ATOM    457  NZ  LYS A 109      27.735   3.770 -17.978  1.00 59.00           N1+
ANISOU  457  NZ  LYS A 109     8232   8429   5756    575  -1404  -2043       N1+
ATOM    458  N   PHE A 110      22.745   4.153 -12.814  1.00 44.01           N  
ANISOU  458  N   PHE A 110     5558   5943   5221    -60  -1674  -1468       N  
ATOM    459  CA  PHE A 110      23.091   3.688 -11.476  1.00 41.50           C  
ANISOU  459  CA  PHE A 110     5199   5460   5109    -94  -1535  -1400       C  
ATOM    460  C   PHE A 110      22.021   2.768 -10.876  1.00 43.93           C  
ANISOU  460  C   PHE A 110     5408   5607   5677   -249  -1635  -1419       C  
ATOM    461  O   PHE A 110      22.346   1.788 -10.211  1.00 45.42           O  
ANISOU  461  O   PHE A 110     5630   5617   6011   -287  -1584  -1450       O  
ATOM    462  CB  PHE A 110      23.322   4.880 -10.553  1.00 39.53           C  
ANISOU  462  CB  PHE A 110     4854   5281   4885    -54  -1373  -1191       C  
ATOM    463  CG  PHE A 110      23.435   4.512  -9.110  1.00 36.97           C  
ANISOU  463  CG  PHE A 110     4465   4826   4756   -105  -1252  -1100       C  
ATOM    464  CD1 PHE A 110      24.475   3.715  -8.671  1.00 37.10           C  
ANISOU  464  CD1 PHE A 110     4571   4734   4791    -67  -1158  -1141       C  
ATOM    465  CD2 PHE A 110      22.503   4.964  -8.188  1.00 37.36           C  
ANISOU  465  CD2 PHE A 110     4358   4874   4964   -180  -1228   -967       C  
ATOM    466  CE1 PHE A 110      24.591   3.369  -7.336  1.00 36.42           C  
ANISOU  466  CE1 PHE A 110     4429   4545   4864   -111  -1056  -1037       C  
ATOM    467  CE2 PHE A 110      22.608   4.623  -6.850  1.00 35.25           C  
ANISOU  467  CE2 PHE A 110     4038   4512   4843   -225  -1110   -877       C  
ATOM    468  CZ  PHE A 110      23.655   3.823  -6.420  1.00 35.67           C  
ANISOU  468  CZ  PHE A 110     4190   4463   4900   -195  -1031   -904       C  
ATOM    469  N   LEU A 111      20.755   3.087 -11.113  1.00 43.55           N  
ANISOU  469  N   LEU A 111     5228   5622   5697   -338  -1777  -1384       N  
ATOM    470  CA  LEU A 111      19.648   2.260 -10.632  1.00 46.00           C  
ANISOU  470  CA  LEU A 111     5415   5800   6263   -503  -1882  -1390       C  
ATOM    471  C   LEU A 111      19.414   1.027 -11.484  1.00 48.73           C  
ANISOU  471  C   LEU A 111     5858   6028   6630   -588  -2072  -1616       C  
ATOM    472  O   LEU A 111      18.676   0.140 -11.076  1.00 53.19           O  
ANISOU  472  O   LEU A 111     6345   6434   7431   -739  -2153  -1637       O  
ATOM    473  CB  LEU A 111      18.355   3.073 -10.590  1.00 45.98           C  
ANISOU  473  CB  LEU A 111     5206   5922   6342   -562  -1966  -1265       C  
ATOM    474  CG  LEU A 111      18.325   4.262  -9.644  1.00 45.30           C  
ANISOU  474  CG  LEU A 111     5001   5922   6289   -496  -1788  -1055       C  
ATOM    475  CD1 LEU A 111      17.073   5.081  -9.924  1.00 47.36           C  
ANISOU  475  CD1 LEU A 111     5073   6317   6605   -518  -1897   -963       C  
ATOM    476  CD2 LEU A 111      18.406   3.816  -8.196  1.00 46.07           C  
ANISOU  476  CD2 LEU A 111     5038   5888   6578   -555  -1625   -955       C  
ATOM    477  N   GLY A 112      20.036   0.973 -12.659  1.00 49.87           N  
ANISOU  477  N   GLY A 112     6172   6247   6530   -494  -2139  -1787       N  
ATOM    478  CA  GLY A 112      19.923  -0.157 -13.567  1.00 52.06           C  
ANISOU  478  CA  GLY A 112     6577   6421   6783   -553  -2317  -2046       C  
ATOM    479  C   GLY A 112      18.616  -0.145 -14.341  1.00 53.96           C  
ANISOU  479  C   GLY A 112     6719   6750   7033   -682  -2581  -2116       C  
ATOM    480  O   GLY A 112      18.164  -1.189 -14.806  1.00 54.54           O  
ANISOU  480  O   GLY A 112     6841   6692   7190   -802  -2762  -2315       O  
ATOM    481  N   THR A 113      18.016   1.034 -14.475  1.00 53.79           N  
ANISOU  481  N   THR A 113     6556   6943   6939   -656  -2612  -1952       N  
ATOM    482  CA  THR A 113      16.717   1.194 -15.136  1.00 57.95           C  
ANISOU  482  CA  THR A 113     6945   7587   7487   -767  -2866  -1969       C  
ATOM    483  C   THR A 113      16.886   1.694 -16.567  1.00 61.08           C  
ANISOU  483  C   THR A 113     7461   8212   7534   -670  -3008  -2074       C  
ATOM    484  O   THR A 113      17.975   2.098 -16.981  1.00 61.32           O  
ANISOU  484  O   THR A 113     7659   8329   7311   -511  -2877  -2093       O  
ATOM    485  CB  THR A 113      15.797   2.159 -14.347  1.00 56.64           C  
ANISOU  485  CB  THR A 113     6515   7512   7495   -795  -2821  -1703       C  
ATOM    486  CG2 THR A 113      15.308   1.483 -13.072  1.00 57.45           C  
ANISOU  486  CG2 THR A 113     6472   7413   7942   -935  -2739  -1620       C  
ATOM    487  OG1 THR A 113      16.500   3.372 -13.995  1.00 51.34           O  
ANISOU  487  OG1 THR A 113     5857   6954   6694   -626  -2609  -1526       O  
ATOM    488  N   HIS A 114      15.791   1.662 -17.314  1.00 68.05           N  
ANISOU  488  N   HIS A 114     8248   9205   8403   -773  -3278  -2132       N  
ATOM    489  CA  HIS A 114      15.743   2.273 -18.651  1.00 73.57           C  
ANISOU  489  CA  HIS A 114     9025  10167   8762   -687  -3440  -2182       C  
ATOM    490  C   HIS A 114      16.202   3.740 -18.511  1.00 74.66           C  
ANISOU  490  C   HIS A 114     9129  10478   8761   -512  -3257  -1920       C  
ATOM    491  O   HIS A 114      15.779   4.422 -17.565  1.00 77.25           O  
ANISOU  491  O   HIS A 114     9266  10781   9304   -512  -3146  -1694       O  
ATOM    492  CB  HIS A 114      14.315   2.200 -19.204  1.00 78.66           C  
ANISOU  492  CB  HIS A 114     9494  10918   9476   -834  -3760  -2203       C  
ATOM    493  CG  HIS A 114      14.229   2.234 -20.702  1.00 82.21           C  
ANISOU  493  CG  HIS A 114    10075  11590   9572   -804  -4004  -2368       C  
ATOM    494  CD2 HIS A 114      13.379   1.612 -21.554  1.00 86.08           C  
ANISOU  494  CD2 HIS A 114    10548  12143  10015   -944  -4333  -2561       C  
ATOM    495  ND1 HIS A 114      15.084   2.975 -21.491  1.00 81.55           N  
ANISOU  495  ND1 HIS A 114    10163  11709   9113   -617  -3923  -2339       N  
ATOM    496  CE1 HIS A 114      14.769   2.809 -22.763  1.00 83.39           C  
ANISOU  496  CE1 HIS A 114    10488  12134   9062   -633  -4183  -2502       C  
ATOM    497  NE2 HIS A 114      13.737   1.986 -22.828  1.00 89.17           N  
ANISOU  497  NE2 HIS A 114    11112  12786   9983   -831  -4444  -2649       N  
ATOM    498  N   TRP A 115      17.052   4.227 -19.427  1.00 74.36           N  
ANISOU  498  N   TRP A 115     9271  10609   8374   -364  -3216  -1949       N  
ATOM    499  CA  TRP A 115      17.472   5.669 -19.444  1.00 69.65           C  
ANISOU  499  CA  TRP A 115     8649  10177   7639   -208  -3065  -1692       C  
ATOM    500  C   TRP A 115      16.307   6.676 -19.341  1.00 68.22           C  
ANISOU  500  C   TRP A 115     8232  10114   7575   -220  -3178  -1458       C  
ATOM    501  O   TRP A 115      16.485   7.761 -18.759  1.00 65.76           O  
ANISOU  501  O   TRP A 115     7840   9815   7331   -127  -3006  -1226       O  
ATOM    502  CB  TRP A 115      18.378   6.010 -20.665  1.00 71.89           C  
ANISOU  502  CB  TRP A 115     9146  10663   7506    -69  -3051  -1747       C  
ATOM    503  CG  TRP A 115      17.692   6.211 -22.041  1.00 77.99           C  
ANISOU  503  CG  TRP A 115     9944  11690   8000    -69  -3332  -1792       C  
ATOM    504  CD1 TRP A 115      17.102   5.252 -22.809  1.00 80.09           C  
ANISOU  504  CD1 TRP A 115    10264  11988   8178   -175  -3596  -2045       C  
ATOM    505  CD2 TRP A 115      17.548   7.450 -22.773  1.00 79.18           C  
ANISOU  505  CD2 TRP A 115    10067  12091   7925     40  -3378  -1569       C  
ATOM    506  CE2 TRP A 115      16.858   7.149 -23.974  1.00 84.63           C  
ANISOU  506  CE2 TRP A 115    10796  12981   8379     -3  -3682  -1696       C  
ATOM    507  CE3 TRP A 115      17.936   8.781 -22.529  1.00 80.06           C  
ANISOU  507  CE3 TRP A 115    10130  12268   8020    163  -3200  -1273       C  
ATOM    508  NE1 TRP A 115      16.598   5.801 -23.968  1.00 86.12           N  
ANISOU  508  NE1 TRP A 115    11035  13032   8655   -140  -3815  -2001       N  
ATOM    509  CZ2 TRP A 115      16.540   8.137 -24.942  1.00 85.91           C  
ANISOU  509  CZ2 TRP A 115    10945  13425   8272     85  -3815  -1512       C  
ATOM    510  CZ3 TRP A 115      17.620   9.770 -23.494  1.00 80.73           C  
ANISOU  510  CZ3 TRP A 115    10204  12604   7866    249  -3321  -1087       C  
ATOM    511  CH2 TRP A 115      16.929   9.434 -24.682  1.00 83.66           C  
ANISOU  511  CH2 TRP A 115    10611  13187   7989    215  -3626  -1197       C  
ATOM    512  N   LEU A 116      15.148   6.307 -19.898  1.00 64.81           N  
ANISOU  512  N   LEU A 116     7689   9757   7178   -331  -3467  -1528       N  
ATOM    513  CA  LEU A 116      13.894   7.065 -19.761  1.00 66.73           C  
ANISOU  513  CA  LEU A 116     7668  10098   7588   -357  -3602  -1324       C  
ATOM    514  C   LEU A 116      13.383   7.267 -18.328  1.00 65.17           C  
ANISOU  514  C   LEU A 116     7246   9738   7777   -404  -3444  -1167       C  
ATOM    515  O   LEU A 116      12.692   8.247 -18.063  1.00 69.30           O  
ANISOU  515  O   LEU A 116     7575  10338   8418   -346  -3441   -949       O  
ATOM    516  CB  LEU A 116      12.775   6.407 -20.574  1.00 71.06           C  
ANISOU  516  CB  LEU A 116     8126  10746   8128   -498  -3959  -1462       C  
ATOM    517  CG  LEU A 116      12.652   6.820 -22.047  1.00 74.45           C  
ANISOU  517  CG  LEU A 116     8646  11456   8184   -428  -4194  -1480       C  
ATOM    518  CD1 LEU A 116      13.892   6.429 -22.818  1.00 75.83           C  
ANISOU  518  CD1 LEU A 116     9142  11673   7998   -350  -4118  -1673       C  
ATOM    519  CD2 LEU A 116      11.426   6.194 -22.676  1.00 74.64           C  
ANISOU  519  CD2 LEU A 116     8536  11574   8250   -591  -4564  -1605       C  
ATOM    520  N   MET A 117      13.711   6.360 -17.413  1.00 62.62           N  
ANISOU  520  N   MET A 117     6952   9195   7646   -495  -3309  -1272       N  
ATOM    521  CA  MET A 117      13.472   6.586 -15.981  1.00 60.79           C  
ANISOU  521  CA  MET A 117     6552   8822   7723   -517  -3102  -1119       C  
ATOM    522  C   MET A 117      14.173   7.864 -15.521  1.00 54.98           C  
ANISOU  522  C   MET A 117     5847   8123   6921   -343  -2859   -926       C  
ATOM    523  O   MET A 117      13.682   8.567 -14.644  1.00 55.21           O  
ANISOU  523  O   MET A 117     5699   8130   7149   -313  -2741   -753       O  
ATOM    524  CB  MET A 117      13.976   5.397 -15.147  1.00 62.55           C  
ANISOU  524  CB  MET A 117     6856   8811   8099   -621  -2979  -1252       C  
ATOM    525  CG  MET A 117      13.726   5.473 -13.631  1.00 61.88           C  
ANISOU  525  CG  MET A 117     6609   8593   8310   -660  -2770  -1103       C  
ATOM    526  SD  MET A 117      11.983   5.576 -13.165  1.00 70.08           S  
ANISOU  526  SD  MET A 117     7288   9673   9666   -788  -2894   -966       S  
ATOM    527  CE  MET A 117      11.219   4.283 -14.154  1.00 66.97           C  
ANISOU  527  CE  MET A 117     6878   9260   9307   -993  -3242  -1184       C  
ATOM    528  N   GLY A 118      15.323   8.160 -16.119  1.00 53.66           N  
ANISOU  528  N   GLY A 118     5900   8009   6479   -229  -2779   -962       N  
ATOM    529  CA  GLY A 118      16.028   9.429 -15.903  1.00 51.47           C  
ANISOU  529  CA  GLY A 118     5665   7777   6116    -75  -2581   -781       C  
ATOM    530  C   GLY A 118      15.182  10.653 -16.195  1.00 51.24           C  
ANISOU  530  C   GLY A 118     5475   7878   6115      5  -2660   -572       C  
ATOM    531  O   GLY A 118      15.102  11.568 -15.366  1.00 46.88           O  
ANISOU  531  O   GLY A 118     4822   7273   5716     73  -2497   -408       O  
ATOM    532  N   ASN A 119      14.550  10.666 -17.373  1.00 54.49           N  
ANISOU  532  N   ASN A 119     5867   8460   6377      2  -2917   -584       N  
ATOM    533  CA  ASN A 119      13.629  11.754 -17.753  1.00 55.27           C  
ANISOU  533  CA  ASN A 119     5793   8696   6510     83  -3036   -374       C  
ATOM    534  C   ASN A 119      12.473  11.938 -16.741  1.00 54.82           C  
ANISOU  534  C   ASN A 119     5451   8563   6815     42  -3020   -270       C  
ATOM    535  O   ASN A 119      12.021  13.064 -16.493  1.00 53.62           O  
ANISOU  535  O   ASN A 119     5161   8436   6776    154  -2966    -65       O  
ATOM    536  CB  ASN A 119      13.075  11.541 -19.174  1.00 61.40           C  
ANISOU  536  CB  ASN A 119     6585   9685   7058     65  -3353   -421       C  
ATOM    537  CG  ASN A 119      14.165  11.611 -20.252  1.00 61.93           C  
ANISOU  537  CG  ASN A 119     6924   9876   6730    143  -3348   -480       C  
ATOM    538  ND2 ASN A 119      13.913  12.391 -21.301  1.00 60.04           N  
ANISOU  538  ND2 ASN A 119     6691   9848   6274    237  -3499   -334       N  
ATOM    539  OD1 ASN A 119      15.224  10.966 -20.137  1.00 61.97           O  
ANISOU  539  OD1 ASN A 119     7123   9796   6628    126  -3203   -642       O  
ATOM    540  N   ILE A 120      12.009  10.829 -16.170  1.00 53.66           N  
ANISOU  540  N   ILE A 120     5217   8317   6854   -116  -3057   -407       N  
ATOM    541  CA  ILE A 120      10.976  10.849 -15.117  1.00 54.60           C  
ANISOU  541  CA  ILE A 120     5062   8366   7317   -173  -3005   -318       C  
ATOM    542  C   ILE A 120      11.514  11.369 -13.776  1.00 51.23           C  
ANISOU  542  C   ILE A 120     4641   7794   7030   -104  -2677   -234       C  
ATOM    543  O   ILE A 120      10.809  12.082 -13.061  1.00 49.78           O  
ANISOU  543  O   ILE A 120     4255   7603   7056    -46  -2585    -90       O  
ATOM    544  CB  ILE A 120      10.367   9.446 -14.926  1.00 56.13           C  
ANISOU  544  CB  ILE A 120     5168   8491   7667   -383  -3139   -479       C  
ATOM    545  CG1 ILE A 120       9.550   9.080 -16.153  1.00 60.79           C  
ANISOU  545  CG1 ILE A 120     5688   9240   8168   -459  -3491   -547       C  
ATOM    546  CG2 ILE A 120       9.482   9.372 -13.692  1.00 57.39           C  
ANISOU  546  CG2 ILE A 120     5061   8569   8174   -450  -3023   -381       C  
ATOM    547  CD1 ILE A 120       9.376   7.591 -16.322  1.00 64.63           C  
ANISOU  547  CD1 ILE A 120     6212   9639   8705   -671  -3649   -778       C  
ATOM    548  N   LEU A 121      12.751  11.018 -13.436  1.00 48.83           N  
ANISOU  548  N   LEU A 121     4561   7383   6609   -105  -2507   -331       N  
ATOM    549  CA  LEU A 121      13.396  11.581 -12.231  1.00 48.04           C  
ANISOU  549  CA  LEU A 121     4492   7166   6595    -38  -2214   -259       C  
ATOM    550  C   LEU A 121      13.578  13.098 -12.361  1.00 46.89           C  
ANISOU  550  C   LEU A 121     4349   7068   6399    135  -2125    -92       C  
ATOM    551  O   LEU A 121      13.406  13.849 -11.406  1.00 46.26           O  
ANISOU  551  O   LEU A 121     4176   6923   6478    201  -1949      6       O  
ATOM    552  CB  LEU A 121      14.749  10.925 -11.971  1.00 44.83           C  
ANISOU  552  CB  LEU A 121     4320   6658   6056    -65  -2078   -386       C  
ATOM    553  CG  LEU A 121      14.798   9.466 -11.532  1.00 46.08           C  
ANISOU  553  CG  LEU A 121     4503   6702   6302   -218  -2093   -535       C  
ATOM    554  CD1 LEU A 121      16.253   9.031 -11.453  1.00 46.36           C  
ANISOU  554  CD1 LEU A 121     4778   6658   6179   -192  -1963   -635       C  
ATOM    555  CD2 LEU A 121      14.121   9.272 -10.183  1.00 46.05           C  
ANISOU  555  CD2 LEU A 121     4315   6611   6571   -288  -1965   -464       C  
ATOM    556  N   ARG A 122      13.929  13.527 -13.561  1.00 46.33           N  
ANISOU  556  N   ARG A 122     4394   7107   6103    206  -2249    -63       N  
ATOM    557  CA  ARG A 122      14.139  14.927 -13.840  1.00 47.84           C  
ANISOU  557  CA  ARG A 122     4604   7331   6241    362  -2187    112       C  
ATOM    558  C   ARG A 122      12.837  15.665 -13.605  1.00 50.24           C  
ANISOU  558  C   ARG A 122     4654   7664   6772    427  -2243    262       C  
ATOM    559  O   ARG A 122      12.789  16.630 -12.852  1.00 50.79           O  
ANISOU  559  O   ARG A 122     4663   7646   6989    527  -2071    371       O  
ATOM    560  CB  ARG A 122      14.603  15.097 -15.290  1.00 49.68           C  
ANISOU  560  CB  ARG A 122     4991   7709   6176    409  -2341    132       C  
ATOM    561  CG  ARG A 122      14.979  16.508 -15.675  1.00 50.41           C  
ANISOU  561  CG  ARG A 122     5134   7825   6194    559  -2273    334       C  
ATOM    562  CD  ARG A 122      15.147  16.610 -17.178  1.00 53.05           C  
ANISOU  562  CD  ARG A 122     5578   8347   6232    600  -2461    382       C  
ATOM    563  NE  ARG A 122      15.394  17.990 -17.543  1.00 56.49           N  
ANISOU  563  NE  ARG A 122     6043   8795   6625    740  -2403    616       N  
ATOM    564  CZ  ARG A 122      15.557  18.441 -18.784  1.00 61.35           C  
ANISOU  564  CZ  ARG A 122     6746   9572   6991    809  -2529    742       C  
ATOM    565  NH1 ARG A 122      15.504  17.624 -19.837  1.00 64.48           N1+
ANISOU  565  NH1 ARG A 122     7220  10157   7122    757  -2728    633       N1+
ATOM    566  NH2 ARG A 122      15.777  19.735 -18.971  1.00 63.01           N  
ANISOU  566  NH2 ARG A 122     6974   9752   7215    930  -2452    980       N  
ATOM    567  N   LEU A 123      11.786  15.191 -14.262  1.00 50.88           N  
ANISOU  567  N   LEU A 123     4582   7866   6885    373  -2490    259       N  
ATOM    568  CA  LEU A 123      10.458  15.714 -14.088  1.00 53.46           C  
ANISOU  568  CA  LEU A 123     4627   8242   7444    425  -2569    395       C  
ATOM    569  C   LEU A 123      10.056  15.861 -12.608  1.00 51.69           C  
ANISOU  569  C   LEU A 123     4244   7889   7508    429  -2338    412       C  
ATOM    570  O   LEU A 123       9.463  16.858 -12.243  1.00 52.36           O  
ANISOU  570  O   LEU A 123     4174   7959   7760    562  -2263    555       O  
ATOM    571  CB  LEU A 123       9.477  14.805 -14.817  1.00 57.48           C  
ANISOU  571  CB  LEU A 123     4989   8888   7963    303  -2866    331       C  
ATOM    572  CG  LEU A 123       8.191  15.457 -15.262  1.00 63.27           C  
ANISOU  572  CG  LEU A 123     5452   9754   8833    383  -3053    504       C  
ATOM    573  CD1 LEU A 123       7.788  14.897 -16.627  1.00 66.23           C  
ANISOU  573  CD1 LEU A 123     5829  10321   9015    307  -3405    456       C  
ATOM    574  CD2 LEU A 123       7.098  15.259 -14.212  1.00 65.06           C  
ANISOU  574  CD2 LEU A 123     5372   9938   9409    337  -2982    534       C  
ATOM    575  N   LEU A 124      10.377  14.879 -11.771  1.00 48.74           N  
ANISOU  575  N   LEU A 124     3911   7425   7183    294  -2222    270       N  
ATOM    576  CA  LEU A 124       9.995  14.923 -10.352  1.00 48.80           C  
ANISOU  576  CA  LEU A 124     3775   7339   7428    287  -1999    287       C  
ATOM    577  C   LEU A 124      10.890  15.832  -9.510  1.00 47.89           C  
ANISOU  577  C   LEU A 124     3800   7106   7291    402  -1725    312       C  
ATOM    578  O   LEU A 124      10.408  16.525  -8.628  1.00 49.30           O  
ANISOU  578  O   LEU A 124     3845   7240   7647    488  -1561    378       O  
ATOM    579  CB  LEU A 124       9.998  13.518  -9.736  1.00 49.01           C  
ANISOU  579  CB  LEU A 124     3793   7312   7516     95  -1977    154       C  
ATOM    580  CG  LEU A 124       8.918  12.549 -10.226  1.00 52.69           C  
ANISOU  580  CG  LEU A 124     4066   7859   8095    -54  -2218    123       C  
ATOM    581  CD1 LEU A 124       9.271  11.127  -9.823  1.00 53.41           C  
ANISOU  581  CD1 LEU A 124     4241   7854   8199   -247  -2206    -22       C  
ATOM    582  CD2 LEU A 124       7.528  12.917  -9.713  1.00 53.16           C  
ANISOU  582  CD2 LEU A 124     3781   7983   8435    -29  -2208    252       C  
ATOM    583  N   PHE A 125      12.185  15.825  -9.787  1.00 45.47           N  
ANISOU  583  N   PHE A 125     3756   6751   6770    400  -1676    248       N  
ATOM    584  CA  PHE A 125      13.170  16.452  -8.903  1.00 44.64           C  
ANISOU  584  CA  PHE A 125     3795   6527   6639    459  -1428    238       C  
ATOM    585  C   PHE A 125      13.976  17.595  -9.509  1.00 44.96           C  
ANISOU  585  C   PHE A 125     3991   6544   6548    582  -1401    318       C  
ATOM    586  O   PHE A 125      14.756  18.248  -8.783  1.00 42.92           O  
ANISOU  586  O   PHE A 125     3839   6179   6290    626  -1206    314       O  
ATOM    587  CB  PHE A 125      14.112  15.371  -8.392  1.00 43.43           C  
ANISOU  587  CB  PHE A 125     3794   6319   6389    332  -1347     99       C  
ATOM    588  CG  PHE A 125      13.401  14.254  -7.686  1.00 44.13           C  
ANISOU  588  CG  PHE A 125     3743   6401   6623    202  -1348     42       C  
ATOM    589  CD1 PHE A 125      12.778  14.487  -6.462  1.00 43.42           C  
ANISOU  589  CD1 PHE A 125     3498   6281   6720    214  -1177     83       C  
ATOM    590  CD2 PHE A 125      13.344  12.976  -8.233  1.00 44.20           C  
ANISOU  590  CD2 PHE A 125     3776   6431   6587     65  -1510    -53       C  
ATOM    591  CE1 PHE A 125      12.118  13.471  -5.799  1.00 45.63           C  
ANISOU  591  CE1 PHE A 125     3638   6563   7136     86  -1163     61       C  
ATOM    592  CE2 PHE A 125      12.683  11.954  -7.570  1.00 46.19           C  
ANISOU  592  CE2 PHE A 125     3896   6654   7000    -70  -1508    -86       C  
ATOM    593  CZ  PHE A 125      12.067  12.201  -6.349  1.00 46.01           C  
ANISOU  593  CZ  PHE A 125     3707   6613   7162    -63  -1331    -14       C  
ATOM    594  N   GLY A 126      13.785  17.829 -10.809  1.00 42.68           N  
ANISOU  594  N   GLY A 126     3715   6357   6145    625  -1598    396       N  
ATOM    595  CA  GLY A 126      14.607  18.744 -11.592  1.00 43.25           C  
ANISOU  595  CA  GLY A 126     3950   6429   6056    717  -1596    492       C  
ATOM    596  C   GLY A 126      14.532  20.224 -11.268  1.00 43.59           C  
ANISOU  596  C   GLY A 126     3964   6367   6231    865  -1475    638       C  
ATOM    597  O   GLY A 126      15.441  20.973 -11.630  1.00 45.94           O  
ANISOU  597  O   GLY A 126     4419   6615   6421    916  -1415    709       O  
ATOM    598  N   SER A 127      13.463  20.639 -10.597  1.00 44.46           N  
ANISOU  598  N   SER A 127     3871   6437   6584    936  -1433    684       N  
ATOM    599  CA ASER A 127      13.271  22.029 -10.171  0.50 45.52           C  
ANISOU  599  CA ASER A 127     3965   6441   6889   1091  -1305    798       C  
ATOM    600  CA BSER A 127      13.274  22.027 -10.173  0.50 45.82           C  
ANISOU  600  CA BSER A 127     4003   6479   6926   1091  -1306    798       C  
ATOM    601  C   SER A 127      13.481  22.214  -8.665  1.00 44.20           C  
ANISOU  601  C   SER A 127     3800   6133   6859   1087  -1052    684       C  
ATOM    602  O   SER A 127      13.377  23.322  -8.164  1.00 46.17           O  
ANISOU  602  O   SER A 127     4036   6251   7255   1210   -922    732       O  
ATOM    603  CB ASER A 127      11.861  22.498 -10.555  0.50 47.64           C  
ANISOU  603  CB ASER A 127     3990   6772   7340   1214  -1437    940       C  
ATOM    604  CB BSER A 127      11.872  22.497 -10.584  0.50 48.33           C  
ANISOU  604  CB BSER A 127     4080   6861   7422   1213  -1441    942       C  
ATOM    605  OG ASER A 127      10.878  21.899  -9.732  0.50 45.68           O  
ANISOU  605  OG ASER A 127     3525   6560   7272   1179  -1400    868       O  
ATOM    606  OG BSER A 127      11.728  22.469 -11.996  0.50 48.37           O  
ANISOU  606  OG BSER A 127     4098   7006   7274   1229  -1683   1064       O  
ATOM    607  N   MET A 128      13.774  21.133  -7.950  1.00 42.85           N  
ANISOU  607  N   MET A 128     3655   5989   6637    949   -986    533       N  
ATOM    608  CA  MET A 128      13.976  21.186  -6.499  1.00 43.45           C  
ANISOU  608  CA  MET A 128     3738   5969   6803    933   -758    426       C  
ATOM    609  C   MET A 128      15.226  21.983  -6.148  1.00 43.04           C  
ANISOU  609  C   MET A 128     3897   5783   6674    952   -616    394       C  
ATOM    610  O   MET A 128      16.225  21.948  -6.871  1.00 42.00           O  
ANISOU  610  O   MET A 128     3929   5656   6373    907   -674    411       O  
ATOM    611  CB  MET A 128      14.107  19.776  -5.942  1.00 44.13           C  
ANISOU  611  CB  MET A 128     3821   6120   6826    772   -744    305       C  
ATOM    612  CG  MET A 128      14.136  19.686  -4.422  1.00 47.86           C  
ANISOU  612  CG  MET A 128     4272   6538   7374    749   -522    213       C  
ATOM    613  SD  MET A 128      13.979  17.990  -3.784  1.00 46.95           S  
ANISOU  613  SD  MET A 128     4101   6503   7235    569   -521    128       S  
ATOM    614  CE  MET A 128      12.418  17.545  -4.508  1.00 50.67           C  
ANISOU  614  CE  MET A 128     4302   7085   7866    562   -707    214       C  
ATOM    615  N   THR A 129      15.164  22.703  -5.034  1.00 42.80           N  
ANISOU  615  N   THR A 129     3856   5639   6768   1015   -427    340       N  
ATOM    616  CA  THR A 129      16.273  23.529  -4.587  1.00 39.79           C  
ANISOU  616  CA  THR A 129     3659   5116   6344   1023   -296    293       C  
ATOM    617  C   THR A 129      16.697  23.074  -3.219  1.00 38.15           C  
ANISOU  617  C   THR A 129     3497   4897   6102    941   -131    136       C  
ATOM    618  O   THR A 129      16.019  22.270  -2.575  1.00 38.37           O  
ANISOU  618  O   THR A 129     3404   5012   6163    902    -94     85       O  
ATOM    619  CB  THR A 129      15.888  25.018  -4.505  1.00 42.17           C  
ANISOU  619  CB  THR A 129     3938   5258   6827   1187   -224    360       C  
ATOM    620  CG2 THR A 129      15.445  25.540  -5.866  1.00 45.26           C  
ANISOU  620  CG2 THR A 129     4280   5661   7255   1283   -394    554       C  
ATOM    621  OG1 THR A 129      14.832  25.192  -3.549  1.00 41.15           O  
ANISOU  621  OG1 THR A 129     3647   5114   6873   1276   -104    303       O  
ATOM    622  N   THR A 130      17.828  23.597  -2.783  1.00 36.61           N  
ANISOU  622  N   THR A 130     3472   4601   5837    906    -37     70       N  
ATOM    623  CA  THR A 130      18.354  23.320  -1.456  1.00 36.41           C  
ANISOU  623  CA  THR A 130     3510   4568   5756    833    111    -78       C  
ATOM    624  C   THR A 130      18.623  24.678  -0.814  1.00 39.46           C  
ANISOU  624  C   THR A 130     3976   4783   6234    911    241   -140       C  
ATOM    625  O   THR A 130      19.068  25.597  -1.513  1.00 39.38           O  
ANISOU  625  O   THR A 130     4046   4653   6264    951    199    -68       O  
ATOM    626  CB  THR A 130      19.570  22.377  -1.524  1.00 33.97           C  
ANISOU  626  CB  THR A 130     3327   4328   5252    687     69   -118       C  
ATOM    627  CG2 THR A 130      20.787  22.973  -2.289  1.00 33.21           C  
ANISOU  627  CG2 THR A 130     3381   4162   5074    661     23    -71       C  
ATOM    628  OG1 THR A 130      19.962  21.992  -0.207  1.00 35.30           O  
ANISOU  628  OG1 THR A 130     3535   4517   5361    619    194   -239       O  
ATOM    629  N   PRO A 131      18.356  24.822   0.507  1.00 39.85           N  
ANISOU  629  N   PRO A 131     4010   4818   6314    930    401   -275       N  
ATOM    630  CA  PRO A 131      18.347  26.161   1.105  1.00 40.54           C  
ANISOU  630  CA  PRO A 131     4156   4727   6519   1029    525   -359       C  
ATOM    631  C   PRO A 131      19.743  26.769   1.349  1.00 40.46           C  
ANISOU  631  C   PRO A 131     4347   4596   6430    941    545   -439       C  
ATOM    632  O   PRO A 131      20.171  26.929   2.487  1.00 40.75           O  
ANISOU  632  O   PRO A 131     4464   4613   6407    898    656   -601       O  
ATOM    633  CB  PRO A 131      17.573  25.934   2.409  1.00 43.61           C  
ANISOU  633  CB  PRO A 131     4457   5186   6925   1073    688   -486       C  
ATOM    634  CG  PRO A 131      17.943  24.535   2.804  1.00 40.83           C  
ANISOU  634  CG  PRO A 131     4104   5018   6391    922    668   -502       C  
ATOM    635  CD  PRO A 131      18.038  23.778   1.508  1.00 38.92           C  
ANISOU  635  CD  PRO A 131     3825   4842   6120    863    481   -353       C  
ATOM    636  N   ALA A 132      20.423  27.093   0.249  1.00 40.69           N  
ANISOU  636  N   ALA A 132     4446   4560   6454    909    431   -317       N  
ATOM    637  CA  ALA A 132      21.699  27.813   0.226  1.00 38.39           C  
ANISOU  637  CA  ALA A 132     4315   4136   6134    826    434   -346       C  
ATOM    638  C   ALA A 132      21.605  28.946  -0.783  1.00 40.60           C  
ANISOU  638  C   ALA A 132     4617   4238   6572    913    383   -198       C  
ATOM    639  O   ALA A 132      21.105  28.757  -1.904  1.00 41.02           O  
ANISOU  639  O   ALA A 132     4594   4351   6641    973    276    -22       O  
ATOM    640  CB  ALA A 132      22.829  26.884  -0.156  1.00 35.23           C  
ANISOU  640  CB  ALA A 132     3975   3871   5539    674    353   -311       C  
ATOM    641  N   ASN A 133      22.083  30.123  -0.391  1.00 41.58           N  
ANISOU  641  N   ASN A 133     4848   4140   6811    917    451   -265       N  
ATOM    642  CA  ASN A 133      22.000  31.304  -1.243  1.00 43.39           C  
ANISOU  642  CA  ASN A 133     5106   4157   7223   1001    416   -113       C  
ATOM    643  C   ASN A 133      23.031  31.177  -2.368  1.00 42.07           C  
ANISOU  643  C   ASN A 133     5001   4033   6950    888    311     64       C  
ATOM    644  O   ASN A 133      24.237  31.237  -2.117  1.00 40.77           O  
ANISOU  644  O   ASN A 133     4937   3844   6709    740    327      8       O  
ATOM    645  CB  ASN A 133      22.232  32.583  -0.431  1.00 44.97           C  
ANISOU  645  CB  ASN A 133     5413   4077   7597   1026    524   -257       C  
ATOM    646  CG  ASN A 133      21.092  32.889   0.525  1.00 46.29           C  
ANISOU  646  CG  ASN A 133     5516   4184   7889   1184    646   -418       C  
ATOM    647  ND2 ASN A 133      21.172  32.357   1.742  1.00 42.77           N  
ANISOU  647  ND2 ASN A 133     5087   3849   7316   1127    738   -639       N  
ATOM    648  OD1 ASN A 133      20.142  33.603   0.167  1.00 50.60           O  
ANISOU  648  OD1 ASN A 133     5992   4592   8642   1364    661   -331       O  
ATOM    649  N   TRP A 134      22.547  31.002  -3.599  1.00 40.77           N  
ANISOU  649  N   TRP A 134     4767   3949   6774    960    205    278       N  
ATOM    650  CA  TRP A 134      23.413  30.802  -4.778  1.00 39.97           C  
ANISOU  650  CA  TRP A 134     4715   3934   6539    875    113    460       C  
ATOM    651  C   TRP A 134      24.262  32.058  -5.040  1.00 43.07           C  
ANISOU  651  C   TRP A 134     5218   4091   7055    829    145    556       C  
ATOM    652  O   TRP A 134      23.717  33.170  -5.167  1.00 41.43           O  
ANISOU  652  O   TRP A 134     5017   3659   7066    943    163    638       O  
ATOM    653  CB  TRP A 134      22.547  30.477  -5.992  1.00 40.42           C  
ANISOU  653  CB  TRP A 134     4677   4124   6557    983    -11    659       C  
ATOM    654  CG  TRP A 134      23.280  30.108  -7.232  1.00 39.98           C  
ANISOU  654  CG  TRP A 134     4666   4210   6315    914   -104    830       C  
ATOM    655  CD1 TRP A 134      23.219  30.745  -8.432  1.00 41.36           C  
ANISOU  655  CD1 TRP A 134     4854   4359   6501    976   -178   1078       C  
ATOM    656  CD2 TRP A 134      24.189  29.014  -7.406  1.00 39.30           C  
ANISOU  656  CD2 TRP A 134     4616   4323   5993    783   -122    773       C  
ATOM    657  CE2 TRP A 134      24.638  29.059  -8.747  1.00 40.36           C  
ANISOU  657  CE2 TRP A 134     4787   4552   5996    776   -196    979       C  
ATOM    658  CE3 TRP A 134      24.670  27.998  -6.562  1.00 36.88           C  
ANISOU  658  CE3 TRP A 134     4315   4125   5573    682    -79    578       C  
ATOM    659  NE1 TRP A 134      24.024  30.129  -9.343  1.00 42.37           N  
ANISOU  659  NE1 TRP A 134     5029   4673   6397    890   -232   1170       N  
ATOM    660  CZ2 TRP A 134      25.543  28.131  -9.267  1.00 39.42           C  
ANISOU  660  CZ2 TRP A 134     4708   4629   5642    681   -216    972       C  
ATOM    661  CZ3 TRP A 134      25.573  27.072  -7.077  1.00 36.31           C  
ANISOU  661  CZ3 TRP A 134     4278   4229   5289    589   -111    584       C  
ATOM    662  CH2 TRP A 134      26.000  27.146  -8.421  1.00 38.78           C  
ANISOU  662  CH2 TRP A 134     4625   4630   5479    593   -174    769       C  
ATOM    663  N   ASN A 135      25.588  31.863  -5.113  1.00 41.88           N  
ANISOU  663  N   ASN A 135     5145   3986   6782    664    154    552       N  
ATOM    664  CA  ASN A 135      26.573  32.931  -5.392  1.00 42.64           C  
ANISOU  664  CA  ASN A 135     5334   3883   6984    573    182    656       C  
ATOM    665  C   ASN A 135      26.525  34.113  -4.421  1.00 44.72           C  
ANISOU  665  C   ASN A 135     5664   3832   7495    578    264    518       C  
ATOM    666  O   ASN A 135      26.899  35.222  -4.773  1.00 45.09           O  
ANISOU  666  O   ASN A 135     5775   3642   7714    556    276    640       O  
ATOM    667  CB  ASN A 135      26.426  33.458  -6.834  1.00 45.34           C  
ANISOU  667  CB  ASN A 135     5673   4203   7351    642    116    967       C  
ATOM    668  CG  ASN A 135      26.790  32.425  -7.888  1.00 44.82           C  
ANISOU  668  CG  ASN A 135     5576   4439   7015    607     42   1097       C  
ATOM    669  ND2 ASN A 135      26.264  32.605  -9.115  1.00 47.22           N  
ANISOU  669  ND2 ASN A 135     5856   4803   7282    709    -40   1342       N  
ATOM    670  OD1 ASN A 135      27.523  31.488  -7.615  1.00 42.23           O  
ANISOU  670  OD1 ASN A 135     5250   4286   6510    498     55    980       O  
ATOM    671  N   SER A 136      26.070  33.890  -3.198  1.00 45.18           N  
ANISOU  671  N   SER A 136     5714   3882   7570    606    324    263       N  
ATOM    672  CA  SER A 136      26.052  34.959  -2.212  1.00 47.37           C  
ANISOU  672  CA  SER A 136     6071   3874   8054    612    407     86       C  
ATOM    673  C   SER A 136      27.493  35.351  -1.887  1.00 47.70           C  
ANISOU  673  C   SER A 136     6212   3821   8090    397    415     23       C  
ATOM    674  O   SER A 136      28.374  34.486  -1.889  1.00 46.81           O  
ANISOU  674  O   SER A 136     6083   3928   7774    258    384     12       O  
ATOM    675  CB  SER A 136      25.373  34.490  -0.933  1.00 47.81           C  
ANISOU  675  CB  SER A 136     6100   4002   8063    672    480   -185       C  
ATOM    676  OG  SER A 136      25.125  35.594  -0.075  1.00 52.91           O  
ANISOU  676  OG  SER A 136     6824   4364   8915    725    568   -363       O  
ATOM    677  N   PRO A 137      27.746  36.638  -1.612  1.00 51.56           N  
ANISOU  677  N   PRO A 137     6795   3980   8816    368    451    -18       N  
ATOM    678  CA  PRO A 137      29.052  36.991  -1.042  1.00 52.34           C  
ANISOU  678  CA  PRO A 137     6976   3990   8921    146    454   -139       C  
ATOM    679  C   PRO A 137      29.397  36.208   0.239  1.00 49.19           C  
ANISOU  679  C   PRO A 137     6583   3774   8332     56    472   -432       C  
ATOM    680  O   PRO A 137      28.503  35.921   1.052  1.00 48.22           O  
ANISOU  680  O   PRO A 137     6451   3700   8171    177    525   -617       O  
ATOM    681  CB  PRO A 137      28.911  38.478  -0.711  1.00 54.34           C  
ANISOU  681  CB  PRO A 137     7334   3826   9487    168    495   -208       C  
ATOM    682  CG  PRO A 137      27.797  38.978  -1.559  1.00 56.75           C  
ANISOU  682  CG  PRO A 137     7604   3999   9960    388    501      3       C  
ATOM    683  CD  PRO A 137      26.886  37.817  -1.808  1.00 53.30           C  
ANISOU  683  CD  PRO A 137     7045   3886   9321    533    484     45       C  
ATOM    684  N   LEU A 138      30.680  35.880   0.391  1.00 48.06           N  
ANISOU  684  N   LEU A 138     6446   3741   8073   -151    430   -452       N  
ATOM    685  CA  LEU A 138      31.218  35.258   1.615  1.00 47.15           C  
ANISOU  685  CA  LEU A 138     6345   3785   7785   -264    428   -707       C  
ATOM    686  C   LEU A 138      31.139  36.233   2.773  1.00 48.41           C  
ANISOU  686  C   LEU A 138     6619   3695   8080   -293    467   -988       C  
ATOM    687  O   LEU A 138      31.372  37.421   2.606  1.00 53.41           O  
ANISOU  687  O   LEU A 138     7327   4017   8949   -341    469   -979       O  
ATOM    688  CB  LEU A 138      32.678  34.827   1.422  1.00 46.99           C  
ANISOU  688  CB  LEU A 138     6289   3916   7649   -477    364   -636       C  
ATOM    689  CG  LEU A 138      33.411  34.191   2.625  1.00 46.65           C  
ANISOU  689  CG  LEU A 138     6248   4053   7425   -609    334   -862       C  
ATOM    690  CD1 LEU A 138      33.108  32.709   2.743  1.00 44.91           C  
ANISOU  690  CD1 LEU A 138     5947   4163   6954   -532    331   -851       C  
ATOM    691  CD2 LEU A 138      34.917  34.402   2.535  1.00 48.99           C  
ANISOU  691  CD2 LEU A 138     6521   4359   7735   -839    270   -816       C  
ATOM    692  N   ARG A 139      30.807  35.723   3.951  1.00 48.51           N  
ANISOU  692  N   ARG A 139     6649   3845   7938   -264    502  -1238       N  
ATOM    693  CA  ARG A 139      30.758  36.536   5.155  1.00 51.47           C  
ANISOU  693  CA  ARG A 139     7144   4031   8382   -292    543  -1548       C  
ATOM    694  C   ARG A 139      32.188  36.890   5.565  1.00 53.77           C  
ANISOU  694  C   ARG A 139     7489   4276   8667   -552    456  -1644       C  
ATOM    695  O   ARG A 139      32.963  36.001   5.911  1.00 51.06           O  
ANISOU  695  O   ARG A 139     7093   4204   8104   -677    395  -1659       O  
ATOM    696  CB  ARG A 139      30.055  35.779   6.272  1.00 51.08           C  
ANISOU  696  CB  ARG A 139     7089   4198   8121   -196    609  -1762       C  
ATOM    697  CG  ARG A 139      30.090  36.456   7.624  1.00 54.51           C  
ANISOU  697  CG  ARG A 139     7655   4510   8546   -232    652  -2113       C  
ATOM    698  CD  ARG A 139      29.536  35.505   8.662  1.00 54.82           C  
ANISOU  698  CD  ARG A 139     7672   4843   8315   -157    716  -2271       C  
ATOM    699  NE  ARG A 139      29.499  36.128   9.981  1.00 58.79           N  
ANISOU  699  NE  ARG A 139     8310   5261   8765   -174    770  -2622       N  
ATOM    700  CZ  ARG A 139      30.551  36.301  10.788  1.00 60.54           C  
ANISOU  700  CZ  ARG A 139     8620   5513   8869   -375    685  -2817       C  
ATOM    701  NH1 ARG A 139      31.785  35.900  10.441  1.00 58.94           N1+
ANISOU  701  NH1 ARG A 139     8369   5423   8604   -582    545  -2685       N1+
ATOM    702  NH2 ARG A 139      30.366  36.888  11.968  1.00 61.70           N  
ANISOU  702  NH2 ARG A 139     8903   5587   8955   -364    741  -3156       N  
ATOM    703  N   PRO A 140      32.544  38.187   5.530  1.00 56.49           N  
ANISOU  703  N   PRO A 140     7929   4269   9266   -637    444  -1702       N  
ATOM    704  CA  PRO A 140      33.928  38.543   5.787  1.00 60.36           C  
ANISOU  704  CA  PRO A 140     8444   4710   9780   -907    347  -1759       C  
ATOM    705  C   PRO A 140      34.241  38.596   7.282  1.00 62.56           C  
ANISOU  705  C   PRO A 140     8814   5035   9920  -1010    317  -2131       C  
ATOM    706  O   PRO A 140      33.332  38.492   8.120  1.00 60.53           O  
ANISOU  706  O   PRO A 140     8621   4812   9565   -858    397  -2352       O  
ATOM    707  CB  PRO A 140      34.032  39.951   5.191  1.00 62.80           C  
ANISOU  707  CB  PRO A 140     8828   4589  10444   -951    350  -1681       C  
ATOM    708  CG  PRO A 140      32.682  40.536   5.451  1.00 63.03           C  
ANISOU  708  CG  PRO A 140     8943   4396  10609   -708    455  -1808       C  
ATOM    709  CD  PRO A 140      31.718  39.385   5.281  1.00 60.39           C  
ANISOU  709  CD  PRO A 140     8507   4382  10057   -497    513  -1716       C  
ATOM    710  N   GLY A 141      35.533  38.757   7.580  1.00 64.06           N  
ANISOU  710  N   GLY A 141     9000   5243  10097  -1268    204  -2188       N  
ATOM    711  CA  GLY A 141      36.010  39.179   8.901  1.00 68.43           C  
ANISOU  711  CA  GLY A 141     9663   5753  10583  -1415    141  -2548       C  
ATOM    712  C   GLY A 141      36.306  38.078   9.897  1.00 67.16           C  
ANISOU  712  C   GLY A 141     9465   5989  10064  -1453     92  -2689       C  
ATOM    713  O   GLY A 141      36.342  38.324  11.107  1.00 75.28           O  
ANISOU  713  O   GLY A 141    10604   7028  10971  -1505     66  -3014       O  
ATOM    714  N   GLU A 142      36.519  36.874   9.392  1.00 64.02           N  
ANISOU  714  N   GLU A 142     8921   5912   9491  -1423     78  -2446       N  
ATOM    715  CA  GLU A 142      36.811  35.719  10.227  1.00 63.50           C  
ANISOU  715  CA  GLU A 142     8804   6227   9096  -1445     30  -2519       C  
ATOM    716  C   GLU A 142      37.384  34.597   9.346  1.00 60.00           C  
ANISOU  716  C   GLU A 142     8186   6046   8565  -1458     -8  -2201       C  
ATOM    717  O   GLU A 142      36.941  34.399   8.192  1.00 59.48           O  
ANISOU  717  O   GLU A 142     8058   5942   8601  -1340     59  -1952       O  
ATOM    718  CB  GLU A 142      35.537  35.273  10.980  1.00 65.68           C  
ANISOU  718  CB  GLU A 142     9146   6613   9197  -1228    148  -2671       C  
ATOM    719  CG  GLU A 142      35.473  33.788  11.360  1.00 64.46           C  
ANISOU  719  CG  GLU A 142     8899   6859   8733  -1170    145  -2589       C  
ATOM    720  CD  GLU A 142      34.333  33.467  12.325  1.00 69.03           C  
ANISOU  720  CD  GLU A 142     9549   7549   9130  -1000    262  -2771       C  
ATOM    721  OE1 GLU A 142      33.162  33.413  11.885  1.00 67.75           O  
ANISOU  721  OE1 GLU A 142     9372   7321   9051   -801    391  -2696       O  
ATOM    722  OE2 GLU A 142      34.607  33.264  13.536  1.00 69.02           O1-
ANISOU  722  OE2 GLU A 142     9610   7721   8894  -1068    224  -2982       O1-
ATOM    723  N   LYS A 143      38.363  33.872   9.898  1.00 55.09           N  
ANISOU  723  N   LYS A 143     7491   5692   7749  -1595   -116  -2217       N  
ATOM    724  CA  LYS A 143      38.970  32.714   9.224  1.00 52.75           C  
ANISOU  724  CA  LYS A 143     7030   5664   7349  -1596   -149  -1952       C  
ATOM    725  C   LYS A 143      38.257  31.391   9.561  1.00 48.61           C  
ANISOU  725  C   LYS A 143     6477   5414   6579  -1423    -97  -1917       C  
ATOM    726  O   LYS A 143      38.132  30.995  10.731  1.00 46.51           O  
ANISOU  726  O   LYS A 143     6259   5309   6104  -1422   -121  -2092       O  
ATOM    727  CB  LYS A 143      40.462  32.627   9.535  1.00 53.41           C  
ANISOU  727  CB  LYS A 143     7018   5882   7394  -1825   -297  -1948       C  
ATOM    728  CG  LYS A 143      41.256  33.766   8.919  1.00 55.02           C  
ANISOU  728  CG  LYS A 143     7200   5833   7872  -2011   -342  -1894       C  
ATOM    729  CD  LYS A 143      42.753  33.551   8.968  1.00 54.59           C  
ANISOU  729  CD  LYS A 143     6992   5943   7807  -2229   -477  -1817       C  
ATOM    730  CE  LYS A 143      43.423  34.564   8.051  1.00 57.74           C  
ANISOU  730  CE  LYS A 143     7338   6097   8503  -2391   -482  -1675       C  
ATOM    731  NZ  LYS A 143      44.902  34.482   8.064  1.00 60.66           N1+
ANISOU  731  NZ  LYS A 143     7532   6612   8903  -2621   -607  -1592       N1+
ATOM    732  N   TYR A 144      37.795  30.725   8.506  1.00 44.84           N  
ANISOU  732  N   TYR A 144     5925   4986   6127  -1286    -30  -1684       N  
ATOM    733  CA  TYR A 144      36.933  29.563   8.625  1.00 43.34           C  
ANISOU  733  CA  TYR A 144     5710   4989   5768  -1115     32  -1632       C  
ATOM    734  C   TYR A 144      37.692  28.242   8.428  1.00 42.18           C  
ANISOU  734  C   TYR A 144     5438   5118   5469  -1135    -28  -1468       C  
ATOM    735  O   TYR A 144      38.464  28.104   7.460  1.00 41.00           O  
ANISOU  735  O   TYR A 144     5195   4985   5399  -1182    -58  -1287       O  
ATOM    736  CB  TYR A 144      35.816  29.640   7.574  1.00 42.13           C  
ANISOU  736  CB  TYR A 144     5557   4706   5744   -944    134  -1496       C  
ATOM    737  CG  TYR A 144      34.941  30.881   7.676  1.00 44.20           C  
ANISOU  737  CG  TYR A 144     5927   4686   6181   -879    207  -1628       C  
ATOM    738  CD1 TYR A 144      34.214  31.165   8.843  1.00 45.00           C  
ANISOU  738  CD1 TYR A 144     6125   4764   6210   -823    263  -1872       C  
ATOM    739  CD2 TYR A 144      34.834  31.775   6.607  1.00 44.79           C  
ANISOU  739  CD2 TYR A 144     6009   4517   6491   -864    227  -1502       C  
ATOM    740  CE1 TYR A 144      33.412  32.301   8.932  1.00 47.61           C  
ANISOU  740  CE1 TYR A 144     6552   4822   6716   -741    341  -2003       C  
ATOM    741  CE2 TYR A 144      34.031  32.912   6.695  1.00 46.59           C  
ANISOU  741  CE2 TYR A 144     6335   4463   6904   -788    293  -1609       C  
ATOM    742  CZ  TYR A 144      33.329  33.164   7.854  1.00 46.99           C  
ANISOU  742  CZ  TYR A 144     6476   4483   6896   -721    352  -1869       C  
ATOM    743  OH  TYR A 144      32.555  34.279   7.915  1.00 50.78           O  
ANISOU  743  OH  TYR A 144     7046   4674   7574   -627    425  -1981       O  
ATOM    744  N   PRO A 145      37.481  27.263   9.334  1.00 40.11           N  
ANISOU  744  N   PRO A 145     5173   5073   4993  -1088    -37  -1520       N  
ATOM    745  CA  PRO A 145      37.992  25.924   9.048  1.00 38.02           C  
ANISOU  745  CA  PRO A 145     4796   5035   4616  -1062    -75  -1345       C  
ATOM    746  C   PRO A 145      37.336  25.296   7.826  1.00 34.06           C  
ANISOU  746  C   PRO A 145     4246   4513   4182   -919     -4  -1160       C  
ATOM    747  O   PRO A 145      36.273  25.743   7.381  1.00 32.45           O  
ANISOU  747  O   PRO A 145     4094   4161   4074   -821     77  -1168       O  
ATOM    748  CB  PRO A 145      37.647  25.140  10.306  1.00 37.21           C  
ANISOU  748  CB  PRO A 145     4725   5123   4291  -1026    -81  -1436       C  
ATOM    749  CG  PRO A 145      36.472  25.866  10.870  1.00 39.41           C  
ANISOU  749  CG  PRO A 145     5123   5274   4577   -959     14  -1613       C  
ATOM    750  CD  PRO A 145      36.776  27.300  10.627  1.00 41.66           C  
ANISOU  750  CD  PRO A 145     5467   5322   5040  -1051     -2  -1725       C  
ATOM    751  N   LEU A 146      37.994  24.263   7.307  1.00 35.02           N  
ANISOU  751  N   LEU A 146     4268   4787   4251   -906    -40  -1003       N  
ATOM    752  CA  LEU A 146      37.666  23.683   6.009  1.00 33.13           C  
ANISOU  752  CA  LEU A 146     3981   4538   4069   -798      6   -834       C  
ATOM    753  C   LEU A 146      37.421  22.186   6.105  1.00 32.56           C  
ANISOU  753  C   LEU A 146     3866   4632   3873   -701      5   -762       C  
ATOM    754  O   LEU A 146      38.230  21.447   6.674  1.00 33.71           O  
ANISOU  754  O   LEU A 146     3958   4931   3919   -739    -54   -740       O  
ATOM    755  CB  LEU A 146      38.808  23.927   5.031  1.00 33.19           C  
ANISOU  755  CB  LEU A 146     3906   4545   4160   -869    -22   -706       C  
ATOM    756  CG  LEU A 146      38.644  23.367   3.611  1.00 32.80           C  
ANISOU  756  CG  LEU A 146     3813   4512   4139   -764     24   -538       C  
ATOM    757  CD1 LEU A 146      37.467  23.996   2.881  1.00 31.64           C  
ANISOU  757  CD1 LEU A 146     3737   4200   4083   -678     83   -520       C  
ATOM    758  CD2 LEU A 146      39.927  23.555   2.814  1.00 34.22           C  
ANISOU  758  CD2 LEU A 146     3898   4736   4368   -840     13   -413       C  
ATOM    759  N   VAL A 147      36.301  21.748   5.542  1.00 30.71           N  
ANISOU  759  N   VAL A 147     3651   4358   3660   -581     63   -718       N  
ATOM    760  CA  VAL A 147      35.982  20.349   5.404  1.00 28.69           C  
ANISOU  760  CA  VAL A 147     3359   4211   3331   -494     63   -640       C  
ATOM    761  C   VAL A 147      35.989  20.036   3.928  1.00 30.16           C  
ANISOU  761  C   VAL A 147     3511   4369   3579   -427     72   -521       C  
ATOM    762  O   VAL A 147      35.380  20.758   3.160  1.00 32.08           O  
ANISOU  762  O   VAL A 147     3782   4498   3908   -394    103   -505       O  
ATOM    763  CB  VAL A 147      34.593  20.019   5.943  1.00 29.83           C  
ANISOU  763  CB  VAL A 147     3542   4342   3450   -419    117   -689       C  
ATOM    764  CG1 VAL A 147      34.094  18.667   5.424  1.00 29.52           C  
ANISOU  764  CG1 VAL A 147     3465   4358   3394   -333    116   -590       C  
ATOM    765  CG2 VAL A 147      34.619  20.019   7.481  1.00 31.85           C  
ANISOU  765  CG2 VAL A 147     3832   4685   3585   -470    118   -793       C  
ATOM    766  N   VAL A 148      36.675  18.962   3.551  1.00 27.80           N  
ANISOU  766  N   VAL A 148     3155   4176   3230   -398     44   -440       N  
ATOM    767  CA  VAL A 148      36.564  18.414   2.201  1.00 28.61           C  
ANISOU  767  CA  VAL A 148     3241   4276   3354   -314     57   -352       C  
ATOM    768  C   VAL A 148      35.641  17.216   2.350  1.00 27.00           C  
ANISOU  768  C   VAL A 148     3050   4093   3117   -234     53   -356       C  
ATOM    769  O   VAL A 148      35.869  16.353   3.207  1.00 30.96           O  
ANISOU  769  O   VAL A 148     3534   4666   3563   -237     33   -358       O  
ATOM    770  CB  VAL A 148      37.937  17.981   1.640  1.00 29.10           C  
ANISOU  770  CB  VAL A 148     3230   4435   3392   -321     45   -274       C  
ATOM    771  CG1 VAL A 148      37.791  17.276   0.308  1.00 27.97           C  
ANISOU  771  CG1 VAL A 148     3084   4308   3235   -218     66   -211       C  
ATOM    772  CG2 VAL A 148      38.876  19.193   1.529  1.00 30.27           C  
ANISOU  772  CG2 VAL A 148     3343   4565   3593   -426     49   -255       C  
ATOM    773  N   PHE A 149      34.614  17.170   1.524  1.00 25.30           N  
ANISOU  773  N   PHE A 149     2859   3813   2941   -169     65   -345       N  
ATOM    774  CA  PHE A 149      33.572  16.148   1.593  1.00 25.83           C  
ANISOU  774  CA  PHE A 149     2931   3876   3008   -112     56   -350       C  
ATOM    775  C   PHE A 149      33.559  15.241   0.353  1.00 26.93           C  
ANISOU  775  C   PHE A 149     3067   4026   3139    -42     25   -310       C  
ATOM    776  O   PHE A 149      33.594  15.745  -0.785  1.00 27.04           O  
ANISOU  776  O   PHE A 149     3093   4025   3155    -14     24   -282       O  
ATOM    777  CB  PHE A 149      32.176  16.762   1.777  1.00 25.03           C  
ANISOU  777  CB  PHE A 149     2843   3699   2968    -96     82   -388       C  
ATOM    778  CG  PHE A 149      31.140  15.735   2.117  1.00 25.88           C  
ANISOU  778  CG  PHE A 149     2930   3815   3088    -68     78   -388       C  
ATOM    779  CD1 PHE A 149      30.550  14.969   1.109  1.00 26.32           C  
ANISOU  779  CD1 PHE A 149     2973   3853   3174    -20     33   -358       C  
ATOM    780  CD2 PHE A 149      30.751  15.523   3.439  1.00 25.61           C  
ANISOU  780  CD2 PHE A 149     2888   3813   3030    -98    118   -416       C  
ATOM    781  CE1 PHE A 149      29.595  14.015   1.392  1.00 25.64           C  
ANISOU  781  CE1 PHE A 149     2857   3760   3125    -15     21   -354       C  
ATOM    782  CE2 PHE A 149      29.787  14.562   3.733  1.00 28.53           C  
ANISOU  782  CE2 PHE A 149     3226   4189   3425    -84    124   -390       C  
ATOM    783  CZ  PHE A 149      29.209  13.807   2.706  1.00 27.63           C  
ANISOU  783  CZ  PHE A 149     3089   4036   3373    -50     72   -357       C  
ATOM    784  N   SER A 150      33.508  13.922   0.591  1.00 26.49           N  
ANISOU  784  N   SER A 150     3004   3992   3070    -15      2   -307       N  
ATOM    785  CA  SER A 150      33.532  12.916  -0.475  1.00 27.65           C  
ANISOU  785  CA  SER A 150     3162   4135   3208     52    -31   -303       C  
ATOM    786  C   SER A 150      32.231  12.118  -0.573  1.00 28.93           C  
ANISOU  786  C   SER A 150     3333   4235   3422     67    -68   -327       C  
ATOM    787  O   SER A 150      31.781  11.498   0.403  1.00 25.29           O  
ANISOU  787  O   SER A 150     2856   3757   2996     38    -66   -318       O  
ATOM    788  CB  SER A 150      34.700  11.961  -0.300  1.00 27.43           C  
ANISOU  788  CB  SER A 150     3116   4154   3151     82    -33   -282       C  
ATOM    789  OG  SER A 150      34.774  11.050  -1.364  1.00 26.62           O  
ANISOU  789  OG  SER A 150     3039   4036   3040    158    -53   -305       O  
ATOM    790  N   HIS A 151      31.645  12.153  -1.771  1.00 25.06           N  
ANISOU  790  N   HIS A 151     2863   3725   2933    104   -107   -347       N  
ATOM    791  CA  HIS A 151      30.366  11.543  -2.004  1.00 26.20           C  
ANISOU  791  CA  HIS A 151     2999   3817   3138    103   -162   -373       C  
ATOM    792  C   HIS A 151      30.473  10.056  -2.250  1.00 26.22           C  
ANISOU  792  C   HIS A 151     3025   3781   3156    121   -209   -407       C  
ATOM    793  O   HIS A 151      31.534   9.521  -2.539  1.00 26.76           O  
ANISOU  793  O   HIS A 151     3124   3866   3177    166   -198   -420       O  
ATOM    794  CB  HIS A 151      29.643  12.198  -3.194  1.00 29.28           C  
ANISOU  794  CB  HIS A 151     3397   4213   3515    132   -211   -378       C  
ATOM    795  CG  HIS A 151      30.339  12.016  -4.503  1.00 27.67           C  
ANISOU  795  CG  HIS A 151     3246   4057   3210    188   -238   -396       C  
ATOM    796  CD2 HIS A 151      30.993  12.894  -5.292  1.00 28.62           C  
ANISOU  796  CD2 HIS A 151     3390   4237   3248    218   -210   -355       C  
ATOM    797  ND1 HIS A 151      30.416  10.801  -5.147  1.00 31.60           N  
ANISOU  797  ND1 HIS A 151     3783   4545   3678    219   -291   -464       N  
ATOM    798  CE1 HIS A 151      31.087  10.934  -6.278  1.00 29.01           C  
ANISOU  798  CE1 HIS A 151     3503   4286   3232    278   -288   -477       C  
ATOM    799  NE2 HIS A 151      31.448  12.194  -6.387  1.00 28.78           N  
ANISOU  799  NE2 HIS A 151     3460   4308   3167    275   -236   -397       N  
ATOM    800  N   GLY A 152      29.331   9.398  -2.130  1.00 26.70           N  
ANISOU  800  N   GLY A 152     3063   3779   3302     88   -258   -423       N  
ATOM    801  CA  GLY A 152      29.206   7.956  -2.352  1.00 28.61           C  
ANISOU  801  CA  GLY A 152     3330   3941   3598     88   -316   -463       C  
ATOM    802  C   GLY A 152      29.164   7.535  -3.829  1.00 29.15           C  
ANISOU  802  C   GLY A 152     3458   3998   3621    136   -397   -557       C  
ATOM    803  O   GLY A 152      29.120   8.378  -4.756  1.00 27.54           O  
ANISOU  803  O   GLY A 152     3269   3868   3328    168   -415   -572       O  
ATOM    804  N   LEU A 153      29.182   6.217  -4.014  1.00 28.59           N  
ANISOU  804  N   LEU A 153     3426   3831   3607    140   -446   -618       N  
ATOM    805  CA  LEU A 153      29.044   5.575  -5.321  1.00 32.18           C  
ANISOU  805  CA  LEU A 153     3952   4255   4021    176   -537   -744       C  
ATOM    806  C   LEU A 153      27.659   5.795  -5.930  1.00 30.81           C  
ANISOU  806  C   LEU A 153     3744   4086   3876    114   -647   -779       C  
ATOM    807  O   LEU A 153      26.650   5.544  -5.286  1.00 30.16           O  
ANISOU  807  O   LEU A 153     3588   3942   3930     27   -680   -740       O  
ATOM    808  CB  LEU A 153      29.274   4.071  -5.177  1.00 33.52           C  
ANISOU  808  CB  LEU A 153     4171   4275   4290    183   -566   -807       C  
ATOM    809  CG  LEU A 153      29.181   3.192  -6.423  1.00 33.58           C  
ANISOU  809  CG  LEU A 153     4273   4217   4269    222   -659   -976       C  
ATOM    810  CD1 LEU A 153      30.341   3.486  -7.356  1.00 34.85           C  
ANISOU  810  CD1 LEU A 153     4505   4486   4250    350   -602  -1042       C  
ATOM    811  CD2 LEU A 153      29.184   1.739  -5.981  1.00 34.03           C  
ANISOU  811  CD2 LEU A 153     4364   4074   4492    202   -688  -1014       C  
ATOM    812  N   GLY A 154      27.627   6.265  -7.173  1.00 30.97           N  
ANISOU  812  N   GLY A 154     3810   4195   3763    161   -703   -841       N  
ATOM    813  CA  GLY A 154      26.373   6.632  -7.826  1.00 33.13           C  
ANISOU  813  CA  GLY A 154     4039   4507   4042    116   -823   -856       C  
ATOM    814  C   GLY A 154      25.838   8.009  -7.454  1.00 33.03           C  
ANISOU  814  C   GLY A 154     3934   4573   4043    107   -785   -729       C  
ATOM    815  O   GLY A 154      24.827   8.460  -8.024  1.00 34.86           O  
ANISOU  815  O   GLY A 154     4113   4852   4280     90   -882   -716       O  
ATOM    816  N   ALA A 155      26.504   8.678  -6.510  1.00 31.56           N  
ANISOU  816  N   ALA A 155     3727   4398   3867    121   -651   -640       N  
ATOM    817  CA  ALA A 155      26.148  10.035  -6.101  1.00 30.39           C  
ANISOU  817  CA  ALA A 155     3512   4298   3736    124   -597   -539       C  
ATOM    818  C   ALA A 155      26.954  11.044  -6.937  1.00 29.57           C  
ANISOU  818  C   ALA A 155     3466   4282   3488    194   -564   -504       C  
ATOM    819  O   ALA A 155      27.554  10.677  -7.947  1.00 29.40           O  
ANISOU  819  O   ALA A 155     3522   4310   3339    240   -595   -557       O  
ATOM    820  CB  ALA A 155      26.389  10.199  -4.628  1.00 29.31           C  
ANISOU  820  CB  ALA A 155     3332   4124   3680     90   -482   -483       C  
ATOM    821  N   PHE A 156      26.956  12.303  -6.511  1.00 30.60           N  
ANISOU  821  N   PHE A 156     3559   4426   3642    203   -495   -415       N  
ATOM    822  CA  PHE A 156      27.797  13.367  -7.092  1.00 29.23           C  
ANISOU  822  CA  PHE A 156     3430   4310   3367    249   -443   -350       C  
ATOM    823  C   PHE A 156      27.868  14.518  -6.080  1.00 29.31           C  
ANISOU  823  C   PHE A 156     3398   4274   3465    228   -349   -282       C  
ATOM    824  O   PHE A 156      27.402  14.354  -4.920  1.00 28.70           O  
ANISOU  824  O   PHE A 156     3270   4143   3491    189   -314   -302       O  
ATOM    825  CB  PHE A 156      27.345  13.766  -8.531  1.00 30.18           C  
ANISOU  825  CB  PHE A 156     3576   4505   3385    298   -537   -318       C  
ATOM    826  CG  PHE A 156      25.860  13.863  -8.715  1.00 30.30           C  
ANISOU  826  CG  PHE A 156     3517   4511   3485    291   -649   -306       C  
ATOM    827  CD1 PHE A 156      25.191  15.063  -8.494  1.00 31.56           C  
ANISOU  827  CD1 PHE A 156     3610   4646   3735    312   -636   -205       C  
ATOM    828  CD2 PHE A 156      25.129  12.758  -9.111  1.00 31.78           C  
ANISOU  828  CD2 PHE A 156     3693   4705   3677    264   -771   -397       C  
ATOM    829  CE1 PHE A 156      23.808  15.144  -8.668  1.00 33.52           C  
ANISOU  829  CE1 PHE A 156     3762   4897   4076    319   -740   -183       C  
ATOM    830  CE2 PHE A 156      23.758  12.828  -9.287  1.00 30.82           C  
ANISOU  830  CE2 PHE A 156     3476   4588   3647    247   -886   -380       C  
ATOM    831  CZ  PHE A 156      23.096  14.028  -9.063  1.00 32.99           C  
ANISOU  831  CZ  PHE A 156     3666   4859   4010    280   -868   -265       C  
ATOM    832  N   ARG A 157      28.428  15.668  -6.460  1.00 27.35           N  
ANISOU  832  N   ARG A 157     3174   4040   3178    249   -303   -205       N  
ATOM    833  CA  ARG A 157      28.807  16.667  -5.454  1.00 27.45           C  
ANISOU  833  CA  ARG A 157     3171   3991   3268    217   -208   -174       C  
ATOM    834  C   ARG A 157      27.667  17.373  -4.712  1.00 28.73           C  
ANISOU  834  C   ARG A 157     3275   4075   3566    220   -197   -169       C  
ATOM    835  O   ARG A 157      27.879  17.865  -3.590  1.00 27.89           O  
ANISOU  835  O   ARG A 157     3162   3916   3519    186   -118   -196       O  
ATOM    836  CB  ARG A 157      29.653  17.753  -6.085  1.00 28.50           C  
ANISOU  836  CB  ARG A 157     3341   4132   3356    225   -166    -85       C  
ATOM    837  CG  ARG A 157      28.877  18.801  -6.855  1.00 29.88           C  
ANISOU  837  CG  ARG A 157     3511   4276   3566    271   -205     13       C  
ATOM    838  CD  ARG A 157      29.787  19.680  -7.714  1.00 31.27           C  
ANISOU  838  CD  ARG A 157     3730   4475   3676    275   -167    131       C  
ATOM    839  NE  ARG A 157      29.017  20.649  -8.485  1.00 32.82           N  
ANISOU  839  NE  ARG A 157     3925   4638   3907    329   -213    253       N  
ATOM    840  CZ  ARG A 157      28.236  20.363  -9.546  1.00 32.57           C  
ANISOU  840  CZ  ARG A 157     3894   4689   3793    393   -316    298       C  
ATOM    841  NH1 ARG A 157      28.094  19.112 -10.004  1.00 31.47           N1+
ANISOU  841  NH1 ARG A 157     3766   4660   3532    404   -386    207       N1+
ATOM    842  NH2 ARG A 157      27.584  21.340 -10.164  1.00 32.43           N  
ANISOU  842  NH2 ARG A 157     3867   4638   3818    448   -359    434       N  
ATOM    843  N   THR A 158      26.483  17.414  -5.341  1.00 27.09           N  
ANISOU  843  N   THR A 158     3022   3872   3399    264   -276   -141       N  
ATOM    844  CA  THR A 158      25.343  18.205  -4.881  1.00 29.33           C  
ANISOU  844  CA  THR A 158     3232   4091   3821    298   -264   -117       C  
ATOM    845  C   THR A 158      24.424  17.472  -3.888  1.00 29.45           C  
ANISOU  845  C   THR A 158     3163   4102   3925    271   -248   -181       C  
ATOM    846  O   THR A 158      23.513  18.091  -3.345  1.00 30.60           O  
ANISOU  846  O   THR A 158     3234   4205   4188    306   -209   -171       O  
ATOM    847  CB  THR A 158      24.445  18.668  -6.068  1.00 30.02           C  
ANISOU  847  CB  THR A 158     3281   4200   3924    368   -369    -27       C  
ATOM    848  CG2 THR A 158      25.245  19.275  -7.234  1.00 31.07           C  
ANISOU  848  CG2 THR A 158     3497   4365   3943    396   -393     67       C  
ATOM    849  OG1 THR A 158      23.719  17.553  -6.593  1.00 31.15           O  
ANISOU  849  OG1 THR A 158     3379   4418   4038    358   -484    -63       O  
ATOM    850  N   LEU A 159      24.656  16.172  -3.654  1.00 28.79           N  
ANISOU  850  N   LEU A 159     3088   4057   3794    216   -271   -236       N  
ATOM    851  CA  LEU A 159      23.691  15.318  -2.970  1.00 28.67           C  
ANISOU  851  CA  LEU A 159     2984   4044   3865    180   -277   -264       C  
ATOM    852  C   LEU A 159      23.895  15.162  -1.476  1.00 28.02           C  
ANISOU  852  C   LEU A 159     2894   3948   3805    138   -157   -294       C  
ATOM    853  O   LEU A 159      23.206  14.352  -0.824  1.00 30.41           O  
ANISOU  853  O   LEU A 159     3126   4261   4167     96   -144   -298       O  
ATOM    854  CB  LEU A 159      23.623  13.966  -3.651  1.00 28.97           C  
ANISOU  854  CB  LEU A 159     3032   4109   3866    141   -385   -296       C  
ATOM    855  CG  LEU A 159      23.172  14.007  -5.119  1.00 31.54           C  
ANISOU  855  CG  LEU A 159     3357   4476   4151    178   -525   -283       C  
ATOM    856  CD1 LEU A 159      23.083  12.584  -5.641  1.00 30.79           C  
ANISOU  856  CD1 LEU A 159     3282   4388   4028    127   -631   -355       C  
ATOM    857  CD2 LEU A 159      21.839  14.697  -5.307  1.00 32.23           C  
ANISOU  857  CD2 LEU A 159     3322   4572   4351    214   -574   -225       C  
ATOM    858  N   TYR A 160      24.822  15.922  -0.928  1.00 27.76           N  
ANISOU  858  N   TYR A 160     2928   3899   3720    139    -75   -309       N  
ATOM    859  CA  TYR A 160      25.036  15.960   0.541  1.00 29.33           C  
ANISOU  859  CA  TYR A 160     3129   4105   3910    103     33   -346       C  
ATOM    860  C   TYR A 160      24.951  17.419   1.056  1.00 28.91           C  
ANISOU  860  C   TYR A 160     3088   4002   3894    141    119   -376       C  
ATOM    861  O   TYR A 160      25.735  17.844   1.906  1.00 28.42           O  
ANISOU  861  O   TYR A 160     3084   3938   3775    109    184   -425       O  
ATOM    862  CB  TYR A 160      26.366  15.281   0.878  1.00 27.87           C  
ANISOU  862  CB  TYR A 160     3018   3952   3618     53     35   -359       C  
ATOM    863  CG  TYR A 160      26.402  13.819   0.476  1.00 28.46           C  
ANISOU  863  CG  TYR A 160     3088   4044   3682     29    -37   -342       C  
ATOM    864  CD1 TYR A 160      26.762  13.442  -0.819  1.00 26.00           C  
ANISOU  864  CD1 TYR A 160     2813   3728   3337     54   -125   -342       C  
ATOM    865  CD2 TYR A 160      26.073  12.808   1.387  1.00 27.03           C  
ANISOU  865  CD2 TYR A 160     2874   3874   3522    -16    -12   -327       C  
ATOM    866  CE1 TYR A 160      26.795  12.118  -1.186  1.00 26.74           C  
ANISOU  866  CE1 TYR A 160     2917   3813   3431     39   -189   -356       C  
ATOM    867  CE2 TYR A 160      26.104  11.469   1.019  1.00 27.38           C  
ANISOU  867  CE2 TYR A 160     2922   3895   3586    -40    -80   -313       C  
ATOM    868  CZ  TYR A 160      26.470  11.124  -0.281  1.00 28.63           C  
ANISOU  868  CZ  TYR A 160     3124   4031   3722    -10   -171   -342       C  
ATOM    869  OH  TYR A 160      26.519   9.796  -0.705  1.00 27.82           O  
ANISOU  869  OH  TYR A 160     3042   3882   3646    -26   -241   -359       O  
ATOM    870  N   SER A 161      23.980  18.169   0.515  1.00 28.77           N  
ANISOU  870  N   SER A 161     3012   3939   3980    211    107   -349       N  
ATOM    871  CA  SER A 161      23.734  19.553   0.920  1.00 30.04           C  
ANISOU  871  CA  SER A 161     3180   4019   4215    269    187   -380       C  
ATOM    872  C   SER A 161      23.181  19.717   2.344  1.00 28.55           C  
ANISOU  872  C   SER A 161     2956   3842   4048    276    316   -460       C  
ATOM    873  O   SER A 161      23.391  20.739   2.932  1.00 30.36           O  
ANISOU  873  O   SER A 161     3237   4004   4294    301    394   -531       O  
ATOM    874  CB  SER A 161      22.840  20.297  -0.080  1.00 31.94           C  
ANISOU  874  CB  SER A 161     3359   4202   4574    363    135   -308       C  
ATOM    875  OG  SER A 161      21.475  19.897  -0.022  1.00 31.41           O  
ANISOU  875  OG  SER A 161     3155   4176   4603    406    128   -285       O  
ATOM    876  N   ALA A 162      22.490  18.733   2.888  1.00 28.91           N  
ANISOU  876  N   ALA A 162     2920   3973   4091    253    342   -449       N  
ATOM    877  CA  ALA A 162      21.979  18.843   4.282  1.00 31.80           C  
ANISOU  877  CA  ALA A 162     3252   4383   4446    262    485   -512       C  
ATOM    878  C   ALA A 162      23.170  18.932   5.238  1.00 31.03           C  
ANISOU  878  C   ALA A 162     3279   4313   4199    195    531   -590       C  
ATOM    879  O   ALA A 162      23.205  19.749   6.159  1.00 33.05           O  
ANISOU  879  O   ALA A 162     3579   4556   4423    218    633   -691       O  
ATOM    880  CB  ALA A 162      21.122  17.642   4.649  1.00 31.55           C  
ANISOU  880  CB  ALA A 162     3105   4448   4434    225    502   -452       C  
ATOM    881  N   ILE A 163      24.146  18.072   4.998  1.00 29.48           N  
ANISOU  881  N   ILE A 163     3134   4157   3910    119    449   -550       N  
ATOM    882  CA  ILE A 163      25.402  18.074   5.744  1.00 30.46           C  
ANISOU  882  CA  ILE A 163     3358   4320   3896     52    456   -600       C  
ATOM    883  C   ILE A 163      26.182  19.357   5.478  1.00 30.09           C  
ANISOU  883  C   ILE A 163     3393   4180   3860     55    445   -668       C  
ATOM    884  O   ILE A 163      26.602  20.016   6.419  1.00 30.89           O  
ANISOU  884  O   ILE A 163     3556   4283   3898     30    500   -769       O  
ATOM    885  CB  ILE A 163      26.205  16.800   5.443  1.00 26.74           C  
ANISOU  885  CB  ILE A 163     2900   3905   3355     -9    369   -523       C  
ATOM    886  CG1 ILE A 163      25.457  15.613   6.062  1.00 27.11           C  
ANISOU  886  CG1 ILE A 163     2879   4025   3396    -29    402   -462       C  
ATOM    887  CG2 ILE A 163      27.621  16.898   5.986  1.00 28.67           C  
ANISOU  887  CG2 ILE A 163     3226   4191   3477    -68    350   -557       C  
ATOM    888  CD1 ILE A 163      25.907  14.252   5.618  1.00 27.12           C  
ANISOU  888  CD1 ILE A 163     2879   4037   3388    -69    314   -379       C  
ATOM    889  N   GLY A 164      26.367  19.696   4.205  1.00 30.78           N  
ANISOU  889  N   GLY A 164     3482   4189   4024     80    370   -611       N  
ATOM    890  CA  GLY A 164      27.193  20.837   3.810  1.00 30.68           C  
ANISOU  890  CA  GLY A 164     3540   4079   4038     65    352   -636       C  
ATOM    891  C   GLY A 164      26.653  22.176   4.276  1.00 33.57           C  
ANISOU  891  C   GLY A 164     3931   4326   4498    116    431   -727       C  
ATOM    892  O   GLY A 164      27.405  23.036   4.758  1.00 36.47           O  
ANISOU  892  O   GLY A 164     4377   4626   4855     67    450   -814       O  
ATOM    893  N   ILE A 165      25.352  22.358   4.138  1.00 33.08           N  
ANISOU  893  N   ILE A 165     3797   4231   4541    214    474   -712       N  
ATOM    894  CA  ILE A 165      24.669  23.572   4.591  1.00 34.53           C  
ANISOU  894  CA  ILE A 165     3990   4293   4837    297    566   -802       C  
ATOM    895  C   ILE A 165      24.799  23.698   6.110  1.00 35.98           C  
ANISOU  895  C   ILE A 165     4226   4527   4918    266    671   -961       C  
ATOM    896  O   ILE A 165      25.064  24.787   6.626  1.00 36.52           O  
ANISOU  896  O   ILE A 165     4378   4481   5017    272    723  -1090       O  
ATOM    897  CB  ILE A 165      23.176  23.588   4.162  1.00 33.62           C  
ANISOU  897  CB  ILE A 165     3750   4166   4859    423    593   -738       C  
ATOM    898  CG1 ILE A 165      23.069  23.792   2.648  1.00 34.06           C  
ANISOU  898  CG1 ILE A 165     3776   4157   5009    464    479   -594       C  
ATOM    899  CG2 ILE A 165      22.372  24.692   4.873  1.00 36.97           C  
ANISOU  899  CG2 ILE A 165     4166   4484   5397    534    721   -849       C  
ATOM    900  CD1 ILE A 165      21.710  23.455   2.055  1.00 34.56           C  
ANISOU  900  CD1 ILE A 165     3692   4261   5177    559    450   -500       C  
ATOM    901  N   ASP A 166      24.615  22.595   6.828  1.00 33.78           N  
ANISOU  901  N   ASP A 166     3906   4414   4515    231    701   -954       N  
ATOM    902  CA  ASP A 166      24.661  22.676   8.282  1.00 36.73           C  
ANISOU  902  CA  ASP A 166     4329   4869   4757    209    804  -1091       C  
ATOM    903  C   ASP A 166      26.041  23.047   8.809  1.00 35.01           C  
ANISOU  903  C   ASP A 166     4236   4649   4417    101    756  -1189       C  
ATOM    904  O   ASP A 166      26.157  23.879   9.711  1.00 36.18           O  
ANISOU  904  O   ASP A 166     4465   4763   4518     99    822  -1356       O  
ATOM    905  CB  ASP A 166      24.215  21.379   8.962  1.00 36.17           C  
ANISOU  905  CB  ASP A 166     4188   4985   4569    186    847  -1028       C  
ATOM    906  CG  ASP A 166      24.066  21.565  10.456  1.00 38.49           C  
ANISOU  906  CG  ASP A 166     4529   5383   4713    186    977  -1160       C  
ATOM    907  OD1 ASP A 166      23.178  22.339  10.855  1.00 40.03           O  
ANISOU  907  OD1 ASP A 166     4704   5536   4970    285   1102  -1260       O  
ATOM    908  OD2 ASP A 166      24.831  20.948  11.232  1.00 38.98           O1-
ANISOU  908  OD2 ASP A 166     4645   5578   4588     97    954  -1163       O1-
ATOM    909  N   LEU A 167      27.073  22.429   8.247  1.00 33.54           N  
ANISOU  909  N   LEU A 167     4058   4503   4182     13    638  -1091       N  
ATOM    910  CA  LEU A 167      28.437  22.745   8.645  1.00 34.83           C  
ANISOU  910  CA  LEU A 167     4307   4676   4251    -98    574  -1159       C  
ATOM    911  C   LEU A 167      28.729  24.231   8.397  1.00 35.16           C  
ANISOU  911  C   LEU A 167     4421   4522   4416   -105    573  -1263       C  
ATOM    912  O   LEU A 167      29.264  24.921   9.270  1.00 35.96           O  
ANISOU  912  O   LEU A 167     4607   4600   4455   -168    583  -1420       O  
ATOM    913  CB  LEU A 167      29.453  21.833   7.924  1.00 34.00           C  
ANISOU  913  CB  LEU A 167     4171   4642   4106   -166    459  -1020       C  
ATOM    914  CG  LEU A 167      29.586  20.399   8.483  1.00 34.09           C  
ANISOU  914  CG  LEU A 167     4144   4833   3976   -191    442   -944       C  
ATOM    915  CD1 LEU A 167      30.307  19.483   7.506  1.00 31.72           C  
ANISOU  915  CD1 LEU A 167     3802   4561   3690   -211    346   -805       C  
ATOM    916  CD2 LEU A 167      30.306  20.381   9.825  1.00 35.20           C  
ANISOU  916  CD2 LEU A 167     4340   5095   3939   -268    439  -1034       C  
ATOM    917  N   ALA A 168      28.369  24.699   7.202  1.00 36.62           N  
ANISOU  917  N   ALA A 168     4575   4565   4773    -43    556  -1169       N  
ATOM    918  CA  ALA A 168      28.558  26.085   6.794  1.00 35.82           C  
ANISOU  918  CA  ALA A 168     4535   4247   4828    -40    557  -1219       C  
ATOM    919  C   ALA A 168      27.852  27.036   7.728  1.00 39.33           C  
ANISOU  919  C   ALA A 168     5039   4584   5321     26    663  -1409       C  
ATOM    920  O   ALA A 168      28.423  28.055   8.090  1.00 38.18           O  
ANISOU  920  O   ALA A 168     4988   4296   5223    -33    660  -1542       O  
ATOM    921  CB  ALA A 168      28.075  26.307   5.372  1.00 36.30           C  
ANISOU  921  CB  ALA A 168     4541   4203   5048     41    526  -1053       C  
ATOM    922  N   SER A 169      26.618  26.701   8.113  1.00 38.27           N  
ANISOU  922  N   SER A 169     4845   4513   5183    147    762  -1427       N  
ATOM    923  CA  SER A 169      25.853  27.518   9.069  1.00 40.84           C  
ANISOU  923  CA  SER A 169     5215   4765   5538    238    895  -1621       C  
ATOM    924  C   SER A 169      26.511  27.605  10.455  1.00 41.68           C  
ANISOU  924  C   SER A 169     5430   4963   5445    143    922  -1828       C  
ATOM    925  O   SER A 169      26.181  28.494  11.228  1.00 42.51           O  
ANISOU  925  O   SER A 169     5614   4973   5564    195   1016  -2034       O  
ATOM    926  CB  SER A 169      24.422  26.996   9.235  1.00 40.65           C  
ANISOU  926  CB  SER A 169     5073   4838   5534    379   1007  -1578       C  
ATOM    927  OG  SER A 169      24.400  25.832  10.045  1.00 38.18           O  
ANISOU  927  OG  SER A 169     4725   4768   5012    329   1036  -1567       O  
ATOM    928  N   HIS A 170      27.439  26.700  10.755  1.00 40.63           N  
ANISOU  928  N   HIS A 170     5300   5012   5126     15    835  -1778       N  
ATOM    929  CA  HIS A 170      28.197  26.772  11.996  1.00 42.90           C  
ANISOU  929  CA  HIS A 170     5685   5408   5207    -89    823  -1953       C  
ATOM    930  C   HIS A 170      29.559  27.425  11.809  1.00 44.13           C  
ANISOU  930  C   HIS A 170     5916   5459   5393   -240    692  -2005       C  
ATOM    931  O   HIS A 170      30.332  27.489  12.746  1.00 44.99           O  
ANISOU  931  O   HIS A 170     6097   5662   5336   -349    644  -2142       O  
ATOM    932  CB  HIS A 170      28.350  25.400  12.594  1.00 41.49           C  
ANISOU  932  CB  HIS A 170     5456   5505   4803   -132    808  -1859       C  
ATOM    933  CG  HIS A 170      27.096  24.881  13.202  1.00 43.08           C  
ANISOU  933  CG  HIS A 170     5603   5830   4935    -18    956  -1855       C  
ATOM    934  CD2 HIS A 170      26.713  24.761  14.495  1.00 45.80           C  
ANISOU  934  CD2 HIS A 170     5989   6335   5078      3   1066  -1981       C  
ATOM    935  ND1 HIS A 170      26.053  24.407  12.444  1.00 41.53           N  
ANISOU  935  ND1 HIS A 170     5284   5616   4880     86   1009  -1701       N  
ATOM    936  CE1 HIS A 170      25.077  24.015  13.242  1.00 44.14           C  
ANISOU  936  CE1 HIS A 170     5569   6082   5122    161   1149  -1723       C  
ATOM    937  NE2 HIS A 170      25.453  24.216  14.492  1.00 44.95           N  
ANISOU  937  NE2 HIS A 170     5772   6299   5008    118   1196  -1887       N  
ATOM    938  N   GLY A 171      29.840  27.905  10.604  1.00 40.59           N  
ANISOU  938  N   GLY A 171     5442   4829   5151   -250    633  -1888       N  
ATOM    939  CA  GLY A 171      31.066  28.614  10.312  1.00 41.25           C  
ANISOU  939  CA  GLY A 171     5575   4791   5307   -395    525  -1913       C  
ATOM    940  C   GLY A 171      32.194  27.837   9.676  1.00 39.32           C  
ANISOU  940  C   GLY A 171     5256   4670   5014   -508    404  -1731       C  
ATOM    941  O   GLY A 171      33.348  28.180   9.882  1.00 40.22           O  
ANISOU  941  O   GLY A 171     5394   4778   5110   -657    312  -1778       O  
ATOM    942  N   PHE A 172      31.867  26.803   8.911  1.00 38.40           N  
ANISOU  942  N   PHE A 172     5043   4664   4882   -438    404  -1532       N  
ATOM    943  CA  PHE A 172      32.843  26.033   8.164  1.00 36.47           C  
ANISOU  943  CA  PHE A 172     4725   4525   4607   -508    310  -1358       C  
ATOM    944  C   PHE A 172      32.690  26.346   6.686  1.00 37.17           C  
ANISOU  944  C   PHE A 172     4774   4479   4870   -458    307  -1193       C  
ATOM    945  O   PHE A 172      31.609  26.720   6.230  1.00 36.20           O  
ANISOU  945  O   PHE A 172     4654   4241   4860   -341    370  -1170       O  
ATOM    946  CB  PHE A 172      32.567  24.537   8.273  1.00 36.34           C  
ANISOU  946  CB  PHE A 172     4638   4722   4448   -455    311  -1251       C  
ATOM    947  CG  PHE A 172      33.056  23.886   9.524  1.00 36.70           C  
ANISOU  947  CG  PHE A 172     4696   4959   4289   -519    283  -1323       C  
ATOM    948  CD1 PHE A 172      32.300  23.897  10.678  1.00 37.61           C  
ANISOU  948  CD1 PHE A 172     4862   5140   4289   -480    359  -1455       C  
ATOM    949  CD2 PHE A 172      34.267  23.239   9.536  1.00 35.97           C  
ANISOU  949  CD2 PHE A 172     4557   4996   4113   -609    182  -1244       C  
ATOM    950  CE1 PHE A 172      32.761  23.278  11.830  1.00 38.90           C  
ANISOU  950  CE1 PHE A 172     5042   5502   4237   -539    326  -1498       C  
ATOM    951  CE2 PHE A 172      34.740  22.625  10.675  1.00 36.45           C  
ANISOU  951  CE2 PHE A 172     4622   5244   3982   -662    139  -1284       C  
ATOM    952  CZ  PHE A 172      33.989  22.639  11.828  1.00 36.66           C  
ANISOU  952  CZ  PHE A 172     4712   5342   3875   -631    206  -1406       C  
ATOM    953  N   ILE A 173      33.768  26.176   5.937  1.00 34.25           N  
ANISOU  953  N   ILE A 173     4359   4141   4514   -541    237  -1068       N  
ATOM    954  CA  ILE A 173      33.689  26.198   4.499  1.00 34.54           C  
ANISOU  954  CA  ILE A 173     4353   4119   4652   -490    233   -886       C  
ATOM    955  C   ILE A 173      33.750  24.715   4.147  1.00 33.75           C  
ANISOU  955  C   ILE A 173     4180   4222   4422   -444    210   -778       C  
ATOM    956  O   ILE A 173      34.600  23.995   4.649  1.00 32.77           O  
ANISOU  956  O   ILE A 173     4024   4243   4184   -509    167   -785       O  
ATOM    957  CB  ILE A 173      34.820  27.015   3.853  1.00 36.99           C  
ANISOU  957  CB  ILE A 173     4658   4333   5065   -608    195   -811       C  
ATOM    958  CG1 ILE A 173      34.592  28.507   4.134  1.00 40.16           C  
ANISOU  958  CG1 ILE A 173     5144   4480   5635   -643    219   -916       C  
ATOM    959  CG2 ILE A 173      34.893  26.737   2.362  1.00 36.14           C  
ANISOU  959  CG2 ILE A 173     4496   4246   4990   -553    194   -598       C  
ATOM    960  CD1 ILE A 173      35.426  29.467   3.307  1.00 40.85           C  
ANISOU  960  CD1 ILE A 173     5228   4414   5879   -748    198   -803       C  
ATOM    961  N   VAL A 174      32.839  24.276   3.292  1.00 32.14           N  
ANISOU  961  N   VAL A 174     3949   4018   4245   -329    229   -681       N  
ATOM    962  CA  VAL A 174      32.716  22.881   2.874  1.00 31.84           C  
ANISOU  962  CA  VAL A 174     3855   4134   4110   -276    204   -597       C  
ATOM    963  C   VAL A 174      32.956  22.807   1.371  1.00 30.88           C  
ANISOU  963  C   VAL A 174     3708   4008   4017   -242    178   -448       C  
ATOM    964  O   VAL A 174      32.266  23.468   0.593  1.00 29.45           O  
ANISOU  964  O   VAL A 174     3539   3723   3927   -182    189   -390       O  
ATOM    965  CB  VAL A 174      31.331  22.298   3.176  1.00 29.31           C  
ANISOU  965  CB  VAL A 174     3519   3836   3782   -178    238   -625       C  
ATOM    966  CG1 VAL A 174      31.315  20.829   2.851  1.00 29.19           C  
ANISOU  966  CG1 VAL A 174     3455   3954   3681   -152    202   -553       C  
ATOM    967  CG2 VAL A 174      30.975  22.506   4.656  1.00 32.58           C  
ANISOU  967  CG2 VAL A 174     3964   4262   4153   -197    292   -770       C  
ATOM    968  N   ALA A 175      33.935  21.999   0.995  1.00 28.26           N  
ANISOU  968  N   ALA A 175     3339   3798   3601   -273    148   -386       N  
ATOM    969  CA  ALA A 175      34.208  21.713  -0.390  1.00 29.92           C  
ANISOU  969  CA  ALA A 175     3527   4048   3793   -230    136   -261       C  
ATOM    970  C   ALA A 175      33.823  20.262  -0.682  1.00 28.55           C  
ANISOU  970  C   ALA A 175     3331   3985   3531   -155    110   -253       C  
ATOM    971  O   ALA A 175      34.540  19.319  -0.315  1.00 28.29           O  
ANISOU  971  O   ALA A 175     3270   4052   3426   -170     97   -266       O  
ATOM    972  CB  ALA A 175      35.683  21.960  -0.689  1.00 31.81           C  
ANISOU  972  CB  ALA A 175     3732   4336   4018   -315    138   -199       C  
ATOM    973  N   ALA A 176      32.683  20.101  -1.349  1.00 27.61           N  
ANISOU  973  N   ALA A 176     3221   3838   3432    -73     94   -229       N  
ATOM    974  CA  ALA A 176      32.178  18.820  -1.744  1.00 26.48           C  
ANISOU  974  CA  ALA A 176     3063   3768   3230    -13     56   -231       C  
ATOM    975  C   ALA A 176      32.689  18.517  -3.154  1.00 28.01           C  
ANISOU  975  C   ALA A 176     3264   4027   3352     28     34   -154       C  
ATOM    976  O   ALA A 176      32.183  19.044  -4.149  1.00 28.33           O  
ANISOU  976  O   ALA A 176     3321   4046   3397     71     15    -89       O  
ATOM    977  CB  ALA A 176      30.654  18.793  -1.673  1.00 28.45           C  
ANISOU  977  CB  ALA A 176     3299   3968   3542     40     38   -253       C  
ATOM    978  N   VAL A 177      33.699  17.660  -3.217  1.00 27.44           N  
ANISOU  978  N   VAL A 177     3179   4042   3205     23     41   -159       N  
ATOM    979  CA  VAL A 177      34.319  17.303  -4.472  1.00 27.37           C  
ANISOU  979  CA  VAL A 177     3177   4116   3107     71     44   -106       C  
ATOM    980  C   VAL A 177      33.395  16.493  -5.353  1.00 29.50           C  
ANISOU  980  C   VAL A 177     3479   4406   3324    148    -15   -131       C  
ATOM    981  O   VAL A 177      32.521  15.773  -4.860  1.00 27.94           O  
ANISOU  981  O   VAL A 177     3279   4172   3165    156    -60   -197       O  
ATOM    982  CB  VAL A 177      35.646  16.559  -4.278  1.00 28.17           C  
ANISOU  982  CB  VAL A 177     3242   4305   3156     66     76   -113       C  
ATOM    983  CG1 VAL A 177      36.587  17.368  -3.406  1.00 29.58           C  
ANISOU  983  CG1 VAL A 177     3374   4478   3387    -29    111    -89       C  
ATOM    984  CG2 VAL A 177      35.428  15.205  -3.654  1.00 34.84           C  
ANISOU  984  CG2 VAL A 177     4084   5155   3997     98     43   -189       C  
ATOM    985  N   GLU A 178      33.586  16.612  -6.665  1.00 27.03           N  
ANISOU  985  N   GLU A 178     3194   4159   2916    197    -18    -78       N  
ATOM    986  CA  GLU A 178      32.977  15.681  -7.596  1.00 29.62           C  
ANISOU  986  CA  GLU A 178     3561   4537   3157    267    -84   -127       C  
ATOM    987  C   GLU A 178      34.110  14.820  -8.165  1.00 30.47           C  
ANISOU  987  C   GLU A 178     3683   4743   3151    315    -39   -159       C  
ATOM    988  O   GLU A 178      35.062  15.332  -8.783  1.00 29.96           O  
ANISOU  988  O   GLU A 178     3612   4762   3010    326     33    -80       O  
ATOM    989  CB  GLU A 178      32.206  16.390  -8.726  1.00 30.15           C  
ANISOU  989  CB  GLU A 178     3658   4629   3169    304   -135    -53       C  
ATOM    990  CG  GLU A 178      31.229  15.472  -9.413  1.00 30.79           C  
ANISOU  990  CG  GLU A 178     3769   4740   3189    351   -244   -131       C  
ATOM    991  CD  GLU A 178      30.024  16.184  -9.979  1.00 30.92           C  
ANISOU  991  CD  GLU A 178     3779   4747   3222    370   -331    -64       C  
ATOM    992  OE1 GLU A 178      29.126  16.538  -9.180  1.00 28.84           O  
ANISOU  992  OE1 GLU A 178     3460   4391   3107    345   -355    -63       O  
ATOM    993  OE2 GLU A 178      29.970  16.388 -11.222  1.00 32.81           O1-
ANISOU  993  OE2 GLU A 178     4061   5086   3319    419   -374     -7       O1-
ATOM    994  N   HIS A 179      34.001  13.517  -7.950  1.00 27.65           N  
ANISOU  994  N   HIS A 179     3340   4370   2794    347    -75   -266       N  
ATOM    995  CA  HIS A 179      35.048  12.593  -8.302  1.00 28.78           C  
ANISOU  995  CA  HIS A 179     3493   4579   2863    411    -26   -315       C  
ATOM    996  C   HIS A 179      34.934  12.248  -9.773  1.00 30.59           C  
ANISOU  996  C   HIS A 179     3793   4896   2933    492    -44   -359       C  
ATOM    997  O   HIS A 179      33.813  12.109 -10.316  1.00 31.84           O  
ANISOU  997  O   HIS A 179     4001   5036   3061    497   -144   -405       O  
ATOM    998  CB  HIS A 179      34.979  11.343  -7.442  1.00 28.44           C  
ANISOU  998  CB  HIS A 179     3445   4455   2907    418    -56   -404       C  
ATOM    999  CG  HIS A 179      35.317  11.582  -6.007  1.00 29.37           C  
ANISOU  999  CG  HIS A 179     3496   4528   3135    350    -29   -357       C  
ATOM   1000  CD2 HIS A 179      34.588  11.418  -4.878  1.00 28.46           C  
ANISOU 1000  CD2 HIS A 179     3364   4329   3120    291    -67   -364       C  
ATOM   1001  ND1 HIS A 179      36.550  12.051  -5.609  1.00 28.22           N  
ANISOU 1001  ND1 HIS A 179     3288   4446   2988    334     44   -291       N  
ATOM   1002  CE1 HIS A 179      36.562  12.166  -4.290  1.00 31.91           C  
ANISOU 1002  CE1 HIS A 179     3714   4871   3538    266     34   -273       C  
ATOM   1003  NE2 HIS A 179      35.384  11.788  -3.824  1.00 27.98           N  
ANISOU 1003  NE2 HIS A 179     3248   4289   3094    245    -23   -314       N  
ATOM   1004  N   ARG A 180      36.097  12.113 -10.405  1.00 30.84           N  
ANISOU 1004  N   ARG A 180     3822   5038   2857    558     51   -345       N  
ATOM   1005  CA  ARG A 180      36.211  11.756 -11.840  1.00 33.65           C  
ANISOU 1005  CA  ARG A 180     4254   5514   3017    651     63   -397       C  
ATOM   1006  C   ARG A 180      36.718  10.313 -12.052  1.00 35.15           C  
ANISOU 1006  C   ARG A 180     4483   5702   3171    752     85   -555       C  
ATOM   1007  O   ARG A 180      37.313   9.987 -13.091  1.00 34.07           O  
ANISOU 1007  O   ARG A 180     4391   5688   2867    851    152   -606       O  
ATOM   1008  CB  ARG A 180      37.091  12.780 -12.553  1.00 33.52           C  
ANISOU 1008  CB  ARG A 180     4207   5643   2886    660    178   -251       C  
ATOM   1009  CG  ARG A 180      36.307  13.947 -13.137  1.00 35.75           C  
ANISOU 1009  CG  ARG A 180     4517   5950   3116    615    129   -127       C  
ATOM   1010  CD  ARG A 180      35.541  14.797 -12.108  1.00 34.28           C  
ANISOU 1010  CD  ARG A 180     4287   5616   3122    513     67    -57       C  
ATOM   1011  NE  ARG A 180      35.131  16.031 -12.770  1.00 33.45           N  
ANISOU 1011  NE  ARG A 180     4196   5540   2973    492     55     97       N  
ATOM   1012  CZ  ARG A 180      35.924  17.083 -12.976  1.00 35.43           C  
ANISOU 1012  CZ  ARG A 180     4410   5831   3221    455    154    261       C  
ATOM   1013  NH1 ARG A 180      37.189  17.082 -12.575  1.00 34.25           N1+
ANISOU 1013  NH1 ARG A 180     4191   5716   3108    427    269    287       N1+
ATOM   1014  NH2 ARG A 180      35.449  18.161 -13.593  1.00 37.13           N  
ANISOU 1014  NH2 ARG A 180     4647   6050   3412    443    134    415       N  
ATOM   1015  N   ASP A 181      36.467   9.464 -11.054  1.00 33.18           N  
ANISOU 1015  N   ASP A 181     4219   5308   3079    731     32   -629       N  
ATOM   1016  CA  ASP A 181      36.913   8.053 -11.044  1.00 35.26           C  
ANISOU 1016  CA  ASP A 181     4516   5513   3368    825     45   -769       C  
ATOM   1017  C   ASP A 181      35.880   7.088 -11.658  1.00 35.42           C  
ANISOU 1017  C   ASP A 181     4650   5449   3359    845    -76   -942       C  
ATOM   1018  O   ASP A 181      36.063   5.860 -11.625  1.00 36.08           O  
ANISOU 1018  O   ASP A 181     4781   5433   3495    912    -87  -1076       O  
ATOM   1019  CB  ASP A 181      37.245   7.611  -9.611  1.00 32.72           C  
ANISOU 1019  CB  ASP A 181     4118   5075   3239    790     50   -730       C  
ATOM   1020  CG  ASP A 181      36.026   7.619  -8.691  1.00 33.69           C  
ANISOU 1020  CG  ASP A 181     4241   5064   3497    677    -60   -717       C  
ATOM   1021  OD1 ASP A 181      35.037   8.321  -8.988  1.00 33.10           O  
ANISOU 1021  OD1 ASP A 181     4185   4999   3393    612   -124   -697       O  
ATOM   1022  OD2 ASP A 181      36.035   6.929  -7.663  1.00 33.40           O1-
ANISOU 1022  OD2 ASP A 181     4176   4919   3596    657    -78   -713       O1-
ATOM   1023  N   ARG A 182      34.808   7.654 -12.209  1.00 35.22           N  
ANISOU 1023  N   ARG A 182     4664   5455   3263    786   -175   -936       N  
ATOM   1024  CA  ARG A 182      33.622   6.931 -12.691  1.00 34.40           C  
ANISOU 1024  CA  ARG A 182     4642   5275   3153    761   -328  -1079       C  
ATOM   1025  C   ARG A 182      32.842   6.234 -11.573  1.00 33.14           C  
ANISOU 1025  C   ARG A 182     4447   4920   3224    675   -413  -1105       C  
ATOM   1026  O   ARG A 182      32.109   5.293 -11.839  1.00 34.58           O  
ANISOU 1026  O   ARG A 182     4689   5001   3448    656   -525  -1246       O  
ATOM   1027  CB  ARG A 182      33.931   5.975 -13.874  1.00 37.14           C  
ANISOU 1027  CB  ARG A 182     5110   5666   3335    872   -334  -1276       C  
ATOM   1028  CG  ARG A 182      34.699   6.621 -15.019  1.00 38.62           C  
ANISOU 1028  CG  ARG A 182     5333   6077   3264    964   -231  -1243       C  
ATOM   1029  CD  ARG A 182      34.695   5.743 -16.259  1.00 42.30           C  
ANISOU 1029  CD  ARG A 182     5938   6604   3529   1065   -263  -1464       C  
ATOM   1030  NE  ARG A 182      33.317   5.553 -16.748  1.00 43.17           N  
ANISOU 1030  NE  ARG A 182     6118   6683   3602    988   -469  -1563       N  
ATOM   1031  CZ  ARG A 182      32.916   4.609 -17.588  1.00 46.59           C  
ANISOU 1031  CZ  ARG A 182     6679   7099   3924   1025   -572  -1799       C  
ATOM   1032  NH1 ARG A 182      33.770   3.716 -18.079  1.00 49.40           N1+
ANISOU 1032  NH1 ARG A 182     7127   7455   4188   1155   -479  -1981       N1+
ATOM   1033  NH2 ARG A 182      31.635   4.560 -17.941  1.00 49.35           N  
ANISOU 1033  NH2 ARG A 182     7060   7431   4260    929   -776  -1862       N  
ATOM   1034  N   SER A 183      32.998   6.700 -10.319  1.00 34.52           N  
ANISOU 1034  N   SER A 183     4525   5046   3544    614   -360   -969       N  
ATOM   1035  CA  SER A 183      32.146   6.305  -9.208  1.00 29.81           C  
ANISOU 1035  CA  SER A 183     3882   4303   3141    520   -424   -947       C  
ATOM   1036  C   SER A 183      30.944   7.236  -9.074  1.00 32.22           C  
ANISOU 1036  C   SER A 183     4135   4629   3478    428   -496   -872       C  
ATOM   1037  O   SER A 183      29.943   6.854  -8.437  1.00 31.52           O  
ANISOU 1037  O   SER A 183     4006   4439   3531    348   -567   -873       O  
ATOM   1038  CB  SER A 183      32.895   6.320  -7.867  1.00 29.25           C  
ANISOU 1038  CB  SER A 183     3738   4190   3185    506   -333   -843       C  
ATOM   1039  OG  SER A 183      33.118   7.639  -7.410  1.00 28.19           O  
ANISOU 1039  OG  SER A 183     3537   4146   3028    465   -273   -712       O  
ATOM   1040  N   ALA A 184      31.025   8.442  -9.654  1.00 30.98           N  
ANISOU 1040  N   ALA A 184     3969   4598   3204    443   -471   -792       N  
ATOM   1041  CA  ALA A 184      29.870   9.338  -9.688  1.00 31.26           C  
ANISOU 1041  CA  ALA A 184     3956   4651   3271    384   -543   -720       C  
ATOM   1042  C   ALA A 184      28.876   8.852 -10.761  1.00 33.73           C  
ANISOU 1042  C   ALA A 184     4313   4985   3519    383   -695   -820       C  
ATOM   1043  O   ALA A 184      29.319   8.358 -11.797  1.00 33.44           O  
ANISOU 1043  O   ALA A 184     4367   5012   3327    446   -715   -920       O  
ATOM   1044  CB  ALA A 184      30.315  10.754  -9.986  1.00 31.62           C  
ANISOU 1044  CB  ALA A 184     3985   4798   3232    406   -471   -590       C  
ATOM   1045  N   SER A 185      27.564   8.987 -10.515  1.00 30.86           N  
ANISOU 1045  N   SER A 185     3879   4578   3268    312   -799   -799       N  
ATOM   1046  CA  SER A 185      26.526   8.709 -11.533  1.00 33.84           C  
ANISOU 1046  CA  SER A 185     4271   4999   3588    295   -970   -875       C  
ATOM   1047  C   SER A 185      26.828   9.410 -12.852  1.00 33.98           C  
ANISOU 1047  C   SER A 185     4358   5182   3371    371   -994   -850       C  
ATOM   1048  O   SER A 185      26.759   8.831 -13.943  1.00 37.09           O  
ANISOU 1048  O   SER A 185     4839   5646   3607    400  -1091   -972       O  
ATOM   1049  CB  SER A 185      25.143   9.164 -11.045  1.00 34.77           C  
ANISOU 1049  CB  SER A 185     4260   5086   3865    222  -1053   -796       C  
ATOM   1050  OG  SER A 185      24.495   8.103 -10.384  1.00 36.97           O  
ANISOU 1050  OG  SER A 185     4491   5240   4317    136  -1107   -868       O  
ATOM   1051  N   ALA A 186      27.165  10.679 -12.716  1.00 34.92           N  
ANISOU 1051  N   ALA A 186     4442   5360   3467    400   -902   -687       N  
ATOM   1052  CA  ALA A 186      27.703  11.466 -13.799  1.00 37.53           C  
ANISOU 1052  CA  ALA A 186     4833   5842   3585    473   -875   -609       C  
ATOM   1053  C   ALA A 186      28.606  12.556 -13.249  1.00 34.27           C  
ANISOU 1053  C   ALA A 186     4390   5426   3205    486   -711   -454       C  
ATOM   1054  O   ALA A 186      28.516  12.937 -12.097  1.00 31.41           O  
ANISOU 1054  O   ALA A 186     3954   4957   3024    440   -652   -401       O  
ATOM   1055  CB  ALA A 186      26.589  12.075 -14.643  1.00 37.09           C  
ANISOU 1055  CB  ALA A 186     4753   5877   3463    477  -1028   -541       C  
ATOM   1056  N   THR A 187      29.475  13.037 -14.118  1.00 33.44           N  
ANISOU 1056  N   THR A 187     4344   5446   2914    545   -639   -388       N  
ATOM   1057  CA  THR A 187      30.205  14.267 -13.899  1.00 33.84           C  
ANISOU 1057  CA  THR A 187     4364   5511   2983    545   -512   -212       C  
ATOM   1058  C   THR A 187      30.554  14.821 -15.274  1.00 35.28           C  
ANISOU 1058  C   THR A 187     4610   5864   2929    606   -503   -112       C  
ATOM   1059  O   THR A 187      30.295  14.180 -16.291  1.00 37.15           O  
ANISOU 1059  O   THR A 187     4922   6218   2975    653   -588   -202       O  
ATOM   1060  CB  THR A 187      31.462  14.059 -12.997  1.00 32.42           C  
ANISOU 1060  CB  THR A 187     4160   5278   2880    527   -360   -229       C  
ATOM   1061  CG2 THR A 187      32.486  13.139 -13.646  1.00 31.96           C  
ANISOU 1061  CG2 THR A 187     4164   5319   2660    594   -294   -330       C  
ATOM   1062  OG1 THR A 187      32.058  15.332 -12.692  1.00 33.36           O  
ANISOU 1062  OG1 THR A 187     4237   5386   3052    497   -257    -64       O  
ATOM   1063  N   TYR A 188      31.141  16.007 -15.300  1.00 36.59           N  
ANISOU 1063  N   TYR A 188     4753   6046   3104    599   -399     75       N  
ATOM   1064  CA  TYR A 188      31.556  16.606 -16.555  1.00 38.12           C  
ANISOU 1064  CA  TYR A 188     5002   6408   3075    651   -365    213       C  
ATOM   1065  C   TYR A 188      32.802  17.468 -16.404  1.00 38.28           C  
ANISOU 1065  C   TYR A 188     4991   6438   3117    627   -188    373       C  
ATOM   1066  O   TYR A 188      33.213  17.851 -15.300  1.00 34.85           O  
ANISOU 1066  O   TYR A 188     4488   5865   2889    561   -114    393       O  
ATOM   1067  CB  TYR A 188      30.413  17.399 -17.204  1.00 40.15           C  
ANISOU 1067  CB  TYR A 188     5261   6695   3300    670   -502    349       C  
ATOM   1068  CG  TYR A 188      30.020  18.657 -16.462  1.00 38.83           C  
ANISOU 1068  CG  TYR A 188     5019   6369   3367    629   -485    518       C  
ATOM   1069  CD1 TYR A 188      29.163  18.593 -15.362  1.00 36.89           C  
ANISOU 1069  CD1 TYR A 188     4700   5956   3361    590   -544    440       C  
ATOM   1070  CD2 TYR A 188      30.502  19.907 -16.856  1.00 38.17           C  
ANISOU 1070  CD2 TYR A 188     4937   6294   3272    630   -403    751       C  
ATOM   1071  CE1 TYR A 188      28.799  19.735 -14.681  1.00 34.89           C  
ANISOU 1071  CE1 TYR A 188     4387   5552   3316    570   -518    565       C  
ATOM   1072  CE2 TYR A 188      30.141  21.056 -16.177  1.00 38.58           C  
ANISOU 1072  CE2 TYR A 188     4932   6168   3558    598   -389    885       C  
ATOM   1073  CZ  TYR A 188      29.284  20.959 -15.084  1.00 35.73           C  
ANISOU 1073  CZ  TYR A 188     4508   5645   3422    576   -446    776       C  
ATOM   1074  OH  TYR A 188      28.909  22.082 -14.391  1.00 36.67           O  
ANISOU 1074  OH  TYR A 188     4580   5583   3770    561   -421    878       O  
ATOM   1075  N   TYR A 189      33.383  17.758 -17.555  1.00 39.64           N  
ANISOU 1075  N   TYR A 189     5211   6789   3062    675   -122    486       N  
ATOM   1076  CA  TYR A 189      34.638  18.492 -17.645  1.00 42.17           C  
ANISOU 1076  CA  TYR A 189     5494   7158   3370    648     55    651       C  
ATOM   1077  C   TYR A 189      34.685  18.972 -19.114  1.00 44.48           C  
ANISOU 1077  C   TYR A 189     5854   7659   3388    709     70    820       C  
ATOM   1078  O   TYR A 189      33.726  18.755 -19.870  1.00 44.61           O  
ANISOU 1078  O   TYR A 189     5940   7760   3251    764    -73    794       O  
ATOM   1079  CB  TYR A 189      35.829  17.569 -17.260  1.00 41.20           C  
ANISOU 1079  CB  TYR A 189     5340   7078   3238    662    183    510       C  
ATOM   1080  CG  TYR A 189      35.884  16.385 -18.194  1.00 45.86           C  
ANISOU 1080  CG  TYR A 189     6016   7835   3573    769    169    341       C  
ATOM   1081  CD1 TYR A 189      36.518  16.506 -19.418  1.00 47.80           C  
ANISOU 1081  CD1 TYR A 189     6308   8307   3547    838    271    426       C  
ATOM   1082  CD2 TYR A 189      35.305  15.138 -17.870  1.00 46.43           C  
ANISOU 1082  CD2 TYR A 189     6130   7839   3673    801     62     92       C  
ATOM   1083  CE1 TYR A 189      36.587  15.448 -20.297  1.00 53.27           C  
ANISOU 1083  CE1 TYR A 189     7095   9158   3987    946    267    247       C  
ATOM   1084  CE2 TYR A 189      35.378  14.057 -18.774  1.00 45.19           C  
ANISOU 1084  CE2 TYR A 189     6069   7815   3285    899     46    -88       C  
ATOM   1085  CZ  TYR A 189      36.020  14.230 -19.977  1.00 51.66           C  
ANISOU 1085  CZ  TYR A 189     6942   8864   3823    976    150    -22       C  
ATOM   1086  OH  TYR A 189      36.152  13.228 -20.951  1.00 58.71           O  
ANISOU 1086  OH  TYR A 189     7945   9910   4452   1086    152   -213       O  
ATOM   1087  N   PHE A 190      35.784  19.613 -19.500  1.00 44.83           N  
ANISOU 1087  N   PHE A 190     5869   7796   3369    692    238   1001       N  
ATOM   1088  CA  PHE A 190      35.941  20.172 -20.842  1.00 46.45           C  
ANISOU 1088  CA  PHE A 190     6130   8209   3311    739    283   1208       C  
ATOM   1089  C   PHE A 190      37.169  19.590 -21.512  1.00 49.12           C  
ANISOU 1089  C   PHE A 190     6473   8772   3418    796    463   1178       C  
ATOM   1090  O   PHE A 190      38.217  19.423 -20.878  1.00 49.69           O  
ANISOU 1090  O   PHE A 190     6455   8809   3616    759    604   1145       O  
ATOM   1091  CB  PHE A 190      36.001  21.685 -20.761  1.00 47.21           C  
ANISOU 1091  CB  PHE A 190     6179   8197   3562    661    324   1515       C  
ATOM   1092  CG  PHE A 190      34.803  22.268 -20.089  1.00 47.01           C  
ANISOU 1092  CG  PHE A 190     6144   7944   3775    630    165   1533       C  
ATOM   1093  CD1 PHE A 190      33.658  22.533 -20.817  1.00 47.37           C  
ANISOU 1093  CD1 PHE A 190     6248   8038   3713    694      8   1619       C  
ATOM   1094  CD2 PHE A 190      34.815  22.554 -18.713  1.00 46.54           C  
ANISOU 1094  CD2 PHE A 190     6010   7632   4041    543    171   1462       C  
ATOM   1095  CE1 PHE A 190      32.540  23.072 -20.205  1.00 48.60           C  
ANISOU 1095  CE1 PHE A 190     6374   7991   4102    683   -128   1640       C  
ATOM   1096  CE2 PHE A 190      33.695  23.096 -18.089  1.00 44.78           C  
ANISOU 1096  CE2 PHE A 190     5774   7207   4033    532     45   1467       C  
ATOM   1097  CZ  PHE A 190      32.552  23.355 -18.843  1.00 46.03           C  
ANISOU 1097  CZ  PHE A 190     5976   7411   4102    607    -99   1561       C  
ATOM   1098  N   LYS A 191      37.025  19.284 -22.799  1.00 52.52           N  
ANISOU 1098  N   LYS A 191     7004   9448   3503    892    455   1186       N  
ATOM   1099  CA  LYS A 191      38.058  18.580 -23.543  1.00 55.33           C  
ANISOU 1099  CA  LYS A 191     7383  10046   3595    980    626   1112       C  
ATOM   1100  C   LYS A 191      39.310  19.424 -23.696  1.00 56.03           C  
ANISOU 1100  C   LYS A 191     7370  10221   3699    932    857   1375       C  
ATOM   1101  O   LYS A 191      40.421  18.892 -23.691  1.00 57.56           O  
ANISOU 1101  O   LYS A 191     7501  10521   3848    970   1036   1305       O  
ATOM   1102  CB  LYS A 191      37.551  18.128 -24.937  1.00 60.04           C  
ANISOU 1102  CB  LYS A 191     8127  10906   3780   1095    557   1056       C  
ATOM   1103  CG  LYS A 191      37.098  16.674 -24.935  1.00 62.86           C  
ANISOU 1103  CG  LYS A 191     8573  11262   4048   1174    442    679       C  
ATOM   1104  CD  LYS A 191      36.772  16.133 -26.324  1.00 71.24           C  
ANISOU 1104  CD  LYS A 191     9789  12602   4676   1286    387    575       C  
ATOM   1105  CE  LYS A 191      37.023  14.626 -26.405  1.00 73.61           C  
ANISOU 1105  CE  LYS A 191    10167  12931   4872   1383    399    194       C  
ATOM   1106  NZ  LYS A 191      36.332  13.855 -25.322  1.00 69.92           N1+
ANISOU 1106  NZ  LYS A 191     9677  12177   4712   1330    233    -43       N1+
ATOM   1107  N   ASP A 192      39.122  20.732 -23.827  1.00 53.51           N  
ANISOU 1107  N   ASP A 192     7025   9845   3460    849    854   1683       N  
ATOM   1108  CA  ASP A 192      40.235  21.660 -23.963  1.00 54.93           C  
ANISOU 1108  CA  ASP A 192     7101  10077   3693    772   1061   1969       C  
ATOM   1109  C   ASP A 192      39.741  23.094 -23.715  1.00 55.44           C  
ANISOU 1109  C   ASP A 192     7145   9940   3980    657    992   2259       C  
ATOM   1110  O   ASP A 192      38.574  23.294 -23.366  1.00 53.41           O  
ANISOU 1110  O   ASP A 192     6941   9510   3842    656    796   2215       O  
ATOM   1111  CB  ASP A 192      40.921  21.482 -25.336  1.00 57.64           C  
ANISOU 1111  CB  ASP A 192     7485  10776   3639    868   1234   2079       C  
ATOM   1112  CG  ASP A 192      39.968  21.630 -26.519  1.00 58.27           C  
ANISOU 1112  CG  ASP A 192     7720  11032   3387    952   1112   2168       C  
ATOM   1113  OD1 ASP A 192      38.905  22.277 -26.384  1.00 55.31           O  
ANISOU 1113  OD1 ASP A 192     7388  10502   3126    913    924   2273       O  
ATOM   1114  OD2 ASP A 192      40.301  21.083 -27.600  1.00 60.76           O1-
ANISOU 1114  OD2 ASP A 192     8111  11659   3316   1067   1208   2130       O1-
ATOM   1115  N   GLN A 193      40.619  24.081 -23.897  1.00 58.98           N  
ANISOU 1115  N   GLN A 193     7507  10403   4500    564   1158   2556       N  
ATOM   1116  CA  GLN A 193      40.280  25.467 -23.577  1.00 62.48           C  
ANISOU 1116  CA  GLN A 193     7927  10608   5205    446   1110   2826       C  
ATOM   1117  C   GLN A 193      39.096  25.986 -24.396  1.00 61.67           C  
ANISOU 1117  C   GLN A 193     7946  10529   4956    517    958   2994       C  
ATOM   1118  O   GLN A 193      38.172  26.564 -23.826  1.00 62.82           O  
ANISOU 1118  O   GLN A 193     8109  10420   5339    488    803   3014       O  
ATOM   1119  CB  GLN A 193      41.515  26.391 -23.704  1.00 67.90           C  
ANISOU 1119  CB  GLN A 193     8494  11309   5996    317   1322   3127       C  
ATOM   1120  CG  GLN A 193      41.367  27.786 -23.072  1.00 69.81           C  
ANISOU 1120  CG  GLN A 193     8694  11223   6607    163   1283   3353       C  
ATOM   1121  CD  GLN A 193      40.759  27.758 -21.665  1.00 70.31           C  
ANISOU 1121  CD  GLN A 193     8746  10963   7005    111   1126   3106       C  
ATOM   1122  NE2 GLN A 193      39.464  28.100 -21.574  1.00 71.18           N  
ANISOU 1122  NE2 GLN A 193     8951  10910   7184    164    946   3099       N  
ATOM   1123  OE1 GLN A 193      41.435  27.434 -20.669  1.00 66.92           O  
ANISOU 1123  OE1 GLN A 193     8218  10445   6763     30   1167   2930       O  
ATOM   1124  N   SER A 194      39.130  25.780 -25.716  1.00 64.84           N  
ANISOU 1124  N   SER A 194     8427  11245   4963    615   1005   3113       N  
ATOM   1125  CA  SER A 194      38.040  26.215 -26.606  1.00 65.03           C  
ANISOU 1125  CA  SER A 194     8566  11346   4797    694    848   3289       C  
ATOM   1126  C   SER A 194      36.684  25.755 -26.079  1.00 62.28           C  
ANISOU 1126  C   SER A 194     8269  10843   4552    747    588   3042       C  
ATOM   1127  O   SER A 194      35.780  26.564 -25.895  1.00 62.14           O  
ANISOU 1127  O   SER A 194     8259  10635   4717    737    446   3190       O  
ATOM   1128  CB  SER A 194      38.247  25.701 -28.036  1.00 66.85           C  
ANISOU 1128  CB  SER A 194     8891  11989   4520    812    914   3343       C  
ATOM   1129  OG  SER A 194      39.115  26.555 -28.763  1.00 71.39           O  
ANISOU 1129  OG  SER A 194     9432  12707   4986    766   1118   3720       O  
ATOM   1130  N   ALA A 195      36.570  24.449 -25.843  1.00 60.77           N  
ANISOU 1130  N   ALA A 195     8103  10729   4257    808    536   2675       N  
ATOM   1131  CA  ALA A 195      35.349  23.818 -25.323  1.00 59.36           C  
ANISOU 1131  CA  ALA A 195     7957  10424   4173    847    304   2411       C  
ATOM   1132  C   ALA A 195      34.822  24.433 -24.013  1.00 57.68           C  
ANISOU 1132  C   ALA A 195     7664   9845   4406    763    225   2401       C  
ATOM   1133  O   ALA A 195      33.607  24.596 -23.826  1.00 55.57           O  
ANISOU 1133  O   ALA A 195     7410   9462   4242    793     32   2379       O  
ATOM   1134  CB  ALA A 195      35.587  22.327 -25.132  1.00 58.62           C  
ANISOU 1134  CB  ALA A 195     7889  10427   3958    897    309   2030       C  
ATOM   1135  N   ALA A 196      35.741  24.770 -23.115  1.00 57.98           N  
ANISOU 1135  N   ALA A 196     7613   9717   4701    659    374   2409       N  
ATOM   1136  CA  ALA A 196      35.386  25.395 -21.833  1.00 57.41           C  
ANISOU 1136  CA  ALA A 196     7473   9306   5034    573    324   2383       C  
ATOM   1137  C   ALA A 196      34.810  26.803 -21.999  1.00 58.52           C  
ANISOU 1137  C   ALA A 196     7619   9278   5338    552    272   2690       C  
ATOM   1138  O   ALA A 196      33.841  27.155 -21.335  1.00 58.05           O  
ANISOU 1138  O   ALA A 196     7548   8998   5510    561    143   2643       O  
ATOM   1139  CB  ALA A 196      36.596  25.419 -20.907  1.00 56.99           C  
ANISOU 1139  CB  ALA A 196     7327   9146   5181    460    487   2320       C  
ATOM   1140  N   GLU A 197      35.407  27.597 -22.883  1.00 63.24           N  
ANISOU 1140  N   GLU A 197     8230   9977   5822    534    382   3008       N  
ATOM   1141  CA  GLU A 197      34.879  28.936 -23.207  1.00 66.86           C  
ANISOU 1141  CA  GLU A 197     8705  10281   6418    529    334   3344       C  
ATOM   1142  C   GLU A 197      33.431  28.916 -23.668  1.00 65.92           C  
ANISOU 1142  C   GLU A 197     8643  10189   6215    656    114   3364       C  
ATOM   1143  O   GLU A 197      32.595  29.641 -23.116  1.00 66.96           O  
ANISOU 1143  O   GLU A 197     8752  10058   6631    668     11   3419       O  
ATOM   1144  CB  GLU A 197      35.742  29.635 -24.251  1.00 71.66           C  
ANISOU 1144  CB  GLU A 197     9325  11046   6857    496    487   3705       C  
ATOM   1145  CG  GLU A 197      36.895  30.390 -23.621  1.00 74.49           C  
ANISOU 1145  CG  GLU A 197     9596  11214   7492    332    669   3824       C  
ATOM   1146  CD  GLU A 197      37.980  30.730 -24.611  1.00 81.23           C  
ANISOU 1146  CD  GLU A 197    10432  12293   8139    285    864   4124       C  
ATOM   1147  OE1 GLU A 197      37.660  31.086 -25.781  1.00 85.20           O  
ANISOU 1147  OE1 GLU A 197    11005  12978   8389    362    850   4405       O  
ATOM   1148  OE2 GLU A 197      39.157  30.633 -24.197  1.00 83.22           O1-
ANISOU 1148  OE2 GLU A 197    10589  12551   8480    171   1032   4084       O1-
ATOM   1149  N   ILE A 198      33.134  28.092 -24.669  1.00 64.19           N  
ANISOU 1149  N   ILE A 198     8489  10289   5611    756     39   3311       N  
ATOM   1150  CA  ILE A 198      31.762  28.025 -25.199  1.00 65.52           C  
ANISOU 1150  CA  ILE A 198     8698  10526   5672    870   -194   3334       C  
ATOM   1151  C   ILE A 198      30.811  27.177 -24.356  1.00 60.81           C  
ANISOU 1151  C   ILE A 198     8066   9825   5214    895   -354   2987       C  
ATOM   1152  O   ILE A 198      29.641  27.113 -24.675  1.00 62.94           O  
ANISOU 1152  O   ILE A 198     8338  10134   5442    977   -554   2993       O  
ATOM   1153  CB  ILE A 198      31.678  27.592 -26.700  1.00 68.15           C  
ANISOU 1153  CB  ILE A 198     9125  11253   5515    963   -247   3438       C  
ATOM   1154  CG1 ILE A 198      31.817  26.074 -26.903  1.00 66.06           C  
ANISOU 1154  CG1 ILE A 198     8908  11228   4964    998   -271   3068       C  
ATOM   1155  CG2 ILE A 198      32.708  28.336 -27.544  1.00 70.15           C  
ANISOU 1155  CG2 ILE A 198     9409  11649   5596    934    -56   3786       C  
ATOM   1156  CD1 ILE A 198      31.282  25.620 -28.251  1.00 69.19           C  
ANISOU 1156  CD1 ILE A 198     9406  11974   4908   1103   -412   3100       C  
ATOM   1157  N   GLY A 199      31.301  26.537 -23.300  1.00 58.49           N  
ANISOU 1157  N   GLY A 199     7728   9410   5084    824   -271   2706       N  
ATOM   1158  CA  GLY A 199      30.462  25.724 -22.419  1.00 55.86           C  
ANISOU 1158  CA  GLY A 199     7355   8970   4899    835   -400   2394       C  
ATOM   1159  C   GLY A 199      30.109  24.352 -22.987  1.00 56.87           C  
ANISOU 1159  C   GLY A 199     7535   9343   4730    890   -512   2148       C  
ATOM   1160  O   GLY A 199      29.049  23.791 -22.679  1.00 51.18           O  
ANISOU 1160  O   GLY A 199     6786   8585   4075    917   -683   1972       O  
ATOM   1161  N   ASP A 200      30.996  23.807 -23.822  1.00 58.21           N  
ANISOU 1161  N   ASP A 200     7776   9763   4579    906   -412   2128       N  
ATOM   1162  CA  ASP A 200      30.770  22.501 -24.437  1.00 57.19           C  
ANISOU 1162  CA  ASP A 200     7718   9862   4150    962   -506   1874       C  
ATOM   1163  C   ASP A 200      31.217  21.381 -23.487  1.00 52.56           C  
ANISOU 1163  C   ASP A 200     7106   9179   3686    920   -441   1538       C  
ATOM   1164  O   ASP A 200      32.392  20.994 -23.448  1.00 50.25           O  
ANISOU 1164  O   ASP A 200     6824   8950   3320    906   -259   1473       O  
ATOM   1165  CB  ASP A 200      31.484  22.416 -25.787  1.00 61.56           C  
ANISOU 1165  CB  ASP A 200     8369  10737   4284   1019   -418   1991       C  
ATOM   1166  CG  ASP A 200      31.222  21.110 -26.509  1.00 63.46           C  
ANISOU 1166  CG  ASP A 200     8705  11213   4192   1085   -525   1710       C  
ATOM   1167  OD1 ASP A 200      30.183  20.469 -26.255  1.00 62.31           O  
ANISOU 1167  OD1 ASP A 200     8554  11009   4112   1088   -731   1503       O  
ATOM   1168  OD2 ASP A 200      32.070  20.727 -27.336  1.00 68.21           O1-
ANISOU 1168  OD2 ASP A 200     9387  12059   4471   1130   -395   1690       O1-
ATOM   1169  N   LYS A 201      30.252  20.871 -22.725  1.00 50.03           N  
ANISOU 1169  N   LYS A 201     6742   8708   3561    904   -592   1345       N  
ATOM   1170  CA  LYS A 201      30.511  19.888 -21.671  1.00 48.10           C  
ANISOU 1170  CA  LYS A 201     6462   8330   3484    858   -550   1062       C  
ATOM   1171  C   LYS A 201      30.701  18.483 -22.232  1.00 47.83           C  
ANISOU 1171  C   LYS A 201     6513   8463   3197    901   -583    795       C  
ATOM   1172  O   LYS A 201      29.951  18.067 -23.105  1.00 48.99           O  
ANISOU 1172  O   LYS A 201     6724   8762   3128    946   -747    732       O  
ATOM   1173  CB  LYS A 201      29.348  19.846 -20.674  1.00 46.81           C  
ANISOU 1173  CB  LYS A 201     6217   7955   3614    822   -691    970       C  
ATOM   1174  CG  LYS A 201      29.112  21.128 -19.893  1.00 46.57           C  
ANISOU 1174  CG  LYS A 201     6104   7710   3880    789   -651   1168       C  
ATOM   1175  CD  LYS A 201      27.888  20.970 -18.982  1.00 47.06           C  
ANISOU 1175  CD  LYS A 201     6081   7604   4196    776   -782   1056       C  
ATOM   1176  CE  LYS A 201      27.202  22.293 -18.671  1.00 48.24           C  
ANISOU 1176  CE  LYS A 201     6163   7595   4571    795   -809   1270       C  
ATOM   1177  NZ  LYS A 201      26.647  22.977 -19.881  1.00 50.47           N1+
ANISOU 1177  NZ  LYS A 201     6470   8009   4698    873   -924   1505       N1+
ATOM   1178  N   SER A 202      31.709  17.776 -21.716  1.00 45.40           N  
ANISOU 1178  N   SER A 202     6203   8121   2926    887   -431    636       N  
ATOM   1179  CA  SER A 202      31.866  16.350 -21.927  1.00 46.02           C  
ANISOU 1179  CA  SER A 202     6350   8272   2865    928   -455    342       C  
ATOM   1180  C   SER A 202      31.464  15.605 -20.655  1.00 43.72           C  
ANISOU 1180  C   SER A 202     5998   7748   2867    868   -511    144       C  
ATOM   1181  O   SER A 202      31.921  15.947 -19.571  1.00 41.23           O  
ANISOU 1181  O   SER A 202     5598   7270   2797    814   -407    194       O  
ATOM   1182  CB  SER A 202      33.302  16.020 -22.291  1.00 45.18           C  
ANISOU 1182  CB  SER A 202     6276   8298   2593    978   -238    315       C  
ATOM   1183  OG  SER A 202      33.609  16.559 -23.557  1.00 52.82           O  
ANISOU 1183  OG  SER A 202     7310   9514   3245   1037   -184    484       O  
ATOM   1184  N   TRP A 203      30.613  14.590 -20.804  1.00 43.43           N  
ANISOU 1184  N   TRP A 203     6004   7700   2797    872   -681    -75       N  
ATOM   1185  CA  TRP A 203      30.079  13.848 -19.671  1.00 42.84           C  
ANISOU 1185  CA  TRP A 203     5870   7414   2993    809   -748   -241       C  
ATOM   1186  C   TRP A 203      30.744  12.497 -19.489  1.00 41.90           C  
ANISOU 1186  C   TRP A 203     5806   7259   2854    835   -688   -491       C  
ATOM   1187  O   TRP A 203      31.062  11.821 -20.437  1.00 42.99           O  
ANISOU 1187  O   TRP A 203     6051   7537   2747    904   -691   -629       O  
ATOM   1188  CB  TRP A 203      28.558  13.697 -19.797  1.00 43.92           C  
ANISOU 1188  CB  TRP A 203     5981   7523   3184    772   -987   -287       C  
ATOM   1189  CG  TRP A 203      27.888  15.008 -19.597  1.00 44.55           C  
ANISOU 1189  CG  TRP A 203     5971   7567   3389    754  -1027    -42       C  
ATOM   1190  CD1 TRP A 203      27.619  15.952 -20.562  1.00 46.97           C  
ANISOU 1190  CD1 TRP A 203     6297   8022   3527    800  -1083    162       C  
ATOM   1191  CD2 TRP A 203      27.401  15.535 -18.371  1.00 39.50           C  
ANISOU 1191  CD2 TRP A 203     5213   6728   3067    698  -1012     31       C  
ATOM   1192  CE2 TRP A 203      26.846  16.800 -18.650  1.00 42.79           C  
ANISOU 1192  CE2 TRP A 203     5581   7162   3516    721  -1056    265       C  
ATOM   1193  CE3 TRP A 203      27.377  15.061 -17.053  1.00 40.33           C  
ANISOU 1193  CE3 TRP A 203     5251   6646   3426    636   -960    -76       C  
ATOM   1194  NE1 TRP A 203      26.994  17.028 -19.992  1.00 44.96           N  
ANISOU 1194  NE1 TRP A 203     5940   7647   3496    781  -1104    354       N  
ATOM   1195  CZ2 TRP A 203      26.266  17.610 -17.650  1.00 42.62           C  
ANISOU 1195  CZ2 TRP A 203     5448   6965   3782    693  -1043    371       C  
ATOM   1196  CZ3 TRP A 203      26.805  15.857 -16.059  1.00 39.16           C  
ANISOU 1196  CZ3 TRP A 203     4994   6352   3533    601   -945     33       C  
ATOM   1197  CH2 TRP A 203      26.255  17.122 -16.368  1.00 41.43           C  
ANISOU 1197  CH2 TRP A 203     5238   6649   3855    633   -983    241       C  
ATOM   1198  N   LEU A 204      30.936  12.134 -18.230  1.00 40.88           N  
ANISOU 1198  N   LEU A 204     5606   6937   2989    784   -632   -543       N  
ATOM   1199  CA  LEU A 204      31.538  10.877 -17.843  1.00 40.90           C  
ANISOU 1199  CA  LEU A 204     5642   6859   3039    809   -577   -749       C  
ATOM   1200  C   LEU A 204      30.577  10.194 -16.886  1.00 40.19           C  
ANISOU 1200  C   LEU A 204     5504   6569   3197    727   -703   -853       C  
ATOM   1201  O   LEU A 204      30.192  10.795 -15.875  1.00 38.06           O  
ANISOU 1201  O   LEU A 204     5133   6188   3141    657   -697   -734       O  
ATOM   1202  CB  LEU A 204      32.874  11.124 -17.139  1.00 37.97           C  
ANISOU 1202  CB  LEU A 204     5211   6461   2755    827   -369   -664       C  
ATOM   1203  CG  LEU A 204      33.623   9.883 -16.696  1.00 38.66           C  
ANISOU 1203  CG  LEU A 204     5317   6465   2907    875   -297   -842       C  
ATOM   1204  CD1 LEU A 204      34.101   9.098 -17.926  1.00 41.64           C  
ANISOU 1204  CD1 LEU A 204     5814   6984   3023    992   -266  -1008       C  
ATOM   1205  CD2 LEU A 204      34.791  10.274 -15.781  1.00 39.07           C  
ANISOU 1205  CD2 LEU A 204     5269   6484   3094    869   -126   -721       C  
ATOM   1206  N   TYR A 205      30.202   8.953 -17.214  1.00 39.83           N  
ANISOU 1206  N   TYR A 205     5533   6479   3122    734   -809  -1078       N  
ATOM   1207  CA  TYR A 205      29.152   8.225 -16.504  1.00 40.97           C  
ANISOU 1207  CA  TYR A 205     5634   6446   3487    640   -950  -1175       C  
ATOM   1208  C   TYR A 205      29.705   7.091 -15.662  1.00 38.76           C  
ANISOU 1208  C   TYR A 205     5364   5990   3373    640   -880  -1302       C  
ATOM   1209  O   TYR A 205      30.817   6.611 -15.883  1.00 40.20           O  
ANISOU 1209  O   TYR A 205     5609   6195   3470    732   -758  -1378       O  
ATOM   1210  CB  TYR A 205      28.091   7.702 -17.494  1.00 43.34           C  
ANISOU 1210  CB  TYR A 205     5999   6802   3667    614  -1167  -1323       C  
ATOM   1211  CG  TYR A 205      27.293   8.822 -18.129  1.00 43.25           C  
ANISOU 1211  CG  TYR A 205     5944   6943   3546    602  -1274  -1164       C  
ATOM   1212  CD1 TYR A 205      26.368   9.535 -17.380  1.00 41.78           C  
ANISOU 1212  CD1 TYR A 205     5619   6684   3571    529  -1331  -1010       C  
ATOM   1213  CD2 TYR A 205      27.463   9.171 -19.483  1.00 44.50           C  
ANISOU 1213  CD2 TYR A 205     6199   7325   3383    676  -1313  -1158       C  
ATOM   1214  CE1 TYR A 205      25.627  10.565 -17.941  1.00 42.33           C  
ANISOU 1214  CE1 TYR A 205     5639   6877   3567    536  -1431   -851       C  
ATOM   1215  CE2 TYR A 205      26.725  10.202 -20.053  1.00 45.14           C  
ANISOU 1215  CE2 TYR A 205     6238   7542   3371    673  -1420   -983       C  
ATOM   1216  CZ  TYR A 205      25.804  10.894 -19.269  1.00 44.36           C  
ANISOU 1216  CZ  TYR A 205     5991   7345   3519    606  -1482   -828       C  
ATOM   1217  OH  TYR A 205      25.050  11.914 -19.763  1.00 44.11           O  
ANISOU 1217  OH  TYR A 205     5903   7423   3435    617  -1589   -642       O  
ATOM   1218  N   LEU A 206      28.901   6.679 -14.694  1.00 38.04           N  
ANISOU 1218  N   LEU A 206     5198   5730   3526    542   -956  -1308       N  
ATOM   1219  CA  LEU A 206      29.199   5.548 -13.830  1.00 37.67           C  
ANISOU 1219  CA  LEU A 206     5155   5493   3665    525   -920  -1401       C  
ATOM   1220  C   LEU A 206      29.669   4.324 -14.597  1.00 39.74           C  
ANISOU 1220  C   LEU A 206     5551   5714   3834    599   -940  -1632       C  
ATOM   1221  O   LEU A 206      29.078   3.939 -15.584  1.00 41.51           O  
ANISOU 1221  O   LEU A 206     5857   5981   3934    592  -1077  -1783       O  
ATOM   1222  CB  LEU A 206      27.977   5.167 -13.006  1.00 37.93           C  
ANISOU 1222  CB  LEU A 206     5104   5374   3934    395  -1037  -1392       C  
ATOM   1223  CG  LEU A 206      28.134   4.002 -12.025  1.00 38.15           C  
ANISOU 1223  CG  LEU A 206     5126   5190   4179    359  -1010  -1447       C  
ATOM   1224  CD1 LEU A 206      28.637   4.478 -10.679  1.00 37.90           C  
ANISOU 1224  CD1 LEU A 206     5000   5122   4276    348   -869  -1272       C  
ATOM   1225  CD2 LEU A 206      26.808   3.296 -11.848  1.00 41.63           C  
ANISOU 1225  CD2 LEU A 206     5526   5501   4791    228  -1174  -1513       C  
ATOM   1226  N   ARG A 207      30.751   3.726 -14.106  1.00 40.32           N  
ANISOU 1226  N   ARG A 207     5644   5705   3972    675   -804  -1659       N  
ATOM   1227  CA  ARG A 207      31.271   2.469 -14.620  1.00 42.23           C  
ANISOU 1227  CA  ARG A 207     6006   5856   4183    763   -797  -1881       C  
ATOM   1228  C   ARG A 207      30.686   1.312 -13.814  1.00 42.50           C  
ANISOU 1228  C   ARG A 207     6037   5622   4489    680   -886  -1959       C  
ATOM   1229  O   ARG A 207      30.789   1.263 -12.578  1.00 38.83           O  
ANISOU 1229  O   ARG A 207     5479   5044   4232    634   -830  -1818       O  
ATOM   1230  CB  ARG A 207      32.796   2.476 -14.520  1.00 42.85           C  
ANISOU 1230  CB  ARG A 207     6084   5994   4205    909   -594  -1846       C  
ATOM   1231  CG  ARG A 207      33.485   1.227 -15.029  1.00 46.42           C  
ANISOU 1231  CG  ARG A 207     6652   6353   4632   1040   -551  -2070       C  
ATOM   1232  CD  ARG A 207      34.990   1.350 -14.871  1.00 46.55           C  
ANISOU 1232  CD  ARG A 207     6624   6453   4609   1189   -340  -1998       C  
ATOM   1233  NE  ARG A 207      35.670   0.124 -15.284  1.00 50.33           N  
ANISOU 1233  NE  ARG A 207     7202   6825   5095   1339   -283  -2212       N  
ATOM   1234  CZ  ARG A 207      36.993  -0.054 -15.286  1.00 47.53           C  
ANISOU 1234  CZ  ARG A 207     6814   6527   4717   1502   -101  -2200       C  
ATOM   1235  NH1 ARG A 207      37.806   0.912 -14.899  1.00 47.85           N1+
ANISOU 1235  NH1 ARG A 207     6719   6736   4726   1517     32  -1980       N1+
ATOM   1236  NH2 ARG A 207      37.499  -1.207 -15.679  1.00 50.66           N  
ANISOU 1236  NH2 ARG A 207     7307   6804   5137   1652    -56  -2413       N  
ATOM   1237  N   THR A 208      30.068   0.381 -14.529  1.00 45.99           N  
ANISOU 1237  N   THR A 208     6584   5967   4923    653  -1030  -2182       N  
ATOM   1238  CA  THR A 208      29.588  -0.856 -13.932  1.00 47.51           C  
ANISOU 1238  CA  THR A 208     6794   5879   5379    576  -1115  -2279       C  
ATOM   1239  C   THR A 208      30.742  -1.859 -14.021  1.00 48.13           C  
ANISOU 1239  C   THR A 208     6976   5828   5483    729  -1002  -2418       C  
ATOM   1240  O   THR A 208      31.350  -2.027 -15.073  1.00 47.56           O  
ANISOU 1240  O   THR A 208     7021   5852   5198    861   -962  -2593       O  
ATOM   1241  CB  THR A 208      28.332  -1.383 -14.651  1.00 50.27           C  
ANISOU 1241  CB  THR A 208     7199   6164   5737    452  -1342  -2461       C  
ATOM   1242  CG2 THR A 208      27.149  -0.405 -14.516  1.00 49.35           C  
ANISOU 1242  CG2 THR A 208     6949   6175   5626    313  -1456  -2304       C  
ATOM   1243  OG1 THR A 208      28.624  -1.535 -16.035  1.00 57.61           O  
ANISOU 1243  OG1 THR A 208     8278   7218   6393    551  -1382  -2687       O  
ATOM   1244  N   LEU A 209      31.036  -2.520 -12.907  1.00 47.46           N  
ANISOU 1244  N   LEU A 209     6845   5533   5655    722   -946  -2332       N  
ATOM   1245  CA  LEU A 209      32.136  -3.480 -12.843  1.00 50.42           C  
ANISOU 1245  CA  LEU A 209     7295   5761   6101    882   -836  -2429       C  
ATOM   1246  C   LEU A 209      31.613  -4.884 -12.960  1.00 53.05           C  
ANISOU 1246  C   LEU A 209     7737   5787   6631    839   -958  -2634       C  
ATOM   1247  O   LEU A 209      30.488  -5.159 -12.576  1.00 54.74           O  
ANISOU 1247  O   LEU A 209     7919   5864   7016    657  -1102  -2610       O  
ATOM   1248  CB  LEU A 209      32.890  -3.366 -11.508  1.00 47.48           C  
ANISOU 1248  CB  LEU A 209     6801   5346   5893    915   -704  -2184       C  
ATOM   1249  CG  LEU A 209      33.433  -2.004 -11.101  1.00 44.78           C  
ANISOU 1249  CG  LEU A 209     6332   5261   5421    928   -588  -1960       C  
ATOM   1250  CD1 LEU A 209      34.209  -2.123  -9.797  1.00 43.99           C  
ANISOU 1250  CD1 LEU A 209     6130   5097   5487    962   -485  -1760       C  
ATOM   1251  CD2 LEU A 209      34.324  -1.437 -12.185  1.00 47.92           C  
ANISOU 1251  CD2 LEU A 209     6770   5889   5548   1074   -483  -2036       C  
ATOM   1252  N   LYS A 210      32.446  -5.766 -13.495  1.00 58.21           N  
ANISOU 1252  N   LYS A 210     8516   6327   7274   1007   -893  -2835       N  
ATOM   1253  CA  LYS A 210      32.233  -7.216 -13.419  1.00 61.53           C  
ANISOU 1253  CA  LYS A 210     9046   6390   7943   1001   -973  -3014       C  
ATOM   1254  C   LYS A 210      32.762  -7.661 -12.047  1.00 60.42           C  
ANISOU 1254  C   LYS A 210     8811   6060   8085   1028   -879  -2782       C  
ATOM   1255  O   LYS A 210      33.633  -6.987 -11.474  1.00 57.76           O  
ANISOU 1255  O   LYS A 210     8365   5893   7688   1121   -732  -2574       O  
ATOM   1256  CB  LYS A 210      32.994  -7.934 -14.530  1.00 64.65           C  
ANISOU 1256  CB  LYS A 210     9617   6741   8206   1202   -919  -3328       C  
ATOM   1257  CG  LYS A 210      32.420  -7.747 -15.930  1.00 70.04           C  
ANISOU 1257  CG  LYS A 210    10430   7578   8605   1174  -1038  -3601       C  
ATOM   1258  CD  LYS A 210      32.850  -6.422 -16.573  1.00 70.54           C  
ANISOU 1258  CD  LYS A 210    10443   8056   8303   1249   -938  -3512       C  
ATOM   1259  CE  LYS A 210      32.346  -6.252 -18.006  1.00 71.19           C  
ANISOU 1259  CE  LYS A 210    10664   8319   8066   1240  -1053  -3768       C  
ATOM   1260  NZ  LYS A 210      32.612  -7.430 -18.859  1.00 76.11           N1+
ANISOU 1260  NZ  LYS A 210    11495   8774   8650   1360  -1075  -4146       N1+
ATOM   1261  N   GLN A 211      32.254  -8.779 -11.518  1.00 61.83           N  
ANISOU 1261  N   GLN A 211     9030   5896   8568    941   -969  -2806       N  
ATOM   1262  CA  GLN A 211      32.681  -9.292 -10.181  1.00 62.32           C  
ANISOU 1262  CA  GLN A 211     9009   5766   8903    960   -897  -2561       C  
ATOM   1263  C   GLN A 211      34.199  -9.434 -10.032  1.00 60.58           C  
ANISOU 1263  C   GLN A 211     8780   5580   8657   1219   -717  -2517       C  
ATOM   1264  O   GLN A 211      34.740  -9.273  -8.941  1.00 56.18           O  
ANISOU 1264  O   GLN A 211     8103   5044   8199   1250   -633  -2248       O  
ATOM   1265  CB  GLN A 211      32.026 -10.645  -9.850  1.00 66.90           C  
ANISOU 1265  CB  GLN A 211     9667   5931   9821    857  -1013  -2626       C  
ATOM   1266  CG  GLN A 211      30.678 -10.532  -9.152  1.00 68.99           C  
ANISOU 1266  CG  GLN A 211     9834   6136  10241    579  -1141  -2464       C  
ATOM   1267  CD  GLN A 211      29.750 -11.676  -9.520  1.00 76.00           C  
ANISOU 1267  CD  GLN A 211    10829   6681  11366    432  -1312  -2661       C  
ATOM   1268  NE2 GLN A 211      28.567 -11.346 -10.052  1.00 76.78           N  
ANISOU 1268  NE2 GLN A 211    10908   6859  11406    234  -1469  -2763       N  
ATOM   1269  OE1 GLN A 211      30.091 -12.852  -9.330  1.00 84.60           O  
ANISOU 1269  OE1 GLN A 211    12012   7426  12706    494  -1309  -2720       O  
ATOM   1270  N   GLU A 212      34.855  -9.738 -11.147  1.00 62.31           N  
ANISOU 1270  N   GLU A 212     9121   5819   8735   1404   -661  -2785       N  
ATOM   1271  CA  GLU A 212      36.292  -9.955 -11.196  1.00 65.57           C  
ANISOU 1271  CA  GLU A 212     9523   6267   9125   1671   -484  -2786       C  
ATOM   1272  C   GLU A 212      37.126  -8.669 -11.328  1.00 62.08           C  
ANISOU 1272  C   GLU A 212     8954   6227   8405   1758   -340  -2648       C  
ATOM   1273  O   GLU A 212      38.348  -8.727 -11.285  1.00 64.78           O  
ANISOU 1273  O   GLU A 212     9242   6640   8731   1968   -187  -2607       O  
ATOM   1274  CB  GLU A 212      36.606 -10.890 -12.364  1.00 71.03           C  
ANISOU 1274  CB  GLU A 212    10405   6798   9786   1841   -471  -3157       C  
ATOM   1275  CG  GLU A 212      37.887 -11.693 -12.191  1.00 76.12           C  
ANISOU 1275  CG  GLU A 212    11055   7290  10577   2119   -318  -3175       C  
ATOM   1276  CD  GLU A 212      38.699 -11.797 -13.471  1.00 82.38           C  
ANISOU 1276  CD  GLU A 212    11953   8209  11138   2361   -190  -3473       C  
ATOM   1277  OE1 GLU A 212      38.717 -10.812 -14.246  1.00 86.40           O  
ANISOU 1277  OE1 GLU A 212    12450   9068  11311   2349   -149  -3523       O  
ATOM   1278  OE2 GLU A 212      39.317 -12.860 -13.702  1.00 85.49           O1-
ANISOU 1278  OE2 GLU A 212    12442   8352  11687   2571   -123  -3651       O1-
ATOM   1279  N   GLU A 213      36.477  -7.520 -11.487  1.00 58.68           N  
ANISOU 1279  N   GLU A 213     8468   6051   7777   1600   -390  -2570       N  
ATOM   1280  CA  GLU A 213      37.153  -6.219 -11.456  1.00 56.68           C  
ANISOU 1280  CA  GLU A 213     8083   6148   7304   1637   -270  -2398       C  
ATOM   1281  C   GLU A 213      37.051  -5.544 -10.093  1.00 50.96           C  
ANISOU 1281  C   GLU A 213     7193   5483   6687   1508   -272  -2074       C  
ATOM   1282  O   GLU A 213      37.753  -4.576  -9.844  1.00 49.89           O  
ANISOU 1282  O   GLU A 213     6938   5589   6429   1540   -171  -1913       O  
ATOM   1283  CB  GLU A 213      36.538  -5.284 -12.492  1.00 55.46           C  
ANISOU 1283  CB  GLU A 213     7972   6238   6861   1554   -318  -2497       C  
ATOM   1284  CG  GLU A 213      36.910  -5.613 -13.918  1.00 60.00           C  
ANISOU 1284  CG  GLU A 213     8693   6884   7220   1709   -272  -2790       C  
ATOM   1285  CD  GLU A 213      36.222  -4.701 -14.908  1.00 60.08           C  
ANISOU 1285  CD  GLU A 213     8749   7143   6936   1617   -343  -2858       C  
ATOM   1286  OE1 GLU A 213      35.050  -4.338 -14.665  1.00 56.17           O  
ANISOU 1286  OE1 GLU A 213     8233   6629   6481   1415   -500  -2795       O  
ATOM   1287  OE2 GLU A 213      36.851  -4.349 -15.932  1.00 62.54           O1-
ANISOU 1287  OE2 GLU A 213     9109   7678   6976   1753   -236  -2964       O1-
ATOM   1288  N   GLU A 214      36.183  -6.056  -9.225  1.00 49.91           N  
ANISOU 1288  N   GLU A 214     7056   5133   6776   1359   -383  -1985       N  
ATOM   1289  CA  GLU A 214      35.736  -5.321  -8.039  1.00 49.20           C  
ANISOU 1289  CA  GLU A 214     6832   5123   6739   1198   -406  -1714       C  
ATOM   1290  C   GLU A 214      36.888  -4.945  -7.117  1.00 46.82           C  
ANISOU 1290  C   GLU A 214     6398   4940   6450   1293   -288  -1491       C  
ATOM   1291  O   GLU A 214      37.017  -3.775  -6.751  1.00 41.94           O  
ANISOU 1291  O   GLU A 214     5676   4557   5702   1230   -249  -1344       O  
ATOM   1292  CB  GLU A 214      34.669  -6.108  -7.262  1.00 51.15           C  
ANISOU 1292  CB  GLU A 214     7094   5106   7235   1038   -525  -1653       C  
ATOM   1293  CG  GLU A 214      33.372  -6.310  -8.046  1.00 54.23           C  
ANISOU 1293  CG  GLU A 214     7574   5409   7623    891   -669  -1842       C  
ATOM   1294  CD  GLU A 214      32.230  -6.844  -7.193  1.00 56.91           C  
ANISOU 1294  CD  GLU A 214     7881   5541   8202    694   -776  -1730       C  
ATOM   1295  OE1 GLU A 214      31.542  -5.987  -6.598  1.00 62.66           O  
ANISOU 1295  OE1 GLU A 214     8498   6417   8892    551   -790  -1564       O  
ATOM   1296  OE2 GLU A 214      32.009  -8.080  -7.108  1.00 56.13           O1-
ANISOU 1296  OE2 GLU A 214     7860   5134   8334    679   -836  -1802       O1-
ATOM   1297  N   THR A 215      37.719  -5.927  -6.748  1.00 49.78           N  
ANISOU 1297  N   THR A 215     6776   5150   6989   1444   -240  -1467       N  
ATOM   1298  CA  THR A 215      38.781  -5.662  -5.759  1.00 49.25           C  
ANISOU 1298  CA  THR A 215     6566   5192   6955   1523   -156  -1233       C  
ATOM   1299  C   THR A 215      39.693  -4.606  -6.354  1.00 46.65           C  
ANISOU 1299  C   THR A 215     6158   5168   6399   1610    -45  -1243       C  
ATOM   1300  O   THR A 215      39.842  -3.529  -5.787  1.00 39.55           O  
ANISOU 1300  O   THR A 215     5144   4479   5404   1521    -27  -1078       O  
ATOM   1301  CB  THR A 215      39.557  -6.924  -5.321  1.00 51.72           C  
ANISOU 1301  CB  THR A 215     6884   5274   7493   1696   -128  -1193       C  
ATOM   1302  CG2 THR A 215      40.680  -6.585  -4.301  1.00 50.63           C  
ANISOU 1302  CG2 THR A 215     6576   5290   7371   1777    -63   -937       C  
ATOM   1303  OG1 THR A 215      38.654  -7.829  -4.682  1.00 52.47           O  
ANISOU 1303  OG1 THR A 215     7045   5079   7811   1585   -232  -1140       O  
ATOM   1304  N   HIS A 216      40.280  -4.947  -7.497  1.00 47.07           N  
ANISOU 1304  N   HIS A 216     6277   5234   6372   1781     31  -1445       N  
ATOM   1305  CA  HIS A 216      41.223  -4.091  -8.189  1.00 47.90           C  
ANISOU 1305  CA  HIS A 216     6308   5622   6270   1883    159  -1458       C  
ATOM   1306  C   HIS A 216      40.676  -2.699  -8.492  1.00 46.49           C  
ANISOU 1306  C   HIS A 216     6103   5680   5880   1719    141  -1413       C  
ATOM   1307  O   HIS A 216      41.269  -1.708  -8.089  1.00 42.49           O  
ANISOU 1307  O   HIS A 216     5462   5382   5301   1686    201  -1246       O  
ATOM   1308  CB  HIS A 216      41.658  -4.761  -9.476  1.00 53.53           C  
ANISOU 1308  CB  HIS A 216     7130   6300   6909   2077    240  -1717       C  
ATOM   1309  CG  HIS A 216      42.584  -3.934 -10.309  1.00 58.85           C  
ANISOU 1309  CG  HIS A 216     7732   7274   7354   2184    390  -1734       C  
ATOM   1310  CD2 HIS A 216      42.421  -3.376 -11.533  1.00 63.27           C  
ANISOU 1310  CD2 HIS A 216     8367   8013   7660   2192    436  -1880       C  
ATOM   1311  ND1 HIS A 216      43.859  -3.596  -9.902  1.00 59.78           N  
ANISOU 1311  ND1 HIS A 216     7669   7555   7489   2296    516  -1569       N  
ATOM   1312  CE1 HIS A 216      44.441  -2.865 -10.838  1.00 62.18           C  
ANISOU 1312  CE1 HIS A 216     7935   8117   7574   2361    644  -1610       C  
ATOM   1313  NE2 HIS A 216      43.591  -2.718 -11.839  1.00 64.71           N  
ANISOU 1313  NE2 HIS A 216     8415   8455   7717   2303    602  -1792       N  
ATOM   1314  N   ILE A 217      39.552  -2.610  -9.197  1.00 44.52           N  
ANISOU 1314  N   ILE A 217     5978   5393   5545   1614     52  -1559       N  
ATOM   1315  CA  ILE A 217      39.063  -1.304  -9.624  1.00 42.16           C  
ANISOU 1315  CA  ILE A 217     5658   5314   5046   1490     39  -1517       C  
ATOM   1316  C   ILE A 217      38.622  -0.401  -8.472  1.00 40.10           C  
ANISOU 1316  C   ILE A 217     5288   5107   4840   1316     -8  -1295       C  
ATOM   1317  O   ILE A 217      38.955   0.781  -8.485  1.00 38.81           O  
ANISOU 1317  O   ILE A 217     5042   5150   4553   1274     46  -1185       O  
ATOM   1318  CB  ILE A 217      37.952  -1.422 -10.687  1.00 44.15           C  
ANISOU 1318  CB  ILE A 217     6058   5532   5186   1428    -63  -1719       C  
ATOM   1319  CG1 ILE A 217      38.506  -2.078 -11.958  1.00 47.87           C  
ANISOU 1319  CG1 ILE A 217     6644   6018   5527   1610      5  -1958       C  
ATOM   1320  CG2 ILE A 217      37.338  -0.057 -11.008  1.00 43.15           C  
ANISOU 1320  CG2 ILE A 217     5899   5612   4884   1296    -95  -1636       C  
ATOM   1321  CD1 ILE A 217      39.696  -1.385 -12.593  1.00 50.48           C  
ANISOU 1321  CD1 ILE A 217     6908   6615   5658   1748    180  -1921       C  
ATOM   1322  N   ARG A 218      37.887  -0.932  -7.489  1.00 39.10           N  
ANISOU 1322  N   ARG A 218     5164   4797   4895   1214   -102  -1230       N  
ATOM   1323  CA  ARG A 218      37.473  -0.121  -6.325  1.00 36.45           C  
ANISOU 1323  CA  ARG A 218     4730   4520   4599   1063   -133  -1032       C  
ATOM   1324  C   ARG A 218      38.671   0.455  -5.576  1.00 35.82           C  
ANISOU 1324  C   ARG A 218     4519   4589   4503   1108    -43   -864       C  
ATOM   1325  O   ARG A 218      38.592   1.552  -5.023  1.00 34.18           O  
ANISOU 1325  O   ARG A 218     4235   4516   4236   1002    -39   -743       O  
ATOM   1326  CB  ARG A 218      36.597  -0.901  -5.319  1.00 36.74           C  
ANISOU 1326  CB  ARG A 218     4781   4348   4830    960   -222   -966       C  
ATOM   1327  CG  ARG A 218      35.225  -1.337  -5.821  1.00 37.72           C  
ANISOU 1327  CG  ARG A 218     4997   4330   5004    857   -334  -1095       C  
ATOM   1328  CD  ARG A 218      34.388  -0.187  -6.359  1.00 36.67           C  
ANISOU 1328  CD  ARG A 218     4856   4354   4724    750   -372  -1117       C  
ATOM   1329  NE  ARG A 218      33.112  -0.636  -6.900  1.00 38.59           N  
ANISOU 1329  NE  ARG A 218     5168   4478   5016    654   -495  -1242       N  
ATOM   1330  CZ  ARG A 218      32.384  -0.005  -7.820  1.00 38.26           C  
ANISOU 1330  CZ  ARG A 218     5152   4540   4844    604   -559  -1331       C  
ATOM   1331  NH1 ARG A 218      32.771   1.149  -8.351  1.00 38.61           N1+
ANISOU 1331  NH1 ARG A 218     5174   4800   4696    641   -502  -1300       N1+
ATOM   1332  NH2 ARG A 218      31.240  -0.542  -8.214  1.00 38.19           N  
ANISOU 1332  NH2 ARG A 218     5189   4415   4907    508   -690  -1439       N  
ATOM   1333  N   ASN A 219      39.768  -0.282  -5.558  1.00 35.55           N  
ANISOU 1333  N   ASN A 219     4452   4524   4531   1266     21   -863       N  
ATOM   1334  CA  ASN A 219      40.966   0.214  -4.901  1.00 37.34           C  
ANISOU 1334  CA  ASN A 219     4532   4906   4750   1313     91   -706       C  
ATOM   1335  C   ASN A 219      41.617   1.292  -5.766  1.00 36.25           C  
ANISOU 1335  C   ASN A 219     4339   4999   4436   1335    184   -724       C  
ATOM   1336  O   ASN A 219      42.070   2.278  -5.238  1.00 33.35           O  
ANISOU 1336  O   ASN A 219     3861   4784   4027   1260    205   -591       O  
ATOM   1337  CB  ASN A 219      41.945  -0.911  -4.550  1.00 38.28           C  
ANISOU 1337  CB  ASN A 219     4606   4926   5012   1485    125   -672       C  
ATOM   1338  CG  ASN A 219      43.213  -0.383  -3.924  1.00 38.41           C  
ANISOU 1338  CG  ASN A 219     4446   5129   5018   1530    182   -507       C  
ATOM   1339  ND2 ASN A 219      43.165  -0.075  -2.633  1.00 37.99           N  
ANISOU 1339  ND2 ASN A 219     4318   5108   5008   1420    116   -333       N  
ATOM   1340  OD1 ASN A 219      44.228  -0.255  -4.602  1.00 38.79           O  
ANISOU 1340  OD1 ASN A 219     4421   5304   5014   1661    284   -538       O  
ATOM   1341  N   GLU A 220      41.659   1.108  -7.084  1.00 38.05           N  
ANISOU 1341  N   GLU A 220     4649   5251   4557   1432    240   -885       N  
ATOM   1342  CA  GLU A 220      42.160   2.174  -7.974  1.00 38.37           C  
ANISOU 1342  CA  GLU A 220     4647   5519   4413   1440    335   -880       C  
ATOM   1343  C   GLU A 220      41.360   3.473  -7.792  1.00 34.83           C  
ANISOU 1343  C   GLU A 220     4195   5153   3886   1250    278   -796       C  
ATOM   1344  O   GLU A 220      41.911   4.558  -7.763  1.00 33.44           O  
ANISOU 1344  O   GLU A 220     3923   5140   3643   1199    336   -684       O  
ATOM   1345  CB  GLU A 220      42.116   1.763  -9.454  1.00 39.18           C  
ANISOU 1345  CB  GLU A 220     4867   5647   4373   1563    391  -1076       C  
ATOM   1346  CG  GLU A 220      42.905   0.525  -9.828  1.00 45.87           C  
ANISOU 1346  CG  GLU A 220     5735   6412   5282   1778    470  -1200       C  
ATOM   1347  CD  GLU A 220      44.417   0.712  -9.761  1.00 52.00           C  
ANISOU 1347  CD  GLU A 220     6341   7355   6062   1911    620  -1094       C  
ATOM   1348  OE1 GLU A 220      44.877   1.822  -9.389  1.00 51.72           O  
ANISOU 1348  OE1 GLU A 220     6166   7499   5986   1814    653   -920       O  
ATOM   1349  OE2 GLU A 220      45.170  -0.246 -10.078  1.00 54.93           O1-
ANISOU 1349  OE2 GLU A 220     6706   7676   6490   2115    707  -1187       O1-
ATOM   1350  N   GLN A 221      40.044   3.329  -7.672  1.00 34.74           N  
ANISOU 1350  N   GLN A 221     4283   5013   3904   1149    165   -852       N  
ATOM   1351  CA  GLN A 221      39.137   4.451  -7.490  1.00 31.47           C  
ANISOU 1351  CA  GLN A 221     3869   4645   3442    990    107   -786       C  
ATOM   1352  C   GLN A 221      39.318   5.174  -6.149  1.00 31.51           C  
ANISOU 1352  C   GLN A 221     3767   4679   3527    880     98   -623       C  
ATOM   1353  O   GLN A 221      39.371   6.419  -6.120  1.00 29.81           O  
ANISOU 1353  O   GLN A 221     3503   4576   3247    796    122   -543       O  
ATOM   1354  CB  GLN A 221      37.690   3.966  -7.636  1.00 32.21           C  
ANISOU 1354  CB  GLN A 221     4071   4592   3576    919    -13   -885       C  
ATOM   1355  CG  GLN A 221      37.287   3.614  -9.065  1.00 33.01           C  
ANISOU 1355  CG  GLN A 221     4289   4704   3550    983    -37  -1057       C  
ATOM   1356  CD  GLN A 221      35.884   3.037  -9.143  1.00 34.91           C  
ANISOU 1356  CD  GLN A 221     4614   4791   3858    899   -178  -1158       C  
ATOM   1357  NE2 GLN A 221      35.189   3.324 -10.233  1.00 36.92           N  
ANISOU 1357  NE2 GLN A 221     4944   5110   3974    883   -238  -1255       N  
ATOM   1358  OE1 GLN A 221      35.429   2.341  -8.236  1.00 34.01           O  
ANISOU 1358  OE1 GLN A 221     4489   4514   3919    844   -234  -1136       O  
ATOM   1359  N   VAL A 222      39.409   4.412  -5.051  1.00 29.69           N  
ANISOU 1359  N   VAL A 222     3506   4345   3430    880     62   -574       N  
ATOM   1360  CA  VAL A 222      39.615   5.031  -3.747  1.00 30.79           C  
ANISOU 1360  CA  VAL A 222     3553   4531   3613    781     48   -433       C  
ATOM   1361  C   VAL A 222      40.957   5.791  -3.689  1.00 30.95           C  
ANISOU 1361  C   VAL A 222     3451   4722   3585    802    122   -347       C  
ATOM   1362  O   VAL A 222      41.052   6.827  -3.041  1.00 29.90           O  
ANISOU 1362  O   VAL A 222     3258   4669   3434    689    114   -266       O  
ATOM   1363  CB  VAL A 222      39.410   4.053  -2.553  1.00 31.35           C  
ANISOU 1363  CB  VAL A 222     3619   4478   3814    774     -9   -372       C  
ATOM   1364  CG1 VAL A 222      40.656   3.269  -2.197  1.00 31.27           C  
ANISOU 1364  CG1 VAL A 222     3535   4477   3869    899     22   -311       C  
ATOM   1365  CG2 VAL A 222      38.910   4.802  -1.325  1.00 31.99           C  
ANISOU 1365  CG2 VAL A 222     3664   4595   3896    630    -47   -272       C  
ATOM   1366  N   ARG A 223      41.983   5.284  -4.360  1.00 31.77           N  
ANISOU 1366  N   ARG A 223     3514   4880   3677    942    197   -371       N  
ATOM   1367  CA  ARG A 223      43.252   6.012  -4.411  1.00 32.74           C  
ANISOU 1367  CA  ARG A 223     3496   5179   3765    955    275   -281       C  
ATOM   1368  C   ARG A 223      43.119   7.286  -5.208  1.00 32.71           C  
ANISOU 1368  C   ARG A 223     3499   5282   3647    874    322   -274       C  
ATOM   1369  O   ARG A 223      43.616   8.306  -4.773  1.00 32.17           O  
ANISOU 1369  O   ARG A 223     3334   5310   3579    772    333   -175       O  
ATOM   1370  CB  ARG A 223      44.379   5.121  -4.887  1.00 34.60           C  
ANISOU 1370  CB  ARG A 223     3663   5454   4030   1140    358   -299       C  
ATOM   1371  CG  ARG A 223      44.705   4.128  -3.782  1.00 39.23           C  
ANISOU 1371  CG  ARG A 223     4200   5950   4756   1197    298   -237       C  
ATOM   1372  CD  ARG A 223      45.960   3.334  -3.997  1.00 41.87           C  
ANISOU 1372  CD  ARG A 223     4424   6329   5156   1387    375   -217       C  
ATOM   1373  NE  ARG A 223      45.763   2.284  -4.977  1.00 43.16           N  
ANISOU 1373  NE  ARG A 223     4701   6370   5327   1554    428   -372       N  
ATOM   1374  CZ  ARG A 223      46.054   2.365  -6.284  1.00 50.81           C  
ANISOU 1374  CZ  ARG A 223     5699   7420   6186   1654    542   -484       C  
ATOM   1375  NH1 ARG A 223      46.579   3.468  -6.841  1.00 50.37           N1+
ANISOU 1375  NH1 ARG A 223     5556   7573   6009   1604    629   -432       N1+
ATOM   1376  NH2 ARG A 223      45.817   1.309  -7.069  1.00 54.71           N  
ANISOU 1376  NH2 ARG A 223     6317   7782   6688   1805    574   -654       N  
ATOM   1377  N   GLN A 224      42.451   7.228  -6.366  1.00 32.01           N  
ANISOU 1377  N   GLN A 224     3525   5174   3464    914    341   -373       N  
ATOM   1378  CA  GLN A 224      42.145   8.434  -7.130  1.00 32.59           C  
ANISOU 1378  CA  GLN A 224     3621   5334   3427    836    371   -345       C  
ATOM   1379  C   GLN A 224      41.300   9.432  -6.348  1.00 32.23           C  
ANISOU 1379  C   GLN A 224     3589   5234   3423    671    292   -286       C  
ATOM   1380  O   GLN A 224      41.580  10.638  -6.367  1.00 31.84           O  
ANISOU 1380  O   GLN A 224     3486   5256   3355    582    323   -197       O  
ATOM   1381  CB  GLN A 224      41.483   8.107  -8.486  1.00 33.02           C  
ANISOU 1381  CB  GLN A 224     3808   5387   3351    912    380   -462       C  
ATOM   1382  CG  GLN A 224      41.010   9.353  -9.215  1.00 34.82           C  
ANISOU 1382  CG  GLN A 224     4067   5695   3467    832    389   -404       C  
ATOM   1383  CD  GLN A 224      40.606   9.150 -10.685  1.00 36.11           C  
ANISOU 1383  CD  GLN A 224     4344   5924   3452    916    407   -494       C  
ATOM   1384  NE2 GLN A 224      39.995  10.179 -11.258  1.00 35.86           N  
ANISOU 1384  NE2 GLN A 224     4350   5943   3331    845    386   -427       N  
ATOM   1385  OE1 GLN A 224      40.837   8.101 -11.285  1.00 36.89           O  
ANISOU 1385  OE1 GLN A 224     4498   6026   3493   1046    436   -624       O  
ATOM   1386  N   ARG A 225      40.272   8.939  -5.667  1.00 30.56           N  
ANISOU 1386  N   ARG A 225     3444   4889   3279    634    199   -335       N  
ATOM   1387  CA  ARG A 225      39.456   9.792  -4.805  1.00 30.54           C  
ANISOU 1387  CA  ARG A 225     3446   4836   3321    498    139   -293       C  
ATOM   1388  C   ARG A 225      40.295  10.546  -3.766  1.00 27.61           C  
ANISOU 1388  C   ARG A 225     2970   4526   2994    413    153   -199       C  
ATOM   1389  O   ARG A 225      40.146  11.743  -3.604  1.00 25.86           O  
ANISOU 1389  O   ARG A 225     2736   4320   2770    312    156   -158       O  
ATOM   1390  CB  ARG A 225      38.331   8.994  -4.123  1.00 28.69           C  
ANISOU 1390  CB  ARG A 225     3274   4468   3160    477     57   -345       C  
ATOM   1391  CG  ARG A 225      37.226   8.586  -5.092  1.00 29.78           C  
ANISOU 1391  CG  ARG A 225     3510   4539   3266    506     11   -440       C  
ATOM   1392  CD  ARG A 225      36.422   7.384  -4.639  1.00 31.40           C  
ANISOU 1392  CD  ARG A 225     3761   4605   3563    511    -59   -498       C  
ATOM   1393  NE  ARG A 225      35.034   7.548  -5.079  1.00 28.14           N  
ANISOU 1393  NE  ARG A 225     3403   4138   3152    457   -129   -550       N  
ATOM   1394  CZ  ARG A 225      34.050   8.030  -4.331  1.00 28.52           C  
ANISOU 1394  CZ  ARG A 225     3428   4147   3260    363   -164   -509       C  
ATOM   1395  NH1 ARG A 225      34.256   8.417  -3.063  1.00 29.39           N1+
ANISOU 1395  NH1 ARG A 225     3483   4266   3417    306   -135   -430       N1+
ATOM   1396  NH2 ARG A 225      32.835   8.130  -4.847  1.00 28.23           N  
ANISOU 1396  NH2 ARG A 225     3419   4073   3234    330   -231   -553       N  
ATOM   1397  N   ALA A 226      41.170   9.834  -3.077  1.00 29.66           N  
ANISOU 1397  N   ALA A 226     3154   4815   3300    454    153   -169       N  
ATOM   1398  CA  ALA A 226      42.083  10.474  -2.111  1.00 30.40           C  
ANISOU 1398  CA  ALA A 226     3134   4992   3424    372    146    -85       C  
ATOM   1399  C   ALA A 226      42.914  11.570  -2.771  1.00 30.08           C  
ANISOU 1399  C   ALA A 226     3016   5058   3355    326    213    -29       C  
ATOM   1400  O   ALA A 226      43.040  12.658  -2.209  1.00 28.12           O  
ANISOU 1400  O   ALA A 226     2732   4825   3127    195    192      9       O  
ATOM   1401  CB  ALA A 226      42.987   9.449  -1.451  1.00 31.53           C  
ANISOU 1401  CB  ALA A 226     3191   5172   3616    451    129    -43       C  
ATOM   1402  N   LYS A 227      43.466  11.271  -3.961  1.00 28.98           N  
ANISOU 1402  N   LYS A 227     2856   4987   3168    431    299    -27       N  
ATOM   1403  CA  LYS A 227      44.254  12.263  -4.699  1.00 30.46           C  
ANISOU 1403  CA  LYS A 227     2964   5286   3323    390    383     50       C  
ATOM   1404  C   LYS A 227      43.427  13.492  -5.063  1.00 30.12           C  
ANISOU 1404  C   LYS A 227     3001   5189   3254    281    375     68       C  
ATOM   1405  O   LYS A 227      43.935  14.614  -5.010  1.00 30.09           O  
ANISOU 1405  O   LYS A 227     2929   5220   3283    168    400    151       O  
ATOM   1406  CB  LYS A 227      44.893  11.674  -5.970  1.00 33.43           C  
ANISOU 1406  CB  LYS A 227     3315   5764   3623    539    497     45       C  
ATOM   1407  CG  LYS A 227      46.103  10.766  -5.713  1.00 35.76           C  
ANISOU 1407  CG  LYS A 227     3473   6145   3969    653    541     67       C  
ATOM   1408  CD  LYS A 227      47.260  11.487  -5.013  1.00 36.10           C  
ANISOU 1408  CD  LYS A 227     3323   6300   4092    548    544    189       C  
ATOM   1409  CE  LYS A 227      48.575  10.717  -5.041  1.00 38.18           C  
ANISOU 1409  CE  LYS A 227     3413   6690   4404    678    612    237       C  
ATOM   1410  NZ  LYS A 227      48.469   9.345  -4.486  1.00 36.75           N1+
ANISOU 1410  NZ  LYS A 227     3261   6429   4273    819    556    176       N1+
ATOM   1411  N   GLU A 228      42.160  13.269  -5.430  1.00 29.46           N  
ANISOU 1411  N   GLU A 228     3054   5010   3129    313    335     -6       N  
ATOM   1412  CA  GLU A 228      41.235  14.352  -5.733  1.00 29.33           C  
ANISOU 1412  CA  GLU A 228     3113   4927   3103    234    314     15       C  
ATOM   1413  C   GLU A 228      40.897  15.176  -4.466  1.00 28.59           C  
ANISOU 1413  C   GLU A 228     3009   4746   3108    100    252     18       C  
ATOM   1414  O   GLU A 228      40.739  16.386  -4.531  1.00 28.56           O  
ANISOU 1414  O   GLU A 228     3014   4700   3138     10    260     68       O  
ATOM   1415  CB  GLU A 228      39.973  13.795  -6.412  1.00 30.14           C  
ANISOU 1415  CB  GLU A 228     3340   4968   3144    308    270    -65       C  
ATOM   1416  CG  GLU A 228      40.253  13.348  -7.848  1.00 31.57           C  
ANISOU 1416  CG  GLU A 228     3555   5247   3192    423    332    -77       C  
ATOM   1417  CD  GLU A 228      39.060  12.726  -8.554  1.00 33.20           C  
ANISOU 1417  CD  GLU A 228     3882   5406   3327    487    264   -176       C  
ATOM   1418  OE1 GLU A 228      38.191  12.142  -7.886  1.00 31.50           O  
ANISOU 1418  OE1 GLU A 228     3705   5079   3184    473    178   -252       O  
ATOM   1419  OE2 GLU A 228      38.987  12.821  -9.801  1.00 33.31           O1-
ANISOU 1419  OE2 GLU A 228     3949   5504   3203    547    294   -172       O1-
ATOM   1420  N   CYS A 229      40.786  14.522  -3.313  1.00 29.61           N  
ANISOU 1420  N   CYS A 229     3129   4843   3278     91    195    -35       N  
ATOM   1421  CA  CYS A 229      40.631  15.264  -2.060  1.00 29.20           C  
ANISOU 1421  CA  CYS A 229     3066   4741   3287    -30    147    -46       C  
ATOM   1422  C   CYS A 229      41.828  16.146  -1.775  1.00 30.51           C  
ANISOU 1422  C   CYS A 229     3129   4972   3491   -133    163     16       C  
ATOM   1423  O   CYS A 229      41.667  17.343  -1.481  1.00 32.29           O  
ANISOU 1423  O   CYS A 229     3371   5132   3766   -245    154     18       O  
ATOM   1424  CB  CYS A 229      40.323  14.325  -0.891  1.00 28.54           C  
ANISOU 1424  CB  CYS A 229     2992   4642   3210    -15     88    -96       C  
ATOM   1425  SG  CYS A 229      38.653  13.679  -1.057  1.00 28.83           S  
ANISOU 1425  SG  CYS A 229     3143   4568   3243     44     62   -163       S  
ATOM   1426  N   SER A 230      43.028  15.572  -1.863  1.00 30.86           N  
ANISOU 1426  N   SER A 230     3061   5135   3530    -96    187     66       N  
ATOM   1427  CA  SER A 230      44.258  16.335  -1.654  1.00 31.36           C  
ANISOU 1427  CA  SER A 230     2991   5280   3644   -201    197    138       C  
ATOM   1428  C   SER A 230      44.402  17.497  -2.623  1.00 31.04           C  
ANISOU 1428  C   SER A 230     2947   5220   3627   -269    268    212       C  
ATOM   1429  O   SER A 230      44.837  18.559  -2.238  1.00 29.36           O  
ANISOU 1429  O   SER A 230     2685   4982   3489   -414    250    243       O  
ATOM   1430  CB  SER A 230      45.502  15.450  -1.779  1.00 31.46           C  
ANISOU 1430  CB  SER A 230     2858   5440   3655   -121    227    195       C  
ATOM   1431  OG  SER A 230      45.613  14.566  -0.690  1.00 31.30           O  
ANISOU 1431  OG  SER A 230     2814   5442   3638    -88    146    164       O  
ATOM   1432  N   GLN A 231      44.031  17.279  -3.885  1.00 33.23           N  
ANISOU 1432  N   GLN A 231     3280   5510   3836   -165    342    243       N  
ATOM   1433  CA  GLN A 231      44.122  18.320  -4.905  1.00 33.10           C  
ANISOU 1433  CA  GLN A 231     3268   5488   3821   -214    414    345       C  
ATOM   1434  C   GLN A 231      43.172  19.474  -4.665  1.00 30.69           C  
ANISOU 1434  C   GLN A 231     3064   5018   3580   -311    370    336       C  
ATOM   1435  O   GLN A 231      43.552  20.636  -4.845  1.00 30.62           O  
ANISOU 1435  O   GLN A 231     3022   4962   3650   -427    397    425       O  
ATOM   1436  CB  GLN A 231      43.845  17.762  -6.308  1.00 33.45           C  
ANISOU 1436  CB  GLN A 231     3369   5603   3738    -69    492    371       C  
ATOM   1437  CG  GLN A 231      44.319  18.701  -7.393  1.00 35.24           C  
ANISOU 1437  CG  GLN A 231     3561   5888   3941   -110    591    522       C  
ATOM   1438  CD  GLN A 231      44.028  18.182  -8.785  1.00 38.59           C  
ANISOU 1438  CD  GLN A 231     4054   6409   4198     34    664    542       C  
ATOM   1439  NE2 GLN A 231      42.820  18.396  -9.282  1.00 37.83           N  
ANISOU 1439  NE2 GLN A 231     4097   6233   4043     69    617    522       N  
ATOM   1440  OE1 GLN A 231      44.889  17.596  -9.398  1.00 41.28           O  
ANISOU 1440  OE1 GLN A 231     4319   6905   4459    119    761    570       O  
ATOM   1441  N   ALA A 232      41.951  19.123  -4.263  1.00 31.11           N  
ANISOU 1441  N   ALA A 232     3230   4975   3616   -258    309    232       N  
ATOM   1442  CA  ALA A 232      40.939  20.091  -3.825  1.00 32.14           C  
ANISOU 1442  CA  ALA A 232     3450   4944   3819   -324    266    195       C  
ATOM   1443  C   ALA A 232      41.459  20.935  -2.675  1.00 33.67           C  
ANISOU 1443  C   ALA A 232     3601   5074   4118   -475    229    160       C  
ATOM   1444  O   ALA A 232      41.328  22.154  -2.713  1.00 33.84           O  
ANISOU 1444  O   ALA A 232     3652   4973   4233   -565    234    190       O  
ATOM   1445  CB  ALA A 232      39.646  19.400  -3.410  1.00 29.58           C  
ANISOU 1445  CB  ALA A 232     3215   4560   3464   -242    212     87       C  
ATOM   1446  N   LEU A 233      42.043  20.291  -1.660  1.00 33.93           N  
ANISOU 1446  N   LEU A 233     3572   5185   4135   -501    181     95       N  
ATOM   1447  CA  LEU A 233      42.640  21.035  -0.546  1.00 33.08           C  
ANISOU 1447  CA  LEU A 233     3420   5048   4100   -654    126     46       C  
ATOM   1448  C   LEU A 233      43.685  22.039  -1.015  1.00 34.23           C  
ANISOU 1448  C   LEU A 233     3474   5192   4340   -782    157    149       C  
ATOM   1449  O   LEU A 233      43.634  23.207  -0.627  1.00 35.32           O  
ANISOU 1449  O   LEU A 233     3644   5195   4581   -914    132    120       O  
ATOM   1450  CB  LEU A 233      43.264  20.099   0.493  1.00 33.70           C  
ANISOU 1450  CB  LEU A 233     3425   5255   4124   -653     61     -4       C  
ATOM   1451  CG  LEU A 233      44.026  20.743   1.656  1.00 33.43           C  
ANISOU 1451  CG  LEU A 233     3331   5238   4133   -815    -20    -58       C  
ATOM   1452  CD1 LEU A 233      43.115  21.715   2.398  1.00 35.51           C  
ANISOU 1452  CD1 LEU A 233     3722   5340   4430   -893    -51   -185       C  
ATOM   1453  CD2 LEU A 233      44.537  19.661   2.607  1.00 33.33           C  
ANISOU 1453  CD2 LEU A 233     3248   5376   4040   -783    -93    -80       C  
ATOM   1454  N   SER A 234      44.627  21.587  -1.847  1.00 34.59           N  
ANISOU 1454  N   SER A 234     3403   5380   4359   -745    219    269       N  
ATOM   1455  CA  SER A 234      45.685  22.467  -2.352  1.00 38.15           C  
ANISOU 1455  CA  SER A 234     3737   5854   4904   -873    265    397       C  
ATOM   1456  C   SER A 234      45.112  23.644  -3.157  1.00 38.55           C  
ANISOU 1456  C   SER A 234     3877   5744   5026   -919    317    479       C  
ATOM   1457  O   SER A 234      45.590  24.762  -3.024  1.00 37.04           O  
ANISOU 1457  O   SER A 234     3649   5456   4970  -1083    311    529       O  
ATOM   1458  CB  SER A 234      46.738  21.701  -3.171  1.00 40.82           C  
ANISOU 1458  CB  SER A 234     3926   6397   5187   -796    350    517       C  
ATOM   1459  OG  SER A 234      47.411  20.743  -2.371  1.00 37.24           O  
ANISOU 1459  OG  SER A 234     3366   6077   4707   -762    294    465       O  
ATOM   1460  N   LEU A 235      44.094  23.388  -3.983  1.00 36.93           N  
ANISOU 1460  N   LEU A 235     3787   5507   4739   -778    359    499       N  
ATOM   1461  CA  LEU A 235      43.434  24.470  -4.719  1.00 36.93           C  
ANISOU 1461  CA  LEU A 235     3877   5353   4801   -800    394    592       C  
ATOM   1462  C   LEU A 235      42.869  25.529  -3.782  1.00 35.85           C  
ANISOU 1462  C   LEU A 235     3821   4988   4812   -908    325    494       C  
ATOM   1463  O   LEU A 235      43.097  26.704  -3.973  1.00 35.66           O  
ANISOU 1463  O   LEU A 235     3800   4824   4925  -1027    342    578       O  
ATOM   1464  CB  LEU A 235      42.310  23.937  -5.613  1.00 37.52           C  
ANISOU 1464  CB  LEU A 235     4060   5443   4752   -625    415    606       C  
ATOM   1465  CG  LEU A 235      41.569  24.979  -6.466  1.00 37.39           C  
ANISOU 1465  CG  LEU A 235     4131   5290   4785   -617    439    730       C  
ATOM   1466  CD1 LEU A 235      42.498  25.681  -7.448  1.00 39.64           C  
ANISOU 1466  CD1 LEU A 235     4344   5624   5093   -692    531    948       C  
ATOM   1467  CD2 LEU A 235      40.412  24.322  -7.198  1.00 37.09           C  
ANISOU 1467  CD2 LEU A 235     4187   5292   4612   -448    424    716       C  
ATOM   1468  N   ILE A 236      42.133  25.089  -2.769  1.00 35.29           N  
ANISOU 1468  N   ILE A 236     3818   4881   4710   -865    257    317       N  
ATOM   1469  CA AILE A 236      41.511  26.021  -1.827  0.50 36.32           C  
ANISOU 1469  CA AILE A 236     4038   4807   4955   -941    207    191       C  
ATOM   1470  CA BILE A 236      41.510  26.019  -1.827  0.50 36.34           C  
ANISOU 1470  CA BILE A 236     4040   4810   4958   -940    207    191       C  
ATOM   1471  C   ILE A 236      42.581  26.793  -1.057  1.00 37.91           C  
ANISOU 1471  C   ILE A 236     4171   4961   5272  -1142    163    152       C  
ATOM   1472  O   ILE A 236      42.481  28.014  -0.917  1.00 40.57           O  
ANISOU 1472  O   ILE A 236     4561   5090   5764  -1249    156    140       O  
ATOM   1473  CB AILE A 236      40.545  25.311  -0.860  0.50 33.93           C  
ANISOU 1473  CB AILE A 236     3809   4512   4571   -851    160     15       C  
ATOM   1474  CB BILE A 236      40.524  25.314  -0.870  0.50 33.97           C  
ANISOU 1474  CB BILE A 236     3815   4516   4576   -849    160     16       C  
ATOM   1475  CG1AILE A 236      39.363  24.732  -1.623  0.50 32.99           C  
ANISOU 1475  CG1AILE A 236     3753   4403   4379   -679    188     50       C  
ATOM   1476  CG1BILE A 236      39.343  24.744  -1.650  0.50 33.15           C  
ANISOU 1476  CG1BILE A 236     3775   4421   4400   -677    189     53       C  
ATOM   1477  CG2AILE A 236      39.987  26.271   0.185  0.50 34.80           C  
ANISOU 1477  CG2AILE A 236     4006   4435   4781   -922    126   -138       C  
ATOM   1478  CG2BILE A 236      39.964  26.276   0.170  0.50 34.82           C  
ANISOU 1478  CG2BILE A 236     4010   4435   4784   -919    127   -137       C  
ATOM   1479  CD1AILE A 236      38.702  23.600  -0.884  0.50 31.87           C  
ANISOU 1479  CD1AILE A 236     3633   4344   4133   -589    156    -71       C  
ATOM   1480  CD1BILE A 236      38.652  25.763  -2.529  0.50 34.50           C  
ANISOU 1480  CD1BILE A 236     4009   4432   4668   -648    223    154       C  
ATOM   1481  N   LEU A 237      43.599  26.090  -0.564  1.00 38.41           N  
ANISOU 1481  N   LEU A 237     4115   5206   5273  -1194    126    132       N  
ATOM   1482  CA  LEU A 237      44.696  26.762   0.156  1.00 40.75           C  
ANISOU 1482  CA  LEU A 237     4320   5488   5675  -1400     62     97       C  
ATOM   1483  C   LEU A 237      45.422  27.785  -0.710  1.00 43.31           C  
ANISOU 1483  C   LEU A 237     4574   5726   6156  -1533    114    269       C  
ATOM   1484  O   LEU A 237      45.811  28.853  -0.230  1.00 46.74           O  
ANISOU 1484  O   LEU A 237     5007   6004   6748  -1718     65    225       O  
ATOM   1485  CB  LEU A 237      45.680  25.743   0.736  1.00 40.46           C  
ANISOU 1485  CB  LEU A 237     4141   5691   5541  -1411      6     80       C  
ATOM   1486  CG  LEU A 237      45.122  24.977   1.934  1.00 39.85           C  
ANISOU 1486  CG  LEU A 237     4133   5671   5337  -1344    -73    -94       C  
ATOM   1487  CD1 LEU A 237      45.999  23.791   2.304  1.00 41.14           C  
ANISOU 1487  CD1 LEU A 237     4156   6076   5399  -1304   -118    -63       C  
ATOM   1488  CD2 LEU A 237      44.955  25.856   3.151  1.00 42.00           C  
ANISOU 1488  CD2 LEU A 237     4484   5818   5656  -1485   -164   -278       C  
ATOM   1489  N   ASP A 238      45.608  27.464  -1.985  1.00 44.46           N  
ANISOU 1489  N   ASP A 238     4664   5971   6257  -1444    218    464       N  
ATOM   1490  CA  ASP A 238      46.177  28.409  -2.957  1.00 47.11           C  
ANISOU 1490  CA  ASP A 238     4941   6237   6722  -1551    294    671       C  
ATOM   1491  C   ASP A 238      45.315  29.631  -3.198  1.00 48.03           C  
ANISOU 1491  C   ASP A 238     5204   6065   6981  -1584    304    696       C  
ATOM   1492  O   ASP A 238      45.810  30.749  -3.298  1.00 48.47           O  
ANISOU 1492  O   ASP A 238     5233   5958   7225  -1758    308    781       O  
ATOM   1493  CB  ASP A 238      46.347  27.729  -4.313  1.00 50.00           C  
ANISOU 1493  CB  ASP A 238     5249   6792   6957  -1409    416    862       C  
ATOM   1494  CG  ASP A 238      47.561  26.840  -4.379  1.00 53.07           C  
ANISOU 1494  CG  ASP A 238     5446   7446   7273  -1407    448    913       C  
ATOM   1495  OD1 ASP A 238      48.182  26.507  -3.331  1.00 52.38           O  
ANISOU 1495  OD1 ASP A 238     5266   7428   7208  -1484    358    797       O  
ATOM   1496  OD2 ASP A 238      47.878  26.477  -5.522  1.00 55.04           O1-
ANISOU 1496  OD2 ASP A 238     5637   7843   7433  -1317    567   1076       O1-
ATOM   1497  N   ILE A 239      44.013  29.402  -3.294  1.00 46.66           N  
ANISOU 1497  N   ILE A 239     5177   5819   6731  -1415    305    627       N  
ATOM   1498  CA  ILE A 239      43.064  30.497  -3.433  1.00 47.55           C  
ANISOU 1498  CA  ILE A 239     5428   5653   6984  -1408    307    636       C  
ATOM   1499  C   ILE A 239      43.110  31.335  -2.162  1.00 48.56           C  
ANISOU 1499  C   ILE A 239     5609   5570   7273  -1559    225    434       C  
ATOM   1500  O   ILE A 239      43.010  32.556  -2.241  1.00 50.15           O  
ANISOU 1500  O   ILE A 239     5869   5509   7676  -1657    228    473       O  
ATOM   1501  CB  ILE A 239      41.635  30.005  -3.735  1.00 45.08           C  
ANISOU 1501  CB  ILE A 239     5234   5333   6560  -1189    315    596       C  
ATOM   1502  CG1 ILE A 239      41.588  29.438  -5.155  1.00 45.40           C  
ANISOU 1502  CG1 ILE A 239     5245   5546   6459  -1063    388    806       C  
ATOM   1503  CG2 ILE A 239      40.624  31.152  -3.620  1.00 47.94           C  
ANISOU 1503  CG2 ILE A 239     5727   5395   7092  -1172    306    571       C  
ATOM   1504  CD1 ILE A 239      40.252  28.831  -5.560  1.00 43.87           C  
ANISOU 1504  CD1 ILE A 239     5145   5383   6141   -859    377    775       C  
ATOM   1505  N   ASP A 240      43.282  30.680  -1.017  1.00 47.71           N  
ANISOU 1505  N   ASP A 240     5483   5575   7071  -1577    150    226       N  
ATOM   1506  CA  ASP A 240      43.428  31.378   0.248  1.00 48.85           C  
ANISOU 1506  CA  ASP A 240     5675   5567   7319  -1725     62     10       C  
ATOM   1507  C   ASP A 240      44.680  32.225   0.212  1.00 50.11           C  
ANISOU 1507  C   ASP A 240     5731   5655   7654  -1970     31     86       C  
ATOM   1508  O   ASP A 240      44.660  33.371   0.626  1.00 51.78           O  
ANISOU 1508  O   ASP A 240     6015   5603   8056  -2108     -7     -1       O  
ATOM   1509  CB  ASP A 240      43.536  30.412   1.417  1.00 46.88           C  
ANISOU 1509  CB  ASP A 240     5405   5512   6895  -1705    -16   -187       C  
ATOM   1510  CG  ASP A 240      43.751  31.127   2.722  1.00 49.58           C  
ANISOU 1510  CG  ASP A 240     5801   5730   7306  -1865   -115   -422       C  
ATOM   1511  OD1 ASP A 240      42.779  31.710   3.227  1.00 49.87           O  
ANISOU 1511  OD1 ASP A 240     5992   5570   7388  -1816   -109   -582       O  
ATOM   1512  OD2 ASP A 240      44.877  31.115   3.247  1.00 47.59           O1-
ANISOU 1512  OD2 ASP A 240     5438   5583   7061  -2035   -201   -454       O1-
ATOM   1513  N   HIS A 241      45.767  31.642  -0.284  1.00 54.09           N  
ANISOU 1513  N   HIS A 241     6057   6390   8105  -2022     51    244       N  
ATOM   1514  CA  HIS A 241      47.048  32.353  -0.418  1.00 56.91           C  
ANISOU 1514  CA  HIS A 241     6268   6722   8635  -2263     32    356       C  
ATOM   1515  C   HIS A 241      47.132  33.287  -1.628  1.00 58.14           C  
ANISOU 1515  C   HIS A 241     6419   6710   8962  -2318    135    614       C  
ATOM   1516  O   HIS A 241      48.242  33.619  -2.106  1.00 58.55           O  
ANISOU 1516  O   HIS A 241     6306   6816   9124  -2485    166    797       O  
ATOM   1517  CB  HIS A 241      48.214  31.371  -0.408  1.00 58.68           C  
ANISOU 1517  CB  HIS A 241     6276   7273   8748  -2291     19    427       C  
ATOM   1518  CG  HIS A 241      48.844  31.172   0.945  1.00 73.25           C  
ANISOU 1518  CG  HIS A 241     8054   9206  10572  -2424   -132    221       C  
ATOM   1519  CD2 HIS A 241      48.696  31.849   2.111  1.00 73.58           C  
ANISOU 1519  CD2 HIS A 241     8192   9083  10682  -2562   -259    -17       C  
ATOM   1520  ND1 HIS A 241      49.753  30.163   1.210  1.00 79.08           N  
ANISOU 1520  ND1 HIS A 241     8608  10245  11194  -2414   -172    248       N  
ATOM   1521  CE1 HIS A 241      50.136  30.231   2.473  1.00 76.84           C  
ANISOU 1521  CE1 HIS A 241     8304   9989  10902  -2546   -329     54       C  
ATOM   1522  NE2 HIS A 241      49.511  31.246   3.043  1.00 76.35           N  
ANISOU 1522  NE2 HIS A 241     8416   9655  10939  -2642   -383   -120       N  
ATOM   1523  N   GLY A 242      45.945  33.695  -2.098  1.00 57.84           N  
ANISOU 1523  N   GLY A 242     6550   6479   8946  -2177    186    642       N  
ATOM   1524  CA  GLY A 242      45.732  34.708  -3.133  1.00 60.60           C  
ANISOU 1524  CA  GLY A 242     6946   6614   9466  -2203    269    877       C  
ATOM   1525  C   GLY A 242      46.041  34.467  -4.604  1.00 60.68           C  
ANISOU 1525  C   GLY A 242     6867   6788   9401  -2135    397   1205       C  
ATOM   1526  O   GLY A 242      46.027  35.415  -5.381  1.00 61.63           O  
ANISOU 1526  O   GLY A 242     7013   6725   9678  -2196    458   1424       O  
ATOM   1527  N   LYS A 243      46.317  33.236  -5.011  1.00 57.52           N  
ANISOU 1527  N   LYS A 243     6372   6720   8763  -2006    443   1248       N  
ATOM   1528  CA  LYS A 243      46.587  32.978  -6.433  1.00 58.76           C  
ANISOU 1528  CA  LYS A 243     6459   7055   8812  -1926    577   1539       C  
ATOM   1529  C   LYS A 243      45.324  33.224  -7.263  1.00 56.34           C  
ANISOU 1529  C   LYS A 243     6319   6638   8450  -1744    615   1641       C  
ATOM   1530  O   LYS A 243      44.260  32.690  -6.930  1.00 51.48           O  
ANISOU 1530  O   LYS A 243     5820   6016   7725  -1573    562   1470       O  
ATOM   1531  CB  LYS A 243      47.090  31.544  -6.667  1.00 60.06           C  
ANISOU 1531  CB  LYS A 243     6504   7589   8728  -1800    620   1522       C  
ATOM   1532  CG  LYS A 243      46.936  31.039  -8.112  1.00 63.94           C  
ANISOU 1532  CG  LYS A 243     6993   8278   9022  -1630    752   1741       C  
ATOM   1533  CD  LYS A 243      48.099  30.170  -8.598  1.00 66.67           C  
ANISOU 1533  CD  LYS A 243     7145   8951   9235  -1614    850   1836       C  
ATOM   1534  CE  LYS A 243      47.651  29.099  -9.585  1.00 62.52           C  
ANISOU 1534  CE  LYS A 243     6668   8659   8427  -1367    933   1872       C  
ATOM   1535  NZ  LYS A 243      47.112  27.929  -8.857  1.00 56.40           N1+
ANISOU 1535  NZ  LYS A 243     5950   7955   7524  -1220    844   1610       N1+
ATOM   1536  N   PRO A 244      45.432  34.028  -8.344  1.00 58.95           N  
ANISOU 1536  N   PRO A 244     6651   6889   8858  -1782    703   1934       N  
ATOM   1537  CA  PRO A 244      44.274  34.159  -9.236  1.00 58.61           C  
ANISOU 1537  CA  PRO A 244     6748   6794   8728  -1593    729   2061       C  
ATOM   1538  C   PRO A 244      43.973  32.830  -9.923  1.00 56.82           C  
ANISOU 1538  C   PRO A 244     6513   6901   8175  -1378    767   2057       C  
ATOM   1539  O   PRO A 244      44.872  32.196 -10.453  1.00 59.35           O  
ANISOU 1539  O   PRO A 244     6709   7489   8353  -1385    852   2151       O  
ATOM   1540  CB  PRO A 244      44.701  35.237 -10.239  1.00 64.33           C  
ANISOU 1540  CB  PRO A 244     7447   7407   9588  -1703    821   2411       C  
ATOM   1541  CG  PRO A 244      46.190  35.263 -10.187  1.00 64.84           C  
ANISOU 1541  CG  PRO A 244     7320   7599   9717  -1910    884   2500       C  
ATOM   1542  CD  PRO A 244      46.579  34.837  -8.799  1.00 63.19           C  
ANISOU 1542  CD  PRO A 244     7056   7390   9563  -2000    778   2178       C  
ATOM   1543  N   VAL A 245      42.707  32.435  -9.895  1.00 55.07           N  
ANISOU 1543  N   VAL A 245     6419   6652   7853  -1192    704   1939       N  
ATOM   1544  CA  VAL A 245      42.218  31.202 -10.489  1.00 52.12           C  
ANISOU 1544  CA  VAL A 245     6065   6546   7193   -992    712   1898       C  
ATOM   1545  C   VAL A 245      41.043  31.609 -11.371  1.00 51.90           C  
ANISOU 1545  C   VAL A 245     6159   6441   7120   -849    695   2043       C  
ATOM   1546  O   VAL A 245      40.126  32.253 -10.889  1.00 52.08           O  
ANISOU 1546  O   VAL A 245     6271   6216   7301   -824    622   1978       O  
ATOM   1547  CB  VAL A 245      41.770  30.237  -9.375  1.00 51.01           C  
ANISOU 1547  CB  VAL A 245     5944   6441   6997   -923    624   1582       C  
ATOM   1548  CG1 VAL A 245      40.853  29.140  -9.893  1.00 52.71           C  
ANISOU 1548  CG1 VAL A 245     6221   6828   6979   -714    597   1516       C  
ATOM   1549  CG2 VAL A 245      42.983  29.608  -8.701  1.00 51.08           C  
ANISOU 1549  CG2 VAL A 245     5818   6602   6990  -1026    638   1476       C  
ATOM   1550  N   LYS A 246      41.071  31.238 -12.650  1.00 51.68           N  
ANISOU 1550  N   LYS A 246     6130   6635   6871   -750    758   2235       N  
ATOM   1551  CA  LYS A 246      39.934  31.460 -13.553  1.00 51.26           C  
ANISOU 1551  CA  LYS A 246     6184   6570   6724   -598    717   2372       C  
ATOM   1552  C   LYS A 246      38.990  30.266 -13.484  1.00 49.14           C  
ANISOU 1552  C   LYS A 246     5965   6448   6259   -423    632   2156       C  
ATOM   1553  O   LYS A 246      39.262  29.216 -14.072  1.00 49.75           O  
ANISOU 1553  O   LYS A 246     6021   6799   6083   -343    663   2122       O  
ATOM   1554  CB  LYS A 246      40.438  31.661 -14.981  1.00 57.65           C  
ANISOU 1554  CB  LYS A 246     6975   7569   7360   -583    822   2688       C  
ATOM   1555  CG  LYS A 246      39.443  32.362 -15.893  1.00 60.82           C  
ANISOU 1555  CG  LYS A 246     7478   7895   7736   -480    778   2918       C  
ATOM   1556  CD  LYS A 246      40.054  32.657 -17.259  1.00 66.96           C  
ANISOU 1556  CD  LYS A 246     8238   8869   8335   -487    896   3261       C  
ATOM   1557  CE  LYS A 246      39.316  33.766 -18.008  1.00 71.85           C  
ANISOU 1557  CE  LYS A 246     8941   9330   9028   -444    861   3569       C  
ATOM   1558  NZ  LYS A 246      37.835  33.544 -18.018  1.00 72.67           N1+
ANISOU 1558  NZ  LYS A 246     9140   9385   9086   -263    704   3464       N1+
ATOM   1559  N   ASN A 247      37.878  30.418 -12.764  1.00 45.84           N  
ANISOU 1559  N   ASN A 247     5610   5841   5966   -363    528   2005       N  
ATOM   1560  CA  ASN A 247      36.860  29.367 -12.687  1.00 44.19           C  
ANISOU 1560  CA  ASN A 247     5438   5746   5607   -212    439   1820       C  
ATOM   1561  C   ASN A 247      36.434  29.008 -14.105  1.00 44.00           C  
ANISOU 1561  C   ASN A 247     5453   5932   5333    -84    425   1983       C  
ATOM   1562  O   ASN A 247      36.123  29.882 -14.918  1.00 44.33           O  
ANISOU 1562  O   ASN A 247     5532   5919   5392    -57    424   2229       O  
ATOM   1563  CB  ASN A 247      35.649  29.816 -11.849  1.00 44.89           C  
ANISOU 1563  CB  ASN A 247     5573   5594   5888   -162    349   1695       C  
ATOM   1564  CG  ASN A 247      34.666  28.684 -11.528  1.00 42.00           C  
ANISOU 1564  CG  ASN A 247     5217   5335   5408    -41    263   1485       C  
ATOM   1565  ND2 ASN A 247      33.712  28.981 -10.653  1.00 41.00           N  
ANISOU 1565  ND2 ASN A 247     5106   5025   5447     -4    209   1355       N  
ATOM   1566  OD1 ASN A 247      34.758  27.572 -12.049  1.00 41.52           O  
ANISOU 1566  OD1 ASN A 247     5146   5506   5123     18    251   1435       O  
ATOM   1567  N   ALA A 248      36.428  27.710 -14.387  1.00 42.97           N  
ANISOU 1567  N   ALA A 248     5318   6040   4969     -3    409   1843       N  
ATOM   1568  CA  ALA A 248      36.095  27.206 -15.717  1.00 45.17           C  
ANISOU 1568  CA  ALA A 248     5643   6552   4967    114    387   1945       C  
ATOM   1569  C   ALA A 248      34.603  27.355 -15.964  1.00 45.36           C  
ANISOU 1569  C   ALA A 248     5724   6513   4998    227    244   1955       C  
ATOM   1570  O   ALA A 248      34.169  27.435 -17.113  1.00 45.77           O  
ANISOU 1570  O   ALA A 248     5821   6702   4867    312    200   2117       O  
ATOM   1571  CB  ALA A 248      36.519  25.751 -15.873  1.00 44.91           C  
ANISOU 1571  CB  ALA A 248     5598   6758   4707    167    407   1754       C  
ATOM   1572  N   LEU A 249      33.838  27.392 -14.877  1.00 42.72           N  
ANISOU 1572  N   LEU A 249     5378   5987   4867    228    172   1785       N  
ATOM   1573  CA  LEU A 249      32.438  27.774 -14.915  1.00 46.59           C  
ANISOU 1573  CA  LEU A 249     5888   6367   5446    324     51   1811       C  
ATOM   1574  C   LEU A 249      32.349  29.294 -14.796  1.00 48.81           C  
ANISOU 1574  C   LEU A 249     6179   6394   5973    292     78   2014       C  
ATOM   1575  O   LEU A 249      33.007  29.888 -13.950  1.00 51.33           O  
ANISOU 1575  O   LEU A 249     6484   6528   6492    181    156   1976       O  
ATOM   1576  CB  LEU A 249      31.681  27.094 -13.768  1.00 42.89           C  
ANISOU 1576  CB  LEU A 249     5389   5820   5087    343    -13   1540       C  
ATOM   1577  CG  LEU A 249      31.841  25.585 -13.721  1.00 40.62           C  
ANISOU 1577  CG  LEU A 249     5094   5732   4609    357    -34   1334       C  
ATOM   1578  CD1 LEU A 249      31.049  25.045 -12.540  1.00 40.09           C  
ANISOU 1578  CD1 LEU A 249     4991   5565   4676    364    -88   1109       C  
ATOM   1579  CD2 LEU A 249      31.384  24.954 -15.028  1.00 43.16           C  
ANISOU 1579  CD2 LEU A 249     5452   6277   4670    453   -119   1390       C  
ATOM   1580  N   ASP A 250      31.536  29.917 -15.645  1.00 53.05           N  
ANISOU 1580  N   ASP A 250     6743   6915   6500    389      4   2227       N  
ATOM   1581  CA  ASP A 250      31.386  31.377 -15.663  1.00 54.59           C  
ANISOU 1581  CA  ASP A 250     6956   6848   6939    382     25   2451       C  
ATOM   1582  C   ASP A 250      30.240  31.714 -14.712  1.00 53.66           C  
ANISOU 1582  C   ASP A 250     6817   6498   7074    454    -46   2308       C  
ATOM   1583  O   ASP A 250      29.098  31.863 -15.124  1.00 52.92           O  
ANISOU 1583  O   ASP A 250     6710   6404   6993    589   -151   2390       O  
ATOM   1584  CB  ASP A 250      31.137  31.858 -17.099  1.00 59.92           C  
ANISOU 1584  CB  ASP A 250     7665   7640   7461    463    -17   2783       C  
ATOM   1585  CG  ASP A 250      31.105  33.374 -17.226  1.00 66.45           C  
ANISOU 1585  CG  ASP A 250     8516   8186   8546    450     13   3062       C  
ATOM   1586  OD1 ASP A 250      30.655  34.073 -16.288  1.00 69.08           O  
ANISOU 1586  OD1 ASP A 250     8842   8212   9193    453      8   2979       O  
ATOM   1587  OD2 ASP A 250      31.537  33.878 -18.288  1.00 70.72           O1-
ANISOU 1587  OD2 ASP A 250     9087   8810   8973    441     50   3372       O1-
ATOM   1588  N   LEU A 251      30.568  31.827 -13.427  1.00 52.60           N  
ANISOU 1588  N   LEU A 251     6670   6183   7132    367     17   2095       N  
ATOM   1589  CA  LEU A 251      29.583  32.122 -12.389  1.00 51.46           C  
ANISOU 1589  CA  LEU A 251     6508   5829   7216    432    -15   1927       C  
ATOM   1590  C   LEU A 251      29.917  33.453 -11.735  1.00 55.56           C  
ANISOU 1590  C   LEU A 251     7063   6008   8038    365     58   1963       C  
ATOM   1591  O   LEU A 251      31.079  33.869 -11.706  1.00 58.67           O  
ANISOU 1591  O   LEU A 251     7482   6342   8467    218    137   2023       O  
ATOM   1592  CB  LEU A 251      29.555  31.006 -11.347  1.00 48.75           C  
ANISOU 1592  CB  LEU A 251     6130   5583   6810    399    -11   1610       C  
ATOM   1593  CG  LEU A 251      29.022  29.621 -11.768  1.00 46.11           C  
ANISOU 1593  CG  LEU A 251     5758   5528   6235    466    -95   1519       C  
ATOM   1594  CD1 LEU A 251      29.231  28.656 -10.612  1.00 41.19           C  
ANISOU 1594  CD1 LEU A 251     5109   4949   5592    405    -65   1235       C  
ATOM   1595  CD2 LEU A 251      27.552  29.617 -12.200  1.00 46.19           C  
ANISOU 1595  CD2 LEU A 251     5726   5558   6268    621   -213   1575       C  
ATOM   1596  N   LYS A 252      28.900  34.125 -11.212  1.00 57.79           N  
ANISOU 1596  N   LYS A 252     7344   6064   8549    470     33   1920       N  
ATOM   1597  CA  LYS A 252      29.071  35.474 -10.631  1.00 59.78           C  
ANISOU 1597  CA  LYS A 252     7648   5949   9117    431     95   1942       C  
ATOM   1598  C   LYS A 252      29.433  35.347  -9.146  1.00 58.70           C  
ANISOU 1598  C   LYS A 252     7523   5702   9077    330    156   1610       C  
ATOM   1599  O   LYS A 252      28.681  35.764  -8.243  1.00 60.78           O  
ANISOU 1599  O   LYS A 252     7796   5770   9529    407    171   1440       O  
ATOM   1600  CB  LYS A 252      27.809  36.337 -10.861  1.00 61.45           C  
ANISOU 1600  CB  LYS A 252     7853   5954   9541    619     45   2072       C  
ATOM   1601  CG  LYS A 252      27.778  37.116 -12.180  1.00 67.63           C  
ANISOU 1601  CG  LYS A 252     8658   6693  10345    675      7   2463       C  
ATOM   1602  CD  LYS A 252      28.161  36.275 -13.402  1.00 68.74           C  
ANISOU 1602  CD  LYS A 252     8782   7201  10137    656    -42   2641       C  
ATOM   1603  CE  LYS A 252      28.175  37.096 -14.689  1.00 72.29           C  
ANISOU 1603  CE  LYS A 252     9262   7623  10582    706    -72   3051       C  
ATOM   1604  NZ  LYS A 252      29.134  36.494 -15.671  1.00 73.97           N1+
ANISOU 1604  NZ  LYS A 252     9488   8146  10472    608    -48   3199       N1+
ATOM   1605  N   PHE A 253      30.598  34.762  -8.914  1.00 53.86           N  
ANISOU 1605  N   PHE A 253     6908   5233   8323    166    194   1525       N  
ATOM   1606  CA  PHE A 253      31.169  34.619  -7.588  1.00 51.26           C  
ANISOU 1606  CA  PHE A 253     6591   4840   8046     43    238   1242       C  
ATOM   1607  C   PHE A 253      32.675  34.772  -7.744  1.00 51.32           C  
ANISOU 1607  C   PHE A 253     6599   4874   8026   -159    282   1316       C  
ATOM   1608  O   PHE A 253      33.343  33.902  -8.295  1.00 51.65           O  
ANISOU 1608  O   PHE A 253     6594   5185   7845   -205    285   1378       O  
ATOM   1609  CB  PHE A 253      30.849  33.286  -6.930  1.00 46.85           C  
ANISOU 1609  CB  PHE A 253     5985   4521   7295     76    218   1009       C  
ATOM   1610  CG  PHE A 253      31.398  33.176  -5.534  1.00 45.62           C  
ANISOU 1610  CG  PHE A 253     5846   4311   7176    -41    257    736       C  
ATOM   1611  CD1 PHE A 253      32.709  32.746  -5.318  1.00 44.32           C  
ANISOU 1611  CD1 PHE A 253     5664   4269   6906   -209    272    696       C  
ATOM   1612  CD2 PHE A 253      30.615  33.500  -4.429  1.00 46.30           C  
ANISOU 1612  CD2 PHE A 253     5959   4241   7392     22    277    521       C  
ATOM   1613  CE1 PHE A 253      33.232  32.640  -4.039  1.00 42.99           C  
ANISOU 1613  CE1 PHE A 253     5507   4075   6754   -320    285    456       C  
ATOM   1614  CE2 PHE A 253      31.135  33.395  -3.135  1.00 45.20           C  
ANISOU 1614  CE2 PHE A 253     5846   4080   7249    -89    306    267       C  
ATOM   1615  CZ  PHE A 253      32.446  32.964  -2.940  1.00 44.85           C  
ANISOU 1615  CZ  PHE A 253     5786   4163   7092   -264    299    238       C  
ATOM   1616  N   ASP A 254      33.180  35.887  -7.250  1.00 53.48           N  
ANISOU 1616  N   ASP A 254     6921   4859   8540   -276    316   1301       N  
ATOM   1617  CA  ASP A 254      34.589  36.237  -7.355  1.00 56.57           C  
ANISOU 1617  CA  ASP A 254     7297   5230   8967   -489    354   1386       C  
ATOM   1618  C   ASP A 254      35.359  35.434  -6.312  1.00 53.94           C  
ANISOU 1618  C   ASP A 254     6923   5052   8521   -613    353   1121       C  
ATOM   1619  O   ASP A 254      35.184  35.638  -5.110  1.00 50.89           O  
ANISOU 1619  O   ASP A 254     6575   4527   8233   -645    340    861       O  
ATOM   1620  CB  ASP A 254      34.732  37.743  -7.132  1.00 60.40           C  
ANISOU 1620  CB  ASP A 254     7852   5314   9784   -575    374   1445       C  
ATOM   1621  CG  ASP A 254      36.153  38.231  -7.260  1.00 65.52           C  
ANISOU 1621  CG  ASP A 254     8471   5908  10517   -817    409   1556       C  
ATOM   1622  OD1 ASP A 254      37.066  37.448  -7.648  1.00 64.73           O  
ANISOU 1622  OD1 ASP A 254     8282   6099  10213   -905    430   1626       O  
ATOM   1623  OD2 ASP A 254      36.346  39.430  -6.962  1.00 72.79           O1-
ANISOU 1623  OD2 ASP A 254     9451   6478  11728   -918    417   1571       O1-
ATOM   1624  N   MET A 255      36.208  34.523  -6.782  1.00 52.80           N  
ANISOU 1624  N   MET A 255     6699   5200   8163   -672    366   1191       N  
ATOM   1625  CA  MET A 255      36.974  33.666  -5.889  1.00 51.28           C  
ANISOU 1625  CA  MET A 255     6451   5181   7853   -771    355    979       C  
ATOM   1626  C   MET A 255      37.942  34.454  -5.025  1.00 51.26           C  
ANISOU 1626  C   MET A 255     6444   4999   8033   -985    353    877       C  
ATOM   1627  O   MET A 255      38.406  33.961  -4.009  1.00 51.85           O  
ANISOU 1627  O   MET A 255     6491   5159   8050  -1065    323    659       O  
ATOM   1628  CB  MET A 255      37.719  32.563  -6.660  1.00 52.26           C  
ANISOU 1628  CB  MET A 255     6484   5640   7732   -772    381   1089       C  
ATOM   1629  CG  MET A 255      36.833  31.472  -7.242  1.00 46.66           C  
ANISOU 1629  CG  MET A 255     5779   5145   6804   -580    358   1092       C  
ATOM   1630  SD  MET A 255      35.966  30.503  -5.979  1.00 47.01           S  
ANISOU 1630  SD  MET A 255     5839   5244   6779   -492    304    776       S  
ATOM   1631  CE  MET A 255      34.489  30.073  -6.867  1.00 45.03           C  
ANISOU 1631  CE  MET A 255     5617   5060   6433   -278    265    857       C  
ATOM   1632  N   GLU A 256      38.244  35.678  -5.420  1.00 55.75           N  
ANISOU 1632  N   GLU A 256     7042   5315   8825  -1082    376   1038       N  
ATOM   1633  CA  GLU A 256      39.153  36.515  -4.631  1.00 59.64           C  
ANISOU 1633  CA  GLU A 256     7534   5604   9522  -1309    359    937       C  
ATOM   1634  C   GLU A 256      38.659  36.819  -3.232  1.00 57.73           C  
ANISOU 1634  C   GLU A 256     7381   5178   9376  -1314    310    600       C  
ATOM   1635  O   GLU A 256      39.456  37.195  -2.375  1.00 55.99           O  
ANISOU 1635  O   GLU A 256     7154   4870   9251  -1506    271    440       O  
ATOM   1636  CB  GLU A 256      39.544  37.785  -5.377  1.00 62.56           C  
ANISOU 1636  CB  GLU A 256     7920   5711  10140  -1422    395   1195       C  
ATOM   1637  CG  GLU A 256      40.550  37.471  -6.474  1.00 66.07           C  
ANISOU 1637  CG  GLU A 256     8242   6387  10475  -1507    455   1492       C  
ATOM   1638  CD  GLU A 256      41.042  38.688  -7.217  1.00 70.19           C  
ANISOU 1638  CD  GLU A 256     8763   6670  11235  -1644    502   1784       C  
ATOM   1639  OE1 GLU A 256      40.626  39.815  -6.881  1.00 74.93           O  
ANISOU 1639  OE1 GLU A 256     9466   6890  12113  -1680    479   1755       O  
ATOM   1640  OE2 GLU A 256      41.857  38.505  -8.140  1.00 75.37           O1-
ANISOU 1640  OE2 GLU A 256     9315   7518  11804  -1713    572   2047       O1-
ATOM   1641  N   GLN A 257      37.362  36.655  -2.997  1.00 56.10           N  
ANISOU 1641  N   GLN A 257     7249   4928   9139  -1111    312    490       N  
ATOM   1642  CA  GLN A 257      36.818  36.820  -1.650  1.00 56.85           C  
ANISOU 1642  CA  GLN A 257     7426   4898   9278  -1087    288    160       C  
ATOM   1643  C   GLN A 257      37.410  35.789  -0.715  1.00 54.40           C  
ANISOU 1643  C   GLN A 257     7059   4858   8752  -1164    248    -47       C  
ATOM   1644  O   GLN A 257      37.592  36.061   0.456  1.00 58.33           O  
ANISOU 1644  O   GLN A 257     7608   5272   9283  -1255    214   -305       O  
ATOM   1645  CB  GLN A 257      35.318  36.615  -1.603  1.00 57.60           C  
ANISOU 1645  CB  GLN A 257     7572   4970   9343   -840    314     99       C  
ATOM   1646  CG  GLN A 257      34.501  37.342  -2.635  1.00 57.95           C  
ANISOU 1646  CG  GLN A 257     7647   4825   9546   -697    341    336       C  
ATOM   1647  CD  GLN A 257      33.117  36.763  -2.695  1.00 55.14           C  
ANISOU 1647  CD  GLN A 257     7284   4571   9096   -455    350    301       C  
ATOM   1648  NE2 GLN A 257      32.783  36.126  -3.801  1.00 53.50           N  
ANISOU 1648  NE2 GLN A 257     7014   4566   8749   -350    336    528       N  
ATOM   1649  OE1 GLN A 257      32.351  36.895  -1.745  1.00 52.93           O  
ANISOU 1649  OE1 GLN A 257     7051   4195   8866   -367    369     67       O  
ATOM   1650  N   LEU A 258      37.698  34.606  -1.242  1.00 50.46           N  
ANISOU 1650  N   LEU A 258     6461   4681   8030  -1122    250     67       N  
ATOM   1651  CA  LEU A 258      38.268  33.530  -0.450  1.00 49.22           C  
ANISOU 1651  CA  LEU A 258     6241   4790   7671  -1173    210    -86       C  
ATOM   1652  C   LEU A 258      39.690  33.805   0.105  1.00 50.85           C  
ANISOU 1652  C   LEU A 258     6384   5012   7925  -1416    158   -143       C  
ATOM   1653  O   LEU A 258      40.113  33.149   1.066  1.00 49.22           O  
ANISOU 1653  O   LEU A 258     6144   4972   7585  -1471    104   -317       O  
ATOM   1654  CB  LEU A 258      38.199  32.201  -1.239  1.00 49.83           C  
ANISOU 1654  CB  LEU A 258     6235   5174   7524  -1051    229     55       C  
ATOM   1655  CG  LEU A 258      36.783  31.592  -1.423  1.00 47.15           C  
ANISOU 1655  CG  LEU A 258     5938   4887   7091   -830    246     33       C  
ATOM   1656  CD1 LEU A 258      36.717  30.601  -2.579  1.00 46.35           C  
ANISOU 1656  CD1 LEU A 258     5773   5015   6824   -725    260    216       C  
ATOM   1657  CD2 LEU A 258      36.320  30.894  -0.162  1.00 47.53           C  
ANISOU 1657  CD2 LEU A 258     6006   5026   7027   -789    226   -215       C  
ATOM   1658  N   LYS A 259      40.413  34.758  -0.493  1.00 53.16           N  
ANISOU 1658  N   LYS A 259     6652   5137   8410  -1564    168     17       N  
ATOM   1659  CA  LYS A 259      41.720  35.196   0.006  1.00 53.35           C  
ANISOU 1659  CA  LYS A 259     6604   5136   8530  -1818    109    -30       C  
ATOM   1660  C   LYS A 259      41.679  35.477   1.507  1.00 54.75           C  
ANISOU 1660  C   LYS A 259     6860   5220   8721  -1904     25   -366       C  
ATOM   1661  O   LYS A 259      40.831  36.228   1.963  1.00 56.87           O  
ANISOU 1661  O   LYS A 259     7270   5231   9105  -1849     34   -522       O  
ATOM   1662  CB  LYS A 259      42.191  36.452  -0.727  1.00 56.28           C  
ANISOU 1662  CB  LYS A 259     6974   5239   9171  -1964    136    167       C  
ATOM   1663  CG  LYS A 259      43.664  36.749  -0.505  1.00 59.55           C  
ANISOU 1663  CG  LYS A 259     7259   5685   9682  -2240     82    196       C  
ATOM   1664  CD  LYS A 259      44.100  38.066  -1.117  1.00 64.07           C  
ANISOU 1664  CD  LYS A 259     7835   5953  10556  -2412    108    382       C  
ATOM   1665  CE  LYS A 259      45.576  38.342  -0.834  1.00 67.38           C  
ANISOU 1665  CE  LYS A 259     8101   6414  11087  -2708     46    402       C  
ATOM   1666  NZ  LYS A 259      45.923  39.789  -0.843  1.00 71.35           N1+
ANISOU 1666  NZ  LYS A 259     8648   6526  11936  -2931     22    441       N1+
ATOM   1667  N   ASP A 260      42.601  34.866   2.248  1.00 54.61           N  
ANISOU 1667  N   ASP A 260     6749   5423   8578  -2029    -54   -474       N  
ATOM   1668  CA  ASP A 260      42.744  35.023   3.714  1.00 55.22           C  
ANISOU 1668  CA  ASP A 260     6887   5480   8614  -2133   -154   -792       C  
ATOM   1669  C   ASP A 260      41.501  34.686   4.530  1.00 54.15           C  
ANISOU 1669  C   ASP A 260     6890   5348   8337  -1944   -130  -1016       C  
ATOM   1670  O   ASP A 260      41.317  35.218   5.624  1.00 58.78           O  
ANISOU 1670  O   ASP A 260     7585   5813   8936  -2004   -180  -1290       O  
ATOM   1671  CB  ASP A 260      43.210  36.434   4.078  1.00 59.65           C  
ANISOU 1671  CB  ASP A 260     7510   5716   9438  -2355   -212   -903       C  
ATOM   1672  CG  ASP A 260      44.519  36.821   3.419  1.00 60.68           C  
ANISOU 1672  CG  ASP A 260     7486   5843   9728  -2581   -242   -690       C  
ATOM   1673  OD1 ASP A 260      45.304  35.942   3.022  1.00 60.07           O  
ANISOU 1673  OD1 ASP A 260     7233   6067   9523  -2601   -243   -524       O  
ATOM   1674  OD2 ASP A 260      44.757  38.030   3.303  1.00 65.07           O1-
ANISOU 1674  OD2 ASP A 260     8089   6082  10553  -2742   -257   -685       O1-
ATOM   1675  N   SER A 261      40.657  33.806   3.998  1.00 52.70           N  
ANISOU 1675  N   SER A 261     6699   5309   8016  -1724    -53   -906       N  
ATOM   1676  CA  SER A 261      39.394  33.400   4.644  1.00 50.77           C  
ANISOU 1676  CA  SER A 261     6555   5088   7646  -1534    -11  -1073       C  
ATOM   1677  C   SER A 261      39.416  32.007   5.276  1.00 45.98           C  
ANISOU 1677  C   SER A 261     5891   4814   6765  -1468    -38  -1128       C  
ATOM   1678  O   SER A 261      38.446  31.620   5.929  1.00 45.07           O  
ANISOU 1678  O   SER A 261     5846   4744   6535  -1334     -1  -1263       O  
ATOM   1679  CB  SER A 261      38.262  33.437   3.613  1.00 50.17           C  
ANISOU 1679  CB  SER A 261     6509   4917   7637  -1329     86   -908       C  
ATOM   1680  OG  SER A 261      38.375  32.355   2.696  1.00 49.02           O  
ANISOU 1680  OG  SER A 261     6256   5012   7357  -1245    105   -690       O  
ATOM   1681  N   ILE A 262      40.503  31.264   5.084  1.00 45.58           N  
ANISOU 1681  N   ILE A 262     5707   4989   6623  -1557    -93  -1011       N  
ATOM   1682  CA  ILE A 262      40.626  29.900   5.583  1.00 44.38           C  
ANISOU 1682  CA  ILE A 262     5490   5137   6235  -1492   -122  -1022       C  
ATOM   1683  C   ILE A 262      41.526  29.823   6.801  1.00 46.04           C  
ANISOU 1683  C   ILE A 262     5672   5474   6347  -1650   -239  -1183       C  
ATOM   1684  O   ILE A 262      42.567  30.464   6.845  1.00 45.71           O  
ANISOU 1684  O   ILE A 262     5572   5384   6412  -1840   -315  -1186       O  
ATOM   1685  CB  ILE A 262      41.240  28.984   4.515  1.00 44.83           C  
ANISOU 1685  CB  ILE A 262     5406   5381   6247  -1449   -104   -776       C  
ATOM   1686  CG1 ILE A 262      40.424  29.009   3.220  1.00 42.53           C  
ANISOU 1686  CG1 ILE A 262     5139   5001   6021  -1300     -7   -606       C  
ATOM   1687  CG2 ILE A 262      41.345  27.544   5.013  1.00 45.08           C  
ANISOU 1687  CG2 ILE A 262     5376   5688   6064  -1368   -133   -781       C  
ATOM   1688  CD1 ILE A 262      39.037  28.445   3.345  1.00 42.87           C  
ANISOU 1688  CD1 ILE A 262     5259   5055   5975  -1110     43   -663       C  
ATOM   1689  N   ASP A 263      41.121  29.029   7.786  1.00 43.92           N  
ANISOU 1689  N   ASP A 263     5439   5376   5872  -1576   -259  -1306       N  
ATOM   1690  CA  ASP A 263      41.952  28.797   8.946  1.00 45.73           C  
ANISOU 1690  CA  ASP A 263     5636   5777   5962  -1707   -382  -1435       C  
ATOM   1691  C   ASP A 263      42.822  27.607   8.554  1.00 46.17           C  
ANISOU 1691  C   ASP A 263     5522   6090   5930  -1690   -423  -1234       C  
ATOM   1692  O   ASP A 263      42.489  26.458   8.799  1.00 43.77           O  
ANISOU 1692  O   ASP A 263     5201   5967   5462  -1563   -408  -1186       O  
ATOM   1693  CB  ASP A 263      41.094  28.530  10.165  1.00 46.06           C  
ANISOU 1693  CB  ASP A 263     5800   5889   5812  -1628   -373  -1637       C  
ATOM   1694  CG  ASP A 263      41.807  28.838  11.442  1.00 49.91           C  
ANISOU 1694  CG  ASP A 263     6315   6471   6179  -1791   -506  -1839       C  
ATOM   1695  OD1 ASP A 263      43.013  28.581  11.529  1.00 52.41           O  
ANISOU 1695  OD1 ASP A 263     6503   6934   6476  -1925   -629  -1770       O  
ATOM   1696  OD2 ASP A 263      41.165  29.334  12.378  1.00 52.30           O1-
ANISOU 1696  OD2 ASP A 263     6762   6712   6398  -1782   -490  -2074       O1-
ATOM   1697  N   ARG A 264      43.945  27.938   7.929  1.00 45.75           N  
ANISOU 1697  N   ARG A 264     5340   6034   6008  -1823   -467  -1112       N  
ATOM   1698  CA  ARG A 264      44.835  27.006   7.231  1.00 43.81           C  
ANISOU 1698  CA  ARG A 264     4914   5989   5743  -1796   -472   -894       C  
ATOM   1699  C   ARG A 264      45.188  25.664   7.842  1.00 43.08           C  
ANISOU 1699  C   ARG A 264     4738   6174   5456  -1720   -532   -860       C  
ATOM   1700  O   ARG A 264      45.330  24.711   7.115  1.00 46.78           O  
ANISOU 1700  O   ARG A 264     5120   6756   5900  -1597   -479   -693       O  
ATOM   1701  CB  ARG A 264      46.111  27.731   6.809  1.00 46.68           C  
ANISOU 1701  CB  ARG A 264     5136   6326   6274  -1994   -527   -810       C  
ATOM   1702  CG  ARG A 264      45.835  28.799   5.768  1.00 48.66           C  
ANISOU 1702  CG  ARG A 264     5435   6318   6737  -2029   -433   -730       C  
ATOM   1703  CD  ARG A 264      47.106  29.437   5.256  1.00 52.11           C  
ANISOU 1703  CD  ARG A 264     5711   6740   7349  -2229   -466   -602       C  
ATOM   1704  NE  ARG A 264      47.841  28.518   4.403  1.00 53.43           N  
ANISOU 1704  NE  ARG A 264     5694   7129   7477  -2157   -413   -375       N  
ATOM   1705  CZ  ARG A 264      47.702  28.418   3.083  1.00 52.37           C  
ANISOU 1705  CZ  ARG A 264     5531   6975   7392  -2056   -278   -173       C  
ATOM   1706  NH1 ARG A 264      46.848  29.183   2.422  1.00 50.02           N1+
ANISOU 1706  NH1 ARG A 264     5368   6447   7190  -2017   -193   -142       N1+
ATOM   1707  NH2 ARG A 264      48.431  27.535   2.425  1.00 49.59           N  
ANISOU 1707  NH2 ARG A 264     5013   6845   6984  -1985   -229     -1       N  
ATOM   1708  N   GLU A 265      45.339  25.569   9.147  1.00 45.56           N  
ANISOU 1708  N   GLU A 265     5084   6596   5631  -1787   -643  -1011       N  
ATOM   1709  CA  GLU A 265      45.667  24.277   9.785  1.00 46.65           C  
ANISOU 1709  CA  GLU A 265     5145   6997   5583  -1710   -709   -951       C  
ATOM   1710  C   GLU A 265      44.448  23.504  10.329  1.00 44.70           C  
ANISOU 1710  C   GLU A 265     5031   6786   5167  -1543   -646  -1001       C  
ATOM   1711  O   GLU A 265      44.604  22.416  10.880  1.00 46.30           O  
ANISOU 1711  O   GLU A 265     5188   7183   5221  -1471   -691   -937       O  
ATOM   1712  CB  GLU A 265      46.683  24.488  10.889  1.00 53.74           C  
ANISOU 1712  CB  GLU A 265     5969   8048   6402  -1882   -887  -1042       C  
ATOM   1713  CG  GLU A 265      47.862  25.314  10.409  1.00 57.37           C  
ANISOU 1713  CG  GLU A 265     6283   8465   7051  -2075   -955   -997       C  
ATOM   1714  CD  GLU A 265      49.171  24.850  10.994  1.00 65.48           C  
ANISOU 1714  CD  GLU A 265     7113   9744   8022  -2176  -1122   -937       C  
ATOM   1715  OE1 GLU A 265      49.313  24.931  12.244  1.00 67.38           O  
ANISOU 1715  OE1 GLU A 265     7398  10097   8106  -2266  -1268  -1089       O  
ATOM   1716  OE2 GLU A 265      50.042  24.412  10.191  1.00 65.90           O1-
ANISOU 1716  OE2 GLU A 265     6966   9893   8180  -2159  -1102   -736       O1-
ATOM   1717  N   LYS A 266      43.249  24.063  10.175  1.00 41.87           N  
ANISOU 1717  N   LYS A 266     4823   6241   4845  -1481   -541  -1100       N  
ATOM   1718  CA  LYS A 266      42.025  23.450  10.689  1.00 40.65           C  
ANISOU 1718  CA  LYS A 266     4780   6112   4553  -1338   -467  -1148       C  
ATOM   1719  C   LYS A 266      41.290  22.820   9.511  1.00 36.48           C  
ANISOU 1719  C   LYS A 266     4239   5516   4106  -1176   -347   -997       C  
ATOM   1720  O   LYS A 266      40.309  23.347   8.987  1.00 35.67           O  
ANISOU 1720  O   LYS A 266     4218   5241   4094  -1112   -253  -1030       O  
ATOM   1721  CB  LYS A 266      41.190  24.483  11.437  1.00 40.94           C  
ANISOU 1721  CB  LYS A 266     4975   6011   4568  -1373   -433  -1377       C  
ATOM   1722  CG  LYS A 266      41.968  25.178  12.536  1.00 44.29           C  
ANISOU 1722  CG  LYS A 266     5425   6493   4910  -1550   -565  -1557       C  
ATOM   1723  CD  LYS A 266      41.061  25.690  13.631  1.00 46.68           C  
ANISOU 1723  CD  LYS A 266     5896   6762   5079  -1534   -528  -1796       C  
ATOM   1724  CE  LYS A 266      41.777  26.644  14.577  1.00 50.71           C  
ANISOU 1724  CE  LYS A 266     6461   7271   5536  -1726   -660  -2023       C  
ATOM   1725  NZ  LYS A 266      42.924  25.982  15.236  1.00 51.39           N1+
ANISOU 1725  NZ  LYS A 266     6436   7630   5461  -1826   -830  -1965       N1+
ATOM   1726  N   ILE A 267      41.803  21.673   9.103  1.00 35.43           N  
ANISOU 1726  N   ILE A 267     3998   5522   3942  -1107   -364   -833       N  
ATOM   1727  CA  ILE A 267      41.309  20.957   7.941  1.00 35.60           C  
ANISOU 1727  CA  ILE A 267     3999   5501   4027   -965   -275   -697       C  
ATOM   1728  C   ILE A 267      40.864  19.557   8.326  1.00 32.63           C  
ANISOU 1728  C   ILE A 267     3622   5245   3533   -844   -268   -631       C  
ATOM   1729  O   ILE A 267      41.588  18.821   8.978  1.00 33.15           O  
ANISOU 1729  O   ILE A 267     3621   5469   3507   -854   -344   -581       O  
ATOM   1730  CB  ILE A 267      42.393  20.850   6.832  1.00 35.72           C  
ANISOU 1730  CB  ILE A 267     3883   5545   4144   -979   -280   -554       C  
ATOM   1731  CG1 ILE A 267      43.149  22.174   6.648  1.00 38.96           C  
ANISOU 1731  CG1 ILE A 267     4259   5871   4673  -1142   -311   -589       C  
ATOM   1732  CG2 ILE A 267      41.797  20.336   5.528  1.00 34.46           C  
ANISOU 1732  CG2 ILE A 267     3733   5324   4037   -840   -183   -449       C  
ATOM   1733  CD1 ILE A 267      42.347  23.308   6.068  1.00 40.33           C  
ANISOU 1733  CD1 ILE A 267     4537   5820   4967  -1156   -237   -640       C  
ATOM   1734  N   ALA A 268      39.661  19.202   7.912  1.00 33.53           N  
ANISOU 1734  N   ALA A 268     3802   5275   3663   -734   -182   -622       N  
ATOM   1735  CA  ALA A 268      39.143  17.848   8.108  1.00 32.95           C  
ANISOU 1735  CA  ALA A 268     3725   5276   3518   -626   -165   -544       C  
ATOM   1736  C   ALA A 268      38.567  17.294   6.810  1.00 30.07           C  
ANISOU 1736  C   ALA A 268     3356   4825   3245   -516   -103   -464       C  
ATOM   1737  O   ALA A 268      38.269  18.050   5.897  1.00 28.91           O  
ANISOU 1737  O   ALA A 268     3229   4565   3190   -512    -61   -478       O  
ATOM   1738  CB  ALA A 268      38.093  17.860   9.186  1.00 34.21           C  
ANISOU 1738  CB  ALA A 268     3972   5447   3579   -618   -131   -631       C  
ATOM   1739  N   VAL A 269      38.418  15.968   6.751  1.00 28.78           N  
ANISOU 1739  N   VAL A 269     3169   4711   3054   -429   -105   -378       N  
ATOM   1740  CA  VAL A 269      37.834  15.293   5.602  1.00 29.27           C  
ANISOU 1740  CA  VAL A 269     3237   4698   3187   -328    -64   -325       C  
ATOM   1741  C   VAL A 269      36.645  14.429   6.074  1.00 30.94           C  
ANISOU 1741  C   VAL A 269     3491   4888   3377   -276    -39   -316       C  
ATOM   1742  O   VAL A 269      36.761  13.707   7.061  1.00 31.10           O  
ANISOU 1742  O   VAL A 269     3504   4987   3325   -280    -62   -276       O  
ATOM   1743  CB  VAL A 269      38.884  14.471   4.806  1.00 27.86           C  
ANISOU 1743  CB  VAL A 269     2983   4570   3033   -269    -84   -235       C  
ATOM   1744  CG1 VAL A 269      39.506  13.355   5.631  1.00 29.51           C  
ANISOU 1744  CG1 VAL A 269     3143   4878   3191   -240   -136   -165       C  
ATOM   1745  CG2 VAL A 269      38.294  13.928   3.502  1.00 29.10           C  
ANISOU 1745  CG2 VAL A 269     3164   4647   3246   -172    -44   -216       C  
ATOM   1746  N   ILE A 270      35.518  14.515   5.363  1.00 27.06           N  
ANISOU 1746  N   ILE A 270     3034   4297   2951   -233      6   -337       N  
ATOM   1747  CA  ILE A 270      34.300  13.768   5.728  1.00 27.68           C  
ANISOU 1747  CA  ILE A 270     3131   4348   3038   -200     33   -324       C  
ATOM   1748  C   ILE A 270      33.729  13.111   4.480  1.00 27.91           C  
ANISOU 1748  C   ILE A 270     3157   4295   3152   -133     28   -296       C  
ATOM   1749  O   ILE A 270      33.893  13.606   3.378  1.00 26.76           O  
ANISOU 1749  O   ILE A 270     3016   4110   3042   -110     23   -311       O  
ATOM   1750  CB  ILE A 270      33.237  14.686   6.376  1.00 27.22           C  
ANISOU 1750  CB  ILE A 270     3105   4264   2973   -228     93   -402       C  
ATOM   1751  CG1 ILE A 270      33.874  15.478   7.531  1.00 28.93           C  
ANISOU 1751  CG1 ILE A 270     3346   4557   3089   -300     91   -470       C  
ATOM   1752  CG2 ILE A 270      32.019  13.881   6.850  1.00 27.06           C  
ANISOU 1752  CG2 ILE A 270     3076   4241   2963   -204    135   -368       C  
ATOM   1753  CD1 ILE A 270      32.945  16.332   8.365  1.00 31.37           C  
ANISOU 1753  CD1 ILE A 270     3698   4854   3368   -317    163   -572       C  
ATOM   1754  N   GLY A 271      33.057  11.983   4.646  1.00 30.28           N  
ANISOU 1754  N   GLY A 271     3453   4572   3479   -107     24   -254       N  
ATOM   1755  CA  GLY A 271      32.457  11.330   3.489  1.00 27.26           C  
ANISOU 1755  CA  GLY A 271     3074   4108   3176    -58     -0   -251       C  
ATOM   1756  C   GLY A 271      31.568  10.151   3.810  1.00 29.48           C  
ANISOU 1756  C   GLY A 271     3345   4341   3515    -59     -7   -209       C  
ATOM   1757  O   GLY A 271      31.699   9.518   4.855  1.00 27.72           O  
ANISOU 1757  O   GLY A 271     3114   4152   3266    -81      4   -145       O  
ATOM   1758  N   HIS A 272      30.655   9.874   2.876  1.00 27.97           N  
ANISOU 1758  N   HIS A 272     3151   4074   3402    -42    -34   -236       N  
ATOM   1759  CA  HIS A 272      29.649   8.832   3.033  1.00 26.97           C  
ANISOU 1759  CA  HIS A 272     3002   3881   3364    -65    -50   -202       C  
ATOM   1760  C   HIS A 272      29.981   7.610   2.223  1.00 27.36           C  
ANISOU 1760  C   HIS A 272     3081   3846   3469    -29   -117   -209       C  
ATOM   1761  O   HIS A 272      30.234   7.731   1.039  1.00 28.45           O  
ANISOU 1761  O   HIS A 272     3248   3966   3595     16   -159   -276       O  
ATOM   1762  CB  HIS A 272      28.292   9.372   2.584  1.00 28.20           C  
ANISOU 1762  CB  HIS A 272     3116   4012   3587    -81    -50   -237       C  
ATOM   1763  CG  HIS A 272      27.180   8.361   2.608  1.00 29.43           C  
ANISOU 1763  CG  HIS A 272     3224   4100   3858   -124    -78   -203       C  
ATOM   1764  CD2 HIS A 272      26.764   7.512   3.573  1.00 31.18           C  
ANISOU 1764  CD2 HIS A 272     3412   4306   4129   -177    -45   -120       C  
ATOM   1765  ND1 HIS A 272      26.344   8.154   1.534  1.00 28.91           N  
ANISOU 1765  ND1 HIS A 272     3133   3976   3874   -126   -154   -248       N  
ATOM   1766  CE1 HIS A 272      25.465   7.218   1.831  1.00 29.58           C  
ANISOU 1766  CE1 HIS A 272     3164   4003   4072   -188   -172   -205       C  
ATOM   1767  NE2 HIS A 272      25.697   6.809   3.063  1.00 31.88           N  
ANISOU 1767  NE2 HIS A 272     3450   4313   4350   -220    -98   -117       N  
ATOM   1768  N   SER A 273      29.971   6.447   2.867  1.00 26.86           N  
ANISOU 1768  N   SER A 273     3016   3728   3462    -48   -124   -138       N  
ATOM   1769  CA  SER A 273      30.087   5.153   2.206  1.00 28.37           C  
ANISOU 1769  CA  SER A 273     3241   3793   3745    -18   -186   -153       C  
ATOM   1770  C   SER A 273      31.416   4.982   1.436  1.00 28.90           C  
ANISOU 1770  C   SER A 273     3355   3864   3760     79   -204   -205       C  
ATOM   1771  O   SER A 273      32.445   4.789   2.076  1.00 27.89           O  
ANISOU 1771  O   SER A 273     3221   3779   3596    115   -181   -139       O  
ATOM   1772  CB  SER A 273      28.855   4.925   1.334  1.00 28.04           C  
ANISOU 1772  CB  SER A 273     3189   3668   3797    -57   -244   -221       C  
ATOM   1773  OG  SER A 273      28.624   3.561   1.092  1.00 28.60           O  
ANISOU 1773  OG  SER A 273     3285   3590   3992    -73   -303   -224       O  
ATOM   1774  N   PHE A 274      31.395   5.046   0.107  1.00 28.18           N  
ANISOU 1774  N   PHE A 274     3302   3747   3658    123   -244   -314       N  
ATOM   1775  CA  PHE A 274      32.620   5.074  -0.682  1.00 29.10           C  
ANISOU 1775  CA  PHE A 274     3451   3904   3702    221   -233   -365       C  
ATOM   1776  C   PHE A 274      33.450   6.296  -0.234  1.00 27.92           C  
ANISOU 1776  C   PHE A 274     3259   3900   3449    218   -174   -315       C  
ATOM   1777  O   PHE A 274      34.673   6.248  -0.148  1.00 28.12           O  
ANISOU 1777  O   PHE A 274     3267   3982   3436    275   -147   -288       O  
ATOM   1778  CB  PHE A 274      32.312   5.180  -2.181  1.00 26.80           C  
ANISOU 1778  CB  PHE A 274     3209   3602   3370    259   -275   -488       C  
ATOM   1779  CG  PHE A 274      33.368   4.602  -3.076  1.00 29.51           C  
ANISOU 1779  CG  PHE A 274     3602   3942   3669    374   -263   -560       C  
ATOM   1780  CD1 PHE A 274      34.638   4.299  -2.604  1.00 30.03           C  
ANISOU 1780  CD1 PHE A 274     3642   4037   3731    446   -209   -505       C  
ATOM   1781  CD2 PHE A 274      33.094   4.362  -4.417  1.00 29.83           C  
ANISOU 1781  CD2 PHE A 274     3710   3965   3660    417   -308   -689       C  
ATOM   1782  CE1 PHE A 274      35.605   3.764  -3.436  1.00 31.16           C  
ANISOU 1782  CE1 PHE A 274     3814   4183   3843    569   -179   -574       C  
ATOM   1783  CE2 PHE A 274      34.065   3.826  -5.255  1.00 31.96           C  
ANISOU 1783  CE2 PHE A 274     4030   4243   3870    538   -277   -772       C  
ATOM   1784  CZ  PHE A 274      35.322   3.527  -4.761  1.00 32.60           C  
ANISOU 1784  CZ  PHE A 274     4074   4346   3967    619   -203   -714       C  
ATOM   1785  N   GLY A 275      32.761   7.392   0.050  1.00 26.43           N  
ANISOU 1785  N   GLY A 275     3048   3762   3232    151   -158   -307       N  
ATOM   1786  CA  GLY A 275      33.376   8.569   0.610  1.00 28.25           C  
ANISOU 1786  CA  GLY A 275     3248   4096   3390    124   -111   -274       C  
ATOM   1787  C   GLY A 275      34.023   8.382   1.990  1.00 28.49           C  
ANISOU 1787  C   GLY A 275     3245   4179   3400     97    -92   -197       C  
ATOM   1788  O   GLY A 275      34.956   9.110   2.349  1.00 26.53           O  
ANISOU 1788  O   GLY A 275     2969   4021   3089     84    -74   -180       O  
ATOM   1789  N   GLY A 276      33.524   7.414   2.751  1.00 28.56           N  
ANISOU 1789  N   GLY A 276     3254   4136   3461     80   -104   -142       N  
ATOM   1790  CA  GLY A 276      34.041   7.073   4.096  1.00 28.72           C  
ANISOU 1790  CA  GLY A 276     3250   4215   3446     59    -97    -43       C  
ATOM   1791  C   GLY A 276      35.365   6.329   4.014  1.00 29.65           C  
ANISOU 1791  C   GLY A 276     3351   4344   3570    138   -123      5       C  
ATOM   1792  O   GLY A 276      36.263   6.558   4.813  1.00 28.42           O  
ANISOU 1792  O   GLY A 276     3156   4296   3348    132   -131     67       O  
ATOM   1793  N   ALA A 277      35.473   5.434   3.037  1.00 29.33           N  
ANISOU 1793  N   ALA A 277     3337   4197   3610    217   -142    -31       N  
ATOM   1794  CA  ALA A 277      36.758   4.821   2.687  1.00 30.98           C  
ANISOU 1794  CA  ALA A 277     3522   4413   3836    323   -149    -11       C  
ATOM   1795  C   ALA A 277      37.727   5.897   2.170  1.00 29.47           C  
ANISOU 1795  C   ALA A 277     3283   4354   3560    338   -120    -50       C  
ATOM   1796  O   ALA A 277      38.916   5.856   2.465  1.00 29.17           O  
ANISOU 1796  O   ALA A 277     3178   4402   3504    382   -121      8       O  
ATOM   1797  CB  ALA A 277      36.575   3.748   1.641  1.00 28.97           C  
ANISOU 1797  CB  ALA A 277     3323   4008   3677    409   -162    -84       C  
ATOM   1798  N   THR A 278      37.194   6.841   1.405  1.00 27.65           N  
ANISOU 1798  N   THR A 278     3080   4137   3289    297    -99   -132       N  
ATOM   1799  CA  THR A 278      37.985   7.939   0.831  1.00 28.70           C  
ANISOU 1799  CA  THR A 278     3173   4376   3355    292    -65   -152       C  
ATOM   1800  C   THR A 278      38.582   8.764   1.973  1.00 28.52           C  
ANISOU 1800  C   THR A 278     3089   4461   3287    210    -72    -92       C  
ATOM   1801  O   THR A 278      39.733   9.119   1.927  1.00 27.49           O  
ANISOU 1801  O   THR A 278     2885   4425   3135    218    -64    -62       O  
ATOM   1802  CB  THR A 278      37.143   8.779  -0.146  1.00 27.23           C  
ANISOU 1802  CB  THR A 278     3037   4167   3142    262    -51   -225       C  
ATOM   1803  CG2 THR A 278      37.967   9.859  -0.811  1.00 27.08           C  
ANISOU 1803  CG2 THR A 278     2981   4242   3066    256     -8   -220       C  
ATOM   1804  OG1 THR A 278      36.602   7.921  -1.159  1.00 26.92           O  
ANISOU 1804  OG1 THR A 278     3058   4042   3127    332    -67   -292       O  
ATOM   1805  N   VAL A 279      37.777   9.054   2.994  1.00 27.51           N  
ANISOU 1805  N   VAL A 279     2986   4325   3141    128    -88    -83       N  
ATOM   1806  CA  VAL A 279      38.292   9.653   4.235  1.00 29.00           C  
ANISOU 1806  CA  VAL A 279     3133   4620   3265     50   -108    -45       C  
ATOM   1807  C   VAL A 279      39.553   8.959   4.699  1.00 28.75           C  
ANISOU 1807  C   VAL A 279     3025   4671   3228     98   -148     43       C  
ATOM   1808  O   VAL A 279      40.564   9.605   4.931  1.00 28.70           O  
ANISOU 1808  O   VAL A 279     2945   4773   3186     62   -169     58       O  
ATOM   1809  CB  VAL A 279      37.278   9.589   5.372  1.00 27.23           C  
ANISOU 1809  CB  VAL A 279     2952   4388   3007    -10   -110    -33       C  
ATOM   1810  CG1 VAL A 279      37.916   9.833   6.758  1.00 27.71           C  
ANISOU 1810  CG1 VAL A 279     2981   4579   2969    -69   -147     16       C  
ATOM   1811  CG2 VAL A 279      36.170  10.560   5.117  1.00 27.37           C  
ANISOU 1811  CG2 VAL A 279     3016   4355   3029    -60    -68   -118       C  
ATOM   1812  N   ILE A 280      39.474   7.641   4.828  1.00 28.41           N  
ANISOU 1812  N   ILE A 280     2991   4565   3238    180   -164    108       N  
ATOM   1813  CA  ILE A 280      40.537   6.858   5.442  1.00 30.77           C  
ANISOU 1813  CA  ILE A 280     3215   4930   3546    242   -210    219       C  
ATOM   1814  C   ILE A 280      41.811   6.801   4.591  1.00 31.08           C  
ANISOU 1814  C   ILE A 280     3163   5020   3626    332   -197    221       C  
ATOM   1815  O   ILE A 280      42.923   6.973   5.108  1.00 30.27           O  
ANISOU 1815  O   ILE A 280     2952   5048   3501    331   -238    291       O  
ATOM   1816  CB  ILE A 280      40.026   5.446   5.819  1.00 32.72           C  
ANISOU 1816  CB  ILE A 280     3505   5062   3865    308   -227    303       C  
ATOM   1817  CG1 ILE A 280      38.964   5.565   6.932  1.00 33.41           C  
ANISOU 1817  CG1 ILE A 280     3648   5158   3888    206   -231    342       C  
ATOM   1818  CG2 ILE A 280      41.158   4.561   6.318  1.00 35.36           C  
ANISOU 1818  CG2 ILE A 280     3760   5442   4234    403   -275    436       C  
ATOM   1819  CD1 ILE A 280      38.215   4.293   7.220  1.00 34.98           C  
ANISOU 1819  CD1 ILE A 280     3894   5223   4174    238   -232    432       C  
ATOM   1820  N   GLN A 281      41.641   6.559   3.298  1.00 28.49           N  
ANISOU 1820  N   GLN A 281     2872   4603   3350    409   -140    145       N  
ATOM   1821  CA  GLN A 281      42.745   6.634   2.365  1.00 30.36           C  
ANISOU 1821  CA  GLN A 281     3025   4904   3606    496    -95    134       C  
ATOM   1822  C   GLN A 281      43.387   8.029   2.402  1.00 29.82           C  
ANISOU 1822  C   GLN A 281     2876   4977   3478    387    -88    134       C  
ATOM   1823  O   GLN A 281      44.609   8.122   2.440  1.00 29.72           O  
ANISOU 1823  O   GLN A 281     2732   5082   3479    415    -89    195       O  
ATOM   1824  CB  GLN A 281      42.263   6.345   0.936  1.00 29.72           C  
ANISOU 1824  CB  GLN A 281     3025   4725   3543    575    -30     27       C  
ATOM   1825  CG  GLN A 281      43.377   6.294  -0.085  1.00 31.70           C  
ANISOU 1825  CG  GLN A 281     3197   5052   3796    687     42     13       C  
ATOM   1826  CD  GLN A 281      44.254   5.085   0.077  1.00 33.37           C  
ANISOU 1826  CD  GLN A 281     3339   5249   4091    842     45     67       C  
ATOM   1827  NE2 GLN A 281      45.552   5.272  -0.062  1.00 34.30           N  
ANISOU 1827  NE2 GLN A 281     3308   5506   4219    903     84    126       N  
ATOM   1828  OE1 GLN A 281      43.770   3.989   0.325  1.00 35.43           O  
ANISOU 1828  OE1 GLN A 281     3672   5365   4424    908     12     64       O  
ATOM   1829  N   THR A 282      42.540   9.072   2.384  1.00 27.84           N  
ANISOU 1829  N   THR A 282     2698   4701   3180    269    -81     70       N  
ATOM   1830  CA  THR A 282      42.985  10.471   2.316  1.00 28.75           C  
ANISOU 1830  CA  THR A 282     2763   4898   3263    154    -71     58       C  
ATOM   1831  C   THR A 282      43.846  10.783   3.546  1.00 30.57           C  
ANISOU 1831  C   THR A 282     2893   5251   3471     72   -147    117       C  
ATOM   1832  O   THR A 282      44.912  11.374   3.419  1.00 28.98           O  
ANISOU 1832  O   THR A 282     2574   5153   3284     28   -151    150       O  
ATOM   1833  CB  THR A 282      41.792  11.458   2.171  1.00 28.88           C  
ANISOU 1833  CB  THR A 282     2887   4831   3255     61    -54    -20       C  
ATOM   1834  CG2 THR A 282      42.235  12.882   2.160  1.00 31.50           C  
ANISOU 1834  CG2 THR A 282     3180   5207   3581    -58    -48    -29       C  
ATOM   1835  OG1 THR A 282      41.069  11.218   0.938  1.00 27.27           O  
ANISOU 1835  OG1 THR A 282     2760   4540   3062    135     -3    -65       O  
ATOM   1836  N   LEU A 283      43.383  10.384   4.729  1.00 28.59           N  
ANISOU 1836  N   LEU A 283     2685   5000   3178     45   -211    136       N  
ATOM   1837  CA  LEU A 283      44.131  10.607   5.930  1.00 29.86           C  
ANISOU 1837  CA  LEU A 283     2766   5294   3285    -31   -301    188       C  
ATOM   1838  C   LEU A 283      45.503   9.946   5.886  1.00 30.84           C  
ANISOU 1838  C   LEU A 283     2731   5530   3457     55   -336    295       C  
ATOM   1839  O   LEU A 283      46.490  10.541   6.311  1.00 31.07           O  
ANISOU 1839  O   LEU A 283     2638   5694   3473    -25   -399    325       O  
ATOM   1840  CB  LEU A 283      43.367  10.104   7.158  1.00 29.75           C  
ANISOU 1840  CB  LEU A 283     2831   5279   3194    -50   -351    212       C  
ATOM   1841  CG  LEU A 283      42.137  10.859   7.633  1.00 29.34           C  
ANISOU 1841  CG  LEU A 283     2903   5172   3073   -148   -326    114       C  
ATOM   1842  CD1 LEU A 283      41.531  10.091   8.800  1.00 31.54           C  
ANISOU 1842  CD1 LEU A 283     3234   5478   3272   -140   -356    178       C  
ATOM   1843  CD2 LEU A 283      42.413  12.301   8.045  1.00 28.91           C  
ANISOU 1843  CD2 LEU A 283     2843   5179   2963   -290   -354     21       C  
ATOM   1844  N   SER A 284      45.567   8.720   5.373  1.00 31.52           N  
ANISOU 1844  N   SER A 284     2812   5552   3612    216   -300    348       N  
ATOM   1845  CA  SER A 284      46.831   7.998   5.321  1.00 37.10           C  
ANISOU 1845  CA  SER A 284     3361   6351   4384    332   -322    453       C  
ATOM   1846  C   SER A 284      47.733   8.433   4.178  1.00 41.68           C  
ANISOU 1846  C   SER A 284     3824   6991   5022    369   -241    439       C  
ATOM   1847  O   SER A 284      48.767   7.811   3.940  1.00 55.92           O  
ANISOU 1847  O   SER A 284     5484   8867   6895    492   -228    518       O  
ATOM   1848  CB  SER A 284      46.603   6.505   5.206  1.00 38.49           C  
ANISOU 1848  CB  SER A 284     3580   6412   4632    507   -306    509       C  
ATOM   1849  OG  SER A 284      46.184   6.187   3.897  1.00 38.49           O  
ANISOU 1849  OG  SER A 284     3654   6284   4687    600   -199    417       O  
ATOM   1850  N   GLU A 285      47.359   9.485   3.481  1.00 36.58           N  
ANISOU 1850  N   GLU A 285     3231   6318   4351    271   -179    352       N  
ATOM   1851  CA  GLU A 285      48.107   9.948   2.333  1.00 38.24           C  
ANISOU 1851  CA  GLU A 285     3343   6587   4600    297    -83    355       C  
ATOM   1852  C   GLU A 285      48.481  11.414   2.485  1.00 37.61           C  
ANISOU 1852  C   GLU A 285     3199   6583   4509    103   -105    350       C  
ATOM   1853  O   GLU A 285      49.408  11.868   1.822  1.00 38.59           O  
ANISOU 1853  O   GLU A 285     3184   6801   4678     90    -46    399       O  
ATOM   1854  CB  GLU A 285      47.259   9.764   1.090  1.00 39.94           C  
ANISOU 1854  CB  GLU A 285     3698   6679   4800    377     24    271       C  
ATOM   1855  CG  GLU A 285      47.570   8.490   0.350  1.00 43.57           C  
ANISOU 1855  CG  GLU A 285     4143   7109   5302    587     93    271       C  
ATOM   1856  CD  GLU A 285      46.892   8.469  -0.987  1.00 42.78           C  
ANISOU 1856  CD  GLU A 285     4168   6928   5159    650    193    175       C  
ATOM   1857  OE1 GLU A 285      46.680   9.572  -1.568  1.00 40.97           O  
ANISOU 1857  OE1 GLU A 285     3961   6727   4879    548    235    158       O  
ATOM   1858  OE2 GLU A 285      46.584   7.346  -1.436  1.00 47.17           O1-
ANISOU 1858  OE2 GLU A 285     4799   7388   5735    799    220    120       O1-
ATOM   1859  N   ASP A 286      47.771  12.152   3.349  1.00 35.63           N  
ANISOU 1859  N   ASP A 286     3047   6286   4205    -46   -182    292       N  
ATOM   1860  CA  ASP A 286      47.940  13.591   3.463  1.00 35.13           C  
ANISOU 1860  CA  ASP A 286     2963   6238   4147   -233   -201    257       C  
ATOM   1861  C   ASP A 286      47.773  14.030   4.906  1.00 32.59           C  
ANISOU 1861  C   ASP A 286     2672   5947   3764   -371   -332    212       C  
ATOM   1862  O   ASP A 286      46.658  14.136   5.414  1.00 32.73           O  
ANISOU 1862  O   ASP A 286     2848   5871   3718   -395   -345    132       O  
ATOM   1863  CB  ASP A 286      46.935  14.284   2.542  1.00 33.72           C  
ANISOU 1863  CB  ASP A 286     2929   5918   3965   -255   -111    187       C  
ATOM   1864  CG  ASP A 286      47.185  15.773   2.390  1.00 34.84           C  
ANISOU 1864  CG  ASP A 286     3046   6042   4150   -430   -106    173       C  
ATOM   1865  OD1 ASP A 286      47.881  16.404   3.212  1.00 36.19           O  
ANISOU 1865  OD1 ASP A 286     3128   6280   4343   -573   -193    172       O  
ATOM   1866  OD2 ASP A 286      46.637  16.288   1.389  1.00 35.46           O1-
ANISOU 1866  OD2 ASP A 286     3203   6028   4242   -420    -17    165       O1-
ATOM   1867  N   GLN A 287      48.897  14.287   5.564  1.00 34.62           N  
ANISOU 1867  N   GLN A 287     2769   6350   4035   -459   -429    261       N  
ATOM   1868  CA  GLN A 287      48.874  14.698   6.973  1.00 37.97           C  
ANISOU 1868  CA  GLN A 287     3217   6838   4372   -594   -571    208       C  
ATOM   1869  C   GLN A 287      48.343  16.125   7.175  1.00 36.60           C  
ANISOU 1869  C   GLN A 287     3152   6565   4189   -776   -579     71       C  
ATOM   1870  O   GLN A 287      48.186  16.536   8.304  1.00 37.61           O  
ANISOU 1870  O   GLN A 287     3333   6730   4227   -885   -682    -12       O  
ATOM   1871  CB  GLN A 287      50.245  14.537   7.632  1.00 41.53           C  
ANISOU 1871  CB  GLN A 287     3455   7489   4835   -640   -700    298       C  
ATOM   1872  CG  GLN A 287      51.287  15.456   7.040  1.00 47.66           C  
ANISOU 1872  CG  GLN A 287     4059   8321   5729   -764   -693    324       C  
ATOM   1873  CD  GLN A 287      52.678  15.356   7.660  1.00 53.88           C  
ANISOU 1873  CD  GLN A 287     4601   9323   6549   -826   -832    418       C  
ATOM   1874  NE2 GLN A 287      53.473  16.366   7.386  1.00 58.90           N  
ANISOU 1874  NE2 GLN A 287     5096   9999   7284   -995   -852    419       N  
ATOM   1875  OE1 GLN A 287      53.041  14.400   8.373  1.00 57.64           O  
ANISOU 1875  OE1 GLN A 287     5003   9925   6972   -727   -926    501       O  
ATOM   1876  N   ARG A 288      48.072  16.870   6.094  1.00 35.05           N  
ANISOU 1876  N   ARG A 288     2993   6244   4080   -802   -472     49       N  
ATOM   1877  CA  ARG A 288      47.440  18.188   6.197  1.00 35.69           C  
ANISOU 1877  CA  ARG A 288     3195   6186   4180   -945   -465    -73       C  
ATOM   1878  C   ARG A 288      46.033  18.068   6.734  1.00 34.72           C  
ANISOU 1878  C   ARG A 288     3268   5959   3964   -897   -446   -179       C  
ATOM   1879  O   ARG A 288      45.566  18.994   7.389  1.00 35.94           O  
ANISOU 1879  O   ARG A 288     3521   6041   4094  -1009   -478   -306       O  
ATOM   1880  CB  ARG A 288      47.418  18.960   4.864  1.00 33.55           C  
ANISOU 1880  CB  ARG A 288     2921   5800   4026   -965   -349    -36       C  
ATOM   1881  CG  ARG A 288      48.797  19.285   4.323  1.00 35.66           C  
ANISOU 1881  CG  ARG A 288     2983   6169   4397  -1044   -346     75       C  
ATOM   1882  CD  ARG A 288      48.752  19.927   2.948  1.00 36.26           C  
ANISOU 1882  CD  ARG A 288     3060   6152   4564  -1045   -213    147       C  
ATOM   1883  NE  ARG A 288      47.996  19.124   1.998  1.00 33.64           N  
ANISOU 1883  NE  ARG A 288     2818   5787   4178   -849   -100    178       N  
ATOM   1884  CZ  ARG A 288      47.692  19.491   0.753  1.00 36.04           C  
ANISOU 1884  CZ  ARG A 288     3164   6021   4509   -808     17    237       C  
ATOM   1885  NH1 ARG A 288      48.072  20.669   0.264  1.00 35.32           N1+
ANISOU 1885  NH1 ARG A 288     3032   5873   4515   -946     52    296       N1+
ATOM   1886  NH2 ARG A 288      46.994  18.668  -0.018  1.00 33.28           N  
ANISOU 1886  NH2 ARG A 288     2900   5657   4088   -632     92    243       N  
ATOM   1887  N   PHE A 289      45.361  16.939   6.462  1.00 32.80           N  
ANISOU 1887  N   PHE A 289     3079   5704   3679   -731   -390   -131       N  
ATOM   1888  CA  PHE A 289      44.056  16.663   7.084  1.00 33.79           C  
ANISOU 1888  CA  PHE A 289     3359   5761   3719   -686   -373   -207       C  
ATOM   1889  C   PHE A 289      44.251  16.220   8.521  1.00 33.18           C  
ANISOU 1889  C   PHE A 289     3277   5817   3513   -718   -477   -216       C  
ATOM   1890  O   PHE A 289      44.949  15.240   8.762  1.00 34.74           O  
ANISOU 1890  O   PHE A 289     3377   6136   3686   -652   -530   -106       O  
ATOM   1891  CB  PHE A 289      43.294  15.594   6.312  1.00 31.33           C  
ANISOU 1891  CB  PHE A 289     3095   5385   3424   -521   -291   -149       C  
ATOM   1892  CG  PHE A 289      42.885  16.036   4.951  1.00 30.34           C  
ANISOU 1892  CG  PHE A 289     3003   5141   3383   -486   -198   -151       C  
ATOM   1893  CD1 PHE A 289      41.673  16.678   4.761  1.00 28.96           C  
ANISOU 1893  CD1 PHE A 289     2950   4833   3221   -496   -149   -229       C  
ATOM   1894  CD2 PHE A 289      43.708  15.817   3.852  1.00 29.85           C  
ANISOU 1894  CD2 PHE A 289     2846   5116   3380   -432   -155    -69       C  
ATOM   1895  CE1 PHE A 289      41.289  17.089   3.512  1.00 29.80           C  
ANISOU 1895  CE1 PHE A 289     3085   4845   3392   -458    -79   -213       C  
ATOM   1896  CE2 PHE A 289      43.323  16.230   2.592  1.00 30.14           C  
ANISOU 1896  CE2 PHE A 289     2922   5068   3462   -399    -71    -60       C  
ATOM   1897  CZ  PHE A 289      42.109  16.869   2.416  1.00 28.31           C  
ANISOU 1897  CZ  PHE A 289     2815   4704   3237   -413    -42   -126       C  
ATOM   1898  N   ARG A 290      43.643  16.933   9.468  1.00 34.63           N  
ANISOU 1898  N   ARG A 290     3567   5983   3608   -808   -502   -344       N  
ATOM   1899  CA  ARG A 290      43.925  16.714  10.912  1.00 36.26           C  
ANISOU 1899  CA  ARG A 290     3775   6350   3652   -864   -612   -367       C  
ATOM   1900  C   ARG A 290      42.983  15.736  11.607  1.00 35.59           C  
ANISOU 1900  C   ARG A 290     3777   6301   3445   -766   -580   -327       C  
ATOM   1901  O   ARG A 290      43.318  15.193  12.647  1.00 35.77           O  
ANISOU 1901  O   ARG A 290     3781   6482   3329   -773   -667   -275       O  
ATOM   1902  CB  ARG A 290      43.924  18.048  11.665  1.00 41.59           C  
ANISOU 1902  CB  ARG A 290     4518   7013   4272  -1027   -666   -549       C  
ATOM   1903  CG  ARG A 290      44.958  19.071  11.190  1.00 45.75           C  
ANISOU 1903  CG  ARG A 290     4950   7508   4926  -1166   -722   -584       C  
ATOM   1904  CD  ARG A 290      46.333  18.450  10.924  1.00 50.14           C  
ANISOU 1904  CD  ARG A 290     5304   8217   5530  -1165   -806   -427       C  
ATOM   1905  NE  ARG A 290      47.299  19.408  10.375  1.00 54.35           N  
ANISOU 1905  NE  ARG A 290     5722   8721   6207  -1305   -841   -435       N  
ATOM   1906  CZ  ARG A 290      47.943  20.332  11.087  1.00 56.46           C  
ANISOU 1906  CZ  ARG A 290     5958   9032   6463  -1496   -966   -543       C  
ATOM   1907  NH1 ARG A 290      47.736  20.448  12.413  1.00 58.82           N1+
ANISOU 1907  NH1 ARG A 290     6344   9423   6583  -1562  -1075   -671       N1+
ATOM   1908  NH2 ARG A 290      48.803  21.150  10.473  1.00 55.71           N  
ANISOU 1908  NH2 ARG A 290     5742   8892   6532  -1629   -985   -524       N  
ATOM   1909  N   CYS A 291      41.802  15.513  11.034  1.00 33.63           N  
ANISOU 1909  N   CYS A 291     3616   5911   3250   -681   -461   -336       N  
ATOM   1910  CA  CYS A 291      40.954  14.427  11.472  1.00 33.03           C  
ANISOU 1910  CA  CYS A 291     3592   5852   3106   -586   -420   -259       C  
ATOM   1911  C   CYS A 291      39.974  14.060  10.380  1.00 32.22           C  
ANISOU 1911  C   CYS A 291     3527   5585   3130   -490   -310   -241       C  
ATOM   1912  O   CYS A 291      39.791  14.815   9.413  1.00 31.85           O  
ANISOU 1912  O   CYS A 291     3492   5421   3189   -499   -261   -306       O  
ATOM   1913  CB  CYS A 291      40.188  14.802  12.750  1.00 33.83           C  
ANISOU 1913  CB  CYS A 291     3795   6021   3036   -640   -407   -353       C  
ATOM   1914  SG  CYS A 291      39.044  16.159  12.515  1.00 34.47           S  
ANISOU 1914  SG  CYS A 291     3989   5944   3164   -679   -298   -553       S  
ATOM   1915  N   GLY A 292      39.350  12.898  10.551  1.00 30.43           N  
ANISOU 1915  N   GLY A 292     3319   5351   2892   -406   -281   -143       N  
ATOM   1916  CA  GLY A 292      38.363  12.417   9.597  1.00 32.00           C  
ANISOU 1916  CA  GLY A 292     3551   5401   3206   -327   -199   -128       C  
ATOM   1917  C   GLY A 292      37.108  11.932  10.251  1.00 29.03           C  
ANISOU 1917  C   GLY A 292     3236   5009   2785   -312   -140   -109       C  
ATOM   1918  O   GLY A 292      37.122  11.494  11.409  1.00 30.96           O  
ANISOU 1918  O   GLY A 292     3491   5367   2906   -331   -161    -47       O  
ATOM   1919  N   ILE A 293      36.018  12.011   9.504  1.00 28.78           N  
ANISOU 1919  N   ILE A 293     3236   4850   2849   -282    -67   -150       N  
ATOM   1920  CA  ILE A 293      34.726  11.456   9.936  1.00 29.48           C  
ANISOU 1920  CA  ILE A 293     3354   4910   2937   -267     -0   -115       C  
ATOM   1921  C   ILE A 293      34.154  10.646   8.805  1.00 28.10           C  
ANISOU 1921  C   ILE A 293     3165   4599   2913   -205     11    -72       C  
ATOM   1922  O   ILE A 293      33.865  11.187   7.731  1.00 28.74           O  
ANISOU 1922  O   ILE A 293     3249   4591   3080   -186     23   -144       O  
ATOM   1923  CB  ILE A 293      33.728  12.550  10.339  1.00 29.82           C  
ANISOU 1923  CB  ILE A 293     3439   4948   2944   -303     81   -235       C  
ATOM   1924  CG1 ILE A 293      34.285  13.377  11.489  1.00 31.75           C  
ANISOU 1924  CG1 ILE A 293     3717   5322   3024   -369     65   -314       C  
ATOM   1925  CG2 ILE A 293      32.406  11.931  10.746  1.00 32.89           C  
ANISOU 1925  CG2 ILE A 293     3826   5325   3346   -286    162   -180       C  
ATOM   1926  CD1 ILE A 293      33.445  14.591  11.847  1.00 34.43           C  
ANISOU 1926  CD1 ILE A 293     4109   5636   3336   -391    149   -469       C  
ATOM   1927  N   ALA A 294      33.991   9.348   9.053  1.00 27.93           N  
ANISOU 1927  N   ALA A 294     3132   4558   2922   -176     -1     49       N  
ATOM   1928  CA  ALA A 294      33.479   8.416   8.071  1.00 29.64           C  
ANISOU 1928  CA  ALA A 294     3343   4634   3284   -128     -7     80       C  
ATOM   1929  C   ALA A 294      32.002   8.117   8.355  1.00 30.65           C  
ANISOU 1929  C   ALA A 294     3470   4713   3462   -160     53    103       C  
ATOM   1930  O   ALA A 294      31.654   7.552   9.408  1.00 30.82           O  
ANISOU 1930  O   ALA A 294     3487   4786   3437   -190     85    207       O  
ATOM   1931  CB  ALA A 294      34.308   7.145   8.086  1.00 29.98           C  
ANISOU 1931  CB  ALA A 294     3373   4650   3368    -73    -64    195       C  
ATOM   1932  N   LEU A 295      31.140   8.499   7.411  1.00 29.89           N  
ANISOU 1932  N   LEU A 295     3367   4530   3459   -156     69     21       N  
ATOM   1933  CA  LEU A 295      29.697   8.335   7.595  1.00 29.13           C  
ANISOU 1933  CA  LEU A 295     3239   4398   3431   -190    124     39       C  
ATOM   1934  C   LEU A 295      29.325   7.042   6.914  1.00 28.21           C  
ANISOU 1934  C   LEU A 295     3111   4150   3458   -184     73     96       C  
ATOM   1935  O   LEU A 295      29.297   6.987   5.685  1.00 28.19           O  
ANISOU 1935  O   LEU A 295     3118   4060   3533   -153     17     23       O  
ATOM   1936  CB  LEU A 295      28.913   9.523   7.029  1.00 28.81           C  
ANISOU 1936  CB  LEU A 295     3182   4344   3420   -185    158    -73       C  
ATOM   1937  CG  LEU A 295      29.278  10.930   7.540  1.00 29.01           C  
ANISOU 1937  CG  LEU A 295     3234   4452   3336   -186    204   -160       C  
ATOM   1938  CD1 LEU A 295      28.487  11.946   6.742  1.00 31.12           C  
ANISOU 1938  CD1 LEU A 295     3484   4658   3682   -162    224   -248       C  
ATOM   1939  CD2 LEU A 295      29.034  11.132   9.048  1.00 29.21           C  
ANISOU 1939  CD2 LEU A 295     3264   4596   3239   -222    287   -142       C  
ATOM   1940  N   ASP A 296      29.043   6.010   7.719  1.00 29.01           N  
ANISOU 1940  N   ASP A 296     3197   4236   3589   -219     91    227       N  
ATOM   1941  CA  ASP A 296      28.642   4.669   7.250  1.00 31.19           C  
ANISOU 1941  CA  ASP A 296     3466   4357   4027   -233     43    292       C  
ATOM   1942  C   ASP A 296      29.657   4.222   6.191  1.00 31.43           C  
ANISOU 1942  C   ASP A 296     3548   4294   4100   -158    -43    227       C  
ATOM   1943  O   ASP A 296      29.320   3.958   5.029  1.00 31.19           O  
ANISOU 1943  O   ASP A 296     3530   4153   4168   -144    -98    136       O  
ATOM   1944  CB  ASP A 296      27.169   4.676   6.712  1.00 32.24           C  
ANISOU 1944  CB  ASP A 296     3538   4420   4291   -289     52    255       C  
ATOM   1945  CG  ASP A 296      26.303   3.547   7.286  1.00 33.53           C  
ANISOU 1945  CG  ASP A 296     3651   4508   4580   -370     74    397       C  
ATOM   1946  OD1 ASP A 296      26.739   2.878   8.237  1.00 32.52           O  
ANISOU 1946  OD1 ASP A 296     3541   4397   4417   -381    102    541       O  
ATOM   1947  OD2 ASP A 296      25.172   3.323   6.784  1.00 32.87           O1-
ANISOU 1947  OD2 ASP A 296     3502   4350   4637   -429     59    378       O1-
ATOM   1948  N   ALA A 297      30.916   4.139   6.601  1.00 29.82           N  
ANISOU 1948  N   ALA A 297     3370   4150   3812   -103    -57    272       N  
ATOM   1949  CA  ALA A 297      31.981   3.774   5.682  1.00 29.68           C  
ANISOU 1949  CA  ALA A 297     3383   4070   3824    -15   -115    216       C  
ATOM   1950  C   ALA A 297      31.755   2.403   5.042  1.00 30.92           C  
ANISOU 1950  C   ALA A 297     3570   4030   4147     12   -164    223       C  
ATOM   1951  O   ALA A 297      31.369   1.455   5.717  1.00 31.58           O  
ANISOU 1951  O   ALA A 297     3650   4029   4319    -24   -164    348       O  
ATOM   1952  CB  ALA A 297      33.318   3.793   6.397  1.00 30.87           C  
ANISOU 1952  CB  ALA A 297     3524   4327   3878     36   -122    294       C  
ATOM   1953  N   TRP A 298      32.000   2.318   3.737  1.00 30.29           N  
ANISOU 1953  N   TRP A 298     3526   3877   4106     74   -204     90       N  
ATOM   1954  CA  TRP A 298      32.096   1.050   3.026  1.00 31.09           C  
ANISOU 1954  CA  TRP A 298     3677   3789   4348    125   -256     52       C  
ATOM   1955  C   TRP A 298      33.580   0.719   2.889  1.00 32.62           C  
ANISOU 1955  C   TRP A 298     3884   3996   4515    256   -254     62       C  
ATOM   1956  O   TRP A 298      34.293   1.355   2.114  1.00 33.50           O  
ANISOU 1956  O   TRP A 298     3996   4195   4538    324   -242    -36       O  
ATOM   1957  CB  TRP A 298      31.421   1.196   1.660  1.00 31.81           C  
ANISOU 1957  CB  TRP A 298     3802   3817   4467    118   -301   -120       C  
ATOM   1958  CG  TRP A 298      31.456   0.001   0.793  1.00 31.96           C  
ANISOU 1958  CG  TRP A 298     3891   3642   4611    166   -363   -213       C  
ATOM   1959  CD1 TRP A 298      31.166  -1.264   1.149  1.00 34.14           C  
ANISOU 1959  CD1 TRP A 298     4191   3723   5058    141   -394   -153       C  
ATOM   1960  CD2 TRP A 298      31.802  -0.038  -0.588  1.00 33.05           C  
ANISOU 1960  CD2 TRP A 298     4092   3756   4709    249   -395   -391       C  
ATOM   1961  CE2 TRP A 298      31.700  -1.370  -1.003  1.00 34.80           C  
ANISOU 1961  CE2 TRP A 298     4383   3757   5081    275   -451   -458       C  
ATOM   1962  CE3 TRP A 298      32.190   0.928  -1.515  1.00 32.87           C  
ANISOU 1962  CE3 TRP A 298     4079   3876   4533    303   -379   -495       C  
ATOM   1963  NE1 TRP A 298      31.308  -2.101   0.083  1.00 36.48           N  
ANISOU 1963  NE1 TRP A 298     4568   3854   5439    202   -452   -303       N  
ATOM   1964  CZ2 TRP A 298      31.968  -1.772  -2.306  1.00 35.02           C  
ANISOU 1964  CZ2 TRP A 298     4496   3716   5094    360   -490   -653       C  
ATOM   1965  CZ3 TRP A 298      32.457   0.524  -2.811  1.00 34.58           C  
ANISOU 1965  CZ3 TRP A 298     4374   4043   4723    386   -412   -661       C  
ATOM   1966  CH2 TRP A 298      32.344  -0.815  -3.191  1.00 34.30           C  
ANISOU 1966  CH2 TRP A 298     4414   3799   4821    418   -466   -751       C  
ATOM   1967  N   MET A 299      34.052  -0.271   3.637  1.00 33.00           N  
ANISOU 1967  N   MET A 299     3930   3963   4645    296   -263    197       N  
ATOM   1968  CA  MET A 299      35.485  -0.476   3.794  1.00 34.46           C  
ANISOU 1968  CA  MET A 299     4091   4202   4801    422   -258    250       C  
ATOM   1969  C   MET A 299      36.162  -1.262   2.672  1.00 34.80           C  
ANISOU 1969  C   MET A 299     4178   4108   4937    565   -269    134       C  
ATOM   1970  O   MET A 299      37.388  -1.291   2.587  1.00 33.34           O  
ANISOU 1970  O   MET A 299     3953   3990   4725    687   -251    152       O  
ATOM   1971  CB  MET A 299      35.776  -1.136   5.132  1.00 34.92           C  
ANISOU 1971  CB  MET A 299     4119   4256   4894    422   -267    468       C  
ATOM   1972  CG  MET A 299      35.270  -0.343   6.329  1.00 35.79           C  
ANISOU 1972  CG  MET A 299     4190   4540   4868    301   -243    577       C  
ATOM   1973  SD  MET A 299      36.099   1.245   6.511  1.00 34.63           S  
ANISOU 1973  SD  MET A 299     3986   4667   4505    292   -225    514       S  
ATOM   1974  CE  MET A 299      37.587   0.637   7.313  1.00 33.93           C  
ANISOU 1974  CE  MET A 299     3838   4653   4401    400   -270    686       C  
ATOM   1975  N   PHE A 300      35.375  -1.894   1.815  1.00 36.06           N  
ANISOU 1975  N   PHE A 300     4414   4084   5204    550   -298      8       N  
ATOM   1976  CA  PHE A 300      35.905  -2.811   0.795  1.00 37.46           C  
ANISOU 1976  CA  PHE A 300     4658   4098   5477    688   -309   -125       C  
ATOM   1977  C   PHE A 300      36.992  -2.232  -0.134  1.00 36.53           C  
ANISOU 1977  C   PHE A 300     4523   4123   5233    820   -258   -244       C  
ATOM   1978  O   PHE A 300      37.947  -2.933  -0.431  1.00 37.10           O  
ANISOU 1978  O   PHE A 300     4599   4129   5368    976   -233   -266       O  
ATOM   1979  CB  PHE A 300      34.751  -3.412  -0.033  1.00 38.54           C  
ANISOU 1979  CB  PHE A 300     4886   4037   5720    618   -367   -277       C  
ATOM   1980  CG  PHE A 300      35.200  -4.266  -1.184  1.00 39.05           C  
ANISOU 1980  CG  PHE A 300     5042   3940   5855    754   -379   -467       C  
ATOM   1981  CD1 PHE A 300      35.548  -5.593  -0.986  1.00 40.48           C  
ANISOU 1981  CD1 PHE A 300     5271   3875   6234    842   -394   -439       C  
ATOM   1982  CD2 PHE A 300      35.275  -3.735  -2.472  1.00 38.66           C  
ANISOU 1982  CD2 PHE A 300     5037   3985   5668    800   -371   -673       C  
ATOM   1983  CE1 PHE A 300      35.963  -6.383  -2.055  1.00 44.47           C  
ANISOU 1983  CE1 PHE A 300     5873   4218   6805    981   -397   -643       C  
ATOM   1984  CE2 PHE A 300      35.691  -4.522  -3.543  1.00 40.34           C  
ANISOU 1984  CE2 PHE A 300     5346   4066   5915    934   -371   -870       C  
ATOM   1985  CZ  PHE A 300      36.034  -5.843  -3.333  1.00 43.04           C  
ANISOU 1985  CZ  PHE A 300     5740   4153   6460   1028   -382   -869       C  
ATOM   1986  N   PRO A 301      36.855  -0.970  -0.593  1.00 34.86           N  
ANISOU 1986  N   PRO A 301     4287   4103   4856    763   -234   -309       N  
ATOM   1987  CA  PRO A 301      37.890  -0.369  -1.459  1.00 35.01           C  
ANISOU 1987  CA  PRO A 301     4278   4271   4753    873   -172   -391       C  
ATOM   1988  C   PRO A 301      39.327  -0.266  -0.908  1.00 35.58           C  
ANISOU 1988  C   PRO A 301     4243   4467   4809    975   -122   -273       C  
ATOM   1989  O   PRO A 301      40.264  -0.183  -1.697  1.00 34.34           O  
ANISOU 1989  O   PRO A 301     4057   4385   4605   1100    -61   -340       O  
ATOM   1990  CB  PRO A 301      37.345   1.030  -1.705  1.00 33.83           C  
ANISOU 1990  CB  PRO A 301     4110   4286   4457    756   -165   -417       C  
ATOM   1991  CG  PRO A 301      35.879   0.869  -1.562  1.00 34.21           C  
ANISOU 1991  CG  PRO A 301     4211   4222   4565    630   -230   -439       C  
ATOM   1992  CD  PRO A 301      35.754  -0.025  -0.381  1.00 33.52           C  
ANISOU 1992  CD  PRO A 301     4107   4014   4614    605   -254   -303       C  
ATOM   1993  N   LEU A 302      39.481  -0.272   0.422  1.00 34.12           N  
ANISOU 1993  N   LEU A 302     3992   4316   4656    924   -150    -94       N  
ATOM   1994  CA  LEU A 302      40.779  -0.054   1.058  1.00 36.62           C  
ANISOU 1994  CA  LEU A 302     4186   4782   4946    994   -131     34       C  
ATOM   1995  C   LEU A 302      41.742  -1.202   0.864  1.00 36.61           C  
ANISOU 1995  C   LEU A 302     4159   4680   5071   1187   -113     56       C  
ATOM   1996  O   LEU A 302      41.352  -2.352   0.948  1.00 39.34           O  
ANISOU 1996  O   LEU A 302     4578   4807   5562   1237   -142     62       O  
ATOM   1997  CB  LEU A 302      40.594   0.221   2.568  1.00 37.44           C  
ANISOU 1997  CB  LEU A 302     4241   4964   5022    880   -183    213       C  
ATOM   1998  CG  LEU A 302      39.793   1.485   2.898  1.00 34.04           C  
ANISOU 1998  CG  LEU A 302     3819   4653   4461    708   -185    190       C  
ATOM   1999  CD1 LEU A 302      39.573   1.641   4.381  1.00 35.28           C  
ANISOU 1999  CD1 LEU A 302     3946   4887   4573    611   -224    343       C  
ATOM   2000  CD2 LEU A 302      40.498   2.705   2.346  1.00 35.95           C  
ANISOU 2000  CD2 LEU A 302     3998   5072   4589    697   -146    126       C  
ATOM   2001  N   GLY A 303      43.009  -0.884   0.601  1.00 38.54           N  
ANISOU 2001  N   GLY A 303     4289   5078   5277   1297    -63     73       N  
ATOM   2002  CA  GLY A 303      44.071  -1.900   0.558  1.00 39.49           C  
ANISOU 2002  CA  GLY A 303     4346   5133   5526   1503    -38    122       C  
ATOM   2003  C   GLY A 303      44.454  -2.308   1.970  1.00 41.26           C  
ANISOU 2003  C   GLY A 303     4486   5371   5820   1503   -115    352       C  
ATOM   2004  O   GLY A 303      44.267  -1.529   2.909  1.00 40.13           O  
ANISOU 2004  O   GLY A 303     4298   5376   5573   1351   -168    461       O  
ATOM   2005  N   ASP A 304      44.986  -3.520   2.129  1.00 44.12           N  
ANISOU 2005  N   ASP A 304     4833   5580   6351   1676   -122    427       N  
ATOM   2006  CA  ASP A 304      45.364  -4.057   3.453  1.00 47.64           C  
ANISOU 2006  CA  ASP A 304     5204   6026   6871   1701   -203    675       C  
ATOM   2007  C   ASP A 304      46.418  -3.199   4.120  1.00 46.73           C  
ANISOU 2007  C   ASP A 304     4902   6210   6643   1682   -235    809       C  
ATOM   2008  O   ASP A 304      46.531  -3.177   5.342  1.00 46.83           O  
ANISOU 2008  O   ASP A 304     4859   6313   6621   1619   -325   1005       O  
ATOM   2009  CB  ASP A 304      45.935  -5.493   3.363  1.00 51.26           C  
ANISOU 2009  CB  ASP A 304     5661   6260   7556   1931   -197    735       C  
ATOM   2010  CG  ASP A 304      44.897  -6.531   2.949  1.00 51.61           C  
ANISOU 2010  CG  ASP A 304     5893   5962   7755   1936   -198    636       C  
ATOM   2011  OD1 ASP A 304      43.706  -6.199   2.792  1.00 54.12           O  
ANISOU 2011  OD1 ASP A 304     6327   6226   8009   1757   -211    540       O  
ATOM   2012  OD2 ASP A 304      45.283  -7.695   2.778  1.00 54.63           O1-
ANISOU 2012  OD2 ASP A 304     6299   6117   8341   2123   -187    653       O1-
ATOM   2013  N   GLU A 305      47.184  -2.501   3.304  1.00 47.26           N  
ANISOU 2013  N   GLU A 305     4873   6436   6648   1728   -163    702       N  
ATOM   2014  CA  GLU A 305      48.219  -1.651   3.811  1.00 47.43           C  
ANISOU 2014  CA  GLU A 305     4703   6736   6583   1694   -194    810       C  
ATOM   2015  C   GLU A 305      47.725  -0.477   4.627  1.00 45.19           C  
ANISOU 2015  C   GLU A 305     4426   6618   6125   1451   -266    843       C  
ATOM   2016  O   GLU A 305      48.436  -0.083   5.529  1.00 47.05           O  
ANISOU 2016  O   GLU A 305     4526   7043   6307   1407   -348    982       O  
ATOM   2017  CB  GLU A 305      49.151  -1.169   2.689  1.00 45.97           C  
ANISOU 2017  CB  GLU A 305     4401   6680   6385   1791    -83    701       C  
ATOM   2018  CG  GLU A 305      48.699   0.021   1.873  1.00 43.65           C  
ANISOU 2018  CG  GLU A 305     4162   6479   5945   1643    -16    542       C  
ATOM   2019  CD  GLU A 305      47.782  -0.339   0.712  1.00 45.82           C  
ANISOU 2019  CD  GLU A 305     4625   6564   6221   1680     65    342       C  
ATOM   2020  OE1 GLU A 305      47.489  -1.529   0.506  1.00 46.42           O  
ANISOU 2020  OE1 GLU A 305     4796   6420   6421   1813     72    301       O  
ATOM   2021  OE2 GLU A 305      47.348   0.584  -0.004  1.00 39.49           O1-
ANISOU 2021  OE2 GLU A 305     3876   5831   5298   1572    114    227       O1-
ATOM   2022  N  AVAL A 306      46.601   0.154   4.343  0.50 42.10           N  
ANISOU 2022  N  AVAL A 306     4175   6179   5642   1296   -242    716       N  
ATOM   2023  N  BVAL A 306      46.632   0.154   4.344  0.50 43.05           N  
ANISOU 2023  N  BVAL A 306     4291   6302   5763   1299   -242    718       N  
ATOM   2024  CA AVAL A 306      46.255   1.469   4.956  0.50 40.84           C  
ANISOU 2024  CA AVAL A 306     4009   6189   5318   1082   -285    710       C  
ATOM   2025  CA BVAL A 306      46.292   1.464   4.952  0.50 42.15           C  
ANISOU 2025  CA BVAL A 306     4171   6358   5486   1086   -285    712       C  
ATOM   2026  C  AVAL A 306      45.879   1.456   6.440  0.50 41.60           C  
ANISOU 2026  C  AVAL A 306     4123   6341   5342    974   -389    854       C  
ATOM   2027  C  BVAL A 306      45.918   1.455   6.438  0.50 42.17           C  
ANISOU 2027  C  BVAL A 306     4190   6417   5415    977   -389    856       C  
ATOM   2028  O  AVAL A 306      46.020   2.463   7.140  0.50 40.16           O  
ANISOU 2028  O  AVAL A 306     3893   6339   5026    833   -441    870       O  
ATOM   2029  O  BVAL A 306      46.074   2.460   7.139  0.50 40.50           O  
ANISOU 2029  O  BVAL A 306     3929   6388   5070    836   -443    873       O  
ATOM   2030  CB AVAL A 306      45.145   2.243   4.192  0.50 40.39           C  
ANISOU 2030  CB AVAL A 306     4087   6071   5189    961   -223    536       C  
ATOM   2031  CB BVAL A 306      45.159   2.194   4.196  0.50 42.88           C  
ANISOU 2031  CB BVAL A 306     4401   6382   5509    967   -224    539       C  
ATOM   2032  CG1AVAL A 306      45.549   2.478   2.752  0.50 43.22           C  
ANISOU 2032  CG1AVAL A 306     4428   6430   5564   1045   -124    403       C  
ATOM   2033  CG1BVAL A 306      44.741   3.435   4.959  0.50 42.21           C  
ANISOU 2033  CG1BVAL A 306     4323   6431   5283    768   -267    538       C  
ATOM   2034  CG2AVAL A 306      43.803   1.546   4.248  0.50 37.61           C  
ANISOU 2034  CG2AVAL A 306     3896   5512   4883    934   -228    503       C  
ATOM   2035  CG2BVAL A 306      45.597   2.589   2.801  0.50 45.07           C  
ANISOU 2035  CG2BVAL A 306     4652   6684   5789   1033   -127    408       C  
ATOM   2036  N   TYR A 307      45.405   0.402   6.921  1.00 43.06           N  
ANISOU 2036  N   TYR A 307     4377   6382   5602   1028   -416    953       N  
ATOM   2037  CA  TYR A 307      44.762   0.206   8.232  1.00 42.75           C  
ANISOU 2037  CA  TYR A 307     4392   6361   5490    931   -487   1096       C  
ATOM   2038  C   TYR A 307      45.612   0.604   9.410  1.00 43.43           C  
ANISOU 2038  C   TYR A 307     4358   6691   5454    889   -592   1247       C  
ATOM   2039  O   TYR A 307      45.134   1.249  10.327  1.00 44.10           O  
ANISOU 2039  O   TYR A 307     4480   6900   5376    741   -634   1268       O  
ATOM   2040  CB  TYR A 307      44.311  -1.253   8.365  1.00 44.48           C  
ANISOU 2040  CB  TYR A 307     4688   6344   5869   1035   -489   1209       C  
ATOM   2041  CG  TYR A 307      43.116  -1.538   7.499  1.00 43.76           C  
ANISOU 2041  CG  TYR A 307     4741   6025   5861   1001   -415   1057       C  
ATOM   2042  CD1 TYR A 307      41.853  -1.153   7.910  1.00 43.33           C  
ANISOU 2042  CD1 TYR A 307     4781   5956   5727    837   -404   1034       C  
ATOM   2043  CD2 TYR A 307      43.243  -2.177   6.266  1.00 44.43           C  
ANISOU 2043  CD2 TYR A 307     4862   5922   6097   1135   -360    927       C  
ATOM   2044  CE1 TYR A 307      40.740  -1.394   7.134  1.00 41.30           C  
ANISOU 2044  CE1 TYR A 307     4634   5507   5551    796   -356    902       C  
ATOM   2045  CE2 TYR A 307      42.130  -2.420   5.482  1.00 44.49           C  
ANISOU 2045  CE2 TYR A 307     5001   5736   6166   1088   -317    777       C  
ATOM   2046  CZ  TYR A 307      40.883  -2.026   5.922  1.00 42.85           C  
ANISOU 2046  CZ  TYR A 307     4868   5522   5891    914   -323    773       C  
ATOM   2047  OH  TYR A 307      39.783  -2.267   5.149  1.00 41.77           O  
ANISOU 2047  OH  TYR A 307     4838   5207   5825    862   -297    633       O  
ATOM   2048  N   SER A 308      46.871   0.214   9.371  1.00 44.71           N  
ANISOU 2048  N   SER A 308     4369   6926   5692   1027   -636   1345       N  
ATOM   2049  CA  SER A 308      47.833   0.590  10.401  1.00 47.36           C  
ANISOU 2049  CA  SER A 308     4558   7516   5920    995   -758   1487       C  
ATOM   2050  C   SER A 308      48.501   1.958  10.160  1.00 45.12           C  
ANISOU 2050  C   SER A 308     4164   7443   5538    878   -773   1364       C  
ATOM   2051  O   SER A 308      49.475   2.296  10.836  1.00 48.67           O  
ANISOU 2051  O   SER A 308     4460   8109   5924    853   -883   1460       O  
ATOM   2052  CB  SER A 308      48.920  -0.495  10.465  1.00 51.99           C  
ANISOU 2052  CB  SER A 308     5004   8088   6662   1209   -808   1669       C  
ATOM   2053  OG  SER A 308      49.547  -0.637   9.190  1.00 52.90           O  
ANISOU 2053  OG  SER A 308     5042   8127   6931   1352   -709   1557       O  
ATOM   2054  N   ARG A 309      47.992   2.739   9.213  1.00 42.64           N  
ANISOU 2054  N   ARG A 309     3920   7064   5217    802   -670   1166       N  
ATOM   2055  CA  ARG A 309      48.713   3.912   8.681  1.00 44.67           C  
ANISOU 2055  CA  ARG A 309     4064   7466   5443    721   -654   1059       C  
ATOM   2056  C   ARG A 309      47.886   5.198   8.759  1.00 40.02           C  
ANISOU 2056  C   ARG A 309     3585   6899   4721    515   -635    907       C  
ATOM   2057  O   ARG A 309      47.990   6.051   7.892  1.00 37.77           O  
ANISOU 2057  O   ARG A 309     3284   6616   4451    462   -567    786       O  
ATOM   2058  CB  ARG A 309      49.157   3.651   7.227  1.00 44.33           C  
ANISOU 2058  CB  ARG A 309     3969   7332   5542    864   -529    982       C  
ATOM   2059  CG  ARG A 309      50.111   2.479   7.082  1.00 48.04           C  
ANISOU 2059  CG  ARG A 309     4308   7785   6160   1088   -532   1111       C  
ATOM   2060  CD  ARG A 309      50.468   2.191   5.617  1.00 50.83           C  
ANISOU 2060  CD  ARG A 309     4632   8050   6631   1243   -386   1006       C  
ATOM   2061  NE  ARG A 309      51.183   0.904   5.515  1.00 53.26           N  
ANISOU 2061  NE  ARG A 309     4851   8285   7100   1488   -374   1113       N  
ATOM   2062  CZ  ARG A 309      51.811   0.429   4.430  1.00 57.52           C  
ANISOU 2062  CZ  ARG A 309     5320   8779   7756   1680   -254   1054       C  
ATOM   2063  NH1 ARG A 309      51.854   1.109   3.274  1.00 52.73           N1+
ANISOU 2063  NH1 ARG A 309     4717   8210   7108   1657   -126    901       N1+
ATOM   2064  NH2 ARG A 309      52.416  -0.767   4.507  1.00 58.11           N  
ANISOU 2064  NH2 ARG A 309     5320   8770   7989   1912   -254   1158       N  
ATOM   2065  N   ILE A 310      47.068   5.323   9.806  1.00 39.71           N  
ANISOU 2065  N   ILE A 310     3657   6877   4554    411   -688    924       N  
ATOM   2066  CA  ILE A 310      46.152   6.459   9.956  1.00 36.73           C  
ANISOU 2066  CA  ILE A 310     3397   6497   4061    241   -659    775       C  
ATOM   2067  C   ILE A 310      46.376   7.106  11.349  1.00 40.34           C  
ANISOU 2067  C   ILE A 310     3836   7152   4338    102   -779    801       C  
ATOM   2068  O   ILE A 310      45.652   6.812  12.319  1.00 37.91           O  
ANISOU 2068  O   ILE A 310     3626   6865   3913     70   -804    851       O  
ATOM   2069  CB  ILE A 310      44.683   6.028   9.851  1.00 36.22           C  
ANISOU 2069  CB  ILE A 310     3506   6254   4002    246   -578    735       C  
ATOM   2070  CG1 ILE A 310      44.390   5.181   8.617  1.00 38.48           C  
ANISOU 2070  CG1 ILE A 310     3829   6341   4451    382   -487    710       C  
ATOM   2071  CG2 ILE A 310      43.780   7.255   9.832  1.00 36.67           C  
ANISOU 2071  CG2 ILE A 310     3662   6299   3971     99   -530    573       C  
ATOM   2072  CD1 ILE A 310      43.327   4.138   8.917  1.00 41.72           C  
ANISOU 2072  CD1 ILE A 310     4354   6595   4902    421   -466    773       C  
ATOM   2073  N   PRO A 311      47.380   7.993  11.457  1.00 39.79           N  
ANISOU 2073  N   PRO A 311     3641   7238   4239     13   -855    764       N  
ATOM   2074  CA  PRO A 311      47.702   8.595  12.754  1.00 40.58           C  
ANISOU 2074  CA  PRO A 311     3720   7537   4160   -124   -993    767       C  
ATOM   2075  C   PRO A 311      46.638   9.566  13.290  1.00 40.29           C  
ANISOU 2075  C   PRO A 311     3852   7481   3975   -272   -963    603       C  
ATOM   2076  O   PRO A 311      46.562   9.761  14.502  1.00 42.15           O  
ANISOU 2076  O   PRO A 311     4128   7864   4023   -354  -1055    608       O  
ATOM   2077  CB  PRO A 311      49.034   9.309  12.492  1.00 42.76           C  
ANISOU 2077  CB  PRO A 311     3806   7947   4492   -189  -1073    752       C  
ATOM   2078  CG  PRO A 311      49.032   9.586  11.018  1.00 42.16           C  
ANISOU 2078  CG  PRO A 311     3711   7722   4585   -146   -932    675       C  
ATOM   2079  CD  PRO A 311      48.254   8.481  10.373  1.00 40.07           C  
ANISOU 2079  CD  PRO A 311     3546   7277   4403     24   -816    718       C  
ATOM   2080  N   GLN A 312      45.841  10.154  12.400  1.00 36.71           N  
ANISOU 2080  N   GLN A 312     3492   6859   3598   -297   -835    462       N  
ATOM   2081  CA  GLN A 312      44.841  11.177  12.763  1.00 39.09           C  
ANISOU 2081  CA  GLN A 312     3938   7118   3797   -419   -788    293       C  
ATOM   2082  C   GLN A 312      43.591  10.622  13.478  1.00 38.72           C  
ANISOU 2082  C   GLN A 312     4031   7039   3642   -388   -732    319       C  
ATOM   2083  O   GLN A 312      43.187   9.488  13.228  1.00 37.53           O  
ANISOU 2083  O   GLN A 312     3894   6805   3562   -272   -684    443       O  
ATOM   2084  CB  GLN A 312      44.335  11.926  11.524  1.00 35.66           C  
ANISOU 2084  CB  GLN A 312     3549   6505   3495   -433   -669    166       C  
ATOM   2085  CG  GLN A 312      45.421  12.654  10.751  1.00 36.85           C  
ANISOU 2085  CG  GLN A 312     3574   6675   3752   -485   -693    139       C  
ATOM   2086  CD  GLN A 312      45.902  11.864   9.542  1.00 35.80           C  
ANISOU 2086  CD  GLN A 312     3349   6483   3771   -345   -629    237       C  
ATOM   2087  NE2 GLN A 312      46.100  12.544   8.422  1.00 34.97           N  
ANISOU 2087  NE2 GLN A 312     3214   6305   3769   -365   -556    184       N  
ATOM   2088  OE1 GLN A 312      46.090  10.656   9.622  1.00 35.40           O  
ANISOU 2088  OE1 GLN A 312     3260   6448   3742   -215   -642    360       O  
ATOM   2089  N   PRO A 313      42.971  11.430  14.375  1.00 39.79           N  
ANISOU 2089  N   PRO A 313     4269   7238   3612   -495   -730    198       N  
ATOM   2090  CA  PRO A 313      41.689  11.019  14.956  1.00 38.74           C  
ANISOU 2090  CA  PRO A 313     4257   7077   3386   -470   -641    215       C  
ATOM   2091  C   PRO A 313      40.654  10.741  13.876  1.00 37.82           C  
ANISOU 2091  C   PRO A 313     4188   6742   3440   -398   -503    195       C  
ATOM   2092  O   PRO A 313      40.552  11.501  12.897  1.00 35.96           O  
ANISOU 2092  O   PRO A 313     3954   6387   3322   -415   -455     74       O  
ATOM   2093  CB  PRO A 313      41.269  12.228  15.793  1.00 39.97           C  
ANISOU 2093  CB  PRO A 313     4507   7312   3368   -591   -636     26       C  
ATOM   2094  CG  PRO A 313      42.553  12.944  16.104  1.00 42.24           C  
ANISOU 2094  CG  PRO A 313     4716   7733   3600   -690   -784    -35       C  
ATOM   2095  CD  PRO A 313      43.419  12.735  14.897  1.00 39.56           C  
ANISOU 2095  CD  PRO A 313     4246   7305   3480   -643   -804     33       C  
ATOM   2096  N   LEU A 314      39.904   9.657  14.071  1.00 37.00           N  
ANISOU 2096  N   LEU A 314     4119   6592   3348   -326   -451    324       N  
ATOM   2097  CA  LEU A 314      38.906   9.188  13.121  1.00 34.23           C  
ANISOU 2097  CA  LEU A 314     3803   6044   3159   -265   -345    324       C  
ATOM   2098  C   LEU A 314      37.655   8.758  13.875  1.00 34.92           C  
ANISOU 2098  C   LEU A 314     3961   6133   3174   -275   -264    378       C  
ATOM   2099  O   LEU A 314      37.750   8.132  14.928  1.00 38.13           O  
ANISOU 2099  O   LEU A 314     4373   6663   3453   -275   -295    516       O  
ATOM   2100  CB  LEU A 314      39.462   8.027  12.293  1.00 34.26           C  
ANISOU 2100  CB  LEU A 314     3743   5947   3327   -154   -373    451       C  
ATOM   2101  CG  LEU A 314      38.539   7.209  11.361  1.00 35.87           C  
ANISOU 2101  CG  LEU A 314     3983   5947   3699    -85   -295    470       C  
ATOM   2102  CD1 LEU A 314      38.040   8.018  10.167  1.00 33.70           C  
ANISOU 2102  CD1 LEU A 314     3732   5558   3515    -97   -234    307       C  
ATOM   2103  CD2 LEU A 314      39.272   5.969  10.886  1.00 34.46           C  
ANISOU 2103  CD2 LEU A 314     3752   5692   3648     30   -339    597       C  
ATOM   2104  N   PHE A 315      36.498   9.110  13.310  1.00 35.00           N  
ANISOU 2104  N   PHE A 315     4014   6017   3267   -281   -160    282       N  
ATOM   2105  CA  PHE A 315      35.154   8.962  13.911  1.00 33.61           C  
ANISOU 2105  CA  PHE A 315     3885   5843   3043   -301    -54    302       C  
ATOM   2106  C   PHE A 315      34.287   8.205  12.900  1.00 32.54           C  
ANISOU 2106  C   PHE A 315     3735   5513   3115   -255     -2    344       C  
ATOM   2107  O   PHE A 315      34.111   8.648  11.771  1.00 30.10           O  
ANISOU 2107  O   PHE A 315     3420   5083   2933   -238      7    235       O  
ATOM   2108  CB  PHE A 315      34.558  10.353  14.207  1.00 33.81           C  
ANISOU 2108  CB  PHE A 315     3959   5911   2977   -356     16    109       C  
ATOM   2109  CG  PHE A 315      33.268  10.365  15.043  1.00 36.67           C  
ANISOU 2109  CG  PHE A 315     4355   6330   3248   -373    142    115       C  
ATOM   2110  CD1 PHE A 315      32.807   9.250  15.769  1.00 37.13           C  
ANISOU 2110  CD1 PHE A 315     4405   6449   3255   -366    181    306       C  
ATOM   2111  CD2 PHE A 315      32.504  11.526  15.101  1.00 35.40           C  
ANISOU 2111  CD2 PHE A 315     4229   6158   3064   -389    234    -64       C  
ATOM   2112  CE1 PHE A 315      31.629   9.316  16.514  1.00 36.71           C  
ANISOU 2112  CE1 PHE A 315     4366   6466   3117   -384    316    319       C  
ATOM   2113  CE2 PHE A 315      31.321  11.588  15.850  1.00 34.90           C  
ANISOU 2113  CE2 PHE A 315     4181   6159   2920   -389    370    -66       C  
ATOM   2114  CZ  PHE A 315      30.893  10.488  16.548  1.00 35.20           C  
ANISOU 2114  CZ  PHE A 315     4199   6279   2896   -391    414    126       C  
ATOM   2115  N   PHE A 316      33.749   7.062  13.312  1.00 33.39           N  
ANISOU 2115  N   PHE A 316     3838   5593   3255   -243     24    509       N  
ATOM   2116  CA  PHE A 316      32.801   6.321  12.512  1.00 31.55           C  
ANISOU 2116  CA  PHE A 316     3592   5180   3215   -227     66    543       C  
ATOM   2117  C   PHE A 316      31.409   6.649  13.051  1.00 34.33           C  
ANISOU 2117  C   PHE A 316     3944   5568   3533   -281    184    530       C  
ATOM   2118  O   PHE A 316      31.108   6.382  14.230  1.00 34.24           O  
ANISOU 2118  O   PHE A 316     3939   5684   3387   -312    238    643       O  
ATOM   2119  CB  PHE A 316      33.031   4.818  12.625  1.00 33.02           C  
ANISOU 2119  CB  PHE A 316     3766   5281   3497   -192     24    741       C  
ATOM   2120  CG  PHE A 316      34.381   4.339  12.137  1.00 34.53           C  
ANISOU 2120  CG  PHE A 316     3943   5434   3743   -113    -79    773       C  
ATOM   2121  CD1 PHE A 316      34.595   4.063  10.794  1.00 33.19           C  
ANISOU 2121  CD1 PHE A 316     3768   5099   3744    -53   -109    689       C  
ATOM   2122  CD2 PHE A 316      35.434   4.161  13.020  1.00 35.56           C  
ANISOU 2122  CD2 PHE A 316     4057   5709   3745    -92   -146    888       C  
ATOM   2123  CE1 PHE A 316      35.829   3.623  10.351  1.00 33.82           C  
ANISOU 2123  CE1 PHE A 316     3822   5155   3873     36   -181    715       C  
ATOM   2124  CE2 PHE A 316      36.672   3.721  12.571  1.00 37.58           C  
ANISOU 2124  CE2 PHE A 316     4272   5938   4069     -6   -235    926       C  
ATOM   2125  CZ  PHE A 316      36.866   3.453  11.238  1.00 34.77           C  
ANISOU 2125  CZ  PHE A 316     3907   5413   3891     62   -240    837       C  
ATOM   2126  N   ILE A 317      30.575   7.225  12.187  1.00 34.16           N  
ANISOU 2126  N   ILE A 317     3906   5449   3625   -282    228    401       N  
ATOM   2127  CA  ILE A 317      29.141   7.409  12.443  1.00 34.36           C  
ANISOU 2127  CA  ILE A 317     3897   5477   3682   -317    341    395       C  
ATOM   2128  C   ILE A 317      28.409   6.457  11.506  1.00 35.26           C  
ANISOU 2128  C   ILE A 317     3965   5411   4022   -322    320    454       C  
ATOM   2129  O   ILE A 317      28.428   6.639  10.262  1.00 31.90           O  
ANISOU 2129  O   ILE A 317     3537   4865   3720   -293    260    350       O  
ATOM   2130  CB  ILE A 317      28.685   8.864  12.216  1.00 32.72           C  
ANISOU 2130  CB  ILE A 317     3693   5296   3444   -308    400    206       C  
ATOM   2131  CG1 ILE A 317      29.568   9.807  13.061  1.00 34.56           C  
ANISOU 2131  CG1 ILE A 317     3987   5677   3467   -314    393    118       C  
ATOM   2132  CG2 ILE A 317      27.195   9.000  12.538  1.00 31.83           C  
ANISOU 2132  CG2 ILE A 317     3520   5201   3374   -324    528    215       C  
ATOM   2133  CD1 ILE A 317      29.168  11.271  12.989  1.00 36.61           C  
ANISOU 2133  CD1 ILE A 317     4267   5943   3701   -305    456    -73       C  
ATOM   2134  N   ASN A 318      27.767   5.445  12.100  1.00 34.72           N  
ANISOU 2134  N   ASN A 318     3862   5329   4000   -366    364    622       N  
ATOM   2135  CA  ASN A 318      27.125   4.382  11.333  1.00 34.22           C  
ANISOU 2135  CA  ASN A 318     3757   5080   4164   -394    328    689       C  
ATOM   2136  C   ASN A 318      25.608   4.430  11.439  1.00 35.70           C  
ANISOU 2136  C   ASN A 318     3852   5267   4445   -458    424    713       C  
ATOM   2137  O   ASN A 318      25.044   5.000  12.377  1.00 35.25           O  
ANISOU 2137  O   ASN A 318     3761   5365   4267   -475    546    736       O  
ATOM   2138  CB  ASN A 318      27.589   3.017  11.819  1.00 36.09           C  
ANISOU 2138  CB  ASN A 318     4014   5251   4446   -406    290    889       C  
ATOM   2139  CG  ASN A 318      29.075   2.776  11.591  1.00 36.81           C  
ANISOU 2139  CG  ASN A 318     4171   5321   4494   -328    186    883       C  
ATOM   2140  ND2 ASN A 318      29.622   1.778  12.283  1.00 37.28           N  
ANISOU 2140  ND2 ASN A 318     4248   5368   4549   -317    159   1076       N  
ATOM   2141  OD1 ASN A 318      29.716   3.469  10.811  1.00 36.24           O  
ANISOU 2141  OD1 ASN A 318     4121   5247   4401   -275    134    724       O  
ATOM   2142  N   SER A 319      24.973   3.816  10.457  1.00 33.09           N  
ANISOU 2142  N   SER A 319     3477   4766   4330   -489    364    700       N  
ATOM   2143  CA  SER A 319      23.540   3.551  10.486  1.00 35.32           C  
ANISOU 2143  CA  SER A 319     3643   5022   4755   -569    428    760       C  
ATOM   2144  C   SER A 319      23.330   2.178  11.122  1.00 37.03           C  
ANISOU 2144  C   SER A 319     3837   5164   5068   -651    444    983       C  
ATOM   2145  O   SER A 319      24.243   1.343  11.145  1.00 37.56           O  
ANISOU 2145  O   SER A 319     3985   5136   5150   -632    369   1059       O  
ATOM   2146  CB  SER A 319      22.922   3.616   9.065  1.00 33.56           C  
ANISOU 2146  CB  SER A 319     3374   4661   4717   -577    331    627       C  
ATOM   2147  OG  SER A 319      23.120   2.418   8.335  1.00 33.02           O  
ANISOU 2147  OG  SER A 319     3338   4395   4814   -613    211    653       O  
ATOM   2148  N   GLU A 320      22.128   1.951  11.640  1.00 38.91           N  
ANISOU 2148  N   GLU A 320     3958   5442   5384   -738    549   1100       N  
ATOM   2149  CA  GLU A 320      21.792   0.678  12.257  1.00 41.49           C  
ANISOU 2149  CA  GLU A 320     4249   5691   5825   -836    579   1338       C  
ATOM   2150  C   GLU A 320      21.704  -0.477  11.248  1.00 42.20           C  
ANISOU 2150  C   GLU A 320     4343   5500   6191   -897    434   1343       C  
ATOM   2151  O   GLU A 320      22.240  -1.567  11.499  1.00 41.90           O  
ANISOU 2151  O   GLU A 320     4368   5325   6227   -918    389   1490       O  
ATOM   2152  CB  GLU A 320      20.474   0.763  13.053  1.00 42.34           C  
ANISOU 2152  CB  GLU A 320     4205   5928   5954   -923    746   1471       C  
ATOM   2153  CG  GLU A 320      20.169  -0.533  13.797  1.00 44.68           C  
ANISOU 2153  CG  GLU A 320     4464   6157   6356  -1036    795   1758       C  
ATOM   2154  CD  GLU A 320      19.120  -0.414  14.898  1.00 46.71           C  
ANISOU 2154  CD  GLU A 320     4585   6610   6552  -1106   1003   1936       C  
ATOM   2155  OE1 GLU A 320      18.484   0.642  15.056  1.00 45.37           O  
ANISOU 2155  OE1 GLU A 320     4334   6620   6285  -1067   1117   1824       O  
ATOM   2156  OE2 GLU A 320      18.937  -1.406  15.617  1.00 50.62           O1-
ANISOU 2156  OE2 GLU A 320     5055   7077   7102  -1197   1061   2201       O1-
ATOM   2157  N   TYR A 321      21.035  -0.240  10.120  1.00 39.86           N  
ANISOU 2157  N   TYR A 321     3987   5113   6045   -922    356   1182       N  
ATOM   2158  CA  TYR A 321      20.677  -1.340   9.213  1.00 41.54           C  
ANISOU 2158  CA  TYR A 321     4188   5068   6527  -1009    223   1171       C  
ATOM   2159  C   TYR A 321      21.697  -1.630   8.089  1.00 40.01           C  
ANISOU 2159  C   TYR A 321     4136   4708   6358   -924     62    997       C  
ATOM   2160  O   TYR A 321      21.646  -2.667   7.473  1.00 41.95           O  
ANISOU 2160  O   TYR A 321     4413   4724   6802   -978    -45    985       O  
ATOM   2161  CB  TYR A 321      19.250  -1.142   8.683  1.00 43.59           C  
ANISOU 2161  CB  TYR A 321     4280   5326   6956  -1111    215   1124       C  
ATOM   2162  CG  TYR A 321      18.209  -1.127   9.809  1.00 46.93           C  
ANISOU 2162  CG  TYR A 321     4542   5890   7400  -1206    389   1330       C  
ATOM   2163  CD1 TYR A 321      18.084  -2.203  10.693  1.00 50.98           C  
ANISOU 2163  CD1 TYR A 321     5035   6336   8000  -1309    457   1583       C  
ATOM   2164  CD2 TYR A 321      17.358  -0.047   9.985  1.00 48.98           C  
ANISOU 2164  CD2 TYR A 321     4666   6350   7594  -1183    497   1282       C  
ATOM   2165  CE1 TYR A 321      17.140  -2.193  11.716  1.00 56.21           C  
ANISOU 2165  CE1 TYR A 321     5543   7148   8665  -1396    635   1785       C  
ATOM   2166  CE2 TYR A 321      16.414  -0.020  10.997  1.00 52.09           C  
ANISOU 2166  CE2 TYR A 321     4904   6890   7998  -1254    678   1460       C  
ATOM   2167  CZ  TYR A 321      16.303  -1.091  11.866  1.00 57.76           C  
ANISOU 2167  CZ  TYR A 321     5600   7563   8783  -1365    752   1715       C  
ATOM   2168  OH  TYR A 321      15.351  -1.049  12.874  1.00 61.23           O  
ANISOU 2168  OH  TYR A 321     5875   8174   9216  -1435    953   1908       O  
ATOM   2169  N   PHE A 322      22.618  -0.725   7.821  1.00 38.87           N  
ANISOU 2169  N   PHE A 322     4076   4675   6018   -793     52    859       N  
ATOM   2170  CA  PHE A 322      23.615  -0.978   6.774  1.00 38.59           C  
ANISOU 2170  CA  PHE A 322     4162   4510   5990   -702    -74    705       C  
ATOM   2171  C   PHE A 322      24.701  -1.976   7.161  1.00 38.63           C  
ANISOU 2171  C   PHE A 322     4267   4393   6016   -651    -97    812       C  
ATOM   2172  O   PHE A 322      25.058  -2.838   6.357  1.00 38.17           O  
ANISOU 2172  O   PHE A 322     4280   4125   6097   -629   -199    738       O  
ATOM   2173  CB  PHE A 322      24.302   0.310   6.336  1.00 35.36           C  
ANISOU 2173  CB  PHE A 322     3799   4257   5379   -585    -72    544       C  
ATOM   2174  CG  PHE A 322      25.375   0.088   5.300  1.00 35.17           C  
ANISOU 2174  CG  PHE A 322     3887   4134   5342   -486   -174    402       C  
ATOM   2175  CD1 PHE A 322      25.033  -0.265   3.995  1.00 34.70           C  
ANISOU 2175  CD1 PHE A 322     3849   3937   5398   -496   -287    249       C  
ATOM   2176  CD2 PHE A 322      26.738   0.233   5.630  1.00 34.40           C  
ANISOU 2176  CD2 PHE A 322     3865   4098   5108   -379   -156    421       C  
ATOM   2177  CE1 PHE A 322      26.025  -0.471   3.035  1.00 36.21           C  
ANISOU 2177  CE1 PHE A 322     4147   4058   5554   -392   -360    111       C  
ATOM   2178  CE2 PHE A 322      27.728   0.027   4.675  1.00 32.82           C  
ANISOU 2178  CE2 PHE A 322     3749   3822   4899   -278   -228    297       C  
ATOM   2179  CZ  PHE A 322      27.372  -0.324   3.377  1.00 33.98           C  
ANISOU 2179  CZ  PHE A 322     3927   3837   5147   -278   -320    140       C  
ATOM   2180  N   GLN A 323      25.218  -1.856   8.383  1.00 37.95           N  
ANISOU 2180  N   GLN A 323     4188   4443   5788   -623     -7    980       N  
ATOM   2181  CA  GLN A 323      26.494  -2.486   8.721  1.00 38.77           C  
ANISOU 2181  CA  GLN A 323     4382   4491   5857   -531    -38   1067       C  
ATOM   2182  C   GLN A 323      26.432  -4.005   8.817  1.00 40.90           C  
ANISOU 2182  C   GLN A 323     4679   4502   6359   -574    -82   1219       C  
ATOM   2183  O   GLN A 323      25.378  -4.602   9.036  1.00 42.84           O  
ANISOU 2183  O   GLN A 323     4862   4645   6770   -707    -61   1327       O  
ATOM   2184  CB  GLN A 323      27.094  -1.860   9.982  1.00 39.71           C  
ANISOU 2184  CB  GLN A 323     4500   4854   5734   -490     49   1195       C  
ATOM   2185  CG  GLN A 323      27.527  -0.393   9.798  1.00 37.66           C  
ANISOU 2185  CG  GLN A 323     4246   4804   5259   -424     68   1018       C  
ATOM   2186  CD  GLN A 323      28.718  -0.233   8.874  1.00 35.46           C  
ANISOU 2186  CD  GLN A 323     4035   4479   4960   -308    -21    869       C  
ATOM   2187  NE2 GLN A 323      28.908   0.964   8.321  1.00 34.05           N  
ANISOU 2187  NE2 GLN A 323     3856   4415   4666   -272    -19    693       N  
ATOM   2188  OE1 GLN A 323      29.463  -1.178   8.663  1.00 36.25           O  
ANISOU 2188  OE1 GLN A 323     4180   4439   5154   -248    -82    920       O  
ATOM   2189  N   TYR A 324      27.587  -4.624   8.644  1.00 40.45           N  
ANISOU 2189  N   TYR A 324     4708   4332   6329   -460   -143   1229       N  
ATOM   2190  CA  TYR A 324      27.715  -6.086   8.694  1.00 43.70           C  
ANISOU 2190  CA  TYR A 324     5166   4459   6979   -470   -192   1365       C  
ATOM   2191  C   TYR A 324      29.103  -6.445   9.205  1.00 43.27           C  
ANISOU 2191  C   TYR A 324     5169   4418   6855   -320   -206   1486       C  
ATOM   2192  O   TYR A 324      30.011  -5.643   9.063  1.00 43.04           O  
ANISOU 2192  O   TYR A 324     5150   4565   6638   -207   -210   1381       O  
ATOM   2193  CB  TYR A 324      27.457  -6.699   7.314  1.00 42.45           C  
ANISOU 2193  CB  TYR A 324     5060   4031   7038   -476   -296   1147       C  
ATOM   2194  CG  TYR A 324      28.103  -5.959   6.161  1.00 41.22           C  
ANISOU 2194  CG  TYR A 324     4954   3946   6761   -356   -345    866       C  
ATOM   2195  CD1 TYR A 324      27.545  -4.794   5.648  1.00 39.50           C  
ANISOU 2195  CD1 TYR A 324     4687   3912   6408   -393   -334    705       C  
ATOM   2196  CD2 TYR A 324      29.275  -6.425   5.578  1.00 44.26           C  
ANISOU 2196  CD2 TYR A 324     5427   4218   7171   -198   -392    774       C  
ATOM   2197  CE1 TYR A 324      28.136  -4.109   4.584  1.00 40.57           C  
ANISOU 2197  CE1 TYR A 324     4870   4118   6428   -288   -373    477       C  
ATOM   2198  CE2 TYR A 324      29.875  -5.748   4.513  1.00 43.02           C  
ANISOU 2198  CE2 TYR A 324     5309   4145   6892    -89   -419    534       C  
ATOM   2199  CZ  TYR A 324      29.308  -4.593   4.017  1.00 39.61           C  
ANISOU 2199  CZ  TYR A 324     4835   3897   6318   -140   -410    394       C  
ATOM   2200  OH  TYR A 324      29.913  -3.943   2.971  1.00 37.08           O  
ANISOU 2200  OH  TYR A 324     4554   3660   5874    -38   -431    188       O  
ATOM   2201  N   PRO A 325      29.273  -7.643   9.799  1.00 46.86           N  
ANISOU 2201  N   PRO A 325     5649   4683   7473   -320   -217   1719       N  
ATOM   2202  CA  PRO A 325      30.557  -8.050  10.383  1.00 46.96           C  
ANISOU 2202  CA  PRO A 325     5696   4711   7435   -171   -238   1878       C  
ATOM   2203  C   PRO A 325      31.830  -7.770   9.565  1.00 47.21           C  
ANISOU 2203  C   PRO A 325     5768   4760   7410     15   -295   1680       C  
ATOM   2204  O   PRO A 325      32.766  -7.182  10.111  1.00 44.45           O  
ANISOU 2204  O   PRO A 325     5391   4640   6858    106   -289   1739       O  
ATOM   2205  CB  PRO A 325      30.365  -9.546  10.618  1.00 49.29           C  
ANISOU 2205  CB  PRO A 325     6029   4677   8022   -198   -267   2086       C  
ATOM   2206  CG  PRO A 325      28.914  -9.645  10.951  1.00 50.37           C  
ANISOU 2206  CG  PRO A 325     6109   4787   8243   -409   -210   2180       C  
ATOM   2207  CD  PRO A 325      28.260  -8.704   9.977  1.00 48.65           C  
ANISOU 2207  CD  PRO A 325     5862   4660   7963   -466   -216   1869       C  
ATOM   2208  N   ALA A 326      31.877  -8.172   8.295  1.00 46.08           N  
ANISOU 2208  N   ALA A 326     5682   4392   7434     67   -349   1450       N  
ATOM   2209  CA  ALA A 326      33.085  -7.953   7.484  1.00 45.51           C  
ANISOU 2209  CA  ALA A 326     5640   4343   7309    251   -380   1269       C  
ATOM   2210  C   ALA A 326      33.504  -6.464   7.494  1.00 43.03           C  
ANISOU 2210  C   ALA A 326     5270   4377   6702    269   -346   1164       C  
ATOM   2211  O   ALA A 326      34.681  -6.143   7.656  1.00 40.42           O  
ANISOU 2211  O   ALA A 326     4913   4187   6258    397   -350   1185       O  
ATOM   2212  CB  ALA A 326      32.902  -8.456   6.052  1.00 44.86           C  
ANISOU 2212  CB  ALA A 326     5636   4010   7398    287   -428    999       C  
ATOM   2213  N   ASN A 327      32.528  -5.582   7.322  1.00 39.91           N  
ANISOU 2213  N   ASN A 327     4850   4104   6210    138   -316   1058       N  
ATOM   2214  CA  ASN A 327      32.756  -4.155   7.321  1.00 38.45           C  
ANISOU 2214  CA  ASN A 327     4622   4206   5781    136   -281    955       C  
ATOM   2215  C   ASN A 327      33.175  -3.622   8.698  1.00 38.45           C  
ANISOU 2215  C   ASN A 327     4570   4452   5588    123   -245   1148       C  
ATOM   2216  O   ASN A 327      34.067  -2.794   8.773  1.00 38.73           O  
ANISOU 2216  O   ASN A 327     4579   4679   5457    187   -247   1098       O  
ATOM   2217  CB  ASN A 327      31.514  -3.418   6.814  1.00 39.82           C  
ANISOU 2217  CB  ASN A 327     4778   4421   5930      9   -260    810       C  
ATOM   2218  CG  ASN A 327      31.853  -2.107   6.110  1.00 38.47           C  
ANISOU 2218  CG  ASN A 327     4597   4432   5588     49   -251    615       C  
ATOM   2219  ND2 ASN A 327      31.243  -1.020   6.569  1.00 36.23           N  
ANISOU 2219  ND2 ASN A 327     4266   4333   5166    -35   -200    611       N  
ATOM   2220  OD1 ASN A 327      32.658  -2.070   5.160  1.00 38.15           O  
ANISOU 2220  OD1 ASN A 327     4590   4363   5543    157   -280    475       O  
ATOM   2221  N   ILE A 328      32.539  -4.090   9.767  1.00 39.56           N  
ANISOU 2221  N   ILE A 328     4695   4590   5746     33   -212   1367       N  
ATOM   2222  CA  ILE A 328      32.906  -3.708  11.136  1.00 39.40           C  
ANISOU 2222  CA  ILE A 328     4640   4810   5520     20   -183   1561       C  
ATOM   2223  C   ILE A 328      34.303  -4.179  11.529  1.00 40.98           C  
ANISOU 2223  C   ILE A 328     4837   5039   5695    159   -247   1694       C  
ATOM   2224  O   ILE A 328      35.066  -3.426  12.136  1.00 41.02           O  
ANISOU 2224  O   ILE A 328     4807   5291   5487    189   -261   1717       O  
ATOM   2225  CB  ILE A 328      31.862  -4.218  12.159  1.00 41.68           C  
ANISOU 2225  CB  ILE A 328     4915   5093   5829   -105   -120   1789       C  
ATOM   2226  CG1 ILE A 328      30.511  -3.501  11.957  1.00 41.34           C  
ANISOU 2226  CG1 ILE A 328     4837   5105   5766   -237    -44   1667       C  
ATOM   2227  CG2 ILE A 328      32.349  -4.059  13.598  1.00 43.00           C  
ANISOU 2227  CG2 ILE A 328     5064   5502   5772    -99   -100   2017       C  
ATOM   2228  CD1 ILE A 328      30.532  -1.974  11.974  1.00 38.92           C  
ANISOU 2228  CD1 ILE A 328     4509   5053   5226   -242     -3   1487       C  
ATOM   2229  N   ILE A 329      34.631  -5.418  11.183  1.00 42.72           N  
ANISOU 2229  N   ILE A 329     5087   5000   6144    244   -291   1775       N  
ATOM   2230  CA  ILE A 329      35.975  -5.968  11.394  1.00 45.34           C  
ANISOU 2230  CA  ILE A 329     5402   5321   6504    407   -354   1895       C  
ATOM   2231  C   ILE A 329      37.040  -5.067  10.754  1.00 43.30           C  
ANISOU 2231  C   ILE A 329     5100   5227   6125    508   -378   1699       C  
ATOM   2232  O   ILE A 329      38.061  -4.762  11.376  1.00 45.70           O  
ANISOU 2232  O   ILE A 329     5342   5727   6294    577   -419   1799       O  
ATOM   2233  CB  ILE A 329      36.083  -7.428  10.864  1.00 48.64           C  
ANISOU 2233  CB  ILE A 329     5871   5375   7235    501   -387   1955       C  
ATOM   2234  CG1 ILE A 329      35.282  -8.381  11.768  1.00 50.89           C  
ANISOU 2234  CG1 ILE A 329     6180   5515   7641    404   -373   2237       C  
ATOM   2235  CG2 ILE A 329      37.542  -7.899  10.787  1.00 50.20           C  
ANISOU 2235  CG2 ILE A 329     6036   5549   7488    710   -444   2018       C  
ATOM   2236  CD1 ILE A 329      35.052  -9.768  11.191  1.00 52.09           C  
ANISOU 2236  CD1 ILE A 329     6399   5253   8139    443   -401   2264       C  
ATOM   2237  N   LYS A 330      36.800  -4.645   9.518  1.00 40.56           N  
ANISOU 2237  N   LYS A 330     4779   4806   5826    509   -356   1434       N  
ATOM   2238  CA  LYS A 330      37.715  -3.715   8.842  1.00 41.38           C  
ANISOU 2238  CA  LYS A 330     4838   5069   5815    583   -360   1255       C  
ATOM   2239  C   LYS A 330      37.838  -2.364   9.546  1.00 40.08           C  
ANISOU 2239  C   LYS A 330     4622   5214   5393    493   -351   1248       C  
ATOM   2240  O   LYS A 330      38.945  -1.808   9.648  1.00 39.42           O  
ANISOU 2240  O   LYS A 330     4469   5304   5205    556   -382   1239       O  
ATOM   2241  CB  LYS A 330      37.357  -3.558   7.358  1.00 40.47           C  
ANISOU 2241  CB  LYS A 330     4772   4821   5783    599   -335    990       C  
ATOM   2242  CG  LYS A 330      37.727  -4.801   6.558  1.00 41.53           C  
ANISOU 2242  CG  LYS A 330     4955   4682   6143    739   -354    948       C  
ATOM   2243  CD  LYS A 330      37.249  -4.736   5.114  1.00 43.09           C  
ANISOU 2243  CD  LYS A 330     5221   4753   6399    743   -339    679       C  
ATOM   2244  CE  LYS A 330      37.678  -5.985   4.334  1.00 45.73           C  
ANISOU 2244  CE  LYS A 330     5618   4812   6945    895   -353    607       C  
ATOM   2245  NZ  LYS A 330      37.913  -5.698   2.882  1.00 48.12           N1+
ANISOU 2245  NZ  LYS A 330     5962   5106   7216    974   -329    333       N1+
ATOM   2246  N   MET A 331      36.724  -1.832  10.034  1.00 37.66           N  
ANISOU 2246  N   MET A 331     4340   4974   4995    348   -307   1244       N  
ATOM   2247  CA  MET A 331      36.776  -0.626  10.864  1.00 36.79           C  
ANISOU 2247  CA  MET A 331     4198   5137   4643    265   -294   1237       C  
ATOM   2248  C   MET A 331      37.625  -0.841  12.125  1.00 40.42           C  
ANISOU 2248  C   MET A 331     4616   5768   4975    294   -350   1451       C  
ATOM   2249  O   MET A 331      38.438   0.008  12.487  1.00 39.70           O  
ANISOU 2249  O   MET A 331     4476   5891   4718    294   -390   1416       O  
ATOM   2250  CB  MET A 331      35.372  -0.181  11.278  1.00 37.30           C  
ANISOU 2250  CB  MET A 331     4295   5233   4646    125   -221   1218       C  
ATOM   2251  CG  MET A 331      34.529   0.352  10.148  1.00 37.18           C  
ANISOU 2251  CG  MET A 331     4300   5120   4707     83   -180   1003       C  
ATOM   2252  SD  MET A 331      32.911   0.856  10.728  1.00 35.86           S  
ANISOU 2252  SD  MET A 331     4134   5007   4485    -61    -89   1006       S  
ATOM   2253  CE  MET A 331      32.163   1.247   9.148  1.00 34.74           C  
ANISOU 2253  CE  MET A 331     4002   4719   4478    -72    -87    772       C  
ATOM   2254  N   LYS A 332      37.435  -1.972  12.787  1.00 40.72           N  
ANISOU 2254  N   LYS A 332     4670   5710   5091    314   -363   1680       N  
ATOM   2255  CA  LYS A 332      38.166  -2.245  14.027  1.00 46.54           C  
ANISOU 2255  CA  LYS A 332     5369   6619   5694    344   -426   1918       C  
ATOM   2256  C   LYS A 332      39.668  -2.508  13.793  1.00 46.64           C  
ANISOU 2256  C   LYS A 332     5305   6661   5755    497   -521   1958       C  
ATOM   2257  O   LYS A 332      40.473  -2.378  14.711  1.00 46.44           O  
ANISOU 2257  O   LYS A 332     5221   6847   5578    519   -600   2104       O  
ATOM   2258  CB  LYS A 332      37.493  -3.373  14.808  1.00 49.77           C  
ANISOU 2258  CB  LYS A 332     5817   6917   6177    319   -406   2185       C  
ATOM   2259  CG  LYS A 332      36.076  -2.996  15.233  1.00 49.14           C  
ANISOU 2259  CG  LYS A 332     5780   6879   6012    163   -302   2171       C  
ATOM   2260  CD  LYS A 332      35.710  -3.609  16.558  1.00 59.18           C  
ANISOU 2260  CD  LYS A 332     7062   8239   7185    114   -281   2477       C  
ATOM   2261  CE  LYS A 332      36.280  -2.800  17.724  1.00 60.85           C  
ANISOU 2261  CE  LYS A 332     7256   8810   7054     94   -317   2536       C  
ATOM   2262  NZ  LYS A 332      35.905  -3.487  18.989  1.00 64.26           N1+
ANISOU 2262  NZ  LYS A 332     7707   9336   7371     54   -290   2858       N1+
ATOM   2263  N   LYS A 333      40.017  -2.872  12.558  1.00 45.22           N  
ANISOU 2263  N   LYS A 333     5118   6283   5780    601   -513   1825       N  
ATOM   2264  CA  LYS A 333      41.402  -2.915  12.109  1.00 46.60           C  
ANISOU 2264  CA  LYS A 333     5200   6501   6005    749   -571   1806       C  
ATOM   2265  C   LYS A 333      42.090  -1.536  12.077  1.00 44.70           C  
ANISOU 2265  C   LYS A 333     4882   6529   5573    697   -594   1663       C  
ATOM   2266  O   LYS A 333      43.307  -1.460  12.013  1.00 43.16           O  
ANISOU 2266  O   LYS A 333     4576   6441   5381    792   -654   1693       O  
ATOM   2267  CB  LYS A 333      41.519  -3.592  10.725  1.00 46.17           C  
ANISOU 2267  CB  LYS A 333     5171   6176   6195    876   -529   1666       C  
ATOM   2268  CG  LYS A 333      41.678  -5.097  10.822  1.00 50.39           C  
ANISOU 2268  CG  LYS A 333     5727   6462   6957   1009   -553   1846       C  
ATOM   2269  CD  LYS A 333      41.539  -5.810   9.487  1.00 52.71           C  
ANISOU 2269  CD  LYS A 333     6084   6456   7487   1113   -504   1672       C  
ATOM   2270  CE  LYS A 333      42.630  -5.492   8.476  1.00 52.73           C  
ANISOU 2270  CE  LYS A 333     6012   6512   7511   1260   -485   1500       C  
ATOM   2271  NZ  LYS A 333      42.118  -5.677   7.074  1.00 52.23           N1+
ANISOU 2271  NZ  LYS A 333     6042   6241   7562   1286   -418   1239       N1+
ATOM   2272  N   CYS A 334      41.317  -0.453  12.120  1.00 42.47           N  
ANISOU 2272  N   CYS A 334     4648   6343   5146    547   -546   1512       N  
ATOM   2273  CA  CYS A 334      41.900   0.875  12.193  1.00 41.17           C  
ANISOU 2273  CA  CYS A 334     4423   6406   4813    478   -572   1384       C  
ATOM   2274  C   CYS A 334      42.241   1.258  13.615  1.00 42.41           C  
ANISOU 2274  C   CYS A 334     4549   6817   4749    405   -655   1513       C  
ATOM   2275  O   CYS A 334      42.878   2.278  13.805  1.00 44.78           O  
ANISOU 2275  O   CYS A 334     4789   7308   4917    344   -704   1422       O  
ATOM   2276  CB  CYS A 334      40.961   1.921  11.594  1.00 38.36           C  
ANISOU 2276  CB  CYS A 334     4136   6028   4411    363   -489   1160       C  
ATOM   2277  SG  CYS A 334      40.469   1.634   9.874  1.00 38.39           S  
ANISOU 2277  SG  CYS A 334     4189   5775   4623    427   -407    985       S  
ATOM   2278  N   TYR A 335      41.832   0.465  14.603  1.00 44.22           N  
ANISOU 2278  N   TYR A 335     4818   7053   4930    404   -674   1725       N  
ATOM   2279  CA  TYR A 335      42.017   0.812  16.013  1.00 47.74           C  
ANISOU 2279  CA  TYR A 335     5255   7763   5120    329   -746   1849       C  
ATOM   2280  C   TYR A 335      43.374   0.339  16.517  1.00 51.08           C  
ANISOU 2280  C   TYR A 335     5560   8322   5526    431   -889   2038       C  
ATOM   2281  O   TYR A 335      43.751  -0.811  16.306  1.00 53.25           O  
ANISOU 2281  O   TYR A 335     5797   8449   5987    572   -913   2211       O  
ATOM   2282  CB  TYR A 335      40.949   0.163  16.899  1.00 47.81           C  
ANISOU 2282  CB  TYR A 335     5355   7750   5061    281   -692   2026       C  
ATOM   2283  CG  TYR A 335      39.569   0.804  16.881  1.00 46.76           C  
ANISOU 2283  CG  TYR A 335     5317   7590   4859    154   -562   1876       C  
ATOM   2284  CD1 TYR A 335      38.894   1.045  15.686  1.00 43.53           C  
ANISOU 2284  CD1 TYR A 335     4938   6977   4625    143   -474   1677       C  
ATOM   2285  CD2 TYR A 335      38.934   1.170  18.083  1.00 48.79           C  
ANISOU 2285  CD2 TYR A 335     5628   8046   4864     55   -528   1938       C  
ATOM   2286  CE1 TYR A 335      37.630   1.631  15.679  1.00 43.43           C  
ANISOU 2286  CE1 TYR A 335     4988   6948   4565     40   -362   1556       C  
ATOM   2287  CE2 TYR A 335      37.677   1.753  18.088  1.00 46.32           C  
ANISOU 2287  CE2 TYR A 335     5382   7718   4500    -42   -396   1805       C  
ATOM   2288  CZ  TYR A 335      37.027   1.983  16.885  1.00 44.80           C  
ANISOU 2288  CZ  TYR A 335     5201   7312   4509    -48   -318   1620       C  
ATOM   2289  OH  TYR A 335      35.771   2.566  16.894  1.00 42.09           O  
ANISOU 2289  OH  TYR A 335     4902   6960   4130   -133   -193   1502       O  
ATOM   2290  N   SER A 336      44.086   1.243  17.182  1.00 53.36           N  
ANISOU 2290  N   SER A 336     5785   8885   5603    358   -990   1996       N  
ATOM   2291  CA  SER A 336      45.320   0.938  17.916  1.00 55.90           C  
ANISOU 2291  CA  SER A 336     5981   9408   5850    423  -1155   2189       C  
ATOM   2292  C   SER A 336      45.348   1.764  19.197  1.00 57.11           C  
ANISOU 2292  C   SER A 336     6159   9876   5665    282  -1247   2183       C  
ATOM   2293  O   SER A 336      44.728   2.835  19.247  1.00 53.28           O  
ANISOU 2293  O   SER A 336     5757   9445   5042    143  -1184   1958       O  
ATOM   2294  CB  SER A 336      46.555   1.264  17.080  1.00 57.33           C  
ANISOU 2294  CB  SER A 336     6003   9610   6170    494  -1214   2097       C  
ATOM   2295  OG  SER A 336      47.168   0.075  16.618  1.00 63.49           O  
ANISOU 2295  OG  SER A 336     6698  10239   7186    690  -1229   2270       O  
ATOM   2296  N   PRO A 337      46.064   1.284  20.235  1.00 60.09           N  
ANISOU 2296  N   PRO A 337     6468  10461   5902    322  -1398   2424       N  
ATOM   2297  CA  PRO A 337      45.977   1.945  21.561  1.00 62.71           C  
ANISOU 2297  CA  PRO A 337     6853  11107   5868    189  -1487   2429       C  
ATOM   2298  C   PRO A 337      46.437   3.415  21.527  1.00 62.05           C  
ANISOU 2298  C   PRO A 337     6735  11194   5647     45  -1552   2138       C  
ATOM   2299  O   PRO A 337      45.919   4.254  22.267  1.00 59.91           O  
ANISOU 2299  O   PRO A 337     6571  11083   5110    -94  -1544   1996       O  
ATOM   2300  CB  PRO A 337      46.905   1.113  22.461  1.00 69.79           C  
ANISOU 2300  CB  PRO A 337     7646  12191   6679    284  -1671   2752       C  
ATOM   2301  CG  PRO A 337      47.268  -0.112  21.680  1.00 70.70           C  
ANISOU 2301  CG  PRO A 337     7679  12046   7138    480  -1646   2941       C  
ATOM   2302  CD  PRO A 337      46.988   0.139  20.224  1.00 63.36           C  
ANISOU 2302  CD  PRO A 337     6756  10836   6482    501  -1498   2694       C  
ATOM   2303  N   ASP A 338      47.405   3.707  20.664  1.00 60.45           N  
ANISOU 2303  N   ASP A 338     6386  10947   5635     80  -1607   2050       N  
ATOM   2304  CA  ASP A 338      47.936   5.054  20.527  1.00 60.95           C  
ANISOU 2304  CA  ASP A 338     6398  11136   5624    -63  -1671   1796       C  
ATOM   2305  C   ASP A 338      47.050   6.026  19.688  1.00 57.01           C  
ANISOU 2305  C   ASP A 338     6013  10452   5197   -158  -1501   1499       C  
ATOM   2306  O   ASP A 338      47.352   7.216  19.622  1.00 59.07           O  
ANISOU 2306  O   ASP A 338     6259  10788   5397   -292  -1541   1283       O  
ATOM   2307  CB  ASP A 338      49.374   4.969  19.977  1.00 61.52           C  
ANISOU 2307  CB  ASP A 338     6239  11259   5877      6  -1795   1854       C  
ATOM   2308  CG  ASP A 338      49.419   4.792  18.463  1.00 62.70           C  
ANISOU 2308  CG  ASP A 338     6337  11138   6347    106  -1649   1776       C  
ATOM   2309  OD1 ASP A 338      48.762   3.865  17.912  1.00 56.33           O  
ANISOU 2309  OD1 ASP A 338     5605  10099   5699    235  -1517   1857       O  
ATOM   2310  OD2 ASP A 338      50.126   5.601  17.822  1.00 64.45           O1-
ANISOU 2310  OD2 ASP A 338     6443  11387   6657     46  -1670   1631       O1-
ATOM   2311  N   LYS A 339      45.979   5.535  19.060  1.00 53.54           N  
ANISOU 2311  N   LYS A 339     5682   9769   4893    -95  -1323   1495       N  
ATOM   2312  CA  LYS A 339      45.136   6.344  18.177  1.00 48.55           C  
ANISOU 2312  CA  LYS A 339     5140   8955   4352   -159  -1169   1248       C  
ATOM   2313  C   LYS A 339      43.736   6.657  18.728  1.00 47.78           C  
ANISOU 2313  C   LYS A 339     5216   8839   4098   -234  -1050   1164       C  
ATOM   2314  O   LYS A 339      43.148   5.827  19.403  1.00 48.72           O  
ANISOU 2314  O   LYS A 339     5396   8980   4136   -194  -1018   1338       O  
ATOM   2315  CB  LYS A 339      45.006   5.637  16.826  1.00 49.78           C  
ANISOU 2315  CB  LYS A 339     5266   8842   4806    -29  -1062   1274       C  
ATOM   2316  CG  LYS A 339      46.264   5.786  15.976  1.00 50.58           C  
ANISOU 2316  CG  LYS A 339     5202   8946   5071     23  -1121   1253       C  
ATOM   2317  CD  LYS A 339      46.436   4.651  14.994  1.00 52.85           C  
ANISOU 2317  CD  LYS A 339     5440   9033   5608    203  -1056   1363       C  
ATOM   2318  CE  LYS A 339      47.789   4.704  14.290  1.00 51.14           C  
ANISOU 2318  CE  LYS A 339     5033   8864   5533    278  -1109   1374       C  
ATOM   2319  NZ  LYS A 339      48.842   4.080  15.137  1.00 56.15           N1+
ANISOU 2319  NZ  LYS A 339     5523   9680   6131    351  -1267   1592       N1+
ATOM   2320  N   GLU A 340      43.233   7.863  18.424  1.00 44.72           N  
ANISOU 2320  N   GLU A 340     4898   8410   3684   -338   -977    907       N  
ATOM   2321  CA  GLU A 340      41.879   8.305  18.785  1.00 44.44           C  
ANISOU 2321  CA  GLU A 340     5008   8340   3536   -396   -839    790       C  
ATOM   2322  C   GLU A 340      40.869   7.757  17.802  1.00 43.09           C  
ANISOU 2322  C   GLU A 340     4874   7912   3586   -322   -684    807       C  
ATOM   2323  O   GLU A 340      40.901   8.104  16.622  1.00 38.58           O  
ANISOU 2323  O   GLU A 340     4276   7173   3210   -305   -641    692       O  
ATOM   2324  CB  GLU A 340      41.714   9.833  18.768  1.00 43.61           C  
ANISOU 2324  CB  GLU A 340     4960   8255   3356   -518   -819    502       C  
ATOM   2325  CG  GLU A 340      42.187  10.561  20.009  1.00 51.72           C  
ANISOU 2325  CG  GLU A 340     6019   9537   4095   -627   -937    413       C  
ATOM   2326  CD  GLU A 340      41.290  10.344  21.241  1.00 51.47           C  
ANISOU 2326  CD  GLU A 340     6108   9659   3789   -638   -873    454       C  
ATOM   2327  OE1 GLU A 340      41.906  10.155  22.314  1.00 60.35           O  
ANISOU 2327  OE1 GLU A 340     7224  11034   4672   -669  -1008    543       O  
ATOM   2328  OE2 GLU A 340      40.020  10.365  21.137  1.00 46.26           O1-
ANISOU 2328  OE2 GLU A 340     5537   8890   3149   -616   -694    408       O1-
ATOM   2329  N   ARG A 341      39.968   6.912  18.291  1.00 43.14           N  
ANISOU 2329  N   ARG A 341     4939   7897   3555   -288   -606    956       N  
ATOM   2330  CA  ARG A 341      38.911   6.355  17.458  1.00 41.89           C  
ANISOU 2330  CA  ARG A 341     4812   7503   3601   -241   -472    972       C  
ATOM   2331  C   ARG A 341      37.604   6.331  18.217  1.00 41.71           C  
ANISOU 2331  C   ARG A 341     4874   7522   3453   -287   -347    995       C  
ATOM   2332  O   ARG A 341      37.561   5.904  19.365  1.00 39.95           O  
ANISOU 2332  O   ARG A 341     4675   7469   3036   -300   -362   1152       O  
ATOM   2333  CB  ARG A 341      39.274   4.956  16.961  1.00 44.67           C  
ANISOU 2333  CB  ARG A 341     5108   7712   4153   -129   -506   1183       C  
ATOM   2334  CG  ARG A 341      39.972   4.928  15.602  1.00 44.22           C  
ANISOU 2334  CG  ARG A 341     4983   7495   4323    -58   -533   1102       C  
ATOM   2335  CD  ARG A 341      41.460   4.971  15.785  1.00 48.08           C  
ANISOU 2335  CD  ARG A 341     5366   8124   4778    -23   -672   1158       C  
ATOM   2336  NE  ARG A 341      42.214   4.759  14.550  1.00 45.16           N  
ANISOU 2336  NE  ARG A 341     4913   7624   4622     69   -682   1120       N  
ATOM   2337  CZ  ARG A 341      42.802   5.714  13.839  1.00 41.95           C  
ANISOU 2337  CZ  ARG A 341     4452   7239   4248     34   -691    957       C  
ATOM   2338  NH1 ARG A 341      42.746   6.997  14.206  1.00 39.53           N1+
ANISOU 2338  NH1 ARG A 341     4170   7050   3799    -95   -703    802       N1+
ATOM   2339  NH2 ARG A 341      43.454   5.373  12.742  1.00 43.27           N  
ANISOU 2339  NH2 ARG A 341     4543   7301   4596    133   -680    951       N  
ATOM   2340  N   LYS A 342      36.547   6.801  17.547  1.00 40.29           N  
ANISOU 2340  N   LYS A 342     4728   7197   3383   -306   -221    848       N  
ATOM   2341  CA  LYS A 342      35.192   6.806  18.083  1.00 39.10           C  
ANISOU 2341  CA  LYS A 342     4629   7064   3163   -341    -77    858       C  
ATOM   2342  C   LYS A 342      34.259   6.153  17.066  1.00 38.52           C  
ANISOU 2342  C   LYS A 342     4533   6747   3356   -310      6    894       C  
ATOM   2343  O   LYS A 342      34.494   6.230  15.848  1.00 35.02           O  
ANISOU 2343  O   LYS A 342     4063   6133   3110   -275    -25    801       O  
ATOM   2344  CB  LYS A 342      34.756   8.239  18.388  1.00 38.09           C  
ANISOU 2344  CB  LYS A 342     4554   7027   2890   -400     -9    611       C  
ATOM   2345  CG  LYS A 342      35.529   8.912  19.531  1.00 42.55           C  
ANISOU 2345  CG  LYS A 342     5161   7844   3161   -452    -91    547       C  
ATOM   2346  CD  LYS A 342      35.243   8.309  20.902  1.00 41.91           C  
ANISOU 2346  CD  LYS A 342     5118   7982   2824   -463    -59    724       C  
ATOM   2347  CE  LYS A 342      36.089   8.982  21.965  1.00 45.03           C  
ANISOU 2347  CE  LYS A 342     5558   8640   2911   -518   -170    640       C  
ATOM   2348  NZ  LYS A 342      36.106   8.181  23.221  1.00 47.88           N1+
ANISOU 2348  NZ  LYS A 342     5944   9234   3015   -515   -185    875       N1+
ATOM   2349  N   MET A 343      33.213   5.517  17.584  1.00 37.13           N  
ANISOU 2349  N   MET A 343     4365   6569   3174   -328    110   1031       N  
ATOM   2350  CA  MET A 343      32.157   4.933  16.769  1.00 38.84           C  
ANISOU 2350  CA  MET A 343     4552   6574   3631   -328    189   1060       C  
ATOM   2351  C   MET A 343      30.814   5.056  17.478  1.00 39.10           C  
ANISOU 2351  C   MET A 343     4582   6687   3587   -382    346   1096       C  
ATOM   2352  O   MET A 343      30.715   4.779  18.674  1.00 40.35           O  
ANISOU 2352  O   MET A 343     4759   7024   3548   -406    393   1245       O  
ATOM   2353  CB  MET A 343      32.448   3.467  16.493  1.00 39.06           C  
ANISOU 2353  CB  MET A 343     4557   6449   3835   -288    127   1280       C  
ATOM   2354  CG  MET A 343      31.453   2.802  15.553  1.00 37.82           C  
ANISOU 2354  CG  MET A 343     4373   6049   3948   -301    176   1289       C  
ATOM   2355  SD  MET A 343      31.849   1.078  15.281  1.00 40.08           S  
ANISOU 2355  SD  MET A 343     4653   6120   4456   -254     98   1523       S  
ATOM   2356  CE  MET A 343      33.391   1.237  14.371  1.00 39.36           C  
ANISOU 2356  CE  MET A 343     4564   5977   4415   -144    -38   1399       C  
ATOM   2357  N   ILE A 344      29.797   5.473  16.723  1.00 38.31           N  
ANISOU 2357  N   ILE A 344     4450   6467   3639   -394    428    967       N  
ATOM   2358  CA  ILE A 344      28.416   5.466  17.181  1.00 38.93           C  
ANISOU 2358  CA  ILE A 344     4488   6588   3716   -436    586   1012       C  
ATOM   2359  C   ILE A 344      27.521   4.953  16.065  1.00 38.99           C  
ANISOU 2359  C   ILE A 344     4425   6368   4022   -451    597   1017       C  
ATOM   2360  O   ILE A 344      27.868   5.007  14.873  1.00 35.98           O  
ANISOU 2360  O   ILE A 344     4045   5820   3806   -420    500    905       O  
ATOM   2361  CB  ILE A 344      27.925   6.859  17.644  1.00 40.87           C  
ANISOU 2361  CB  ILE A 344     4752   6985   3792   -434    696    809       C  
ATOM   2362  CG1 ILE A 344      28.080   7.907  16.532  1.00 38.30           C  
ANISOU 2362  CG1 ILE A 344     4433   6535   3584   -400    646    562       C  
ATOM   2363  CG2 ILE A 344      28.673   7.301  18.904  1.00 41.74           C  
ANISOU 2363  CG2 ILE A 344     4940   7343   3577   -438    689    800       C  
ATOM   2364  CD1 ILE A 344      27.403   9.224  16.826  1.00 38.81           C  
ANISOU 2364  CD1 ILE A 344     4507   6680   3558   -386    764    364       C  
ATOM   2365  N   THR A 345      26.367   4.457  16.479  1.00 38.24           N  
ANISOU 2365  N   THR A 345     4264   6283   3983   -504    717   1148       N  
ATOM   2366  CA  THR A 345      25.367   3.930  15.579  1.00 39.71           C  
ANISOU 2366  CA  THR A 345     4364   6278   4446   -543    728   1168       C  
ATOM   2367  C   THR A 345      24.032   4.606  15.878  1.00 40.80           C  
ANISOU 2367  C   THR A 345     4412   6514   4576   -568    892   1115       C  
ATOM   2368  O   THR A 345      23.554   4.578  17.022  1.00 42.13           O  
ANISOU 2368  O   THR A 345     4557   6862   4590   -595   1033   1234       O  
ATOM   2369  CB  THR A 345      25.252   2.400  15.688  1.00 41.29           C  
ANISOU 2369  CB  THR A 345     4541   6346   4803   -599    698   1420       C  
ATOM   2370  CG2 THR A 345      24.157   1.857  14.760  1.00 43.51           C  
ANISOU 2370  CG2 THR A 345     4726   6424   5381   -664    695   1421       C  
ATOM   2371  OG1 THR A 345      26.498   1.796  15.323  1.00 39.49           O  
ANISOU 2371  OG1 THR A 345     4389   6008   4609   -548    549   1451       O  
ATOM   2372  N   ILE A 346      23.448   5.204  14.836  1.00 39.62           N  
ANISOU 2372  N   ILE A 346     4208   6258   4587   -550    873    947       N  
ATOM   2373  CA  ILE A 346      22.176   5.933  14.934  1.00 40.92           C  
ANISOU 2373  CA  ILE A 346     4266   6496   4786   -550   1015    880       C  
ATOM   2374  C   ILE A 346      21.035   4.909  14.874  1.00 41.92           C  
ANISOU 2374  C   ILE A 346     4253   6552   5122   -642   1067   1064       C  
ATOM   2375  O   ILE A 346      20.884   4.221  13.861  1.00 40.86           O  
ANISOU 2375  O   ILE A 346     4085   6219   5221   -684    946   1077       O  
ATOM   2376  CB  ILE A 346      22.009   7.018  13.815  1.00 40.18           C  
ANISOU 2376  CB  ILE A 346     4159   6317   4790   -485    960    648       C  
ATOM   2377  CG1 ILE A 346      23.248   7.933  13.734  1.00 37.20           C  
ANISOU 2377  CG1 ILE A 346     3916   5968   4251   -417    885    483       C  
ATOM   2378  CG2 ILE A 346      20.720   7.816  14.064  1.00 40.27           C  
ANISOU 2378  CG2 ILE A 346     4051   6419   4830   -461   1118    591       C  
ATOM   2379  CD1 ILE A 346      23.230   9.004  12.657  1.00 35.55           C  
ANISOU 2379  CD1 ILE A 346     3712   5668   4129   -357    829    287       C  
ATOM   2380  N   ARG A 347      20.244   4.817  15.953  1.00 43.21           N  
ANISOU 2380  N   ARG A 347     4338   6881   5200   -678   1249   1200       N  
ATOM   2381  CA  ARG A 347      19.150   3.837  16.032  1.00 45.67           C  
ANISOU 2381  CA  ARG A 347     4499   7142   5712   -787   1317   1407       C  
ATOM   2382  C   ARG A 347      18.080   4.077  14.987  1.00 44.02           C  
ANISOU 2382  C   ARG A 347     4139   6822   5766   -807   1291   1311       C  
ATOM   2383  O   ARG A 347      17.633   5.194  14.801  1.00 42.21           O  
ANISOU 2383  O   ARG A 347     3861   6671   5506   -728   1354   1145       O  
ATOM   2384  CB  ARG A 347      18.448   3.846  17.392  1.00 49.68           C  
ANISOU 2384  CB  ARG A 347     4932   7887   6057   -812   1549   1568       C  
ATOM   2385  CG  ARG A 347      19.140   2.986  18.423  1.00 56.73           C  
ANISOU 2385  CG  ARG A 347     5918   8861   6775   -853   1567   1800       C  
ATOM   2386  CD  ARG A 347      18.161   2.309  19.371  1.00 61.64           C  
ANISOU 2386  CD  ARG A 347     6412   9610   7398   -947   1762   2074       C  
ATOM   2387  NE  ARG A 347      18.856   1.504  20.386  1.00 64.67           N  
ANISOU 2387  NE  ARG A 347     6895  10082   7594   -979   1775   2324       N  
ATOM   2388  CZ  ARG A 347      19.536   2.001  21.426  1.00 68.04           C  
ANISOU 2388  CZ  ARG A 347     7443  10756   7653   -909   1837   2316       C  
ATOM   2389  NH1 ARG A 347      19.634   3.326  21.622  1.00 65.54           N1+
ANISOU 2389  NH1 ARG A 347     7176  10606   7120   -807   1899   2047       N1+
ATOM   2390  NH2 ARG A 347      20.132   1.163  22.292  1.00 71.53           N  
ANISOU 2390  NH2 ARG A 347     7962  11273   7943   -942   1828   2580       N  
ATOM   2391  N   GLY A 348      17.685   3.008  14.316  1.00 43.98           N  
ANISOU 2391  N   GLY A 348     4060   6627   6023   -912   1189   1418       N  
ATOM   2392  CA  GLY A 348      16.566   3.045  13.395  1.00 44.68           C  
ANISOU 2392  CA  GLY A 348     3980   6625   6371   -962   1149   1366       C  
ATOM   2393  C   GLY A 348      16.884   3.650  12.048  1.00 42.00           C  
ANISOU 2393  C   GLY A 348     3692   6163   6103   -891    974   1132       C  
ATOM   2394  O   GLY A 348      15.968   3.936  11.285  1.00 41.74           O  
ANISOU 2394  O   GLY A 348     3521   6096   6243   -904    936   1064       O  
ATOM   2395  N   SER A 349      18.176   3.839  11.757  1.00 39.13           N  
ANISOU 2395  N   SER A 349     3517   5746   5605   -815    866   1024       N  
ATOM   2396  CA  SER A 349      18.605   4.510  10.553  1.00 37.91           C  
ANISOU 2396  CA  SER A 349     3427   5505   5472   -736    724    816       C  
ATOM   2397  C   SER A 349      19.099   3.519   9.510  1.00 37.22           C  
ANISOU 2397  C   SER A 349     3408   5203   5531   -783    530    798       C  
ATOM   2398  O   SER A 349      19.472   2.375   9.816  1.00 38.26           O  
ANISOU 2398  O   SER A 349     3587   5235   5715   -849    500    930       O  
ATOM   2399  CB  SER A 349      19.701   5.529  10.852  1.00 37.87           C  
ANISOU 2399  CB  SER A 349     3568   5595   5224   -621    744    689       C  
ATOM   2400  OG  SER A 349      20.883   4.904  11.269  1.00 35.52           O  
ANISOU 2400  OG  SER A 349     3405   5276   4814   -622    698    755       O  
ATOM   2401  N   VAL A 350      19.088   3.995   8.273  1.00 36.94           N  
ANISOU 2401  N   VAL A 350     3382   5096   5557   -738    405    632       N  
ATOM   2402  CA  VAL A 350      19.527   3.231   7.115  1.00 36.85           C  
ANISOU 2402  CA  VAL A 350     3446   4899   5657   -760    220    561       C  
ATOM   2403  C   VAL A 350      20.657   3.986   6.415  1.00 34.10           C  
ANISOU 2403  C   VAL A 350     3238   4556   5162   -639    149    401       C  
ATOM   2404  O   VAL A 350      20.896   5.155   6.698  1.00 30.94           O  
ANISOU 2404  O   VAL A 350     2856   4283   4617   -558    224    340       O  
ATOM   2405  CB  VAL A 350      18.362   2.959   6.138  1.00 36.21           C  
ANISOU 2405  CB  VAL A 350     3232   4734   5793   -840    115    518       C  
ATOM   2406  CG1 VAL A 350      17.234   2.207   6.848  1.00 40.12           C  
ANISOU 2406  CG1 VAL A 350     3560   5226   6457   -979    193    694       C  
ATOM   2407  CG2 VAL A 350      17.809   4.237   5.528  1.00 36.09           C  
ANISOU 2407  CG2 VAL A 350     3142   4823   5748   -763    108    400       C  
ATOM   2408  N   HIS A 351      21.336   3.287   5.502  1.00 34.51           N  
ANISOU 2408  N   HIS A 351     3388   4464   5260   -632     12    333       N  
ATOM   2409  CA  HIS A 351      22.498   3.821   4.770  1.00 34.22           C  
ANISOU 2409  CA  HIS A 351     3480   4429   5093   -524    -52    201       C  
ATOM   2410  C   HIS A 351      22.213   5.200   4.125  1.00 33.73           C  
ANISOU 2410  C   HIS A 351     3390   4463   4964   -458    -56     86       C  
ATOM   2411  O   HIS A 351      23.061   6.082   4.123  1.00 32.78           O  
ANISOU 2411  O   HIS A 351     3343   4413   4699   -376    -27     28       O  
ATOM   2412  CB  HIS A 351      22.940   2.808   3.691  1.00 35.45           C  
ANISOU 2412  CB  HIS A 351     3717   4412   5340   -527   -196    127       C  
ATOM   2413  CG  HIS A 351      24.356   2.985   3.214  1.00 32.91           C  
ANISOU 2413  CG  HIS A 351     3527   4090   4887   -417   -228     43       C  
ATOM   2414  CD2 HIS A 351      24.874   3.019   1.961  1.00 31.15           C  
ANISOU 2414  CD2 HIS A 351     3380   3820   4635   -353   -322    -97       C  
ATOM   2415  ND1 HIS A 351      25.419   3.149   4.073  1.00 31.41           N  
ANISOU 2415  ND1 HIS A 351     3392   3971   4573   -363   -155    109       N  
ATOM   2416  CE1 HIS A 351      26.534   3.279   3.374  1.00 30.09           C  
ANISOU 2416  CE1 HIS A 351     3311   3795   4327   -273   -199     20       C  
ATOM   2417  NE2 HIS A 351      26.226   3.203   2.091  1.00 33.25           N  
ANISOU 2417  NE2 HIS A 351     3730   4127   4776   -262   -290   -105       N  
ATOM   2418  N   GLN A 352      21.012   5.372   3.583  1.00 32.89           N  
ANISOU 2418  N   GLN A 352     3168   4353   4976   -497    -97     64       N  
ATOM   2419  CA  GLN A 352      20.645   6.604   2.896  1.00 32.53           C  
ANISOU 2419  CA  GLN A 352     3085   4379   4895   -427   -116    -21       C  
ATOM   2420  C   GLN A 352      20.293   7.789   3.799  1.00 31.49           C  
ANISOU 2420  C   GLN A 352     2891   4373   4701   -377     34      5       C  
ATOM   2421  O   GLN A 352      20.063   8.883   3.284  1.00 31.66           O  
ANISOU 2421  O   GLN A 352     2893   4433   4704   -304     27    -58       O  
ATOM   2422  CB  GLN A 352      19.516   6.311   1.886  1.00 35.38           C  
ANISOU 2422  CB  GLN A 352     3338   4696   5409   -480   -245    -51       C  
ATOM   2423  CG  GLN A 352      19.998   5.598   0.634  1.00 34.77           C  
ANISOU 2423  CG  GLN A 352     3363   4515   5334   -488   -413   -152       C  
ATOM   2424  CD  GLN A 352      21.151   6.326  -0.049  1.00 34.51           C  
ANISOU 2424  CD  GLN A 352     3470   4515   5127   -373   -432   -241       C  
ATOM   2425  NE2 GLN A 352      22.165   5.592  -0.455  1.00 33.44           N  
ANISOU 2425  NE2 GLN A 352     3465   4304   4937   -355   -480   -296       N  
ATOM   2426  OE1 GLN A 352      21.119   7.533  -0.202  1.00 34.25           O  
ANISOU 2426  OE1 GLN A 352     3423   4569   5022   -301   -396   -252       O  
ATOM   2427  N   ASN A 353      20.246   7.600   5.123  1.00 32.20           N  
ANISOU 2427  N   ASN A 353     2958   4524   4753   -408    171     95       N  
ATOM   2428  CA  ASN A 353      19.937   8.722   6.032  1.00 33.70           C  
ANISOU 2428  CA  ASN A 353     3107   4836   4862   -350    326     89       C  
ATOM   2429  C   ASN A 353      21.007   9.854   5.920  1.00 32.97           C  
ANISOU 2429  C   ASN A 353     3145   4766   4616   -258    332    -19       C  
ATOM   2430  O   ASN A 353      20.751  11.006   6.274  1.00 32.03           O  
ANISOU 2430  O   ASN A 353     3008   4706   4457   -193    423    -73       O  
ATOM   2431  CB  ASN A 353      19.746   8.253   7.506  1.00 33.90           C  
ANISOU 2431  CB  ASN A 353     3098   4949   4834   -401    478    205       C  
ATOM   2432  CG  ASN A 353      18.276   7.910   7.854  1.00 36.64           C  
ANISOU 2432  CG  ASN A 353     3252   5337   5332   -463    558    304       C  
ATOM   2433  ND2 ASN A 353      17.419   8.911   7.821  1.00 37.80           N  
ANISOU 2433  ND2 ASN A 353     3288   5554   5520   -396    633    255       N  
ATOM   2434  OD1 ASN A 353      17.933   6.766   8.144  1.00 36.96           O  
ANISOU 2434  OD1 ASN A 353     3237   5342   5466   -566    556    431       O  
ATOM   2435  N   PHE A 354      22.200   9.522   5.429  1.00 33.06           N  
ANISOU 2435  N   PHE A 354     3280   4724   4557   -253    240    -49       N  
ATOM   2436  CA  PHE A 354      23.290  10.494   5.333  1.00 29.94           C  
ANISOU 2436  CA  PHE A 354     2993   4350   4033   -190    242   -131       C  
ATOM   2437  C   PHE A 354      23.287  11.315   4.054  1.00 30.62           C  
ANISOU 2437  C   PHE A 354     3091   4388   4153   -131    162   -205       C  
ATOM   2438  O   PHE A 354      24.073  12.247   3.921  1.00 30.95           O  
ANISOU 2438  O   PHE A 354     3208   4437   4115    -87    171   -260       O  
ATOM   2439  CB  PHE A 354      24.632   9.774   5.469  1.00 31.25           C  
ANISOU 2439  CB  PHE A 354     3262   4503   4108   -205    196   -110       C  
ATOM   2440  CG  PHE A 354      24.823   9.095   6.804  1.00 30.78           C  
ANISOU 2440  CG  PHE A 354     3207   4506   3983   -250    269    -16       C  
ATOM   2441  CD1 PHE A 354      25.158   9.832   7.931  1.00 31.33           C  
ANISOU 2441  CD1 PHE A 354     3307   4688   3909   -241    365    -30       C  
ATOM   2442  CD2 PHE A 354      24.669   7.716   6.934  1.00 31.09           C  
ANISOU 2442  CD2 PHE A 354     3227   4487   4099   -304    237     90       C  
ATOM   2443  CE1 PHE A 354      25.336   9.215   9.164  1.00 31.45           C  
ANISOU 2443  CE1 PHE A 354     3331   4788   3830   -280    426     70       C  
ATOM   2444  CE2 PHE A 354      24.847   7.098   8.164  1.00 32.47           C  
ANISOU 2444  CE2 PHE A 354     3407   4724   4207   -343    305    210       C  
ATOM   2445  CZ  PHE A 354      25.182   7.853   9.278  1.00 33.47           C  
ANISOU 2445  CZ  PHE A 354     3562   4995   4161   -328    399    204       C  
ATOM   2446  N   ALA A 355      22.415  10.985   3.108  1.00 31.90           N  
ANISOU 2446  N   ALA A 355     3180   4507   4433   -138     77   -198       N  
ATOM   2447  CA  ALA A 355      22.392  11.676   1.831  1.00 30.35           C  
ANISOU 2447  CA  ALA A 355     2999   4283   4249    -81    -14   -246       C  
ATOM   2448  C   ALA A 355      21.057  12.357   1.645  1.00 31.71           C  
ANISOU 2448  C   ALA A 355     3041   4472   4535    -48     -4   -231       C  
ATOM   2449  O   ALA A 355      20.118  12.073   2.374  1.00 30.85           O  
ANISOU 2449  O   ALA A 355     2818   4394   4510    -79     64   -188       O  
ATOM   2450  CB  ALA A 355      22.654  10.693   0.716  1.00 30.37           C  
ANISOU 2450  CB  ALA A 355     3043   4235   4261   -107   -154   -263       C  
ATOM   2451  N   ASP A 356      20.990  13.256   0.662  1.00 31.58           N  
ANISOU 2451  N   ASP A 356     3034   4442   4523     21    -68   -252       N  
ATOM   2452  CA  ASP A 356      19.878  14.197   0.540  1.00 31.52           C  
ANISOU 2452  CA  ASP A 356     2908   4446   4621     88    -46   -230       C  
ATOM   2453  C   ASP A 356      18.554  13.593   0.108  1.00 33.22           C  
ANISOU 2453  C   ASP A 356     2961   4685   4976     57   -129   -185       C  
ATOM   2454  O   ASP A 356      17.519  14.190   0.377  1.00 32.56           O  
ANISOU 2454  O   ASP A 356     2738   4628   5005    108    -75   -153       O  
ATOM   2455  CB  ASP A 356      20.211  15.362  -0.395  1.00 30.20           C  
ANISOU 2455  CB  ASP A 356     2800   4248   4427    175    -96   -235       C  
ATOM   2456  CG  ASP A 356      21.141  16.392   0.235  1.00 32.32           C  
ANISOU 2456  CG  ASP A 356     3176   4480   4624    212     16   -274       C  
ATOM   2457  OD1 ASP A 356      21.432  16.336   1.469  1.00 32.01           O  
ANISOU 2457  OD1 ASP A 356     3160   4457   4545    183    135   -312       O  
ATOM   2458  OD2 ASP A 356      21.594  17.282  -0.530  1.00 30.55           O1-
ANISOU 2458  OD2 ASP A 356     3015   4214   4378    264    -21   -262       O1-
ATOM   2459  N   PHE A 357      18.571  12.431  -0.548  1.00 32.53           N  
ANISOU 2459  N   PHE A 357     2883   4584   4894    -23   -260   -189       N  
ATOM   2460  CA  PHE A 357      17.320  11.813  -1.018  1.00 34.15           C  
ANISOU 2460  CA  PHE A 357     2927   4806   5242    -77   -368   -156       C  
ATOM   2461  C   PHE A 357      16.456  11.281   0.119  1.00 33.53           C  
ANISOU 2461  C   PHE A 357     2698   4752   5289   -146   -258    -96       C  
ATOM   2462  O   PHE A 357      15.315  10.955  -0.117  1.00 36.10           O  
ANISOU 2462  O   PHE A 357     2851   5104   5762   -192   -322    -54       O  
ATOM   2463  CB  PHE A 357      17.581  10.707  -2.032  1.00 32.67           C  
ANISOU 2463  CB  PHE A 357     2804   4580   5028   -154   -545   -204       C  
ATOM   2464  CG  PHE A 357      17.435  11.137  -3.444  1.00 33.32           C  
ANISOU 2464  CG  PHE A 357     2903   4694   5063   -102   -709   -230       C  
ATOM   2465  CD1 PHE A 357      16.180  11.241  -4.011  1.00 36.72           C  
ANISOU 2465  CD1 PHE A 357     3166   5174   5612   -110   -829   -194       C  
ATOM   2466  CD2 PHE A 357      18.538  11.436  -4.215  1.00 33.32           C  
ANISOU 2466  CD2 PHE A 357     3074   4691   4895    -45   -747   -276       C  
ATOM   2467  CE1 PHE A 357      16.029  11.636  -5.316  1.00 35.73           C  
ANISOU 2467  CE1 PHE A 357     3057   5098   5421    -60   -994   -204       C  
ATOM   2468  CE2 PHE A 357      18.401  11.834  -5.526  1.00 33.94           C  
ANISOU 2468  CE2 PHE A 357     3173   4820   4902      5   -892   -282       C  
ATOM   2469  CZ  PHE A 357      17.140  11.933  -6.077  1.00 35.95           C  
ANISOU 2469  CZ  PHE A 357     3273   5128   5259     -2  -1023   -246       C
[truncated: 109,510 more chars]
