# Supplementary material for: Solvent-Site Prediction for Fragment Docking and Its Implication on Fragment-Based Drug Discovery
Source: J Chem Inf Model. 2025 Nov 24;65(23):12959–77. doi: 10.1021/acs.jcim.5c02352 (PMC12690578; doi:10.1021/acs.jcim.5c02352)
Supplement: Supplementary file 3 [file ci5c02352_si_003.zip › Frag2Lead_dataset/2016-13/frag.sdf]

frag.A
 OpenBabel08112213203D

 27 28  0  0  0  0  0  0  0  0999 V2000
   14.6910   10.2360   -4.0610 Cl  0  0  0  0  0  0  0  0  0  0  0  0
   13.9620    7.6970   -6.5170 C   0  0  0  0  0  0  0  0  0  0  0  0
   15.2870    7.3510   -5.8860 C   0  0  0  0  0  0  0  0  0  0  0  0
   15.4910    6.0540   -5.4210 C   0  0  0  0  0  0  0  0  0  0  0  0
   16.6950    5.6820   -4.8470 C   0  0  0  0  0  0  0  0  0  0  0  0
   17.7340    6.6040   -4.7250 C   0  0  0  0  0  0  0  0  0  0  0  0
   18.9250    6.2500   -4.1490 N   0  0  0  0  0  0  0  0  0  0  0  0
   17.5330    7.8940   -5.1990 C   0  0  0  0  0  0  0  0  0  0  0  0
   16.3260    8.2890   -5.7740 C   0  0  0  0  0  0  0  0  0  0  0  0
   16.2080    9.7070   -6.2440 C   0  0  0  0  0  0  0  0  0  0  0  0
   16.8390   10.0990   -7.4240 C   0  0  0  0  0  0  0  0  0  0  0  0
   16.7430   11.4040   -7.8720 C   0  0  0  0  0  0  0  0  0  0  0  0
   16.0230   12.3360   -7.1550 C   0  0  0  0  0  0  0  0  0  0  0  0
   15.3960   11.9710   -5.9800 C   0  0  0  0  0  0  0  0  0  0  0  0
   15.4910   10.6670   -5.5330 C   0  0  0  0  0  0  0  0  0  0  0  0
   14.0760    7.7940   -7.4820 H   0  0  0  0  0  0  0  0  0  0  0  0
   13.3190    6.9870   -6.3360 H   0  0  0  0  0  0  0  0  0  0  0  0
   13.6310    8.5360   -6.1430 H   0  0  0  0  0  0  0  0  0  0  0  0
   14.7970    5.4190   -5.4970 H   0  0  0  0  0  0  0  0  0  0  0  0
   16.8120    4.8010   -4.5340 H   0  0  0  0  0  0  0  0  0  0  0  0
   19.0030    5.4560   -3.7640 H   0  0  0  0  0  0  0  0  0  0  0  0
   19.6470    6.7650   -4.2860 H   0  0  0  0  0  0  0  0  0  0  0  0
   18.2270    8.5210   -5.1150 H   0  0  0  0  0  0  0  0  0  0  0  0
   17.3370    9.4640   -7.9250 H   0  0  0  0  0  0  0  0  0  0  0  0
   17.1720   11.6590   -8.6740 H   0  0  0  0  0  0  0  0  0  0  0  0
   15.9630   13.2290   -7.4650 H   0  0  0  0  0  0  0  0  0  0  0  0
   14.9010   12.6080   -5.4840 H   0  0  0  0  0  0  0  0  0  0  0  0
  1 15  1  0  0  0  0
  2  3  1  0  0  0  0
  2 16  1  0  0  0  0
  2 17  1  0  0  0  0
  2 18  1  0  0  0  0
  3  4  2  0  0  0  0
  3  9  1  0  0  0  0
  4  5  1  0  0  0  0
  4 19  1  0  0  0  0
  5  6  2  0  0  0  0
  5 20  1  0  0  0  0
  6  7  1  0  0  0  0
  6  8  1  0  0  0  0
  7 21  1  0  0  0  0
  7 22  1  0  0  0  0
  8  9  2  0  0  0  0
  8 23  1  0  0  0  0
  9 10  1  0  0  0  0
 10 11  2  0  0  0  0
 10 15  1  0  0  0  0
 11 12  1  0  0  0  0
 11 24  1  0  0  0  0
 12 13  2  0  0  0  0
 12 25  1  0  0  0  0
 13 14  1  0  0  0  0
 13 26  1  0  0  0  0
 14 15  2  0  0  0  0
 14 27  1  0  0  0  0
M  END
$$$$
