# Supplementary material for: Solvent-Site Prediction for Fragment Docking and Its Implication on Fragment-Based Drug Discovery
Source: J Chem Inf Model. 2025 Nov 24;65(23):12959–77. doi: 10.1021/acs.jcim.5c02352 (PMC12690578; doi:10.1021/acs.jcim.5c02352)
Supplement: Supplementary file 3 [file ci5c02352_si_003.zip › Frag2Lead_dataset/2016-13/lead.sdf]

lead.A
 OpenBabel08112213203D

 60 62  0  0  1  0  0  0  0  0999 V2000
   23.3820    9.9390   -2.4600 C   0  0  0  0  0  0  0  0  0  0  0  0
   23.7560    8.9240   -3.3920 O   0  0  0  0  0  0  0  0  0  0  0  0
   23.6400    7.5900   -2.8790 C   0  0  2  0  0  0  0  0  0  0  0  0
   24.9240    7.2500   -2.1070 C   0  0  0  0  0  0  0  0  0  0  0  0
   24.7500    6.1120   -1.2730 O   0  0  0  0  0  0  0  0  0  0  0  0
   23.4160    6.6740   -4.0870 C   0  0  0  0  0  0  0  0  0  0  0  0
   22.0750    6.7870   -4.6500 N   0  0  0  0  0  0  0  0  0  0  0  0
   21.7230    7.2940   -5.8430 C   0  0  0  0  0  0  0  0  0  0  0  0
   20.3750    7.1790   -5.9470 C   0  0  0  0  0  0  0  0  0  0  0  0
   19.9650    6.5730   -4.7740 C   0  0  0  0  0  0  0  0  0  0  0  0
   18.6630    6.2580   -4.3800 N   0  0  0  0  0  0  0  0  0  0  0  0
   17.4490    6.6470   -4.9710 C   0  0  0  0  0  0  0  0  0  0  0  0
   17.2490    7.9300   -5.4560 C   0  0  0  0  0  0  0  0  0  0  0  0
   16.0410    8.3190   -6.0350 C   0  0  0  0  0  0  0  0  0  0  0  0
   14.9720    7.4050   -6.0980 C   0  0  0  0  0  0  0  0  0  0  0  0
   13.6410    7.7640   -6.7100 C   0  0  0  0  0  0  0  0  0  0  0  0
   15.1650    6.1230   -5.6020 C   0  0  0  0  0  0  0  0  0  0  0  0
   16.3720    5.7400   -5.0360 C   0  0  0  0  0  0  0  0  0  0  0  0
   16.6300    4.4980   -4.5240 O   0  0  0  0  0  0  0  0  0  0  0  0
   15.7160    3.4380   -4.8230 C   0  0  0  0  0  0  0  0  0  0  0  0
   16.3830    2.1350   -4.4410 C   0  0  0  0  0  0  0  0  0  0  0  0
   16.4590    1.9920   -2.9670 N   0  3  0  0  0  3  0  0  0  0  0  0
   15.9280    9.7290   -6.5060 C   0  0  0  0  0  0  0  0  0  0  0  0
   16.5600   10.1030   -7.6870 C   0  0  0  0  0  0  0  0  0  0  0  0
   16.4940   11.4000   -8.1360 C   0  0  0  0  0  0  0  0  0  0  0  0
   15.8030   12.3440   -7.4210 C   0  0  0  0  0  0  0  0  0  0  0  0
   15.1690   12.0000   -6.2480 C   0  0  0  0  0  0  0  0  0  0  0  0
   15.2150   10.6940   -5.7710 C   0  0  0  0  0  0  0  0  0  0  0  0
   14.5310   10.3630   -4.4690 C   0  0  0  0  0  0  0  0  0  0  0  0
   20.9940    6.3320   -3.9670 N   0  0  0  0  0  0  0  0  0  0  0  0
   22.8670    7.5150   -2.2710 H   0  0  0  0  0  0  0  0  0  0  0  0
   16.7510    1.1470   -2.7460 H   0  0  0  0  0  0  0  0  0  0  0  0
   17.0440    2.6050   -2.6180 H   0  0  0  0  0  0  0  0  0  0  0  0
   23.3330   10.7990   -2.9190 H   0  0  0  0  0  0  0  0  0  0  0  0
   22.5110    9.7240   -2.0780 H   0  0  0  0  0  0  0  0  0  0  0  0
   24.0480    9.9860   -1.7470 H   0  0  0  0  0  0  0  0  0  0  0  0
   25.6500    7.0770   -2.7460 H   0  0  0  0  0  0  0  0  0  0  0  0
   25.1800    8.0120   -1.5550 H   0  0  0  0  0  0  0  0  0  0  0  0
   25.2760    5.4590   -1.5590 H   0  0  0  0  0  0  0  0  0  0  0  0
   24.0710    6.8970   -4.7820 H   0  0  0  0  0  0  0  0  0  0  0  0
   23.5680    5.7420   -3.8150 H   0  0  0  0  0  0  0  0  0  0  0  0
   22.3180    7.6550   -6.4760 H   0  0  0  0  0  0  0  0  0  0  0  0
   19.8300    7.4510   -6.6700 H   0  0  0  0  0  0  0  0  0  0  0  0
   18.5980    5.6720   -3.7350 H   0  0  0  0  0  0  0  0  0  0  0  0
   17.9500    8.5540   -5.4030 H   0  0  0  0  0  0  0  0  0  0  0  0
   13.7010    7.6960   -7.6830 H   0  0  0  0  0  0  0  0  0  0  0  0
   12.9540    7.1490   -6.3830 H   0  0  0  0  0  0  0  0  0  0  0  0
   13.4030    8.6730   -6.4660 H   0  0  0  0  0  0  0  0  0  0  0  0
   14.4570    5.5050   -5.6540 H   0  0  0  0  0  0  0  0  0  0  0  0
   14.8860    3.5560   -4.3150 H   0  0  0  0  0  0  0  0  0  0  0  0
   15.4990    3.4370   -5.7820 H   0  0  0  0  0  0  0  0  0  0  0  0
   15.8740    1.3810   -4.8100 H   0  0  0  0  0  0  0  0  0  0  0  0
   17.2900    2.1040   -4.8130 H   0  0  0  0  0  0  0  0  0  0  0  0
   17.0410    9.4590   -8.1850 H   0  0  0  0  0  0  0  0  0  0  0  0
   16.9170   11.6390   -8.9440 H   0  0  0  0  0  0  0  0  0  0  0  0
   15.7540   13.2330   -7.7400 H   0  0  0  0  0  0  0  0  0  0  0  0
   14.6990   12.6570   -5.7620 H   0  0  0  0  0  0  0  0  0  0  0  0
   13.9220    9.6210   -4.6000 H   0  0  0  0  0  0  0  0  0  0  0  0
   15.2010   10.1190   -3.8010 H   0  0  0  0  0  0  0  0  0  0  0  0
   14.0290   11.1410   -4.1550 H   0  0  0  0  0  0  0  0  0  0  0  0
  1  2  1  0  0  0  0
  1 34  1  0  0  0  0
  1 35  1  0  0  0  0
  1 36  1  0  0  0  0
  2  3  1  0  0  0  0
  3  4  1  0  0  0  0
  3  6  1  0  0  0  0
  3 31  1  1  0  0  0
  4  5  1  0  0  0  0
  4 37  1  0  0  0  0
  4 38  1  0  0  0  0
  5 39  1  0  0  0  0
  6  7  1  0  0  0  0
  6 40  1  0  0  0  0
  6 41  1  0  0  0  0
  7  8  1  0  0  0  0
  7 30  1  0  0  0  0
  8  9  2  0  0  0  0
  8 42  1  0  0  0  0
  9 10  1  0  0  0  0
  9 43  1  0  0  0  0
 10 11  1  0  0  0  0
 10 30  2  0  0  0  0
 11 12  1  0  0  0  0
 11 44  1  0  0  0  0
 12 13  2  0  0  0  0
 12 18  1  0  0  0  0
 13 14  1  0  0  0  0
 13 45  1  0  0  0  0
 14 15  2  0  0  0  0
 14 23  1  0  0  0  0
 15 16  1  0  0  0  0
 15 17  1  0  0  0  0
 16 46  1  0  0  0  0
 16 47  1  0  0  0  0
 16 48  1  0  0  0  0
 17 18  2  0  0  0  0
 17 49  1  0  0  0  0
 18 19  1  0  0  0  0
 19 20  1  0  0  0  0
 20 21  1  0  0  0  0
 20 50  1  0  0  0  0
 20 51  1  0  0  0  0
 21 22  1  0  0  0  0
 21 52  1  0  0  0  0
 21 53  1  0  0  0  0
 22 32  1  0  0  0  0
 22 33  1  0  0  0  0
 23 24  2  0  0  0  0
 23 28  1  0  0  0  0
 24 25  1  0  0  0  0
 24 54  1  0  0  0  0
 25 26  2  0  0  0  0
 25 55  1  0  0  0  0
 26 27  1  0  0  0  0
 26 56  1  0  0  0  0
 27 28  2  0  0  0  0
 27 57  1  0  0  0  0
 28 29  1  0  0  0  0
 29 58  1  0  0  0  0
 29 59  1  0  0  0  0
 29 60  1  0  0  0  0
M  CHG  1  22   1
M  END
$$$$
