# Supplementary material for: Solvent-Site Prediction for Fragment Docking and Its Implication on Fragment-Based Drug Discovery
Source: J Chem Inf Model. 2025 Nov 24;65(23):12959–77. doi: 10.1021/acs.jcim.5c02352 (PMC12690578; doi:10.1021/acs.jcim.5c02352)
Supplement: Supplementary file 3 [file ci5c02352_si_003.zip › Frag2Lead_dataset/2016-13/rec-frag.pdb]

ATOM      1  N   LYS A  55      11.430  18.823   1.779  1.00 29.17           N  
ANISOU    1  N   LYS A  55     2109   5018   3956    267     69   -479       N  
ATOM      2  CA  LYS A  55      12.473  19.849   1.906  1.00 25.06           C  
ANISOU    2  CA  LYS A  55     1681   4435   3406    306     77   -513       C  
ATOM      3  C   LYS A  55      13.723  19.392   2.631  1.00 23.40           C  
ANISOU    3  C   LYS A  55     1563   4223   3105    257    111   -535       C  
ATOM      4  O   LYS A  55      13.666  18.793   3.700  1.00 22.13           O  
ANISOU    4  O   LYS A  55     1391   4111   2906    228    175   -550       O  
ATOM      5  CB  LYS A  55      11.948  21.121   2.592  1.00 26.85           C  
ANISOU    5  CB  LYS A  55     1872   4643   3687    392    134   -562       C  
ATOM      6  CG  LYS A  55      11.448  22.168   1.628  1.00 48.32           C  
ANISOU    6  CG  LYS A  55     4561   7308   6491    463     75   -541       C  
ATOM      7  CD  LYS A  55      10.911  23.387   2.376  1.00 66.30           C  
ANISOU    7  CD  LYS A  55     6803   9556   8832    556    136   -599       C  
ATOM      8  CE  LYS A  55       9.416  23.311   2.606  1.00 82.81           C  
ANISOU    8  CE  LYS A  55     8755  11710  10998    604    169   -597       C  
ATOM      9  NZ  LYS A  55       8.929  24.403   3.491  1.00 97.77           N1+
ANISOU    9  NZ  LYS A  55    10617  13585  12946    702    246   -669       N1+
ATOM     10  N   ILE A  56      14.856  19.713   2.038  1.00 17.76           N  
ANISOU   10  N   ILE A  56      935   3456   2357    249     67   -530       N  
ATOM     11  CA  ILE A  56      16.183  19.625   2.651  1.00 16.36           C  
ANISOU   11  CA  ILE A  56      845   3268   2103    218     91   -552       C  
ATOM     12  C   ILE A  56      16.212  20.674   3.783  1.00 20.08           C  
ANISOU   12  C   ILE A  56     1326   3727   2577    262    156   -615       C  
ATOM     13  O   ILE A  56      15.867  21.820   3.520  1.00 18.05           O  
ANISOU   13  O   ILE A  56     1058   3419   2381    321    148   -635       O  
ATOM     14  CB  ILE A  56      17.274  19.860   1.562  1.00 17.37           C  
ANISOU   14  CB  ILE A  56     1045   3347   2208    205     25   -525       C  
ATOM     15  CG1 ILE A  56      17.120  18.804   0.431  1.00 17.49           C  
ANISOU   15  CG1 ILE A  56     1049   3382   2215    170    -36   -478       C  
ATOM     16  CG2 ILE A  56      18.709  19.814   2.188  1.00 18.25           C  
ANISOU   16  CG2 ILE A  56     1235   3452   2247    173     46   -546       C  
ATOM     17  CD1 ILE A  56      18.000  19.014  -0.852  1.00 14.16           C  
ANISOU   17  CD1 ILE A  56      684   2931   1765    164   -101   -447       C  
ATOM     18  N   PRO A  57      16.590  20.321   5.034  1.00 17.72           N  
ANISOU   18  N   PRO A  57     1048   3471   2213    237    217   -650       N  
ATOM     19  CA  PRO A  57      16.485  21.314   6.111  1.00 18.27           C  
ANISOU   19  CA  PRO A  57     1124   3539   2279    281    280   -724       C  
ATOM     20  C   PRO A  57      17.467  22.478   5.989  1.00 22.06           C  
ANISOU   20  C   PRO A  57     1681   3938   2762    299    253   -763       C  
ATOM     21  O   PRO A  57      18.562  22.355   5.421  1.00 21.08           O  
ANISOU   21  O   PRO A  57     1617   3784   2609    259    203   -732       O  
ATOM     22  CB  PRO A  57      16.676  20.490   7.388  1.00 20.63           C  
ANISOU   22  CB  PRO A  57     1429   3919   2490    239    342   -738       C  
ATOM     23  CG  PRO A  57      17.523  19.313   6.945  1.00 25.08           C  
ANISOU   23  CG  PRO A  57     2031   4491   3006    170    295   -674       C  
ATOM     24  CD  PRO A  57      17.092  19.019   5.523  1.00 19.38           C  
ANISOU   24  CD  PRO A  57     1278   3734   2351    171    230   -622       C  
ATOM     25  N   ARG A  58      17.061  23.621   6.525  1.00 19.70           N  
ANISOU   25  N   ARG A  58     1378   3603   2504    360    289   -832       N  
ATOM     26  CA  ARG A  58      17.972  24.753   6.679  1.00 20.31           C  
ANISOU   26  CA  ARG A  58     1532   3600   2585    368    272   -883       C  
ATOM     27  C   ARG A  58      19.042  24.397   7.756  1.00 21.82           C  
ANISOU   27  C   ARG A  58     1785   3838   2668    311    297   -923       C  
ATOM     28  O   ARG A  58      18.869  23.456   8.556  1.00 21.11           O  
ANISOU   28  O   ARG A  58     1673   3842   2506    284    343   -921       O  
ATOM     29  CB  ARG A  58      17.187  26.009   7.086  1.00 25.22           C  
ANISOU   29  CB  ARG A  58     2134   4165   3283    454    308   -961       C  
ATOM     30  CG  ARG A  58      16.062  26.353   6.122  1.00 40.47           C  
ANISOU   30  CG  ARG A  58     3993   6060   5324    519    282   -917       C  
ATOM     31  CD  ARG A  58      15.488  27.738   6.359  1.00 53.38           C  
ANISOU   31  CD  ARG A  58     5621   7609   7052    612    302   -988       C  
ATOM     32  NE  ARG A  58      14.998  28.285   5.093  1.00 69.66           N  
ANISOU   32  NE  ARG A  58     7652   9594   9221    658    235   -918       N  
ATOM     33  CZ  ARG A  58      15.730  28.998   4.238  1.00 78.76           C  
ANISOU   33  CZ  ARG A  58     8867  10645  10414    646    164   -876       C  
ATOM     34  NH1 ARG A  58      16.999  29.282   4.514  1.00 51.97           N1+
ANISOU   34  NH1 ARG A  58     5566   7209   6971    588    151   -901       N1+
ATOM     35  NH2 ARG A  58      15.197  29.440   3.107  1.00 68.85           N  
ANISOU   35  NH2 ARG A  58     7578   9335   9247    689    104   -802       N  
ATOM     36  N   GLY A  59      20.136  25.138   7.754  1.00 16.05           N  
ANISOU   36  N   GLY A  59     1126   3044   1929    289    263   -950       N  
ATOM     37  CA  GLY A  59      21.208  24.878   8.709  1.00 15.86           C  
ANISOU   37  CA  GLY A  59     1156   3064   1806    233    273   -984       C  
ATOM     38  C   GLY A  59      20.733  25.270  10.086  1.00 20.17           C  
ANISOU   38  C   GLY A  59     1703   3652   2309    263    343  -1085       C  
ATOM     39  O   GLY A  59      19.916  26.179  10.193  1.00 22.25           O  
ANISOU   39  O   GLY A  59     1948   3866   2639    331    372  -1147       O  
ATOM     40  N   ASN A  60      21.218  24.605  11.135  1.00 17.44           N  
ANISOU   40  N   ASN A  60     1377   3398   1852    220    371  -1102       N  
ATOM     41  CA  ASN A  60      20.853  24.941  12.525  1.00 18.76           C  
ANISOU   41  CA  ASN A  60     1552   3626   1950    242    441  -1202       C  
ATOM     42  C   ASN A  60      21.708  26.054  13.124  1.00 24.78           C  
ANISOU   42  C   ASN A  60     2391   4334   2690    233    421  -1305       C  
ATOM     43  O   ASN A  60      21.331  26.615  14.159  1.00 26.18           O  
ANISOU   43  O   ASN A  60     2583   4539   2826    267    476  -1413       O  
ATOM     44  CB  ASN A  60      20.934  23.695  13.400  1.00 22.87           C  
ANISOU   44  CB  ASN A  60     2059   4279   2352    197    479  -1163       C  
ATOM     45  CG  ASN A  60      19.849  22.686  13.098  1.00 36.14           C  
ANISOU   45  CG  ASN A  60     3658   6017   4056    208    516  -1085       C  
ATOM     46  ND2 ASN A  60      20.161  21.400  13.213  1.00 30.28           N  
ANISOU   46  ND2 ASN A  60     2908   5344   3253    151    508   -999       N  
ATOM     47  OD1 ASN A  60      18.735  23.042  12.726  1.00 27.61           O  
ANISOU   47  OD1 ASN A  60     2519   4915   3056    265    546  -1097       O  
ATOM     48  N   GLY A  61      22.840  26.370  12.487  1.00 19.14           N  
ANISOU   48  N   GLY A  61     1724   3547   2002    185    345  -1275       N  
ATOM     49  CA  GLY A  61      23.773  27.350  13.031  1.00 20.52           C  
ANISOU   49  CA  GLY A  61     1970   3669   2158    156    313  -1364       C  
ATOM     50  C   GLY A  61      23.395  28.816  12.828  1.00 25.55           C  
ANISOU   50  C   GLY A  61     2634   4171   2903    210    308  -1451       C  
ATOM     51  O   GLY A  61      22.409  29.132  12.154  1.00 24.72           O  
ANISOU   51  O   GLY A  61     2488   4008   2897    279    325  -1434       O  
ATOM     52  N   PRO A  62      24.172  29.754  13.403  1.00 23.34           N  
ANISOU   52  N   PRO A  62     2423   3833   2612    180    279  -1547       N  
ATOM     53  CA  PRO A  62      23.797  31.166  13.291  1.00 24.83           C  
ANISOU   53  CA  PRO A  62     2645   3878   2912    235    274  -1639       C  
ATOM     54  C   PRO A  62      24.108  31.838  11.948  1.00 26.35           C  
ANISOU   54  C   PRO A  62     2846   3925   3241    227    205  -1561       C  
ATOM     55  O   PRO A  62      23.598  32.922  11.709  1.00 27.34           O  
ANISOU   55  O   PRO A  62     2988   3922   3478    285    202  -1613       O  
ATOM     56  CB  PRO A  62      24.556  31.812  14.456  1.00 27.58           C  
ANISOU   56  CB  PRO A  62     3068   4223   3188    193    263  -1774       C  
ATOM     57  CG  PRO A  62      25.790  31.000  14.566  1.00 30.32           C  
ANISOU   57  CG  PRO A  62     3425   4659   3437     91    214  -1703       C  
ATOM     58  CD  PRO A  62      25.405  29.587  14.207  1.00 23.88           C  
ANISOU   58  CD  PRO A  62     2541   3961   2572     96    244  -1579       C  
ATOM     59  N   TYR A  63      24.914  31.223  11.080  1.00 19.63           N  
ANISOU   59  N   TYR A  63     1982   3094   2382    160    153  -1437       N  
ATOM     60  CA  TYR A  63      25.338  31.905   9.861  1.00 19.43           C  
ANISOU   60  CA  TYR A  63     1970   2944   2468    141     89  -1360       C  
ATOM     61  C   TYR A  63      24.327  31.616   8.757  1.00 24.20           C  
ANISOU   61  C   TYR A  63     2515   3535   3145    206     97  -1265       C  
ATOM     62  O   TYR A  63      23.851  30.489   8.639  1.00 22.96           O  
ANISOU   62  O   TYR A  63     2305   3487   2932    218    128  -1211       O  
ATOM     63  CB  TYR A  63      26.726  31.415   9.401  1.00 19.85           C  
ANISOU   63  CB  TYR A  63     2033   3035   2474     40     32  -1271       C  
ATOM     64  CG  TYR A  63      27.900  31.656  10.338  1.00 22.50           C  
ANISOU   64  CG  TYR A  63     2416   3391   2741    -40      3  -1342       C  
ATOM     65  CD1 TYR A  63      28.827  32.654  10.078  1.00 25.75           C  
ANISOU   65  CD1 TYR A  63     2872   3695   3218   -104    -58  -1349       C  
ATOM     66  CD2 TYR A  63      28.117  30.844  11.447  1.00 22.53           C  
ANISOU   66  CD2 TYR A  63     2418   3528   2614    -61     31  -1388       C  
ATOM     67  CE1 TYR A  63      29.925  32.860  10.909  1.00 28.89           C  
ANISOU   67  CE1 TYR A  63     3306   4117   3555   -186    -94  -1411       C  
ATOM     68  CE2 TYR A  63      29.218  31.037  12.286  1.00 23.04           C  
ANISOU   68  CE2 TYR A  63     2522   3623   2610   -138     -6  -1446       C  
ATOM     69  CZ  TYR A  63      30.117  32.054  12.015  1.00 35.41           C  
ANISOU   69  CZ  TYR A  63     4128   5081   4245   -201    -70  -1462       C  
ATOM     70  OH  TYR A  63      31.215  32.272  12.822  1.00 41.24           O  
ANISOU   70  OH  TYR A  63     4899   5850   4921   -285   -116  -1521       O  
ATOM     71  N   SER A  64      24.000  32.621   7.947  1.00 21.81           N  
ANISOU   71  N   SER A  64     2222   3096   2969    244     66  -1242       N  
ATOM     72  CA  SER A  64      23.410  32.381   6.625  1.00 21.56           C  
ANISOU   72  CA  SER A  64     2141   3050   3001    279     43  -1120       C  
ATOM     73  C   SER A  64      24.399  31.576   5.740  1.00 21.21           C  
ANISOU   73  C   SER A  64     2091   3068   2900    197      0   -999       C  
ATOM     74  O   SER A  64      25.640  31.683   5.883  1.00 17.55           O  
ANISOU   74  O   SER A  64     1667   2602   2399    116    -30   -995       O  
ATOM     75  CB  SER A  64      23.048  33.705   5.959  1.00 26.82           C  
ANISOU   75  CB  SER A  64     2828   3552   3811    327      7  -1108       C  
ATOM     76  OG  SER A  64      21.960  34.318   6.626  1.00 41.28           O  
ANISOU   76  OG  SER A  64     4648   5333   5703    426     52  -1211       O  
ATOM     77  N   VAL A  65      23.836  30.784   4.832  1.00 15.87           N  
ANISOU   77  N   VAL A  65     1362   2449   2219    220     -2   -907       N  
ATOM     78  CA  VAL A  65      24.577  29.887   3.955  1.00 14.25           C  
ANISOU   78  CA  VAL A  65     1145   2315   1955    161    -32   -804       C  
ATOM     79  C   VAL A  65      24.515  30.339   2.485  1.00 18.17           C  
ANISOU   79  C   VAL A  65     1635   2749   2519    168    -84   -695       C  
ATOM     80  O   VAL A  65      23.435  30.616   1.954  1.00 15.90           O  
ANISOU   80  O   VAL A  65     1317   2426   2299    236    -90   -670       O  
ATOM     81  CB  VAL A  65      24.155  28.395   4.123  1.00 17.66           C  
ANISOU   81  CB  VAL A  65     1529   2879   2302    166      2   -788       C  
ATOM     82  CG1 VAL A  65      24.969  27.491   3.200  1.00 17.57           C  
ANISOU   82  CG1 VAL A  65     1511   2930   2235    113    -30   -694       C  
ATOM     83  CG2 VAL A  65      24.329  27.953   5.581  1.00 17.72           C  
ANISOU   83  CG2 VAL A  65     1546   2955   2231    150     49   -877       C  
ATOM     84  N   GLY A  66      25.694  30.394   1.860  1.00 15.69           N  
ANISOU   84  N   GLY A  66     1346   2434   2182     97   -120   -628       N  
ATOM     85  CA  GLY A  66      25.817  30.641   0.430  1.00 14.76           C  
ANISOU   85  CA  GLY A  66     1224   2289   2095     89   -164   -511       C  
ATOM     86  C   GLY A  66      26.272  29.413  -0.297  1.00 17.49           C  
ANISOU   86  C   GLY A  66     1544   2754   2348     57   -166   -443       C  
ATOM     87  O   GLY A  66      26.781  28.491   0.321  1.00 17.30           O  
ANISOU   87  O   GLY A  66     1514   2813   2246     28   -140   -480       O  
ATOM     88  N   CYS A  67      26.108  29.376  -1.612  1.00 16.65           N  
ANISOU   88  N   CYS A  67     1424   2656   2246     64   -199   -345       N  
ATOM     89  CA  CYS A  67      26.547  28.208  -2.374  1.00 15.00           C  
ANISOU   89  CA  CYS A  67     1196   2559   1945     39   -200   -292       C  
ATOM     90  C   CYS A  67      27.036  28.630  -3.741  1.00 17.36           C  
ANISOU   90  C   CYS A  67     1503   2853   2240     13   -237   -181       C  
ATOM     91  O   CYS A  67      26.470  29.540  -4.329  1.00 16.36           O  
ANISOU   91  O   CYS A  67     1383   2651   2182     40   -270   -130       O  
ATOM     92  CB  CYS A  67      25.430  27.158  -2.478  1.00 15.64           C  
ANISOU   92  CB  CYS A  67     1237   2706   2000     89   -190   -309       C  
ATOM     93  SG  CYS A  67      25.927  25.631  -3.315  1.00 18.38           S  
ANISOU   93  SG  CYS A  67     1569   3177   2238     62   -192   -269       S  
ATOM     94  N   THR A  68      28.093  27.961  -4.255  1.00 13.92           N  
ANISOU   94  N   THR A  68     1066   2501   1722    -35   -231   -141       N  
ATOM     95  CA  THR A  68      28.540  28.170  -5.635  1.00 13.59           C  
ANISOU   95  CA  THR A  68     1027   2487   1650    -58   -257    -33       C  
ATOM     96  C   THR A  68      29.238  26.902  -6.072  1.00 18.17           C  
ANISOU   96  C   THR A  68     1590   3192   2122    -76   -236    -28       C  
ATOM     97  O   THR A  68      29.469  26.035  -5.242  1.00 17.86           O  
ANISOU   97  O   THR A  68     1542   3195   2050    -76   -207    -99       O  
ATOM     98  CB  THR A  68      29.444  29.427  -5.776  1.00 17.97           C  
ANISOU   98  CB  THR A  68     1606   2967   2255   -116   -272     27       C  
ATOM     99  CG2 THR A  68      30.876  29.225  -5.197  1.00 12.22           C  
ANISOU   99  CG2 THR A  68      876   2279   1488   -186   -246      5       C  
ATOM    100  OG1 THR A  68      29.512  29.736  -7.164  1.00 16.25           O  
ANISOU  100  OG1 THR A  68     1389   2770   2016   -125   -298    144       O  
ATOM    101  N   ASP A  69      29.579  26.808  -7.358  1.00 14.84           N  
ANISOU  101  N   ASP A  69     1166   2828   1644    -88   -249     57       N  
ATOM    102  CA  ASP A  69      30.342  25.709  -7.925  1.00 13.51           C  
ANISOU  102  CA  ASP A  69      984   2776   1372   -101   -226     63       C  
ATOM    103  C   ASP A  69      31.714  26.171  -8.407  1.00 20.27           C  
ANISOU  103  C   ASP A  69     1837   3668   2197   -160   -210    133       C  
ATOM    104  O   ASP A  69      31.846  27.275  -8.919  1.00 21.31           O  
ANISOU  104  O   ASP A  69     1980   3751   2366   -189   -230    215       O  
ATOM    105  CB  ASP A  69      29.567  25.129  -9.107  1.00 13.63           C  
ANISOU  105  CB  ASP A  69      997   2852   1330    -62   -250     93       C  
ATOM    106  CG  ASP A  69      28.480  24.169  -8.703  1.00 17.54           C  
ANISOU  106  CG  ASP A  69     1481   3355   1828    -16   -257     16       C  
ATOM    107  OD1 ASP A  69      28.666  23.441  -7.682  1.00 18.46           O  
ANISOU  107  OD1 ASP A  69     1591   3476   1947    -15   -227    -60       O  
ATOM    108  OD2 ASP A  69      27.479  24.080  -9.432  1.00 16.23           O1-
ANISOU  108  OD2 ASP A  69     1311   3199   1657     16   -294     37       O1-
ATOM    109  N   LEU A  70      32.729  25.319  -8.263  1.00 17.55           N  
ANISOU  109  N   LEU A  70     1472   3408   1789   -177   -175    108       N  
ATOM    110  CA  LEU A  70      34.095  25.632  -8.706  1.00 16.24           C  
ANISOU  110  CA  LEU A  70     1285   3297   1589   -233   -152    173       C  
ATOM    111  C   LEU A  70      34.685  24.518  -9.563  1.00 17.91           C  
ANISOU  111  C   LEU A  70     1475   3639   1691   -213   -119    179       C  
ATOM    112  O   LEU A  70      34.773  23.386  -9.123  1.00 15.79           O  
ANISOU  112  O   LEU A  70     1196   3413   1391   -179   -100    105       O  
ATOM    113  CB  LEU A  70      35.003  25.896  -7.481  1.00 15.91           C  
ANISOU  113  CB  LEU A  70     1228   3224   1593   -279   -139    133       C  
ATOM    114  CG  LEU A  70      36.531  26.108  -7.767  1.00 21.83           C  
ANISOU  114  CG  LEU A  70     1938   4043   2314   -344   -113    194       C  
ATOM    115  CD1 LEU A  70      36.780  27.300  -8.679  1.00 23.30           C  
ANISOU  115  CD1 LEU A  70     2128   4202   2523   -397   -125    309       C  
ATOM    116  CD2 LEU A  70      37.332  26.221  -6.463  1.00 19.32           C  
ANISOU  116  CD2 LEU A  70     1600   3703   2038   -386   -112    141       C  
ATOM    117  N   MET A  71      35.096  24.848 -10.774  1.00 16.01           N  
ANISOU  117  N   MET A  71     1228   3462   1394   -232   -111    269       N  
ATOM    118  CA  MET A  71      35.827  23.890 -11.579  1.00 16.04           C  
ANISOU  118  CA  MET A  71     1207   3598   1289   -214    -70    269       C  
ATOM    119  C   MET A  71      37.176  24.458 -12.024  1.00 23.06           C  
ANISOU  119  C   MET A  71     2056   4554   2152   -274    -33    356       C  
ATOM    120  O   MET A  71      37.212  25.420 -12.792  1.00 26.25           O  
ANISOU  120  O   MET A  71     2466   4955   2553   -315    -42    460       O  
ATOM    121  CB  MET A  71      34.995  23.412 -12.790  1.00 16.88           C  
ANISOU  121  CB  MET A  71     1339   3761   1313   -168    -86    280       C  
ATOM    122  CG  MET A  71      35.636  22.190 -13.465  1.00 18.35           C  
ANISOU  122  CG  MET A  71     1509   4076   1387   -132    -42    239       C  
ATOM    123  SD  MET A  71      34.826  21.598 -14.974  1.00 21.49           S  
ANISOU  123  SD  MET A  71     1940   4560   1665    -86    -63    240       S  
ATOM    124  CE  MET A  71      33.136  21.152 -14.324  1.00 16.23           C  
ANISOU  124  CE  MET A  71     1308   3786   1072    -45   -130    155       C  
ATOM    125  N   PHE A  72      38.275  23.859 -11.558  1.00 19.20           N  
ANISOU  125  N   PHE A  72     1521   4128   1646   -280      9    322       N  
ATOM    126  CA  PHE A  72      39.619  24.273 -11.949  1.00 19.59           C  
ANISOU  126  CA  PHE A  72     1515   4259   1670   -337     50    400       C  
ATOM    127  C   PHE A  72      40.698  23.146 -11.851  1.00 20.66           C  
ANISOU  127  C   PHE A  72     1592   4510   1748   -304    105    351       C  
ATOM    128  O   PHE A  72      40.826  22.561 -10.804  1.00 20.61           O  
ANISOU  128  O   PHE A  72     1576   4473   1782   -283     98    274       O  
ATOM    129  CB  PHE A  72      40.073  25.535 -11.200  1.00 21.65           C  
ANISOU  129  CB  PHE A  72     1763   4429   2034   -424     26    452       C  
ATOM    130  CG  PHE A  72      41.304  26.103 -11.860  1.00 24.61           C  
ANISOU  130  CG  PHE A  72     2079   4889   2382   -495     65    560       C  
ATOM    131  CD1 PHE A  72      42.578  25.816 -11.364  1.00 28.17           C  
ANISOU  131  CD1 PHE A  72     2456   5411   2837   -526     99    551       C  
ATOM    132  CD2 PHE A  72      41.200  26.887 -13.000  1.00 27.57           C  
ANISOU  132  CD2 PHE A  72     2465   5285   2726   -531     68    679       C  
ATOM    133  CE1 PHE A  72      43.718  26.315 -11.998  1.00 30.62           C  
ANISOU  133  CE1 PHE A  72     2698   5813   3123   -595    140    656       C  
ATOM    134  CE2 PHE A  72      42.346  27.391 -13.625  1.00 31.88           C  
ANISOU  134  CE2 PHE A  72     2950   5920   3243   -603    110    789       C  
ATOM    135  CZ  PHE A  72      43.592  27.099 -13.119  1.00 30.07           C  
ANISOU  135  CZ  PHE A  72     2641   5762   3022   -636    148    775       C  
ATOM    136  N   ASP A  73      41.456  22.828 -12.930  1.00 17.62           N  
ANISOU  136  N   ASP A  73     1167   4260   1267   -294    160    397       N  
ATOM    137  CA  ASP A  73      41.215  23.293 -14.294  1.00 18.32           C  
ANISOU  137  CA  ASP A  73     1274   4410   1276   -306    172    484       C  
ATOM    138  C   ASP A  73      39.930  22.661 -14.874  1.00 22.96           C  
ANISOU  138  C   ASP A  73     1930   4985   1808   -235    141    427       C  
ATOM    139  O   ASP A  73      39.189  21.974 -14.149  1.00 21.98           O  
ANISOU  139  O   ASP A  73     1838   4789   1724   -188    110    327       O  
ATOM    140  CB  ASP A  73      42.456  23.045 -15.219  1.00 20.72           C  
ANISOU  140  CB  ASP A  73     1509   4883   1481   -311    251    539       C  
ATOM    141  CG  ASP A  73      42.849  21.590 -15.427  1.00 25.79           C  
ANISOU  141  CG  ASP A  73     2128   5628   2044   -220    301    438       C  
ATOM    142  OD1 ASP A  73      41.975  20.700 -15.288  1.00 28.75           O  
ANISOU  142  OD1 ASP A  73     2557   5959   2408   -149    273    336       O  
ATOM    143  OD2 ASP A  73      43.993  21.342 -15.775  1.00 26.39           O1-
ANISOU  143  OD2 ASP A  73     2131   5826   2071   -218    368    461       O1-
ATOM    144  N   HIS A  74      39.684  22.887 -16.180  1.00 19.06           N  
ANISOU  144  N   HIS A  74     1456   4569   1217   -234    149    495       N  
ATOM    145  CA  HIS A  74      38.491  22.457 -16.911  1.00 19.66           C  
ANISOU  145  CA  HIS A  74     1592   4649   1229   -181    110    460       C  
ATOM    146  C   HIS A  74      38.505  20.962 -17.308  1.00 27.13           C  
ANISOU  146  C   HIS A  74     2546   5683   2080   -100    139    343       C  
ATOM    147  O   HIS A  74      37.482  20.460 -17.796  1.00 27.18           O  
ANISOU  147  O   HIS A  74     2602   5684   2041    -58     99    293       O  
ATOM    148  CB  HIS A  74      38.354  23.313 -18.183  1.00 21.07           C  
ANISOU  148  CB  HIS A  74     1785   4893   1328   -217    105    589       C  
ATOM    149  CG  HIS A  74      39.574  23.254 -19.035  1.00 26.26           C  
ANISOU  149  CG  HIS A  74     2392   5709   1876   -235    184    651       C  
ATOM    150  CD2 HIS A  74      39.908  22.380 -20.009  1.00 29.02           C  
ANISOU  150  CD2 HIS A  74     2736   6211   2079   -185    236    612       C  
ATOM    151  ND1 HIS A  74      40.606  24.151 -18.862  1.00 29.77           N  
ANISOU  151  ND1 HIS A  74     2781   6166   2364   -314    220    756       N  
ATOM    152  CE1 HIS A  74      41.533  23.812 -19.744  1.00 30.45           C  
ANISOU  152  CE1 HIS A  74     2821   6420   2328   -309    297    789       C  
ATOM    153  NE2 HIS A  74      41.161  22.752 -20.455  1.00 30.81           N  
ANISOU  153  NE2 HIS A  74     2897   6556   2253   -227    312    700       N  
ATOM    154  N   THR A  75      39.650  20.263 -17.122  1.00 24.85           N  
ANISOU  154  N   THR A  75     2205   5471   1766    -77    206    300       N  
ATOM    155  CA  THR A  75      39.837  18.895 -17.639  1.00 24.18           C  
ANISOU  155  CA  THR A  75     2125   5475   1587      5    243    194       C  
ATOM    156  C   THR A  75      39.248  17.862 -16.681  1.00 29.26           C  
ANISOU  156  C   THR A  75     2796   6018   2303     57    208     69       C  
ATOM    157  O   THR A  75      38.885  18.189 -15.544  1.00 27.50           O  
ANISOU  157  O   THR A  75     2576   5678   2195     30    169     67       O  
ATOM    158  CB  THR A  75      41.328  18.565 -17.902  1.00 24.71           C  
ANISOU  158  CB  THR A  75     2117   5673   1599     20    334    203       C  
ATOM    159  CG2 THR A  75      42.021  19.568 -18.858  1.00 20.91           C  
ANISOU  159  CG2 THR A  75     1596   5308   1041    -41    380    340       C  
ATOM    160  OG1 THR A  75      42.022  18.417 -16.645  1.00 18.18           O  
ANISOU  160  OG1 THR A  75     1238   4788    881     13    342    179       O  
ATOM    161  N   ASN A  76      39.169  16.602 -17.140  1.00 25.17           N  
ANISOU  161  N   ASN A  76     2300   5546   1717    131    224    -36       N  
ATOM    162  CA  ASN A  76      38.764  15.476 -16.303  1.00 24.72           C  
ANISOU  162  CA  ASN A  76     2266   5401   1726    182    199   -150       C  
ATOM    163  C   ASN A  76      39.763  15.216 -15.117  1.00 26.59           C  
ANISOU  163  C   ASN A  76     2444   5609   2050    189    231   -160       C  
ATOM    164  O   ASN A  76      39.422  14.475 -14.199  1.00 25.80           O  
ANISOU  164  O   ASN A  76     2360   5420   2022    216    204   -228       O  
ATOM    165  CB  ASN A  76      38.583  14.225 -17.159  1.00 26.86           C  
ANISOU  165  CB  ASN A  76     2574   5726   1906    256    211   -257       C  
ATOM    166  CG  ASN A  76      39.879  13.679 -17.685  1.00 39.35           C  
ANISOU  166  CG  ASN A  76     4110   7429   3413    309    296   -284       C  
ATOM    167  ND2 ASN A  76      40.019  12.376 -17.647  1.00 40.94           N  
ANISOU  167  ND2 ASN A  76     4327   7618   3610    387    310   -401       N  
ATOM    168  OD1 ASN A  76      40.781  14.415 -18.089  1.00 29.02           O  
ANISOU  168  OD1 ASN A  76     2747   6221   2058    281    350   -198       O  
ATOM    169  N   LYS A  77      40.966  15.839 -15.143  1.00 22.29           N  
ANISOU  169  N   LYS A  77     1830   5143   1497    159    284    -85       N  
ATOM    170  CA  LYS A  77      41.969  15.745 -14.060  1.00 20.48           C  
ANISOU  170  CA  LYS A  77     1534   4902   1346    155    306    -80       C  
ATOM    171  C   LYS A  77      41.949  16.949 -13.097  1.00 22.24           C  
ANISOU  171  C   LYS A  77     1740   5048   1662     66    269     -2       C  
ATOM    172  O   LYS A  77      42.633  16.934 -12.063  1.00 20.81           O  
ANISOU  172  O   LYS A  77     1512   4845   1550     52    269     -1       O  
ATOM    173  CB  LYS A  77      43.373  15.511 -14.662  1.00 23.70           C  
ANISOU  173  CB  LYS A  77     1862   5453   1690    184    389    -60       C  
ATOM    174  CG  LYS A  77      43.463  14.094 -15.224  1.00 28.82           C  
ANISOU  174  CG  LYS A  77     2528   6147   2276    292    423   -171       C  
ATOM    175  CD  LYS A  77      44.582  13.861 -16.198  1.00 49.14           C  
ANISOU  175  CD  LYS A  77     5038   8881   4753    336    512   -165       C  
ATOM    176  CE  LYS A  77      44.838  12.375 -16.369  1.00 61.85           C  
ANISOU  176  CE  LYS A  77     6655  10505   6340    454    543   -292       C  
ATOM    177  NZ  LYS A  77      43.669  11.650 -16.953  1.00 67.36           N1+
ANISOU  177  NZ  LYS A  77     7456  11148   6989    495    503   -389       N1+
ATOM    178  N   GLY A  78      41.163  17.967 -13.440  1.00 17.56           N  
ANISOU  178  N   GLY A  78     1187   4413   1072     10    233     58       N  
ATOM    179  CA  GLY A  78      41.001  19.168 -12.633  1.00 16.11           C  
ANISOU  179  CA  GLY A  78     1002   4141    978    -70    194    121       C  
ATOM    180  C   GLY A  78      40.127  18.903 -11.425  1.00 19.34           C  
ANISOU  180  C   GLY A  78     1451   4425   1472    -59    141     54       C  
ATOM    181  O   GLY A  78      39.615  17.786 -11.243  1.00 17.13           O  
ANISOU  181  O   GLY A  78     1199   4125   1184      3    133    -30       O  
ATOM    182  N   THR A  79      39.953  19.930 -10.587  1.00 14.17           N  
ANISOU  182  N   THR A  79      799   3686    899   -122    107     90       N  
ATOM    183  CA  THR A  79      39.061  19.799  -9.449  1.00 13.75           C  
ANISOU  183  CA  THR A  79      784   3524    917   -115     63     30       C  
ATOM    184  C   THR A  79      37.684  20.317  -9.846  1.00 17.79           C  
ANISOU  184  C   THR A  79     1353   3965   1442   -115     23     38       C  
ATOM    185  O   THR A  79      37.586  21.352 -10.507  1.00 15.91           O  
ANISOU  185  O   THR A  79     1121   3722   1202   -154     14    115       O  
ATOM    186  CB  THR A  79      39.623  20.551  -8.243  1.00 11.99           C  
ANISOU  186  CB  THR A  79      535   3251    770   -174     48     44       C  
ATOM    187  CG2 THR A  79      38.604  20.659  -7.095  1.00  8.00           C  
ANISOU  187  CG2 THR A  79       73   2637    330   -173      7    -12       C  
ATOM    188  OG1 THR A  79      40.782  19.854  -7.796  1.00 15.22           O  
ANISOU  188  OG1 THR A  79      887   3729   1167   -161     76     27       O  
ATOM    189  N   PHE A  80      36.623  19.593  -9.418  1.00 14.59           N  
ANISOU  189  N   PHE A  80      983   3505   1055    -72     -3    -33       N  
ATOM    190  CA  PHE A  80      35.254  20.068  -9.514  1.00 11.54           C  
ANISOU  190  CA  PHE A  80      638   3045    702    -71    -45    -32       C  
ATOM    191  C   PHE A  80      34.662  19.982  -8.115  1.00 17.11           C  
ANISOU  191  C   PHE A  80     1353   3665   1483    -70    -64    -89       C  
ATOM    192  O   PHE A  80      34.643  18.905  -7.510  1.00 14.94           O  
ANISOU  192  O   PHE A  80     1076   3395   1205    -39    -56   -150       O  
ATOM    193  CB  PHE A  80      34.452  19.179 -10.452  1.00 11.59           C  
ANISOU  193  CB  PHE A  80      670   3086    648    -22    -58    -66       C  
ATOM    194  CG  PHE A  80      33.085  19.708 -10.887  1.00 12.89           C  
ANISOU  194  CG  PHE A  80      864   3201    833    -19   -107    -47       C  
ATOM    195  CD1 PHE A  80      32.700  21.030 -10.614  1.00 13.19           C  
ANISOU  195  CD1 PHE A  80      905   3168    938    -52   -131     10       C  
ATOM    196  CD2 PHE A  80      32.206  18.899 -11.603  1.00 11.84           C  
ANISOU  196  CD2 PHE A  80      752   3092    655     17   -133    -86       C  
ATOM    197  CE1 PHE A  80      31.456  21.521 -11.042  1.00 13.11           C  
ANISOU  197  CE1 PHE A  80      914   3115    952    -39   -177     33       C  
ATOM    198  CE2 PHE A  80      30.953  19.384 -12.011  1.00 13.93           C  
ANISOU  198  CE2 PHE A  80     1032   3320    940     21   -184    -63       C  
ATOM    199  CZ  PHE A  80      30.591  20.690 -11.735  1.00 13.19           C  
ANISOU  199  CZ  PHE A  80      936   3161    915     -3   -204      0       C  
ATOM    200  N   LEU A  81      34.180  21.103  -7.597  1.00 14.80           N  
ANISOU  200  N   LEU A  81     1071   3295   1257   -101    -87    -68       N  
ATOM    201  CA  LEU A  81      33.548  21.051  -6.278  1.00 14.30           C  
ANISOU  201  CA  LEU A  81     1018   3161   1254    -96    -97   -127       C  
ATOM    202  C   LEU A  81      32.323  21.989  -6.171  1.00 16.26           C  
ANISOU  202  C   LEU A  81     1288   3325   1566    -93   -127   -122       C  
ATOM    203  O   LEU A  81      32.221  22.961  -6.917  1.00 17.15           O  
ANISOU  203  O   LEU A  81     1408   3414   1693   -109   -144    -60       O  
ATOM    204  CB  LEU A  81      34.571  21.288  -5.129  1.00 13.53           C  
ANISOU  204  CB  LEU A  81      901   3060   1180   -133    -84   -142       C  
ATOM    205  CG  LEU A  81      35.303  22.629  -5.125  1.00 16.44           C  
ANISOU  205  CG  LEU A  81     1262   3401   1583   -194    -90    -90       C  
ATOM    206  CD1 LEU A  81      34.550  23.635  -4.291  1.00 15.69           C  
ANISOU  206  CD1 LEU A  81     1195   3203   1564   -209   -114   -117       C  
ATOM    207  CD2 LEU A  81      36.785  22.481  -4.595  1.00 10.45           C  
ANISOU  207  CD2 LEU A  81      462   2699    809   -232    -73    -85       C  
ATOM    208  N   ARG A  82      31.413  21.673  -5.256  1.00 10.11           N  
ANISOU  208  N   ARG A  82      515   2503    824    -70   -131   -181       N  
ATOM    209  CA  ARG A  82      30.378  22.588  -4.840  1.00 10.91           C  
ANISOU  209  CA  ARG A  82      627   2523    995    -61   -150   -190       C  
ATOM    210  C   ARG A  82      30.775  23.164  -3.479  1.00 14.64           C  
ANISOU  210  C   ARG A  82     1104   2950   1509    -88   -137   -233       C  
ATOM    211  O   ARG A  82      31.093  22.424  -2.568  1.00 13.23           O  
ANISOU  211  O   ARG A  82      920   2801   1307    -90   -118   -279       O  
ATOM    212  CB  ARG A  82      28.991  21.879  -4.796  1.00 13.85           C  
ANISOU  212  CB  ARG A  82      993   2890   1379    -17   -159   -228       C  
ATOM    213  CG  ARG A  82      27.874  22.683  -4.099  1.00 12.52           C  
ANISOU  213  CG  ARG A  82      822   2647   1288      3   -166   -254       C  
ATOM    214  CD  ARG A  82      26.506  22.318  -4.661  1.00 13.63           C  
ANISOU  214  CD  ARG A  82      944   2790   1445     43   -190   -252       C  
ATOM    215  NE  ARG A  82      26.377  22.800  -6.049  1.00 21.24           N  
ANISOU  215  NE  ARG A  82     1912   3760   2398     49   -228   -181       N  
ATOM    216  CZ  ARG A  82      25.230  22.849  -6.713  1.00 28.43           C  
ANISOU  216  CZ  ARG A  82     2805   4668   3329     81   -265   -161       C  
ATOM    217  NH1 ARG A  82      24.108  22.441  -6.140  1.00 16.03           N1+
ANISOU  217  NH1 ARG A  82     1204   3087   1799    108   -264   -206       N1+
ATOM    218  NH2 ARG A  82      25.197  23.299  -7.962  1.00 15.62           N  
ANISOU  218  NH2 ARG A  82     1190   3061   1684     83   -304    -89       N  
ATOM    219  N   LEU A  83      30.754  24.492  -3.353  1.00 13.46           N  
ANISOU  219  N   LEU A  83      969   2725   1419   -108   -151   -216       N  
ATOM    220  CA  LEU A  83      31.173  25.144  -2.120  1.00 13.73           C  
ANISOU  220  CA  LEU A  83     1015   2712   1489   -139   -145   -266       C  
ATOM    221  C   LEU A  83      29.963  25.617  -1.312  1.00 17.26           C  
ANISOU  221  C   LEU A  83     1475   3088   1995   -101   -143   -328       C  
ATOM    222  O   LEU A  83      29.076  26.273  -1.857  1.00 14.65           O  
ANISOU  222  O   LEU A  83     1149   2699   1718    -70   -160   -305       O  
ATOM    223  CB  LEU A  83      32.088  26.328  -2.476  1.00 15.00           C  
ANISOU  223  CB  LEU A  83     1186   2828   1685   -196   -163   -213       C  
ATOM    224  CG  LEU A  83      33.076  26.726  -1.381  1.00 20.93           C  
ANISOU  224  CG  LEU A  83     1941   3567   2445   -251   -163   -256       C  
ATOM    225  CD1 LEU A  83      34.274  25.732  -1.319  1.00 19.50           C  
ANISOU  225  CD1 LEU A  83     1725   3494   2190   -278   -148   -243       C  
ATOM    226  CD2 LEU A  83      33.514  28.173  -1.562  1.00 25.52           C  
ANISOU  226  CD2 LEU A  83     2541   4056   3099   -305   -190   -221       C  
ATOM    227  N   TYR A  84      29.933  25.274  -0.025  1.00 14.67           N  
ANISOU  227  N   TYR A  84     1149   2774   1651   -101   -121   -403       N  
ATOM    228  CA  TYR A  84      28.976  25.848   0.920  1.00 16.10           C  
ANISOU  228  CA  TYR A  84     1342   2896   1880    -70   -108   -474       C  
ATOM    229  C   TYR A  84      29.775  26.668   1.904  1.00 21.00           C  
ANISOU  229  C   TYR A  84     1990   3478   2512   -115   -112   -526       C  
ATOM    230  O   TYR A  84      30.838  26.234   2.361  1.00 19.88           O  
ANISOU  230  O   TYR A  84     1845   3392   2316   -161   -112   -530       O  
ATOM    231  CB  TYR A  84      28.183  24.762   1.665  1.00 16.20           C  
ANISOU  231  CB  TYR A  84     1334   2967   1854    -36    -76   -521       C  
ATOM    232  CG  TYR A  84      27.526  23.721   0.776  1.00 14.44           C  
ANISOU  232  CG  TYR A  84     1083   2792   1612     -7    -78   -477       C  
ATOM    233  CD1 TYR A  84      26.232  23.904   0.291  1.00 15.12           C  
ANISOU  233  CD1 TYR A  84     1149   2849   1747     40    -84   -469       C  
ATOM    234  CD2 TYR A  84      28.170  22.524   0.482  1.00 13.51           C  
ANISOU  234  CD2 TYR A  84      957   2746   1431    -23    -77   -450       C  
ATOM    235  CE1 TYR A  84      25.614  22.935  -0.503  1.00 12.65           C  
ANISOU  235  CE1 TYR A  84      810   2581   1416     59    -95   -436       C  
ATOM    236  CE2 TYR A  84      27.552  21.539  -0.292  1.00 11.82           C  
ANISOU  236  CE2 TYR A  84      724   2567   1201      0    -83   -425       C  
ATOM    237  CZ  TYR A  84      26.276  21.749  -0.776  1.00 13.49           C  
ANISOU  237  CZ  TYR A  84      917   2752   1457     36    -94   -419       C  
ATOM    238  OH  TYR A  84      25.685  20.776  -1.534  1.00 11.65           O  
ANISOU  238  OH  TYR A  84      665   2554   1207     50   -109   -399       O  
ATOM    239  N   TYR A  85      29.279  27.857   2.223  1.00 17.30           N  
ANISOU  239  N   TYR A  85     1546   2911   2117   -101   -118   -567       N  
ATOM    240  CA  TYR A  85      30.114  28.831   2.924  1.00 17.50           C  
ANISOU  240  CA  TYR A  85     1605   2877   2167   -154   -136   -613       C  
ATOM    241  C   TYR A  85      29.250  29.785   3.709  1.00 20.64           C  
ANISOU  241  C   TYR A  85     2032   3182   2628   -114   -126   -704       C  
ATOM    242  O   TYR A  85      28.104  29.984   3.318  1.00 20.10           O  
ANISOU  242  O   TYR A  85     1953   3072   2612    -46   -115   -699       O  
ATOM    243  CB  TYR A  85      31.033  29.592   1.932  1.00 16.87           C  
ANISOU  243  CB  TYR A  85     1533   2747   2130   -211   -175   -528       C  
ATOM    244  CG  TYR A  85      30.288  30.246   0.787  1.00 17.02           C  
ANISOU  244  CG  TYR A  85     1555   2689   2223   -174   -192   -458       C  
ATOM    245  CD1 TYR A  85      29.720  31.517   0.927  1.00 20.86           C  
ANISOU  245  CD1 TYR A  85     2074   3040   2811   -152   -209   -486       C  
ATOM    246  CD2 TYR A  85      30.183  29.618  -0.452  1.00 15.50           C  
ANISOU  246  CD2 TYR A  85     1335   2557   1998   -159   -196   -363       C  
ATOM    247  CE1 TYR A  85      29.033  32.125  -0.131  1.00 20.20           C  
ANISOU  247  CE1 TYR A  85     1991   2885   2799   -113   -233   -409       C  
ATOM    248  CE2 TYR A  85      29.496  30.213  -1.507  1.00 15.77           C  
ANISOU  248  CE2 TYR A  85     1371   2531   2090   -126   -219   -291       C  
ATOM    249  CZ  TYR A  85      28.912  31.459  -1.337  1.00 23.12           C  
ANISOU  249  CZ  TYR A  85     2330   3329   3125   -102   -239   -308       C  
ATOM    250  OH  TYR A  85      28.252  32.040  -2.389  1.00 21.50           O  
ANISOU  250  OH  TYR A  85     2124   3066   2979    -66   -269   -224       O  
ATOM    251  N   PRO A  86      29.753  30.381   4.812  1.00 17.62           N  
ANISOU  251  N   PRO A  86     1684   2768   2242   -149   -130   -794       N  
ATOM    252  CA  PRO A  86      28.966  31.419   5.494  1.00 17.94           C  
ANISOU  252  CA  PRO A  86     1759   2706   2351   -105   -119   -892       C  
ATOM    253  C   PRO A  86      28.823  32.626   4.591  1.00 21.39           C  
ANISOU  253  C   PRO A  86     2218   3000   2909    -99   -156   -845       C  
ATOM    254  O   PRO A  86      29.796  33.047   4.002  1.00 20.41           O  
ANISOU  254  O   PRO A  86     2106   2840   2810   -169   -197   -778       O  
ATOM    255  CB  PRO A  86      29.803  31.723   6.748  1.00 19.47           C  
ANISOU  255  CB  PRO A  86     1990   2909   2499   -164   -128   -992       C  
ATOM    256  CG  PRO A  86      30.674  30.501   6.936  1.00 20.56           C  
ANISOU  256  CG  PRO A  86     2097   3189   2526   -213   -127   -949       C  
ATOM    257  CD  PRO A  86      31.035  30.161   5.519  1.00 17.08           C  
ANISOU  257  CD  PRO A  86     1624   2758   2108   -228   -146   -818       C  
ATOM    258  N   SER A  87      27.613  33.181   4.480  1.00 20.72           N  
ANISOU  258  N   SER A  87     2134   2835   2904    -14   -142   -872       N  
ATOM    259  CA  SER A  87      27.344  34.190   3.469  1.00 21.54           C  
ANISOU  259  CA  SER A  87     2251   2808   3125      5   -181   -800       C  
ATOM    260  C   SER A  87      26.980  35.542   4.080  1.00 27.88           C  
ANISOU  260  C   SER A  87     3104   3452   4037     38   -190   -897       C  
ATOM    261  O   SER A  87      26.391  35.605   5.159  1.00 27.68           O  
ANISOU  261  O   SER A  87     3088   3429   4000     89   -149  -1025       O  
ATOM    262  CB  SER A  87      26.224  33.727   2.540  1.00 25.20           C  
ANISOU  262  CB  SER A  87     2665   3303   3606     83   -172   -723       C  
ATOM    263  OG  SER A  87      24.961  33.843   3.177  1.00 31.23           O  
ANISOU  263  OG  SER A  87     3411   4049   4406    178   -133   -809       O  
ATOM    264  N   GLN A  88      27.327  36.617   3.368  1.00 25.47           N  
ANISOU  264  N   GLN A  88     2832   3007   3838     10   -241   -833       N  
ATOM    265  CA  GLN A  88      27.072  37.989   3.788  1.00 27.74           C  
ANISOU  265  CA  GLN A  88     3176   3112   4252     37   -261   -912       C  
ATOM    266  C   GLN A  88      25.552  38.248   3.782  1.00 33.88           C  
ANISOU  266  C   GLN A  88     3931   3838   5104    174   -232   -950       C  
ATOM    267  O   GLN A  88      25.018  38.900   4.674  1.00 35.24           O  
ANISOU  267  O   GLN A  88     4132   3927   5330    234   -209  -1083       O  
ATOM    268  CB  GLN A  88      27.811  38.947   2.829  1.00 28.71           C  
ANISOU  268  CB  GLN A  88     3331   3104   4474    -34   -327   -797       C  
ATOM    269  CG  GLN A  88      27.955  40.381   3.328  1.00 42.84           C  
ANISOU  269  CG  GLN A  88     5193   4688   6396    -45   -362   -879       C  
ATOM    270  CD  GLN A  88      28.703  41.198   2.304  1.00 55.16           C  
ANISOU  270  CD  GLN A  88     6777   6132   8049   -127   -426   -738       C  
ATOM    271  NE2 GLN A  88      29.936  41.544   2.628  1.00 44.73           N  
ANISOU  271  NE2 GLN A  88     5488   4783   6724   -251   -459   -752       N  
ATOM    272  OE1 GLN A  88      28.202  41.490   1.201  1.00 46.72           O  
ANISOU  272  OE1 GLN A  88     5693   5010   7048    -86   -449   -606       O  
ATOM    273  N   ASP A  89      24.869  37.708   2.779  1.00 30.42           N  
ANISOU  273  N   ASP A  89     3436   3459   4663    223   -233   -835       N  
ATOM    274  CA  ASP A  89      23.483  38.037   2.471  1.00 31.07           C  
ANISOU  274  CA  ASP A  89     3484   3487   4835    346   -223   -830       C  
ATOM    275  C   ASP A  89      22.605  36.799   2.468  1.00 32.19           C  
ANISOU  275  C   ASP A  89     3548   3793   4890    401   -177   -824       C  
ATOM    276  O   ASP A  89      23.100  35.667   2.361  1.00 32.29           O  
ANISOU  276  O   ASP A  89     3537   3949   4782    340   -164   -786       O  
ATOM    277  CB  ASP A  89      23.406  38.794   1.122  1.00 34.02           C  
ANISOU  277  CB  ASP A  89     3863   3748   5315    354   -289   -678       C  
ATOM    278  CG  ASP A  89      24.233  40.064   1.126  1.00 43.32           C  
ANISOU  278  CG  ASP A  89     5118   4746   6596    294   -338   -675       C  
ATOM    279  OD1 ASP A  89      23.817  41.038   1.785  1.00 43.60           O  
ANISOU  279  OD1 ASP A  89     5192   4633   6741    352   -336   -779       O  
ATOM    280  OD2 ASP A  89      25.345  40.049   0.556  1.00 52.27           O1-
ANISOU  280  OD2 ASP A  89     6271   5892   7696    184   -373   -579       O1-
ATOM    281  N   ASN A  90      21.302  37.025   2.587  1.00 26.91           N  
ANISOU  281  N   ASN A  90     2837   3097   4291    516   -152   -861       N  
ATOM    282  CA  ASN A  90      20.304  35.982   2.760  1.00 25.59           C  
ANISOU  282  CA  ASN A  90     2589   3071   4063    574   -102   -875       C  
ATOM    283  C   ASN A  90      19.053  36.250   1.915  1.00 28.52           C  
ANISOU  283  C   ASN A  90     2896   3408   4533    675   -124   -801       C  
ATOM    284  O   ASN A  90      17.963  35.811   2.263  1.00 30.23           O  
ANISOU  284  O   ASN A  90     3041   3695   4750    752    -79   -843       O  
ATOM    285  CB  ASN A  90      19.942  35.812   4.256  1.00 26.68           C  
ANISOU  285  CB  ASN A  90     2724   3257   4156    610    -23  -1038       C  
ATOM    286  CG  ASN A  90      19.200  34.526   4.558  1.00 40.30           C  
ANISOU  286  CG  ASN A  90     4370   5154   5789    631     33  -1042       C  
ATOM    287  ND2 ASN A  90      18.194  34.625   5.406  1.00 24.43           N  
ANISOU  287  ND2 ASN A  90     2318   3165   3799    718     99  -1142       N  
ATOM    288  OD1 ASN A  90      19.462  33.456   3.973  1.00 26.35           O  
ANISOU  288  OD1 ASN A  90     2574   3496   3941    574     18   -952       O  
ATOM    289  N   ASP A  91      19.216  36.954   0.798  1.00 21.23           N  
ANISOU  289  N   ASP A  91     1992   2384   3691    673   -196   -684       N  
ATOM    290  CA  ASP A  91      18.123  37.284  -0.102  1.00 20.36           C  
ANISOU  290  CA  ASP A  91     1824   2236   3676    765   -234   -595       C  
ATOM    291  C   ASP A  91      18.422  36.861  -1.548  1.00 21.01           C  
ANISOU  291  C   ASP A  91     1895   2374   3714    711   -302   -425       C  
ATOM    292  O   ASP A  91      17.892  37.446  -2.480  1.00 23.16           O  
ANISOU  292  O   ASP A  91     2149   2579   4072    762   -360   -322       O  
ATOM    293  CB  ASP A  91      17.843  38.793   0.003  1.00 24.76           C  
ANISOU  293  CB  ASP A  91     2421   2589   4398    841   -259   -622       C  
ATOM    294  CG  ASP A  91      18.927  39.695  -0.544  1.00 33.32           C  
ANISOU  294  CG  ASP A  91     3592   3534   5533    765   -322   -546       C  
ATOM    295  OD1 ASP A  91      20.114  39.287  -0.526  1.00 31.77           O  
ANISOU  295  OD1 ASP A  91     3441   3391   5239    645   -324   -531       O  
ATOM    296  OD2 ASP A  91      18.586  40.781  -1.039  1.00 46.39           O1-
ANISOU  296  OD2 ASP A  91     5266   5032   7329    823   -371   -490       O1-
ATOM    297  N   ARG A  92      19.274  35.851  -1.739  1.00 17.60           N  
ANISOU  297  N   ARG A  92     1474   2066   3148    611   -295   -396       N  
ATOM    298  CA  ARG A  92      19.530  35.320  -3.086  1.00 17.34           C  
ANISOU  298  CA  ARG A  92     1427   2109   3053    564   -350   -252       C  
ATOM    299  C   ARG A  92      18.548  34.206  -3.383  1.00 22.22           C  
ANISOU  299  C   ARG A  92     1962   2865   3615    602   -342   -240       C  
ATOM    300  O   ARG A  92      17.883  33.710  -2.463  1.00 20.37           O  
ANISOU  300  O   ARG A  92     1684   2683   3373    642   -286   -340       O  
ATOM    301  CB  ARG A  92      20.989  34.794  -3.195  1.00 18.01           C  
ANISOU  301  CB  ARG A  92     1562   2256   3025    444   -345   -229       C  
ATOM    302  CG  ARG A  92      22.076  35.811  -2.788  1.00 15.56           C  
ANISOU  302  CG  ARG A  92     1328   1820   2763    385   -351   -249       C  
ATOM    303  CD  ARG A  92      21.801  37.136  -3.464  1.00 19.05           C  
ANISOU  303  CD  ARG A  92     1795   2103   3340    423   -408   -164       C  
ATOM    304  NE  ARG A  92      22.519  38.301  -2.949  1.00 23.58           N  
ANISOU  304  NE  ARG A  92     2439   2517   4003    387   -419   -201       N  
ATOM    305  CZ  ARG A  92      23.701  38.698  -3.406  1.00 39.34           C  
ANISOU  305  CZ  ARG A  92     4483   4474   5990    285   -449   -122       C  
ATOM    306  NH1 ARG A  92      24.322  38.001  -4.353  1.00 27.42           N1+
ANISOU  306  NH1 ARG A  92     2957   3086   4375    217   -463     -8       N1+
ATOM    307  NH2 ARG A  92      24.275  39.795  -2.918  1.00 16.91           N  
ANISOU  307  NH2 ARG A  92     1704   1475   3246    250   -465   -159       N  
ATOM    308  N   LEU A  93      18.449  33.805  -4.672  1.00 21.89           N  
ANISOU  308  N   LEU A  93     1899   2888   3530    585   -400   -117       N  
ATOM    309  CA  LEU A  93      17.710  32.608  -5.066  1.00 20.78           C  
ANISOU  309  CA  LEU A  93     1689   2888   3319    593   -404   -103       C  
ATOM    310  C   LEU A  93      18.318  31.396  -4.416  1.00 23.19           C  
ANISOU  310  C   LEU A  93     2002   3301   3509    525   -349   -177       C  
ATOM    311  O   LEU A  93      19.544  31.295  -4.289  1.00 22.11           O  
ANISOU  311  O   LEU A  93     1925   3167   3309    450   -335   -181       O  
ATOM    312  CB  LEU A  93      17.690  32.416  -6.595  1.00 21.07           C  
ANISOU  312  CB  LEU A  93     1718   2977   3311    574   -482     35       C  
ATOM    313  CG  LEU A  93      16.994  33.510  -7.423  1.00 27.54           C  
ANISOU  313  CG  LEU A  93     2521   3706   4237    643   -552    137       C  
ATOM    314  CD1 LEU A  93      17.082  33.201  -8.901  1.00 28.31           C  
ANISOU  314  CD1 LEU A  93     2617   3882   4257    611   -626    271       C  
ATOM    315  CD2 LEU A  93      15.540  33.726  -6.991  1.00 31.44           C  
ANISOU  315  CD2 LEU A  93     2931   4178   4837    752   -550     94       C  
ATOM    316  N   ASP A  94      17.451  30.464  -3.996  1.00 20.37           N  
ANISOU  316  N   ASP A  94     1578   3033   3128    550   -319   -229       N  
ATOM    317  CA  ASP A  94      17.867  29.170  -3.465  1.00 19.52           C  
ANISOU  317  CA  ASP A  94     1470   3032   2915    489   -275   -282       C  
ATOM    318  C   ASP A  94      18.651  28.403  -4.535  1.00 22.89           C  
ANISOU  318  C   ASP A  94     1925   3530   3242    420   -315   -208       C  
ATOM    319  O   ASP A  94      18.530  28.726  -5.737  1.00 21.21           O  
ANISOU  319  O   ASP A  94     1712   3312   3034    427   -379   -115       O  
ATOM    320  CB  ASP A  94      16.629  28.412  -3.002  1.00 21.92           C  
ANISOU  320  CB  ASP A  94     1689   3408   3232    529   -247   -327       C  
ATOM    321  CG  ASP A  94      16.212  28.698  -1.569  1.00 23.27           C  
ANISOU  321  CG  ASP A  94     1840   3557   3444    571   -170   -433       C  
ATOM    322  OD1 ASP A  94      17.020  29.262  -0.819  1.00 28.54           O  
ANISOU  322  OD1 ASP A  94     2570   4166   4107    555   -136   -489       O  
ATOM    323  OD2 ASP A  94      15.146  28.244  -1.172  1.00 28.94           O1-
ANISOU  323  OD2 ASP A  94     2480   4331   4185    609   -140   -462       O1-
ATOM    324  N   THR A  95      19.463  27.397  -4.106  1.00 18.00           N  
ANISOU  324  N   THR A  95     1330   2980   2529    357   -279   -249       N  
ATOM    325  CA  THR A  95      20.366  26.621  -4.984  1.00 14.60           C  
ANISOU  325  CA  THR A  95      930   2618   1999    296   -303   -198       C  
ATOM    326  C   THR A  95      19.604  25.448  -5.624  1.00 17.45           C  
ANISOU  326  C   THR A  95     1245   3070   2315    297   -330   -185       C  
ATOM    327  O   THR A  95      18.949  24.689  -4.922  1.00 15.95           O  
ANISOU  327  O   THR A  95     1014   2917   2130    303   -300   -241       O  
ATOM    328  CB  THR A  95      21.600  26.195  -4.171  1.00 19.61           C  
ANISOU  328  CB  THR A  95     1609   3271   2572    240   -255   -249       C  
ATOM    329  CG2 THR A  95      22.579  25.260  -4.963  1.00 14.38           C  
ANISOU  329  CG2 THR A  95      971   2687   1806    185   -267   -211       C  
ATOM    330  OG1 THR A  95      22.278  27.382  -3.754  1.00 23.97           O  
ANISOU  330  OG1 THR A  95     2203   3734   3170    231   -246   -254       O  
ATOM    331  N   LEU A  96      19.696  25.311  -6.950  1.00 15.38           N  
ANISOU  331  N   LEU A  96      991   2845   2008    285   -388   -111       N  
ATOM    332  CA  LEU A  96      19.120  24.201  -7.696  1.00 15.87           C  
ANISOU  332  CA  LEU A  96     1021   2993   2016    275   -425   -103       C  
ATOM    333  C   LEU A  96      19.837  22.878  -7.290  1.00 16.77           C  
ANISOU  333  C   LEU A  96     1158   3164   2049    224   -386   -161       C  
ATOM    334  O   LEU A  96      21.061  22.767  -7.400  1.00 15.42           O  
ANISOU  334  O   LEU A  96     1038   3004   1817    190   -366   -156       O  
ATOM    335  CB  LEU A  96      19.217  24.488  -9.227  1.00 16.48           C  
ANISOU  335  CB  LEU A  96     1115   3100   2046    272   -496    -12       C  
ATOM    336  CG  LEU A  96      18.576  23.480 -10.189  1.00 20.99           C  
ANISOU  336  CG  LEU A  96     1660   3760   2555    262   -552     -3       C  
ATOM    337  CD1 LEU A  96      17.067  23.389  -9.984  1.00 22.88           C  
ANISOU  337  CD1 LEU A  96     1818   4001   2874    301   -583    -16       C  
ATOM    338  CD2 LEU A  96      18.823  23.898 -11.668  1.00 21.36           C  
ANISOU  338  CD2 LEU A  96     1734   3846   2536    257   -618     90       C  
ATOM    339  N   TRP A  97      19.054  21.890  -6.832  1.00 13.97           N  
ANISOU  339  N   TRP A  97      760   2845   1703    222   -376   -209       N  
ATOM    340  CA  TRP A  97      19.569  20.690  -6.168  1.00 14.97           C  
ANISOU  340  CA  TRP A  97      903   3004   1781    183   -334   -264       C  
ATOM    341  C   TRP A  97      20.320  19.792  -7.135  1.00 17.42           C  
ANISOU  341  C   TRP A  97     1253   3366   2001    149   -361   -254       C  
ATOM    342  O   TRP A  97      21.447  19.397  -6.853  1.00 14.08           O  
ANISOU  342  O   TRP A  97      872   2950   1528    125   -326   -273       O  
ATOM    343  CB  TRP A  97      18.430  19.944  -5.446  1.00 14.25           C  
ANISOU  343  CB  TRP A  97      750   2931   1734    185   -319   -303       C  
ATOM    344  CG  TRP A  97      18.834  18.718  -4.686  1.00 13.98           C  
ANISOU  344  CG  TRP A  97      729   2920   1663    145   -279   -347       C  
ATOM    345  CD1 TRP A  97      19.863  18.592  -3.797  1.00 16.44           C  
ANISOU  345  CD1 TRP A  97     1082   3222   1942    127   -226   -373       C  
ATOM    346  CD2 TRP A  97      18.131  17.469  -4.667  1.00 13.52           C  
ANISOU  346  CD2 TRP A  97      636   2895   1606    116   -292   -365       C  
ATOM    347  CE2 TRP A  97      18.822  16.608  -3.785  1.00 15.96           C  
ANISOU  347  CE2 TRP A  97      975   3206   1884     85   -244   -394       C  
ATOM    348  CE3 TRP A  97      16.990  16.984  -5.332  1.00 14.91           C  
ANISOU  348  CE3 TRP A  97      758   3097   1811    109   -345   -355       C  
ATOM    349  NE1 TRP A  97      19.870  17.319  -3.259  1.00 15.31           N  
ANISOU  349  NE1 TRP A  97      936   3103   1778     95   -206   -398       N  
ATOM    350  CZ2 TRP A  97      18.410  15.299  -3.549  1.00 15.13           C  
ANISOU  350  CZ2 TRP A  97      852   3116   1781     48   -246   -409       C  
ATOM    351  CZ3 TRP A  97      16.600  15.668  -5.113  1.00 16.36           C  
ANISOU  351  CZ3 TRP A  97      923   3299   1995     65   -349   -378       C  
ATOM    352  CH2 TRP A  97      17.300  14.847  -4.225  1.00 15.86           C  
ANISOU  352  CH2 TRP A  97      894   3225   1906     36   -298   -403       C  
ATOM    353  N   ILE A  98      19.703  19.468  -8.272  1.00 14.91           N  
ANISOU  353  N   ILE A  98      920   3087   1659    151   -424   -230       N  
ATOM    354  CA  ILE A  98      20.368  18.639  -9.278  1.00 15.04           C  
ANISOU  354  CA  ILE A  98      977   3157   1581    126   -450   -233       C  
ATOM    355  C   ILE A  98      20.317  19.511 -10.551  1.00 18.46           C  
ANISOU  355  C   ILE A  98     1420   3613   1981    141   -505   -161       C  
ATOM    356  O   ILE A  98      19.263  19.644 -11.111  1.00 16.26           O  
ANISOU  356  O   ILE A  98     1104   3349   1725    156   -564   -137       O  
ATOM    357  CB  ILE A  98      19.670  17.225  -9.416  1.00 17.48           C  
ANISOU  357  CB  ILE A  98     1266   3496   1879    102   -478   -283       C  
ATOM    358  CG1 ILE A  98      19.693  16.456  -8.057  1.00 16.86           C  
ANISOU  358  CG1 ILE A  98     1176   3389   1841     85   -421   -334       C  
ATOM    359  CG2 ILE A  98      20.312  16.403 -10.536  1.00 19.15           C  
ANISOU  359  CG2 ILE A  98     1526   3759   1991     85   -509   -300       C  
ATOM    360  CD1 ILE A  98      18.832  15.095  -8.020  1.00 17.27           C  
ANISOU  360  CD1 ILE A  98     1199   3452   1911     53   -448   -375       C  
ATOM    361  N   PRO A  99      21.434  20.124 -10.975  1.00 18.37           N  
ANISOU  361  N   PRO A  99     1454   3607   1919    136   -488   -119       N  
ATOM    362  CA  PRO A  99      21.353  21.222 -11.944  1.00 19.87           C  
ANISOU  362  CA  PRO A  99     1650   3801   2098    150   -532    -30       C  
ATOM    363  C   PRO A  99      21.369  20.868 -13.433  1.00 23.98           C  
ANISOU  363  C   PRO A  99     2190   4409   2512    142   -589      5       C  
ATOM    364  O   PRO A  99      21.277  21.786 -14.256  1.00 24.95           O  
ANISOU  364  O   PRO A  99     2318   4542   2620    153   -629     93       O  
ATOM    365  CB  PRO A  99      22.575  22.065 -11.580  1.00 22.38           C  
ANISOU  365  CB  PRO A  99     2003   4081   2419    137   -481      2       C  
ATOM    366  CG  PRO A  99      23.623  21.038 -11.150  1.00 24.43           C  
ANISOU  366  CG  PRO A  99     2288   4375   2619    110   -427    -62       C  
ATOM    367  CD  PRO A  99      22.832  19.881 -10.542  1.00 19.70           C  
ANISOU  367  CD  PRO A  99     1663   3778   2044    114   -427   -141       C  
ATOM    368  N   ASN A 100      21.488  19.581 -13.794  1.00 17.96           N  
ANISOU  368  N   ASN A 100     1443   3706   1675    125   -594    -61       N  
ATOM    369  CA  ASN A 100      21.534  19.166 -15.210  1.00 18.21           C  
ANISOU  369  CA  ASN A 100     1500   3830   1589    117   -646    -47       C  
ATOM    370  C   ASN A 100      20.820  17.839 -15.410  1.00 23.03           C  
ANISOU  370  C   ASN A 100     2101   4471   2178    106   -686   -132       C  
ATOM    371  O   ASN A 100      20.877  16.959 -14.543  1.00 19.35           O  
ANISOU  371  O   ASN A 100     1631   3968   1752     95   -649   -207       O  
ATOM    372  CB  ASN A 100      22.969  19.033 -15.713  1.00 16.27           C  
ANISOU  372  CB  ASN A 100     1306   3638   1238    105   -596    -41       C  
ATOM    373  CG  ASN A 100      23.854  20.209 -15.447  1.00 25.79           C  
ANISOU  373  CG  ASN A 100     2521   4811   2467    100   -551     37       C  
ATOM    374  ND2 ASN A 100      24.036  21.050 -16.443  1.00 20.13           N  
ANISOU  374  ND2 ASN A 100     1817   4137   1694     98   -578    134       N  
ATOM    375  OD1 ASN A 100      24.382  20.378 -14.346  1.00 19.07           O  
ANISOU  375  OD1 ASN A 100     1665   3897   1684     95   -494     15       O  
ATOM    376  N   LYS A 101      20.146  17.700 -16.567  1.00 21.94           N  
ANISOU  376  N   LYS A 101     1961   4401   1974    104   -767   -116       N  
ATOM    377  CA  LYS A 101      19.418  16.497 -16.982  1.00 21.30           C  
ANISOU  377  CA  LYS A 101     1874   4355   1863     83   -825   -195       C  
ATOM    378  C   LYS A 101      20.313  15.246 -16.987  1.00 21.95           C  
ANISOU  378  C   LYS A 101     2010   4451   1878     68   -782   -293       C  
ATOM    379  O   LYS A 101      19.842  14.139 -16.711  1.00 20.52           O  
ANISOU  379  O   LYS A 101     1824   4247   1726     48   -801   -376       O  
ATOM    380  CB  LYS A 101      18.734  16.699 -18.361  1.00 23.98           C  
ANISOU  380  CB  LYS A 101     2211   4782   2118     82   -925   -154       C  
ATOM    381  CG  LYS A 101      19.707  16.854 -19.554  1.00 23.77           C  
ANISOU  381  CG  LYS A 101     2249   4849   1933     84   -921   -126       C  
ATOM    382  CD  LYS A 101      18.971  17.285 -20.860  1.00 28.04           C  
ANISOU  382  CD  LYS A 101     2784   5482   2388     85  -1026    -60       C  
ATOM    383  CE  LYS A 101      19.906  17.350 -22.060  1.00 35.71           C  
ANISOU  383  CE  LYS A 101     3820   6564   3184     84  -1017    -34       C  
ATOM    384  NZ  LYS A 101      21.037  18.311 -21.867  1.00 33.31           N1+
ANISOU  384  NZ  LYS A 101     3535   6246   2875     95   -933     54       N1+
ATOM    385  N   GLU A 102      21.604  15.420 -17.289  1.00 17.84           N  
ANISOU  385  N   GLU A 102     1537   3965   1276     79   -723   -281       N  
ATOM    386  CA  GLU A 102      22.497  14.268 -17.385  1.00 16.61           C  
ANISOU  386  CA  GLU A 102     1428   3827   1055     79   -681   -373       C  
ATOM    387  C   GLU A 102      22.666  13.571 -16.035  1.00 21.96           C  
ANISOU  387  C   GLU A 102     2094   4415   1835     74   -628   -430       C  
ATOM    388  O   GLU A 102      22.855  12.347 -16.005  1.00 21.89           O  
ANISOU  388  O   GLU A 102     2112   4393   1812     70   -624   -519       O  
ATOM    389  CB  GLU A 102      23.833  14.643 -18.030  1.00 17.66           C  
ANISOU  389  CB  GLU A 102     1600   4031   1079     95   -625   -341       C  
ATOM    390  CG  GLU A 102      23.735  15.058 -19.503  1.00 22.73           C  
ANISOU  390  CG  GLU A 102     2265   4784   1588     97   -676   -296       C  
ATOM    391  CD  GLU A 102      23.347  16.494 -19.830  1.00 31.31           C  
ANISOU  391  CD  GLU A 102     3327   5884   2686     94   -709   -161       C  
ATOM    392  OE1 GLU A 102      23.131  17.296 -18.893  1.00 21.73           O  
ANISOU  392  OE1 GLU A 102     2077   4585   1594     95   -692   -105       O  
ATOM    393  OE2 GLU A 102      23.274  16.826 -21.034  1.00 28.58           O1-
ANISOU  393  OE2 GLU A 102     3000   5635   2224     94   -753   -111       O1-
ATOM    394  N   TYR A 103      22.581  14.332 -14.914  1.00 16.70           N  
ANISOU  394  N   TYR A 103     1391   3684   1270     76   -591   -379       N  
ATOM    395  CA  TYR A 103      22.653  13.715 -13.572  1.00 16.98           C  
ANISOU  395  CA  TYR A 103     1413   3644   1395     68   -544   -423       C  
ATOM    396  C   TYR A 103      21.490  12.734 -13.375  1.00 20.83           C  
ANISOU  396  C   TYR A 103     1877   4101   1937     44   -595   -478       C  
ATOM    397  O   TYR A 103      21.685  11.659 -12.828  1.00 18.83           O  
ANISOU  397  O   TYR A 103     1638   3807   1709     32   -574   -538       O  
ATOM    398  CB  TYR A 103      22.680  14.774 -12.446  1.00 15.74           C  
ANISOU  398  CB  TYR A 103     1222   3435   1323     74   -500   -366       C  
ATOM    399  CG  TYR A 103      24.001  15.515 -12.395  1.00 17.05           C  
ANISOU  399  CG  TYR A 103     1412   3615   1451     84   -444   -325       C  
ATOM    400  CD1 TYR A 103      25.176  14.861 -12.035  1.00 19.04           C  
ANISOU  400  CD1 TYR A 103     1689   3872   1674     87   -389   -362       C  
ATOM    401  CD2 TYR A 103      24.081  16.861 -12.731  1.00 16.75           C  
ANISOU  401  CD2 TYR A 103     1367   3584   1413     89   -449   -243       C  
ATOM    402  CE1 TYR A 103      26.402  15.524 -12.021  1.00 15.24           C  
ANISOU  402  CE1 TYR A 103     1218   3413   1159     91   -340   -321       C  
ATOM    403  CE2 TYR A 103      25.301  17.539 -12.704  1.00 17.70           C  
ANISOU  403  CE2 TYR A 103     1504   3716   1505     87   -401   -201       C  
ATOM    404  CZ  TYR A 103      26.459  16.863 -12.356  1.00 19.57           C  
ANISOU  404  CZ  TYR A 103     1759   3969   1708     85   -346   -241       C  
ATOM    405  OH  TYR A 103      27.671  17.510 -12.335  1.00 17.09           O  
ANISOU  405  OH  TYR A 103     1450   3675   1369     76   -301   -196       O  
ATOM    406  N   PHE A 104      20.297  13.128 -13.828  1.00 18.23           N  
ANISOU  406  N   PHE A 104     1508   3789   1630     34   -663   -450       N  
ATOM    407  CA  PHE A 104      19.100  12.283 -13.803  1.00 18.97           C  
ANISOU  407  CA  PHE A 104     1567   3866   1775      1   -723   -494       C  
ATOM    408  C   PHE A 104      19.227  11.026 -14.654  1.00 22.27           C  
ANISOU  408  C   PHE A 104     2034   4305   2123    -20   -767   -579       C  
ATOM    409  O   PHE A 104      18.802   9.990 -14.192  1.00 20.98           O  
ANISOU  409  O   PHE A 104     1863   4092   2016    -52   -779   -634       O  
ATOM    410  CB  PHE A 104      17.852  13.083 -14.187  1.00 20.26           C  
ANISOU  410  CB  PHE A 104     1666   4056   1975      1   -792   -437       C  
ATOM    411  CG  PHE A 104      17.482  14.099 -13.136  1.00 19.75           C  
ANISOU  411  CG  PHE A 104     1545   3949   2010     23   -748   -377       C  
ATOM    412  CD1 PHE A 104      16.983  13.693 -11.897  1.00 20.70           C  
ANISOU  412  CD1 PHE A 104     1621   4017   2228      7   -709   -398       C  
ATOM    413  CD2 PHE A 104      17.623  15.461 -13.383  1.00 18.25           C  
ANISOU  413  CD2 PHE A 104     1348   3769   1817     60   -745   -300       C  
ATOM    414  CE1 PHE A 104      16.633  14.638 -10.921  1.00 19.75           C  
ANISOU  414  CE1 PHE A 104     1450   3864   2190     33   -663   -356       C  
ATOM    415  CE2 PHE A 104      17.259  16.401 -12.418  1.00 20.04           C  
ANISOU  415  CE2 PHE A 104     1527   3947   2140     86   -707   -259       C  
ATOM    416  CZ  PHE A 104      16.756  15.982 -11.197  1.00 18.55           C  
ANISOU  416  CZ  PHE A 104     1295   3716   2038     75   -664   -293       C  
ATOM    417  N   TRP A 105      19.799  11.123 -15.885  1.00 21.76           N  
ANISOU  417  N   TRP A 105     2019   4314   1935     -3   -791   -590       N  
ATOM    418  CA  TRP A 105      20.179   9.978 -16.723  1.00 23.02           C  
ANISOU  418  CA  TRP A 105     2240   4498   2009     -9   -817   -687       C  
ATOM    419  C   TRP A 105      21.126   9.033 -15.988  1.00 22.45           C  
ANISOU  419  C   TRP A 105     2206   4360   1963      2   -746   -749       C  
ATOM    420  O   TRP A 105      20.875   7.827 -15.936  1.00 20.86           O  
ANISOU  420  O   TRP A 105     2027   4109   1790    -20   -773   -832       O  
ATOM    421  CB  TRP A 105      20.775  10.450 -18.061  1.00 24.79           C  
ANISOU  421  CB  TRP A 105     2508   4827   2083     17   -831   -675       C  
ATOM    422  CG  TRP A 105      19.795  11.156 -18.957  1.00 28.39           C  
ANISOU  422  CG  TRP A 105     2935   5353   2498      4   -921   -620       C  
ATOM    423  CD1 TRP A 105      18.432  11.078 -18.906  1.00 32.22           C  
ANISOU  423  CD1 TRP A 105     3365   5823   3054    -30  -1005   -614       C  
ATOM    424  CD2 TRP A 105      20.105  12.031 -20.059  1.00 29.70           C  
ANISOU  424  CD2 TRP A 105     3121   5622   2541     24   -941   -555       C  
ATOM    425  CE2 TRP A 105      18.879  12.444 -20.624  1.00 34.70           C  
ANISOU  425  CE2 TRP A 105     3712   6295   3177      5  -1043   -511       C  
ATOM    426  CE3 TRP A 105      21.302  12.508 -20.625  1.00 31.59           C  
ANISOU  426  CE3 TRP A 105     3404   5930   2669     53   -881   -521       C  
ATOM    427  NE1 TRP A 105      17.875  11.847 -19.903  1.00 32.92           N  
ANISOU  427  NE1 TRP A 105     3437   5997   3074    -27  -1080   -552       N  
ATOM    428  CZ2 TRP A 105      18.815  13.313 -21.723  1.00 35.13           C  
ANISOU  428  CZ2 TRP A 105     3774   6450   3124     17  -1091   -430       C  
ATOM    429  CZ3 TRP A 105      21.235  13.363 -21.720  1.00 33.78           C  
ANISOU  429  CZ3 TRP A 105     3689   6309   2837     59   -922   -441       C  
ATOM    430  CH2 TRP A 105      20.008  13.763 -22.247  1.00 35.25           C  
ANISOU  430  CH2 TRP A 105     3840   6527   3026     42  -1028   -393       C  
ATOM    431  N   GLY A 106      22.190   9.595 -15.412  1.00 17.45           N  
ANISOU  431  N   GLY A 106     1578   3723   1329     35   -662   -705       N  
ATOM    432  CA  GLY A 106      23.134   8.870 -14.586  1.00 17.09           C  
ANISOU  432  CA  GLY A 106     1556   3621   1317     52   -593   -742       C  
ATOM    433  C   GLY A 106      22.498   8.186 -13.398  1.00 21.77           C  
ANISOU  433  C   GLY A 106     2121   4120   2031     21   -593   -754       C  
ATOM    434  O   GLY A 106      22.739   6.992 -13.170  1.00 21.72           O  
ANISOU  434  O   GLY A 106     2147   4057   2049     18   -590   -820       O  
ATOM    435  N   LEU A 107      21.672   8.928 -12.634  1.00 17.18           N  
ANISOU  435  N   LEU A 107     1481   3520   1527     -1   -595   -689       N  
ATOM    436  CA  LEU A 107      20.895   8.316 -11.549  1.00 17.02           C  
ANISOU  436  CA  LEU A 107     1424   3428   1614    -38   -595   -691       C  
ATOM    437  C   LEU A 107      20.060   7.130 -12.035  1.00 22.00           C  
ANISOU  437  C   LEU A 107     2063   4028   2268    -81   -667   -758       C  
ATOM    438  O   LEU A 107      20.050   6.104 -11.373  1.00 22.49           O  
ANISOU  438  O   LEU A 107     2136   4018   2391   -105   -657   -788       O  
ATOM    439  CB  LEU A 107      20.040   9.347 -10.770  1.00 15.42           C  
ANISOU  439  CB  LEU A 107     1150   3227   1482    -48   -585   -618       C  
ATOM    440  CG  LEU A 107      20.849  10.251  -9.798  1.00 17.00           C  
ANISOU  440  CG  LEU A 107     1345   3421   1693    -19   -505   -568       C  
ATOM    441  CD1 LEU A 107      20.074  11.531  -9.421  1.00 15.39           C  
ANISOU  441  CD1 LEU A 107     1082   3229   1536    -12   -502   -507       C  
ATOM    442  CD2 LEU A 107      21.283   9.507  -8.538  1.00 19.84           C  
ANISOU  442  CD2 LEU A 107     1711   3726   2101    -29   -451   -578       C  
ATOM    443  N   SER A 108      19.374   7.237 -13.175  1.00 19.53           N  
ANISOU  443  N   SER A 108     1747   3766   1908    -96   -745   -779       N  
ATOM    444  CA  SER A 108      18.530   6.096 -13.582  1.00 21.61           C  
ANISOU  444  CA  SER A 108     2015   3994   2201   -149   -822   -848       C  
ATOM    445  C   SER A 108      19.389   4.835 -13.968  1.00 28.81           C  
ANISOU  445  C   SER A 108     3012   4859   3075   -137   -819   -948       C  
ATOM    446  O   SER A 108      19.020   3.713 -13.633  1.00 29.43           O  
ANISOU  446  O   SER A 108     3101   4855   3226   -179   -845   -996       O  
ATOM    447  CB  SER A 108      17.573   6.481 -14.712  1.00 24.51           C  
ANISOU  447  CB  SER A 108     2356   4434   2522   -170   -917   -851       C  
ATOM    448  OG  SER A 108      18.282   6.662 -15.926  1.00 40.11           O  
ANISOU  448  OG  SER A 108     4394   6482   4364   -134   -933   -887       O  
ATOM    449  N   LYS A 109      20.517   5.038 -14.661  1.00 26.79           N  
ANISOU  449  N   LYS A 109     2813   4654   2712    -80   -786   -976       N  
ATOM    450  CA  LYS A 109      21.519   3.989 -14.913  1.00 28.66           C  
ANISOU  450  CA  LYS A 109     3123   4851   2915    -46   -760  -1065       C  
ATOM    451  C   LYS A 109      22.040   3.366 -13.595  1.00 30.68           C  
ANISOU  451  C   LYS A 109     3379   5007   3271    -39   -698  -1048       C  
ATOM    452  O   LYS A 109      22.243   2.165 -13.531  1.00 31.08           O  
ANISOU  452  O   LYS A 109     3475   4974   3360    -41   -709  -1120       O  
ATOM    453  CB  LYS A 109      22.687   4.575 -15.722  1.00 33.50           C  
ANISOU  453  CB  LYS A 109     3773   5557   3398     20   -713  -1071       C  
ATOM    454  CG  LYS A 109      23.575   3.515 -16.368  1.00 63.63           C  
ANISOU  454  CG  LYS A 109     7664   9359   7154     64   -700  -1185       C  
ATOM    455  CD  LYS A 109      25.062   3.891 -16.367  1.00 71.45           C  
ANISOU  455  CD  LYS A 109     8668  10402   8078    137   -606  -1167       C  
ATOM    456  CE  LYS A 109      25.923   2.661 -16.555  1.00 82.16           C  
ANISOU  456  CE  LYS A 109    10084  11707   9427    188   -580  -1275       C  
ATOM    457  NZ  LYS A 109      27.143   2.949 -17.355  1.00 88.88           N1+
ANISOU  457  NZ  LYS A 109    10957  12662  10152    260   -517  -1299       N1+
ATOM    458  N   PHE A 110      22.252   4.173 -12.546  1.00 25.81           N  
ANISOU  458  N   PHE A 110     2716   4395   2696    -32   -637   -955       N  
ATOM    459  CA  PHE A 110      22.752   3.666 -11.263  1.00 23.72           C  
ANISOU  459  CA  PHE A 110     2449   4052   2511    -26   -581   -927       C  
ATOM    460  C   PHE A 110      21.646   2.907 -10.530  1.00 28.35           C  
ANISOU  460  C   PHE A 110     3007   4555   3209    -95   -618   -917       C  
ATOM    461  O   PHE A 110      21.934   1.969  -9.788  1.00 28.29           O  
ANISOU  461  O   PHE A 110     3020   4462   3267   -101   -600   -922       O  
ATOM    462  CB  PHE A 110      23.292   4.809 -10.383  1.00 23.34           C  
ANISOU  462  CB  PHE A 110     2361   4045   2462     -3   -511   -837       C  
ATOM    463  CG  PHE A 110      23.487   4.515  -8.906  1.00 22.62           C  
ANISOU  463  CG  PHE A 110     2251   3893   2451    -13   -464   -788       C  
ATOM    464  CD1 PHE A 110      24.511   3.679  -8.475  1.00 25.53           C  
ANISOU  464  CD1 PHE A 110     2657   4212   2832     22   -430   -807       C  
ATOM    465  CD2 PHE A 110      22.675   5.110  -7.948  1.00 21.37           C  
ANISOU  465  CD2 PHE A 110     2035   3735   2349    -50   -451   -722       C  
ATOM    466  CE1 PHE A 110      24.701   3.424  -7.107  1.00 24.22           C  
ANISOU  466  CE1 PHE A 110     2473   4000   2729     11   -392   -751       C  
ATOM    467  CE2 PHE A 110      22.857   4.847  -6.585  1.00 23.75           C  
ANISOU  467  CE2 PHE A 110     2321   3996   2707    -61   -405   -675       C  
ATOM    468  CZ  PHE A 110      23.872   4.009  -6.172  1.00 22.44           C  
ANISOU  468  CZ  PHE A 110     2196   3783   2547    -33   -380   -686       C  
ATOM    469  N   LEU A 111      20.386   3.311 -10.733  1.00 24.46           N  
ANISOU  469  N   LEU A 111     2463   4090   2741   -147   -670   -896       N  
ATOM    470  CA  LEU A 111      19.257   2.597 -10.128  1.00 26.30           C  
ANISOU  470  CA  LEU A 111     2657   4256   3080   -221   -706   -884       C  
ATOM    471  C   LEU A 111      18.871   1.310 -10.905  1.00 33.90           C  
ANISOU  471  C   LEU A 111     3665   5152   4064   -263   -786   -977       C  
ATOM    472  O   LEU A 111      18.006   0.572 -10.458  1.00 34.90           O  
ANISOU  472  O   LEU A 111     3765   5211   4285   -334   -821   -971       O  
ATOM    473  CB  LEU A 111      18.049   3.539  -9.938  1.00 26.28           C  
ANISOU  473  CB  LEU A 111     2564   4313   3108   -258   -725   -820       C  
ATOM    474  CG  LEU A 111      18.250   4.750  -8.996  1.00 30.98           C  
ANISOU  474  CG  LEU A 111     3112   4953   3706   -224   -648   -735       C  
ATOM    475  CD1 LEU A 111      16.958   5.568  -8.874  1.00 32.50           C  
ANISOU  475  CD1 LEU A 111     3213   5194   3941   -252   -671   -685       C  
ATOM    476  CD2 LEU A 111      18.798   4.338  -7.605  1.00 34.24           C  
ANISOU  476  CD2 LEU A 111     3530   5311   4168   -224   -575   -696       C  
ATOM    477  N   GLY A 112      19.524   1.076 -12.043  1.00 32.50           N  
ANISOU  477  N   GLY A 112     3556   4996   3797   -221   -811  -1064       N  
ATOM    478  CA  GLY A 112      19.288  -0.047 -12.946  1.00 35.03           C  
ANISOU  478  CA  GLY A 112     3935   5261   4114   -248   -888  -1177       C  
ATOM    479  C   GLY A 112      17.997   0.043 -13.744  1.00 42.50           C  
ANISOU  479  C   GLY A 112     4845   6248   5055   -317   -988  -1202       C  
ATOM    480  O   GLY A 112      17.391  -0.984 -14.065  1.00 43.08           O  
ANISOU  480  O   GLY A 112     4940   6248   5180   -378  -1063  -1274       O  
ATOM    481  N   THR A 113      17.562   1.265 -14.077  1.00 40.29           N  
ANISOU  481  N   THR A 113     4508   6081   4720   -309   -996  -1143       N  
ATOM    482  CA  THR A 113      16.311   1.461 -14.806  1.00 42.04           C  
ANISOU  482  CA  THR A 113     4680   6356   4937   -368  -1095  -1151       C  
ATOM    483  C   THR A 113      16.570   1.993 -16.231  1.00 51.30           C  
ANISOU  483  C   THR A 113     5893   7638   5960   -329  -1141  -1200       C  
ATOM    484  O   THR A 113      17.729   2.243 -16.599  1.00 49.19           O  
ANISOU  484  O   THR A 113     5687   7407   5596   -256  -1084  -1221       O  
ATOM    485  CB  THR A 113      15.328   2.322 -13.988  1.00 45.63           C  
ANISOU  485  CB  THR A 113     5022   6844   5472   -400  -1084  -1037       C  
ATOM    486  CG2 THR A 113      14.980   1.709 -12.629  1.00 47.10           C  
ANISOU  486  CG2 THR A 113     5167   6936   5793   -449  -1041   -991       C  
ATOM    487  OG1 THR A 113      15.867   3.627 -13.802  1.00 40.21           O  
ANISOU  487  OG1 THR A 113     4316   6231   4730   -330  -1015   -962       O  
ATOM    488  N   HIS A 114      15.475   2.143 -17.032  1.00 54.33           N  
ANISOU  488  N   HIS A 114     6238   8081   6324   -380  -1246  -1212       N  
ATOM    489  CA  HIS A 114      15.416   2.845 -18.327  1.00 57.09           C  
ANISOU  489  CA  HIS A 114     6602   8557   6533   -355  -1304  -1225       C  
ATOM    490  C   HIS A 114      16.146   4.186 -18.175  1.00 62.29           C  
ANISOU  490  C   HIS A 114     7246   9290   7131   -279  -1219  -1125       C  
ATOM    491  O   HIS A 114      15.960   4.840 -17.148  1.00 61.66           O  
ANISOU  491  O   HIS A 114     7100   9188   7139   -273  -1163  -1029       O  
ATOM    492  CB  HIS A 114      13.943   3.198 -18.650  1.00 59.74           C  
ANISOU  492  CB  HIS A 114     6846   8946   6906   -420  -1411  -1184       C  
ATOM    493  CG  HIS A 114      13.106   2.130 -19.287  1.00 65.60           C  
ANISOU  493  CG  HIS A 114     7598   9662   7665   -504  -1532  -1285       C  
ATOM    494  CD2 HIS A 114      12.409   1.117 -18.719  1.00 68.57           C  
ANISOU  494  CD2 HIS A 114     7947   9934   8172   -587  -1570  -1319       C  
ATOM    495  ND1 HIS A 114      12.901   2.097 -20.661  1.00 69.17           N  
ANISOU  495  ND1 HIS A 114     8090  10205   7987   -512  -1633  -1356       N  
ATOM    496  CE1 HIS A 114      12.108   1.057 -20.884  1.00 70.11           C  
ANISOU  496  CE1 HIS A 114     8207  10268   8163   -601  -1732  -1443       C  
ATOM    497  NE2 HIS A 114      11.783   0.436 -19.748  1.00 70.11           N  
ANISOU  497  NE2 HIS A 114     8166  10146   8326   -651  -1699  -1421       N  
ATOM    498  N   TRP A 115      16.958   4.619 -19.163  1.00 60.25           N  
ANISOU  498  N   TRP A 115     7047   9121   6723   -224  -1208  -1144       N  
ATOM    499  CA  TRP A 115      17.483   5.995 -19.114  1.00 59.89           C  
ANISOU  499  CA  TRP A 115     6978   9150   6628   -168  -1145  -1035       C  
ATOM    500  C   TRP A 115      16.341   7.031 -19.159  1.00 60.36           C  
ANISOU  500  C   TRP A 115     6948   9262   6724   -189  -1205   -933       C  
ATOM    501  O   TRP A 115      16.493   8.141 -18.640  1.00 59.73           O  
ANISOU  501  O   TRP A 115     6827   9194   6674   -154  -1150   -829       O  
ATOM    502  CB  TRP A 115      18.562   6.263 -20.180  1.00 60.47           C  
ANISOU  502  CB  TRP A 115     7126   9317   6533   -113  -1118  -1062       C  
ATOM    503  CG  TRP A 115      18.105   6.091 -21.604  1.00 64.02           C  
ANISOU  503  CG  TRP A 115     7608   9864   6852   -132  -1220  -1121       C  
ATOM    504  CD1 TRP A 115      18.233   4.973 -22.380  1.00 68.21           C  
ANISOU  504  CD1 TRP A 115     8212  10397   7308   -144  -1266  -1262       C  
ATOM    505  CD2 TRP A 115      17.467   7.079 -22.424  1.00 64.87           C  
ANISOU  505  CD2 TRP A 115     7681  10084   6883   -137  -1291  -1042       C  
ATOM    506  CE2 TRP A 115      17.232   6.487 -23.687  1.00 70.52           C  
ANISOU  506  CE2 TRP A 115     8450  10878   7467   -157  -1381  -1139       C  
ATOM    507  CE3 TRP A 115      17.068   8.412 -22.215  1.00 65.86           C  
ANISOU  507  CE3 TRP A 115     7736  10248   7040   -124  -1291   -898       C  
ATOM    508  NE1 TRP A 115      17.708   5.201 -23.631  1.00 69.11           N  
ANISOU  508  NE1 TRP A 115     8339  10627   7292   -161  -1362  -1280       N  
ATOM    509  CZ2 TRP A 115      16.613   7.181 -24.735  1.00 70.97           C  
ANISOU  509  CZ2 TRP A 115     8490  11060   7415   -167  -1473  -1087       C  
ATOM    510  CZ3 TRP A 115      16.457   9.098 -23.254  1.00 68.72           C  
ANISOU  510  CZ3 TRP A 115     8081  10721   7308   -129  -1381   -843       C  
ATOM    511  CH2 TRP A 115      16.235   8.484 -24.496  1.00 70.83           C  
ANISOU  511  CH2 TRP A 115     8399  11075   7438   -152  -1472   -932       C  
ATOM    512  N   LEU A 116      15.202   6.637 -19.775  1.00 53.55           N  
ANISOU  512  N   LEU A 116     6055   8426   5866   -244  -1321   -967       N  
ATOM    513  CA  LEU A 116      13.937   7.370 -19.850  1.00 52.40           C  
ANISOU  513  CA  LEU A 116     5811   8326   5772   -269  -1398   -885       C  
ATOM    514  C   LEU A 116      13.251   7.452 -18.495  1.00 50.48           C  
ANISOU  514  C   LEU A 116     5477   8003   5700   -292  -1358   -829       C  
ATOM    515  O   LEU A 116      12.432   8.344 -18.292  1.00 48.83           O  
ANISOU  515  O   LEU A 116     5178   7827   5548   -284  -1381   -740       O  
ATOM    516  CB  LEU A 116      12.979   6.709 -20.863  1.00 54.25           C  
ANISOU  516  CB  LEU A 116     6039   8609   5965   -331  -1538   -955       C  
ATOM    517  CG  LEU A 116      13.313   6.861 -22.349  1.00 60.54           C  
ANISOU  517  CG  LEU A 116     6905   9523   6575   -313  -1604   -993       C  
ATOM    518  CD1 LEU A 116      12.669   5.752 -23.163  1.00 62.67           C  
ANISOU  518  CD1 LEU A 116     7202   9806   6804   -382  -1726  -1116       C  
ATOM    519  CD2 LEU A 116      12.858   8.206 -22.884  1.00 63.74           C  
ANISOU  519  CD2 LEU A 116     7254  10033   6932   -282  -1648   -867       C  
ATOM    520  N   MET A 117      13.569   6.530 -17.564  1.00 44.41           N  
ANISOU  520  N   MET A 117     4728   7133   5012   -316  -1299   -878       N  
ATOM    521  CA  MET A 117      13.128   6.683 -16.181  1.00 42.69           C  
ANISOU  521  CA  MET A 117     4433   6852   4936   -329  -1236   -816       C  
ATOM    522  C   MET A 117      13.815   7.904 -15.568  1.00 37.29           C  
ANISOU  522  C   MET A 117     3742   6180   4246   -256  -1138   -730       C  
ATOM    523  O   MET A 117      13.267   8.498 -14.658  1.00 35.62           O  
ANISOU  523  O   MET A 117     3452   5954   4129   -251  -1100   -662       O  
ATOM    524  CB  MET A 117      13.333   5.400 -15.357  1.00 46.48           C  
ANISOU  524  CB  MET A 117     4941   7224   5495   -374  -1200   -875       C  
ATOM    525  CG  MET A 117      12.433   5.302 -14.112  1.00 52.30           C  
ANISOU  525  CG  MET A 117     5580   7914   6378   -419  -1171   -817       C  
ATOM    526  SD  MET A 117      10.627   5.345 -14.410  1.00 60.07           S  
ANISOU  526  SD  MET A 117     6434   8947   7443   -492  -1283   -788       S  
ATOM    527  CE  MET A 117      10.432   3.996 -15.609  1.00 57.75           C  
ANISOU  527  CE  MET A 117     6207   8633   7102   -568  -1410   -912       C  
ATOM    528  N   GLY A 118      14.983   8.277 -16.095  1.00 29.98           N  
ANISOU  528  N   GLY A 118     2895   5285   3211   -204  -1099   -736       N  
ATOM    529  CA  GLY A 118      15.693   9.501 -15.718  1.00 28.92           C  
ANISOU  529  CA  GLY A 118     2760   5167   3061   -143  -1020   -656       C  
ATOM    530  C   GLY A 118      14.905  10.758 -16.027  1.00 31.35           C  
ANISOU  530  C   GLY A 118     2999   5530   3382   -121  -1063   -566       C  
ATOM    531  O   GLY A 118      14.868  11.685 -15.206  1.00 28.99           O  
ANISOU  531  O   GLY A 118     2657   5207   3151    -90  -1005   -497       O  
ATOM    532  N   ASN A 119      14.251  10.785 -17.218  1.00 27.73           N  
ANISOU  532  N   ASN A 119     2532   5145   2859   -137  -1168   -569       N  
ATOM    533  CA  ASN A 119      13.297  11.830 -17.612  1.00 27.70           C  
ANISOU  533  CA  ASN A 119     2452   5195   2878   -119  -1234   -481       C  
ATOM    534  C   ASN A 119      12.130  11.999 -16.623  1.00 29.07           C  
ANISOU  534  C   ASN A 119     2512   5329   3204   -132  -1233   -446       C  
ATOM    535  O   ASN A 119      11.666  13.123 -16.423  1.00 29.64           O  
ANISOU  535  O   ASN A 119     2521   5412   3329    -88  -1231   -361       O  
ATOM    536  CB  ASN A 119      12.785  11.614 -19.058  1.00 30.16           C  
ANISOU  536  CB  ASN A 119     2774   5600   3086   -142  -1359   -500       C  
ATOM    537  CG  ASN A 119      13.875  11.719 -20.110  1.00 49.16           C  
ANISOU  537  CG  ASN A 119     5282   8071   5326   -118  -1354   -515       C  
ATOM    538  ND2 ASN A 119      13.681  12.599 -21.072  1.00 39.12           N  
ANISOU  538  ND2 ASN A 119     4005   6887   3972    -94  -1416   -439       N  
ATOM    539  OD1 ASN A 119      14.907  11.028 -20.066  1.00 40.02           O  
ANISOU  539  OD1 ASN A 119     4204   6890   4111   -117  -1291   -590       O  
ATOM    540  N   ILE A 120      11.665  10.912 -16.002  1.00 24.19           N  
ANISOU  540  N   ILE A 120     1866   4665   2660   -189  -1232   -506       N  
ATOM    541  CA  ILE A 120      10.591  11.003 -14.989  1.00 23.76           C  
ANISOU  541  CA  ILE A 120     1698   4583   2748   -206  -1216   -471       C  
ATOM    542  C   ILE A 120      11.146  11.600 -13.663  1.00 23.66           C  
ANISOU  542  C   ILE A 120     1682   4512   2795   -161  -1088   -436       C  
ATOM    543  O   ILE A 120      10.506  12.454 -13.031  1.00 21.24           O  
ANISOU  543  O   ILE A 120     1292   4207   2572   -126  -1059   -377       O  
ATOM    544  CB  ILE A 120       9.838   9.636 -14.806  1.00 27.36           C  
ANISOU  544  CB  ILE A 120     2118   5013   3265   -295  -1264   -534       C  
ATOM    545  CG1 ILE A 120       8.926   9.347 -16.019  1.00 30.11           C  
ANISOU  545  CG1 ILE A 120     2431   5430   3579   -339  -1407   -554       C  
ATOM    546  CG2 ILE A 120       8.991   9.613 -13.543  1.00 25.77           C  
ANISOU  546  CG2 ILE A 120     1808   4780   3203   -315  -1212   -498       C  
ATOM    547  CD1 ILE A 120       9.401   8.216 -16.817  1.00 46.60           C  
ANISOU  547  CD1 ILE A 120     4616   7509   5581   -389  -1462   -654       C  
ATOM    548  N   LEU A 121      12.332  11.152 -13.262  1.00 20.19           N  
ANISOU  548  N   LEU A 121     1333   4026   2313   -159  -1013   -476       N  
ATOM    549  CA  LEU A 121      13.044  11.742 -12.111  1.00 20.07           C  
ANISOU  549  CA  LEU A 121     1330   3966   2330   -118   -900   -448       C  
ATOM    550  C   LEU A 121      13.239  13.237 -12.337  1.00 24.18           C  
ANISOU  550  C   LEU A 121     1844   4509   2834    -51   -888   -379       C  
ATOM    551  O   LEU A 121      13.010  14.005 -11.413  1.00 24.33           O  
ANISOU  551  O   LEU A 121     1816   4502   2926    -18   -830   -343       O  
ATOM    552  CB  LEU A 121      14.400  11.051 -11.852  1.00 19.30           C  
ANISOU  552  CB  LEU A 121     1333   3827   2173   -122   -839   -497       C  
ATOM    553  CG  LEU A 121      14.391   9.546 -11.625  1.00 24.43           C  
ANISOU  553  CG  LEU A 121     2007   4433   2842   -181   -848   -564       C  
ATOM    554  CD1 LEU A 121      15.764   9.041 -11.338  1.00 23.12           C  
ANISOU  554  CD1 LEU A 121     1931   4227   2626   -165   -784   -600       C  
ATOM    555  CD2 LEU A 121      13.402   9.135 -10.550  1.00 29.16           C  
ANISOU  555  CD2 LEU A 121     2523   5001   3556   -224   -828   -547       C  
ATOM    556  N   ARG A 122      13.638  13.646 -13.566  1.00 19.20           N  
ANISOU  556  N   ARG A 122     1262   3925   2108    -32   -943   -361       N  
ATOM    557  CA  ARG A 122      13.792  15.056 -13.915  1.00 21.45           C  
ANISOU  557  CA  ARG A 122     1543   4227   2380     25   -945   -283       C  
ATOM    558  C   ARG A 122      12.464  15.825 -13.796  1.00 29.11           C  
ANISOU  558  C   ARG A 122     2406   5206   3448     52   -989   -225       C  
ATOM    559  O   ARG A 122      12.444  16.932 -13.258  1.00 29.03           O  
ANISOU  559  O   ARG A 122     2370   5162   3497    105   -946   -173       O  
ATOM    560  CB  ARG A 122      14.398  15.200 -15.329  1.00 24.53           C  
ANISOU  560  CB  ARG A 122     2002   4680   2638     30  -1001   -267       C  
ATOM    561  CG  ARG A 122      14.992  16.568 -15.618  1.00 33.75           C  
ANISOU  561  CG  ARG A 122     3194   5850   3779     80   -980   -181       C  
ATOM    562  CD  ARG A 122      15.243  16.762 -17.102  1.00 42.73           C  
ANISOU  562  CD  ARG A 122     4377   7071   4788     81  -1052   -145       C  
ATOM    563  NE  ARG A 122      15.693  18.125 -17.382  1.00 54.20           N  
ANISOU  563  NE  ARG A 122     5845   8520   6229    122  -1039    -42       N  
ATOM    564  CZ  ARG A 122      15.685  18.700 -18.583  1.00 63.90           C  
ANISOU  564  CZ  ARG A 122     7092   9817   7370    132  -1106     32       C  
ATOM    565  NH1 ARG A 122      15.245  18.034 -19.646  1.00 36.99           N1+
ANISOU  565  NH1 ARG A 122     3691   6498   3865    107  -1194      7       N1+
ATOM    566  NH2 ARG A 122      16.117  19.948 -18.729  1.00 53.35           N  
ANISOU  566  NH2 ARG A 122     5770   8461   6040    165  -1089    135       N  
ATOM    567  N   LEU A 123      11.362  15.241 -14.295  1.00 27.32           N  
ANISOU  567  N   LEU A 123     2115   5024   3242     18  -1077   -236       N  
ATOM    568  CA  LEU A 123      10.010  15.792 -14.183  1.00 28.61           C  
ANISOU  568  CA  LEU A 123     2158   5207   3505     40  -1125   -186       C  
ATOM    569  C   LEU A 123       9.654  16.034 -12.702  1.00 29.46           C  
ANISOU  569  C   LEU A 123     2199   5261   3733     62  -1028   -189       C  
ATOM    570  O   LEU A 123       9.084  17.065 -12.370  1.00 29.43           O  
ANISOU  570  O   LEU A 123     2126   5248   3808    122  -1016   -137       O  
ATOM    571  CB  LEU A 123       9.016  14.797 -14.813  1.00 31.03           C  
ANISOU  571  CB  LEU A 123     2408   5569   3813    -24  -1229   -219       C  
ATOM    572  CG  LEU A 123       7.679  15.332 -15.271  1.00 40.13           C  
ANISOU  572  CG  LEU A 123     3441   6777   5030     -4  -1323   -159       C  
ATOM    573  CD1 LEU A 123       7.449  14.986 -16.745  1.00 42.73           C  
ANISOU  573  CD1 LEU A 123     3792   7186   5257    -38  -1457   -160       C  
ATOM    574  CD2 LEU A 123       6.528  14.785 -14.415  1.00 42.72           C  
ANISOU  574  CD2 LEU A 123     3644   7103   5485    -40  -1313   -176       C  
ATOM    575  N   LEU A 124      10.003  15.089 -11.820  1.00 25.01           N  
ANISOU  575  N   LEU A 124     1658   4664   3181     15   -959   -249       N  
ATOM    576  CA  LEU A 124       9.614  15.141 -10.410  1.00 24.53           C  
ANISOU  576  CA  LEU A 124     1534   4570   3216     23   -869   -255       C  
ATOM    577  C   LEU A 124      10.532  16.010  -9.552  1.00 27.88           C  
ANISOU  577  C   LEU A 124     2012   4942   3639     77   -767   -249       C  
ATOM    578  O   LEU A 124      10.057  16.637  -8.602  1.00 29.62           O  
ANISOU  578  O   LEU A 124     2169   5147   3938    117   -706   -238       O  
ATOM    579  CB  LEU A 124       9.513  13.731  -9.821  1.00 24.36           C  
ANISOU  579  CB  LEU A 124     1509   4537   3209    -57   -845   -307       C  
ATOM    580  CG  LEU A 124       8.401  12.834 -10.326  1.00 30.63           C  
ANISOU  580  CG  LEU A 124     2226   5371   4041   -124   -934   -318       C  
ATOM    581  CD1 LEU A 124       8.516  11.450  -9.715  1.00 31.67           C  
ANISOU  581  CD1 LEU A 124     2378   5468   4187   -206   -905   -365       C  
ATOM    582  CD2 LEU A 124       7.000  13.445 -10.042  1.00 33.14           C  
ANISOU  582  CD2 LEU A 124     2394   5732   4466    -98   -950   -269       C  
ATOM    583  N   PHE A 125      11.829  16.067  -9.890  1.00 21.27           N  
ANISOU  583  N   PHE A 125     1286   4084   2713     79   -750   -259       N  
ATOM    584  CA  PHE A 125      12.858  16.615  -9.009  1.00 19.92           C  
ANISOU  584  CA  PHE A 125     1173   3863   2532    107   -656   -267       C  
ATOM    585  C   PHE A 125      13.701  17.733  -9.637  1.00 25.14           C  
ANISOU  585  C   PHE A 125     1897   4508   3146    151   -664   -225       C  
ATOM    586  O   PHE A 125      14.484  18.357  -8.924  1.00 23.49           O  
ANISOU  586  O   PHE A 125     1728   4256   2942    173   -595   -227       O  
ATOM    587  CB  PHE A 125      13.771  15.480  -8.465  1.00 19.99           C  
ANISOU  587  CB  PHE A 125     1249   3854   2492     57   -606   -320       C  
ATOM    588  CG  PHE A 125      13.030  14.470  -7.620  1.00 20.34           C  
ANISOU  588  CG  PHE A 125     1235   3900   2593     10   -582   -347       C  
ATOM    589  CD1 PHE A 125      12.647  14.776  -6.316  1.00 22.51           C  
ANISOU  589  CD1 PHE A 125     1458   4163   2932     25   -503   -345       C  
ATOM    590  CD2 PHE A 125      12.690  13.222  -8.137  1.00 22.08           C  
ANISOU  590  CD2 PHE A 125     1454   4133   2802    -52   -639   -375       C  
ATOM    591  CE1 PHE A 125      11.942  13.852  -5.538  1.00 24.36           C  
ANISOU  591  CE1 PHE A 125     1634   4407   3215    -23   -477   -357       C  
ATOM    592  CE2 PHE A 125      11.986  12.296  -7.359  1.00 25.49           C  
ANISOU  592  CE2 PHE A 125     1830   4560   3295   -104   -619   -388       C  
ATOM    593  CZ  PHE A 125      11.621  12.616  -6.060  1.00 23.71           C  
ANISOU  593  CZ  PHE A 125     1548   4331   3130    -91   -535   -372       C  
ATOM    594  N   GLY A 126      13.529  17.982 -10.938  1.00 23.16           N  
ANISOU  594  N   GLY A 126     1654   4296   2850    157   -750   -184       N  
ATOM    595  CA  GLY A 126      14.370  18.908 -11.711  1.00 23.13           C  
ANISOU  595  CA  GLY A 126     1714   4288   2786    185   -764   -130       C  
ATOM    596  C   GLY A 126      14.298  20.382 -11.334  1.00 26.70           C  
ANISOU  596  C   GLY A 126     2149   4684   3312    246   -740    -74       C  
ATOM    597  O   GLY A 126      15.169  21.156 -11.721  1.00 25.68           O  
ANISOU  597  O   GLY A 126     2080   4533   3144    259   -734    -30       O  
ATOM    598  N   SER A 127      13.268  20.797 -10.581  1.00 24.33           N  
ANISOU  598  N   SER A 127     1765   4358   3122    284   -726    -76       N  
ATOM    599  CA  SER A 127      13.134  22.169 -10.097  1.00 24.38           C  
ANISOU  599  CA  SER A 127     1754   4296   3213    351   -697    -41       C  
ATOM    600  C   SER A 127      13.344  22.249  -8.569  1.00 27.40           C  
ANISOU  600  C   SER A 127     2134   4628   3649    360   -593   -107       C  
ATOM    601  O   SER A 127      13.294  23.348  -7.998  1.00 27.42           O  
ANISOU  601  O   SER A 127     2130   4564   3723    415   -558   -101       O  
ATOM    602  CB  SER A 127      11.758  22.731 -10.482  1.00 32.07           C  
ANISOU  602  CB  SER A 127     2629   5281   4275    406   -763      9       C  
ATOM    603  OG  SER A 127      10.738  22.214  -9.643  1.00 40.90           O  
ANISOU  603  OG  SER A 127     3653   6421   5467    411   -733    -39       O  
ATOM    604  N   MET A 128      13.574  21.096  -7.904  1.00 21.09           N  
ANISOU  604  N   MET A 128     1342   3857   2814    308   -547   -169       N  
ATOM    605  CA  MET A 128      13.852  21.100  -6.462  1.00 21.89           C  
ANISOU  605  CA  MET A 128     1448   3926   2943    310   -450   -226       C  
ATOM    606  C   MET A 128      15.074  21.992  -6.123  1.00 21.39           C  
ANISOU  606  C   MET A 128     1468   3801   2858    322   -408   -228       C  
ATOM    607  O   MET A 128      16.093  21.964  -6.816  1.00 20.95           O  
ANISOU  607  O   MET A 128     1483   3746   2732    293   -430   -203       O  
ATOM    608  CB  MET A 128      14.092  19.680  -5.932  1.00 23.94           C  
ANISOU  608  CB  MET A 128     1718   4224   3154    245   -417   -274       C  
ATOM    609  CG  MET A 128      14.024  19.608  -4.429  1.00 27.27           C  
ANISOU  609  CG  MET A 128     2120   4635   3606    248   -326   -322       C  
ATOM    610  SD  MET A 128      13.745  17.926  -3.907  1.00 30.56           S  
ANISOU  610  SD  MET A 128     2512   5100   4000    176   -305   -350       S  
ATOM    611  CE  MET A 128      14.621  17.915  -2.359  1.00 26.20           C  
ANISOU  611  CE  MET A 128     2007   4530   3418    168   -203   -393       C  
ATOM    612  N   THR A 129      14.955  22.777  -5.077  1.00 15.52           N  
ANISOU  612  N   THR A 129      713   3008   2176    362   -349   -260       N  
ATOM    613  CA  THR A 129      16.091  23.572  -4.626  1.00 16.14           C  
ANISOU  613  CA  THR A 129      867   3025   2241    362   -311   -274       C  
ATOM    614  C   THR A 129      16.528  23.111  -3.256  1.00 17.37           C  
ANISOU  614  C   THR A 129     1040   3188   2372    337   -231   -346       C  
ATOM    615  O   THR A 129      15.887  22.257  -2.670  1.00 15.87           O  
ANISOU  615  O   THR A 129      801   3048   2182    325   -201   -376       O  
ATOM    616  CB  THR A 129      15.769  25.071  -4.633  1.00 20.42           C  
ANISOU  616  CB  THR A 129     1402   3484   2872    430   -320   -253       C  
ATOM    617  CG2 THR A 129      15.431  25.597  -6.038  1.00 19.54           C  
ANISOU  617  CG2 THR A 129     1281   3364   2779    454   -408   -162       C  
ATOM    618  OG1 THR A 129      14.716  25.301  -3.695  1.00 21.61           O  
ANISOU  618  OG1 THR A 129     1482   3628   3101    484   -275   -303       O  
ATOM    619  N   THR A 130      17.621  23.682  -2.750  1.00 14.72           N  
ANISOU  619  N   THR A 130      771   2807   2014    325   -199   -368       N  
ATOM    620  CA  THR A 130      18.174  23.405  -1.423  1.00 13.80           C  
ANISOU  620  CA  THR A 130      679   2699   1865    302   -130   -434       C  
ATOM    621  C   THR A 130      18.437  24.773  -0.785  1.00 20.39           C  
ANISOU  621  C   THR A 130     1544   3453   2750    338   -104   -469       C  
ATOM    622  O   THR A 130      18.845  25.684  -1.522  1.00 19.61           O  
ANISOU  622  O   THR A 130     1478   3292   2681    347   -146   -427       O  
ATOM    623  CB  THR A 130      19.367  22.390  -1.507  1.00 18.56           C  
ANISOU  623  CB  THR A 130     1334   3344   2374    235   -129   -428       C  
ATOM    624  CG2 THR A 130      20.643  22.935  -2.250  1.00 13.11           C  
ANISOU  624  CG2 THR A 130      709   2623   1650    211   -160   -390       C  
ATOM    625  OG1 THR A 130      19.722  22.010  -0.178  1.00 17.22           O  
ANISOU  625  OG1 THR A 130     1176   3194   2172    216    -68   -483       O  
ATOM    626  N   PRO A 131      18.180  24.963   0.551  1.00 18.22           N  
ANISOU  626  N   PRO A 131     1258   3178   2486    357    -39   -546       N  
ATOM    627  CA  PRO A 131      18.215  26.317   1.122  1.00 17.28           C  
ANISOU  627  CA  PRO A 131     1164   2973   2429    403    -18   -595       C  
ATOM    628  C   PRO A 131      19.629  26.893   1.343  1.00 21.87           C  
ANISOU  628  C   PRO A 131     1830   3501   2978    357    -25   -610       C  
ATOM    629  O   PRO A 131      20.085  27.037   2.475  1.00 21.66           O  
ANISOU  629  O   PRO A 131     1834   3475   2920    342     19   -684       O  
ATOM    630  CB  PRO A 131      17.430  26.153   2.430  1.00 19.55           C  
ANISOU  630  CB  PRO A 131     1408   3302   2719    436     58   -677       C  
ATOM    631  CG  PRO A 131      17.724  24.752   2.857  1.00 23.10           C  
ANISOU  631  CG  PRO A 131     1852   3849   3075    373     83   -672       C  
ATOM    632  CD  PRO A 131      17.815  23.956   1.584  1.00 18.82           C  
ANISOU  632  CD  PRO A 131     1301   3332   2518    339     20   -589       C  
ATOM    633  N   ALA A 132      20.328  27.213   0.240  1.00 17.98           N  
ANISOU  633  N   ALA A 132     1372   2971   2488    330    -83   -537       N  
ATOM    634  CA  ALA A 132      21.565  27.998   0.276  1.00 16.00           C  
ANISOU  634  CA  ALA A 132     1190   2656   2234    288    -97   -535       C  
ATOM    635  C   ALA A 132      21.481  29.091  -0.757  1.00 17.91           C  
ANISOU  635  C   ALA A 132     1445   2805   2554    311   -151   -465       C  
ATOM    636  O   ALA A 132      20.962  28.870  -1.856  1.00 16.79           O  
ANISOU  636  O   ALA A 132     1273   2686   2421    330   -192   -387       O  
ATOM    637  CB  ALA A 132      22.753  27.102  -0.006  1.00 15.60           C  
ANISOU  637  CB  ALA A 132     1165   2675   2087    214   -106   -501       C  
ATOM    638  N   ASN A 133      21.986  30.274  -0.410  1.00 17.17           N  
ANISOU  638  N   ASN A 133     1399   2606   2519    308   -156   -490       N  
ATOM    639  CA  ASN A 133      21.969  31.455  -1.269  1.00 17.92           C  
ANISOU  639  CA  ASN A 133     1516   2590   2703    326   -208   -419       C  
ATOM    640  C   ASN A 133      22.932  31.297  -2.404  1.00 17.87           C  
ANISOU  640  C   ASN A 133     1533   2611   2646    259   -250   -311       C  
ATOM    641  O   ASN A 133      24.139  31.334  -2.187  1.00 17.32           O  
ANISOU  641  O   ASN A 133     1502   2544   2535    188   -245   -314       O  
ATOM    642  CB  ASN A 133      22.274  32.725  -0.461  1.00 16.07           C  
ANISOU  642  CB  ASN A 133     1332   2223   2551    334   -200   -489       C  
ATOM    643  CG  ASN A 133      21.193  33.047   0.519  1.00 26.26           C  
ANISOU  643  CG  ASN A 133     2597   3480   3901    419   -157   -596       C  
ATOM    644  ND2 ASN A 133      21.263  32.477   1.721  1.00 21.29           N  
ANISOU  644  ND2 ASN A 133     1965   2919   3205    409    -98   -701       N  
ATOM    645  OD1 ASN A 133      20.282  33.792   0.210  1.00 22.58           O  
ANISOU  645  OD1 ASN A 133     2108   2933   3538    499   -174   -581       O  
ATOM    646  N   TRP A 134      22.409  31.133  -3.623  1.00 15.43           N  
ANISOU  646  N   TRP A 134     1196   2330   2336    282   -293   -214       N  
ATOM    647  CA  TRP A 134      23.239  30.882  -4.816  1.00 15.00           C  
ANISOU  647  CA  TRP A 134     1159   2327   2214    224   -328   -107       C  
ATOM    648  C   TRP A 134      24.092  32.093  -5.119  1.00 19.85           C  
ANISOU  648  C   TRP A 134     1823   2838   2882    183   -354    -46       C  
ATOM    649  O   TRP A 134      23.553  33.200  -5.269  1.00 18.06           O  
ANISOU  649  O   TRP A 134     1606   2494   2762    226   -384    -16       O  
ATOM    650  CB  TRP A 134      22.363  30.507  -6.017  1.00 14.47           C  
ANISOU  650  CB  TRP A 134     1053   2315   2130    262   -373    -25       C  
ATOM    651  CG  TRP A 134      23.153  30.103  -7.237  1.00 15.75           C  
ANISOU  651  CG  TRP A 134     1232   2555   2198    208   -401     71       C  
ATOM    652  CD1 TRP A 134      23.159  30.733  -8.450  1.00 19.41           C  
ANISOU  652  CD1 TRP A 134     1706   3003   2667    206   -454    192       C  
ATOM    653  CD2 TRP A 134      24.038  28.970  -7.366  1.00 14.43           C  
ANISOU  653  CD2 TRP A 134     1071   2499   1913    153   -374     55       C  
ATOM    654  CE2 TRP A 134      24.550  28.988  -8.685  1.00 19.56           C  
ANISOU  654  CE2 TRP A 134     1734   3201   2498    122   -407    160       C  
ATOM    655  CE3 TRP A 134      24.459  27.947  -6.492  1.00 14.54           C  
ANISOU  655  CE3 TRP A 134     1080   2574   1871    130   -325    -34       C  
ATOM    656  NE1 TRP A 134      24.000  30.077  -9.320  1.00 19.17           N  
ANISOU  656  NE1 TRP A 134     1688   3076   2520    152   -456    246       N  
ATOM    657  CZ2 TRP A 134      25.472  28.031  -9.148  1.00 18.00           C  
ANISOU  657  CZ2 TRP A 134     1543   3112   2184     76   -386    166       C  
ATOM    658  CZ3 TRP A 134      25.351  26.992  -6.958  1.00 14.72           C  
ANISOU  658  CZ3 TRP A 134     1110   2694   1790     86   -313    -21       C  
ATOM    659  CH2 TRP A 134      25.845  27.036  -8.275  1.00 15.74           C  
ANISOU  659  CH2 TRP A 134     1250   2873   1858     63   -340     72       C  
ATOM    660  N   ASN A 135      25.440  31.903  -5.172  1.00 17.47           N  
ANISOU  660  N   ASN A 135     1549   2574   2514     99   -342    -26       N  
ATOM    661  CA  ASN A 135      26.413  32.976  -5.485  1.00 17.28           C  
ANISOU  661  CA  ASN A 135     1566   2465   2535     38   -365     42       C  
ATOM    662  C   ASN A 135      26.430  34.153  -4.510  1.00 20.52           C  
ANISOU  662  C   ASN A 135     2013   2722   3061     41   -366    -25       C  
ATOM    663  O   ASN A 135      26.972  35.208  -4.841  1.00 19.71           O  
ANISOU  663  O   ASN A 135     1945   2516   3028     -1   -397     40       O  
ATOM    664  CB  ASN A 135      26.226  33.490  -6.929  1.00 15.30           C  
ANISOU  664  CB  ASN A 135     1316   2200   2297     42   -415    191       C  
ATOM    665  CG  ASN A 135      26.705  32.480  -7.923  1.00 28.65           C  
ANISOU  665  CG  ASN A 135     2988   4042   3856      8   -412    257       C  
ATOM    666  ND2 ASN A 135      26.208  32.557  -9.156  1.00 19.16           N  
ANISOU  666  ND2 ASN A 135     1777   2872   2632     32   -454    365       N  
ATOM    667  OD1 ASN A 135      27.528  31.615  -7.592  1.00 21.19           O  
ANISOU  667  OD1 ASN A 135     2036   3189   2826    -35   -373    211       O  
ATOM    668  N   SER A 136      25.876  33.984  -3.306  1.00 17.03           N  
ANISOU  668  N   SER A 136     1566   2265   2639     85   -332   -157       N  
ATOM    669  CA  SER A 136      25.901  35.053  -2.300  1.00 18.19           C  
ANISOU  669  CA  SER A 136     1754   2273   2885     92   -328   -246       C  
ATOM    670  C   SER A 136      27.357  35.488  -2.014  1.00 23.02           C  
ANISOU  670  C   SER A 136     2407   2852   3488    -16   -337   -245       C  
ATOM    671  O   SER A 136      28.253  34.640  -2.069  1.00 21.27           O  
ANISOU  671  O   SER A 136     2169   2749   3163    -79   -321   -228       O  
ATOM    672  CB  SER A 136      25.290  34.541  -0.998  1.00 19.90           C  
ANISOU  672  CB  SER A 136     1955   2528   3078    142   -277   -393       C  
ATOM    673  OG  SER A 136      25.124  35.616  -0.094  1.00 37.95           O  
ANISOU  673  OG  SER A 136     4281   4679   5459    166   -273   -490       O  
ATOM    674  N   PRO A 137      27.648  36.767  -1.707  1.00 22.96           N  
ANISOU  674  N   PRO A 137     2448   2686   3590    -40   -365   -262       N  
ATOM    675  CA  PRO A 137      29.008  37.100  -1.237  1.00 23.83           C  
ANISOU  675  CA  PRO A 137     2589   2775   3690   -151   -374   -283       C  
ATOM    676  C   PRO A 137      29.374  36.304   0.038  1.00 25.73           C  
ANISOU  676  C   PRO A 137     2824   3113   3839   -169   -333   -418       C  
ATOM    677  O   PRO A 137      28.510  36.099   0.890  1.00 25.17           O  
ANISOU  677  O   PRO A 137     2751   3046   3766    -95   -302   -530       O  
ATOM    678  CB  PRO A 137      28.920  38.604  -0.912  1.00 27.44           C  
ANISOU  678  CB  PRO A 137     3105   3024   4297   -152   -411   -315       C  
ATOM    679  CG  PRO A 137      27.737  39.099  -1.642  1.00 32.19           C  
ANISOU  679  CG  PRO A 137     3701   3541   4988    -55   -430   -252       C  
ATOM    680  CD  PRO A 137      26.777  37.958  -1.762  1.00 26.16           C  
ANISOU  680  CD  PRO A 137     2880   2920   4139     30   -393   -266       C  
ATOM    681  N   LEU A 138      30.641  35.867   0.172  1.00 21.62           N  
ANISOU  681  N   LEU A 138     2294   2677   3244   -265   -334   -402       N  
ATOM    682  CA  LEU A 138      31.186  35.244   1.386  1.00 19.95           C  
ANISOU  682  CA  LEU A 138     2080   2549   2951   -296   -310   -515       C  
ATOM    683  C   LEU A 138      31.073  36.227   2.554  1.00 23.58           C  
ANISOU  683  C   LEU A 138     2594   2884   3481   -299   -321   -650       C  
ATOM    684  O   LEU A 138      31.395  37.402   2.386  1.00 24.11           O  
ANISOU  684  O   LEU A 138     2701   2807   3653   -342   -362   -635       O  
ATOM    685  CB  LEU A 138      32.676  34.876   1.177  1.00 19.84           C  
ANISOU  685  CB  LEU A 138     2043   2622   2874   -404   -323   -453       C  
ATOM    686  CG  LEU A 138      33.427  34.268   2.399  1.00 23.81           C  
ANISOU  686  CG  LEU A 138     2538   3216   3292   -449   -312   -552       C  
ATOM    687  CD1 LEU A 138      32.977  32.795   2.675  1.00 21.62           C  
ANISOU  687  CD1 LEU A 138     2223   3089   2902   -387   -266   -576       C  
ATOM    688  CD2 LEU A 138      34.952  34.312   2.187  1.00 25.28           C  
ANISOU  688  CD2 LEU A 138     2699   3449   3457   -563   -340   -488       C  
ATOM    689  N   ARG A 139      30.624  35.761   3.725  1.00 19.45           N  
ANISOU  689  N   ARG A 139     2075   2415   2900   -255   -285   -780       N  
ATOM    690  CA  ARG A 139      30.666  36.590   4.939  1.00 20.00           C  
ANISOU  690  CA  ARG A 139     2199   2393   3007   -265   -292   -927       C  
ATOM    691  C   ARG A 139      32.126  37.033   5.273  1.00 23.67           C  
ANISOU  691  C   ARG A 139     2687   2838   3468   -395   -341   -936       C  
ATOM    692  O   ARG A 139      32.973  36.187   5.543  1.00 22.47           O  
ANISOU  692  O   ARG A 139     2502   2822   3213   -453   -339   -921       O  
ATOM    693  CB  ARG A 139      30.045  35.834   6.108  1.00 19.90           C  
ANISOU  693  CB  ARG A 139     2179   2483   2899   -206   -239  -1050       C  
ATOM    694  CG  ARG A 139      30.055  36.600   7.419  1.00 24.83           C  
ANISOU  694  CG  ARG A 139     2861   3038   3535   -210   -239  -1217       C  
ATOM    695  CD  ARG A 139      29.411  35.707   8.450  1.00 32.12           C  
ANISOU  695  CD  ARG A 139     3766   4093   4345   -151   -177  -1311       C  
ATOM    696  NE  ARG A 139      29.234  36.344   9.749  1.00 34.71           N  
ANISOU  696  NE  ARG A 139     4148   4379   4661   -137   -164  -1483       N  
ATOM    697  CZ  ARG A 139      30.171  36.392  10.688  1.00 51.98           C  
ANISOU  697  CZ  ARG A 139     6368   6608   6774   -218   -190  -1565       C  
ATOM    698  NH1 ARG A 139      31.367  35.859  10.471  1.00 39.40           N1+
ANISOU  698  NH1 ARG A 139     4752   5096   5122   -317   -232  -1483       N1+
ATOM    699  NH2 ARG A 139      29.926  36.985  11.847  1.00 39.43           N  
ANISOU  699  NH2 ARG A 139     4833   4984   5165   -198   -177  -1732       N  
ATOM    700  N   PRO A 140      32.450  38.340   5.253  1.00 22.75           N  
ANISOU  700  N   PRO A 140     2622   2552   3469   -443   -389   -955       N  
ATOM    701  CA  PRO A 140      33.829  38.744   5.543  1.00 24.06           C  
ANISOU  701  CA  PRO A 140     2800   2704   3637   -577   -440   -957       C  
ATOM    702  C   PRO A 140      34.135  38.818   7.049  1.00 29.96           C  
ANISOU  702  C   PRO A 140     3584   3473   4327   -606   -447  -1131       C  
ATOM    703  O   PRO A 140      33.218  38.725   7.882  1.00 27.11           O  
ANISOU  703  O   PRO A 140     3249   3116   3935   -518   -408  -1257       O  
ATOM    704  CB  PRO A 140      33.907  40.126   4.902  1.00 26.69           C  
ANISOU  704  CB  PRO A 140     3178   2832   4131   -614   -490   -906       C  
ATOM    705  CG  PRO A 140      32.539  40.691   5.154  1.00 31.98           C  
ANISOU  705  CG  PRO A 140     3892   3379   4880   -490   -468   -994       C  
ATOM    706  CD  PRO A 140      31.595  39.514   4.985  1.00 25.39           C  
ANISOU  706  CD  PRO A 140     3004   2694   3949   -382   -403   -974       C  
ATOM    707  N   GLY A 141      35.430  38.990   7.355  1.00 30.90           N  
ANISOU  707  N   GLY A 141     3699   3613   4428   -732   -498  -1131       N  
ATOM    708  CA  GLY A 141      35.944  39.365   8.672  1.00 32.06           C  
ANISOU  708  CA  GLY A 141     3890   3750   4541   -792   -532  -1287       C  
ATOM    709  C   GLY A 141      36.298  38.213   9.586  1.00 36.89           C  
ANISOU  709  C   GLY A 141     4466   4562   4988   -796   -512  -1339       C  
ATOM    710  O   GLY A 141      36.454  38.419  10.787  1.00 37.79           O  
ANISOU  710  O   GLY A 141     4621   4689   5049   -819   -531  -1484       O  
ATOM    711  N   GLU A 142      36.442  36.997   9.026  1.00 34.76           N  
ANISOU  711  N   GLU A 142     4124   4449   4634   -774   -478  -1221       N  
ATOM    712  CA  GLU A 142      36.608  35.751   9.771  1.00 34.27           C  
ANISOU  712  CA  GLU A 142     4025   4574   4422   -756   -451  -1246       C  
ATOM    713  C   GLU A 142      37.334  34.705   8.952  1.00 33.11           C  
ANISOU  713  C   GLU A 142     3797   4559   4224   -781   -444  -1096       C  
ATOM    714  O   GLU A 142      37.057  34.561   7.757  1.00 32.72           O  
ANISOU  714  O   GLU A 142     3720   4490   4223   -748   -421   -980       O  
ATOM    715  CB  GLU A 142      35.234  35.198  10.193  1.00 35.81           C  
ANISOU  715  CB  GLU A 142     4235   4808   4564   -629   -380  -1310       C  
ATOM    716  CG  GLU A 142      35.315  34.194  11.336  1.00 52.16           C  
ANISOU  716  CG  GLU A 142     6293   7042   6484   -618   -358  -1374       C  
ATOM    717  CD  GLU A 142      33.987  33.742  11.913  1.00 76.40           C  
ANISOU  717  CD  GLU A 142     9377  10153   9499   -508   -286  -1446       C  
ATOM    718  OE1 GLU A 142      33.127  34.612  12.179  1.00 66.01           O  
ANISOU  718  OE1 GLU A 142     8110   8725   8246   -454   -266  -1545       O  
ATOM    719  OE2 GLU A 142      33.828  32.522  12.148  1.00 71.67           O1-
ANISOU  719  OE2 GLU A 142     8737   9697   8797   -476   -250  -1405       O1-
ATOM    720  N   LYS A 143      38.261  33.972   9.590  1.00 25.72           N  
ANISOU  720  N   LYS A 143     2822   3762   3188   -833   -465  -1099       N  
ATOM    721  CA  LYS A 143      38.883  32.797   8.967  1.00 23.96           C  
ANISOU  721  CA  LYS A 143     2520   3679   2904   -833   -450   -974       C  
ATOM    722  C   LYS A 143      38.050  31.584   9.318  1.00 23.77           C  
ANISOU  722  C   LYS A 143     2487   3760   2784   -734   -392   -986       C  
ATOM    723  O   LYS A 143      37.712  31.380  10.493  1.00 23.65           O  
ANISOU  723  O   LYS A 143     2502   3789   2695   -714   -386  -1088       O  
ATOM    724  CB  LYS A 143      40.345  32.603   9.431  1.00 26.08           C  
ANISOU  724  CB  LYS A 143     2739   4043   3127   -935   -506   -958       C  
ATOM    725  CG  LYS A 143      41.298  33.588   8.806  1.00 37.11           C  
ANISOU  725  CG  LYS A 143     4117   5360   4623  -1044   -558   -901       C  
ATOM    726  CD  LYS A 143      42.743  33.390   9.280  1.00 37.50           C  
ANISOU  726  CD  LYS A 143     4103   5514   4631  -1148   -616   -884       C  
ATOM    727  CE  LYS A 143      43.622  34.543   8.843  1.00 43.66           C  
ANISOU  727  CE  LYS A 143     4870   6199   5519  -1272   -673   -847       C  
ATOM    728  NZ  LYS A 143      43.629  34.739   7.361  1.00 45.38           N1+
ANISOU  728  NZ  LYS A 143     5055   6370   5817  -1271   -640   -706       N1+
ATOM    729  N   TYR A 144      37.723  30.790   8.312  1.00 18.61           N  
ANISOU  729  N   TYR A 144     1794   3148   2129   -678   -352   -883       N  
ATOM    730  CA  TYR A 144      36.846  29.625   8.470  1.00 18.28           C  
ANISOU  730  CA  TYR A 144     1742   3187   2016   -587   -298   -881       C  
ATOM    731  C   TYR A 144      37.603  28.274   8.385  1.00 21.13           C  
ANISOU  731  C   TYR A 144     2042   3692   2295   -588   -294   -805       C  
ATOM    732  O   TYR A 144      38.413  28.081   7.477  1.00 19.76           O  
ANISOU  732  O   TYR A 144     1821   3545   2143   -618   -305   -712       O  
ATOM    733  CB  TYR A 144      35.654  29.659   7.454  1.00 17.71           C  
ANISOU  733  CB  TYR A 144     1678   3047   2004   -509   -255   -839       C  
ATOM    734  CG  TYR A 144      34.827  30.926   7.536  1.00 19.80           C  
ANISOU  734  CG  TYR A 144     1997   3168   2358   -489   -257   -909       C  
ATOM    735  CD1 TYR A 144      34.079  31.223   8.676  1.00 22.24           C  
ANISOU  735  CD1 TYR A 144     2350   3455   2646   -452   -238  -1035       C  
ATOM    736  CD2 TYR A 144      34.778  31.825   6.468  1.00 20.41           C  
ANISOU  736  CD2 TYR A 144     2083   3131   2540   -501   -275   -847       C  
ATOM    737  CE1 TYR A 144      33.330  32.397   8.765  1.00 23.99           C  
ANISOU  737  CE1 TYR A 144     2621   3538   2957   -422   -238  -1109       C  
ATOM    738  CE2 TYR A 144      34.027  33.006   6.547  1.00 21.20           C  
ANISOU  738  CE2 TYR A 144     2235   3085   2735   -475   -282   -908       C  
ATOM    739  CZ  TYR A 144      33.306  33.283   7.697  1.00 26.27           C  
ANISOU  739  CZ  TYR A 144     2918   3700   3363   -432   -262  -1044       C  
ATOM    740  OH  TYR A 144      32.563  34.428   7.806  1.00 27.68           O  
ANISOU  740  OH  TYR A 144     3146   3731   3640   -394   -265  -1115       O  
ATOM    741  N   PRO A 145      37.326  27.322   9.310  1.00 18.03           N  
ANISOU  741  N   PRO A 145     1648   3391   1811   -552   -275   -839       N  
ATOM    742  CA  PRO A 145      37.776  25.930   9.094  1.00 16.27           C  
ANISOU  742  CA  PRO A 145     1372   3282   1528   -528   -264   -759       C  
ATOM    743  C   PRO A 145      37.195  25.340   7.801  1.00 17.16           C  
ANISOU  743  C   PRO A 145     1465   3379   1676   -468   -224   -681       C  
ATOM    744  O   PRO A 145      36.134  25.786   7.330  1.00 15.67           O  
ANISOU  744  O   PRO A 145     1305   3112   1537   -428   -198   -696       O  
ATOM    745  CB  PRO A 145      37.247  25.196  10.324  1.00 17.62           C  
ANISOU  745  CB  PRO A 145     1562   3524   1608   -494   -246   -812       C  
ATOM    746  CG  PRO A 145      36.059  26.065  10.779  1.00 23.18           C  
ANISOU  746  CG  PRO A 145     2325   4146   2336   -467   -218   -910       C  
ATOM    747  CD  PRO A 145      36.589  27.446  10.583  1.00 20.18           C  
ANISOU  747  CD  PRO A 145     1968   3671   2029   -529   -260   -948       C  
ATOM    748  N   LEU A 146      37.893  24.344   7.235  1.00 13.11           N  
ANISOU  748  N   LEU A 146      901   2943   1137   -458   -222   -602       N  
ATOM    749  CA  LEU A 146      37.572  23.754   5.942  1.00 11.92           C  
ANISOU  749  CA  LEU A 146      729   2790   1010   -410   -192   -532       C  
ATOM    750  C   LEU A 146      37.308  22.285   6.069  1.00 17.35           C  
ANISOU  750  C   LEU A 146     1401   3547   1645   -353   -168   -509       C  
ATOM    751  O   LEU A 146      38.109  21.542   6.661  1.00 16.30           O  
ANISOU  751  O   LEU A 146     1239   3491   1464   -360   -183   -493       O  
ATOM    752  CB  LEU A 146      38.723  23.969   4.948  1.00 11.75           C  
ANISOU  752  CB  LEU A 146      661   2790   1014   -450   -206   -458       C  
ATOM    753  CG  LEU A 146      38.566  23.403   3.525  1.00 14.61           C  
ANISOU  753  CG  LEU A 146     1001   3165   1385   -405   -176   -387       C  
ATOM    754  CD1 LEU A 146      37.416  24.067   2.763  1.00 13.93           C  
ANISOU  754  CD1 LEU A 146      955   2990   1348   -381   -162   -387       C  
ATOM    755  CD2 LEU A 146      39.893  23.611   2.711  1.00 12.46           C  
ANISOU  755  CD2 LEU A 146      671   2940   1122   -451   -184   -316       C  
ATOM    756  N   VAL A 147      36.171  21.865   5.500  1.00 13.42           N  
ANISOU  756  N   VAL A 147      919   3018   1162   -297   -135   -504       N  
ATOM    757  CA  VAL A 147      35.817  20.475   5.353  1.00 12.13           C  
ANISOU  757  CA  VAL A 147      743   2899    967   -245   -114   -476       C  
ATOM    758  C   VAL A 147      35.873  20.146   3.871  1.00 16.49           C  
ANISOU  758  C   VAL A 147     1277   3445   1544   -219   -104   -423       C  
ATOM    759  O   VAL A 147      35.265  20.834   3.066  1.00 14.64           O  
ANISOU  759  O   VAL A 147     1057   3157   1349   -214    -99   -419       O  
ATOM    760  CB  VAL A 147      34.454  20.188   5.997  1.00 15.24           C  
ANISOU  760  CB  VAL A 147     1166   3272   1353   -212    -87   -518       C  
ATOM    761  CG1 VAL A 147      33.909  18.837   5.571  1.00 15.29           C  
ANISOU  761  CG1 VAL A 147     1162   3299   1349   -165    -68   -483       C  
ATOM    762  CG2 VAL A 147      34.555  20.269   7.520  1.00 15.83           C  
ANISOU  762  CG2 VAL A 147     1256   3383   1376   -235    -92   -565       C  
ATOM    763  N   VAL A 148      36.630  19.104   3.509  1.00 13.02           N  
ANISOU  763  N   VAL A 148      805   3064   1078   -198   -102   -383       N  
ATOM    764  CA  VAL A 148      36.482  18.528   2.176  1.00 11.56           C  
ANISOU  764  CA  VAL A 148      611   2882    899   -159    -85   -349       C  
ATOM    765  C   VAL A 148      35.519  17.333   2.367  1.00 13.12           C  
ANISOU  765  C   VAL A 148      827   3071   1087   -111    -72   -364       C  
ATOM    766  O   VAL A 148      35.706  16.552   3.288  1.00 13.78           O  
ANISOU  766  O   VAL A 148      907   3182   1147   -103    -75   -367       O  
ATOM    767  CB  VAL A 148      37.869  18.133   1.560  1.00 13.08           C  
ANISOU  767  CB  VAL A 148      756   3140   1074   -158    -85   -305       C  
ATOM    768  CG1 VAL A 148      37.694  17.521   0.172  1.00 11.26           C  
ANISOU  768  CG1 VAL A 148      522   2920    837   -113    -64   -284       C  
ATOM    769  CG2 VAL A 148      38.818  19.338   1.510  1.00 12.45           C  
ANISOU  769  CG2 VAL A 148      650   3070   1010   -222   -100   -284       C  
ATOM    770  N   PHE A 149      34.492  17.212   1.520  1.00 10.06           N  
ANISOU  770  N   PHE A 149      456   2648    718    -85    -63   -367       N  
ATOM    771  CA  PHE A 149      33.441  16.178   1.662  1.00  8.86           C  
ANISOU  771  CA  PHE A 149      319   2479    569    -52    -55   -382       C  
ATOM    772  C   PHE A 149      33.464  15.264   0.405  1.00 14.79           C  
ANISOU  772  C   PHE A 149     1067   3237   1315    -16    -55   -367       C  
ATOM    773  O   PHE A 149      33.492  15.768  -0.724  1.00 14.03           O  
ANISOU  773  O   PHE A 149      971   3142   1219    -13    -57   -356       O  
ATOM    774  CB  PHE A 149      32.048  16.839   1.790  1.00 10.00           C  
ANISOU  774  CB  PHE A 149      480   2575    745    -54    -50   -408       C  
ATOM    775  CG  PHE A 149      31.004  15.814   2.140  1.00  9.67           C  
ANISOU  775  CG  PHE A 149      441   2524    709    -35    -41   -417       C  
ATOM    776  CD1 PHE A 149      30.724  15.509   3.473  1.00  9.06           C  
ANISOU  776  CD1 PHE A 149      366   2460    617    -45    -26   -429       C  
ATOM    777  CD2 PHE A 149      30.328  15.121   1.140  1.00  8.71           C  
ANISOU  777  CD2 PHE A 149      320   2387    603    -12    -48   -411       C  
ATOM    778  CE1 PHE A 149      29.780  14.548   3.789  1.00  9.05           C  
ANISOU  778  CE1 PHE A 149      362   2453    624    -36    -15   -425       C  
ATOM    779  CE2 PHE A 149      29.395  14.154   1.457  1.00 10.39           C  
ANISOU  779  CE2 PHE A 149      532   2587    829     -5    -44   -416       C  
ATOM    780  CZ  PHE A 149      29.118  13.880   2.786  1.00  9.93           C  
ANISOU  780  CZ  PHE A 149      471   2539    763    -19    -25   -418       C  
ATOM    781  N   SER A 150      33.426  13.925   0.624  1.00 11.59           N  
ANISOU  781  N   SER A 150      664   2835    904     12    -54   -369       N  
ATOM    782  CA  SER A 150      33.415  12.904  -0.415  1.00 10.12           C  
ANISOU  782  CA  SER A 150      484   2646    715     50    -56   -373       C  
ATOM    783  C   SER A 150      32.100  12.136  -0.480  1.00 12.24           C  
ANISOU  783  C   SER A 150      773   2869   1009     57    -64   -392       C  
ATOM    784  O   SER A 150      31.631  11.560   0.516  1.00 10.47           O  
ANISOU  784  O   SER A 150      552   2626    800     49    -63   -389       O  
ATOM    785  CB  SER A 150      34.583  11.945  -0.234  1.00  9.92           C  
ANISOU  785  CB  SER A 150      443   2650    676     80    -53   -361       C  
ATOM    786  OG  SER A 150      34.612  11.003  -1.285  1.00 15.53           O  
ANISOU  786  OG  SER A 150     1164   3353   1384    123    -52   -379       O  
ATOM    787  N   HIS A 151      31.515  12.107  -1.691  1.00  9.22           N  
ANISOU  787  N   HIS A 151      401   2476    627     69    -75   -407       N  
ATOM    788  CA  HIS A 151      30.189  11.537  -1.892  1.00  9.17           C  
ANISOU  788  CA  HIS A 151      405   2430    649     66    -91   -426       C  
ATOM    789  C   HIS A 151      30.306  10.024  -2.058  1.00 13.33           C  
ANISOU  789  C   HIS A 151      949   2932   1184     89   -101   -443       C  
ATOM    790  O   HIS A 151      31.406   9.500  -2.297  1.00 12.18           O  
ANISOU  790  O   HIS A 151      806   2803   1019    120    -94   -445       O  
ATOM    791  CB  HIS A 151      29.519  12.192  -3.123  1.00  8.75           C  
ANISOU  791  CB  HIS A 151      355   2381    589     66   -110   -433       C  
ATOM    792  CG  HIS A 151      30.246  11.981  -4.435  1.00 10.89           C  
ANISOU  792  CG  HIS A 151      638   2686    814     92   -115   -442       C  
ATOM    793  CD2 HIS A 151      30.946  12.864  -5.184  1.00 11.57           C  
ANISOU  793  CD2 HIS A 151      718   2816    862     93   -107   -420       C  
ATOM    794  ND1 HIS A 151      30.208  10.764  -5.099  1.00 11.81           N  
ANISOU  794  ND1 HIS A 151      774   2794    919    116   -129   -478       N  
ATOM    795  CE1 HIS A 151      30.906  10.940  -6.209  1.00 12.20           C  
ANISOU  795  CE1 HIS A 151      829   2892    915    139   -123   -483       C  
ATOM    796  NE2 HIS A 151      31.362  12.188  -6.308  1.00 12.21           N  
ANISOU  796  NE2 HIS A 151      813   2930    897    123   -109   -442       N  
ATOM    797  N   GLY A 152      29.165   9.343  -1.937  1.00  9.94           N  
ANISOU  797  N   GLY A 152      526   2459    792     73   -117   -454       N  
ATOM    798  CA  GLY A 152      29.080   7.899  -2.100  1.00  9.72           C  
ANISOU  798  CA  GLY A 152      519   2386    788     86   -134   -472       C  
ATOM    799  C   GLY A 152      28.960   7.455  -3.546  1.00 16.43           C  
ANISOU  799  C   GLY A 152     1391   3228   1623    107   -161   -520       C  
ATOM    800  O   GLY A 152      28.934   8.275  -4.490  1.00 14.67           O  
ANISOU  800  O   GLY A 152     1166   3047   1361    112   -166   -530       O  
ATOM    801  N   LEU A 153      28.891   6.134  -3.726  1.00 14.05           N  
ANISOU  801  N   LEU A 153     1116   2872   1350    120   -180   -548       N  
ATOM    802  CA  LEU A 153      28.736   5.522  -5.047  1.00 14.71           C  
ANISOU  802  CA  LEU A 153     1230   2941   1418    139   -210   -611       C  
ATOM    803  C   LEU A 153      27.376   5.936  -5.625  1.00 14.59           C  
ANISOU  803  C   LEU A 153     1206   2929   1409     97   -246   -623       C  
ATOM    804  O   LEU A 153      26.405   5.982  -4.882  1.00 13.69           O  
ANISOU  804  O   LEU A 153     1069   2789   1344     54   -253   -595       O  
ATOM    805  CB  LEU A 153      28.873   3.981  -4.954  1.00 14.74           C  
ANISOU  805  CB  LEU A 153     1268   2863   1470    158   -227   -643       C  
ATOM    806  CG  LEU A 153      28.760   3.198  -6.299  1.00 21.15           C  
ANISOU  806  CG  LEU A 153     2122   3649   2265    182   -261   -729       C  
ATOM    807  CD1 LEU A 153      29.940   3.557  -7.250  1.00 21.15           C  
ANISOU  807  CD1 LEU A 153     2129   3723   2184    245   -232   -764       C  
ATOM    808  CD2 LEU A 153      28.744   1.684  -6.062  1.00 21.07           C  
ANISOU  808  CD2 LEU A 153     2149   3532   2325    192   -284   -761       C  
ATOM    809  N   GLY A 154      27.328   6.246  -6.917  1.00 11.63           N  
ANISOU  809  N   GLY A 154      845   2595    980    111   -267   -661       N  
ATOM    810  CA  GLY A 154      26.088   6.696  -7.560  1.00 12.09           C  
ANISOU  810  CA  GLY A 154      889   2667   1037     76   -310   -667       C  
ATOM    811  C   GLY A 154      25.685   8.117  -7.210  1.00 14.34           C  
ANISOU  811  C   GLY A 154     1133   2993   1322     60   -296   -609       C  
ATOM    812  O   GLY A 154      24.680   8.627  -7.714  1.00 13.99           O  
ANISOU  812  O   GLY A 154     1068   2965   1282     39   -332   -603       O  
ATOM    813  N   ALA A 155      26.451   8.780  -6.351  1.00 11.44           N  
ANISOU  813  N   ALA A 155      752   2641    954     70   -249   -568       N  
ATOM    814  CA  ALA A 155      26.131  10.183  -5.992  1.00 11.27           C  
ANISOU  814  CA  ALA A 155      699   2645    938     58   -235   -523       C  
ATOM    815  C   ALA A 155      26.959  11.157  -6.817  1.00 14.66           C  
ANISOU  815  C   ALA A 155     1135   3128   1307     79   -226   -504       C  
ATOM    816  O   ALA A 155      27.515  10.748  -7.802  1.00 17.78           O  
ANISOU  816  O   ALA A 155     1555   3553   1648    100   -233   -529       O  
ATOM    817  CB  ALA A 155      26.322  10.412  -4.511  1.00 11.49           C  
ANISOU  817  CB  ALA A 155      708   2656   1002     46   -196   -494       C  
ATOM    818  N   PHE A 156      27.012  12.431  -6.450  1.00 11.38           N  
ANISOU  818  N   PHE A 156      700   2723    900     71   -209   -462       N  
ATOM    819  CA  PHE A 156      27.763  13.543  -7.069  1.00 10.64           C  
ANISOU  819  CA  PHE A 156      609   2670    765     78   -199   -426       C  
ATOM    820  C   PHE A 156      27.776  14.686  -6.047  1.00 13.07           C  
ANISOU  820  C   PHE A 156      897   2953   1116     62   -177   -394       C  
ATOM    821  O   PHE A 156      27.274  14.486  -4.942  1.00 12.00           O  
ANISOU  821  O   PHE A 156      749   2785   1026     53   -166   -407       O  
ATOM    822  CB  PHE A 156      27.245  13.944  -8.484  1.00 11.95           C  
ANISOU  822  CB  PHE A 156      782   2870    889     82   -239   -413       C  
ATOM    823  CG  PHE A 156      25.735  13.985  -8.670  1.00 12.61           C  
ANISOU  823  CG  PHE A 156      848   2930   1013     73   -286   -417       C  
ATOM    824  CD1 PHE A 156      25.023  15.165  -8.470  1.00 15.51           C  
ANISOU  824  CD1 PHE A 156     1189   3279   1425     70   -298   -374       C  
ATOM    825  CD2 PHE A 156      25.032  12.844  -9.040  1.00 15.05           C  
ANISOU  825  CD2 PHE A 156     1163   3233   1322     68   -322   -464       C  
ATOM    826  CE1 PHE A 156      23.627  15.201  -8.642  1.00 16.80           C  
ANISOU  826  CE1 PHE A 156     1322   3430   1631     67   -342   -374       C  
ATOM    827  CE2 PHE A 156      23.632  12.875  -9.214  1.00 17.38           C  
ANISOU  827  CE2 PHE A 156     1429   3515   1659     54   -370   -463       C  
ATOM    828  CZ  PHE A 156      22.939  14.059  -9.009  1.00 15.10           C  
ANISOU  828  CZ  PHE A 156     1104   3220   1413     56   -378   -416       C  
ATOM    829  N   ARG A 157      28.352  15.863  -6.389  1.00 13.18           N  
ANISOU  829  N   ARG A 157      910   2982   1115     56   -170   -353       N  
ATOM    830  CA  ARG A 157      28.724  16.908  -5.432  1.00 12.62           C  
ANISOU  830  CA  ARG A 157      830   2885   1080     38   -149   -333       C  
ATOM    831  C   ARG A 157      27.525  17.583  -4.712  1.00 17.17           C  
ANISOU  831  C   ARG A 157     1393   3410   1722     38   -156   -340       C  
ATOM    832  O   ARG A 157      27.706  18.146  -3.648  1.00 16.96           O  
ANISOU  832  O   ARG A 157     1363   3357   1724     27   -134   -350       O  
ATOM    833  CB  ARG A 157      29.589  17.976  -6.133  1.00  9.44           C  
ANISOU  833  CB  ARG A 157      431   2502    653     25   -146   -283       C  
ATOM    834  CG  ARG A 157      28.764  18.950  -6.980  1.00 12.94           C  
ANISOU  834  CG  ARG A 157      877   2927   1113     27   -179   -241       C  
ATOM    835  CD  ARG A 157      29.612  19.810  -7.877  1.00 12.41           C  
ANISOU  835  CD  ARG A 157      816   2888   1012     10   -179   -176       C  
ATOM    836  NE  ARG A 157      28.799  20.773  -8.636  1.00 13.85           N  
ANISOU  836  NE  ARG A 157     1002   3045   1216     14   -216   -123       N  
ATOM    837  CZ  ARG A 157      28.050  20.486  -9.700  1.00 24.40           C  
ANISOU  837  CZ  ARG A 157     2341   4414   2516     34   -252   -107       C  
ATOM    838  NH1 ARG A 157      27.966  19.238 -10.148  1.00 14.31           N1+
ANISOU  838  NH1 ARG A 157     1068   3190   1179     49   -256   -153       N1+
ATOM    839  NH2 ARG A 157      27.373  21.445 -10.320  1.00 11.33           N  
ANISOU  839  NH2 ARG A 157      685   2735    885     39   -291    -47       N  
ATOM    840  N   THR A 158      26.337  17.520  -5.290  1.00 13.99           N  
ANISOU  840  N   THR A 158      978   2998   1339     51   -187   -339       N  
ATOM    841  CA  THR A 158      25.191  18.326  -4.846  1.00 13.29           C  
ANISOU  841  CA  THR A 158      865   2868   1316     62   -194   -338       C  
ATOM    842  C   THR A 158      24.299  17.525  -3.836  1.00 13.78           C  
ANISOU  842  C   THR A 158      902   2922   1412     61   -177   -378       C  
ATOM    843  O   THR A 158      23.344  18.074  -3.274  1.00 13.21           O  
ANISOU  843  O   THR A 158      800   2825   1394     74   -170   -386       O  
ATOM    844  CB  THR A 158      24.366  18.781  -6.077  1.00 18.95           C  
ANISOU  844  CB  THR A 158     1571   3589   2040     78   -243   -301       C  
ATOM    845  CG2 THR A 158      25.204  19.371  -7.243  1.00 11.39           C  
ANISOU  845  CG2 THR A 158      640   2656   1031     73   -261   -248       C  
ATOM    846  OG1 THR A 158      23.588  17.686  -6.541  1.00 14.35           O  
ANISOU  846  OG1 THR A 158      974   3033   1445     79   -272   -323       O  
ATOM    847  N   LEU A 159      24.616  16.240  -3.600  1.00  9.39           N  
ANISOU  847  N   LEU A 159      354   2386    827     49   -168   -399       N  
ATOM    848  CA  LEU A 159      23.608  15.379  -2.953  1.00  9.69           C  
ANISOU  848  CA  LEU A 159      365   2419    898     40   -163   -420       C  
ATOM    849  C   LEU A 159      23.740  15.250  -1.434  1.00 14.89           C  
ANISOU  849  C   LEU A 159     1018   3074   1566     29   -115   -434       C  
ATOM    850  O   LEU A 159      23.079  14.389  -0.793  1.00 14.31           O  
ANISOU  850  O   LEU A 159      923   3003   1511     14   -102   -441       O  
ATOM    851  CB  LEU A 159      23.558  14.027  -3.611  1.00  8.82           C  
ANISOU  851  CB  LEU A 159      265   2318    768     29   -190   -432       C  
ATOM    852  CG  LEU A 159      23.063  14.027  -5.095  1.00 11.45           C  
ANISOU  852  CG  LEU A 159      598   2666   1086     37   -246   -428       C  
ATOM    853  CD1 LEU A 159      23.286  12.645  -5.718  1.00 11.50           C  
ANISOU  853  CD1 LEU A 159      631   2677   1062     27   -270   -459       C  
ATOM    854  CD2 LEU A 159      21.573  14.356  -5.186  1.00 14.30           C  
ANISOU  854  CD2 LEU A 159      909   3022   1503     36   -274   -421       C  
ATOM    855  N   TYR A 160      24.579  16.116  -0.851  1.00 10.78           N  
ANISOU  855  N   TYR A 160      515   2550   1031     31    -90   -436       N  
ATOM    856  CA  TYR A 160      24.827  16.094   0.596  1.00 10.20           C  
ANISOU  856  CA  TYR A 160      442   2485    948     19    -49   -453       C  
ATOM    857  C   TYR A 160      24.758  17.520   1.126  1.00 13.33           C  
ANISOU  857  C   TYR A 160      839   2861   1365     29    -32   -472       C  
ATOM    858  O   TYR A 160      25.531  17.911   2.001  1.00 12.64           O  
ANISOU  858  O   TYR A 160      770   2780   1252     17    -11   -489       O  
ATOM    859  CB  TYR A 160      26.189  15.436   0.868  1.00 11.70           C  
ANISOU  859  CB  TYR A 160      661   2696   1089      5    -45   -445       C  
ATOM    860  CG  TYR A 160      26.229  13.966   0.513  1.00 10.99           C  
ANISOU  860  CG  TYR A 160      576   2610    990      3    -59   -435       C  
ATOM    861  CD1 TYR A 160      25.916  12.991   1.460  1.00 12.27           C  
ANISOU  861  CD1 TYR A 160      732   2776   1154    -12    -42   -429       C  
ATOM    862  CD2 TYR A 160      26.589  13.545  -0.768  1.00 10.66           C  
ANISOU  862  CD2 TYR A 160      548   2568    935     15    -89   -431       C  
ATOM    863  CE1 TYR A 160      25.964  11.634   1.147  1.00 10.00           C  
ANISOU  863  CE1 TYR A 160      454   2474    872    -16    -59   -419       C  
ATOM    864  CE2 TYR A 160      26.635  12.184  -1.093  1.00 11.48           C  
ANISOU  864  CE2 TYR A 160      663   2663   1036     16   -104   -436       C  
ATOM    865  CZ  TYR A 160      26.323  11.237  -0.130  1.00 14.74           C  
ANISOU  865  CZ  TYR A 160     1071   3062   1467      1    -91   -429       C  
ATOM    866  OH  TYR A 160      26.384   9.904  -0.429  1.00 15.26           O  
ANISOU  866  OH  TYR A 160     1153   3102   1543      1   -109   -432       O  
ATOM    867  N   SER A 161      23.797  18.313   0.568  1.00 11.39           N  
ANISOU  867  N   SER A 161      570   2588   1170     54    -45   -471       N  
ATOM    868  CA  SER A 161      23.589  19.697   0.996  1.00 12.65           C  
ANISOU  868  CA  SER A 161      730   2710   1367     74    -31   -494       C  
ATOM    869  C   SER A 161      23.032  19.777   2.419  1.00 15.97           C  
ANISOU  869  C   SER A 161     1134   3143   1790     80     19   -541       C  
ATOM    870  O   SER A 161      23.358  20.714   3.122  1.00 14.34           O  
ANISOU  870  O   SER A 161      948   2914   1587     85     38   -579       O  
ATOM    871  CB  SER A 161      22.702  20.446   0.001  1.00 13.56           C  
ANISOU  871  CB  SER A 161      822   2789   1540    107    -63   -472       C  
ATOM    872  OG  SER A 161      21.376  19.932   0.037  1.00 15.88           O  
ANISOU  872  OG  SER A 161     1063   3102   1868    126    -60   -476       O  
ATOM    873  N   ALA A 162      22.216  18.807   2.874  1.00 15.57           N  
ANISOU  873  N   ALA A 162     1048   3132   1736     76     42   -541       N  
ATOM    874  CA  ALA A 162      21.755  18.898   4.278  1.00 16.38           C  
ANISOU  874  CA  ALA A 162     1134   3264   1825     80    100   -581       C  
ATOM    875  C   ALA A 162      22.979  18.979   5.213  1.00 15.50           C  
ANISOU  875  C   ALA A 162     1071   3171   1647     53    115   -603       C  
ATOM    876  O   ALA A 162      23.024  19.851   6.094  1.00 11.83           O  
ANISOU  876  O   ALA A 162      620   2703   1172     64    144   -656       O  
ATOM    877  CB  ALA A 162      20.851  17.710   4.642  1.00 17.76           C  
ANISOU  877  CB  ALA A 162     1263   3487   1998     65    124   -560       C  
ATOM    878  N   ILE A 163      23.996  18.095   4.995  1.00 12.81           N  
ANISOU  878  N   ILE A 163      757   2848   1262     21     90   -568       N  
ATOM    879  CA  ILE A 163      25.301  18.157   5.716  1.00 12.17           C  
ANISOU  879  CA  ILE A 163      714   2788   1122     -5     89   -577       C  
ATOM    880  C   ILE A 163      26.102  19.467   5.438  1.00 16.74           C  
ANISOU  880  C   ILE A 163     1322   3324   1714     -7     67   -602       C  
ATOM    881  O   ILE A 163      26.470  20.129   6.396  1.00 16.08           O  
ANISOU  881  O   ILE A 163     1258   3246   1605    -17     81   -647       O  
ATOM    882  CB  ILE A 163      26.180  16.905   5.467  1.00 13.93           C  
ANISOU  882  CB  ILE A 163      948   3037   1308    -27     67   -529       C  
ATOM    883  CG1 ILE A 163      25.452  15.637   5.989  1.00 13.07           C  
ANISOU  883  CG1 ILE A 163      818   2959   1189    -35     88   -503       C  
ATOM    884  CG2 ILE A 163      27.591  17.076   6.154  1.00 13.19           C  
ANISOU  884  CG2 ILE A 163      882   2970   1159    -51     57   -534       C  
ATOM    885  CD1 ILE A 163      25.982  14.394   5.357  1.00 20.84           C  
ANISOU  885  CD1 ILE A 163     1810   3938   2170    -43     59   -458       C  
ATOM    886  N   GLY A 164      26.350  19.795   4.152  1.00 14.09           N  
ANISOU  886  N   GLY A 164      989   2950   1415     -1     31   -570       N  
ATOM    887  CA  GLY A 164      27.142  20.950   3.717  1.00 12.76           C  
ANISOU  887  CA  GLY A 164      845   2737   1267    -12      7   -572       C  
ATOM    888  C   GLY A 164      26.610  22.298   4.198  1.00 16.37           C  
ANISOU  888  C   GLY A 164     1312   3137   1771      5     18   -624       C  
ATOM    889  O   GLY A 164      27.375  23.108   4.704  1.00 15.91           O  
ANISOU  889  O   GLY A 164     1282   3054   1709    -20     11   -656       O  
ATOM    890  N   ILE A 165      25.296  22.537   4.062  1.00 10.44           N  
ANISOU  890  N   ILE A 165      535   2361   1070     49     33   -638       N  
ATOM    891  CA  ILE A 165      24.564  23.701   4.602  1.00  9.80           C  
ANISOU  891  CA  ILE A 165      456   2226   1042     85     54   -698       C  
ATOM    892  C   ILE A 165      24.659  23.739   6.144  1.00 17.31           C  
ANISOU  892  C   ILE A 165     1422   3214   1942     77     97   -774       C  
ATOM    893  O   ILE A 165      24.920  24.807   6.705  1.00 18.29           O  
ANISOU  893  O   ILE A 165     1578   3290   2082     78    100   -837       O  
ATOM    894  CB  ILE A 165      23.095  23.750   4.102  1.00 10.48           C  
ANISOU  894  CB  ILE A 165      493   2296   1193    141     62   -687       C  
ATOM    895  CG1 ILE A 165      23.028  24.095   2.574  1.00  9.76           C  
ANISOU  895  CG1 ILE A 165      397   2158   1153    152      9   -618       C  
ATOM    896  CG2 ILE A 165      22.241  24.765   4.897  1.00 12.07           C  
ANISOU  896  CG2 ILE A 165      685   2456   1445    193    100   -762       C  
ATOM    897  CD1 ILE A 165      21.640  23.709   1.921  1.00 12.32           C  
ANISOU  897  CD1 ILE A 165      662   2497   1522    196      2   -589       C  
ATOM    898  N   ASP A 166      24.452  22.600   6.831  1.00 12.06           N  
ANISOU  898  N   ASP A 166      737   2632   1213     65    129   -769       N  
ATOM    899  CA  ASP A 166      24.490  22.679   8.284  1.00 12.17           C  
ANISOU  899  CA  ASP A 166      766   2694   1165     58    171   -836       C  
ATOM    900  C   ASP A 166      25.864  23.065   8.762  1.00 15.67           C  
ANISOU  900  C   ASP A 166     1258   3136   1560     11    142   -859       C  
ATOM    901  O   ASP A 166      25.967  23.891   9.674  1.00 17.99           O  
ANISOU  901  O   ASP A 166     1581   3420   1834     11    157   -940       O  
ATOM    902  CB  ASP A 166      23.942  21.431   8.987  1.00 14.13           C  
ANISOU  902  CB  ASP A 166      982   3033   1353     52    213   -813       C  
ATOM    903  CG  ASP A 166      23.805  21.640  10.488  1.00 17.18           C  
ANISOU  903  CG  ASP A 166     1381   3479   1667     51    264   -883       C  
ATOM    904  OD1 ASP A 166      22.912  22.375  10.892  1.00 18.04           O  
ANISOU  904  OD1 ASP A 166     1475   3576   1802     95    308   -948       O  
ATOM    905  OD2 ASP A 166      24.668  21.145  11.238  1.00 24.36           O1-
ANISOU  905  OD2 ASP A 166     2318   4446   2492     10    258   -877       O1-
ATOM    906  N   LEU A 167      26.920  22.505   8.138  1.00 12.02           N  
ANISOU  906  N   LEU A 167      802   2686   1079    -28    100   -795       N  
ATOM    907  CA  LEU A 167      28.318  22.809   8.504  1.00 12.66           C  
ANISOU  907  CA  LEU A 167      915   2776   1120    -78     65   -805       C  
ATOM    908  C   LEU A 167      28.596  24.267   8.223  1.00 16.88           C  
ANISOU  908  C   LEU A 167     1478   3220   1717    -86     40   -847       C  
ATOM    909  O   LEU A 167      29.124  24.945   9.091  1.00 18.90           O  
ANISOU  909  O   LEU A 167     1765   3469   1947   -114     32   -913       O  
ATOM    910  CB  LEU A 167      29.325  21.902   7.756  1.00 12.32           C  
ANISOU  910  CB  LEU A 167      859   2765   1057   -106     31   -723       C  
ATOM    911  CG  LEU A 167      29.411  20.439   8.215  1.00 17.98           C  
ANISOU  911  CG  LEU A 167     1558   3563   1711   -108     44   -682       C  
ATOM    912  CD1 LEU A 167      30.150  19.586   7.192  1.00 16.90           C  
ANISOU  912  CD1 LEU A 167     1406   3435   1580   -113     15   -608       C  
ATOM    913  CD2 LEU A 167      30.154  20.328   9.592  1.00 21.47           C  
ANISOU  913  CD2 LEU A 167     2018   4071   2069   -142     41   -711       C  
ATOM    914  N   ALA A 168      28.222  24.757   7.021  1.00 13.29           N  
ANISOU  914  N   ALA A 168     1014   2692   1344    -63     24   -808       N  
ATOM    915  CA  ALA A 168      28.369  26.169   6.673  1.00 14.12           C  
ANISOU  915  CA  ALA A 168     1147   2693   1524    -67     -1   -833       C  
ATOM    916  C   ALA A 168      27.628  27.090   7.645  1.00 17.75           C  
ANISOU  916  C   ALA A 168     1631   3105   2009    -33     27   -939       C  
ATOM    917  O   ALA A 168      28.168  28.133   7.999  1.00 17.20           O  
ANISOU  917  O   ALA A 168     1601   2968   1967    -61      4   -994       O  
ATOM    918  CB  ALA A 168      27.917  26.422   5.230  1.00 14.69           C  
ANISOU  918  CB  ALA A 168     1202   2708   1672    -40    -22   -760       C  
ATOM    919  N   SER A 169      26.405  26.727   8.086  1.00 16.00           N  
ANISOU  919  N   SER A 169     1383   2916   1781     25     77   -972       N  
ATOM    920  CA  SER A 169      25.653  27.599   9.004  1.00 16.53           C  
ANISOU  920  CA  SER A 169     1467   2945   1869     69    115  -1081       C  
ATOM    921  C   SER A 169      26.332  27.728  10.381  1.00 21.86           C  
ANISOU  921  C   SER A 169     2183   3669   2454     30    125  -1171       C  
ATOM    922  O   SER A 169      26.033  28.677  11.122  1.00 23.03           O  
ANISOU  922  O   SER A 169     2363   3769   2618     54    144  -1279       O  
ATOM    923  CB  SER A 169      24.214  27.120   9.167  1.00 17.00           C  
ANISOU  923  CB  SER A 169     1474   3049   1936    138    174  -1089       C  
ATOM    924  OG  SER A 169      24.091  25.990  10.016  1.00 16.90           O  
ANISOU  924  OG  SER A 169     1441   3158   1822    123    215  -1088       O  
ATOM    925  N   HIS A 170      27.237  26.777  10.726  1.00 18.19           N  
ANISOU  925  N   HIS A 170     1717   3299   1896    -28    110  -1129       N  
ATOM    926  CA  HIS A 170      28.034  26.835  11.961  1.00 18.80           C  
ANISOU  926  CA  HIS A 170     1830   3436   1877    -76    103  -1198       C  
ATOM    927  C   HIS A 170      29.435  27.502  11.759  1.00 21.55           C  
ANISOU  927  C   HIS A 170     2212   3734   2242   -149     32  -1197       C  
ATOM    928  O   HIS A 170      30.245  27.546  12.688  1.00 20.56           O  
ANISOU  928  O   HIS A 170     2112   3660   2040   -199      9  -1246       O  
ATOM    929  CB  HIS A 170      28.160  25.435  12.578  1.00 19.48           C  
ANISOU  929  CB  HIS A 170     1891   3658   1853    -92    124  -1149       C  
ATOM    930  CG  HIS A 170      26.891  24.919  13.203  1.00 23.06           C  
ANISOU  930  CG  HIS A 170     2318   4175   2268    -40    198  -1171       C  
ATOM    931  CD2 HIS A 170      26.451  25.025  14.481  1.00 25.35           C  
ANISOU  931  CD2 HIS A 170     2622   4534   2475    -27    248  -1255       C  
ATOM    932  ND1 HIS A 170      25.963  24.199  12.472  1.00 23.37           N  
ANISOU  932  ND1 HIS A 170     2306   4219   2354     -2    226  -1099       N  
ATOM    933  CE1 HIS A 170      24.994  23.895  13.322  1.00 22.96           C  
ANISOU  933  CE1 HIS A 170     2233   4237   2254     30    293  -1135       C  
ATOM    934  NE2 HIS A 170      25.244  24.366  14.539  1.00 24.48           N  
ANISOU  934  NE2 HIS A 170     2464   4474   2364     19    313  -1227       N  
ATOM    935  N   GLY A 171      29.692  28.013  10.558  1.00 16.01           N  
ANISOU  935  N   GLY A 171     1506   2939   1638   -157     -4  -1138       N  
ATOM    936  CA  GLY A 171      30.910  28.749  10.261  1.00 15.28           C  
ANISOU  936  CA  GLY A 171     1436   2790   1580   -229    -66  -1128       C  
ATOM    937  C   GLY A 171      32.012  27.943   9.621  1.00 18.55           C  
ANISOU  937  C   GLY A 171     1815   3269   1964   -280   -100  -1021       C  
ATOM    938  O   GLY A 171      33.177  28.301   9.793  1.00 17.44           O  
ANISOU  938  O   GLY A 171     1682   3130   1814   -352   -147  -1022       O  
ATOM    939  N   PHE A 172      31.676  26.855   8.875  1.00 14.85           N  
ANISOU  939  N   PHE A 172     1305   2854   1483   -245    -77   -933       N  
ATOM    940  CA  PHE A 172      32.671  26.125   8.038  1.00 12.56           C  
ANISOU  940  CA  PHE A 172      980   2614   1179   -279   -104   -831       C  
ATOM    941  C   PHE A 172      32.566  26.535   6.564  1.00 15.97           C  
ANISOU  941  C   PHE A 172     1400   2976   1692   -270   -115   -758       C  
ATOM    942  O   PHE A 172      31.487  26.900   6.094  1.00 14.08           O  
ANISOU  942  O   PHE A 172     1167   2674   1508   -219    -97   -762       O  
ATOM    943  CB  PHE A 172      32.430  24.571   8.093  1.00 13.57           C  
ANISOU  943  CB  PHE A 172     1075   2842   1239   -246    -76   -782       C  
ATOM    944  CG  PHE A 172      32.798  23.980   9.426  1.00 15.63           C  
ANISOU  944  CG  PHE A 172     1340   3191   1407   -265    -74   -819       C  
ATOM    945  CD1 PHE A 172      34.019  23.324   9.602  1.00 18.37           C  
ANISOU  945  CD1 PHE A 172     1665   3612   1703   -304   -106   -773       C  
ATOM    946  CD2 PHE A 172      31.954  24.122  10.524  1.00 15.93           C  
ANISOU  946  CD2 PHE A 172     1402   3246   1405   -242    -40   -897       C  
ATOM    947  CE1 PHE A 172      34.375  22.798  10.850  1.00 19.15           C  
ANISOU  947  CE1 PHE A 172     1767   3797   1712   -322   -113   -796       C  
ATOM    948  CE2 PHE A 172      32.312  23.609  11.771  1.00 19.61           C  
ANISOU  948  CE2 PHE A 172     1875   3804   1771   -264    -40   -924       C  
ATOM    949  CZ  PHE A 172      33.516  22.942  11.925  1.00 19.27           C  
ANISOU  949  CZ  PHE A 172     1813   3831   1678   -304    -81   -870       C  
ATOM    950  N   ILE A 173      33.682  26.465   5.837  1.00 12.78           N  
ANISOU  950  N   ILE A 173      974   2591   1291   -317   -144   -686       N  
ATOM    951  CA  ILE A 173      33.598  26.335   4.389  1.00 13.38           C  
ANISOU  951  CA  ILE A 173     1029   2652   1403   -300   -143   -598       C  
ATOM    952  C   ILE A 173      33.651  24.841   4.083  1.00 18.11           C  
ANISOU  952  C   ILE A 173     1594   3349   1938   -269   -123   -553       C  
ATOM    953  O   ILE A 173      34.470  24.118   4.663  1.00 17.60           O  
ANISOU  953  O   ILE A 173     1510   3361   1816   -290   -127   -552       O  
ATOM    954  CB  ILE A 173      34.683  27.171   3.656  1.00 15.91           C  
ANISOU  954  CB  ILE A 173     1342   2938   1765   -366   -177   -540       C  
ATOM    955  CG1 ILE A 173      34.306  28.669   3.748  1.00 16.77           C  
ANISOU  955  CG1 ILE A 173     1494   2916   1962   -383   -198   -577       C  
ATOM    956  CG2 ILE A 173      34.814  26.741   2.172  1.00 13.44           C  
ANISOU  956  CG2 ILE A 173      999   2655   1452   -351   -170   -438       C  
ATOM    957  CD1 ILE A 173      35.417  29.669   3.450  1.00 25.79           C  
ANISOU  957  CD1 ILE A 173     2637   4007   3155   -470   -238   -540       C  
ATOM    958  N   VAL A 174      32.771  24.385   3.179  1.00 13.47           N  
ANISOU  958  N   VAL A 174      998   2755   1365   -218   -107   -517       N  
ATOM    959  CA  VAL A 174      32.655  22.984   2.821  1.00 12.67           C  
ANISOU  959  CA  VAL A 174      872   2726   1215   -185    -90   -485       C  
ATOM    960  C   VAL A 174      32.882  22.850   1.335  1.00 17.65           C  
ANISOU  960  C   VAL A 174     1488   3364   1854   -178    -98   -414       C  
ATOM    961  O   VAL A 174      32.144  23.420   0.553  1.00 16.61           O  
ANISOU  961  O   VAL A 174     1365   3182   1763   -159   -104   -393       O  
ATOM    962  CB  VAL A 174      31.296  22.381   3.229  1.00 14.79           C  
ANISOU  962  CB  VAL A 174     1144   2994   1482   -135    -65   -519       C  
ATOM    963  CG1 VAL A 174      31.202  20.912   2.807  1.00 13.38           C  
ANISOU  963  CG1 VAL A 174      945   2874   1265   -110    -56   -485       C  
ATOM    964  CG2 VAL A 174      31.052  22.541   4.728  1.00 15.17           C  
ANISOU  964  CG2 VAL A 174     1207   3050   1507   -141    -49   -589       C  
ATOM    965  N   ALA A 175      33.893  22.095   0.947  1.00 14.68           N  
ANISOU  965  N   ALA A 175     1087   3056   1435   -189    -97   -376       N  
ATOM    966  CA  ALA A 175      34.113  21.833  -0.472  1.00 14.82           C  
ANISOU  966  CA  ALA A 175     1090   3099   1441   -176    -95   -316       C  
ATOM    967  C   ALA A 175      33.680  20.387  -0.761  1.00 14.93           C  
ANISOU  967  C   ALA A 175     1097   3158   1417   -126    -82   -323       C  
ATOM    968  O   ALA A 175      34.410  19.442  -0.440  1.00 13.37           O  
ANISOU  968  O   ALA A 175      882   3014   1184   -120    -74   -325       O  
ATOM    969  CB  ALA A 175      35.581  22.054  -0.806  1.00 15.37           C  
ANISOU  969  CB  ALA A 175     1130   3216   1493   -219    -98   -272       C  
ATOM    970  N   ALA A 176      32.470  20.212  -1.355  1.00 11.44           N  
ANISOU  970  N   ALA A 176      668   2689    989    -92    -84   -326       N  
ATOM    971  CA  ALA A 176      31.978  18.898  -1.716  1.00  9.57           C  
ANISOU  971  CA  ALA A 176      429   2481    726    -54    -79   -335       C  
ATOM    972  C   ALA A 176      32.481  18.558  -3.108  1.00 14.14           C  
ANISOU  972  C   ALA A 176     1002   3103   1268    -42    -81   -299       C  
ATOM    973  O   ALA A 176      32.010  19.094  -4.122  1.00 13.01           O  
ANISOU  973  O   ALA A 176      866   2950   1127    -38    -95   -271       O  
ATOM    974  CB  ALA A 176      30.445  18.831  -1.642  1.00  9.80           C  
ANISOU  974  CB  ALA A 176      465   2470    788    -30    -85   -359       C  
ATOM    975  N   VAL A 177      33.464  17.635  -3.167  1.00 14.38           N  
ANISOU  975  N   VAL A 177     1018   3187   1259    -31    -67   -299       N  
ATOM    976  CA  VAL A 177      34.116  17.299  -4.423  1.00 12.78           C  
ANISOU  976  CA  VAL A 177      806   3039   1011    -15    -58   -274       C  
ATOM    977  C   VAL A 177      33.177  16.479  -5.317  1.00 13.40           C  
ANISOU  977  C   VAL A 177      905   3117   1070     22    -70   -296       C  
ATOM    978  O   VAL A 177      32.309  15.747  -4.807  1.00 11.42           O  
ANISOU  978  O   VAL A 177      666   2831    842     37    -80   -333       O  
ATOM    979  CB  VAL A 177      35.493  16.605  -4.226  1.00 19.35           C  
ANISOU  979  CB  VAL A 177     1607   3931   1814     -5    -36   -271       C  
ATOM    980  CG1 VAL A 177      36.440  17.477  -3.399  1.00 18.86           C  
ANISOU  980  CG1 VAL A 177     1518   3877   1771    -52    -35   -247       C  
ATOM    981  CG2 VAL A 177      35.324  15.252  -3.572  1.00 20.14           C  
ANISOU  981  CG2 VAL A 177     1713   4022   1917     32    -36   -311       C  
ATOM    982  N   GLU A 178      33.332  16.628  -6.654  1.00  9.30           N  
ANISOU  982  N   GLU A 178      389   2640    504     31    -70   -271       N  
ATOM    983  CA  GLU A 178      32.728  15.709  -7.576  1.00 10.81           C  
ANISOU  983  CA  GLU A 178      600   2849    659     65    -83   -302       C  
ATOM    984  C   GLU A 178      33.854  14.828  -8.113  1.00 14.52           C  
ANISOU  984  C   GLU A 178     1060   3384   1072     97    -53   -319       C  
ATOM    985  O   GLU A 178      34.797  15.332  -8.716  1.00 13.26           O  
ANISOU  985  O   GLU A 178      880   3287    871     90    -27   -280       O  
ATOM    986  CB  GLU A 178      32.015  16.440  -8.720  1.00 12.32           C  
ANISOU  986  CB  GLU A 178      805   3051    825     59   -109   -268       C  
ATOM    987  CG  GLU A 178      31.011  15.550  -9.420  1.00 16.08           C  
ANISOU  987  CG  GLU A 178     1303   3529   1278     84   -141   -311       C  
ATOM    988  CD  GLU A 178      29.843  16.292 -10.000  1.00 15.64           C  
ANISOU  988  CD  GLU A 178     1253   3456   1234     75   -185   -281       C  
ATOM    989  OE1 GLU A 178      28.998  16.733  -9.194  1.00 11.72           O  
ANISOU  989  OE1 GLU A 178      747   2897    810     65   -200   -279       O  
ATOM    990  OE2 GLU A 178      29.744  16.414 -11.249  1.00 15.63           O1-
ANISOU  990  OE2 GLU A 178     1264   3508   1167     81   -204   -259       O1-
ATOM    991  N   HIS A 179      33.741  13.527  -7.900  1.00 11.47           N  
ANISOU  991  N   HIS A 179      686   2982    690    133    -54   -375       N  
ATOM    992  CA  HIS A 179      34.807  12.601  -8.229  1.00 11.23           C  
ANISOU  992  CA  HIS A 179      645   3000    622    176    -23   -401       C  
ATOM    993  C   HIS A 179      34.679  12.199  -9.681  1.00 15.93           C  
ANISOU  993  C   HIS A 179     1263   3645   1145    207    -23   -432       C  
ATOM    994  O   HIS A 179      33.558  12.065 -10.196  1.00 15.58           O  
ANISOU  994  O   HIS A 179     1251   3575   1094    201    -60   -456       O  
ATOM    995  CB  HIS A 179      34.737  11.401  -7.304  1.00 11.35           C  
ANISOU  995  CB  HIS A 179      668   2960    684    203    -29   -443       C  
ATOM    996  CG  HIS A 179      35.174  11.704  -5.892  1.00 12.64           C  
ANISOU  996  CG  HIS A 179      805   3103    895    179    -24   -412       C  
ATOM    997  CD2 HIS A 179      34.483  11.612  -4.726  1.00 13.89           C  
ANISOU  997  CD2 HIS A 179      972   3203   1103    156    -43   -411       C  
ATOM    998  ND1 HIS A 179      36.462  12.102  -5.613  1.00 14.00           N  
ANISOU  998  ND1 HIS A 179      935   3328   1056    177      1   -378       N  
ATOM    999  CE1 HIS A 179      36.524  12.249  -4.285  1.00 13.49           C  
ANISOU  999  CE1 HIS A 179      859   3234   1032    152     -9   -362       C  
ATOM   1000  NE2 HIS A 179      35.365  11.957  -3.702  1.00 12.68           N  
ANISOU 1000  NE2 HIS A 179      789   3068    962    141    -31   -381       N  
ATOM   1001  N   ARG A 180      35.823  12.036 -10.345  1.00 11.77           N  
ANISOU 1001  N   ARG A 180      714   3198    560    238     20   -431       N  
ATOM   1002  CA  ARG A 180      35.880  11.708 -11.771  1.00 14.19           C  
ANISOU 1002  CA  ARG A 180     1041   3575    776    270     32   -463       C  
ATOM   1003  C   ARG A 180      36.415  10.289 -11.926  1.00 19.10           C  
ANISOU 1003  C   ARG A 180     1671   4200   1386    341     54   -545       C  
ATOM   1004  O   ARG A 180      37.041   9.982 -12.922  1.00 17.08           O  
ANISOU 1004  O   ARG A 180     1413   4025   1051    383     90   -575       O  
ATOM   1005  CB  ARG A 180      36.785  12.720 -12.511  1.00 12.97           C  
ANISOU 1005  CB  ARG A 180      850   3524    555    251     74   -392       C  
ATOM   1006  CG  ARG A 180      36.012  13.884 -13.138  1.00 14.80           C  
ANISOU 1006  CG  ARG A 180     1099   3765    759    200     43   -328       C  
ATOM   1007  CD  ARG A 180      35.375  14.871 -12.121  1.00 17.32           C  
ANISOU 1007  CD  ARG A 180     1414   3996   1171    145      7   -276       C  
ATOM   1008  NE  ARG A 180      34.911  16.062 -12.835  1.00 14.70           N  
ANISOU 1008  NE  ARG A 180     1090   3681    814    106    -14   -201       N  
ATOM   1009  CZ  ARG A 180      35.660  17.147 -13.028  1.00 29.42           C  
ANISOU 1009  CZ  ARG A 180     2926   5583   2669     66     10   -115       C  
ATOM   1010  NH1 ARG A 180      36.894  17.213 -12.530  1.00 20.53           N1+
ANISOU 1010  NH1 ARG A 180     1755   4489   1557     56     55    -97       N1+
ATOM   1011  NH2 ARG A 180      35.179  18.177 -13.704  1.00 14.27           N  
ANISOU 1011  NH2 ARG A 180     1020   3669    733     33    -14    -40       N  
ATOM   1012  N   ASP A 181      36.160   9.417 -10.928  1.00 16.61           N  
ANISOU 1012  N   ASP A 181     1367   3795   1149    356     33   -581       N  
ATOM   1013  CA  ASP A 181      36.695   8.031 -10.934  1.00 16.01           C  
ANISOU 1013  CA  ASP A 181     1301   3697   1085    428     49   -654       C  
ATOM   1014  C   ASP A 181      35.675   7.069 -11.518  1.00 19.35           C  
ANISOU 1014  C   ASP A 181     1788   4060   1504    444      7   -739       C  
ATOM   1015  O   ASP A 181      35.879   5.852 -11.458  1.00 21.56           O  
ANISOU 1015  O   ASP A 181     2090   4288   1813    498      7   -807       O  
ATOM   1016  CB  ASP A 181      37.037   7.605  -9.479  1.00 16.86           C  
ANISOU 1016  CB  ASP A 181     1386   3736   1284    432     44   -631       C  
ATOM   1017  CG  ASP A 181      35.814   7.566  -8.566  1.00 18.59           C  
ANISOU 1017  CG  ASP A 181     1634   3858   1572    381     -6   -619       C  
ATOM   1018  OD1 ASP A 181      34.871   8.345  -8.802  1.00 19.55           O  
ANISOU 1018  OD1 ASP A 181     1769   3977   1682    330    -31   -600       O  
ATOM   1019  OD2 ASP A 181      35.826   6.798  -7.595  1.00 20.91           O1-
ANISOU 1019  OD2 ASP A 181     1930   4084   1930    393    -17   -621       O1-
ATOM   1020  N   ARG A 182      34.572   7.613 -12.072  1.00 14.59           N  
ANISOU 1020  N   ARG A 182     1213   3459    872    396    -33   -734       N  
ATOM   1021  CA  ARG A 182      33.403   6.898 -12.600  1.00 13.18           C  
ANISOU 1021  CA  ARG A 182     1088   3227    693    388    -89   -804       C  
ATOM   1022  C   ARG A 182      32.610   6.234 -11.451  1.00 18.51           C  
ANISOU 1022  C   ARG A 182     1773   3781   1479    362   -128   -809       C  
ATOM   1023  O   ARG A 182      31.836   5.309 -11.700  1.00 18.25           O  
ANISOU 1023  O   ARG A 182     1781   3683   1470    360   -171   -876       O  
ATOM   1024  CB  ARG A 182      33.744   5.929 -13.763  1.00 16.15           C  
ANISOU 1024  CB  ARG A 182     1504   3637    995    449    -80   -907       C  
ATOM   1025  CG  ARG A 182      34.485   6.540 -14.990  1.00 24.19           C  
ANISOU 1025  CG  ARG A 182     2512   4796   1884    474    -35   -902       C  
ATOM   1026  CD  ARG A 182      34.442   5.607 -16.226  1.00 21.11           C  
ANISOU 1026  CD  ARG A 182     2176   4439   1406    525    -40  -1022       C  
ATOM   1027  NE  ARG A 182      33.045   5.285 -16.597  1.00 22.39           N  
ANISOU 1027  NE  ARG A 182     2390   4546   1572    482   -123  -1071       N  
ATOM   1028  CZ  ARG A 182      32.645   4.258 -17.354  1.00 38.91           C  
ANISOU 1028  CZ  ARG A 182     4541   6614   3628    507   -159  -1192       C  
ATOM   1029  NH1 ARG A 182      33.533   3.407 -17.865  1.00 27.33           N1+
ANISOU 1029  NH1 ARG A 182     3097   5171   2117    587   -113  -1287       N1+
ATOM   1030  NH2 ARG A 182      31.357   4.068 -17.594  1.00 22.93           N  
ANISOU 1030  NH2 ARG A 182     2552   4542   1618    454   -242  -1222       N  
ATOM   1031  N   SER A 183      32.783   6.723 -10.178  1.00 13.98           N  
ANISOU 1031  N   SER A 183     1163   3178    970    336   -114   -737       N  
ATOM   1032  CA  SER A 183      31.897   6.306  -9.088  1.00 13.90           C  
ANISOU 1032  CA  SER A 183     1158   3073   1050    299   -147   -724       C  
ATOM   1033  C   SER A 183      30.710   7.237  -8.975  1.00 18.07           C  
ANISOU 1033  C   SER A 183     1675   3600   1591    238   -178   -684       C  
ATOM   1034  O   SER A 183      29.715   6.849  -8.345  1.00 17.19           O  
ANISOU 1034  O   SER A 183     1567   3422   1543    204   -209   -684       O  
ATOM   1035  CB  SER A 183      32.618   6.272  -7.743  1.00 16.94           C  
ANISOU 1035  CB  SER A 183     1513   3435   1489    304   -119   -673       C  
ATOM   1036  OG  SER A 183      32.838   7.593  -7.269  1.00 14.72           O  
ANISOU 1036  OG  SER A 183     1194   3204   1195    270   -100   -606       O  
ATOM   1037  N   ALA A 184      30.797   8.484  -9.564  1.00 13.86           N  
ANISOU 1037  N   ALA A 184     1124   3140   1002    224   -169   -644       N  
ATOM   1038  CA  ALA A 184      29.609   9.370  -9.557  1.00 13.41           C  
ANISOU 1038  CA  ALA A 184     1056   3076    964    178   -204   -608       C  
ATOM   1039  C   ALA A 184      28.564   8.805 -10.536  1.00 15.69           C  
ANISOU 1039  C   ALA A 184     1372   3357   1233    170   -260   -660       C  
ATOM   1040  O   ALA A 184      28.949   8.153 -11.517  1.00 17.05           O  
ANISOU 1040  O   ALA A 184     1575   3560   1343    200   -264   -718       O  
ATOM   1041  CB  ALA A 184      29.996  10.793  -9.973  1.00 14.30           C  
ANISOU 1041  CB  ALA A 184     1148   3253   1032    168   -187   -546       C  
ATOM   1042  N   SER A 185      27.254   9.043 -10.285  1.00 11.64           N  
ANISOU 1042  N   SER A 185      843   2810    770    130   -302   -645       N  
ATOM   1043  CA  SER A 185      26.212   8.701 -11.282  1.00 11.58           C  
ANISOU 1043  CA  SER A 185      850   2810    740    114   -366   -685       C  
ATOM   1044  C   SER A 185      26.549   9.351 -12.640  1.00 16.51           C  
ANISOU 1044  C   SER A 185     1490   3525   1258    132   -376   -679       C  
ATOM   1045  O   SER A 185      26.469   8.732 -13.722  1.00 15.64           O  
ANISOU 1045  O   SER A 185     1414   3449   1080    143   -408   -740       O  
ATOM   1046  CB  SER A 185      24.860   9.192 -10.789  1.00 10.84           C  
ANISOU 1046  CB  SER A 185      716   2687    716     73   -402   -648       C  
ATOM   1047  OG  SER A 185      24.184   8.078 -10.249  1.00 21.94           O  
ANISOU 1047  OG  SER A 185     2121   4025   2190     46   -425   -687       O  
ATOM   1048  N   ALA A 186      26.926  10.621 -12.563  1.00 13.32           N  
ANISOU 1048  N   ALA A 186     1062   3161    838    132   -348   -602       N  
ATOM   1049  CA  ALA A 186      27.376  11.384 -13.726  1.00 14.00           C  
ANISOU 1049  CA  ALA A 186     1158   3336    825    143   -347   -569       C  
ATOM   1050  C   ALA A 186      28.282  12.457 -13.172  1.00 17.40           C  
ANISOU 1050  C   ALA A 186     1564   3779   1268    142   -292   -493       C  
ATOM   1051  O   ALA A 186      28.182  12.825 -11.991  1.00 15.77           O  
ANISOU 1051  O   ALA A 186     1333   3513   1146    128   -275   -466       O  
ATOM   1052  CB  ALA A 186      26.166  12.011 -14.462  1.00 13.81           C  
ANISOU 1052  CB  ALA A 186     1125   3335    786    121   -416   -536       C  
ATOM   1053  N   THR A 187      29.183  12.932 -14.023  1.00 15.61           N  
ANISOU 1053  N   THR A 187     1344   3633    954    155   -263   -461       N  
ATOM   1054  CA  THR A 187      29.990  14.140 -13.840  1.00 15.99           C  
ANISOU 1054  CA  THR A 187     1368   3707   1001    141   -223   -375       C  
ATOM   1055  C   THR A 187      30.361  14.703 -15.236  1.00 20.56           C  
ANISOU 1055  C   THR A 187     1958   4388   1466    142   -221   -328       C  
ATOM   1056  O   THR A 187      30.144  14.062 -16.269  1.00 19.57           O  
ANISOU 1056  O   THR A 187     1861   4323   1252    161   -243   -375       O  
ATOM   1057  CB  THR A 187      31.226  13.924 -12.908  1.00 18.58           C  
ANISOU 1057  CB  THR A 187     1676   4023   1361    150   -160   -381       C  
ATOM   1058  CG2 THR A 187      32.303  13.028 -13.531  1.00 14.72           C  
ANISOU 1058  CG2 THR A 187     1195   3604    794    191   -117   -430       C  
ATOM   1059  OG1 THR A 187      31.771  15.214 -12.608  1.00 16.69           O  
ANISOU 1059  OG1 THR A 187     1410   3790   1141    120   -137   -296       O  
ATOM   1060  N   TYR A 188      30.904  15.893 -15.255  1.00 18.55           N  
ANISOU 1060  N   TYR A 188     1683   4154   1211    119   -198   -234       N  
ATOM   1061  CA  TYR A 188      31.308  16.469 -16.520  1.00 18.83           C  
ANISOU 1061  CA  TYR A 188     1726   4290   1138    113   -191   -171       C  
ATOM   1062  C   TYR A 188      32.540  17.305 -16.380  1.00 20.05           C  
ANISOU 1062  C   TYR A 188     1851   4478   1289     89   -131    -92       C  
ATOM   1063  O   TYR A 188      32.931  17.695 -15.270  1.00 18.53           O  
ANISOU 1063  O   TYR A 188     1633   4217   1190     70   -110    -76       O  
ATOM   1064  CB  TYR A 188      30.158  17.288 -17.148  1.00 20.73           C  
ANISOU 1064  CB  TYR A 188     1978   4525   1374     95   -261   -105       C  
ATOM   1065  CG  TYR A 188      29.794  18.577 -16.425  1.00 20.69           C  
ANISOU 1065  CG  TYR A 188     1951   4433   1477     65   -278    -18       C  
ATOM   1066  CD1 TYR A 188      30.347  19.798 -16.813  1.00 22.07           C  
ANISOU 1066  CD1 TYR A 188     2118   4629   1638     36   -263     96       C  
ATOM   1067  CD2 TYR A 188      28.862  18.581 -15.388  1.00 19.77           C  
ANISOU 1067  CD2 TYR A 188     1823   4212   1476     67   -308    -51       C  
ATOM   1068  CE1 TYR A 188      29.992  20.987 -16.183  1.00 19.25           C  
ANISOU 1068  CE1 TYR A 188     1749   4177   1388     13   -284    166       C  
ATOM   1069  CE2 TYR A 188      28.488  19.775 -14.754  1.00 18.59           C  
ANISOU 1069  CE2 TYR A 188     1657   3981   1425     50   -322     15       C  
ATOM   1070  CZ  TYR A 188      29.066  20.972 -15.149  1.00 22.23           C  
ANISOU 1070  CZ  TYR A 188     2118   4451   1878     25   -312    119       C  
ATOM   1071  OH  TYR A 188      28.718  22.160 -14.549  1.00 19.96           O  
ANISOU 1071  OH  TYR A 188     1821   4068   1695     11   -329    177       O  
ATOM   1072  N   TYR A 189      33.138  17.614 -17.527  1.00 17.80           N  
ANISOU 1072  N   TYR A 189     1567   4304    892     86   -106    -38       N  
ATOM   1073  CA  TYR A 189      34.409  18.316 -17.619  1.00 18.81           C  
ANISOU 1073  CA  TYR A 189     1659   4490    998     58    -43     43       C  
ATOM   1074  C   TYR A 189      34.451  18.809 -19.089  1.00 23.50           C  
ANISOU 1074  C   TYR A 189     2267   5202   1460     47    -43    123       C  
ATOM   1075  O   TYR A 189      33.505  18.563 -19.860  1.00 21.57           O  
ANISOU 1075  O   TYR A 189     2060   4983   1152     63    -97    103       O  
ATOM   1076  CB  TYR A 189      35.587  17.330 -17.256  1.00 21.61           C  
ANISOU 1076  CB  TYR A 189     1985   4890   1336     93     28    -33       C  
ATOM   1077  CG  TYR A 189      35.674  16.162 -18.231  1.00 29.28           C  
ANISOU 1077  CG  TYR A 189     2981   5956   2188    151     47   -122       C  
ATOM   1078  CD1 TYR A 189      36.416  16.262 -19.404  1.00 32.71           C  
ANISOU 1078  CD1 TYR A 189     3407   6534   2488    159     97    -88       C  
ATOM   1079  CD2 TYR A 189      34.990  14.970 -17.993  1.00 31.07           C  
ANISOU 1079  CD2 TYR A 189     3243   6128   2434    194     13   -242       C  
ATOM   1080  CE1 TYR A 189      36.469  15.213 -20.321  1.00 36.72           C  
ANISOU 1080  CE1 TYR A 189     3944   7130   2878    216    115   -184       C  
ATOM   1081  CE2 TYR A 189      35.043  13.907 -18.904  1.00 32.55           C  
ANISOU 1081  CE2 TYR A 189     3462   6389   2517    246     24   -337       C  
ATOM   1082  CZ  TYR A 189      35.788  14.034 -20.065  1.00 46.73           C  
ANISOU 1082  CZ  TYR A 189     5252   8330   4174    261     76   -315       C  
ATOM   1083  OH  TYR A 189      35.845  13.003 -20.987  1.00 53.69           O  
ANISOU 1083  OH  TYR A 189     6170   9289   4941    317     90   -422       O  
ATOM   1084  N   PHE A 190      35.536  19.505 -19.473  1.00 20.57           N  
ANISOU 1084  N   PHE A 190     1862   4909   1044     14     14    217       N  
ATOM   1085  CA  PHE A 190      35.705  20.033 -20.840  1.00 20.65           C  
ANISOU 1085  CA  PHE A 190     1881   5045    920     -4     25    312       C  
ATOM   1086  C   PHE A 190      36.986  19.456 -21.429  1.00 26.68           C  
ANISOU 1086  C   PHE A 190     2612   5956   1570     17    118    290       C  
ATOM   1087  O   PHE A 190      38.016  19.370 -20.750  1.00 24.68           O  
ANISOU 1087  O   PHE A 190     2307   5700   1370     12    178    282       O  
ATOM   1088  CB  PHE A 190      35.705  21.577 -20.819  1.00 21.71           C  
ANISOU 1088  CB  PHE A 190     2003   5131   1115    -74      4    473       C  
ATOM   1089  CG  PHE A 190      34.476  22.119 -20.104  1.00 21.63           C  
ANISOU 1089  CG  PHE A 190     2018   4966   1235    -81    -80    479       C  
ATOM   1090  CD1 PHE A 190      33.269  22.280 -20.783  1.00 23.59           C  
ANISOU 1090  CD1 PHE A 190     2304   5210   1449    -66   -156    503       C  
ATOM   1091  CD2 PHE A 190      34.520  22.439 -18.740  1.00 20.93           C  
ANISOU 1091  CD2 PHE A 190     1911   4743   1299    -98    -83    455       C  
ATOM   1092  CE1 PHE A 190      32.121  22.754 -20.113  1.00 23.91           C  
ANISOU 1092  CE1 PHE A 190     2356   5113   1616    -63   -228    505       C  
ATOM   1093  CE2 PHE A 190      33.378  22.927 -18.078  1.00 22.48           C  
ANISOU 1093  CE2 PHE A 190     2126   4805   1611    -96   -151    452       C  
ATOM   1094  CZ  PHE A 190      32.184  23.082 -18.772  1.00 20.39           C  
ANISOU 1094  CZ  PHE A 190     1891   4537   1319    -76   -221    478       C  
ATOM   1095  N   LYS A 191      36.915  19.048 -22.702  1.00 26.01           N  
ANISOU 1095  N   LYS A 191     2554   6007   1322     45    130    276       N  
ATOM   1096  CA  LYS A 191      38.010  18.364 -23.360  1.00 26.24           C  
ANISOU 1096  CA  LYS A 191     2556   6188   1226     83    222    231       C  
ATOM   1097  C   LYS A 191      39.203  19.274 -23.573  1.00 31.49           C  
ANISOU 1097  C   LYS A 191     3156   6941   1868     30    299    368       C  
ATOM   1098  O   LYS A 191      40.351  18.806 -23.588  1.00 31.44           O  
ANISOU 1098  O   LYS A 191     3095   7026   1825     56    388    335       O  
ATOM   1099  CB  LYS A 191      37.521  17.741 -24.682  1.00 29.12           C  
ANISOU 1099  CB  LYS A 191     2975   6677   1412    125    209    174       C  
ATOM   1100  CG  LYS A 191      36.755  16.464 -24.394  1.00 39.16           C  
ANISOU 1100  CG  LYS A 191     4295   7876   2708    187    161     -1       C  
ATOM   1101  CD  LYS A 191      36.317  15.721 -25.637  1.00 49.29           C  
ANISOU 1101  CD  LYS A 191     5635   9275   3818    229    143    -87       C  
ATOM   1102  CE  LYS A 191      36.458  14.237 -25.430  1.00 59.24           C  
ANISOU 1102  CE  LYS A 191     6917  10512   5079    305    163   -275       C  
ATOM   1103  NZ  LYS A 191      35.663  13.718 -24.286  1.00 67.29           N1+
ANISOU 1103  NZ  LYS A 191     7952  11349   6266    308     95   -350       N1+
ATOM   1104  N   ASP A 192      38.934  20.580 -23.750  1.00 26.11           N  
ANISOU 1104  N   ASP A 192     2476   6231   1214    -45    263    524       N  
ATOM   1105  CA  ASP A 192      39.994  21.568 -23.863  1.00 26.41           C  
ANISOU 1105  CA  ASP A 192     2451   6327   1256   -115    325    671       C  
ATOM   1106  C   ASP A 192      39.462  22.964 -23.612  1.00 31.40           C  
ANISOU 1106  C   ASP A 192     3098   6842   1991   -195    257    818       C  
ATOM   1107  O   ASP A 192      38.278  23.120 -23.278  1.00 30.48           O  
ANISOU 1107  O   ASP A 192     3034   6600   1947   -184    168    795       O  
ATOM   1108  CB  ASP A 192      40.711  21.449 -25.226  1.00 28.20           C  
ANISOU 1108  CB  ASP A 192     2658   6771   1285   -108    405    722       C  
ATOM   1109  CG  ASP A 192      39.825  21.482 -26.462  1.00 26.25           C  
ANISOU 1109  CG  ASP A 192     2480   6611    883    -95    360    751       C  
ATOM   1110  OD1 ASP A 192      38.658  21.923 -26.351  1.00 22.15           O  
ANISOU 1110  OD1 ASP A 192     2014   5979    422   -110    258    780       O  
ATOM   1111  OD2 ASP A 192      40.289  21.032 -27.530  1.00 30.32           O1-
ANISOU 1111  OD2 ASP A 192     2993   7311   1216    -65    425    737       O1-
ATOM   1112  N   GLN A 193      40.318  23.975 -23.786  1.00 29.71           N  
ANISOU 1112  N   GLN A 193     2835   6665   1788   -273    300    969       N  
ATOM   1113  CA  GLN A 193      39.984  25.351 -23.405  1.00 30.71           C  
ANISOU 1113  CA  GLN A 193     2971   6655   2042   -354    240   1107       C  
ATOM   1114  C   GLN A 193      38.823  25.906 -24.242  1.00 34.41           C  
ANISOU 1114  C   GLN A 193     3507   7109   2459   -354    161   1193       C  
ATOM   1115  O   GLN A 193      37.940  26.574 -23.692  1.00 35.15           O  
ANISOU 1115  O   GLN A 193     3635   7039   2681   -368     79   1220       O  
ATOM   1116  CB  GLN A 193      41.245  26.261 -23.424  1.00 32.65           C  
ANISOU 1116  CB  GLN A 193     3145   6945   2315   -447    304   1250       C  
ATOM   1117  CG  GLN A 193      41.026  27.712 -22.950  1.00 51.54           C  
ANISOU 1117  CG  GLN A 193     5548   9175   4860   -538    244   1388       C  
ATOM   1118  CD  GLN A 193      40.314  27.822 -21.611  1.00 70.06           C  
ANISOU 1118  CD  GLN A 193     7924  11312   7383   -523    170   1292       C  
ATOM   1119  NE2 GLN A 193      39.092  28.341 -21.629  1.00 63.60           N  
ANISOU 1119  NE2 GLN A 193     7171  10374   6620   -509     84   1318       N  
ATOM   1120  OE1 GLN A 193      40.832  27.429 -20.559  1.00 59.59           O  
ANISOU 1120  OE1 GLN A 193     6562   9938   6141   -519    191   1195       O  
ATOM   1121  N   SER A 194      38.821  25.608 -25.559  1.00 29.48           N  
ANISOU 1121  N   SER A 194     2899   6659   1643   -335    186   1230       N  
ATOM   1122  CA  SER A 194      37.751  25.935 -26.495  1.00 29.61           C  
ANISOU 1122  CA  SER A 194     2976   6700   1574   -325    109   1301       C  
ATOM   1123  C   SER A 194      36.393  25.437 -26.010  1.00 32.43           C  
ANISOU 1123  C   SER A 194     3385   6934   2003   -264     13   1179       C  
ATOM   1124  O   SER A 194      35.445  26.225 -25.922  1.00 32.97           O  
ANISOU 1124  O   SER A 194     3483   6889   2155   -278    -75   1257       O  
ATOM   1125  CB  SER A 194      38.060  25.369 -27.883  1.00 35.36           C  
ANISOU 1125  CB  SER A 194     3713   7660   2063   -300    162   1310       C  
ATOM   1126  OG  SER A 194      38.998  26.175 -28.573  1.00 44.34           O  
ANISOU 1126  OG  SER A 194     4810   8914   3123   -372    229   1485       O  
ATOM   1127  N   ALA A 195      36.302  24.125 -25.690  1.00 27.99           N  
ANISOU 1127  N   ALA A 195     2828   6393   1414   -196     30    991       N  
ATOM   1128  CA  ALA A 195      35.090  23.465 -25.190  1.00 26.61           C  
ANISOU 1128  CA  ALA A 195     2693   6114   1304   -141    -51    861       C  
ATOM   1129  C   ALA A 195      34.576  24.146 -23.895  1.00 29.87           C  
ANISOU 1129  C   ALA A 195     3098   6318   1933   -162   -102    872       C  
ATOM   1130  O   ALA A 195      33.374  24.345 -23.737  1.00 26.87           O  
ANISOU 1130  O   ALA A 195     2747   5845   1617   -144   -189    867       O  
ATOM   1131  CB  ALA A 195      35.380  21.994 -24.930  1.00 26.83           C  
ANISOU 1131  CB  ALA A 195     2719   6186   1290    -78     -6    672       C  
ATOM   1132  N   ALA A 196      35.504  24.509 -22.987  1.00 30.15           N  
ANISOU 1132  N   ALA A 196     3091   6290   2075   -199    -48    886       N  
ATOM   1133  CA  ALA A 196      35.204  25.211 -21.734  1.00 29.74           C  
ANISOU 1133  CA  ALA A 196     3032   6051   2216   -224    -84    892       C  
ATOM   1134  C   ALA A 196      34.572  26.587 -21.989  1.00 32.38           C  
ANISOU 1134  C   ALA A 196     3388   6297   2618   -264   -150   1044       C  
ATOM   1135  O   ALA A 196      33.558  26.900 -21.369  1.00 28.35           O  
ANISOU 1135  O   ALA A 196     2898   5649   2225   -244   -218   1020       O  
ATOM   1136  CB  ALA A 196      36.466  25.344 -20.897  1.00 30.68           C  
ANISOU 1136  CB  ALA A 196     3100   6151   2405   -265    -14    886       C  
ATOM   1137  N   GLU A 197      35.168  27.394 -22.902  1.00 32.60           N  
ANISOU 1137  N   GLU A 197     3408   6404   2574   -320   -128   1204       N  
ATOM   1138  CA  GLU A 197      34.661  28.719 -23.285  1.00 35.20           C  
ANISOU 1138  CA  GLU A 197     3760   6654   2961   -360   -191   1372       C  
ATOM   1139  C   GLU A 197      33.194  28.708 -23.730  1.00 40.48           C  
ANISOU 1139  C   GLU A 197     4471   7292   3617   -305   -288   1373       C  
ATOM   1140  O   GLU A 197      32.400  29.532 -23.262  1.00 39.85           O  
ANISOU 1140  O   GLU A 197     4406   7057   3678   -301   -357   1419       O  
ATOM   1141  CB  GLU A 197      35.557  29.368 -24.354  1.00 38.58           C  
ANISOU 1141  CB  GLU A 197     4173   7207   3279   -427   -145   1547       C  
ATOM   1142  CG  GLU A 197      36.435  30.466 -23.768  1.00 52.55           C  
ANISOU 1142  CG  GLU A 197     5911   8875   5180   -516   -118   1654       C  
ATOM   1143  CD  GLU A 197      37.763  30.731 -24.453  1.00 79.34           C  
ANISOU 1143  CD  GLU A 197     9258  12412   8475   -591    -32   1775       C  
ATOM   1144  OE1 GLU A 197      37.780  30.856 -25.701  1.00 83.36           O  
ANISOU 1144  OE1 GLU A 197     9778  13064   8831   -602    -22   1892       O  
ATOM   1145  OE2 GLU A 197      38.777  30.877 -23.731  1.00 70.03           O1-
ANISOU 1145  OE2 GLU A 197     8029  11204   7375   -644     23   1761       O1-
ATOM   1146  N   ILE A 198      32.835  27.762 -24.617  1.00 37.16           N  
ANISOU 1146  N   ILE A 198     4067   7020   3032   -260   -296   1316       N  
ATOM   1147  CA  ILE A 198      31.476  27.661 -25.170  1.00 36.02           C  
ANISOU 1147  CA  ILE A 198     3955   6876   2854   -212   -393   1318       C  
ATOM   1148  C   ILE A 198      30.561  26.762 -24.329  1.00 35.91           C  
ANISOU 1148  C   ILE A 198     3942   6782   2920   -152   -432   1141       C  
ATOM   1149  O   ILE A 198      29.407  26.552 -24.705  1.00 34.67           O  
ANISOU 1149  O   ILE A 198     3801   6628   2744   -113   -514   1124       O  
ATOM   1150  CB  ILE A 198      31.506  27.231 -26.665  1.00 40.50           C  
ANISOU 1150  CB  ILE A 198     4544   7651   3193   -206   -396   1363       C  
ATOM   1151  CG1 ILE A 198      31.901  25.739 -26.826  1.00 40.58           C  
ANISOU 1151  CG1 ILE A 198     4555   7790   3073   -166   -338   1185       C  
ATOM   1152  CG2 ILE A 198      32.393  28.181 -27.512  1.00 42.28           C  
ANISOU 1152  CG2 ILE A 198     4765   7965   3334   -272   -354   1560       C  
ATOM   1153  CD1 ILE A 198      31.694  25.119 -28.244  1.00 49.89           C  
ANISOU 1153  CD1 ILE A 198     5767   9170   4019   -144   -354   1178       C  
ATOM   1154  N   GLY A 199      31.077  26.233 -23.215  1.00 31.04           N  
ANISOU 1154  N   GLY A 199     3305   6100   2389   -148   -375   1019       N  
ATOM   1155  CA  GLY A 199      30.309  25.358 -22.332  1.00 29.47           C  
ANISOU 1155  CA  GLY A 199     3104   5826   2268   -100   -400    859       C  
ATOM   1156  C   GLY A 199      29.827  24.085 -23.019  1.00 31.88           C  
ANISOU 1156  C   GLY A 199     3428   6246   2439    -57   -420    750       C  
ATOM   1157  O   GLY A 199      28.705  23.618 -22.778  1.00 28.97           O  
ANISOU 1157  O   GLY A 199     3063   5829   2115    -22   -485    674       O  
ATOM   1158  N   ASP A 200      30.690  23.518 -23.895  1.00 27.76           N  
ANISOU 1158  N   ASP A 200     2914   5881   1752    -61   -364    739       N  
ATOM   1159  CA  ASP A 200      30.453  22.209 -24.500  1.00 26.43           C  
ANISOU 1159  CA  ASP A 200     2769   5820   1453    -21   -370    610       C  
ATOM   1160  C   ASP A 200      30.979  21.105 -23.555  1.00 27.19           C  
ANISOU 1160  C   ASP A 200     2853   5876   1602      5   -309    451       C  
ATOM   1161  O   ASP A 200      32.182  20.795 -23.520  1.00 25.08           O  
ANISOU 1161  O   ASP A 200     2569   5672   1289      3   -220    429       O  
ATOM   1162  CB  ASP A 200      31.065  22.156 -25.905  1.00 29.09           C  
ANISOU 1162  CB  ASP A 200     3125   6347   1582    -29   -338    668       C  
ATOM   1163  CG  ASP A 200      31.087  20.796 -26.560  1.00 40.63           C  
ANISOU 1163  CG  ASP A 200     4614   7929   2894     13   -326    520       C  
ATOM   1164  OD1 ASP A 200      30.135  20.008 -26.329  1.00 39.86           O  
ANISOU 1164  OD1 ASP A 200     4535   7780   2830     43   -391    401       O  
ATOM   1165  OD2 ASP A 200      32.050  20.522 -27.325  1.00 47.45           O1-
ANISOU 1165  OD2 ASP A 200     5481   8941   3606     16   -250    520       O1-
ATOM   1166  N   LYS A 201      30.042  20.512 -22.795  1.00 23.75           N  
ANISOU 1166  N   LYS A 201     2420   5338   1266     30   -359    348       N  
ATOM   1167  CA  LYS A 201      30.330  19.611 -21.671  1.00 22.49           C  
ANISOU 1167  CA  LYS A 201     2247   5102   1195     51   -318    219       C  
ATOM   1168  C   LYS A 201      30.598  18.210 -22.175  1.00 25.86           C  
ANISOU 1168  C   LYS A 201     2698   5616   1511     88   -295     86       C  
ATOM   1169  O   LYS A 201      29.897  17.743 -23.065  1.00 27.12           O  
ANISOU 1169  O   LYS A 201     2889   5841   1575    102   -350     47       O  
ATOM   1170  CB  LYS A 201      29.114  19.529 -20.743  1.00 23.52           C  
ANISOU 1170  CB  LYS A 201     2371   5099   1467     59   -383    173       C  
ATOM   1171  CG  LYS A 201      28.787  20.780 -19.960  1.00 22.37           C  
ANISOU 1171  CG  LYS A 201     2202   4838   1460     36   -402    268       C  
ATOM   1172  CD  LYS A 201      27.548  20.499 -19.135  1.00 30.93           C  
ANISOU 1172  CD  LYS A 201     3274   5817   2661     55   -457    203       C  
ATOM   1173  CE  LYS A 201      27.062  21.725 -18.426  1.00 45.36           C  
ANISOU 1173  CE  LYS A 201     5080   7531   4624     45   -479    283       C  
ATOM   1174  NZ  LYS A 201      26.274  22.604 -19.321  1.00 50.70           N1+
ANISOU 1174  NZ  LYS A 201     5758   8223   5282     48   -552    392       N1+
ATOM   1175  N   SER A 202      31.596  17.532 -21.610  1.00 21.02           N  
ANISOU 1175  N   SER A 202     2071   5001    915    107   -218     12       N  
ATOM   1176  CA  SER A 202      31.743  16.104 -21.860  1.00 19.97           C  
ANISOU 1176  CA  SER A 202     1963   4909    716    152   -201   -134       C  
ATOM   1177  C   SER A 202      31.277  15.404 -20.597  1.00 23.23           C  
ANISOU 1177  C   SER A 202     2370   5184   1273    164   -220   -223       C  
ATOM   1178  O   SER A 202      31.726  15.722 -19.499  1.00 18.99           O  
ANISOU 1178  O   SER A 202     1800   4569    846    152   -185   -198       O  
ATOM   1179  CB  SER A 202      33.171  15.726 -22.226  1.00 20.50           C  
ANISOU 1179  CB  SER A 202     2015   5082    692    178   -102   -157       C  
ATOM   1180  OG  SER A 202      33.511  16.296 -23.476  1.00 31.23           O  
ANISOU 1180  OG  SER A 202     3381   6586   1899    166    -83    -75       O  
ATOM   1181  N   TRP A 203      30.366  14.457 -20.761  1.00 21.68           N  
ANISOU 1181  N   TRP A 203     2205   4961   1072    180   -279   -325       N  
ATOM   1182  CA  TRP A 203      29.795  13.761 -19.626  1.00 21.62           C  
ANISOU 1182  CA  TRP A 203     2192   4827   1196    184   -302   -399       C  
ATOM   1183  C   TRP A 203      30.478  12.429 -19.396  1.00 23.13           C  
ANISOU 1183  C   TRP A 203     2400   5008   1381    225   -257   -520       C  
ATOM   1184  O   TRP A 203      30.848  11.766 -20.348  1.00 22.50           O  
ANISOU 1184  O   TRP A 203     2351   5012   1185    257   -243   -589       O  
ATOM   1185  CB  TRP A 203      28.276  13.623 -19.833  1.00 20.84           C  
ANISOU 1185  CB  TRP A 203     2106   4689   1124    165   -401   -419       C  
ATOM   1186  CG  TRP A 203      27.593  14.940 -19.581  1.00 21.38           C  
ANISOU 1186  CG  TRP A 203     2143   4722   1259    135   -439   -299       C  
ATOM   1187  CD1 TRP A 203      27.303  15.899 -20.507  1.00 25.05           C  
ANISOU 1187  CD1 TRP A 203     2610   5255   1653    121   -477   -201       C  
ATOM   1188  CD2 TRP A 203      27.182  15.468 -18.312  1.00 19.86           C  
ANISOU 1188  CD2 TRP A 203     1915   4415   1216    120   -439   -263       C  
ATOM   1189  CE2 TRP A 203      26.625  16.743 -18.549  1.00 24.02           C  
ANISOU 1189  CE2 TRP A 203     2424   4938   1765    104   -478   -152       C  
ATOM   1190  CE3 TRP A 203      27.214  14.979 -16.993  1.00 20.46           C  
ANISOU 1190  CE3 TRP A 203     1974   4394   1406    121   -410   -315       C  
ATOM   1191  NE1 TRP A 203      26.714  16.983 -19.896  1.00 23.90           N  
ANISOU 1191  NE1 TRP A 203     2431   5032   1617    104   -504   -108       N  
ATOM   1192  CZ2 TRP A 203      26.087  17.529 -17.520  1.00 22.84           C  
ANISOU 1192  CZ2 TRP A 203     2240   4687   1751     94   -486   -105       C  
ATOM   1193  CZ3 TRP A 203      26.684  15.757 -15.974  1.00 21.52           C  
ANISOU 1193  CZ3 TRP A 203     2075   4443   1659    106   -417   -265       C  
ATOM   1194  CH2 TRP A 203      26.129  17.019 -16.240  1.00 22.53           C  
ANISOU 1194  CH2 TRP A 203     2186   4565   1810     96   -452   -168       C  
ATOM   1195  N   LEU A 204      30.649  12.046 -18.133  1.00 19.75           N  
ANISOU 1195  N   LEU A 204     1952   4478   1074    229   -235   -545       N  
ATOM   1196  CA  LEU A 204      31.273  10.781 -17.748  1.00 18.70           C  
ANISOU 1196  CA  LEU A 204     1831   4313    962    272   -198   -648       C  
ATOM   1197  C   LEU A 204      30.311  10.063 -16.811  1.00 21.12           C  
ANISOU 1197  C   LEU A 204     2145   4493   1387    257   -248   -698       C  
ATOM   1198  O   LEU A 204      29.944  10.631 -15.769  1.00 19.91           O  
ANISOU 1198  O   LEU A 204     1961   4271   1334    226   -254   -639       O  
ATOM   1199  CB  LEU A 204      32.603  11.073 -16.993  1.00 17.40           C  
ANISOU 1199  CB  LEU A 204     1624   4154    833    287   -117   -603       C  
ATOM   1200  CG  LEU A 204      33.479   9.860 -16.630  1.00 21.38           C  
ANISOU 1200  CG  LEU A 204     2130   4638   1356    345    -70   -692       C  
ATOM   1201  CD1 LEU A 204      33.967   9.097 -17.904  1.00 20.55           C  
ANISOU 1201  CD1 LEU A 204     2057   4627   1124    400    -43   -780       C  
ATOM   1202  CD2 LEU A 204      34.699  10.307 -15.765  1.00 25.68           C  
ANISOU 1202  CD2 LEU A 204     2617   5191   1949    350     -4   -629       C  
ATOM   1203  N   TYR A 205      29.918   8.823 -17.155  1.00 16.53           N  
ANISOU 1203  N   TYR A 205     1604   3882    795    277   -281   -809       N  
ATOM   1204  CA  TYR A 205      28.861   8.122 -16.419  1.00 17.11           C  
ANISOU 1204  CA  TYR A 205     1684   3841    975    249   -338   -850       C  
ATOM   1205  C   TYR A 205      29.376   7.001 -15.517  1.00 21.25           C  
ANISOU 1205  C   TYR A 205     2217   4276   1582    278   -307   -908       C  
ATOM   1206  O   TYR A 205      30.427   6.443 -15.793  1.00 20.56           O  
ANISOU 1206  O   TYR A 205     2144   4216   1452    332   -258   -958       O  
ATOM   1207  CB  TYR A 205      27.802   7.603 -17.402  1.00 19.36           C  
ANISOU 1207  CB  TYR A 205     2006   4140   1210    230   -419   -919       C  
ATOM   1208  CG  TYR A 205      27.003   8.734 -18.017  1.00 19.52           C  
ANISOU 1208  CG  TYR A 205     2007   4226   1184    194   -469   -840       C  
ATOM   1209  CD1 TYR A 205      26.084   9.457 -17.258  1.00 20.25           C  
ANISOU 1209  CD1 TYR A 205     2055   4264   1374    154   -501   -763       C  
ATOM   1210  CD2 TYR A 205      27.201   9.114 -19.344  1.00 19.76           C  
ANISOU 1210  CD2 TYR A 205     2061   4376   1070    206   -479   -836       C  
ATOM   1211  CE1 TYR A 205      25.363  10.519 -17.810  1.00 20.46           C  
ANISOU 1211  CE1 TYR A 205     2061   4343   1370    132   -549   -685       C  
ATOM   1212  CE2 TYR A 205      26.489  10.171 -19.905  1.00 21.07           C  
ANISOU 1212  CE2 TYR A 205     2209   4600   1196    176   -530   -748       C  
ATOM   1213  CZ  TYR A 205      25.565  10.869 -19.134  1.00 22.93           C  
ANISOU 1213  CZ  TYR A 205     2399   4768   1545    142   -568   -673       C  
ATOM   1214  OH  TYR A 205      24.857  11.913 -19.666  1.00 24.60           O  
ANISOU 1214  OH  TYR A 205     2590   5027   1730    122   -621   -583       O  
ATOM   1215  N   LEU A 206      28.632   6.662 -14.442  1.00 18.75           N  
ANISOU 1215  N   LEU A 206     1887   3855   1382    244   -335   -898       N  
ATOM   1216  CA  LEU A 206      28.945   5.527 -13.570  1.00 19.22           C  
ANISOU 1216  CA  LEU A 206     1958   3818   1526    263   -320   -943       C  
ATOM   1217  C   LEU A 206      29.405   4.309 -14.336  1.00 20.75           C  
ANISOU 1217  C   LEU A 206     2205   3999   1680    313   -322  -1056       C  
ATOM   1218  O   LEU A 206      28.800   3.957 -15.330  1.00 20.17           O  
ANISOU 1218  O   LEU A 206     2168   3944   1551    304   -372  -1127       O  
ATOM   1219  CB  LEU A 206      27.772   5.135 -12.670  1.00 20.04           C  
ANISOU 1219  CB  LEU A 206     2052   3822   1741    209   -367   -931       C  
ATOM   1220  CG  LEU A 206      28.084   4.056 -11.646  1.00 25.52           C  
ANISOU 1220  CG  LEU A 206     2755   4414   2527    221   -351   -949       C  
ATOM   1221  CD1 LEU A 206      27.916   4.562 -10.257  1.00 24.66           C  
ANISOU 1221  CD1 LEU A 206     2602   4274   2494    190   -328   -860       C  
ATOM   1222  CD2 LEU A 206      27.232   2.849 -11.866  1.00 29.96           C  
ANISOU 1222  CD2 LEU A 206     3355   4888   3140    195   -412  -1025       C  
ATOM   1223  N   ARG A 207      30.470   3.676 -13.856  1.00 16.75           N  
ANISOU 1223  N   ARG A 207     1700   3461   1203    369   -270  -1077       N  
ATOM   1224  CA  ARG A 207      30.991   2.422 -14.402  1.00 18.41           C  
ANISOU 1224  CA  ARG A 207     1959   3636   1400    431   -265  -1191       C  
ATOM   1225  C   ARG A 207      30.461   1.272 -13.568  1.00 22.37           C  
ANISOU 1225  C   ARG A 207     2485   3987   2027    415   -304  -1222       C  
ATOM   1226  O   ARG A 207      30.600   1.251 -12.336  1.00 20.23           O  
ANISOU 1226  O   ARG A 207     2184   3656   1846    403   -288  -1149       O  
ATOM   1227  CB  ARG A 207      32.544   2.451 -14.358  1.00 15.58           C  
ANISOU 1227  CB  ARG A 207     1576   3336   1008    511   -181  -1184       C  
ATOM   1228  CG  ARG A 207      33.220   1.157 -14.790  1.00 22.68           C  
ANISOU 1228  CG  ARG A 207     2518   4192   1907    596   -163  -1301       C  
ATOM   1229  CD  ARG A 207      34.725   1.302 -14.570  1.00 24.73           C  
ANISOU 1229  CD  ARG A 207     2729   4517   2150    673    -79  -1272       C  
ATOM   1230  NE  ARG A 207      35.470   0.119 -15.004  1.00 35.99           N  
ANISOU 1230  NE  ARG A 207     4187   5909   3578    771    -51  -1384       N  
ATOM   1231  CZ  ARG A 207      36.798   0.025 -15.017  1.00 43.25           C  
ANISOU 1231  CZ  ARG A 207     5064   6889   4480    857     23  -1386       C  
ATOM   1232  NH1 ARG A 207      37.547   1.046 -14.622  1.00 35.08           N1+
ANISOU 1232  NH1 ARG A 207     3953   5953   3423    846     74  -1277       N1+
ATOM   1233  NH2 ARG A 207      37.384  -1.086 -15.424  1.00 30.24           N  
ANISOU 1233  NH2 ARG A 207     3447   5201   2842    955     45  -1498       N  
ATOM   1234  N   THR A 208      29.854   0.323 -14.240  1.00 23.55           N  
ANISOU 1234  N   THR A 208     2691   4077   2180    409   -359  -1326       N  
ATOM   1235  CA  THR A 208      29.470  -0.954 -13.639  1.00 25.01           C  
ANISOU 1235  CA  THR A 208     2911   4107   2484    399   -398  -1371       C  
ATOM   1236  C   THR A 208      30.611  -1.922 -13.746  1.00 29.62           C  
ANISOU 1236  C   THR A 208     3529   4644   3082    496   -358  -1446       C  
ATOM   1237  O   THR A 208      31.309  -1.941 -14.765  1.00 30.22           O  
ANISOU 1237  O   THR A 208     3626   4799   3057    563   -325  -1526       O  
ATOM   1238  CB  THR A 208      28.135  -1.462 -14.207  1.00 35.08           C  
ANISOU 1238  CB  THR A 208     4225   5327   3777    328   -489  -1440       C  
ATOM   1239  CG2 THR A 208      26.944  -0.770 -13.569  1.00 31.23           C  
ANISOU 1239  CG2 THR A 208     3686   4840   3340    233   -527  -1342       C  
ATOM   1240  OG1 THR A 208      28.109  -1.198 -15.597  1.00 45.61           O  
ANISOU 1240  OG1 THR A 208     5588   6763   4979    345   -505  -1521       O  
ATOM   1241  N   LEU A 209      30.809  -2.736 -12.696  1.00 27.15           N  
ANISOU 1241  N   LEU A 209     3219   4205   2893    507   -357  -1418       N  
ATOM   1242  CA  LEU A 209      31.909  -3.701 -12.655  1.00 27.99           C  
ANISOU 1242  CA  LEU A 209     3350   4248   3036    609   -322  -1478       C  
ATOM   1243  C   LEU A 209      31.441  -5.140 -12.718  1.00 32.79           C  
ANISOU 1243  C   LEU A 209     4030   4685   3743    610   -381  -1572       C  
ATOM   1244  O   LEU A 209      30.395  -5.476 -12.158  1.00 32.49           O  
ANISOU 1244  O   LEU A 209     4003   4548   3794    523   -441  -1537       O  
ATOM   1245  CB  LEU A 209      32.791  -3.511 -11.388  1.00 27.45           C  
ANISOU 1245  CB  LEU A 209     3225   4174   3031    642   -272  -1362       C  
ATOM   1246  CG  LEU A 209      33.283  -2.091 -11.056  1.00 31.21           C  
ANISOU 1246  CG  LEU A 209     3627   4796   3436    628   -219  -1255       C  
ATOM   1247  CD1 LEU A 209      34.139  -2.099  -9.801  1.00 30.96           C  
ANISOU 1247  CD1 LEU A 209     3547   4745   3471    659   -184  -1158       C  
ATOM   1248  CD2 LEU A 209      34.081  -1.507 -12.205  1.00 33.88           C  
ANISOU 1248  CD2 LEU A 209     3952   5275   3645    687   -167  -1306       C  
ATOM   1249  N   LYS A 210      32.233  -5.988 -13.413  1.00 29.68           N  
ANISOU 1249  N   LYS A 210     3684   4256   3337    712   -361  -1694       N  
ATOM   1250  CA  LYS A 210      32.224  -7.450 -13.297  1.00 31.07           C  
ANISOU 1250  CA  LYS A 210     3927   4247   3631    748   -400  -1779       C  
ATOM   1251  C   LYS A 210      32.813  -7.827 -11.924  1.00 36.25           C  
ANISOU 1251  C   LYS A 210     4550   4812   4412    779   -377  -1664       C  
ATOM   1252  O   LYS A 210      33.653  -7.091 -11.401  1.00 32.93           O  
ANISOU 1252  O   LYS A 210     4061   4494   3957    817   -316  -1569       O  
ATOM   1253  CB  LYS A 210      33.096  -8.094 -14.395  1.00 34.30           C  
ANISOU 1253  CB  LYS A 210     4387   4665   3980    871   -367  -1941       C  
ATOM   1254  CG  LYS A 210      32.597  -7.875 -15.829  1.00 47.17           C  
ANISOU 1254  CG  LYS A 210     6063   6388   5472    852   -391  -2072       C  
ATOM   1255  CD  LYS A 210      33.335  -6.733 -16.507  1.00 59.54           C  
ANISOU 1255  CD  LYS A 210     7577   8174   6872    897   -312  -2052       C  
ATOM   1256  CE  LYS A 210      32.848  -6.470 -17.907  1.00 78.27           C  
ANISOU 1256  CE  LYS A 210     9993  10654   9092    876   -337  -2165       C  
ATOM   1257  NZ  LYS A 210      33.451  -5.233 -18.468  1.00 89.73           N1+
ANISOU 1257  NZ  LYS A 210    11386  12321  10386    897   -265  -2109       N1+
ATOM   1258  N   GLN A 211      32.376  -8.977 -11.356  1.00 35.92           N  
ANISOU 1258  N   GLN A 211     4556   4578   4514    757   -433  -1668       N  
ATOM   1259  CA  GLN A 211      32.823  -9.513 -10.059  1.00 36.39           C  
ANISOU 1259  CA  GLN A 211     4596   4530   4700    781   -427  -1555       C  
ATOM   1260  C   GLN A 211      34.341  -9.596  -9.941  1.00 40.30           C  
ANISOU 1260  C   GLN A 211     5058   5068   5186    923   -358  -1552       C  
ATOM   1261  O   GLN A 211      34.869  -9.336  -8.864  1.00 39.45           O  
ANISOU 1261  O   GLN A 211     4894   4980   5116    934   -333  -1420       O  
ATOM   1262  CB  GLN A 211      32.222 -10.908  -9.816  1.00 39.53           C  
ANISOU 1262  CB  GLN A 211     5069   4702   5249    753   -499  -1594       C  
ATOM   1263  CG  GLN A 211      30.973 -10.931  -8.955  1.00 59.93           C  
ANISOU 1263  CG  GLN A 211     7644   7215   7912    608   -555  -1485       C  
ATOM   1264  CD  GLN A 211      30.365 -12.317  -8.931  1.00 80.28           C  
ANISOU 1264  CD  GLN A 211    10300   9569  10634    572   -630  -1537       C  
ATOM   1265  NE2 GLN A 211      29.592 -12.652  -9.964  1.00 75.52           N  
ANISOU 1265  NE2 GLN A 211     9753   8924  10017    524   -686  -1675       N  
ATOM   1266  OE1 GLN A 211      30.591 -13.107  -8.005  1.00 72.19           O  
ANISOU 1266  OE1 GLN A 211     9287   8405   9737    585   -642  -1455       O  
ATOM   1267  N   GLU A 212      35.037  -9.963 -11.044  1.00 38.52           N  
ANISOU 1267  N   GLU A 212     4865   4864   4907   1031   -327  -1699       N  
ATOM   1268  CA  GLU A 212      36.500 -10.119 -11.086  1.00 39.30           C  
ANISOU 1268  CA  GLU A 212     4925   5009   4998   1179   -257  -1714       C  
ATOM   1269  C   GLU A 212      37.244  -8.778 -11.024  1.00 41.29           C  
ANISOU 1269  C   GLU A 212     5080   5479   5130   1190   -184  -1629       C  
ATOM   1270  O   GLU A 212      38.434  -8.770 -10.711  1.00 42.23           O  
ANISOU 1270  O   GLU A 212     5140   5646   5260   1290   -130  -1592       O  
ATOM   1271  CB  GLU A 212      36.956 -10.927 -12.327  1.00 42.51           C  
ANISOU 1271  CB  GLU A 212     5395   5378   5379   1294   -240  -1910       C  
ATOM   1272  CG  GLU A 212      36.534 -10.294 -13.652  1.00 56.47           C  
ANISOU 1272  CG  GLU A 212     7186   7286   6984   1261   -229  -2023       C  
ATOM   1273  CD  GLU A 212      37.249 -10.746 -14.910  1.00 85.27           C  
ANISOU 1273  CD  GLU A 212    10871  10977  10551   1388   -181  -2205       C  
ATOM   1274  OE1 GLU A 212      37.797 -11.872 -14.924  1.00 89.07           O  
ANISOU 1274  OE1 GLU A 212    11393  11320  11129   1498   -178  -2294       O  
ATOM   1275  OE2 GLU A 212      37.220  -9.983 -15.902  1.00 79.38           O1-
ANISOU 1275  OE2 GLU A 212    10116  10402   9642   1376   -147  -2260       O1-
ATOM   1276  N   GLU A 213      36.552  -7.670 -11.336  1.00 35.63           N  
ANISOU 1276  N   GLU A 213     4343   4887   4307   1089   -186  -1598       N  
ATOM   1277  CA  GLU A 213      37.090  -6.303 -11.355  1.00 34.91           C  
ANISOU 1277  CA  GLU A 213     4169   4992   4103   1076   -126  -1517       C  
ATOM   1278  C   GLU A 213      36.925  -5.611 -10.011  1.00 35.43           C  
ANISOU 1278  C   GLU A 213     4176   5073   4213    998   -135  -1351       C  
ATOM   1279  O   GLU A 213      37.539  -4.570  -9.793  1.00 34.20           O  
ANISOU 1279  O   GLU A 213     3947   5055   3992    995    -88  -1273       O  
ATOM   1280  CB  GLU A 213      36.339  -5.451 -12.388  1.00 35.76           C  
ANISOU 1280  CB  GLU A 213     4293   5214   4081   1004   -132  -1565       C  
ATOM   1281  CG  GLU A 213      36.936  -5.417 -13.780  1.00 45.26           C  
ANISOU 1281  CG  GLU A 213     5510   6526   5161   1085    -82  -1690       C  
ATOM   1282  CD  GLU A 213      36.151  -4.528 -14.731  1.00 56.97           C  
ANISOU 1282  CD  GLU A 213     7008   8127   6511   1006    -97  -1713       C  
ATOM   1283  OE1 GLU A 213      34.903  -4.463 -14.611  1.00 35.01           O  
ANISOU 1283  OE1 GLU A 213     4261   5285   3756    903   -170  -1700       O  
ATOM   1284  OE2 GLU A 213      36.791  -3.884 -15.593  1.00 50.17           O1-
ANISOU 1284  OE2 GLU A 213     6118   7424   5520   1047    -37  -1737       O1-
ATOM   1285  N   GLU A 214      36.084  -6.170  -9.124  1.00 31.70           N  
ANISOU 1285  N   GLU A 214     3735   4462   3847    931   -195  -1297       N  
ATOM   1286  CA  GLU A 214      35.644  -5.493  -7.903  1.00 29.85           C  
ANISOU 1286  CA  GLU A 214     3457   4246   3638    839   -209  -1151       C  
ATOM   1287  C   GLU A 214      36.804  -5.035  -7.036  1.00 28.12           C  
ANISOU 1287  C   GLU A 214     3162   4104   3418    888   -165  -1049       C  
ATOM   1288  O   GLU A 214      36.930  -3.825  -6.814  1.00 22.10           O  
ANISOU 1288  O   GLU A 214     2344   3471   2582    843   -137   -983       O  
ATOM   1289  CB  GLU A 214      34.635  -6.339  -7.104  1.00 31.79           C  
ANISOU 1289  CB  GLU A 214     3748   4330   4001    768   -273  -1110       C  
ATOM   1290  CG  GLU A 214      33.266  -6.455  -7.769  1.00 43.73           C  
ANISOU 1290  CG  GLU A 214     5312   5795   5509    678   -324  -1178       C  
ATOM   1291  CD  GLU A 214      32.273  -7.402  -7.111  1.00 63.52           C  
ANISOU 1291  CD  GLU A 214     7860   8136   8138    603   -388  -1147       C  
ATOM   1292  OE1 GLU A 214      31.056  -7.147  -7.241  1.00 62.83           O  
ANISOU 1292  OE1 GLU A 214     7780   8046   8047    499   -426  -1146       O  
ATOM   1293  OE2 GLU A 214      32.698  -8.401  -6.481  1.00 51.28           O1-
ANISOU 1293  OE2 GLU A 214     6333   6459   6693    648   -401  -1117       O1-
ATOM   1294  N   THR A 215      37.661  -5.980  -6.561  1.00 27.11           N  
ANISOU 1294  N   THR A 215     3031   3895   3374    981   -162  -1037       N  
ATOM   1295  CA  THR A 215      38.686  -5.630  -5.555  1.00 27.84           C  
ANISOU 1295  CA  THR A 215     3047   4052   3479   1017   -138   -924       C  
ATOM   1296  C   THR A 215      39.634  -4.540  -6.108  1.00 29.11           C  
ANISOU 1296  C   THR A 215     3134   4396   3531   1052    -74   -931       C  
ATOM   1297  O   THR A 215      39.814  -3.483  -5.498  1.00 23.29           O  
ANISOU 1297  O   THR A 215     2338   3764   2748    995    -61   -840       O  
ATOM   1298  CB  THR A 215      39.395  -6.891  -5.017  1.00 38.73           C  
ANISOU 1298  CB  THR A 215     4435   5307   4973   1117   -155   -908       C  
ATOM   1299  CG2 THR A 215      40.472  -6.565  -3.982  1.00 36.40           C  
ANISOU 1299  CG2 THR A 215     4056   5087   4688   1157   -140   -788       C  
ATOM   1300  OG1 THR A 215      38.416  -7.751  -4.427  1.00 34.93           O  
ANISOU 1300  OG1 THR A 215     4021   4661   4590   1059   -216   -877       O  
ATOM   1301  N   HIS A 216      40.203  -4.820  -7.282  1.00 26.92           N  
ANISOU 1301  N   HIS A 216     2862   4153   3213   1141    -34  -1043       N  
ATOM   1302  CA  HIS A 216      41.185  -3.978  -7.939  1.00 26.81           C  
ANISOU 1302  CA  HIS A 216     2777   4309   3101   1185     34  -1055       C  
ATOM   1303  C   HIS A 216      40.640  -2.587  -8.328  1.00 25.07           C  
ANISOU 1303  C   HIS A 216     2541   4213   2772   1080     47  -1028       C  
ATOM   1304  O   HIS A 216      41.285  -1.590  -8.017  1.00 22.54           O  
ANISOU 1304  O   HIS A 216     2144   4014   2406   1059     79   -950       O  
ATOM   1305  CB  HIS A 216      41.758  -4.743  -9.144  1.00 30.88           C  
ANISOU 1305  CB  HIS A 216     3314   4823   3596   1306     74  -1194       C  
ATOM   1306  CG  HIS A 216      42.578  -3.902 -10.051  1.00 35.98           C  
ANISOU 1306  CG  HIS A 216     3896   5651   4124   1341    150  -1220       C  
ATOM   1307  CD2 HIS A 216      42.301  -3.470 -11.301  1.00 39.02           C  
ANISOU 1307  CD2 HIS A 216     4307   6126   4393   1328    182  -1304       C  
ATOM   1308  ND1 HIS A 216      43.823  -3.422  -9.664  1.00 38.62           N  
ANISOU 1308  ND1 HIS A 216     4123   6100   4451   1389    200  -1145       N  
ATOM   1309  CE1 HIS A 216      44.265  -2.719 -10.693  1.00 39.11           C  
ANISOU 1309  CE1 HIS A 216     4147   6315   4398   1400    265  -1183       C  
ATOM   1310  NE2 HIS A 216      43.380  -2.714 -11.701  1.00 39.72           N  
ANISOU 1310  NE2 HIS A 216     4305   6385   4402   1366    257  -1276       N  
ATOM   1311  N   ILE A 217      39.476  -2.509  -9.006  1.00 20.89           N  
ANISOU 1311  N   ILE A 217     2080   3653   2205   1015     18  -1089       N  
ATOM   1312  CA  ILE A 217      38.947  -1.220  -9.463  1.00 19.65           C  
ANISOU 1312  CA  ILE A 217     1909   3607   1949    927     26  -1062       C  
ATOM   1313  C   ILE A 217      38.426  -0.378  -8.295  1.00 22.29           C  
ANISOU 1313  C   ILE A 217     2216   3942   2311    827     -2   -943       C  
ATOM   1314  O   ILE A 217      38.662   0.836  -8.293  1.00 19.42           O  
ANISOU 1314  O   ILE A 217     1803   3690   1885    783     24   -885       O  
ATOM   1315  CB  ILE A 217      37.920  -1.374 -10.628  1.00 22.58           C  
ANISOU 1315  CB  ILE A 217     2354   3961   2264    897      0  -1164       C  
ATOM   1316  CG1 ILE A 217      38.566  -2.101 -11.841  1.00 25.02           C  
ANISOU 1316  CG1 ILE A 217     2689   4296   2521   1003     37  -1295       C  
ATOM   1317  CG2 ILE A 217      37.299  -0.044 -11.049  1.00 21.73           C  
ANISOU 1317  CG2 ILE A 217     2232   3959   2065    807     -1  -1122       C  
ATOM   1318  CD1 ILE A 217      39.808  -1.377 -12.573  1.00 34.65           C  
ANISOU 1318  CD1 ILE A 217     3838   5694   3633   1065    124  -1293       C  
ATOM   1319  N   ARG A 218      37.734  -0.985  -7.292  1.00 18.57           N  
ANISOU 1319  N   ARG A 218     1775   3350   1931    789    -51   -904       N  
ATOM   1320  CA  ARG A 218      37.320  -0.173  -6.126  1.00 15.38           C  
ANISOU 1320  CA  ARG A 218     1340   2962   1542    702    -67   -796       C  
ATOM   1321  C   ARG A 218      38.508   0.471  -5.426  1.00 17.12           C  
ANISOU 1321  C   ARG A 218     1484   3273   1747    724    -34   -717       C  
ATOM   1322  O   ARG A 218      38.392   1.595  -4.967  1.00 15.28           O  
ANISOU 1322  O   ARG A 218     1218   3109   1479    657    -30   -655       O  
ATOM   1323  CB  ARG A 218      36.441  -0.945  -5.128  1.00 11.82           C  
ANISOU 1323  CB  ARG A 218      927   2382   1182    658   -117   -757       C  
ATOM   1324  CG  ARG A 218      35.049  -1.357  -5.694  1.00 14.38           C  
ANISOU 1324  CG  ARG A 218     1315   2625   1524    602   -158   -818       C  
ATOM   1325  CD  ARG A 218      34.258  -0.207  -6.278  1.00 18.06           C  
ANISOU 1325  CD  ARG A 218     1774   3173   1915    532   -158   -825       C  
ATOM   1326  NE  ARG A 218      32.920  -0.611  -6.728  1.00 15.84           N  
ANISOU 1326  NE  ARG A 218     1540   2821   1657    474   -206   -874       N  
ATOM   1327  CZ  ARG A 218      32.204   0.053  -7.620  1.00 21.62           C  
ANISOU 1327  CZ  ARG A 218     2279   3609   2327    435   -219   -911       C  
ATOM   1328  NH1 ARG A 218      32.685   1.153  -8.182  1.00 17.73           N1+
ANISOU 1328  NH1 ARG A 218     1755   3236   1745    445   -184   -902       N1+
ATOM   1329  NH2 ARG A 218      31.010  -0.382  -7.970  1.00 14.33           N  
ANISOU 1329  NH2 ARG A 218     1391   2621   1433    381   -270   -952       N  
ATOM   1330  N   ASN A 219      39.643  -0.233  -5.361  1.00 14.52           N  
ANISOU 1330  N   ASN A 219     1125   2942   1449    819    -15   -724       N  
ATOM   1331  CA  ASN A 219      40.857   0.289  -4.723  1.00 14.62           C  
ANISOU 1331  CA  ASN A 219     1054   3047   1454    844     10   -651       C  
ATOM   1332  C   ASN A 219      41.489   1.400  -5.598  1.00 18.08           C  
ANISOU 1332  C   ASN A 219     1439   3630   1801    839     62   -661       C  
ATOM   1333  O   ASN A 219      41.883   2.424  -5.059  1.00 16.90           O  
ANISOU 1333  O   ASN A 219     1234   3562   1625    786     68   -590       O  
ATOM   1334  CB  ASN A 219      41.862  -0.827  -4.374  1.00 13.23           C  
ANISOU 1334  CB  ASN A 219      852   2827   1348    953     11   -647       C  
ATOM   1335  CG  ASN A 219      43.097  -0.297  -3.686  1.00 30.54           C  
ANISOU 1335  CG  ASN A 219     2948   5122   3534    974     27   -566       C  
ATOM   1336  ND2 ASN A 219      42.980   0.087  -2.413  1.00 17.17           N  
ANISOU 1336  ND2 ASN A 219     1237   3430   1857    909    -10   -472       N  
ATOM   1337  OD1 ASN A 219      44.128  -0.085  -4.324  1.00 25.33           O  
ANISOU 1337  OD1 ASN A 219     2224   4559   2842   1036     74   -588       O  
ATOM   1338  N   GLU A 220      41.563   1.225  -6.933  1.00 15.65           N  
ANISOU 1338  N   GLU A 220     1150   3356   1441    886     97   -749       N  
ATOM   1339  CA  GLU A 220      42.077   2.295  -7.833  1.00 14.55           C  
ANISOU 1339  CA  GLU A 220      963   3359   1206    871    148   -748       C  
ATOM   1340  C   GLU A 220      41.211   3.565  -7.672  1.00 18.54           C  
ANISOU 1340  C   GLU A 220     1481   3891   1673    753    127   -694       C  
ATOM   1341  O   GLU A 220      41.741   4.679  -7.613  1.00 18.20           O  
ANISOU 1341  O   GLU A 220     1380   3944   1591    710    150   -634       O  
ATOM   1342  CB  GLU A 220      42.084   1.830  -9.314  1.00 16.48           C  
ANISOU 1342  CB  GLU A 220     1242   3633   1386    935    185   -856       C  
ATOM   1343  CG  GLU A 220      42.993   0.654  -9.578  1.00 38.79           C  
ANISOU 1343  CG  GLU A 220     4053   6438   4247   1065    216   -923       C  
ATOM   1344  CD  GLU A 220      44.442   0.951  -9.916  1.00 69.12           C  
ANISOU 1344  CD  GLU A 220     7794  10418   8051   1134    288   -905       C  
ATOM   1345  OE1 GLU A 220      44.730   2.034 -10.474  1.00 82.34           O  
ANISOU 1345  OE1 GLU A 220     9423  12224   9639   1087    329   -870       O  
ATOM   1346  OE2 GLU A 220      45.287   0.065  -9.665  1.00 59.90           O1-
ANISOU 1346  OE2 GLU A 220     6590   9225   6944   1239    305   -926       O1-
ATOM   1347  N   GLN A 221      39.875   3.389  -7.577  1.00 15.15           N  
ANISOU 1347  N   GLN A 221     1123   3370   1263    701     80   -716       N  
ATOM   1348  CA  GLN A 221      38.938   4.511  -7.407  1.00 13.76           C  
ANISOU 1348  CA  GLN A 221      960   3206   1063    601     57   -672       C  
ATOM   1349  C   GLN A 221      39.097   5.204  -6.066  1.00 16.25           C  
ANISOU 1349  C   GLN A 221     1236   3524   1414    546     44   -584       C  
ATOM   1350  O   GLN A 221      39.106   6.446  -6.043  1.00 14.94           O  
ANISOU 1350  O   GLN A 221     1044   3419   1214    486     52   -539       O  
ATOM   1351  CB  GLN A 221      37.484   4.061  -7.595  1.00 14.50           C  
ANISOU 1351  CB  GLN A 221     1126   3206   1177    565     11   -716       C  
ATOM   1352  CG  GLN A 221      37.102   3.656  -9.025  1.00 17.10           C  
ANISOU 1352  CG  GLN A 221     1502   3546   1450    594     11   -808       C  
ATOM   1353  CD  GLN A 221      35.724   3.031  -9.020  1.00 21.34           C  
ANISOU 1353  CD  GLN A 221     2101   3978   2029    555    -46   -849       C  
ATOM   1354  NE2 GLN A 221      34.928   3.336 -10.020  1.00 17.80           N  
ANISOU 1354  NE2 GLN A 221     1685   3556   1523    526    -66   -891       N  
ATOM   1355  OE1 GLN A 221      35.341   2.315  -8.093  1.00 15.60           O  
ANISOU 1355  OE1 GLN A 221     1390   3152   1385    544    -75   -835       O  
ATOM   1356  N   VAL A 222      39.216   4.438  -4.939  1.00 12.32           N  
ANISOU 1356  N   VAL A 222      737   2959    984    563     20   -558       N  
ATOM   1357  CA  VAL A 222      39.400   5.108  -3.641  1.00 11.85           C  
ANISOU 1357  CA  VAL A 222      643   2917    943    509      5   -480       C  
ATOM   1358  C   VAL A 222      40.744   5.890  -3.639  1.00 16.78           C  
ANISOU 1358  C   VAL A 222     1189   3651   1535    517     36   -440       C  
ATOM   1359  O   VAL A 222      40.849   6.942  -3.016  1.00 16.99           O  
ANISOU 1359  O   VAL A 222     1187   3719   1549    452     29   -391       O  
ATOM   1360  CB  VAL A 222      39.235   4.193  -2.386  1.00 14.40           C  
ANISOU 1360  CB  VAL A 222      980   3161   1330    518    -29   -445       C  
ATOM   1361  CG1 VAL A 222      40.497   3.331  -2.116  1.00 15.50           C  
ANISOU 1361  CG1 VAL A 222     1078   3309   1503    604    -23   -430       C  
ATOM   1362  CG2 VAL A 222      38.881   5.016  -1.167  1.00 12.52           C  
ANISOU 1362  CG2 VAL A 222      731   2937   1088    440    -48   -383       C  
ATOM   1363  N   ARG A 223      41.757   5.368  -4.330  1.00 15.56           N  
ANISOU 1363  N   ARG A 223      997   3544   1372    596     69   -465       N  
ATOM   1364  CA  ARG A 223      43.040   6.073  -4.401  1.00 15.38           C  
ANISOU 1364  CA  ARG A 223      887   3634   1322    601    101   -424       C  
ATOM   1365  C   ARG A 223      42.930   7.374  -5.206  1.00 17.65           C  
ANISOU 1365  C   ARG A 223     1164   3996   1547    536    127   -413       C  
ATOM   1366  O   ARG A 223      43.406   8.398  -4.749  1.00 14.31           O  
ANISOU 1366  O   ARG A 223      692   3628   1118    475    125   -356       O  
ATOM   1367  CB  ARG A 223      44.157   5.158  -4.890  1.00 17.22           C  
ANISOU 1367  CB  ARG A 223     1071   3905   1566    710    137   -452       C  
ATOM   1368  CG  ARG A 223      44.695   4.320  -3.711  1.00 24.61           C  
ANISOU 1368  CG  ARG A 223     1979   4799   2573    756    103   -413       C  
ATOM   1369  CD  ARG A 223      45.925   3.477  -4.022  1.00 31.51           C  
ANISOU 1369  CD  ARG A 223     2786   5712   3473    873    135   -428       C  
ATOM   1370  NE  ARG A 223      45.554   2.337  -4.852  1.00 23.04           N  
ANISOU 1370  NE  ARG A 223     1775   4562   2417    960    151   -517       N  
ATOM   1371  CZ  ARG A 223      45.631   2.319  -6.183  1.00 55.12           C  
ANISOU 1371  CZ  ARG A 223     5847   8672   6425   1001    204   -592       C  
ATOM   1372  NH1 ARG A 223      46.117   3.367  -6.846  1.00 42.95           N1+
ANISOU 1372  NH1 ARG A 223     4249   7260   4810    964    251   -574       N1+
ATOM   1373  NH2 ARG A 223      45.254   1.242  -6.859  1.00 51.56           N  
ANISOU 1373  NH2 ARG A 223     5460   8140   5990   1077    209   -685       N  
ATOM   1374  N   GLN A 224      42.291   7.337  -6.396  1.00 16.25           N  
ANISOU 1374  N   GLN A 224     1034   3816   1324    546    145   -465       N  
ATOM   1375  CA  GLN A 224      41.971   8.568  -7.125  1.00 15.43           C  
ANISOU 1375  CA  GLN A 224      933   3767   1163    479    158   -442       C  
ATOM   1376  C   GLN A 224      41.096   9.533  -6.311  1.00 15.82           C  
ANISOU 1376  C   GLN A 224     1009   3765   1237    387    116   -400       C  
ATOM   1377  O   GLN A 224      41.354  10.728  -6.320  1.00 16.84           O  
ANISOU 1377  O   GLN A 224     1108   3940   1351    325    122   -350       O  
ATOM   1378  CB  GLN A 224      41.279   8.242  -8.453  1.00 17.17           C  
ANISOU 1378  CB  GLN A 224     1210   3988   1327    505    171   -506       C  
ATOM   1379  CG  GLN A 224      40.681   9.489  -9.104  1.00 15.55           C  
ANISOU 1379  CG  GLN A 224     1021   3818   1070    432    168   -470       C  
ATOM   1380  CD  GLN A 224      40.198   9.266 -10.531  1.00 35.16           C  
ANISOU 1380  CD  GLN A 224     3548   6336   3475    458    181   -523       C  
ATOM   1381  NE2 GLN A 224      39.610  10.305 -11.108  1.00 22.43           N  
ANISOU 1381  NE2 GLN A 224     1953   4750   1820    398    170   -483       N  
ATOM   1382  OE1 GLN A 224      40.324   8.180 -11.111  1.00 22.27           O  
ANISOU 1382  OE1 GLN A 224     1937   4704   1821    532    197   -600       O  
ATOM   1383  N   ARG A 225      40.066   9.026  -5.632  1.00 13.31           N  
ANISOU 1383  N   ARG A 225      745   3351    961    377     77   -422       N  
ATOM   1384  CA  ARG A 225      39.242   9.819  -4.719  1.00 13.28           C  
ANISOU 1384  CA  ARG A 225      761   3301    984    304     44   -391       C  
ATOM   1385  C   ARG A 225      40.103  10.556  -3.691  1.00 13.44           C  
ANISOU 1385  C   ARG A 225      728   3359   1019    264     40   -337       C  
ATOM   1386  O   ARG A 225      39.885  11.732  -3.493  1.00 13.24           O  
ANISOU 1386  O   ARG A 225      701   3340    990    199     32   -310       O  
ATOM   1387  CB  ARG A 225      38.141   8.969  -4.027  1.00 12.64           C  
ANISOU 1387  CB  ARG A 225      732   3124    946    306     10   -416       C  
ATOM   1388  CG  ARG A 225      36.985   8.642  -4.956  1.00 12.45           C  
ANISOU 1388  CG  ARG A 225      761   3058    912    309     -2   -465       C  
ATOM   1389  CD  ARG A 225      36.226   7.414  -4.480  1.00 10.95           C  
ANISOU 1389  CD  ARG A 225      611   2779    771    327    -28   -494       C  
ATOM   1390  NE  ARG A 225      34.813   7.485  -4.869  1.00 12.94           N  
ANISOU 1390  NE  ARG A 225      903   2985   1029    292    -55   -520       N  
ATOM   1391  CZ  ARG A 225      33.869   8.049  -4.134  1.00 18.32           C  
ANISOU 1391  CZ  ARG A 225     1588   3637   1735    237    -71   -494       C  
ATOM   1392  NH1 ARG A 225      34.167   8.577  -2.950  1.00 13.40           N1+
ANISOU 1392  NH1 ARG A 225      941   3024   1126    210    -65   -449       N1+
ATOM   1393  NH2 ARG A 225      32.613   8.074  -4.561  1.00 11.48           N  
ANISOU 1393  NH2 ARG A 225      746   2737    878    211    -96   -516       N  
ATOM   1394  N   ALA A 226      41.069   9.894  -3.054  1.00 11.28           N  
ANISOU 1394  N   ALA A 226      412   3108    765    303     40   -322       N  
ATOM   1395  CA  ALA A 226      41.931  10.565  -2.071  1.00 11.90           C  
ANISOU 1395  CA  ALA A 226      436   3233    853    261     27   -273       C  
ATOM   1396  C   ALA A 226      42.765  11.691  -2.731  1.00 15.04           C  
ANISOU 1396  C   ALA A 226      778   3712   1224    221     52   -242       C  
ATOM   1397  O   ALA A 226      42.862  12.794  -2.180  1.00 13.35           O  
ANISOU 1397  O   ALA A 226      551   3506   1015    146     34   -212       O  
ATOM   1398  CB  ALA A 226      42.854   9.542  -1.375  1.00 12.43           C  
ANISOU 1398  CB  ALA A 226      460   3317    946    320     18   -258       C  
ATOM   1399  N   LYS A 227      43.346  11.409  -3.918  1.00 14.14           N  
ANISOU 1399  N   LYS A 227      634   3658   1080    269     96   -250       N  
ATOM   1400  CA  LYS A 227      44.124  12.391  -4.694  1.00 13.55           C  
ANISOU 1400  CA  LYS A 227      504   3670    974    231    129   -210       C  
ATOM   1401  C   LYS A 227      43.261  13.600  -5.042  1.00 16.52           C  
ANISOU 1401  C   LYS A 227      926   4013   1338    154    118   -193       C  
ATOM   1402  O   LYS A 227      43.732  14.735  -4.985  1.00 16.71           O  
ANISOU 1402  O   LYS A 227      914   4068   1367     83    117   -144       O  
ATOM   1403  CB  LYS A 227      44.676  11.756  -5.992  1.00 16.56           C  
ANISOU 1403  CB  LYS A 227      857   4124   1311    306    186   -232       C  
ATOM   1404  CG  LYS A 227      45.924  10.857  -5.804  1.00 26.33           C  
ANISOU 1404  CG  LYS A 227     2015   5424   2565    384    211   -233       C  
ATOM   1405  CD  LYS A 227      47.084  11.549  -5.021  1.00 25.61           C  
ANISOU 1405  CD  LYS A 227     1827   5403   2501    333    200   -165       C  
ATOM   1406  CE  LYS A 227      48.346  10.719  -4.948  1.00 24.73           C  
ANISOU 1406  CE  LYS A 227     1621   5368   2407    416    226   -159       C  
ATOM   1407  NZ  LYS A 227      48.163   9.520  -4.080  1.00 29.98           N1+
ANISOU 1407  NZ  LYS A 227     2313   5959   3118    488    188   -188       N1+
ATOM   1408  N   GLU A 228      42.005  13.359  -5.398  1.00 13.63           N  
ANISOU 1408  N   GLU A 228      636   3579    964    166    105   -232       N  
ATOM   1409  CA  GLU A 228      41.060  14.427  -5.730  1.00 13.44           C  
ANISOU 1409  CA  GLU A 228      656   3514    936    107     89   -216       C  
ATOM   1410  C   GLU A 228      40.730  15.225  -4.487  1.00 15.85           C  
ANISOU 1410  C   GLU A 228      972   3761   1290     43     51   -202       C  
ATOM   1411  O   GLU A 228      40.563  16.435  -4.596  1.00 15.95           O  
ANISOU 1411  O   GLU A 228      990   3758   1313    -18     42   -170       O  
ATOM   1412  CB  GLU A 228      39.800  13.869  -6.394  1.00 14.61           C  
ANISOU 1412  CB  GLU A 228      872   3613   1066    141     79   -262       C  
ATOM   1413  CG  GLU A 228      40.027  13.467  -7.848  1.00 15.67           C  
ANISOU 1413  CG  GLU A 228     1006   3814   1134    186    114   -276       C  
ATOM   1414  CD  GLU A 228      38.873  12.784  -8.555  1.00 27.70           C  
ANISOU 1414  CD  GLU A 228     2594   5297   2634    220     97   -332       C  
ATOM   1415  OE1 GLU A 228      38.045  12.162  -7.859  1.00 15.78           O  
ANISOU 1415  OE1 GLU A 228     1120   3707   1169    228     64   -370       O  
ATOM   1416  OE2 GLU A 228      38.802  12.857  -9.802  1.00 20.67           O1-
ANISOU 1416  OE2 GLU A 228     1716   4462   1676    234    114   -337       O1-
ATOM   1417  N   CYS A 229      40.648  14.579  -3.302  1.00 13.05           N  
ANISOU 1417  N   CYS A 229      623   3373    963     58     29   -226       N  
ATOM   1418  CA  CYS A 229      40.537  15.346  -2.049  1.00 12.10           C  
ANISOU 1418  CA  CYS A 229      506   3218    873     -2     -3   -219       C  
ATOM   1419  C   CYS A 229      41.730  16.198  -1.743  1.00 15.15           C  
ANISOU 1419  C   CYS A 229      833   3658   1266    -56     -7   -179       C  
ATOM   1420  O   CYS A 229      41.523  17.350  -1.361  1.00 16.91           O  
ANISOU 1420  O   CYS A 229     1069   3846   1510   -123    -28   -171       O  
ATOM   1421  CB  CYS A 229      40.169  14.472  -0.855  1.00 12.45           C  
ANISOU 1421  CB  CYS A 229      570   3229    932     22    -24   -245       C  
ATOM   1422  SG  CYS A 229      38.489  13.821  -0.939  1.00 15.48           S  
ANISOU 1422  SG  CYS A 229     1026   3531   1325     50    -29   -286       S  
ATOM   1423  N   SER A 230      42.976  15.678  -1.872  1.00 13.36           N  
ANISOU 1423  N   SER A 230      537   3511   1029    -30      8   -155       N  
ATOM   1424  CA  SER A 230      44.165  16.491  -1.647  1.00 13.44           C  
ANISOU 1424  CA  SER A 230      476   3582   1049    -90      2   -111       C  
ATOM   1425  C   SER A 230      44.253  17.620  -2.645  1.00 16.64           C  
ANISOU 1425  C   SER A 230      873   3998   1451   -145     22    -72       C  
ATOM   1426  O   SER A 230      44.597  18.743  -2.265  1.00 16.74           O  
ANISOU 1426  O   SER A 230      869   4000   1491   -229     -1    -45       O  
ATOM   1427  CB  SER A 230      45.450  15.648  -1.743  1.00 17.43           C  
ANISOU 1427  CB  SER A 230      895   4181   1546    -39     22    -90       C  
ATOM   1428  OG  SER A 230      45.364  14.647  -0.747  1.00 19.64           O  
ANISOU 1428  OG  SER A 230     1185   4442   1836      9     -6   -113       O  
ATOM   1429  N   GLN A 231      43.964  17.333  -3.924  1.00 14.31           N  
ANISOU 1429  N   GLN A 231      592   3724   1121   -103     63    -67       N  
ATOM   1430  CA  GLN A 231      44.019  18.348  -4.990  1.00 14.22           C  
ANISOU 1430  CA  GLN A 231      575   3732   1096   -152     84    -14       C  
ATOM   1431  C   GLN A 231      42.966  19.474  -4.744  1.00 16.73           C  
ANISOU 1431  C   GLN A 231      962   3946   1449   -212     47    -13       C  
ATOM   1432  O   GLN A 231      43.264  20.657  -4.948  1.00 17.60           O  
ANISOU 1432  O   GLN A 231     1059   4045   1584   -288     40     40       O  
ATOM   1433  CB  GLN A 231      43.838  17.696  -6.377  1.00 15.41           C  
ANISOU 1433  CB  GLN A 231      735   3935   1185    -86    132    -17       C  
ATOM   1434  CG  GLN A 231      43.928  18.671  -7.535  1.00 24.29           C  
ANISOU 1434  CG  GLN A 231     1853   5097   2279   -134    157     50       C  
ATOM   1435  CD  GLN A 231      43.837  17.964  -8.866  1.00 35.33           C  
ANISOU 1435  CD  GLN A 231     3259   6568   3597    -66    204     40       C  
ATOM   1436  NE2 GLN A 231      42.741  18.126  -9.570  1.00 25.30           N  
ANISOU 1436  NE2 GLN A 231     2058   5257   2297    -59    192     33       N  
ATOM   1437  OE1 GLN A 231      44.728  17.233  -9.256  1.00 31.69           O  
ANISOU 1437  OE1 GLN A 231     2741   6201   3098    -16    251     32       O  
ATOM   1438  N   ALA A 232      41.765  19.104  -4.306  1.00 13.23           N  
ANISOU 1438  N   ALA A 232      586   3425   1016   -179     25    -68       N  
ATOM   1439  CA  ALA A 232      40.750  20.099  -3.931  1.00 12.47           C  
ANISOU 1439  CA  ALA A 232      547   3230    961   -221     -7    -76       C  
ATOM   1440  C   ALA A 232      41.237  20.950  -2.769  1.00 19.55           C  
ANISOU 1440  C   ALA A 232     1430   4095   1903   -291    -39    -80       C  
ATOM   1441  O   ALA A 232      41.019  22.145  -2.830  1.00 19.75           O  
ANISOU 1441  O   ALA A 232     1475   4061   1967   -348    -57    -58       O  
ATOM   1442  CB  ALA A 232      39.424  19.446  -3.609  1.00 12.04           C  
ANISOU 1442  CB  ALA A 232      551   3115    909   -170    -19   -135       C  
ATOM   1443  N   LEU A 233      41.918  20.350  -1.718  1.00 17.02           N  
ANISOU 1443  N   LEU A 233     1076   3812   1579   -287    -52   -106       N  
ATOM   1444  CA  LEU A 233      42.516  21.109  -0.623  1.00 16.84           C  
ANISOU 1444  CA  LEU A 233     1035   3777   1587   -358    -89   -114       C  
ATOM   1445  C   LEU A 233      43.559  22.110  -1.145  1.00 19.88           C  
ANISOU 1445  C   LEU A 233     1365   4192   1996   -437    -90    -50       C  
ATOM   1446  O   LEU A 233      43.487  23.304  -0.827  1.00 18.49           O  
ANISOU 1446  O   LEU A 233     1211   3949   1865   -511   -120    -49       O  
ATOM   1447  CB  LEU A 233      43.157  20.161   0.444  1.00 16.93           C  
ANISOU 1447  CB  LEU A 233     1010   3846   1577   -334   -105   -138       C  
ATOM   1448  CG  LEU A 233      43.886  20.823   1.605  1.00 19.82           C  
ANISOU 1448  CG  LEU A 233     1350   4222   1959   -408   -152   -149       C  
ATOM   1449  CD1 LEU A 233      42.935  21.779   2.359  1.00 19.88           C  
ANISOU 1449  CD1 LEU A 233     1433   4131   1990   -451   -180   -204       C  
ATOM   1450  CD2 LEU A 233      44.421  19.775   2.572  1.00 18.08           C  
ANISOU 1450  CD2 LEU A 233     1096   4066   1708   -373   -171   -161       C  
ATOM   1451  N   SER A 234      44.534  21.628  -1.947  1.00 17.50           N  
ANISOU 1451  N   SER A 234      992   3991   1667   -421    -55      2       N  
ATOM   1452  CA  SER A 234      45.540  22.504  -2.535  1.00 18.06           C  
ANISOU 1452  CA  SER A 234      999   4106   1757   -498    -47     75       C  
ATOM   1453  C   SER A 234      44.912  23.665  -3.330  1.00 20.72           C  
ANISOU 1453  C   SER A 234     1385   4366   2121   -547    -46    117       C  
ATOM   1454  O   SER A 234      45.381  24.821  -3.223  1.00 20.91           O  
ANISOU 1454  O   SER A 234     1393   4356   2196   -643    -71    158       O  
ATOM   1455  CB  SER A 234      46.517  21.711  -3.399  1.00 23.23           C  
ANISOU 1455  CB  SER A 234     1569   4889   2368   -454      6    121       C  
ATOM   1456  OG  SER A 234      47.237  20.756  -2.629  1.00 25.12           O  
ANISOU 1456  OG  SER A 234     1752   5194   2598   -412     -2     95       O  
ATOM   1457  N   LEU A 235      43.860  23.375  -4.121  1.00 16.54           N  
ANISOU 1457  N   LEU A 235      914   3807   1564   -485    -24    111       N  
ATOM   1458  CA  LEU A 235      43.160  24.435  -4.861  1.00 17.23           C  
ANISOU 1458  CA  LEU A 235     1051   3818   1678   -521    -31    157       C  
ATOM   1459  C   LEU A 235      42.606  25.510  -3.912  1.00 19.36           C  
ANISOU 1459  C   LEU A 235     1374   3957   2024   -576    -83    122       C  
ATOM   1460  O   LEU A 235      42.908  26.687  -4.107  1.00 17.81           O  
ANISOU 1460  O   LEU A 235     1177   3709   1881   -657   -102    176       O  
ATOM   1461  CB  LEU A 235      42.059  23.869  -5.772  1.00 16.97           C  
ANISOU 1461  CB  LEU A 235     1069   3780   1598   -441    -10    148       C  
ATOM   1462  CG  LEU A 235      41.301  24.878  -6.640  1.00 19.23           C  
ANISOU 1462  CG  LEU A 235     1402   4000   1905   -466    -21    207       C  
ATOM   1463  CD1 LEU A 235      42.260  25.715  -7.539  1.00 19.63           C  
ANISOU 1463  CD1 LEU A 235     1405   4101   1952   -540     -2    320       C  
ATOM   1464  CD2 LEU A 235      40.187  24.190  -7.405  1.00 14.57           C  
ANISOU 1464  CD2 LEU A 235      857   3415   1264   -385    -12    186       C  
ATOM   1465  N   ILE A 236      41.834  25.107  -2.875  1.00 15.70           N  
ANISOU 1465  N   ILE A 236      956   3442   1568   -534   -105     32       N  
ATOM   1466  CA AILE A 236      41.284  26.066  -1.903  0.50 15.29           C  
ANISOU 1466  CA AILE A 236      956   3274   1580   -575   -147    -21       C  
ATOM   1467  CA BILE A 236      41.278  26.074  -1.926  0.50 15.06           C  
ANISOU 1467  CA BILE A 236      927   3244   1551   -575   -147    -19       C  
ATOM   1468  C   ILE A 236      42.400  26.806  -1.171  1.00 21.01           C  
ANISOU 1468  C   ILE A 236     1644   3996   2343   -671   -181    -18       C  
ATOM   1469  O   ILE A 236      42.317  28.029  -0.996  1.00 22.55           O  
ANISOU 1469  O   ILE A 236     1870   4092   2606   -738   -213    -15       O  
ATOM   1470  CB AILE A 236      40.273  25.418  -0.920  0.50 17.44           C  
ANISOU 1470  CB AILE A 236     1275   3514   1837   -510   -153   -116       C  
ATOM   1471  CB BILE A 236      40.205  25.424  -1.001  0.50 16.92           C  
ANISOU 1471  CB BILE A 236     1212   3445   1772   -507   -152   -113       C  
ATOM   1472  CG1AILE A 236      39.145  24.693  -1.663  0.50 15.79           C  
ANISOU 1472  CG1AILE A 236     1096   3304   1599   -426   -127   -117       C  
ATOM   1473  CG1BILE A 236      38.977  24.898  -1.805  0.50 14.97           C  
ANISOU 1473  CG1BILE A 236     1001   3182   1505   -428   -129   -111       C  
ATOM   1474  CG2AILE A 236      39.699  26.458   0.057  0.50 18.03           C  
ANISOU 1474  CG2AILE A 236     1404   3476   1971   -545   -189   -179       C  
ATOM   1475  CG2BILE A 236      39.778  26.357   0.142  0.50 17.56           C  
ANISOU 1475  CG2BILE A 236     1340   3426   1906   -544   -188   -183       C  
ATOM   1476  CD1AILE A 236      38.661  23.525  -0.939  0.50 23.25           C  
ANISOU 1476  CD1AILE A 236     2050   4278   2506   -365   -118   -180       C  
ATOM   1477  CD1BILE A 236      38.161  25.965  -2.737  0.50 17.57           C  
ANISOU 1477  CD1BILE A 236     1369   3424   1883   -434   -138    -63       C  
ATOM   1478  N   LEU A 237      43.440  26.084  -0.745  1.00 18.83           N  
ANISOU 1478  N   LEU A 237     1301   3824   2029   -678   -178    -18       N  
ATOM   1479  CA  LEU A 237      44.562  26.712  -0.038  1.00 21.33           C  
ANISOU 1479  CA  LEU A 237     1570   4156   2379   -775   -218    -15       C  
ATOM   1480  C   LEU A 237      45.297  27.718  -0.914  1.00 27.85           C  
ANISOU 1480  C   LEU A 237     2356   4974   3252   -864   -217     80       C  
ATOM   1481  O   LEU A 237      45.763  28.733  -0.399  1.00 28.43           O  
ANISOU 1481  O   LEU A 237     2427   4988   3387   -962   -263     76       O  
ATOM   1482  CB  LEU A 237      45.541  25.684   0.610  1.00 20.80           C  
ANISOU 1482  CB  LEU A 237     1428   4212   2263   -758   -222    -27       C  
ATOM   1483  CG  LEU A 237      45.009  24.905   1.838  1.00 23.93           C  
ANISOU 1483  CG  LEU A 237     1863   4608   2621   -702   -242   -115       C  
ATOM   1484  CD1 LEU A 237      46.029  23.817   2.286  1.00 23.80           C  
ANISOU 1484  CD1 LEU A 237     1765   4718   2560   -675   -245   -102       C  
ATOM   1485  CD2 LEU A 237      44.734  25.835   3.051  1.00 26.59           C  
ANISOU 1485  CD2 LEU A 237     2254   4861   2988   -766   -298   -192       C  
ATOM   1486  N   ASP A 238      45.391  27.463  -2.234  1.00 26.97           N  
ANISOU 1486  N   ASP A 238     2215   4920   3112   -837   -166    164       N  
ATOM   1487  CA  ASP A 238      46.051  28.417  -3.141  1.00 28.35           C  
ANISOU 1487  CA  ASP A 238     2351   5096   3325   -925   -158    271       C  
ATOM   1488  C   ASP A 238      45.173  29.610  -3.430  1.00 31.89           C  
ANISOU 1488  C   ASP A 238     2881   5394   3841   -960   -184    291       C  
ATOM   1489  O   ASP A 238      45.697  30.713  -3.577  1.00 32.59           O  
ANISOU 1489  O   ASP A 238     2957   5427   3998  -1064   -209    352       O  
ATOM   1490  CB  ASP A 238      46.549  27.742  -4.445  1.00 32.39           C  
ANISOU 1490  CB  ASP A 238     2797   5742   3768   -885    -90    357       C  
ATOM   1491  CG  ASP A 238      47.525  26.573  -4.241  1.00 46.64           C  
ANISOU 1491  CG  ASP A 238     4510   7695   5516   -842    -60    344       C  
ATOM   1492  OD1 ASP A 238      48.013  26.382  -3.092  1.00 45.08           O  
ANISOU 1492  OD1 ASP A 238     4284   7507   5338   -863   -100    289       O  
ATOM   1493  OD2 ASP A 238      47.708  25.781  -5.192  1.00 52.82           O1-
ANISOU 1493  OD2 ASP A 238     5256   8581   6232   -776      1    378       O1-
ATOM   1494  N   ILE A 239      43.828  29.406  -3.520  1.00 26.38           N  
ANISOU 1494  N   ILE A 239     2265   4626   3133   -874   -181    243       N  
ATOM   1495  CA  ILE A 239      42.879  30.515  -3.611  1.00 24.84           C  
ANISOU 1495  CA  ILE A 239     2149   4276   3013   -890   -212    245       C  
ATOM   1496  C   ILE A 239      42.970  31.406  -2.344  1.00 27.95           C  
ANISOU 1496  C   ILE A 239     2577   4554   3489   -958   -270    166       C  
ATOM   1497  O   ILE A 239      42.915  32.634  -2.462  1.00 28.35           O  
ANISOU 1497  O   ILE A 239     2661   4482   3628  -1027   -303    200       O  
ATOM   1498  CB  ILE A 239      41.421  30.050  -3.907  1.00 26.10           C  
ANISOU 1498  CB  ILE A 239     2373   4398   3146   -780   -198    206       C  
ATOM   1499  CG1 ILE A 239      41.277  29.481  -5.342  1.00 25.59           C  
ANISOU 1499  CG1 ILE A 239     2289   4425   3010   -731   -155    293       C  
ATOM   1500  CG2 ILE A 239      40.438  31.213  -3.706  1.00 28.76           C  
ANISOU 1500  CG2 ILE A 239     2787   4565   3576   -787   -238    188       C  
ATOM   1501  CD1 ILE A 239      40.024  28.605  -5.546  1.00 26.03           C  
ANISOU 1501  CD1 ILE A 239     2386   4487   3017   -621   -141    239       C  
ATOM   1502  N   ASP A 240      43.090  30.786  -1.152  1.00 23.96           N  
ANISOU 1502  N   ASP A 240     2067   4085   2952   -937   -283     62       N  
ATOM   1503  CA  ASP A 240      43.205  31.496   0.127  1.00 23.51           C  
ANISOU 1503  CA  ASP A 240     2043   3942   2947   -996   -338    -31       C  
ATOM   1504  C   ASP A 240      44.453  32.355   0.149  1.00 32.59           C  
ANISOU 1504  C   ASP A 240     3144   5084   4155  -1129   -375     22       C  
ATOM   1505  O   ASP A 240      44.419  33.514   0.571  1.00 33.55           O  
ANISOU 1505  O   ASP A 240     3311   5073   4364  -1203   -424     -8       O  
ATOM   1506  CB  ASP A 240      43.254  30.518   1.298  1.00 23.37           C  
ANISOU 1506  CB  ASP A 240     2016   4004   2860   -952   -342   -130       C  
ATOM   1507  CG  ASP A 240      43.449  31.218   2.634  1.00 25.76           C  
ANISOU 1507  CG  ASP A 240     2352   4240   3196  -1017   -400   -231       C  
ATOM   1508  OD1 ASP A 240      42.480  31.807   3.139  1.00 30.16           O  
ANISOU 1508  OD1 ASP A 240     2990   4680   3789   -992   -413   -312       O  
ATOM   1509  OD2 ASP A 240      44.584  31.300   3.086  1.00 27.68           O1-
ANISOU 1509  OD2 ASP A 240     2540   4541   3437  -1098   -435   -225       O1-
ATOM   1510  N   HIS A 241      45.547  31.771  -0.305  1.00 32.80           N  
ANISOU 1510  N   HIS A 241     3074   5251   4138  -1158   -352     98       N  
ATOM   1511  CA  HIS A 241      46.831  32.432  -0.447  1.00 35.77           C  
ANISOU 1511  CA  HIS A 241     3376   5653   4562  -1286   -377    171       C  
ATOM   1512  C   HIS A 241      46.996  33.172  -1.799  1.00 39.89           C  
ANISOU 1512  C   HIS A 241     3882   6145   5129  -1339   -352    312       C  
ATOM   1513  O   HIS A 241      48.133  33.385  -2.244  1.00 41.10           O  
ANISOU 1513  O   HIS A 241     3946   6375   5295  -1428   -345    406       O  
ATOM   1514  CB  HIS A 241      47.940  31.408  -0.220  1.00 37.53           C  
ANISOU 1514  CB  HIS A 241     3491   6053   4716  -1283   -362    185       C  
ATOM   1515  CG  HIS A 241      48.502  31.368   1.174  1.00 42.04           C  
ANISOU 1515  CG  HIS A 241     4043   6643   5287  -1330   -424     93       C  
ATOM   1516  CD2 HIS A 241      48.348  32.236   2.205  1.00 44.70           C  
ANISOU 1516  CD2 HIS A 241     4440   6866   5677  -1399   -494      3       C  
ATOM   1517  ND1 HIS A 241      49.343  30.330   1.582  1.00 43.87           N  
ANISOU 1517  ND1 HIS A 241     4185   7029   5454  -1305   -420     91       N  
ATOM   1518  CE1 HIS A 241      49.664  30.600   2.840  1.00 44.07           C  
ANISOU 1518  CE1 HIS A 241     4218   7038   5489  -1362   -491      8       C  
ATOM   1519  NE2 HIS A 241      49.088  31.734   3.260  1.00 45.16           N  
ANISOU 1519  NE2 HIS A 241     4447   7019   5693  -1421   -536    -54       N  
ATOM   1520  N   GLY A 242      45.857  33.537  -2.417  1.00 34.76           N  
ANISOU 1520  N   GLY A 242     3314   5393   4500  -1282   -339    329       N  
ATOM   1521  CA  GLY A 242      45.739  34.555  -3.465  1.00 35.62           C  
ANISOU 1521  CA  GLY A 242     3443   5417   4674  -1338   -338    450       C  
ATOM   1522  C   GLY A 242      46.031  34.205  -4.916  1.00 39.25           C  
ANISOU 1522  C   GLY A 242     3847   5994   5072  -1325   -275    593       C  
ATOM   1523  O   GLY A 242      46.010  35.104  -5.766  1.00 38.83           O  
ANISOU 1523  O   GLY A 242     3808   5876   5070  -1384   -278    709       O  
ATOM   1524  N   LYS A 243      46.308  32.915  -5.227  1.00 34.99           N  
ANISOU 1524  N   LYS A 243     3248   5626   4420  -1247   -218    587       N  
ATOM   1525  CA  LYS A 243      46.536  32.447  -6.601  1.00 35.03           C  
ANISOU 1525  CA  LYS A 243     3205   5760   4344  -1217   -151    700       C  
ATOM   1526  C   LYS A 243      45.343  32.865  -7.512  1.00 38.52           C  
ANISOU 1526  C   LYS A 243     3731   6117   4787  -1167   -148    753       C  
ATOM   1527  O   LYS A 243      44.195  32.587  -7.180  1.00 33.51           O  
ANISOU 1527  O   LYS A 243     3171   5412   4150  -1077   -165    666       O  
ATOM   1528  CB  LYS A 243      46.734  30.914  -6.640  1.00 36.50           C  
ANISOU 1528  CB  LYS A 243     3341   6110   4417  -1112    -98    645       C  
ATOM   1529  CG  LYS A 243      46.989  30.331  -8.040  1.00 46.60           C  
ANISOU 1529  CG  LYS A 243     4572   7535   5599  -1069    -23    739       C  
ATOM   1530  CD  LYS A 243      46.661  28.835  -8.095  1.00 48.50           C  
ANISOU 1530  CD  LYS A 243     4810   7877   5740   -936     18    655       C  
ATOM   1531  CE  LYS A 243      47.254  28.129  -9.292  1.00 56.93           C  
ANISOU 1531  CE  LYS A 243     5811   9115   6705   -897     96    722       C  
ATOM   1532  NZ  LYS A 243      46.661  28.585 -10.575  1.00 70.29           N1+
ANISOU 1532  NZ  LYS A 243     7546  10806   8354   -894    118    814       N1+
ATOM   1533  N   PRO A 244      45.600  33.543  -8.652  1.00 40.18           N  
ANISOU 1533  N   PRO A 244     3926   6340   5001  -1226   -130    901       N  
ATOM   1534  CA  PRO A 244      44.494  33.890  -9.549  1.00 40.45           C  
ANISOU 1534  CA  PRO A 244     4034   6309   5026  -1174   -133    961       C  
ATOM   1535  C   PRO A 244      44.033  32.619 -10.252  1.00 42.89           C  
ANISOU 1535  C   PRO A 244     4338   6760   5199  -1054    -80    936       C  
ATOM   1536  O   PRO A 244      44.839  31.899 -10.835  1.00 44.91           O  
ANISOU 1536  O   PRO A 244     4520   7183   5361  -1048    -20    973       O  
ATOM   1537  CB  PRO A 244      45.109  34.927 -10.508  1.00 44.35           C  
ANISOU 1537  CB  PRO A 244     4501   6796   5554  -1286   -127   1139       C  
ATOM   1538  CG  PRO A 244      46.488  35.218  -9.979  1.00 49.02           C  
ANISOU 1538  CG  PRO A 244     5006   7426   6193  -1406   -127   1160       C  
ATOM   1539  CD  PRO A 244      46.890  34.027  -9.182  1.00 43.34           C  
ANISOU 1539  CD  PRO A 244     4236   6820   5411  -1344   -105   1030       C  
ATOM   1540  N   VAL A 245      42.741  32.335 -10.164  1.00 35.87           N  
ANISOU 1540  N   VAL A 245     3524   5802   4303   -958   -103    865       N  
ATOM   1541  CA  VAL A 245      42.144  31.101 -10.675  1.00 33.14           C  
ANISOU 1541  CA  VAL A 245     3185   5565   3842   -844    -67    815       C  
ATOM   1542  C   VAL A 245      40.959  31.518 -11.545  1.00 34.45           C  
ANISOU 1542  C   VAL A 245     3417   5670   4002   -801    -92    874       C  
ATOM   1543  O   VAL A 245      40.044  32.178 -11.051  1.00 35.53           O  
ANISOU 1543  O   VAL A 245     3615   5654   4231   -787   -144    843       O  
ATOM   1544  CB  VAL A 245      41.753  30.171  -9.487  1.00 35.72           C  
ANISOU 1544  CB  VAL A 245     3525   5877   4170   -772    -77    654       C  
ATOM   1545  CG1 VAL A 245      40.821  29.050  -9.917  1.00 34.86           C  
ANISOU 1545  CG1 VAL A 245     3444   5827   3975   -658    -59    596       C  
ATOM   1546  CG2 VAL A 245      42.996  29.600  -8.797  1.00 35.72           C  
ANISOU 1546  CG2 VAL A 245     3449   5969   4154   -804    -52    613       C  
ATOM   1547  N   LYS A 246      40.980  31.155 -12.834  1.00 28.52           N  
ANISOU 1547  N   LYS A 246     2652   5043   3141   -777    -55    958       N  
ATOM   1548  CA  LYS A 246      39.824  31.340 -13.713  1.00 28.10           C  
ANISOU 1548  CA  LYS A 246     2657   4962   3058   -723    -83   1008       C  
ATOM   1549  C   LYS A 246      38.901  30.106 -13.554  1.00 29.58           C  
ANISOU 1549  C   LYS A 246     2868   5190   3181   -609    -83    879       C  
ATOM   1550  O   LYS A 246      39.244  29.019 -14.028  1.00 28.84           O  
ANISOU 1550  O   LYS A 246     2745   5241   2973   -567    -36    845       O  
ATOM   1551  CB  LYS A 246      40.268  31.525 -15.184  1.00 31.85           C  
ANISOU 1551  CB  LYS A 246     3109   5564   3429   -755    -48   1160       C  
ATOM   1552  CG  LYS A 246      39.111  31.897 -16.117  1.00 48.63           C  
ANISOU 1552  CG  LYS A 246     5293   7657   5527   -713    -90   1235       C  
ATOM   1553  CD  LYS A 246      39.506  31.909 -17.596  1.00 59.20           C  
ANISOU 1553  CD  LYS A 246     6613   9150   6730   -735    -52   1376       C  
ATOM   1554  CE  LYS A 246      38.289  31.958 -18.503  1.00 61.40           C  
ANISOU 1554  CE  LYS A 246     6948   9430   6951   -673    -99   1423       C  
ATOM   1555  NZ  LYS A 246      38.657  31.941 -19.946  1.00 63.37           N1+
ANISOU 1555  NZ  LYS A 246     7184   9846   7049   -693    -63   1557       N1+
ATOM   1556  N   ASN A 247      37.744  30.272 -12.879  1.00 24.57           N  
ANISOU 1556  N   ASN A 247     2285   4426   2625   -561   -133    805       N  
ATOM   1557  CA  ASN A 247      36.745  29.208 -12.746  1.00 22.33           C  
ANISOU 1557  CA  ASN A 247     2022   4167   2295   -465   -140    698       C  
ATOM   1558  C   ASN A 247      36.325  28.783 -14.162  1.00 28.71           C  
ANISOU 1558  C   ASN A 247     2839   5084   2985   -425   -136    761       C  
ATOM   1559  O   ASN A 247      35.998  29.658 -14.963  1.00 27.85           O  
ANISOU 1559  O   ASN A 247     2751   4947   2883   -447   -165    877       O  
ATOM   1560  CB  ASN A 247      35.529  29.696 -11.950  1.00 17.89           C  
ANISOU 1560  CB  ASN A 247     1505   3450   1842   -428   -193    639       C  
ATOM   1561  CG  ASN A 247      34.508  28.611 -11.613  1.00 26.02           C  
ANISOU 1561  CG  ASN A 247     2547   4498   2842   -341   -199    524       C  
ATOM   1562  ND2 ASN A 247      33.511  28.946 -10.824  1.00 16.17           N  
ANISOU 1562  ND2 ASN A 247     1325   3135   1685   -306   -233    464       N  
ATOM   1563  OD1 ASN A 247      34.611  27.454 -12.015  1.00 23.44           O  
ANISOU 1563  OD1 ASN A 247     2204   4286   2416   -304   -172    484       O  
ATOM   1564  N   ALA A 248      36.349  27.456 -14.474  1.00 25.45           N  
ANISOU 1564  N   ALA A 248     2413   4793   2464   -369   -103    685       N  
ATOM   1565  CA  ALA A 248      35.957  26.958 -15.807  1.00 26.71           C  
ANISOU 1565  CA  ALA A 248     2586   5066   2497   -330   -102    723       C  
ATOM   1566  C   ALA A 248      34.468  27.236 -16.057  1.00 29.90           C  
ANISOU 1566  C   ALA A 248     3035   5394   2932   -286   -171    729       C  
ATOM   1567  O   ALA A 248      34.016  27.252 -17.201  1.00 29.54           O  
ANISOU 1567  O   ALA A 248     3006   5417   2801   -269   -193    795       O  
ATOM   1568  CB  ALA A 248      36.243  25.467 -15.932  1.00 27.21           C  
ANISOU 1568  CB  ALA A 248     2632   5247   2459   -275    -59    617       C  
ATOM   1569  N   LEU A 249      33.718  27.463 -14.968  1.00 26.80           N  
ANISOU 1569  N   LEU A 249     2657   4867   2659   -266   -206    660       N  
ATOM   1570  CA  LEU A 249      32.298  27.772 -15.022  1.00 27.09           C  
ANISOU 1570  CA  LEU A 249     2721   4822   2749   -220   -270    659       C  
ATOM   1571  C   LEU A 249      32.153  29.267 -14.908  1.00 33.47           C  
ANISOU 1571  C   LEU A 249     3545   5503   3669   -256   -306    759       C  
ATOM   1572  O   LEU A 249      32.749  29.878 -14.022  1.00 34.68           O  
ANISOU 1572  O   LEU A 249     3695   5569   3913   -300   -291    747       O  
ATOM   1573  CB  LEU A 249      31.540  27.070 -13.857  1.00 25.06           C  
ANISOU 1573  CB  LEU A 249     2464   4503   2555   -171   -277    518       C  
ATOM   1574  CG  LEU A 249      31.719  25.569 -13.749  1.00 27.67           C  
ANISOU 1574  CG  LEU A 249     2782   4929   2802   -139   -244    413       C  
ATOM   1575  CD1 LEU A 249      30.946  25.036 -12.578  1.00 26.19           C  
ANISOU 1575  CD1 LEU A 249     2594   4671   2687   -102   -252    300       C  
ATOM   1576  CD2 LEU A 249      31.287  24.857 -15.037  1.00 31.68           C  
ANISOU 1576  CD2 LEU A 249     3299   5548   3189   -106   -261    427       C  
ATOM   1577  N   ASP A 250      31.372  29.857 -15.792  1.00 31.08           N  
ANISOU 1577  N   ASP A 250     3261   5184   3363   -238   -357    856       N  
ATOM   1578  CA  ASP A 250      31.169  31.287 -15.781  1.00 32.54           C  
ANISOU 1578  CA  ASP A 250     3466   5235   3663   -264   -398    961       C  
ATOM   1579  C   ASP A 250      30.048  31.537 -14.787  1.00 35.68           C  
ANISOU 1579  C   ASP A 250     3872   5494   4191   -206   -435    873       C  
ATOM   1580  O   ASP A 250      28.885  31.517 -15.168  1.00 35.90           O  
ANISOU 1580  O   ASP A 250     3903   5510   4228   -145   -485    884       O  
ATOM   1581  CB  ASP A 250      30.845  31.800 -17.206  1.00 36.24           C  
ANISOU 1581  CB  ASP A 250     3948   5756   4066   -266   -440   1119       C  
ATOM   1582  CG  ASP A 250      30.594  33.300 -17.323  1.00 50.32           C  
ANISOU 1582  CG  ASP A 250     5755   7391   5973   -290   -491   1250       C  
ATOM   1583  OD1 ASP A 250      31.261  34.076 -16.596  1.00 49.39           O  
ANISOU 1583  OD1 ASP A 250     5643   7161   5963   -345   -475   1258       O  
ATOM   1584  OD2 ASP A 250      29.757  33.700 -18.176  1.00 60.34           O1-
ANISOU 1584  OD2 ASP A 250     7038   8658   7231   -255   -551   1350       O1-
ATOM   1585  N   LEU A 251      30.409  31.735 -13.493  1.00 31.33           N  
ANISOU 1585  N   LEU A 251     3321   4849   3733   -224   -410    782       N  
ATOM   1586  CA  LEU A 251      29.447  32.010 -12.416  1.00 30.62           C  
ANISOU 1586  CA  LEU A 251     3238   4632   3764   -171   -431    686       C  
ATOM   1587  C   LEU A 251      29.721  33.404 -11.780  1.00 35.69           C  
ANISOU 1587  C   LEU A 251     3907   5105   4549   -208   -447    715       C  
ATOM   1588  O   LEU A 251      30.867  33.852 -11.744  1.00 34.49           O  
ANISOU 1588  O   LEU A 251     3760   4943   4402   -289   -427    761       O  
ATOM   1589  CB  LEU A 251      29.458  30.881 -11.351  1.00 29.24           C  
ANISOU 1589  CB  LEU A 251     3045   4503   3562   -149   -388    531       C  
ATOM   1590  CG  LEU A 251      29.127  29.429 -11.796  1.00 32.43           C  
ANISOU 1590  CG  LEU A 251     3428   5047   3847   -111   -375    479       C  
ATOM   1591  CD1 LEU A 251      29.106  28.503 -10.609  1.00 30.30           C  
ANISOU 1591  CD1 LEU A 251     3145   4788   3580    -94   -339    342       C  
ATOM   1592  CD2 LEU A 251      27.755  29.337 -12.455  1.00 37.26           C  
ANISOU 1592  CD2 LEU A 251     4035   5663   4459    -47   -427    503       C  
ATOM   1593  N   LYS A 252      28.680  34.083 -11.282  1.00 34.57           N  
ANISOU 1593  N   LYS A 252     3779   4829   4527   -149   -482    683       N  
ATOM   1594  CA  LYS A 252      28.848  35.439 -10.723  1.00 36.31           C  
ANISOU 1594  CA  LYS A 252     4032   4871   4893   -175   -503    701       C  
ATOM   1595  C   LYS A 252      29.223  35.395  -9.212  1.00 39.30           C  
ANISOU 1595  C   LYS A 252     4419   5190   5323   -191   -468    548       C  
ATOM   1596  O   LYS A 252      28.609  36.092  -8.386  1.00 39.68           O  
ANISOU 1596  O   LYS A 252     4488   5100   5489   -150   -481    477       O  
ATOM   1597  CB  LYS A 252      27.603  36.323 -10.970  1.00 39.61           C  
ANISOU 1597  CB  LYS A 252     4463   5161   5425    -96   -560    748       C  
ATOM   1598  CG  LYS A 252      27.113  36.385 -12.405  1.00 59.32           C  
ANISOU 1598  CG  LYS A 252     6951   7718   7869    -73   -607    900       C  
ATOM   1599  CD  LYS A 252      25.580  36.310 -12.444  1.00 70.98           C  
ANISOU 1599  CD  LYS A 252     8405   9169   9396     39   -648    872       C  
ATOM   1600  CE  LYS A 252      25.012  36.392 -13.842  1.00 73.52           C  
ANISOU 1600  CE  LYS A 252     8716   9553   9665     66   -708   1022       C  
ATOM   1601  NZ  LYS A 252      23.550  36.160 -13.836  1.00 79.02           N1+
ANISOU 1601  NZ  LYS A 252     9374  10249  10401    170   -748    985       N1+
ATOM   1602  N   PHE A 253      30.221  34.554  -8.872  1.00 33.03           N  
ANISOU 1602  N   PHE A 253     3606   4508   4436   -246   -422    498       N  
ATOM   1603  CA  PHE A 253      30.900  34.511  -7.575  1.00 31.51           C  
ANISOU 1603  CA  PHE A 253     3419   4286   4268   -287   -394    381       C  
ATOM   1604  C   PHE A 253      32.388  34.694  -7.850  1.00 39.50           C  
ANISOU 1604  C   PHE A 253     4422   5341   5246   -395   -381    451       C  
ATOM   1605  O   PHE A 253      33.028  33.792  -8.406  1.00 40.23           O  
ANISOU 1605  O   PHE A 253     4480   5583   5223   -416   -351    485       O  
ATOM   1606  CB  PHE A 253      30.694  33.171  -6.837  1.00 29.61           C  
ANISOU 1606  CB  PHE A 253     3152   4156   3943   -246   -353    257       C  
ATOM   1607  CG  PHE A 253      31.333  33.099  -5.458  1.00 28.27           C  
ANISOU 1607  CG  PHE A 253     2988   3967   3787   -283   -330    140       C  
ATOM   1608  CD1 PHE A 253      30.607  33.413  -4.319  1.00 28.82           C  
ANISOU 1608  CD1 PHE A 253     3078   3948   3925   -238   -328     24       C  
ATOM   1609  CD2 PHE A 253      32.659  32.713  -5.304  1.00 27.77           C  
ANISOU 1609  CD2 PHE A 253     2905   3984   3663   -360   -309    146       C  
ATOM   1610  CE1 PHE A 253      31.195  33.343  -3.053  1.00 27.92           C  
ANISOU 1610  CE1 PHE A 253     2973   3829   3807   -274   -311    -84       C  
ATOM   1611  CE2 PHE A 253      33.242  32.643  -4.045  1.00 29.14           C  
ANISOU 1611  CE2 PHE A 253     3081   4149   3843   -395   -297     44       C  
ATOM   1612  CZ  PHE A 253      32.506  32.957  -2.924  1.00 26.99           C  
ANISOU 1612  CZ  PHE A 253     2837   3791   3627   -354   -300    -71       C  
ATOM   1613  N   ASP A 254      32.931  35.848  -7.454  1.00 36.49           N  
ANISOU 1613  N   ASP A 254     4068   4828   4969   -461   -405    469       N  
ATOM   1614  CA  ASP A 254      34.355  36.138  -7.547  1.00 36.51           C  
ANISOU 1614  CA  ASP A 254     4054   4858   4961   -576   -397    529       C  
ATOM   1615  C   ASP A 254      35.151  35.373  -6.476  1.00 36.48           C  
ANISOU 1615  C   ASP A 254     4023   4935   4903   -608   -364    409       C  
ATOM   1616  O   ASP A 254      34.973  35.602  -5.279  1.00 34.74           O  
ANISOU 1616  O   ASP A 254     3826   4634   4739   -601   -373    287       O  
ATOM   1617  CB  ASP A 254      34.569  37.661  -7.462  1.00 41.23           C  
ANISOU 1617  CB  ASP A 254     4693   5269   5703   -641   -443    585       C  
ATOM   1618  CG  ASP A 254      36.006  38.107  -7.373  1.00 54.36           C  
ANISOU 1618  CG  ASP A 254     6337   6935   7382   -773   -442    636       C  
ATOM   1619  OD1 ASP A 254      36.874  37.439  -7.981  1.00 55.11           O  
ANISOU 1619  OD1 ASP A 254     6379   7189   7372   -819   -406    706       O  
ATOM   1620  OD2 ASP A 254      36.264  39.129  -6.700  1.00 62.40           O1-
ANISOU 1620  OD2 ASP A 254     7391   7796   8522   -831   -478    603       O1-
ATOM   1621  N   MET A 255      36.038  34.461  -6.925  1.00 32.21           N  
ANISOU 1621  N   MET A 255     3430   4558   4250   -639   -327    448       N  
ATOM   1622  CA  MET A 255      36.881  33.617  -6.072  1.00 30.84           C  
ANISOU 1622  CA  MET A 255     3219   4482   4016   -664   -298    359       C  
ATOM   1623  C   MET A 255      37.893  34.419  -5.265  1.00 31.77           C  
ANISOU 1623  C   MET A 255     3334   4531   4206   -767   -321    338       C  
ATOM   1624  O   MET A 255      38.429  33.899  -4.287  1.00 28.16           O  
ANISOU 1624  O   MET A 255     2856   4125   3719   -784   -313    245       O  
ATOM   1625  CB  MET A 255      37.594  32.509  -6.881  1.00 32.68           C  
ANISOU 1625  CB  MET A 255     3394   4900   4123   -663   -253    415       C  
ATOM   1626  CG  MET A 255      36.671  31.450  -7.421  1.00 35.12           C  
ANISOU 1626  CG  MET A 255     3705   5291   4348   -563   -233    393       C  
ATOM   1627  SD  MET A 255      35.881  30.449  -6.137  1.00 38.47           S  
ANISOU 1627  SD  MET A 255     4141   5718   4758   -483   -225    229       S  
ATOM   1628  CE  MET A 255      34.455  30.015  -6.957  1.00 33.79           C  
ANISOU 1628  CE  MET A 255     3568   5133   4137   -390   -231    243       C  
ATOM   1629  N   GLU A 256      38.142  35.685  -5.661  1.00 32.49           N  
ANISOU 1629  N   GLU A 256     3447   4503   4394   -840   -355    427       N  
ATOM   1630  CA  GLU A 256      39.011  36.612  -4.912  1.00 34.82           C  
ANISOU 1630  CA  GLU A 256     3749   4702   4779   -949   -389    405       C  
ATOM   1631  C   GLU A 256      38.512  36.865  -3.470  1.00 39.18           C  
ANISOU 1631  C   GLU A 256     4351   5147   5389   -922   -416    236       C  
ATOM   1632  O   GLU A 256      39.279  37.309  -2.623  1.00 38.76           O  
ANISOU 1632  O   GLU A 256     4297   5052   5378  -1005   -443    178       O  
ATOM   1633  CB  GLU A 256      39.245  37.917  -5.688  1.00 37.67           C  
ANISOU 1633  CB  GLU A 256     4131   4939   5243  -1030   -424    542       C  
ATOM   1634  CG  GLU A 256      40.307  37.738  -6.764  1.00 55.32           C  
ANISOU 1634  CG  GLU A 256     6298   7306   7415  -1108   -394    697       C  
ATOM   1635  CD  GLU A 256      40.351  38.715  -7.924  1.00 79.66           C  
ANISOU 1635  CD  GLU A 256     9393  10320  10554  -1164   -410    875       C  
ATOM   1636  OE1 GLU A 256      39.331  39.392  -8.191  1.00 83.77           O  
ANISOU 1636  OE1 GLU A 256     9978  10701  11150  -1113   -444    901       O  
ATOM   1637  OE2 GLU A 256      41.395  38.748  -8.616  1.00 71.06           O1-
ANISOU 1637  OE2 GLU A 256     8244   9329   9427  -1254   -386    999       O1-
ATOM   1638  N   GLN A 257      37.232  36.561  -3.204  1.00 35.60           N  
ANISOU 1638  N   GLN A 257     3935   4661   4931   -807   -407    158       N  
ATOM   1639  CA  GLN A 257      36.605  36.627  -1.883  1.00 35.43           C  
ANISOU 1639  CA  GLN A 257     3955   4569   4938   -760   -415     -6       C  
ATOM   1640  C   GLN A 257      37.187  35.632  -0.928  1.00 37.80           C  
ANISOU 1640  C   GLN A 257     4221   5000   5142   -770   -394   -101       C  
ATOM   1641  O   GLN A 257      37.201  35.886   0.275  1.00 38.10           O  
ANISOU 1641  O   GLN A 257     4288   4989   5199   -782   -410   -226       O  
ATOM   1642  CB  GLN A 257      35.115  36.321  -1.995  1.00 36.58           C  
ANISOU 1642  CB  GLN A 257     4124   4693   5081   -631   -397    -44       C  
ATOM   1643  CG  GLN A 257      34.326  37.436  -2.607  1.00 48.42           C  
ANISOU 1643  CG  GLN A 257     5667   6032   6698   -600   -429     17       C  
ATOM   1644  CD  GLN A 257      32.915  36.981  -2.713  1.00 46.80           C  
ANISOU 1644  CD  GLN A 257     5465   5837   6480   -473   -410    -19       C  
ATOM   1645  NE2 GLN A 257      32.601  36.321  -3.825  1.00 31.69           N  
ANISOU 1645  NE2 GLN A 257     3518   4024   4499   -437   -397     84       N  
ATOM   1646  OE1 GLN A 257      32.127  37.171  -1.783  1.00 30.05           O  
ANISOU 1646  OE1 GLN A 257     3371   3646   4400   -410   -405   -142       O  
ATOM   1647  N   LEU A 258      37.658  34.486  -1.448  1.00 31.80           N  
ANISOU 1647  N   LEU A 258     3401   4406   4275   -760   -358    -46       N  
ATOM   1648  CA  LEU A 258      38.157  33.440  -0.576  1.00 29.64           C  
ANISOU 1648  CA  LEU A 258     3093   4257   3911   -756   -339   -125       C  
ATOM   1649  C   LEU A 258      39.586  33.724  -0.078  1.00 30.18           C  
ANISOU 1649  C   LEU A 258     3125   4356   3985   -870   -366   -123       C  
ATOM   1650  O   LEU A 258      40.061  33.020   0.812  1.00 26.52           O  
ANISOU 1650  O   LEU A 258     2636   3981   3459   -875   -365   -193       O  
ATOM   1651  CB  LEU A 258      38.005  32.057  -1.225  1.00 28.92           C  
ANISOU 1651  CB  LEU A 258     2958   4315   3715   -687   -294    -85       C  
ATOM   1652  CG  LEU A 258      36.547  31.538  -1.322  1.00 32.52           C  
ANISOU 1652  CG  LEU A 258     3444   4759   4154   -575   -273   -126       C  
ATOM   1653  CD1 LEU A 258      36.363  30.613  -2.518  1.00 32.85           C  
ANISOU 1653  CD1 LEU A 258     3454   4904   4124   -527   -243    -44       C  
ATOM   1654  CD2 LEU A 258      36.126  30.873  -0.041  1.00 33.75           C  
ANISOU 1654  CD2 LEU A 258     3611   4942   4271   -532   -261   -250       C  
ATOM   1655  N   LYS A 259      40.258  34.774  -0.635  1.00 26.67           N  
ANISOU 1655  N   LYS A 259     2676   3838   3620   -966   -395    -36       N  
ATOM   1656  CA  LYS A 259      41.594  35.200  -0.185  1.00 26.24           C  
ANISOU 1656  CA  LYS A 259     2582   3798   3590  -1090   -430    -29       C  
ATOM   1657  C   LYS A 259      41.529  35.566   1.300  1.00 30.15           C  
ANISOU 1657  C   LYS A 259     3122   4223   4110  -1111   -472   -182       C  
ATOM   1658  O   LYS A 259      40.661  36.339   1.711  1.00 30.69           O  
ANISOU 1658  O   LYS A 259     3267   4144   4249  -1082   -492   -258       O  
ATOM   1659  CB  LYS A 259      42.125  36.375  -1.041  1.00 28.61           C  
ANISOU 1659  CB  LYS A 259     2879   4004   3988  -1191   -456     94       C  
ATOM   1660  CG  LYS A 259      43.509  36.905  -0.646  1.00 37.43           C  
ANISOU 1660  CG  LYS A 259     3946   5129   5146  -1336   -496    112       C  
ATOM   1661  CD  LYS A 259      43.883  38.149  -1.453  1.00 42.23           C  
ANISOU 1661  CD  LYS A 259     4561   5618   5866  -1440   -524    237       C  
ATOM   1662  CE  LYS A 259      45.367  38.411  -1.482  1.00 56.30           C  
ANISOU 1662  CE  LYS A 259     6259   7465   7668  -1586   -545    308       C  
ATOM   1663  NZ  LYS A 259      45.792  39.309  -0.372  1.00 66.27           N1+
ANISOU 1663  NZ  LYS A 259     7554   8603   9023  -1689   -621    209       N1+
ATOM   1664  N   ASP A 260      42.445  34.988   2.086  1.00 27.50           N  
ANISOU 1664  N   ASP A 260     2737   4000   3712  -1155   -484   -228       N  
ATOM   1665  CA  ASP A 260      42.596  35.180   3.537  1.00 28.37           C  
ANISOU 1665  CA  ASP A 260     2878   4087   3814  -1186   -528   -370       C  
ATOM   1666  C   ASP A 260      41.347  34.846   4.317  1.00 32.85           C  
ANISOU 1666  C   ASP A 260     3513   4626   4343  -1076   -507   -493       C  
ATOM   1667  O   ASP A 260      41.076  35.495   5.330  1.00 34.66           O  
ANISOU 1667  O   ASP A 260     3803   4766   4600  -1092   -540   -616       O  
ATOM   1668  CB  ASP A 260      43.099  36.600   3.873  1.00 31.79           C  
ANISOU 1668  CB  ASP A 260     3347   4372   4361  -1307   -596   -398       C  
ATOM   1669  CG  ASP A 260      44.315  37.007   3.085  1.00 39.21           C  
ANISOU 1669  CG  ASP A 260     4214   5335   5349  -1428   -616   -264       C  
ATOM   1670  OD1 ASP A 260      45.257  36.185   2.981  1.00 37.12           O  
ANISOU 1670  OD1 ASP A 260     3856   5236   5012  -1454   -602   -209       O  
ATOM   1671  OD2 ASP A 260      44.332  38.148   2.576  1.00 48.34           O1-
ANISOU 1671  OD2 ASP A 260     5402   6345   6620  -1497   -644   -210       O1-
ATOM   1672  N   SER A 261      40.585  33.819   3.855  1.00 27.96           N  
ANISOU 1672  N   SER A 261     2881   4085   3657   -967   -449   -463       N  
ATOM   1673  CA  SER A 261      39.331  33.401   4.478  1.00 25.90           C  
ANISOU 1673  CA  SER A 261     2670   3812   3359   -861   -419   -560       C  
ATOM   1674  C   SER A 261      39.351  31.993   5.096  1.00 25.89           C  
ANISOU 1674  C   SER A 261     2634   3966   3237   -807   -390   -592       C  
ATOM   1675  O   SER A 261      38.390  31.632   5.761  1.00 25.39           O  
ANISOU 1675  O   SER A 261     2606   3904   3137   -733   -365   -674       O  
ATOM   1676  CB  SER A 261      38.180  33.528   3.488  1.00 28.67           C  
ANISOU 1676  CB  SER A 261     3045   4095   3754   -777   -385   -507       C  
ATOM   1677  OG  SER A 261      38.065  32.387   2.647  1.00 36.18           O  
ANISOU 1677  OG  SER A 261     3947   5164   4636   -722   -343   -424       O  
ATOM   1678  N   ILE A 262      40.413  31.206   4.867  1.00 22.45           N  
ANISOU 1678  N   ILE A 262     2127   3658   2745   -842   -391   -524       N  
ATOM   1679  CA  ILE A 262      40.572  29.840   5.381  1.00 20.32           C  
ANISOU 1679  CA  ILE A 262     1820   3529   2372   -794   -369   -535       C  
ATOM   1680  C   ILE A 262      41.429  29.858   6.650  1.00 24.26           C  
ANISOU 1680  C   ILE A 262     2307   4082   2828   -858   -417   -604       C  
ATOM   1681  O   ILE A 262      42.537  30.426   6.649  1.00 24.63           O  
ANISOU 1681  O   ILE A 262     2317   4134   2908   -955   -462   -578       O  
ATOM   1682  CB  ILE A 262      41.140  28.855   4.312  1.00 21.74           C  
ANISOU 1682  CB  ILE A 262     1927   3816   2517   -770   -337   -422       C  
ATOM   1683  CG1 ILE A 262      40.327  28.872   2.982  1.00 20.07           C  
ANISOU 1683  CG1 ILE A 262     1729   3560   2336   -714   -298   -354       C  
ATOM   1684  CG2 ILE A 262      41.298  27.399   4.872  1.00 19.84           C  
ANISOU 1684  CG2 ILE A 262     1652   3704   2182   -714   -320   -434       C  
ATOM   1685  CD1 ILE A 262      38.836  28.428   3.083  1.00 21.19           C  
ANISOU 1685  CD1 ILE A 262     1921   3668   2462   -615   -266   -403       C  
ATOM   1686  N   ASP A 263      40.917  29.253   7.750  1.00 18.83           N  
ANISOU 1686  N   ASP A 263     1647   3442   2065   -811   -410   -687       N  
ATOM   1687  CA  ASP A 263      41.786  28.969   8.904  1.00 19.35           C  
ANISOU 1687  CA  ASP A 263     1690   3599   2062   -861   -456   -732       C  
ATOM   1688  C   ASP A 263      42.654  27.745   8.480  1.00 22.94           C  
ANISOU 1688  C   ASP A 263     2058   4190   2468   -844   -447   -632       C  
ATOM   1689  O   ASP A 263      42.208  26.613   8.568  1.00 19.01           O  
ANISOU 1689  O   ASP A 263     1554   3759   1911   -765   -411   -616       O  
ATOM   1690  CB  ASP A 263      40.928  28.639  10.152  1.00 21.06           C  
ANISOU 1690  CB  ASP A 263     1964   3837   2201   -810   -444   -838       C  
ATOM   1691  CG  ASP A 263      41.648  28.832  11.467  1.00 31.17           C  
ANISOU 1691  CG  ASP A 263     3250   5177   3417   -877   -505   -915       C  
ATOM   1692  OD1 ASP A 263      42.865  28.581  11.518  1.00 30.17           O  
ANISOU 1692  OD1 ASP A 263     3058   5132   3274   -938   -551   -863       O  
ATOM   1693  OD2 ASP A 263      40.974  29.143  12.466  1.00 40.23           O1-
ANISOU 1693  OD2 ASP A 263     4462   6304   4520   -862   -503  -1026       O1-
ATOM   1694  N   ARG A 264      43.881  27.992   8.011  1.00 23.45           N  
ANISOU 1694  N   ARG A 264     2053   4291   2566   -918   -478   -564       N  
ATOM   1695  CA  ARG A 264      44.688  27.029   7.230  1.00 24.89           C  
ANISOU 1695  CA  ARG A 264     2145   4582   2730   -894   -456   -458       C  
ATOM   1696  C   ARG A 264      45.122  25.761   7.985  1.00 31.79           C  
ANISOU 1696  C   ARG A 264     2976   5584   3519   -850   -465   -454       C  
ATOM   1697  O   ARG A 264      45.493  24.792   7.341  1.00 33.06           O  
ANISOU 1697  O   ARG A 264     3078   5820   3664   -797   -434   -380       O  
ATOM   1698  CB  ARG A 264      45.932  27.719   6.629  1.00 27.62           C  
ANISOU 1698  CB  ARG A 264     2418   4942   3135   -993   -486   -389       C  
ATOM   1699  CG  ARG A 264      45.612  28.736   5.530  1.00 35.06           C  
ANISOU 1699  CG  ARG A 264     3386   5773   4163  -1026   -465   -346       C  
ATOM   1700  CD  ARG A 264      46.887  29.325   4.935  1.00 40.69           C  
ANISOU 1700  CD  ARG A 264     4015   6516   4929  -1130   -489   -261       C  
ATOM   1701  NE  ARG A 264      47.679  28.283   4.285  1.00 43.02           N  
ANISOU 1701  NE  ARG A 264     4210   6952   5183  -1091   -451   -172       N  
ATOM   1702  CZ  ARG A 264      47.626  28.010   2.989  1.00 46.97           C  
ANISOU 1702  CZ  ARG A 264     4682   7476   5688  -1050   -391    -86       C  
ATOM   1703  NH1 ARG A 264      46.838  28.716   2.188  1.00 27.95           N1+
ANISOU 1703  NH1 ARG A 264     2334   4962   3323  -1049   -367    -63       N1+
ATOM   1704  NH2 ARG A 264      48.374  27.039   2.479  1.00 29.57           N  
ANISOU 1704  NH2 ARG A 264     2388   5404   3443  -1008   -355    -22       N  
ATOM   1705  N   GLU A 265      45.092  25.772   9.326  1.00 27.70           N  
ANISOU 1705  N   GLU A 265     2489   5091   2945   -871   -509   -530       N  
ATOM   1706  CA  GLU A 265      45.426  24.628  10.172  1.00 27.67           C  
ANISOU 1706  CA  GLU A 265     2454   5204   2856   -831   -526   -521       C  
ATOM   1707  C   GLU A 265      44.187  23.749  10.467  1.00 29.67           C  
ANISOU 1707  C   GLU A 265     2767   5450   3057   -733   -475   -545       C  
ATOM   1708  O   GLU A 265      44.334  22.624  10.945  1.00 30.71           O  
ANISOU 1708  O   GLU A 265     2875   5666   3128   -684   -476   -513       O  
ATOM   1709  CB  GLU A 265      45.986  25.130  11.506  1.00 30.69           C  
ANISOU 1709  CB  GLU A 265     2843   5626   3191   -910   -604   -590       C  
ATOM   1710  CG  GLU A 265      47.334  25.820  11.401  1.00 46.67           C  
ANISOU 1710  CG  GLU A 265     4792   7681   5260  -1016   -668   -562       C  
ATOM   1711  CD  GLU A 265      48.508  24.876  11.531  1.00 69.59           C  
ANISOU 1711  CD  GLU A 265     7586  10726   8130  -1008   -700   -481       C  
ATOM   1712  OE1 GLU A 265      48.881  24.553  12.681  1.00 60.70           O  
ANISOU 1712  OE1 GLU A 265     6451   9682   6930  -1025   -760   -509       O  
ATOM   1713  OE2 GLU A 265      49.026  24.428  10.483  1.00 63.90           O1-
ANISOU 1713  OE2 GLU A 265     6788  10038   7453   -979   -663   -390       O1-
ATOM   1714  N   LYS A 266      42.982  24.257  10.188  1.00 20.38           N  
ANISOU 1714  N   LYS A 266     1662   4172   1909   -706   -433   -593       N  
ATOM   1715  CA  LYS A 266      41.772  23.631  10.666  1.00 18.00           C  
ANISOU 1715  CA  LYS A 266     1416   3864   1560   -633   -391   -628       C  
ATOM   1716  C   LYS A 266      41.074  22.976   9.502  1.00 21.59           C  
ANISOU 1716  C   LYS A 266     1866   4286   2051   -558   -331   -571       C  
ATOM   1717  O   LYS A 266      40.058  23.473   8.977  1.00 17.04           O  
ANISOU 1717  O   LYS A 266     1333   3623   1518   -533   -296   -597       O  
ATOM   1718  CB  LYS A 266      40.934  24.627  11.492  1.00 20.90           C  
ANISOU 1718  CB  LYS A 266     1861   4162   1918   -654   -394   -740       C  
ATOM   1719  CG  LYS A 266      41.775  25.112  12.717  1.00 23.67           C  
ANISOU 1719  CG  LYS A 266     2214   4567   2213   -733   -463   -802       C  
ATOM   1720  CD  LYS A 266      40.988  25.828  13.789  1.00 30.94           C  
ANISOU 1720  CD  LYS A 266     3214   5452   3090   -741   -464   -927       C  
ATOM   1721  CE  LYS A 266      41.882  26.438  14.877  1.00 31.22           C  
ANISOU 1721  CE  LYS A 266     3256   5533   3073   -830   -543   -998       C  
ATOM   1722  NZ  LYS A 266      42.990  25.520  15.293  1.00 30.96           N1+
ANISOU 1722  NZ  LYS A 266     3154   5638   2972   -851   -593   -924       N1+
ATOM   1723  N   ILE A 267      41.657  21.824   9.090  1.00 18.11           N  
ANISOU 1723  N   ILE A 267     1369   3919   1593   -519   -324   -495       N  
ATOM   1724  CA  ILE A 267      41.147  21.074   7.933  1.00 16.82           C  
ANISOU 1724  CA  ILE A 267     1198   3736   1457   -450   -274   -443       C  
ATOM   1725  C   ILE A 267      40.697  19.666   8.293  1.00 18.30           C  
ANISOU 1725  C   ILE A 267     1389   3965   1599   -380   -253   -423       C  
ATOM   1726  O   ILE A 267      41.416  18.938   8.960  1.00 16.88           O  
ANISOU 1726  O   ILE A 267     1176   3859   1378   -375   -280   -395       O  
ATOM   1727  CB  ILE A 267      42.174  21.072   6.762  1.00 19.36           C  
ANISOU 1727  CB  ILE A 267     1453   4084   1818   -460   -272   -374       C  
ATOM   1728  CG1 ILE A 267      42.478  22.510   6.292  1.00 20.41           C  
ANISOU 1728  CG1 ILE A 267     1587   4160   2007   -536   -288   -380       C  
ATOM   1729  CG2 ILE A 267      41.651  20.253   5.577  1.00 16.95           C  
ANISOU 1729  CG2 ILE A 267     1146   3767   1527   -386   -222   -334       C  
ATOM   1730  CD1 ILE A 267      43.737  22.800   6.475  1.00 29.17           C  
ANISOU 1730  CD1 ILE A 267     2636   5326   3121   -597   -326   -354       C  
ATOM   1731  N   ALA A 268      39.515  19.278   7.816  1.00 14.97           N  
ANISOU 1731  N   ALA A 268     1004   3492   1192   -328   -210   -429       N  
ATOM   1732  CA  ALA A 268      38.995  17.940   8.014  1.00 14.13           C  
ANISOU 1732  CA  ALA A 268      903   3407   1058   -269   -189   -404       C  
ATOM   1733  C   ALA A 268      38.471  17.402   6.739  1.00 15.26           C  
ANISOU 1733  C   ALA A 268     1046   3511   1242   -219   -155   -377       C  
ATOM   1734  O   ALA A 268      38.175  18.167   5.825  1.00 15.45           O  
ANISOU 1734  O   ALA A 268     1078   3488   1305   -227   -142   -386       O  
ATOM   1735  CB  ALA A 268      37.907  17.934   9.066  1.00 14.47           C  
ANISOU 1735  CB  ALA A 268      994   3440   1064   -266   -175   -450       C  
ATOM   1736  N   VAL A 269      38.371  16.065   6.667  1.00 11.47           N  
ANISOU 1736  N   VAL A 269      558   3049    751   -167   -145   -344       N  
ATOM   1737  CA  VAL A 269      37.779  15.360   5.547  1.00 11.05           C  
ANISOU 1737  CA  VAL A 269      512   2958    729   -117   -117   -330       C  
ATOM   1738  C   VAL A 269      36.585  14.564   6.075  1.00 15.67           C  
ANISOU 1738  C   VAL A 269     1132   3515   1307    -94   -101   -337       C  
ATOM   1739  O   VAL A 269      36.718  13.881   7.091  1.00 15.88           O  
ANISOU 1739  O   VAL A 269     1159   3573   1302    -91   -112   -318       O  
ATOM   1740  CB  VAL A 269      38.810  14.504   4.725  1.00 13.85           C  
ANISOU 1740  CB  VAL A 269      823   3347   1092    -76   -117   -288       C  
ATOM   1741  CG1 VAL A 269      39.496  13.418   5.576  1.00 13.80           C  
ANISOU 1741  CG1 VAL A 269      794   3385   1065    -49   -138   -254       C  
ATOM   1742  CG2 VAL A 269      38.186  13.914   3.470  1.00 13.20           C  
ANISOU 1742  CG2 VAL A 269      756   3226   1034    -30    -91   -291       C  
ATOM   1743  N   ILE A 270      35.411  14.670   5.400  1.00 11.74           N  
ANISOU 1743  N   ILE A 270      658   2963    839    -81    -78   -358       N  
ATOM   1744  CA  ILE A 270      34.190  13.948   5.792  1.00 10.87           C  
ANISOU 1744  CA  ILE A 270      571   2827    732    -66    -61   -362       C  
ATOM   1745  C   ILE A 270      33.622  13.259   4.565  1.00 13.68           C  
ANISOU 1745  C   ILE A 270      930   3142   1126    -32    -53   -356       C  
ATOM   1746  O   ILE A 270      33.768  13.750   3.459  1.00 10.59           O  
ANISOU 1746  O   ILE A 270      534   2738    751    -25    -54   -364       O  
ATOM   1747  CB  ILE A 270      33.155  14.901   6.497  1.00 13.84           C  
ANISOU 1747  CB  ILE A 270      966   3188   1104    -92    -43   -405       C  
ATOM   1748  CG1 ILE A 270      33.830  15.655   7.705  1.00 13.73           C  
ANISOU 1748  CG1 ILE A 270      956   3219   1042   -129    -55   -427       C  
ATOM   1749  CG2 ILE A 270      31.869  14.127   6.946  1.00 11.54           C  
ANISOU 1749  CG2 ILE A 270      684   2884    816    -81    -18   -401       C  
ATOM   1750  CD1 ILE A 270      32.901  16.729   8.445  1.00 14.87           C  
ANISOU 1750  CD1 ILE A 270     1123   3348   1178   -148    -34   -490       C  
ATOM   1751  N   GLY A 271      32.993  12.100   4.734  1.00 13.58           N  
ANISOU 1751  N   GLY A 271      927   3108   1124    -14    -49   -341       N  
ATOM   1752  CA  GLY A 271      32.421  11.469   3.553  1.00 12.68           C  
ANISOU 1752  CA  GLY A 271      820   2952   1045     12    -50   -347       C  
ATOM   1753  C   GLY A 271      31.508  10.331   3.895  1.00 15.67           C  
ANISOU 1753  C   GLY A 271     1211   3297   1446     14    -48   -334       C  
ATOM   1754  O   GLY A 271      31.613   9.761   4.986  1.00 14.66           O  
ANISOU 1754  O   GLY A 271     1085   3182   1304      5    -46   -302       O  
ATOM   1755  N   HIS A 272      30.614  10.000   2.962  1.00 10.51           N  
ANISOU 1755  N   HIS A 272      564   2602    827     21    -52   -352       N  
ATOM   1756  CA  HIS A 272      29.587   8.969   3.193  1.00  9.21           C  
ANISOU 1756  CA  HIS A 272      406   2397    696      9    -54   -340       C  
ATOM   1757  C   HIS A 272      29.847   7.789   2.285  1.00 14.51           C  
ANISOU 1757  C   HIS A 272     1095   3023   1396     38    -77   -346       C  
ATOM   1758  O   HIS A 272      30.077   7.963   1.061  1.00 13.80           O  
ANISOU 1758  O   HIS A 272     1011   2930   1303     62    -89   -380       O  
ATOM   1759  CB  HIS A 272      28.168   9.532   2.962  1.00  9.12           C  
ANISOU 1759  CB  HIS A 272      381   2374    710    -14    -46   -361       C  
ATOM   1760  CG  HIS A 272      27.032   8.513   2.967  1.00 10.35           C  
ANISOU 1760  CG  HIS A 272      533   2490    910    -35    -52   -349       C  
ATOM   1761  CD2 HIS A 272      26.581   7.722   3.961  1.00 10.59           C  
ANISOU 1761  CD2 HIS A 272      558   2512    953    -62    -40   -309       C  
ATOM   1762  ND1 HIS A 272      26.276   8.258   1.825  1.00 12.47           N  
ANISOU 1762  ND1 HIS A 272      799   2724   1215    -35    -78   -375       N  
ATOM   1763  CE1 HIS A 272      25.381   7.349   2.167  1.00 10.69           C  
ANISOU 1763  CE1 HIS A 272      565   2467   1030    -66    -82   -355       C  
ATOM   1764  NE2 HIS A 272      25.526   6.988   3.438  1.00 11.14           N  
ANISOU 1764  NE2 HIS A 272      620   2537   1076    -84    -56   -311       N  
ATOM   1765  N   SER A 273      29.811   6.586   2.893  1.00 11.54           N  
ANISOU 1765  N   SER A 273      730   2610   1045     37    -85   -312       N  
ATOM   1766  CA  SER A 273      29.858   5.290   2.202  1.00 10.96           C  
ANISOU 1766  CA  SER A 273      681   2469   1015     61   -110   -322       C  
ATOM   1767  C   SER A 273      31.226   5.100   1.526  1.00 13.89           C  
ANISOU 1767  C   SER A 273     1058   2851   1369    120   -116   -342       C  
ATOM   1768  O   SER A 273      32.240   4.948   2.237  1.00 12.52           O  
ANISOU 1768  O   SER A 273      874   2702   1181    143   -112   -305       O  
ATOM   1769  CB  SER A 273      28.660   5.145   1.250  1.00 13.69           C  
ANISOU 1769  CB  SER A 273     1032   2775   1394     39   -126   -363       C  
ATOM   1770  OG  SER A 273      28.409   3.792   0.886  1.00 15.67           O  
ANISOU 1770  OG  SER A 273     1310   2946   1698     42   -154   -372       O  
ATOM   1771  N   PHE A 274      31.277   5.123   0.173  1.00  9.60           N  
ANISOU 1771  N   PHE A 274      525   2300    822    146   -124   -398       N  
ATOM   1772  CA  PHE A 274      32.538   5.123  -0.569  1.00  8.33           C  
ANISOU 1772  CA  PHE A 274      360   2171    634    203   -116   -421       C  
ATOM   1773  C   PHE A 274      33.367   6.361  -0.145  1.00 13.22           C  
ANISOU 1773  C   PHE A 274      944   2873   1206    195    -95   -394       C  
ATOM   1774  O   PHE A 274      34.609   6.335  -0.127  1.00 12.77           O  
ANISOU 1774  O   PHE A 274      865   2855   1133    233    -86   -382       O  
ATOM   1775  CB  PHE A 274      32.233   5.213  -2.106  1.00  8.14           C  
ANISOU 1775  CB  PHE A 274      353   2148    592    219   -123   -486       C  
ATOM   1776  CG  PHE A 274      33.273   4.631  -3.051  1.00 11.19           C  
ANISOU 1776  CG  PHE A 274      748   2544    960    287   -116   -528       C  
ATOM   1777  CD1 PHE A 274      34.577   4.365  -2.615  1.00 12.54           C  
ANISOU 1777  CD1 PHE A 274      894   2740   1130    336    -98   -504       C  
ATOM   1778  CD2 PHE A 274      32.949   4.339  -4.378  1.00 13.07           C  
ANISOU 1778  CD2 PHE A 274     1014   2774   1178    307   -126   -595       C  
ATOM   1779  CE1 PHE A 274      35.526   3.818  -3.486  1.00 15.86           C  
ANISOU 1779  CE1 PHE A 274     1314   3176   1537    408    -83   -546       C  
ATOM   1780  CE2 PHE A 274      33.899   3.763  -5.238  1.00 16.39           C  
ANISOU 1780  CE2 PHE A 274     1442   3210   1575    377   -111   -645       C  
ATOM   1781  CZ  PHE A 274      35.178   3.508  -4.795  1.00 15.69           C  
ANISOU 1781  CZ  PHE A 274     1325   3145   1492    430    -85   -621       C  
ATOM   1782  N   GLY A 275      32.667   7.442   0.160  1.00 11.63           N  
ANISOU 1782  N   GLY A 275      734   2695    990    147    -89   -387       N  
ATOM   1783  CA  GLY A 275      33.276   8.651   0.699  1.00 12.05           C  
ANISOU 1783  CA  GLY A 275      761   2808   1010    127    -75   -367       C  
ATOM   1784  C   GLY A 275      33.878   8.484   2.081  1.00 14.40           C  
ANISOU 1784  C   GLY A 275     1045   3127   1299    118    -76   -325       C  
ATOM   1785  O   GLY A 275      34.792   9.230   2.449  1.00 13.16           O  
ANISOU 1785  O   GLY A 275      863   3023   1114    110    -73   -312       O  
ATOM   1786  N   GLY A 276      33.363   7.521   2.847  1.00 12.71           N  
ANISOU 1786  N   GLY A 276      846   2874   1109    114    -83   -300       N  
ATOM   1787  CA  GLY A 276      33.891   7.209   4.180  1.00 12.27           C  
ANISOU 1787  CA  GLY A 276      782   2843   1037    108    -90   -250       C  
ATOM   1788  C   GLY A 276      35.181   6.409   4.050  1.00 16.42           C  
ANISOU 1788  C   GLY A 276     1293   3374   1572    163   -105   -227       C  
ATOM   1789  O   GLY A 276      36.118   6.629   4.811  1.00 14.38           O  
ANISOU 1789  O   GLY A 276     1008   3169   1286    165   -114   -193       O  
ATOM   1790  N   ALA A 277      35.257   5.457   3.077  1.00 13.20           N  
ANISOU 1790  N   ALA A 277      900   2911   1204    211   -109   -250       N  
ATOM   1791  CA  ALA A 277      36.587   4.886   2.723  1.00 13.35           C  
ANISOU 1791  CA  ALA A 277      895   2944   1233    279   -114   -245       C  
ATOM   1792  C   ALA A 277      37.563   5.982   2.230  1.00 15.03           C  
ANISOU 1792  C   ALA A 277     1064   3243   1404    283    -98   -260       C  
ATOM   1793  O   ALA A 277      38.749   5.940   2.563  1.00 15.86           O  
ANISOU 1793  O   ALA A 277     1126   3398   1502    312   -104   -231       O  
ATOM   1794  CB  ALA A 277      36.452   3.795   1.660  1.00 14.04           C  
ANISOU 1794  CB  ALA A 277     1011   2958   1366    334   -116   -289       C  
ATOM   1795  N   THR A 278      37.068   6.945   1.445  1.00 12.41           N  
ANISOU 1795  N   THR A 278      738   2928   1050    251    -81   -299       N  
ATOM   1796  CA  THR A 278      37.863   8.068   0.908  1.00 13.18           C  
ANISOU 1796  CA  THR A 278      797   3098   1112    240    -65   -304       C  
ATOM   1797  C   THR A 278      38.449   8.888   2.051  1.00 14.74           C  
ANISOU 1797  C   THR A 278      963   3350   1288    197    -77   -266       C  
ATOM   1798  O   THR A 278      39.600   9.257   1.960  1.00 13.62           O  
ANISOU 1798  O   THR A 278      772   3270   1133    204    -75   -250       O  
ATOM   1799  CB  THR A 278      37.032   8.923  -0.076  1.00 17.24           C  
ANISOU 1799  CB  THR A 278     1333   3607   1611    210    -53   -339       C  
ATOM   1800  CG2 THR A 278      37.848  10.067  -0.702  1.00 17.40           C  
ANISOU 1800  CG2 THR A 278     1316   3695   1600    193    -36   -332       C  
ATOM   1801  OG1 THR A 278      36.530   8.076  -1.106  1.00 12.37           O  
ANISOU 1801  OG1 THR A 278      746   2948   1006    249    -50   -379       O  
ATOM   1802  N   VAL A 279      37.650   9.170   3.128  1.00 11.54           N  
ANISOU 1802  N   VAL A 279      582   2927    876    149    -89   -256       N  
ATOM   1803  CA  VAL A 279      38.161   9.744   4.388  1.00  9.68           C  
ANISOU 1803  CA  VAL A 279      325   2742    611    110   -107   -227       C  
ATOM   1804  C   VAL A 279      39.435   9.047   4.818  1.00 16.00           C  
ANISOU 1804  C   VAL A 279     1084   3585   1411    149   -128   -184       C  
ATOM   1805  O   VAL A 279      40.466   9.686   5.023  1.00 15.86           O  
ANISOU 1805  O   VAL A 279     1019   3633   1375    132   -141   -171       O  
ATOM   1806  CB  VAL A 279      37.102   9.763   5.496  1.00 11.49           C  
ANISOU 1806  CB  VAL A 279      590   2950    825     72   -110   -223       C  
ATOM   1807  CG1 VAL A 279      37.711  10.006   6.905  1.00  9.95           C  
ANISOU 1807  CG1 VAL A 279      379   2815    586     43   -134   -192       C  
ATOM   1808  CG2 VAL A 279      36.046  10.801   5.177  1.00 10.85           C  
ANISOU 1808  CG2 VAL A 279      532   2846    745     33    -90   -267       C  
ATOM   1809  N   ILE A 280      39.374   7.728   4.943  1.00 15.76           N  
ANISOU 1809  N   ILE A 280     1066   3513   1409    200   -136   -160       N  
ATOM   1810  CA  ILE A 280      40.476   6.968   5.559  1.00 14.51           C  
ANISOU 1810  CA  ILE A 280      869   3387   1257    243   -164   -107       C  
ATOM   1811  C   ILE A 280      41.697   6.949   4.647  1.00 11.79           C  
ANISOU 1811  C   ILE A 280      465   3085    929    296   -154   -114       C  
ATOM   1812  O   ILE A 280      42.817   7.160   5.112  1.00 10.58           O  
ANISOU 1812  O   ILE A 280      251   3004    764    300   -175    -79       O  
ATOM   1813  CB  ILE A 280      39.941   5.554   5.947  1.00 18.24           C  
ANISOU 1813  CB  ILE A 280     1379   3784   1768    282   -177    -73       C  
ATOM   1814  CG1 ILE A 280      38.915   5.696   7.100  1.00 18.00           C  
ANISOU 1814  CG1 ILE A 280     1389   3745   1706    218   -184    -46       C  
ATOM   1815  CG2 ILE A 280      41.088   4.623   6.346  1.00 17.02           C  
ANISOU 1815  CG2 ILE A 280     1185   3644   1638    348   -206    -15       C  
ATOM   1816  CD1 ILE A 280      37.992   4.538   7.294  1.00 24.95           C  
ANISOU 1816  CD1 ILE A 280     2314   4540   2626    229   -185    -18       C  
ATOM   1817  N   GLN A 281      41.492   6.721   3.348  1.00  8.90           N  
ANISOU 1817  N   GLN A 281      112   2686    584    334   -121   -161       N  
ATOM   1818  CA  GLN A 281      42.602   6.749   2.376  1.00  9.63           C  
ANISOU 1818  CA  GLN A 281      146   2832    681    386    -97   -174       C  
ATOM   1819  C   GLN A 281      43.273   8.125   2.396  1.00 14.64           C  
ANISOU 1819  C   GLN A 281      727   3555   1280    324    -94   -162       C  
ATOM   1820  O   GLN A 281      44.503   8.198   2.429  1.00 14.76           O  
ANISOU 1820  O   GLN A 281      666   3644   1298    346    -97   -134       O  
ATOM   1821  CB  GLN A 281      42.075   6.439   0.970  1.00 10.10           C  
ANISOU 1821  CB  GLN A 281      241   2849    748    423    -61   -235       C  
ATOM   1822  CG  GLN A 281      43.197   6.298  -0.103  1.00 19.55           C  
ANISOU 1822  CG  GLN A 281     1379   4108   1941    490    -25   -253       C  
ATOM   1823  CD  GLN A 281      44.140   5.154   0.095  1.00 31.85           C  
ANISOU 1823  CD  GLN A 281     2896   5666   3540    584    -30   -237       C  
ATOM   1824  NE2 GLN A 281      45.446   5.410  -0.078  1.00 23.15           N  
ANISOU 1824  NE2 GLN A 281     1704   4660   2432    616    -13   -214       N  
ATOM   1825  OE1 GLN A 281      43.724   4.040   0.387  1.00 22.04           O  
ANISOU 1825  OE1 GLN A 281     1698   4336   2341    630    -49   -241       O  
ATOM   1826  N   THR A 282      42.443   9.214   2.381  1.00 11.65           N  
ANISOU 1826  N   THR A 282      386   3164    877    247    -90   -184       N  
ATOM   1827  CA  THR A 282      42.889  10.618   2.384  1.00 10.95           C  
ANISOU 1827  CA  THR A 282      263   3132    766    176    -90   -178       C  
ATOM   1828  C   THR A 282      43.761  10.912   3.607  1.00 11.43           C  
ANISOU 1828  C   THR A 282      275   3252    816    142   -132   -139       C  
ATOM   1829  O   THR A 282      44.887  11.379   3.448  1.00 10.83           O  
ANISOU 1829  O   THR A 282      126   3249    739    128   -135   -116       O  
ATOM   1830  CB  THR A 282      41.678  11.576   2.244  1.00 14.60           C  
ANISOU 1830  CB  THR A 282      785   3545   1218    115    -84   -209       C  
ATOM   1831  CG2 THR A 282      42.077  13.009   2.310  1.00 19.83           C  
ANISOU 1831  CG2 THR A 282     1423   4243   1869     41    -90   -204       C  
ATOM   1832  OG1 THR A 282      40.999  11.344   1.002  1.00 11.90           O  
ANISOU 1832  OG1 THR A 282      476   3165    880    145    -53   -239       O  
ATOM   1833  N   LEU A 283      43.258  10.652   4.815  1.00  9.70           N  
ANISOU 1833  N   LEU A 283       92   3011    583    123   -164   -129       N  
ATOM   1834  CA  LEU A 283      44.042  10.813   6.043  1.00 10.54           C  
ANISOU 1834  CA  LEU A 283      158   3181    666     93   -212    -93       C  
ATOM   1835  C   LEU A 283      45.349  10.061   5.997  1.00 14.32           C  
ANISOU 1835  C   LEU A 283      557   3719   1165    154   -228    -46       C  
ATOM   1836  O   LEU A 283      46.359  10.604   6.439  1.00 16.34           O  
ANISOU 1836  O   LEU A 283      745   4054   1409    119   -261    -21       O  
ATOM   1837  CB  LEU A 283      43.259  10.307   7.276  1.00 10.39           C  
ANISOU 1837  CB  LEU A 283      194   3134    620     84   -237    -79       C  
ATOM   1838  CG  LEU A 283      42.033  11.048   7.718  1.00 14.22           C  
ANISOU 1838  CG  LEU A 283      746   3580   1076     24   -226   -121       C  
ATOM   1839  CD1 LEU A 283      41.343  10.272   8.816  1.00 14.07           C  
ANISOU 1839  CD1 LEU A 283      769   3547   1030     29   -240    -94       C  
ATOM   1840  CD2 LEU A 283      42.358  12.532   8.137  1.00 12.23           C  
ANISOU 1840  CD2 LEU A 283      482   3371    794    -58   -246   -153       C  
ATOM   1841  N   SER A 284      45.356   8.801   5.492  1.00 11.43           N  
ANISOU 1841  N   SER A 284      193   3315    835    247   -210    -35       N  
ATOM   1842  CA  SER A 284      46.638   8.063   5.415  1.00 13.08           C  
ANISOU 1842  CA  SER A 284      318   3579   1073    321   -222      7       C  
ATOM   1843  C   SER A 284      47.669   8.699   4.464  1.00 15.67           C  
ANISOU 1843  C   SER A 284      560   3985   1409    322   -191      0       C  
ATOM   1844  O   SER A 284      48.866   8.509   4.669  1.00 15.66           O  
ANISOU 1844  O   SER A 284      465   4062   1423    353   -211     42       O  
ATOM   1845  CB  SER A 284      46.433   6.599   5.032  1.00 17.14           C  
ANISOU 1845  CB  SER A 284      858   4021   1634    426   -207      9       C  
ATOM   1846  OG  SER A 284      46.135   6.416   3.656  1.00 24.10           O  
ANISOU 1846  OG  SER A 284     1759   4864   2533    468   -151    -47       O  
ATOM   1847  N   GLU A 285      47.215   9.439   3.430  1.00 12.43           N  
ANISOU 1847  N   GLU A 285      175   3560    988    288   -145    -43       N  
ATOM   1848  CA  GLU A 285      48.208   9.954   2.492  1.00 13.10           C  
ANISOU 1848  CA  GLU A 285      175   3726   1076    290   -109    -37       C  
ATOM   1849  C   GLU A 285      48.416  11.490   2.539  1.00 16.31           C  
ANISOU 1849  C   GLU A 285      558   4177   1463    175   -118    -29       C  
ATOM   1850  O   GLU A 285      49.291  11.991   1.864  1.00 15.42           O  
ANISOU 1850  O   GLU A 285      366   4138   1354    160    -92     -9       O  
ATOM   1851  CB  GLU A 285      47.915   9.482   1.056  1.00 13.48           C  
ANISOU 1851  CB  GLU A 285      245   3749   1127    358    -44    -78       C  
ATOM   1852  CG  GLU A 285      46.568   9.879   0.521  1.00 21.81           C  
ANISOU 1852  CG  GLU A 285     1399   4726   2162    320    -25   -123       C  
ATOM   1853  CD  GLU A 285      46.493   9.435  -0.920  1.00 37.27           C  
ANISOU 1853  CD  GLU A 285     3366   6686   4110    385     33   -162       C  
ATOM   1854  OE1 GLU A 285      46.826  10.248  -1.815  1.00 26.36           O  
ANISOU 1854  OE1 GLU A 285     1951   5364   2701    354     70   -158       O  
ATOM   1855  OE2 GLU A 285      46.251   8.228  -1.136  1.00 32.54           O1-
ANISOU 1855  OE2 GLU A 285     2798   6036   3530    471     41   -194       O1-
ATOM   1856  N   ASP A 286      47.640  12.216   3.336  1.00 14.46           N  
ANISOU 1856  N   ASP A 286      388   3897   1210     95   -153    -45       N  
ATOM   1857  CA  ASP A 286      47.699  13.672   3.326  1.00 13.78           C  
ANISOU 1857  CA  ASP A 286      296   3824   1116    -11   -163    -49       C  
ATOM   1858  C   ASP A 286      47.551  14.141   4.745  1.00 13.78           C  
ANISOU 1858  C   ASP A 286      321   3819   1097    -78   -225    -55       C  
ATOM   1859  O   ASP A 286      46.429  14.251   5.252  1.00 12.34           O  
ANISOU 1859  O   ASP A 286      226   3567    896    -95   -232    -91       O  
ATOM   1860  CB  ASP A 286      46.610  14.306   2.404  1.00 12.92           C  
ANISOU 1860  CB  ASP A 286      263   3643   1003    -35   -122    -84       C  
ATOM   1861  CG  ASP A 286      46.811  15.807   2.159  1.00 16.67           C  
ANISOU 1861  CG  ASP A 286      725   4125   1485   -135   -127    -76       C  
ATOM   1862  OD1 ASP A 286      47.584  16.449   2.918  1.00 16.04           O  
ANISOU 1862  OD1 ASP A 286      596   4088   1411   -204   -170    -59       O  
ATOM   1863  OD2 ASP A 286      46.270  16.316   1.186  1.00 14.99           O1-
ANISOU 1863  OD2 ASP A 286      545   3877   1273   -147    -92    -83       O1-
ATOM   1864  N   GLN A 287      48.700  14.428   5.382  1.00 11.54           N  
ANISOU 1864  N   GLN A 287      -46   3618    813   -117   -271    -21       N  
ATOM   1865  CA  GLN A 287      48.725  14.869   6.769  1.00 12.79           C  
ANISOU 1865  CA  GLN A 287      128   3791    941   -184   -340    -31       C  
ATOM   1866  C   GLN A 287      48.183  16.310   6.984  1.00 15.62           C  
ANISOU 1866  C   GLN A 287      542   4101   1292   -290   -353    -80       C  
ATOM   1867  O   GLN A 287      48.056  16.740   8.131  1.00 14.45           O  
ANISOU 1867  O   GLN A 287      424   3957   1109   -346   -405   -107       O  
ATOM   1868  CB  GLN A 287      50.109  14.695   7.342  1.00 15.07           C  
ANISOU 1868  CB  GLN A 287      308   4186   1232   -192   -393     19       C  
ATOM   1869  CG  GLN A 287      50.325  13.279   7.851  1.00 45.33           C  
ANISOU 1869  CG  GLN A 287     4121   8044   5058    -94   -411     60       C  
ATOM   1870  CD  GLN A 287      50.639  13.265   9.324  1.00 69.30           C  
ANISOU 1870  CD  GLN A 287     7149  11133   8049   -133   -494     79       C  
ATOM   1871  NE2 GLN A 287      49.617  13.012  10.153  1.00 47.27           N  
ANISOU 1871  NE2 GLN A 287     4457   8292   5211   -134   -507     56       N  
ATOM   1872  OE1 GLN A 287      51.781  13.532   9.733  1.00 66.70           O  
ANISOU 1872  OE1 GLN A 287     6724  10898   7721   -168   -549    113       O  
ATOM   1873  N   ARG A 288      47.855  17.037   5.886  1.00 13.59           N  
ANISOU 1873  N   ARG A 288      302   3797   1064   -314   -307    -92       N  
ATOM   1874  CA  ARG A 288      47.263  18.382   5.999  1.00 13.68           C  
ANISOU 1874  CA  ARG A 288      372   3741   1084   -403   -317   -136       C  
ATOM   1875  C   ARG A 288      45.858  18.288   6.617  1.00 18.47           C  
ANISOU 1875  C   ARG A 288     1086   4269   1664   -383   -312   -193       C  
ATOM   1876  O   ARG A 288      45.396  19.230   7.273  1.00 20.10           O  
ANISOU 1876  O   ARG A 288     1343   4431   1863   -447   -337   -244       O  
ATOM   1877  CB  ARG A 288      47.272  19.109   4.649  1.00 10.22           C  
ANISOU 1877  CB  ARG A 288      -77   3274    686   -426   -272   -116       C  
ATOM   1878  CG  ARG A 288      48.652  19.524   4.176  1.00 12.25           C  
ANISOU 1878  CG  ARG A 288       72   3613    970   -475   -278    -60       C  
ATOM   1879  CD  ARG A 288      48.631  20.064   2.743  1.00 15.03           C  
ANISOU 1879  CD  ARG A 288      413   3950   1348   -488   -222    -24       C  
ATOM   1880  NE  ARG A 288      47.837  19.229   1.839  1.00 13.99           N  
ANISOU 1880  NE  ARG A 288      325   3794   1197   -390   -163    -30       N  
ATOM   1881  CZ  ARG A 288      47.516  19.553   0.594  1.00 21.74           C  
ANISOU 1881  CZ  ARG A 288     1321   4757   2182   -385   -114     -8       C  
ATOM   1882  NH1 ARG A 288      47.912  20.709   0.077  1.00 15.38           N1+
ANISOU 1882  NH1 ARG A 288      490   3950   1403   -470   -112     32       N1+
ATOM   1883  NH2 ARG A 288      46.793  18.728  -0.144  1.00 14.71           N  
ANISOU 1883  NH2 ARG A 288      473   3850   1266   -298    -71    -24       N  
ATOM   1884  N   PHE A 289      45.170  17.134   6.413  1.00 13.49           N  
ANISOU 1884  N   PHE A 289      486   3619   1021   -296   -278   -187       N  
ATOM   1885  CA  PHE A 289      43.892  16.844   7.043  1.00 11.24           C  
ANISOU 1885  CA  PHE A 289      284   3277    710   -274   -270   -227       C  
ATOM   1886  C   PHE A 289      44.150  16.391   8.483  1.00 17.28           C  
ANISOU 1886  C   PHE A 289     1048   4094   1423   -281   -318   -225       C  
ATOM   1887  O   PHE A 289      44.883  15.419   8.704  1.00 15.92           O  
ANISOU 1887  O   PHE A 289      826   3980   1242   -238   -336   -175       O  
ATOM   1888  CB  PHE A 289      43.180  15.754   6.243  1.00 11.28           C  
ANISOU 1888  CB  PHE A 289      313   3245    728   -190   -224   -214       C  
ATOM   1889  CG  PHE A 289      42.703  16.198   4.876  1.00 10.59           C  
ANISOU 1889  CG  PHE A 289      242   3109    674   -182   -181   -223       C  
ATOM   1890  CD1 PHE A 289      41.489  16.855   4.726  1.00 11.08           C  
ANISOU 1890  CD1 PHE A 289      369   3096    745   -201   -166   -262       C  
ATOM   1891  CD2 PHE A 289      43.476  15.969   3.746  1.00 11.10           C  
ANISOU 1891  CD2 PHE A 289      252   3210    755   -154   -157   -188       C  
ATOM   1892  CE1 PHE A 289      41.051  17.267   3.460  1.00 12.41           C  
ANISOU 1892  CE1 PHE A 289      550   3225    940   -193   -135   -260       C  
ATOM   1893  CE2 PHE A 289      43.044  16.392   2.476  1.00 14.03           C  
ANISOU 1893  CE2 PHE A 289      640   3549   1142   -151   -120   -189       C  
ATOM   1894  CZ  PHE A 289      41.841  17.034   2.339  1.00 12.33           C  
ANISOU 1894  CZ  PHE A 289      492   3258    935   -171   -114   -221       C  
ATOM   1895  N   ARG A 290      43.569  17.084   9.459  1.00 16.65           N  
ANISOU 1895  N   ARG A 290     1022   3997   1307   -332   -338   -277       N  
ATOM   1896  CA  ARG A 290      43.880  16.853  10.862  1.00 17.81           C  
ANISOU 1896  CA  ARG A 290     1170   4210   1387   -354   -388   -279       C  
ATOM   1897  C   ARG A 290      42.965  15.853  11.526  1.00 20.07           C  
ANISOU 1897  C   ARG A 290     1504   4492   1630   -303   -369   -267       C  
ATOM   1898  O   ARG A 290      43.347  15.280  12.536  1.00 17.77           O  
ANISOU 1898  O   ARG A 290     1202   4268   1282   -301   -409   -236       O  
ATOM   1899  CB  ARG A 290      43.911  18.171  11.669  1.00 25.05           C  
ANISOU 1899  CB  ARG A 290     2115   5128   2275   -443   -425   -350       C  
ATOM   1900  CG  ARG A 290      44.839  19.248  11.099  1.00 34.80           C  
ANISOU 1900  CG  ARG A 290     3302   6359   3561   -512   -452   -356       C  
ATOM   1901  CD  ARG A 290      46.298  18.835  11.118  1.00 50.42           C  
ANISOU 1901  CD  ARG A 290     5181   8433   5543   -522   -499   -291       C  
ATOM   1902  NE  ARG A 290      47.104  19.756  10.320  1.00 70.34           N  
ANISOU 1902  NE  ARG A 290     7649  10950   8128   -584   -507   -280       N  
ATOM   1903  CZ  ARG A 290      47.726  20.826  10.803  1.00 85.06           C  
ANISOU 1903  CZ  ARG A 290     9496  12826   9996   -683   -564   -314       C  
ATOM   1904  NH1 ARG A 290      47.644  21.124  12.097  1.00 73.46           N1+
ANISOU 1904  NH1 ARG A 290     8066  11382   8464   -728   -620   -372       N1+
ATOM   1905  NH2 ARG A 290      48.437  21.606   9.998  1.00 66.51           N  
ANISOU 1905  NH2 ARG A 290     7092  10467   7712   -743   -567   -290       N  
ATOM   1906  N   CYS A 291      41.747  15.639  10.985  1.00 15.60           N  
ANISOU 1906  N   CYS A 291      989   3850   1088   -267   -313   -286       N  
ATOM   1907  CA  CYS A 291      40.884  14.559  11.464  1.00 14.88           C  
ANISOU 1907  CA  CYS A 291      933   3751    970   -221   -291   -261       C  
ATOM   1908  C   CYS A 291      39.941  14.187  10.358  1.00 18.42           C  
ANISOU 1908  C   CYS A 291     1405   4118   1476   -177   -238   -264       C  
ATOM   1909  O   CYS A 291      39.852  14.902   9.364  1.00 16.50           O  
ANISOU 1909  O   CYS A 291     1159   3832   1278   -185   -218   -293       O  
ATOM   1910  CB  CYS A 291      40.128  14.953  12.744  1.00 15.81           C  
ANISOU 1910  CB  CYS A 291     1103   3891   1013   -258   -292   -304       C  
ATOM   1911  SG  CYS A 291      38.955  16.315  12.530  1.00 19.69           S  
ANISOU 1911  SG  CYS A 291     1648   4310   1523   -290   -249   -404       S  
ATOM   1912  N   GLY A 292      39.237  13.082  10.540  1.00 15.47           N  
ANISOU 1912  N   GLY A 292     1054   3725   1099   -136   -218   -231       N  
ATOM   1913  CA  GLY A 292      38.244  12.639   9.572  1.00 15.11           C  
ANISOU 1913  CA  GLY A 292     1031   3604   1105    -99   -176   -238       C  
ATOM   1914  C   GLY A 292      37.006  12.066  10.229  1.00 18.11           C  
ANISOU 1914  C   GLY A 292     1451   3963   1466    -96   -151   -233       C  
ATOM   1915  O   GLY A 292      37.074  11.521  11.337  1.00 17.66           O  
ANISOU 1915  O   GLY A 292     1400   3951   1358   -103   -166   -195       O  
ATOM   1916  N   ILE A 293      35.866  12.213   9.546  1.00 12.02           N  
ANISOU 1916  N   ILE A 293      703   3131    733    -90   -114   -264       N  
ATOM   1917  CA  ILE A 293      34.570  11.642   9.962  1.00 11.91           C  
ANISOU 1917  CA  ILE A 293      715   3093    717    -89    -83   -256       C  
ATOM   1918  C   ILE A 293      34.032  10.802   8.817  1.00 15.35           C  
ANISOU 1918  C   ILE A 293     1152   3460   1220    -54    -71   -243       C  
ATOM   1919  O   ILE A 293      33.740  11.350   7.752  1.00 15.08           O  
ANISOU 1919  O   ILE A 293     1117   3389   1224    -47    -61   -281       O  
ATOM   1920  CB  ILE A 293      33.548  12.718  10.448  1.00 13.07           C  
ANISOU 1920  CB  ILE A 293      881   3244    842   -120    -51   -317       C  
ATOM   1921  CG1 ILE A 293      34.201  13.636  11.525  1.00 13.45           C  
ANISOU 1921  CG1 ILE A 293      934   3357    820   -156    -69   -350       C  
ATOM   1922  CG2 ILE A 293      32.245  12.059  10.949  1.00 12.01           C  
ANISOU 1922  CG2 ILE A 293      758   3103    703   -121    -14   -299       C  
ATOM   1923  CD1 ILE A 293      33.375  14.862  11.931  1.00 14.76           C  
ANISOU 1923  CD1 ILE A 293     1122   3517    969   -178    -40   -430       C  
ATOM   1924  N   ALA A 294      33.926   9.469   9.038  1.00 11.05           N  
ANISOU 1924  N   ALA A 294      613   2896    690    -34    -78   -187       N  
ATOM   1925  CA  ALA A 294      33.422   8.547   8.052  1.00 11.50           C  
ANISOU 1925  CA  ALA A 294      677   2881    811     -5    -74   -180       C  
ATOM   1926  C   ALA A 294      31.953   8.244   8.372  1.00 16.37           C  
ANISOU 1926  C   ALA A 294     1309   3470   1441    -32    -47   -176       C  
ATOM   1927  O   ALA A 294      31.635   7.636   9.412  1.00 13.42           O  
ANISOU 1927  O   ALA A 294      941   3114   1044    -51    -41   -124       O  
ATOM   1928  CB  ALA A 294      34.263   7.263   8.045  1.00 11.96           C  
ANISOU 1928  CB  ALA A 294      733   2920    892     36   -102   -125       C  
ATOM   1929  N   LEU A 295      31.055   8.662   7.460  1.00 13.05           N  
ANISOU 1929  N   LEU A 295      888   3011   1059    -35    -32   -222       N  
ATOM   1930  CA  LEU A 295      29.616   8.453   7.648  1.00 12.55           C  
ANISOU 1930  CA  LEU A 295      823   2927   1019    -61     -6   -220       C  
ATOM   1931  C   LEU A 295      29.224   7.167   6.986  1.00 14.34           C  
ANISOU 1931  C   LEU A 295     1058   3084   1307    -53    -23   -196       C  
ATOM   1932  O   LEU A 295      29.280   7.072   5.763  1.00 15.34           O  
ANISOU 1932  O   LEU A 295     1190   3168   1471    -29    -41   -231       O  
ATOM   1933  CB  LEU A 295      28.797   9.636   7.061  1.00 12.02           C  
ANISOU 1933  CB  LEU A 295      744   2858    965    -67     12   -280       C  
ATOM   1934  CG  LEU A 295      29.219  11.045   7.545  1.00 17.30           C  
ANISOU 1934  CG  LEU A 295     1411   3574   1588    -73     24   -320       C  
ATOM   1935  CD1 LEU A 295      28.438  12.099   6.821  1.00 17.00           C  
ANISOU 1935  CD1 LEU A 295     1363   3513   1583    -68     35   -369       C  
ATOM   1936  CD2 LEU A 295      29.001  11.202   9.108  1.00 17.58           C  
ANISOU 1936  CD2 LEU A 295     1447   3670   1562    -99     52   -309       C  
ATOM   1937  N   ASP A 296      28.821   6.175   7.779  1.00 11.22           N  
ANISOU 1937  N   ASP A 296      668   2675    920    -75    -20   -135       N  
ATOM   1938  CA  ASP A 296      28.473   4.826   7.302  1.00 12.61           C  
ANISOU 1938  CA  ASP A 296      858   2769   1165    -75    -42   -105       C  
ATOM   1939  C   ASP A 296      29.490   4.377   6.224  1.00 14.32           C  
ANISOU 1939  C   ASP A 296     1093   2937   1411    -21    -77   -134       C  
ATOM   1940  O   ASP A 296      29.107   4.128   5.070  1.00 12.64           O  
ANISOU 1940  O   ASP A 296      888   2671   1243    -10    -91   -181       O  
ATOM   1941  CB  ASP A 296      27.033   4.819   6.703  1.00 13.31           C  
ANISOU 1941  CB  ASP A 296      930   2823   1303   -108    -33   -133       C  
ATOM   1942  CG  ASP A 296      26.175   3.687   7.215  1.00 13.75           C  
ANISOU 1942  CG  ASP A 296      984   2836   1405   -154    -31    -70       C  
ATOM   1943  OD1 ASP A 296      26.562   3.064   8.207  1.00 12.05           O  
ANISOU 1943  OD1 ASP A 296      780   2628   1171   -163    -28      3       O  
ATOM   1944  OD2 ASP A 296      25.063   3.495   6.680  1.00 11.96           O1-
ANISOU 1944  OD2 ASP A 296      739   2575   1230   -186    -33    -86       O1-
ATOM   1945  N   ALA A 297      30.774   4.327   6.586  1.00 11.59           N  
ANISOU 1945  N   ALA A 297      749   2620   1035     15    -89   -111       N  
ATOM   1946  CA  ALA A 297      31.826   4.012   5.601  1.00 11.25           C  
ANISOU 1946  CA  ALA A 297      711   2550   1013     75   -111   -142       C  
ATOM   1947  C   ALA A 297      31.609   2.586   4.992  1.00 14.42           C  
ANISOU 1947  C   ALA A 297     1141   2847   1490     98   -135   -140       C  
ATOM   1948  O   ALA A 297      31.235   1.654   5.705  1.00 11.95           O  
ANISOU 1948  O   ALA A 297      843   2486   1211     78   -146    -79       O  
ATOM   1949  CB  ALA A 297      33.188   4.087   6.277  1.00 11.88           C  
ANISOU 1949  CB  ALA A 297      775   2684   1055    106   -122   -104       C  
ATOM   1950  N   TRP A 298      31.819   2.449   3.681  1.00 11.14           N  
ANISOU 1950  N   TRP A 298      737   2398   1098    137   -144   -207       N  
ATOM   1951  CA  TRP A 298      31.895   1.176   2.993  1.00 11.87           C  
ANISOU 1951  CA  TRP A 298      861   2393   1256    174   -170   -227       C  
ATOM   1952  C   TRP A 298      33.400   0.881   2.868  1.00 18.26           C  
ANISOU 1952  C   TRP A 298     1661   3216   2060    254   -174   -225       C  
ATOM   1953  O   TRP A 298      34.080   1.462   2.015  1.00 18.04           O  
ANISOU 1953  O   TRP A 298     1617   3238   1999    293   -160   -278       O  
ATOM   1954  CB  TRP A 298      31.246   1.314   1.622  1.00 10.76           C  
ANISOU 1954  CB  TRP A 298      736   2227   1126    172   -176   -313       C  
ATOM   1955  CG  TRP A 298      31.284   0.075   0.804  1.00 12.23           C  
ANISOU 1955  CG  TRP A 298      962   2313   1373    209   -204   -358       C  
ATOM   1956  CD1 TRP A 298      31.011  -1.201   1.225  1.00 15.49           C  
ANISOU 1956  CD1 TRP A 298     1404   2619   1862    202   -230   -325       C  
ATOM   1957  CD2 TRP A 298      31.673  -0.027  -0.569  1.00 12.39           C  
ANISOU 1957  CD2 TRP A 298     1000   2326   1382    261   -208   -448       C  
ATOM   1958  CE2 TRP A 298      31.593  -1.396  -0.926  1.00 15.63           C  
ANISOU 1958  CE2 TRP A 298     1455   2619   1865    287   -239   -480       C  
ATOM   1959  CE3 TRP A 298      32.028   0.909  -1.555  1.00 13.41           C  
ANISOU 1959  CE3 TRP A 298     1114   2537   1444    283   -190   -504       C  
ATOM   1960  NE1 TRP A 298      31.192  -2.087   0.190  1.00 14.30           N  
ANISOU 1960  NE1 TRP A 298     1293   2384   1756    249   -254   -399       N  
ATOM   1961  CZ2 TRP A 298      31.862  -1.850  -2.223  1.00 14.68           C  
ANISOU 1961  CZ2 TRP A 298     1366   2467   1744    341   -250   -580       C  
ATOM   1962  CZ3 TRP A 298      32.316   0.448  -2.836  1.00 14.76           C  
ANISOU 1962  CZ3 TRP A 298     1313   2687   1608    334   -197   -590       C  
ATOM   1963  CH2 TRP A 298      32.223  -0.912  -3.159  1.00 16.13           C  
ANISOU 1963  CH2 TRP A 298     1533   2750   1846    364   -225   -634       C  
ATOM   1964  N   MET A 299      33.921   0.002   3.733  1.00 13.52           N  
ANISOU 1964  N   MET A 299     1065   2579   1493    278   -191   -155       N  
ATOM   1965  CA  MET A 299      35.364  -0.220   3.868  1.00 12.11           C  
ANISOU 1965  CA  MET A 299      862   2429   1310    354   -198   -134       C  
ATOM   1966  C   MET A 299      36.022  -1.063   2.769  1.00 17.61           C  
ANISOU 1966  C   MET A 299     1573   3061   2058    442   -204   -196       C  
ATOM   1967  O   MET A 299      37.238  -1.011   2.640  1.00 17.52           O  
ANISOU 1967  O   MET A 299     1525   3096   2035    510   -198   -196       O  
ATOM   1968  CB  MET A 299      35.688  -0.834   5.248  1.00 14.30           C  
ANISOU 1968  CB  MET A 299     1135   2697   1601    352   -221    -25       C  
ATOM   1969  CG  MET A 299      35.057  -0.039   6.440  1.00 16.99           C  
ANISOU 1969  CG  MET A 299     1464   3115   1876    268   -210     33       C  
ATOM   1970  SD  MET A 299      35.970   1.520   6.614  1.00 20.57           S  
ANISOU 1970  SD  MET A 299     1865   3715   2235    264   -193      9       S  
ATOM   1971  CE  MET A 299      37.493   0.881   7.455  1.00 15.93           C  
ANISOU 1971  CE  MET A 299     1244   3159   1650    329   -230     94       C  
ATOM   1972  N   PHE A 300      35.244  -1.839   1.988  1.00 17.31           N  
ANISOU 1972  N   PHE A 300     1583   2919   2075    441   -216   -253       N  
ATOM   1973  CA  PHE A 300      35.743  -2.706   0.908  1.00 17.03           C  
ANISOU 1973  CA  PHE A 300     1573   2811   2087    525   -222   -331       C  
ATOM   1974  C   PHE A 300      36.849  -2.063  -0.005  1.00 21.05           C  
ANISOU 1974  C   PHE A 300     2043   3418   2538    595   -187   -394       C  
ATOM   1975  O   PHE A 300      37.836  -2.757  -0.287  1.00 22.47           O  
ANISOU 1975  O   PHE A 300     2213   3573   2751    690   -185   -413       O  
ATOM   1976  CB  PHE A 300      34.567  -3.258   0.046  1.00 17.97           C  
ANISOU 1976  CB  PHE A 300     1749   2832   2246    488   -240   -407       C  
ATOM   1977  CG  PHE A 300      35.016  -4.124  -1.108  1.00 20.03           C  
ANISOU 1977  CG  PHE A 300     2046   3019   2545    573   -247   -508       C  
ATOM   1978  CD1 PHE A 300      35.411  -5.439  -0.901  1.00 24.49           C  
ANISOU 1978  CD1 PHE A 300     2643   3457   3205    635   -273   -500       C  
ATOM   1979  CD2 PHE A 300      35.058  -3.616  -2.407  1.00 23.08           C  
ANISOU 1979  CD2 PHE A 300     2435   3464   2870    594   -226   -612       C  
ATOM   1980  CE1 PHE A 300      35.845  -6.240  -1.983  1.00 28.00           C  
ANISOU 1980  CE1 PHE A 300     3125   3829   3685    723   -275   -610       C  
ATOM   1981  CE2 PHE A 300      35.489  -4.414  -3.484  1.00 27.06           C  
ANISOU 1981  CE2 PHE A 300     2975   3912   3395    677   -226   -718       C  
ATOM   1982  CZ  PHE A 300      35.876  -5.723  -3.264  1.00 26.19           C  
ANISOU 1982  CZ  PHE A 300     2899   3670   3382    743   -249   -723       C  
ATOM   1983  N   PRO A 301      36.736  -0.802  -0.509  1.00 15.60           N  
ANISOU 1983  N   PRO A 301     1326   2834   1767    557   -159   -425       N  
ATOM   1984  CA  PRO A 301      37.800  -0.266  -1.394  1.00 14.25           C  
ANISOU 1984  CA  PRO A 301     1115   2755   1544    618   -124   -472       C  
ATOM   1985  C   PRO A 301      39.228  -0.175  -0.823  1.00 17.39           C  
ANISOU 1985  C   PRO A 301     1447   3222   1938    677   -112   -418       C  
ATOM   1986  O   PRO A 301      40.196  -0.197  -1.592  1.00 15.91           O  
ANISOU 1986  O   PRO A 301     1225   3085   1735    751    -82   -459       O  
ATOM   1987  CB  PRO A 301      37.269   1.122  -1.762  1.00 14.90           C  
ANISOU 1987  CB  PRO A 301     1184   2925   1552    545   -106   -483       C  
ATOM   1988  CG  PRO A 301      35.754   0.981  -1.620  1.00 18.22           C  
ANISOU 1988  CG  PRO A 301     1653   3274   1997    471   -132   -488       C  
ATOM   1989  CD  PRO A 301      35.632   0.178  -0.376  1.00 15.72           C  
ANISOU 1989  CD  PRO A 301     1345   2887   1741    461   -157   -417       C  
ATOM   1990  N   LEU A 302      39.370  -0.088   0.506  1.00 15.23           N  
ANISOU 1990  N   LEU A 302     1152   2959   1676    645   -134   -325       N  
ATOM   1991  CA  LEU A 302      40.666   0.142   1.175  1.00 15.54           C  
ANISOU 1991  CA  LEU A 302     1121   3079   1704    684   -135   -264       C  
ATOM   1992  C   LEU A 302      41.681  -0.957   0.988  1.00 21.40           C  
ANISOU 1992  C   LEU A 302     1841   3782   2507    800   -139   -266       C  
ATOM   1993  O   LEU A 302      41.351  -2.132   1.096  1.00 22.92           O  
ANISOU 1993  O   LEU A 302     2082   3854   2773    839   -163   -266       O  
ATOM   1994  CB  LEU A 302      40.437   0.411   2.686  1.00 15.55           C  
ANISOU 1994  CB  LEU A 302     1115   3099   1694    618   -167   -168       C  
ATOM   1995  CG  LEU A 302      39.627   1.709   2.968  1.00 18.60           C  
ANISOU 1995  CG  LEU A 302     1508   3545   2014    513   -156   -169       C  
ATOM   1996  CD1 LEU A 302      39.286   1.838   4.448  1.00 14.96           C  
ANISOU 1996  CD1 LEU A 302     1051   3099   1535    454   -183    -88       C  
ATOM   1997  CD2 LEU A 302      40.375   2.956   2.445  1.00 22.85           C  
ANISOU 1997  CD2 LEU A 302     1992   4196   2495    503   -129   -196       C  
ATOM   1998  N   GLY A 303      42.916  -0.573   0.697  1.00 20.30           N  
ANISOU 1998  N   GLY A 303     1626   3743   2345    855   -114   -267       N  
ATOM   1999  CA  GLY A 303      44.028  -1.508   0.655  1.00 21.36           C  
ANISOU 1999  CA  GLY A 303     1717   3861   2538    975   -116   -258       C  
ATOM   2000  C   GLY A 303      44.387  -1.936   2.064  1.00 26.42           C  
ANISOU 2000  C   GLY A 303     2335   4485   3218    978   -168   -146       C  
ATOM   2001  O   GLY A 303      44.205  -1.160   3.017  1.00 21.02           O  
ANISOU 2001  O   GLY A 303     1637   3865   2485    891   -191    -79       O  
ATOM   2002  N   ASP A 304      44.897  -3.185   2.207  1.00 27.88           N  
ANISOU 2002  N   ASP A 304     2520   4583   3490   1083   -190   -126       N  
ATOM   2003  CA  ASP A 304      45.267  -3.754   3.507  1.00 29.68           C  
ANISOU 2003  CA  ASP A 304     2729   4787   3761   1100   -247     -8       C  
ATOM   2004  C   ASP A 304      46.359  -2.948   4.178  1.00 31.35           C  
ANISOU 2004  C   ASP A 304     2838   5151   3923   1093   -260     61       C  
ATOM   2005  O   ASP A 304      46.431  -2.924   5.404  1.00 30.32           O  
ANISOU 2005  O   ASP A 304     2695   5045   3780   1054   -310    164       O  
ATOM   2006  CB  ASP A 304      45.691  -5.232   3.356  1.00 35.13           C  
ANISOU 2006  CB  ASP A 304     3436   5346   4566   1230   -266     -6       C  
ATOM   2007  CG  ASP A 304      44.576  -6.186   2.941  1.00 52.42           C  
ANISOU 2007  CG  ASP A 304     5736   7359   6823   1225   -274    -58       C  
ATOM   2008  OD1 ASP A 304      43.580  -5.719   2.341  1.00 53.45           O  
ANISOU 2008  OD1 ASP A 304     5920   7480   6908   1144   -250   -131       O  
ATOM   2009  OD2 ASP A 304      44.738  -7.407   3.142  1.00 61.05           O1-
ANISOU 2009  OD2 ASP A 304     6858   8320   8019   1306   -307    -30       O1-
ATOM   2010  N   GLU A 305      47.202  -2.272   3.378  1.00 29.00           N  
ANISOU 2010  N   GLU A 305     2463   4964   3591   1124   -215      8       N  
ATOM   2011  CA  GLU A 305      48.254  -1.394   3.896  1.00 29.41           C  
ANISOU 2011  CA  GLU A 305     2408   5169   3597   1103   -226     65       C  
ATOM   2012  C   GLU A 305      47.720  -0.214   4.693  1.00 32.36           C  
ANISOU 2012  C   GLU A 305     2795   5614   3887    961   -248    101       C  
ATOM   2013  O   GLU A 305      48.404   0.209   5.607  1.00 32.97           O  
ANISOU 2013  O   GLU A 305     2808   5782   3937    934   -290    174       O  
ATOM   2014  CB  GLU A 305      49.228  -0.917   2.789  1.00 30.71           C  
ANISOU 2014  CB  GLU A 305     2484   5438   3747   1157   -166      3       C  
ATOM   2015  CG  GLU A 305      48.706   0.181   1.872  1.00 27.97           C  
ANISOU 2015  CG  GLU A 305     2159   5143   3325   1074   -112    -71       C  
ATOM   2016  CD  GLU A 305      47.684  -0.255   0.839  1.00 37.61           C  
ANISOU 2016  CD  GLU A 305     3479   6260   4551   1087    -75   -168       C  
ATOM   2017  OE1 GLU A 305      47.469  -1.481   0.688  1.00 29.13           O  
ANISOU 2017  OE1 GLU A 305     2455   5067   3546   1171    -84   -193       O  
ATOM   2018  OE2 GLU A 305      47.124   0.633   0.154  1.00 22.31           O1-
ANISOU 2018  OE2 GLU A 305     1568   4359   2550   1014    -41   -217       O1-
ATOM   2019  N   VAL A 306      46.511   0.304   4.379  1.00 26.20           N  
ANISOU 2019  N   VAL A 306     2096   4792   3066    874   -225     49       N  
ATOM   2020  CA  VAL A 306      46.033   1.597   4.918  1.00 24.70           C  
ANISOU 2020  CA  VAL A 306     1914   4674   2797    748   -231     59       C  
ATOM   2021  C   VAL A 306      45.775   1.573   6.449  1.00 24.44           C  
ANISOU 2021  C   VAL A 306     1899   4650   2738    691   -290    146       C  
ATOM   2022  O   VAL A 306      45.970   2.591   7.095  1.00 24.03           O  
ANISOU 2022  O   VAL A 306     1817   4691   2622    614   -308    166       O  
ATOM   2023  CB  VAL A 306      44.794   2.109   4.112  1.00 29.21           C  
ANISOU 2023  CB  VAL A 306     2561   5196   3341    686   -191    -20       C  
ATOM   2024  CG1 VAL A 306      44.325   3.467   4.592  1.00 28.38           C  
ANISOU 2024  CG1 VAL A 306     2462   5155   3165    571   -193    -18       C  
ATOM   2025  CG2 VAL A 306      45.130   2.184   2.628  1.00 30.06           C  
ANISOU 2025  CG2 VAL A 306     2649   5318   3454    740   -136   -100       C  
ATOM   2026  N   TYR A 307      45.373   0.436   7.021  1.00 23.83           N  
ANISOU 2026  N   TYR A 307     1869   4479   2706    727   -320    199       N  
ATOM   2027  CA  TYR A 307      44.717   0.381   8.355  1.00 23.98           C  
ANISOU 2027  CA  TYR A 307     1931   4493   2687    657   -361    276       C  
ATOM   2028  C   TYR A 307      45.568   0.796   9.527  1.00 29.78           C  
ANISOU 2028  C   TYR A 307     2605   5343   3367    632   -414    356       C  
ATOM   2029  O   TYR A 307      45.074   1.443  10.460  1.00 29.61           O  
ANISOU 2029  O   TYR A 307     2608   5374   3269    542   -432    380       O  
ATOM   2030  CB  TYR A 307      44.135  -1.014   8.621  1.00 25.35           C  
ANISOU 2030  CB  TYR A 307     2167   4534   2931    700   -381    327       C  
ATOM   2031  CG  TYR A 307      42.940  -1.299   7.743  1.00 25.17           C  
ANISOU 2031  CG  TYR A 307     2221   4399   2944    682   -340    251       C  
ATOM   2032  CD1 TYR A 307      41.659  -0.938   8.140  1.00 25.62           C  
ANISOU 2032  CD1 TYR A 307     2337   4437   2961    584   -329    249       C  
ATOM   2033  CD2 TYR A 307      43.090  -1.920   6.507  1.00 26.65           C  
ANISOU 2033  CD2 TYR A 307     2418   4507   3202    762   -314    176       C  
ATOM   2034  CE1 TYR A 307      40.555  -1.193   7.331  1.00 24.40           C  
ANISOU 2034  CE1 TYR A 307     2242   4186   2842    563   -299    183       C  
ATOM   2035  CE2 TYR A 307      41.990  -2.184   5.691  1.00 26.57           C  
ANISOU 2035  CE2 TYR A 307     2478   4399   3219    740   -287    101       C  
ATOM   2036  CZ  TYR A 307      40.724  -1.823   6.113  1.00 28.93           C  
ANISOU 2036  CZ  TYR A 307     2828   4680   3484    637   -283    110       C  
ATOM   2037  OH  TYR A 307      39.633  -2.073   5.331  1.00 23.04           O  
ANISOU 2037  OH  TYR A 307     2141   3846   2767    610   -264     42       O  
ATOM   2038  N   SER A 308      46.842   0.427   9.488  1.00 26.84           N  
ANISOU 2038  N   SER A 308     2150   5016   3032    714   -441    394       N  
ATOM   2039  CA  SER A 308      47.813   0.813  10.496  1.00 27.75           C  
ANISOU 2039  CA  SER A 308     2190   5253   3100    698   -501    468       C  
ATOM   2040  C   SER A 308      48.474   2.174  10.153  1.00 32.45           C  
ANISOU 2040  C   SER A 308     2714   5971   3645    641   -487    412       C  
ATOM   2041  O   SER A 308      49.482   2.519  10.762  1.00 34.27           O  
ANISOU 2041  O   SER A 308     2862   6310   3849    633   -537    460       O  
ATOM   2042  CB  SER A 308      48.882  -0.277  10.614  1.00 32.53           C  
ANISOU 2042  CB  SER A 308     2730   5848   3782    819   -542    543       C  
ATOM   2043  OG  SER A 308      49.776  -0.193   9.513  1.00 36.82           O  
ANISOU 2043  OG  SER A 308     3193   6420   4376    895   -504    485       O  
ATOM   2044  N   ARG A 309      47.921   2.945   9.184  1.00 27.44           N  
ANISOU 2044  N   ARG A 309     2108   5319   2999    598   -425    317       N  
ATOM   2045  CA  ARG A 309      48.602   4.159   8.702  1.00 26.85           C  
ANISOU 2045  CA  ARG A 309     1963   5344   2895    550   -407    273       C  
ATOM   2046  C   ARG A 309      47.703   5.422   8.839  1.00 26.80           C  
ANISOU 2046  C   ARG A 309     2016   5347   2820    429   -390    218       C  
ATOM   2047  O   ARG A 309      47.719   6.298   7.986  1.00 24.96           O  
ANISOU 2047  O   ARG A 309     1769   5132   2582    394   -350    159       O  
ATOM   2048  CB  ARG A 309      49.078   3.947   7.231  1.00 28.74           C  
ANISOU 2048  CB  ARG A 309     2159   5569   3191    628   -346    219       C  
ATOM   2049  CG  ARG A 309      49.901   2.661   6.981  1.00 36.17           C  
ANISOU 2049  CG  ARG A 309     3047   6486   4210    766   -351    254       C  
ATOM   2050  CD  ARG A 309      50.458   2.643   5.553  1.00 48.33           C  
ANISOU 2050  CD  ARG A 309     4534   8044   5785    837   -282    190       C  
ATOM   2051  NE  ARG A 309      50.869   1.343   4.967  1.00 49.84           N  
ANISOU 2051  NE  ARG A 309     4709   8171   6056    981   -262    181       N  
ATOM   2052  CZ  ARG A 309      51.465   0.320   5.591  1.00 67.07           C  
ANISOU 2052  CZ  ARG A 309     6856  10329   8299   1074   -308    249       C  
ATOM   2053  NH1 ARG A 309      51.739   0.389   6.890  1.00 46.71           N1+
ANISOU 2053  NH1 ARG A 309     4251   7795   5701   1035   -384    343       N1+
ATOM   2054  NH2 ARG A 309      51.787  -0.780   4.920  1.00 61.20           N  
ANISOU 2054  NH2 ARG A 309     6104   9514   7635   1209   -281    222       N  
ATOM   2055  N   ILE A 310      46.914   5.511   9.900  1.00 20.87           N  
ANISOU 2055  N   ILE A 310     1329   4583   2017    369   -419    239       N  
ATOM   2056  CA  ILE A 310      45.995   6.639  10.053  1.00 19.57           C  
ANISOU 2056  CA  ILE A 310     1222   4418   1796    269   -398    180       C  
ATOM   2057  C   ILE A 310      46.329   7.262  11.411  1.00 23.96           C  
ANISOU 2057  C   ILE A 310     1763   5066   2275    198   -458    210       C  
ATOM   2058  O   ILE A 310      45.705   6.893  12.411  1.00 23.73           O  
ANISOU 2058  O   ILE A 310     1787   5030   2200    178   -479    246       O  
ATOM   2059  CB  ILE A 310      44.499   6.197  10.005  1.00 21.44           C  
ANISOU 2059  CB  ILE A 310     1557   4553   2037    262   -362    159       C  
ATOM   2060  CG1 ILE A 310      44.196   5.248   8.826  1.00 21.04           C  
ANISOU 2060  CG1 ILE A 310     1526   4405   2063    342   -322    138       C  
ATOM   2061  CG2 ILE A 310      43.528   7.426  10.026  1.00 20.29           C  
ANISOU 2061  CG2 ILE A 310     1461   4404   1844    172   -334     90       C  
ATOM   2062  CD1 ILE A 310      43.193   4.085   9.254  1.00 27.35           C  
ANISOU 2062  CD1 ILE A 310     2397   5108   2888    363   -324    176       C  
ATOM   2063  N   PRO A 311      47.302   8.193  11.499  1.00 20.04           N  
ANISOU 2063  N   PRO A 311     1197   4660   1758    152   -488    199       N  
ATOM   2064  CA  PRO A 311      47.577   8.805  12.805  1.00 19.64           C  
ANISOU 2064  CA  PRO A 311     1140   4696   1626     77   -553    214       C  
ATOM   2065  C   PRO A 311      46.498   9.781  13.286  1.00 21.66           C  
ANISOU 2065  C   PRO A 311     1479   4934   1817    -12   -534    145       C  
ATOM   2066  O   PRO A 311      46.422  10.036  14.479  1.00 22.23           O  
ANISOU 2066  O   PRO A 311     1574   5065   1808    -62   -579    153       O  
ATOM   2067  CB  PRO A 311      48.948   9.454  12.614  1.00 22.37           C  
ANISOU 2067  CB  PRO A 311     1379   5134   1986     54   -591    219       C  
ATOM   2068  CG  PRO A 311      49.050   9.731  11.165  1.00 25.60           C  
ANISOU 2068  CG  PRO A 311     1762   5501   2464     78   -525    177       C  
ATOM   2069  CD  PRO A 311      48.201   8.716  10.446  1.00 21.60           C  
ANISOU 2069  CD  PRO A 311     1315   4891   2002    161   -467    174       C  
ATOM   2070  N   GLN A 312      45.658  10.317  12.390  1.00 15.39           N  
ANISOU 2070  N   GLN A 312      731   4063   1053    -26   -471     76       N  
ATOM   2071  CA  GLN A 312      44.692  11.354  12.796  1.00 15.74           C  
ANISOU 2071  CA  GLN A 312      844   4089   1048   -102   -453      4       C  
ATOM   2072  C   GLN A 312      43.454  10.767  13.507  1.00 20.36           C  
ANISOU 2072  C   GLN A 312     1506   4639   1591    -95   -430     13       C  
ATOM   2073  O   GLN A 312      43.068   9.618  13.247  1.00 18.74           O  
ANISOU 2073  O   GLN A 312     1316   4382   1422    -33   -410     62       O  
ATOM   2074  CB  GLN A 312      44.209  12.188  11.589  1.00 16.32           C  
ANISOU 2074  CB  GLN A 312      934   4094   1173   -119   -397    -64       C  
ATOM   2075  CG  GLN A 312      45.362  12.808  10.784  1.00 21.08           C  
ANISOU 2075  CG  GLN A 312     1459   4732   1818   -134   -408    -65       C  
ATOM   2076  CD  GLN A 312      45.743  11.952   9.595  1.00 22.56           C  
ANISOU 2076  CD  GLN A 312     1605   4896   2071    -52   -372    -31       C  
ATOM   2077  NE2 GLN A 312      46.038  12.608   8.490  1.00 10.25           N  
ANISOU 2077  NE2 GLN A 312       16   3329    549    -64   -340    -54       N  
ATOM   2078  OE1 GLN A 312      45.757  10.701   9.641  1.00 16.29           O  
ANISOU 2078  OE1 GLN A 312      808   4088   1293     25   -371     14       O  
ATOM   2079  N   PRO A 313      42.831  11.585  14.393  1.00 18.10           N  
ANISOU 2079  N   PRO A 313     1268   4379   1230   -160   -432    -38       N  
ATOM   2080  CA  PRO A 313      41.537  11.212  14.990  1.00 18.75           C  
ANISOU 2080  CA  PRO A 313     1419   4435   1271   -161   -394    -39       C  
ATOM   2081  C   PRO A 313      40.473  10.885  13.943  1.00 21.44           C  
ANISOU 2081  C   PRO A 313     1790   4671   1685   -126   -328    -58       C  
ATOM   2082  O   PRO A 313      40.366  11.598  12.952  1.00 20.41           O  
ANISOU 2082  O   PRO A 313     1655   4493   1606   -131   -302   -114       O  
ATOM   2083  CB  PRO A 313      41.147  12.473  15.767  1.00 21.07           C  
ANISOU 2083  CB  PRO A 313     1749   4768   1489   -233   -395   -123       C  
ATOM   2084  CG  PRO A 313      42.463  13.112  16.133  1.00 24.99           C  
ANISOU 2084  CG  PRO A 313     2197   5342   1956   -275   -465   -132       C  
ATOM   2085  CD  PRO A 313      43.297  12.897  14.902  1.00 20.33           C  
ANISOU 2085  CD  PRO A 313     1543   4717   1464   -237   -467   -102       C  
ATOM   2086  N   LEU A 314      39.680   9.811  14.172  1.00 16.34           N  
ANISOU 2086  N   LEU A 314     1174   3991   1043    -96   -305     -5       N  
ATOM   2087  CA  LEU A 314      38.759   9.284  13.151  1.00 15.11           C  
ANISOU 2087  CA  LEU A 314     1040   3736    965    -61   -255    -14       C  
ATOM   2088  C   LEU A 314      37.477   8.871  13.841  1.00 19.30           C  
ANISOU 2088  C   LEU A 314     1616   4254   1464    -80   -221      4       C  
ATOM   2089  O   LEU A 314      37.513   8.088  14.779  1.00 17.50           O  
ANISOU 2089  O   LEU A 314     1395   4062   1192    -80   -240     79       O  
ATOM   2090  CB  LEU A 314      39.377   8.084  12.395  1.00 14.32           C  
ANISOU 2090  CB  LEU A 314      913   3589    939      8   -270     45       C  
ATOM   2091  CG  LEU A 314      38.493   7.263  11.441  1.00 18.13           C  
ANISOU 2091  CG  LEU A 314     1423   3968   1498     45   -233     42       C  
ATOM   2092  CD1 LEU A 314      37.938   8.111  10.242  1.00 18.28           C  
ANISOU 2092  CD1 LEU A 314     1449   3943   1554     35   -194    -42       C  
ATOM   2093  CD2 LEU A 314      39.254   6.075  10.908  1.00 17.37           C  
ANISOU 2093  CD2 LEU A 314     1304   3830   1466    117   -255     93       C  
ATOM   2094  N   PHE A 315      36.345   9.409  13.360  1.00 16.62           N  
ANISOU 2094  N   PHE A 315     1300   3867   1148    -96   -171    -58       N  
ATOM   2095  CA  PHE A 315      35.031   9.189  13.937  1.00 14.32           C  
ANISOU 2095  CA  PHE A 315     1039   3571    831   -117   -128    -52       C  
ATOM   2096  C   PHE A 315      34.175   8.421  12.934  1.00 17.85           C  
ANISOU 2096  C   PHE A 315     1492   3922   1368    -92   -100    -41       C  
ATOM   2097  O   PHE A 315      33.980   8.891  11.806  1.00 16.54           O  
ANISOU 2097  O   PHE A 315     1321   3704   1260    -79    -87    -98       O  
ATOM   2098  CB  PHE A 315      34.410  10.562  14.281  1.00 14.48           C  
ANISOU 2098  CB  PHE A 315     1074   3623    805   -155    -95   -143       C  
ATOM   2099  CG  PHE A 315      33.100  10.618  15.044  1.00 14.56           C  
ANISOU 2099  CG  PHE A 315     1104   3657    771   -179    -42   -153       C  
ATOM   2100  CD1 PHE A 315      32.645   9.521  15.770  1.00 17.71           C  
ANISOU 2100  CD1 PHE A 315     1509   4080   1140   -185    -30    -67       C  
ATOM   2101  CD2 PHE A 315      32.334  11.785  15.063  1.00 13.65           C  
ANISOU 2101  CD2 PHE A 315      998   3543    645   -193     -1   -245       C  
ATOM   2102  CE1 PHE A 315      31.437   9.590  16.510  1.00 17.42           C  
ANISOU 2102  CE1 PHE A 315     1481   4082   1055   -211     29    -71       C  
ATOM   2103  CE2 PHE A 315      31.139  11.851  15.813  1.00 16.26           C  
ANISOU 2103  CE2 PHE A 315     1337   3910    931   -208     56   -258       C  
ATOM   2104  CZ  PHE A 315      30.700  10.753  16.517  1.00 14.74           C  
ANISOU 2104  CZ  PHE A 315     1144   3754    702   -219     73   -170       C  
ATOM   2105  N   PHE A 316      33.669   7.236  13.348  1.00 14.76           N  
ANISOU 2105  N   PHE A 316     1112   3509    987    -90    -95     37       N  
ATOM   2106  CA  PHE A 316      32.704   6.423  12.578  1.00 12.82           C  
ANISOU 2106  CA  PHE A 316      875   3172    824    -82    -73     49       C  
ATOM   2107  C   PHE A 316      31.298   6.752  13.056  1.00 15.35           C  
ANISOU 2107  C   PHE A 316     1200   3511   1121   -125    -21     34       C  
ATOM   2108  O   PHE A 316      30.983   6.562  14.245  1.00 16.27           O  
ANISOU 2108  O   PHE A 316     1322   3691   1169   -155     -4     84       O  
ATOM   2109  CB  PHE A 316      33.005   4.908  12.733  1.00 14.52           C  
ANISOU 2109  CB  PHE A 316     1098   3337   1081    -59   -103    147       C  
ATOM   2110  CG  PHE A 316      34.332   4.417  12.163  1.00 15.08           C  
ANISOU 2110  CG  PHE A 316     1157   3380   1193      0   -149    163       C  
ATOM   2111  CD1 PHE A 316      34.479   4.184  10.797  1.00 14.71           C  
ANISOU 2111  CD1 PHE A 316     1108   3254   1227     42   -152    114       C  
ATOM   2112  CD2 PHE A 316      35.424   4.173  13.000  1.00 15.72           C  
ANISOU 2112  CD2 PHE A 316     1225   3520   1228     16   -191    227       C  
ATOM   2113  CE1 PHE A 316      35.691   3.721  10.271  1.00 14.00           C  
ANISOU 2113  CE1 PHE A 316     1000   3147   1172    104   -185    123       C  
ATOM   2114  CE2 PHE A 316      36.639   3.713  12.476  1.00 17.99           C  
ANISOU 2114  CE2 PHE A 316     1488   3787   1560     78   -230    242       C  
ATOM   2115  CZ  PHE A 316      36.765   3.487  11.116  1.00 14.91           C  
ANISOU 2115  CZ  PHE A 316     1094   3319   1252    124   -222    189       C  
ATOM   2116  N   ILE A 317      30.448   7.274  12.163  1.00 12.26           N  
ANISOU 2116  N   ILE A 317      802   3075    781   -126      7    -33       N  
ATOM   2117  CA  ILE A 317      29.019   7.450  12.505  1.00 12.94           C  
ANISOU 2117  CA  ILE A 317      878   3174    865   -159     58    -42       C  
ATOM   2118  C   ILE A 317      28.255   6.487  11.595  1.00 18.16           C  
ANISOU 2118  C   ILE A 317     1534   3744   1622   -159     55    -18       C  
ATOM   2119  O   ILE A 317      28.295   6.638  10.368  1.00 17.25           O  
ANISOU 2119  O   ILE A 317     1418   3569   1567   -135     36    -68       O  
ATOM   2120  CB  ILE A 317      28.517   8.932  12.339  1.00 15.11           C  
ANISOU 2120  CB  ILE A 317     1143   3476   1122   -160     91   -139       C  
ATOM   2121  CG1 ILE A 317      29.413   9.937  13.106  1.00 15.42           C  
ANISOU 2121  CG1 ILE A 317     1194   3588   1077   -163     82   -179       C  
ATOM   2122  CG2 ILE A 317      27.001   9.074  12.713  1.00 12.21           C  
ANISOU 2122  CG2 ILE A 317      752   3129    758   -184    150   -147       C  
ATOM   2123  CD1 ILE A 317      28.949  11.446  12.900  1.00 16.62           C  
ANISOU 2123  CD1 ILE A 317     1343   3744   1228   -160    109   -280       C  
ATOM   2124  N   ASN A 318      27.576   5.499  12.183  1.00 14.54           N  
ANISOU 2124  N   ASN A 318     1074   3277   1174   -192     69     58       N  
ATOM   2125  CA  ASN A 318      26.993   4.452  11.372  1.00 13.75           C  
ANISOU 2125  CA  ASN A 318      974   3080   1171   -200     52     85       C  
ATOM   2126  C   ASN A 318      25.483   4.455  11.392  1.00 17.37           C  
ANISOU 2126  C   ASN A 318     1399   3540   1661   -245     93     85       C  
ATOM   2127  O   ASN A 318      24.852   4.919  12.356  1.00 16.70           O  
ANISOU 2127  O   ASN A 318     1291   3538   1516   -274    144     98       O  
ATOM   2128  CB  ASN A 318      27.514   3.092  11.797  1.00 15.44           C  
ANISOU 2128  CB  ASN A 318     1211   3248   1407   -201     19    183       C  
ATOM   2129  CG  ASN A 318      28.997   2.874  11.598  1.00 23.05           C  
ANISOU 2129  CG  ASN A 318     2197   4195   2366   -146    -28    188       C  
ATOM   2130  ND2 ASN A 318      29.487   1.807  12.197  1.00 15.91           N  
ANISOU 2130  ND2 ASN A 318     1310   3265   1471   -142    -56    283       N  
ATOM   2131  OD1 ASN A 318      29.695   3.605  10.874  1.00 17.95           O  
ANISOU 2131  OD1 ASN A 318     1548   3557   1715   -107    -41    114       O  
ATOM   2132  N   SER A 319      24.897   3.928  10.318  1.00 10.51           N  
ANISOU 2132  N   SER A 319      524   2585    884   -251     71     66       N  
ATOM   2133  CA  SER A 319      23.454   3.664  10.371  1.00  9.85           C  
ANISOU 2133  CA  SER A 319      400   2498    845   -304    101     87       C  
ATOM   2134  C   SER A 319      23.272   2.326  11.069  1.00 14.80           C  
ANISOU 2134  C   SER A 319     1035   3090   1498   -351     96    197       C  
ATOM   2135  O   SER A 319      24.196   1.502  11.069  1.00 13.69           O  
ANISOU 2135  O   SER A 319      938   2891   1373   -331     54    240       O  
ATOM   2136  CB  SER A 319      22.843   3.671   8.965  1.00 10.37           C  
ANISOU 2136  CB  SER A 319      452   2493    995   -300     70     23       C  
ATOM   2137  OG  SER A 319      23.155   2.496   8.237  1.00 18.61           O  
ANISOU 2137  OG  SER A 319     1530   3431   2110   -300     16     39       O  
ATOM   2138  N   GLU A 320      22.110   2.108  11.692  1.00 13.39           N  
ANISOU 2138  N   GLU A 320      813   2949   1326   -412    141    250       N  
ATOM   2139  CA  GLU A 320      21.801   0.788  12.248  1.00 14.44           C  
ANISOU 2139  CA  GLU A 320      951   3036   1500   -470    135    367       C  
ATOM   2140  C   GLU A 320      21.670  -0.343  11.221  1.00 19.36           C  
ANISOU 2140  C   GLU A 320     1596   3512   2248   -487     71    373       C  
ATOM   2141  O   GLU A 320      22.186  -1.440  11.450  1.00 19.77           O  
ANISOU 2141  O   GLU A 320     1689   3486   2337   -496     36    449       O  
ATOM   2142  CB  GLU A 320      20.527   0.828  13.106  1.00 15.92           C  
ANISOU 2142  CB  GLU A 320     1076   3306   1667   -539    204    427       C  
ATOM   2143  CG  GLU A 320      20.510  -0.335  14.069  1.00 21.92           C  
ANISOU 2143  CG  GLU A 320     1848   4055   2426   -597    209    571       C  
ATOM   2144  CD  GLU A 320      19.258  -0.518  14.908  1.00 38.12           C  
ANISOU 2144  CD  GLU A 320     3834   6186   4464   -677    280    653       C  
ATOM   2145  OE1 GLU A 320      18.532   0.473  15.149  1.00 27.05           O  
ANISOU 2145  OE1 GLU A 320     2375   4893   3010   -674    345    598       O  
ATOM   2146  OE2 GLU A 320      19.035  -1.659  15.368  1.00 32.92           O1-
ANISOU 2146  OE2 GLU A 320     3180   5482   3846   -742    272    778       O1-
ATOM   2147  N   TYR A 321      20.988  -0.089  10.104  1.00 17.51           N  
ANISOU 2147  N   TYR A 321     1337   3238   2078   -491     53    291       N  
ATOM   2148  CA  TYR A 321      20.612  -1.195   9.225  1.00 18.60           C  
ANISOU 2148  CA  TYR A 321     1490   3245   2332   -526     -5    293       C  
ATOM   2149  C   TYR A 321      21.617  -1.480   8.098  1.00 18.95           C  
ANISOU 2149  C   TYR A 321     1596   3194   2410   -460    -69    217       C  
ATOM   2150  O   TYR A 321      21.512  -2.531   7.482  1.00 20.48           O  
ANISOU 2150  O   TYR A 321     1819   3268   2694   -481   -121    217       O  
ATOM   2151  CB  TYR A 321      19.178  -1.006   8.671  1.00 22.26           C  
ANISOU 2151  CB  TYR A 321     1886   3717   2855   -584      2    262       C  
ATOM   2152  CG  TYR A 321      18.133  -0.904   9.771  1.00 27.47           C  
ANISOU 2152  CG  TYR A 321     2474   4469   3494   -652     72    346       C  
ATOM   2153  CD1 TYR A 321      18.014  -1.896  10.744  1.00 31.77           C  
ANISOU 2153  CD1 TYR A 321     3023   4996   4052   -715     88    472       C  
ATOM   2154  CD2 TYR A 321      17.276   0.186   9.847  1.00 28.14           C  
ANISOU 2154  CD2 TYR A 321     2485   4662   3545   -650    125    302       C  
ATOM   2155  CE1 TYR A 321      17.064  -1.802  11.763  1.00 33.87           C  
ANISOU 2155  CE1 TYR A 321     3218   5363   4288   -780    161    554       C  
ATOM   2156  CE2 TYR A 321      16.323   0.291  10.859  1.00 29.96           C  
ANISOU 2156  CE2 TYR A 321     2643   4989   3752   -705    199    373       C  
ATOM   2157  CZ  TYR A 321      16.220  -0.705  11.818  1.00 40.17           C  
ANISOU 2157  CZ  TYR A 321     3939   6277   5048   -773    220    499       C  
ATOM   2158  OH  TYR A 321      15.264  -0.605  12.808  1.00 42.28           O  
ANISOU 2158  OH  TYR A 321     4128   6654   5282   -830    301    574       O  
ATOM   2159  N   PHE A 322      22.570  -0.602   7.824  1.00 16.09           N  
ANISOU 2159  N   PHE A 322     1254   2880   1979   -384    -66    151       N  
ATOM   2160  CA  PHE A 322      23.545  -0.893   6.743  1.00 15.13           C  
ANISOU 2160  CA  PHE A 322     1184   2681   1884   -319   -118     82       C  
ATOM   2161  C   PHE A 322      24.619  -1.865   7.137  1.00 19.98           C  
ANISOU 2161  C   PHE A 322     1848   3228   2516   -285   -145    138       C  
ATOM   2162  O   PHE A 322      24.986  -2.729   6.330  1.00 20.18           O  
ANISOU 2162  O   PHE A 322     1914   3143   2610   -258   -192    105       O  
ATOM   2163  CB  PHE A 322      24.213   0.380   6.211  1.00 14.67           C  
ANISOU 2163  CB  PHE A 322     1122   2698   1754   -255   -107     -2       C  
ATOM   2164  CG  PHE A 322      25.302   0.184   5.168  1.00 14.33           C  
ANISOU 2164  CG  PHE A 322     1123   2603   1719   -184   -146    -68       C  
ATOM   2165  CD1 PHE A 322      24.979  -0.158   3.853  1.00 15.91           C  
ANISOU 2165  CD1 PHE A 322     1339   2736   1970   -179   -185   -144       C  
ATOM   2166  CD2 PHE A 322      26.639   0.383   5.488  1.00 14.20           C  
ANISOU 2166  CD2 PHE A 322     1125   2618   1653   -124   -142    -59       C  
ATOM   2167  CE1 PHE A 322      25.985  -0.313   2.883  1.00 15.92           C  
ANISOU 2167  CE1 PHE A 322     1379   2705   1966   -109   -211   -210       C  
ATOM   2168  CE2 PHE A 322      27.637   0.218   4.524  1.00 16.01           C  
ANISOU 2168  CE2 PHE A 322     1382   2812   1888    -56   -168   -118       C  
ATOM   2169  CZ  PHE A 322      27.304  -0.129   3.229  1.00 14.27           C  
ANISOU 2169  CZ  PHE A 322     1181   2529   1712    -47   -198   -195       C  
ATOM   2170  N   GLN A 323      25.140  -1.721   8.369  1.00 16.80           N  
ANISOU 2170  N   GLN A 323     1442   2893   2048   -280   -116    220       N  
ATOM   2171  CA  GLN A 323      26.396  -2.341   8.776  1.00 14.92           C  
ANISOU 2171  CA  GLN A 323     1242   2622   1806   -227   -142    271       C  
ATOM   2172  C   GLN A 323      26.313  -3.886   8.919  1.00 18.56           C  
ANISOU 2172  C   GLN A 323     1738   2946   2367   -249   -182    352       C  
ATOM   2173  O   GLN A 323      25.242  -4.443   9.141  1.00 16.42           O  
ANISOU 2173  O   GLN A 323     1456   2632   2150   -327   -179    403       O  
ATOM   2174  CB  GLN A 323      26.960  -1.684  10.050  1.00 16.43           C  
ANISOU 2174  CB  GLN A 323     1417   2937   1889   -220   -110    334       C  
ATOM   2175  CG  GLN A 323      27.450  -0.213   9.893  1.00 18.78           C  
ANISOU 2175  CG  GLN A 323     1694   3345   2097   -182    -85    249       C  
ATOM   2176  CD  GLN A 323      28.621  -0.047   8.966  1.00 19.60           C  
ANISOU 2176  CD  GLN A 323     1815   3423   2209   -105   -117    179       C  
ATOM   2177  NE2 GLN A 323      28.790   1.149   8.405  1.00 14.12           N  
ANISOU 2177  NE2 GLN A 323     1103   2792   1470    -85   -101     93       N  
ATOM   2178  OE1 GLN A 323      29.397  -0.979   8.751  1.00 16.33           O  
ANISOU 2178  OE1 GLN A 323     1427   2934   1844    -61   -154    204       O  
ATOM   2179  N   TYR A 324      27.460  -4.550   8.775  1.00 16.34           N  
ANISOU 2179  N   TYR A 324     1496   2596   2117   -177   -221    363       N  
ATOM   2180  CA  TYR A 324      27.605  -6.003   8.701  1.00 17.80           C  
ANISOU 2180  CA  TYR A 324     1726   2625   2413   -172   -268    419       C  
ATOM   2181  C   TYR A 324      28.966  -6.350   9.249  1.00 22.41           C  
ANISOU 2181  C   TYR A 324     2327   3207   2980    -92   -290    480       C  
ATOM   2182  O   TYR A 324      29.842  -5.480   9.254  1.00 23.39           O  
ANISOU 2182  O   TYR A 324     2431   3435   3022    -33   -276    439       O  
ATOM   2183  CB  TYR A 324      27.400  -6.556   7.253  1.00 19.08           C  
ANISOU 2183  CB  TYR A 324     1921   2658   2671   -151   -307    303       C  
ATOM   2184  CG  TYR A 324      28.064  -5.772   6.136  1.00 18.45           C  
ANISOU 2184  CG  TYR A 324     1840   2625   2546    -74   -304    167       C  
ATOM   2185  CD1 TYR A 324      29.262  -6.202   5.570  1.00 20.69           C  
ANISOU 2185  CD1 TYR A 324     2154   2853   2854     27   -328    121       C  
ATOM   2186  CD2 TYR A 324      27.492  -4.607   5.643  1.00 16.72           C  
ANISOU 2186  CD2 TYR A 324     1585   2506   2262    -99   -274     91       C  
ATOM   2187  CE1 TYR A 324      29.857  -5.504   4.518  1.00 19.76           C  
ANISOU 2187  CE1 TYR A 324     2030   2788   2690     93   -319      3       C  
ATOM   2188  CE2 TYR A 324      28.089  -3.884   4.619  1.00 17.57           C  
ANISOU 2188  CE2 TYR A 324     1692   2659   2326    -34   -271    -18       C  
ATOM   2189  CZ  TYR A 324      29.268  -4.341   4.049  1.00 25.17           C  
ANISOU 2189  CZ  TYR A 324     2684   3573   3306     58   -291    -61       C  
ATOM   2190  OH  TYR A 324      29.836  -3.621   3.032  1.00 27.09           O  
ANISOU 2190  OH  TYR A 324     2921   3873   3499    115   -281   -161       O  
ATOM   2191  N   PRO A 325      29.168  -7.590   9.745  1.00 18.12           N  
ANISOU 2191  N   PRO A 325     1818   2549   2518    -90   -327    585       N  
ATOM   2192  CA  PRO A 325      30.478  -7.969  10.311  1.00 16.40           C  
ANISOU 2192  CA  PRO A 325     1611   2330   2291     -7   -354    657       C  
ATOM   2193  C   PRO A 325      31.716  -7.653   9.468  1.00 21.05           C  
ANISOU 2193  C   PRO A 325     2196   2929   2872    110   -367    552       C  
ATOM   2194  O   PRO A 325      32.626  -7.028  10.005  1.00 18.89           O  
ANISOU 2194  O   PRO A 325     1892   2771   2514    153   -360    578       O  
ATOM   2195  CB  PRO A 325      30.322  -9.457  10.569  1.00 19.21           C  
ANISOU 2195  CB  PRO A 325     2012   2513   2773    -19   -400    759       C  
ATOM   2196  CG  PRO A 325      28.860  -9.612  10.868  1.00 24.31           C  
ANISOU 2196  CG  PRO A 325     2653   3144   3440   -147   -379    808       C  
ATOM   2197  CD  PRO A 325      28.201  -8.707   9.863  1.00 19.87           C  
ANISOU 2197  CD  PRO A 325     2066   2635   2848   -169   -349    656       C  
ATOM   2198  N   ALA A 326      31.768  -8.039   8.168  1.00 18.43           N  
ANISOU 2198  N   ALA A 326     1892   2491   2619    156   -383    433       N  
ATOM   2199  CA  ALA A 326      32.982  -7.829   7.369  1.00 18.07           C  
ANISOU 2199  CA  ALA A 326     1838   2461   2566    271   -388    341       C  
ATOM   2200  C   ALA A 326      33.397  -6.338   7.408  1.00 20.68           C  
ANISOU 2200  C   ALA A 326     2115   2976   2766    275   -347    295       C  
ATOM   2201  O   ALA A 326      34.580  -6.034   7.453  1.00 21.23           O  
ANISOU 2201  O   ALA A 326     2156   3110   2800    352   -349    292       O  
ATOM   2202  CB  ALA A 326      32.751  -8.276   5.916  1.00 18.28           C  
ANISOU 2202  CB  ALA A 326     1902   2375   2668    304   -399    202       C  
ATOM   2203  N   ASN A 327      32.412  -5.430   7.398  1.00 15.46           N  
ANISOU 2203  N   ASN A 327     1438   2393   2043    192   -314    263       N  
ATOM   2204  CA  ASN A 327      32.641  -3.995   7.412  1.00 14.30           C  
ANISOU 2204  CA  ASN A 327     1248   2399   1786    185   -277    217       C  
ATOM   2205  C   ASN A 327      33.098  -3.517   8.779  1.00 19.15           C  
ANISOU 2205  C   ASN A 327     1833   3126   2317    168   -271    315       C  
ATOM   2206  O   ASN A 327      34.076  -2.795   8.849  1.00 19.60           O  
ANISOU 2206  O   ASN A 327     1859   3275   2313    212   -268    296       O  
ATOM   2207  CB  ASN A 327      31.395  -3.249   6.959  1.00 14.86           C  
ANISOU 2207  CB  ASN A 327     1312   2502   1833    111   -248    153       C  
ATOM   2208  CG  ASN A 327      31.699  -1.992   6.180  1.00 27.28           C  
ANISOU 2208  CG  ASN A 327     2858   4168   3339    133   -223     54       C  
ATOM   2209  ND2 ASN A 327      31.122  -0.914   6.617  1.00 16.44           N  
ANISOU 2209  ND2 ASN A 327     1458   2891   1897     79   -192     53       N  
ATOM   2210  OD1 ASN A 327      32.478  -1.962   5.213  1.00 19.03           O  
ANISOU 2210  OD1 ASN A 327     1816   3113   2302    202   -230    -18       O  
ATOM   2211  N   ILE A 328      32.417  -3.917   9.862  1.00 18.01           N  
ANISOU 2211  N   ILE A 328     1697   2980   2166    103   -270    422       N  
ATOM   2212  CA  ILE A 328      32.789  -3.558  11.239  1.00 16.84           C  
ANISOU 2212  CA  ILE A 328     1528   2944   1926     82   -267    521       C  
ATOM   2213  C   ILE A 328      34.205  -4.049  11.578  1.00 22.86           C  
ANISOU 2213  C   ILE A 328     2284   3706   2696    164   -311    581       C  
ATOM   2214  O   ILE A 328      34.975  -3.287  12.175  1.00 22.80           O  
ANISOU 2214  O   ILE A 328     2244   3822   2598    178   -314    594       O  
ATOM   2215  CB  ILE A 328      31.706  -4.003  12.251  1.00 20.56           C  
ANISOU 2215  CB  ILE A 328     2011   3414   2387     -7   -252    629       C  
ATOM   2216  CG1 ILE A 328      30.315  -3.307  11.965  1.00 20.53           C  
ANISOU 2216  CG1 ILE A 328     1993   3442   2365    -85   -201    564       C  
ATOM   2217  CG2 ILE A 328      32.151  -3.845  13.741  1.00 21.51           C  
ANISOU 2217  CG2 ILE A 328     2119   3650   2404    -24   -255    746       C  
ATOM   2218  CD1 ILE A 328      30.159  -1.735  12.206  1.00 17.97           C  
ANISOU 2218  CD1 ILE A 328     1634   3270   1924   -105   -154    492       C  
ATOM   2219  N   ILE A 329      34.557  -5.304  11.186  1.00 19.96           N  
ANISOU 2219  N   ILE A 329     1945   3198   2442    222   -350    612       N  
ATOM   2220  CA  ILE A 329      35.908  -5.868  11.370  1.00 20.31           C  
ANISOU 2220  CA  ILE A 329     1976   3225   2516    319   -394    663       C  
ATOM   2221  C   ILE A 329      36.953  -4.914  10.761  1.00 24.20           C  
ANISOU 2221  C   ILE A 329     2421   3816   2958    382   -384    567       C  
ATOM   2222  O   ILE A 329      37.938  -4.575  11.415  1.00 23.46           O  
ANISOU 2222  O   ILE A 329     2286   3821   2807    413   -405    617       O  
ATOM   2223  CB  ILE A 329      36.013  -7.319  10.795  1.00 23.77           C  
ANISOU 2223  CB  ILE A 329     2456   3472   3103    381   -431    678       C  
ATOM   2224  CG1 ILE A 329      35.144  -8.300  11.602  1.00 24.89           C  
ANISOU 2224  CG1 ILE A 329     2640   3519   3298    313   -450    809       C  
ATOM   2225  CG2 ILE A 329      37.494  -7.801  10.715  1.00 25.26           C  
ANISOU 2225  CG2 ILE A 329     2620   3643   3334    507   -470    700       C  
ATOM   2226  CD1 ILE A 329      34.869  -9.632  10.944  1.00 22.68           C  
ANISOU 2226  CD1 ILE A 329     2415   3028   3174    341   -482    803       C  
ATOM   2227  N   LYS A 330      36.720  -4.479   9.517  1.00 20.59           N  
ANISOU 2227  N   LYS A 330     1966   3339   2519    393   -354    435       N  
ATOM   2228  CA  LYS A 330      37.598  -3.530   8.826  1.00 19.43           C  
ANISOU 2228  CA  LYS A 330     1773   3284   2325    440   -336    345       C  
ATOM   2229  C   LYS A 330      37.733  -2.177   9.582  1.00 20.49           C  
ANISOU 2229  C   LYS A 330     1868   3579   2338    381   -320    354       C  
ATOM   2230  O   LYS A 330      38.843  -1.664   9.732  1.00 19.26           O  
ANISOU 2230  O   LYS A 330     1663   3513   2141    419   -332    356       O  
ATOM   2231  CB  LYS A 330      37.132  -3.340   7.382  1.00 20.41           C  
ANISOU 2231  CB  LYS A 330     1916   3358   2481    449   -306    214       C  
ATOM   2232  CG  LYS A 330      37.471  -4.521   6.511  1.00 17.56           C  
ANISOU 2232  CG  LYS A 330     1583   2863   2226    535   -324    175       C  
ATOM   2233  CD  LYS A 330      37.024  -4.302   5.074  1.00 19.40           C  
ANISOU 2233  CD  LYS A 330     1837   3064   2471    541   -297     41       C  
ATOM   2234  CE  LYS A 330      37.281  -5.530   4.243  1.00 29.48           C  
ANISOU 2234  CE  LYS A 330     3152   4201   3849    625   -315    -12       C  
ATOM   2235  NZ  LYS A 330      38.614  -5.470   3.606  1.00 35.04           N1+
ANISOU 2235  NZ  LYS A 330     3814   4951   4548    736   -301    -63       N1+
ATOM   2236  N   MET A 331      36.620  -1.608  10.066  1.00 16.18           N  
ANISOU 2236  N   MET A 331     1340   3069   1738    289   -294    357       N  
ATOM   2237  CA  MET A 331      36.653  -0.398  10.929  1.00 13.41           C  
ANISOU 2237  CA  MET A 331      963   2858   1274    233   -281    364       C  
ATOM   2238  C   MET A 331      37.543  -0.620  12.205  1.00 19.73           C  
ANISOU 2238  C   MET A 331     1742   3733   2022    244   -323    472       C  
ATOM   2239  O   MET A 331      38.363   0.239  12.567  1.00 18.28           O  
ANISOU 2239  O   MET A 331     1519   3660   1766    245   -335    460       O  
ATOM   2240  CB  MET A 331      35.221  -0.031  11.380  1.00 14.55           C  
ANISOU 2240  CB  MET A 331     1133   3014   1381    144   -244    364       C  
ATOM   2241  CG  MET A 331      34.295   0.292  10.253  1.00 15.42           C  
ANISOU 2241  CG  MET A 331     1256   3070   1533    125   -211    267       C  
ATOM   2242  SD  MET A 331      32.754   0.974  10.844  1.00 18.32           S  
ANISOU 2242  SD  MET A 331     1628   3483   1849     30   -164    261       S  
ATOM   2243  CE  MET A 331      32.055   1.479   9.164  1.00 14.50           C  
ANISOU 2243  CE  MET A 331     1146   2941   1422     35   -144    133       C  
ATOM   2244  N   LYS A 332      37.366  -1.776  12.867  1.00 17.39           N  
ANISOU 2244  N   LYS A 332     1471   3373   1763    250   -350    582       N  
ATOM   2245  CA  LYS A 332      38.119  -2.143  14.080  1.00 19.47           C  
ANISOU 2245  CA  LYS A 332     1719   3700   1979    262   -398    705       C  
ATOM   2246  C   LYS A 332      39.615  -2.363  13.792  1.00 26.38           C  
ANISOU 2246  C   LYS A 332     2546   4588   2890    358   -443    713       C  
ATOM   2247  O   LYS A 332      40.412  -2.319  14.727  1.00 26.62           O  
ANISOU 2247  O   LYS A 332     2545   4708   2862    368   -488    793       O  
ATOM   2248  CB  LYS A 332      37.497  -3.381  14.775  1.00 23.41           C  
ANISOU 2248  CB  LYS A 332     2260   4114   2521    243   -416    833       C  
ATOM   2249  CG  LYS A 332      36.074  -3.121  15.302  1.00 25.56           C  
ANISOU 2249  CG  LYS A 332     2562   4409   2740    140   -368    847       C  
ATOM   2250  CD  LYS A 332      35.797  -3.825  16.625  1.00 53.05           C  
ANISOU 2250  CD  LYS A 332     6063   7915   6178     98   -388   1007       C  
ATOM   2251  CE  LYS A 332      36.385  -3.091  17.819  1.00 72.62           C  
ANISOU 2251  CE  LYS A 332     8518  10568   8507     77   -405   1053       C  
ATOM   2252  NZ  LYS A 332      36.008  -3.728  19.108  1.00 83.88           N1+
ANISOU 2252  NZ  LYS A 332     9966  12035   9870     28   -417   1211       N1+
ATOM   2253  N   LYS A 333      39.992  -2.593  12.501  1.00 22.07           N  
ANISOU 2253  N   LYS A 333     1990   3962   2434    429   -431    628       N  
ATOM   2254  CA  LYS A 333      41.396  -2.686  12.090  1.00 23.67           C  
ANISOU 2254  CA  LYS A 333     2133   4190   2670    524   -459    618       C  
ATOM   2255  C   LYS A 333      42.089  -1.305  12.082  1.00 26.26           C  
ANISOU 2255  C   LYS A 333     2401   4667   2909    498   -452    559       C  
ATOM   2256  O   LYS A 333      43.313  -1.225  12.027  1.00 22.94           O  
ANISOU 2256  O   LYS A 333     1915   4306   2495    557   -480    571       O  
ATOM   2257  CB  LYS A 333      41.505  -3.328  10.700  1.00 25.35           C  
ANISOU 2257  CB  LYS A 333     2356   4282   2994    605   -438    536       C  
ATOM   2258  CG  LYS A 333      41.921  -4.787  10.738  1.00 35.44           C  
ANISOU 2258  CG  LYS A 333     3648   5436   4382    697   -477    608       C  
ATOM   2259  CD  LYS A 333      41.459  -5.566   9.502  1.00 41.62           C  
ANISOU 2259  CD  LYS A 333     4478   6063   5272    745   -453    520       C  
ATOM   2260  CE  LYS A 333      42.208  -5.265   8.225  1.00 55.12           C  
ANISOU 2260  CE  LYS A 333     6149   7792   7002    825   -420    399       C  
ATOM   2261  NZ  LYS A 333      43.300  -6.242   7.985  1.00 75.11           N1+
ANISOU 2261  NZ  LYS A 333     8650  10262   9627    959   -446    419       N1+
ATOM   2262  N   CYS A 334      41.290  -0.223  12.120  1.00 23.03           N  
ANISOU 2262  N   CYS A 334     2012   4312   2426    409   -414    495       N  
ATOM   2263  CA  CYS A 334      41.792   1.141  12.180  1.00 21.62           C  
ANISOU 2263  CA  CYS A 334     1789   4257   2168    368   -408    438       C  
ATOM   2264  C   CYS A 334      42.140   1.477  13.602  1.00 25.31           C  
ANISOU 2264  C   CYS A 334     2241   4836   2539    322   -453    513       C  
ATOM   2265  O   CYS A 334      42.766   2.509  13.813  1.00 25.06           O  
ANISOU 2265  O   CYS A 334     2167   4909   2445    291   -466    477       O  
ATOM   2266  CB  CYS A 334      40.760   2.122  11.624  1.00 20.03           C  
ANISOU 2266  CB  CYS A 334     1621   4051   1938    301   -353    339       C  
ATOM   2267  SG  CYS A 334      40.370   1.889   9.871  1.00 22.59           S  
ANISOU 2267  SG  CYS A 334     1962   4268   2353    347   -307    242       S  
ATOM   2268  N   TYR A 335      41.725   0.643  14.579  1.00 22.78           N  
ANISOU 2268  N   TYR A 335     1955   4497   2203    312   -477    616       N  
ATOM   2269  CA  TYR A 335      41.955   0.915  16.007  1.00 24.75           C  
ANISOU 2269  CA  TYR A 335     2199   4864   2341    264   -520    694       C  
ATOM   2270  C   TYR A 335      43.353   0.484  16.424  1.00 34.59           C  
ANISOU 2270  C   TYR A 335     3382   6166   3594    327   -594    776       C  
ATOM   2271  O   TYR A 335      43.862  -0.542  15.964  1.00 35.37           O  
ANISOU 2271  O   TYR A 335     3463   6182   3795    415   -615    825       O  
ATOM   2272  CB  TYR A 335      40.898   0.234  16.915  1.00 25.11           C  
ANISOU 2272  CB  TYR A 335     2305   4884   2352    219   -512    783       C  
ATOM   2273  CG  TYR A 335      39.536   0.913  16.947  1.00 26.26           C  
ANISOU 2273  CG  TYR A 335     2497   5033   2448    138   -444    714       C  
ATOM   2274  CD1 TYR A 335      38.792   1.088  15.782  1.00 25.57           C  
ANISOU 2274  CD1 TYR A 335     2427   4852   2437    139   -390    618       C  
ATOM   2275  CD2 TYR A 335      38.988   1.373  18.147  1.00 27.33           C  
ANISOU 2275  CD2 TYR A 335     2655   5271   2458     65   -435    744       C  
ATOM   2276  CE1 TYR A 335      37.542   1.695  15.804  1.00 24.17           C  
ANISOU 2276  CE1 TYR A 335     2281   4679   2223     72   -332    560       C  
ATOM   2277  CE2 TYR A 335      37.737   1.993  18.179  1.00 26.84           C  
ANISOU 2277  CE2 TYR A 335     2625   5216   2357      1   -368    678       C  
ATOM   2278  CZ  TYR A 335      37.018   2.149  17.000  1.00 33.17           C  
ANISOU 2278  CZ  TYR A 335     3436   5919   3248      7   -318    589       C  
ATOM   2279  OH  TYR A 335      35.786   2.755  16.974  1.00 30.17           O  
ANISOU 2279  OH  TYR A 335     3078   5543   2842    -48   -255    526       O  
ATOM   2280  N   SER A 336      43.974   1.289  17.290  1.00 34.87           N  
ANISOU 2280  N   SER A 336     3382   6343   3523    282   -637    786       N  
ATOM   2281  CA  SER A 336      45.192   0.955  18.042  1.00 36.22           C  
ANISOU 2281  CA  SER A 336     3492   6601   3669    320   -722    883       C  
ATOM   2282  C   SER A 336      45.283   1.891  19.259  1.00 40.08           C  
ANISOU 2282  C   SER A 336     3981   7245   4002    231   -760    886       C  
ATOM   2283  O   SER A 336      44.756   2.999  19.175  1.00 35.62           O  
ANISOU 2283  O   SER A 336     3440   6715   3378    158   -718    778       O  
ATOM   2284  CB  SER A 336      46.440   0.982  17.150  1.00 40.58           C  
ANISOU 2284  CB  SER A 336     3956   7155   4308    398   -742    853       C  
ATOM   2285  OG  SER A 336      46.974   2.276  16.956  1.00 51.30           O  
ANISOU 2285  OG  SER A 336     5264   8612   5615    347   -742    762       O  
ATOM   2286  N   PRO A 337      45.929   1.512  20.400  1.00 40.93           N  
ANISOU 2286  N   PRO A 337     4065   7449   4037    234   -842   1001       N  
ATOM   2287  CA  PRO A 337      45.730   2.301  21.645  1.00 41.29           C  
ANISOU 2287  CA  PRO A 337     4135   7639   3914    140   -870    999       C  
ATOM   2288  C   PRO A 337      46.251   3.742  21.583  1.00 40.56           C  
ANISOU 2288  C   PRO A 337     4006   7644   3761     78   -883    874       C  
ATOM   2289  O   PRO A 337      45.757   4.617  22.302  1.00 39.50           O  
ANISOU 2289  O   PRO A 337     3913   7592   3503     -7   -874    813       O  
ATOM   2290  CB  PRO A 337      46.427   1.476  22.736  1.00 44.75           C  
ANISOU 2290  CB  PRO A 337     4549   8155   4299    168   -965   1159       C  
ATOM   2291  CG  PRO A 337      46.780   0.165  22.098  1.00 50.18           C  
ANISOU 2291  CG  PRO A 337     5212   8715   5140    279   -976   1253       C  
ATOM   2292  CD  PRO A 337      46.862   0.392  20.617  1.00 44.42           C  
ANISOU 2292  CD  PRO A 337     4456   7879   4542    324   -915   1135       C  
ATOM   2293  N   ASP A 338      47.233   3.993  20.721  1.00 33.86           N  
ANISOU 2293  N   ASP A 338     3078   6786   3001    119   -900    834       N  
ATOM   2294  CA  ASP A 338      47.756   5.339  20.589  1.00 33.99           C  
ANISOU 2294  CA  ASP A 338     3056   6881   2978     54   -914    724       C  
ATOM   2295  C   ASP A 338      46.834   6.265  19.747  1.00 36.57           C  
ANISOU 2295  C   ASP A 338     3433   7132   3330      8   -822    586       C  
ATOM   2296  O   ASP A 338      47.046   7.485  19.734  1.00 37.06           O  
ANISOU 2296  O   ASP A 338     3484   7246   3352    -61   -827    489       O  
ATOM   2297  CB  ASP A 338      49.191   5.290  20.049  1.00 37.30           C  
ANISOU 2297  CB  ASP A 338     3359   7336   3477    106   -968    747       C  
ATOM   2298  CG  ASP A 338      49.270   5.064  18.556  1.00 53.53           C  
ANISOU 2298  CG  ASP A 338     5385   9279   5675    175   -900    702       C  
ATOM   2299  OD1 ASP A 338      48.743   4.028  18.082  1.00 54.69           O  
ANISOU 2299  OD1 ASP A 338     5568   9313   5899    249   -858    743       O  
ATOM   2300  OD2 ASP A 338      49.835   5.935  17.856  1.00 58.26           O1-
ANISOU 2300  OD2 ASP A 338     5927   9902   6307    151   -889    624       O1-
ATOM   2301  N   LYS A 339      45.803   5.691  19.058  1.00 29.39           N  
ANISOU 2301  N   LYS A 339     2580   6097   2490     44   -744    578       N  
ATOM   2302  CA  LYS A 339      44.966   6.460  18.154  1.00 26.63           C  
ANISOU 2302  CA  LYS A 339     2268   5672   2177     14   -663    461       C  
ATOM   2303  C   LYS A 339      43.622   6.811  18.708  1.00 30.51           C  
ANISOU 2303  C   LYS A 339     2843   6155   2594    -44   -612    420       C  
ATOM   2304  O   LYS A 339      42.984   5.997  19.389  1.00 30.35           O  
ANISOU 2304  O   LYS A 339     2865   6130   2537    -38   -606    498       O  
ATOM   2305  CB  LYS A 339      44.825   5.773  16.792  1.00 28.19           C  
ANISOU 2305  CB  LYS A 339     2457   5745   2509     91   -613    456       C  
ATOM   2306  CG  LYS A 339      46.046   6.034  15.945  1.00 31.23           C  
ANISOU 2306  CG  LYS A 339     2755   6149   2962    129   -632    435       C  
ATOM   2307  CD  LYS A 339      46.408   4.883  15.109  1.00 45.77           C  
ANISOU 2307  CD  LYS A 339     4567   7911   4913    232   -621    482       C  
ATOM   2308  CE  LYS A 339      47.740   5.123  14.467  1.00 53.43           C  
ANISOU 2308  CE  LYS A 339     5435   8932   5934    272   -642    474       C  
ATOM   2309  NZ  LYS A 339      48.845   4.678  15.342  1.00 55.82           N1+
ANISOU 2309  NZ  LYS A 339     5666   9326   6217    302   -727    571       N1+
ATOM   2310  N   GLU A 340      43.189   8.048  18.399  1.00 24.05           N  
ANISOU 2310  N   GLU A 340     2046   5335   1757   -100   -574    301       N  
ATOM   2311  CA  GLU A 340      41.865   8.537  18.743  1.00 20.79           C  
ANISOU 2311  CA  GLU A 340     1703   4907   1289   -146   -513    240       C  
ATOM   2312  C   GLU A 340      40.804   7.971  17.781  1.00 21.98           C  
ANISOU 2312  C   GLU A 340     1884   4933   1534   -109   -439    235       C  
ATOM   2313  O   GLU A 340      40.759   8.315  16.593  1.00 18.63           O  
ANISOU 2313  O   GLU A 340     1447   4434   1197    -90   -408    175       O  
ATOM   2314  CB  GLU A 340      41.831  10.080  18.819  1.00 20.51           C  
ANISOU 2314  CB  GLU A 340     1678   4907   1208   -212   -506    114       C  
ATOM   2315  CG  GLU A 340      40.488  10.620  19.273  1.00 26.28           C  
ANISOU 2315  CG  GLU A 340     2476   5631   1878   -250   -442     45       C  
ATOM   2316  CD  GLU A 340      40.163  10.345  20.746  1.00 45.46           C  
ANISOU 2316  CD  GLU A 340     4940   8165   4168   -280   -455     87       C  
ATOM   2317  OE1 GLU A 340      41.056   9.884  21.491  1.00 28.70           O  
ANISOU 2317  OE1 GLU A 340     2793   6128   1984   -281   -527    165       O  
ATOM   2318  OE2 GLU A 340      39.002  10.563  21.148  1.00 27.73           O1-
ANISOU 2318  OE2 GLU A 340     2742   5922   1872   -300   -392     48       O1-
ATOM   2319  N   ARG A 341      39.951   7.087  18.318  1.00 19.76           N  
ANISOU 2319  N   ARG A 341     1641   4635   1232   -104   -415    305       N  
ATOM   2320  CA  ARG A 341      38.840   6.512  17.556  1.00 19.72           C  
ANISOU 2320  CA  ARG A 341     1666   4518   1309    -83   -352    304       C  
ATOM   2321  C   ARG A 341      37.555   6.580  18.312  1.00 21.69           C  
ANISOU 2321  C   ARG A 341     1961   4791   1490   -129   -300    303       C  
ATOM   2322  O   ARG A 341      37.518   6.383  19.531  1.00 21.17           O  
ANISOU 2322  O   ARG A 341     1910   4814   1320   -157   -316    363       O  
ATOM   2323  CB  ARG A 341      39.117   5.049  17.171  1.00 22.09           C  
ANISOU 2323  CB  ARG A 341     1956   4740   1697    -20   -373    407       C  
ATOM   2324  CG  ARG A 341      40.428   4.802  16.455  1.00 21.66           C  
ANISOU 2324  CG  ARG A 341     1848   4669   1714     42   -419    417       C  
ATOM   2325  CD  ARG A 341      40.358   5.260  15.024  1.00 26.53           C  
ANISOU 2325  CD  ARG A 341     2453   5212   2416     64   -380    322       C  
ATOM   2326  NE  ARG A 341      41.605   4.956  14.327  1.00 29.33           N  
ANISOU 2326  NE  ARG A 341     2749   5560   2835    128   -414    335       N  
ATOM   2327  CZ  ARG A 341      42.522   5.851  13.985  1.00 33.70           C  
ANISOU 2327  CZ  ARG A 341     3251   6173   3380    119   -430    286       C  
ATOM   2328  NH1 ARG A 341      42.355   7.133  14.288  1.00 13.20           N1+
ANISOU 2328  NH1 ARG A 341      662   3635    719     48   -424    217       N1+
ATOM   2329  NH2 ARG A 341      43.616   5.473  13.343  1.00 18.61           N  
ANISOU 2329  NH2 ARG A 341     1279   4262   1530    183   -452    305       N  
ATOM   2330  N   LYS A 342      36.481   6.859  17.583  1.00 15.94           N  
ANISOU 2330  N   LYS A 342     1250   3990    817   -135   -237    238       N  
ATOM   2331  CA  LYS A 342      35.132   6.898  18.142  1.00 13.92           C  
ANISOU 2331  CA  LYS A 342     1024   3749    516   -173   -175    235       C  
ATOM   2332  C   LYS A 342      34.180   6.289  17.159  1.00 19.41           C  
ANISOU 2332  C   LYS A 342     1724   4330   1321   -156   -133    238       C  
ATOM   2333  O   LYS A 342      34.402   6.351  15.933  1.00 18.21           O  
ANISOU 2333  O   LYS A 342     1559   4095   1264   -123   -139    192       O  
ATOM   2334  CB  LYS A 342      34.718   8.353  18.478  1.00 15.13           C  
ANISOU 2334  CB  LYS A 342     1189   3964    596   -210   -140    116       C  
ATOM   2335  CG  LYS A 342      35.445   8.972  19.680  1.00 15.66           C  
ANISOU 2335  CG  LYS A 342     1263   4157    530   -243   -179    102       C  
ATOM   2336  CD  LYS A 342      35.122   8.247  20.997  1.00 15.76           C  
ANISOU 2336  CD  LYS A 342     1294   4262    431   -266   -175    198       C  
ATOM   2337  CE  LYS A 342      36.009   8.695  22.148  1.00 30.41           C  
ANISOU 2337  CE  LYS A 342     3155   6251   2148   -295   -232    197       C  
ATOM   2338  NZ  LYS A 342      35.564   8.084  23.435  1.00 31.46           N1+
ANISOU 2338  NZ  LYS A 342     3312   6487   2154   -321   -218    288       N1+
ATOM   2339  N   MET A 343      33.116   5.683  17.689  1.00 15.92           N  
ANISOU 2339  N   MET A 343     1297   3888    864   -183    -92    295       N  
ATOM   2340  CA  MET A 343      32.094   5.054  16.868  1.00 15.30           C  
ANISOU 2340  CA  MET A 343     1219   3706    888   -181    -56    304       C  
ATOM   2341  C   MET A 343      30.763   5.160  17.564  1.00 19.38           C  
ANISOU 2341  C   MET A 343     1738   4270   1356   -230     10    313       C  
ATOM   2342  O   MET A 343      30.678   4.919  18.769  1.00 18.89           O  
ANISOU 2342  O   MET A 343     1685   4297   1196   -260     19    384       O  
ATOM   2343  CB  MET A 343      32.427   3.586  16.549  1.00 17.46           C  
ANISOU 2343  CB  MET A 343     1498   3889   1247   -153    -96    407       C  
ATOM   2344  CG  MET A 343      31.401   2.935  15.582  1.00 19.20           C  
ANISOU 2344  CG  MET A 343     1722   3991   1582   -157    -69    401       C  
ATOM   2345  SD  MET A 343      31.688   1.175  15.366  1.00 23.82           S  
ANISOU 2345  SD  MET A 343     2325   4455   2270   -131   -116    519       S  
ATOM   2346  CE  MET A 343      33.291   1.199  14.522  1.00 19.47           C  
ANISOU 2346  CE  MET A 343     1765   3870   1763    -46   -175    476       C  
ATOM   2347  N   ILE A 344      29.731   5.536  16.790  1.00 16.54           N  
ANISOU 2347  N   ILE A 344     1366   3858   1060   -236     55    245       N  
ATOM   2348  CA  ILE A 344      28.333   5.617  17.227  1.00 18.15           C  
ANISOU 2348  CA  ILE A 344     1556   4096   1245   -276    125    248       C  
ATOM   2349  C   ILE A 344      27.460   5.070  16.115  1.00 21.54           C  
ANISOU 2349  C   ILE A 344     1968   4414   1802   -278    136    245       C  
ATOM   2350  O   ILE A 344      27.848   5.103  14.946  1.00 18.76           O  
ANISOU 2350  O   ILE A 344     1619   3976   1532   -243    100    196       O  
ATOM   2351  CB  ILE A 344      27.904   7.069  17.656  1.00 21.24           C  
ANISOU 2351  CB  ILE A 344     1939   4575   1556   -282    176    137       C  
ATOM   2352  CG1 ILE A 344      28.050   8.096  16.487  1.00 19.72           C  
ANISOU 2352  CG1 ILE A 344     1741   4319   1433   -248    165     19       C  
ATOM   2353  CG2 ILE A 344      28.686   7.547  18.899  1.00 21.12           C  
ANISOU 2353  CG2 ILE A 344     1946   4679   1399   -292    164    137       C  
ATOM   2354  CD1 ILE A 344      27.274   9.379  16.680  1.00 17.56           C  
ANISOU 2354  CD1 ILE A 344     1456   4089   1126   -248    220    -85       C  
ATOM   2355  N   THR A 345      26.282   4.572  16.491  1.00 20.08           N  
ANISOU 2355  N   THR A 345     1762   4239   1628   -321    184    298       N  
ATOM   2356  CA  THR A 345      25.266   4.079  15.574  1.00 19.09           C  
ANISOU 2356  CA  THR A 345     1612   4024   1617   -338    195    297       C  
ATOM   2357  C   THR A 345      23.981   4.831  15.863  1.00 21.97           C  
ANISOU 2357  C   THR A 345     1933   4457   1958   -364    270    251       C  
ATOM   2358  O   THR A 345      23.578   4.967  17.022  1.00 20.68           O  
ANISOU 2358  O   THR A 345     1756   4400   1701   -392    324    288       O  
ATOM   2359  CB  THR A 345      25.140   2.535  15.668  1.00 21.43           C  
ANISOU 2359  CB  THR A 345     1919   4246   1978   -371    168    422       C  
ATOM   2360  CG2 THR A 345      24.155   1.956  14.637  1.00 17.51           C  
ANISOU 2360  CG2 THR A 345     1401   3643   1609   -396    165    413       C  
ATOM   2361  OG1 THR A 345      26.421   1.987  15.363  1.00 18.46           O  
ANISOU 2361  OG1 THR A 345     1582   3806   1626   -328    100    446       O  
ATOM   2362  N   ILE A 346      23.332   5.324  14.802  1.00 16.95           N  
ANISOU 2362  N   ILE A 346     1270   3768   1402   -349    274    171       N  
ATOM   2363  CA  ILE A 346      22.047   6.019  14.963  1.00 16.45           C  
ANISOU 2363  CA  ILE A 346     1152   3762   1336   -363    342    128       C  
ATOM   2364  C   ILE A 346      20.938   4.935  14.939  1.00 21.08           C  
ANISOU 2364  C   ILE A 346     1695   4320   1994   -423    362    215       C  
ATOM   2365  O   ILE A 346      20.834   4.241  13.932  1.00 18.30           O  
ANISOU 2365  O   ILE A 346     1346   3861   1746   -431    312    226       O  
ATOM   2366  CB  ILE A 346      21.883   7.106  13.849  1.00 17.84           C  
ANISOU 2366  CB  ILE A 346     1315   3897   1567   -318    330     11       C  
ATOM   2367  CG1 ILE A 346      23.068   8.125  13.858  1.00 17.61           C  
ANISOU 2367  CG1 ILE A 346     1330   3883   1478   -271    305    -64       C  
ATOM   2368  CG2 ILE A 346      20.505   7.809  13.939  1.00 19.07           C  
ANISOU 2368  CG2 ILE A 346     1405   4103   1738   -321    397    -33       C  
ATOM   2369  CD1 ILE A 346      23.137   9.039  12.561  1.00 15.30           C  
ANISOU 2369  CD1 ILE A 346     1035   3526   1252   -229    275   -156       C  
ATOM   2370  N   ARG A 347      20.126   4.795  16.033  1.00 20.45           N  
ANISOU 2370  N   ARG A 347     1576   4339   1855   -467    434    276       N  
ATOM   2371  CA  ARG A 347      19.031   3.824  16.125  1.00 22.29           C  
ANISOU 2371  CA  ARG A 347     1758   4559   2153   -535    460    369       C  
ATOM   2372  C   ARG A 347      17.995   4.097  15.035  1.00 24.58           C  
ANISOU 2372  C   ARG A 347     1987   4798   2554   -536    459    307       C  
ATOM   2373  O   ARG A 347      17.680   5.247  14.775  1.00 22.91           O  
ANISOU 2373  O   ARG A 347     1748   4627   2330   -490    486    208       O  
ATOM   2374  CB  ARG A 347      18.322   3.897  17.503  1.00 26.94           C  
ANISOU 2374  CB  ARG A 347     2304   5292   2640   -576    555    431       C  
ATOM   2375  CG  ARG A 347      19.104   3.274  18.632  1.00 42.47           C  
ANISOU 2375  CG  ARG A 347     4321   7312   4503   -599    552    536       C  
ATOM   2376  CD  ARG A 347      18.223   2.916  19.818  1.00 50.65           C  
ANISOU 2376  CD  ARG A 347     5308   8472   5464   -662    640    638       C  
ATOM   2377  NE  ARG A 347      18.950   2.101  20.794  1.00 49.94           N  
ANISOU 2377  NE  ARG A 347     5269   8417   5288   -694    623    768       N  
ATOM   2378  CZ  ARG A 347      19.491   2.574  21.911  1.00 75.53           C  
ANISOU 2378  CZ  ARG A 347     8541  11790   8367   -678    653    770       C  
ATOM   2379  NH1 ARG A 347      19.385   3.862  22.216  1.00 68.42           N1+
ANISOU 2379  NH1 ARG A 347     7629  10993   7375   -632    706    641       N1+
ATOM   2380  NH2 ARG A 347      20.135   1.762  22.739  1.00 69.49           N  
ANISOU 2380  NH2 ARG A 347     7819  11054   7530   -709    627    903       N  
ATOM   2381  N   GLY A 348      17.487   3.049  14.417  1.00 22.04           N  
ANISOU 2381  N   GLY A 348     1647   4386   2341   -589    421    366       N  
ATOM   2382  CA  GLY A 348      16.399   3.155  13.444  1.00 20.35           C  
ANISOU 2382  CA  GLY A 348     1366   4134   2232   -605    412    323       C  
ATOM   2383  C   GLY A 348      16.817   3.704  12.091  1.00 23.61           C  
ANISOU 2383  C   GLY A 348     1808   4466   2698   -546    344    215       C  
ATOM   2384  O   GLY A 348      15.953   3.894  11.240  1.00 25.91           O  
ANISOU 2384  O   GLY A 348     2045   4733   3066   -553    329    175       O  
ATOM   2385  N   SER A 349      18.127   3.963  11.856  1.00 15.73           N  
ANISOU 2385  N   SER A 349      888   3431   1657   -490    302    174       N  
ATOM   2386  CA  SER A 349      18.562   4.574  10.602  1.00 15.30           C  
ANISOU 2386  CA  SER A 349      859   3317   1638   -434    248     78       C  
ATOM   2387  C   SER A 349      19.017   3.600   9.513  1.00 18.27           C  
ANISOU 2387  C   SER A 349     1279   3570   2092   -440    166     79       C  
ATOM   2388  O   SER A 349      19.454   2.483   9.796  1.00 18.45           O  
ANISOU 2388  O   SER A 349     1340   3537   2133   -469    141    149       O  
ATOM   2389  CB  SER A 349      19.673   5.576  10.865  1.00 19.95           C  
ANISOU 2389  CB  SER A 349     1495   3945   2140   -371    253     21       C  
ATOM   2390  OG  SER A 349      20.859   4.942  11.312  1.00 24.93           O  
ANISOU 2390  OG  SER A 349     2188   4556   2729   -366    226     68       O  
ATOM   2391  N   VAL A 350      18.928   4.056   8.267  1.00 14.87           N  
ANISOU 2391  N   VAL A 350      847   3098   1704   -409    123      1       N  
ATOM   2392  CA  VAL A 350      19.372   3.347   7.062  1.00 14.24           C  
ANISOU 2392  CA  VAL A 350      812   2915   1684   -401     48    -28       C  
ATOM   2393  C   VAL A 350      20.501   4.108   6.389  1.00 15.71           C  
ANISOU 2393  C   VAL A 350     1047   3097   1825   -328     24    -99       C  
ATOM   2394  O   VAL A 350      20.761   5.287   6.693  1.00 12.46           O  
ANISOU 2394  O   VAL A 350      627   2753   1354   -291     57   -132       O  
ATOM   2395  CB  VAL A 350      18.214   3.051   6.053  1.00 18.40           C  
ANISOU 2395  CB  VAL A 350     1294   3400   2297   -440      9    -54       C  
ATOM   2396  CG1 VAL A 350      17.092   2.221   6.719  1.00 19.85           C  
ANISOU 2396  CG1 VAL A 350     1420   3586   2536   -526     31     26       C  
ATOM   2397  CG2 VAL A 350      17.654   4.336   5.458  1.00 18.04           C  
ANISOU 2397  CG2 VAL A 350     1201   3411   2242   -404     17   -121       C  
ATOM   2398  N   HIS A 351      21.162   3.429   5.440  1.00 12.49           N  
ANISOU 2398  N   HIS A 351      688   2608   1449   -309    -34   -124       N  
ATOM   2399  CA  HIS A 351      22.322   3.959   4.738  1.00 12.86           C  
ANISOU 2399  CA  HIS A 351      778   2652   1456   -244    -56   -180       C  
ATOM   2400  C   HIS A 351      22.085   5.327   4.129  1.00 15.77           C  
ANISOU 2400  C   HIS A 351     1122   3072   1798   -215    -48   -240       C  
ATOM   2401  O   HIS A 351      22.952   6.186   4.194  1.00 14.19           O  
ANISOU 2401  O   HIS A 351      940   2908   1544   -173    -35   -263       O  
ATOM   2402  CB  HIS A 351      22.766   2.963   3.624  1.00 13.18           C  
ANISOU 2402  CB  HIS A 351      865   2600   1543   -230   -116   -212       C  
ATOM   2403  CG  HIS A 351      24.172   3.172   3.155  1.00 14.21           C  
ANISOU 2403  CG  HIS A 351     1039   2729   1631   -164   -128   -247       C  
ATOM   2404  CD2 HIS A 351      24.668   3.188   1.895  1.00 14.52           C  
ANISOU 2404  CD2 HIS A 351     1106   2744   1667   -123   -161   -312       C  
ATOM   2405  ND1 HIS A 351      25.214   3.338   4.047  1.00 14.62           N  
ANISOU 2405  ND1 HIS A 351     1105   2816   1634   -136   -103   -210       N  
ATOM   2406  CE1 HIS A 351      26.305   3.482   3.318  1.00 12.72           C  
ANISOU 2406  CE1 HIS A 351      891   2572   1371    -81   -120   -251       C  
ATOM   2407  NE2 HIS A 351      26.029   3.379   2.021  1.00 14.58           N  
ANISOU 2407  NE2 HIS A 351     1137   2773   1630    -70   -150   -312       N  
ATOM   2408  N   GLN A 352      20.915   5.531   3.545  1.00 14.49           N  
ANISOU 2408  N   GLN A 352      916   2910   1680   -238    -60   -261       N  
ATOM   2409  CA  GLN A 352      20.578   6.770   2.840  1.00 13.67           C  
ANISOU 2409  CA  GLN A 352      787   2842   1565   -207    -63   -309       C  
ATOM   2410  C   GLN A 352      20.191   7.906   3.782  1.00 16.79           C  
ANISOU 2410  C   GLN A 352     1141   3306   1932   -196     -4   -304       C  
ATOM   2411  O   GLN A 352      19.963   9.018   3.301  1.00 16.31           O  
ANISOU 2411  O   GLN A 352     1062   3267   1868   -164     -5   -340       O  
ATOM   2412  CB  GLN A 352      19.454   6.487   1.832  1.00 15.70           C  
ANISOU 2412  CB  GLN A 352     1007   3076   1882   -234   -110   -329       C  
ATOM   2413  CG  GLN A 352      19.922   5.631   0.674  1.00 25.13           C  
ANISOU 2413  CG  GLN A 352     2252   4207   3089   -232   -173   -362       C  
ATOM   2414  CD  GLN A 352      20.519   6.445  -0.413  1.00 40.68           C  
ANISOU 2414  CD  GLN A 352     4248   6193   5015   -181   -198   -411       C  
ATOM   2415  NE2 GLN A 352      21.822   6.757  -0.300  1.00 30.34           N  
ANISOU 2415  NE2 GLN A 352     2984   4893   3652   -138   -178   -416       N  
ATOM   2416  OE1 GLN A 352      19.832   6.750  -1.388  1.00 40.88           O  
ANISOU 2416  OE1 GLN A 352     4252   6227   5054   -183   -239   -438       O  
ATOM   2417  N   ASN A 353      20.124   7.657   5.116  1.00 12.83           N  
ANISOU 2417  N   ASN A 353      628   2840   1407   -220     46   -261       N  
ATOM   2418  CA  ASN A 353      19.826   8.749   6.058  1.00 12.64           C  
ANISOU 2418  CA  ASN A 353      573   2886   1343   -203    107   -273       C  
ATOM   2419  C   ASN A 353      20.870   9.899   5.958  1.00 15.14           C  
ANISOU 2419  C   ASN A 353      931   3213   1609   -153    107   -319       C  
ATOM   2420  O   ASN A 353      20.562  11.029   6.308  1.00 12.29           O  
ANISOU 2420  O   ASN A 353      549   2887   1234   -129    140   -353       O  
ATOM   2421  CB  ASN A 353      19.684   8.226   7.506  1.00  9.38           C  
ANISOU 2421  CB  ASN A 353      150   2521    893   -238    162   -218       C  
ATOM   2422  CG  ASN A 353      18.262   7.846   7.854  1.00 25.33           C  
ANISOU 2422  CG  ASN A 353     2095   4571   2958   -282    196   -183       C  
ATOM   2423  ND2 ASN A 353      17.351   8.827   7.985  1.00 15.55           N  
ANISOU 2423  ND2 ASN A 353      795   3384   1729   -261    237   -217       N  
ATOM   2424  OD1 ASN A 353      17.937   6.673   7.955  1.00 16.82           O  
ANISOU 2424  OD1 ASN A 353     1009   3465   1917   -336    184   -124       O  
ATOM   2425  N   PHE A 354      22.100   9.612   5.462  1.00 11.62           N  
ANISOU 2425  N   PHE A 354      540   2734   1141   -138     69   -322       N  
ATOM   2426  CA  PHE A 354      23.141  10.664   5.381  1.00 12.21           C  
ANISOU 2426  CA  PHE A 354      646   2821   1172   -103     67   -357       C  
ATOM   2427  C   PHE A 354      23.061  11.514   4.108  1.00 15.63           C  
ANISOU 2427  C   PHE A 354     1077   3230   1632    -74     36   -394       C  
ATOM   2428  O   PHE A 354      23.711  12.567   4.037  1.00 15.79           O  
ANISOU 2428  O   PHE A 354     1114   3257   1629    -52     37   -419       O  
ATOM   2429  CB  PHE A 354      24.566  10.067   5.559  1.00 12.66           C  
ANISOU 2429  CB  PHE A 354      749   2872   1189    -98     47   -336       C  
ATOM   2430  CG  PHE A 354      24.726   9.329   6.886  1.00 13.80           C  
ANISOU 2430  CG  PHE A 354      898   3047   1299   -123     72   -287       C  
ATOM   2431  CD1 PHE A 354      25.088  10.011   8.042  1.00 13.01           C  
ANISOU 2431  CD1 PHE A 354      802   3007   1134   -125    105   -292       C  
ATOM   2432  CD2 PHE A 354      24.475   7.952   6.976  1.00 15.49           C  
ANISOU 2432  CD2 PHE A 354     1115   3227   1543   -147     60   -235       C  
ATOM   2433  CE1 PHE A 354      25.236   9.337   9.254  1.00 14.05           C  
ANISOU 2433  CE1 PHE A 354      940   3179   1220   -149    125   -239       C  
ATOM   2434  CE2 PHE A 354      24.625   7.280   8.187  1.00 18.92           C  
ANISOU 2434  CE2 PHE A 354     1555   3690   1944   -172     80   -174       C  
ATOM   2435  CZ  PHE A 354      25.003   7.977   9.320  1.00 17.08           C  
ANISOU 2435  CZ  PHE A 354     1324   3531   1634   -172    113   -173       C  
ATOM   2436  N   ALA A 355      22.263  11.081   3.112  1.00 12.48           N  
ANISOU 2436  N   ALA A 355      657   2803   1282    -80      3   -395       N  
ATOM   2437  CA  ALA A 355      22.228  11.779   1.814  1.00 12.98           C  
ANISOU 2437  CA  ALA A 355      723   2850   1359    -54    -35   -418       C  
ATOM   2438  C   ALA A 355      20.915  12.521   1.667  1.00 15.52           C  
ANISOU 2438  C   ALA A 355      990   3181   1726    -47    -30   -427       C  
ATOM   2439  O   ALA A 355      19.957  12.208   2.360  1.00 16.64           O  
ANISOU 2439  O   ALA A 355     1086   3340   1896    -66     -2   -416       O  
ATOM   2440  CB  ALA A 355      22.439  10.798   0.646  1.00 13.82           C  
ANISOU 2440  CB  ALA A 355      853   2925   1473    -60    -86   -420       C  
ATOM   2441  N   ASP A 356      20.858  13.528   0.783  1.00 12.89           N  
ANISOU 2441  N   ASP A 356      655   2839   1404    -17    -56   -440       N  
ATOM   2442  CA  ASP A 356      19.652  14.357   0.631  1.00 11.47           C  
ANISOU 2442  CA  ASP A 356      419   2664   1275      4    -55   -445       C  
ATOM   2443  C   ASP A 356      18.398  13.621   0.152  1.00 14.71           C  
ANISOU 2443  C   ASP A 356      773   3082   1734    -18    -85   -432       C  
ATOM   2444  O   ASP A 356      17.288  14.140   0.300  1.00 11.64           O  
ANISOU 2444  O   ASP A 356      319   2709   1395     -2    -75   -431       O  
ATOM   2445  CB  ASP A 356      19.931  15.537  -0.294  1.00 12.46           C  
ANISOU 2445  CB  ASP A 356      560   2770   1403     40    -87   -447       C  
ATOM   2446  CG  ASP A 356      20.973  16.517   0.194  1.00 14.93           C  
ANISOU 2446  CG  ASP A 356      916   3070   1688     56    -60   -459       C  
ATOM   2447  OD1 ASP A 356      21.194  16.597   1.425  1.00 14.91           O  
ANISOU 2447  OD1 ASP A 356      917   3079   1669     50    -11   -479       O  
ATOM   2448  OD2 ASP A 356      21.462  17.291  -0.626  1.00 14.96           O1-
ANISOU 2448  OD2 ASP A 356      943   3053   1688     71    -89   -448       O1-
ATOM   2449  N   PHE A 357      18.564  12.418  -0.431  1.00 14.29           N  
ANISOU 2449  N   PHE A 357      741   3015   1673    -52   -124   -425       N  
ATOM   2450  CA  PHE A 357      17.435  11.615  -0.902  1.00 15.37           C  
ANISOU 2450  CA  PHE A 357      828   3153   1859    -86   -163   -417       C  
ATOM   2451  C   PHE A 357      16.467  11.313   0.247  1.00 16.58           C  
ANISOU 2451  C   PHE A 357      914   3331   2054   -114   -113   -398       C  
ATOM   2452  O   PHE A 357      15.279  11.133   0.004  1.00 15.16           O  
ANISOU 2452  O   PHE A 357      663   3167   1930   -134   -133   -387       O  
ATOM   2453  CB  PHE A 357      17.944  10.310  -1.522  1.00 17.80           C  
ANISOU 2453  CB  PHE A 357     1185   3428   2150   -120   -207   -426       C  
ATOM   2454  CG  PHE A 357      18.800  10.452  -2.761  1.00 19.48           C  
ANISOU 2454  CG  PHE A 357     1456   3631   2314    -94   -254   -449       C  
ATOM   2455  CD1 PHE A 357      18.345  11.164  -3.861  1.00 21.63           C  
ANISOU 2455  CD1 PHE A 357     1711   3923   2585    -74   -302   -453       C  
ATOM   2456  CD2 PHE A 357      20.048   9.853  -2.832  1.00 22.17           C  
ANISOU 2456  CD2 PHE A 357     1863   3951   2609    -88   -248   -462       C  
ATOM   2457  CE1 PHE A 357      19.124  11.281  -5.008  1.00 23.37           C  
ANISOU 2457  CE1 PHE A 357     1984   4148   2747    -53   -339   -468       C  
ATOM   2458  CE2 PHE A 357      20.832   9.974  -3.979  1.00 24.99           C  
ANISOU 2458  CE2 PHE A 357     2267   4313   2915    -62   -281   -484       C  
ATOM   2459  CZ  PHE A 357      20.364  10.684  -5.064  1.00 22.41           C  
ANISOU 2459  CZ  PHE A 357     1926   4012   2576    -48   -324   -486       C  
ATOM   2460  N   THR A 358      16.986  11.267   1.498  1.00 14.66           N  
ANISOU 2460  N   THR A 358      690   3100   1779   -117    -48   -390       N  
ATOM   2461  CA  THR A 358      16.173  11.019   2.706  1.00 16.29           C  
ANISOU 2461  CA  THR A 358      838   3347   2005   -143     14   -366       C  
ATOM   2462  C   THR A 358      15.117  12.125   2.906  1.00 19.97           C  
ANISOU 2462  C   THR A 358     1225   3853   2510   -105     47   -380       C  
ATOM   2463  O   THR A 358      14.139  11.900   3.598  1.00 19.35           O  
ANISOU 2463  O   THR A 358     1072   3818   2462   -126     90   -361       O  
ATOM   2464  CB  THR A 358      17.077  10.764   3.972  1.00 17.86           C  
ANISOU 2464  CB  THR A 358     1084   3560   2142   -152     71   -353       C  
ATOM   2465  CG2 THR A 358      17.620  11.999   4.567  1.00 13.32           C  
ANISOU 2465  CG2 THR A 358      530   3009   1522   -104    113   -387       C  
ATOM   2466  OG1 THR A 358      16.350  10.040   4.971  1.00 18.97           O  
ANISOU 2466  OG1 THR A 358     1177   3737   2294   -198    118   -312       O  
ATOM   2467  N   PHE A 359      15.321  13.316   2.301  1.00 16.37           N  
ANISOU 2467  N   PHE A 359      782   3383   2056    -47     27   -409       N  
ATOM   2468  CA  PHE A 359      14.393  14.453   2.431  1.00 14.00           C  
ANISOU 2468  CA  PHE A 359      412   3105   1802      5     53   -426       C  
ATOM   2469  C   PHE A 359      13.573  14.688   1.198  1.00 18.35           C  
ANISOU 2469  C   PHE A 359      912   3647   2413     20    -17   -414       C
[truncated: 131,914 more chars]
